# Supplementary material for: Effective prediction of potential ferroptosis critical genes in clinical colorectal cancer
Source: Front Oncol. 2022 Oct 17;12:1033044. doi: 10.3389/fonc.2022.1033044 (PMC9619366; doi:10.3389/fonc.2022.1033044)
Supplement: Supplementary Figure 1 — (A-D) Merging of multiple data sets. [file DataSheet_12.zip]

Archive with 2 entries (1 files):
- Supplement  Figure 1/before_merge.txt
- Supplement  Figure 1/
