# Supplementary material for: Effective prediction of potential ferroptosis critical genes in clinical colorectal cancer
Source: Front Oncol. 2022 Oct 17;12:1033044. doi: 10.3389/fonc.2022.1033044 (PMC9619366; doi:10.3389/fonc.2022.1033044)
Supplement: Supplementary Figure 1 — (A-D) Merging of multiple data sets. [file DataSheet_12.zip › Supplement Figure 1/before_merge.txt]

Tag	GSM2982906	GSM2982907	GSM2982908	GSM2982909	GSM2982910	GSM2982911	GSM2982912	GSM2982913	GSM2982914	GSM2982915	GSM2982916	GSM2982917	GSM2982918	GSM2982919	GSM2982920	GSM2982921	GSM2982922	GSM2982923	GSM2982924	GSM2982925	GSM2982926	GSM2982927	GSM2982928	GSM2982929	GSM2982930	GSM2982931	GSM1077598	GSM1077599	GSM1077600	GSM1077601	GSM1077602	GSM1077603	GSM1077604	GSM1077605	GSM1077606	GSM1077607	GSM1077608	GSM1077609	GSM1077610	GSM1077611	GSM1077612	GSM1077613	GSM1077614	GSM1077615	GSM1077616	GSM1077617	GSM1077618	GSM1077619	GSM1077620
A1CF	10.28288726	8.603815703	10.4404896	9.783504872	11.11097613	8.22749038	10.83996233	9.580990581	10.34773833	9.052378932	11.00390421	9.437345891	10.55520525	9.676336971	10.74127337	7.908781332	10.30735647	11.15933373	10.69401573	9.479792229	10.55708031	8.40913064	9.797746865	9.589281114	10.96213491	9.404021745	7.51705	7.75095	7.0898	8.01385	7.72845	7.6793	8.09635	8.3032	7.5907	8.4333	7.76775	7.7112	7.49885	7.53065	7.7009	8.0918	7.5139	7.7294	7.8312	6.16045	7.8983	8.0298	7.65255
A2M	10.94743085	10.69426363	11.68636958	10.67984264	11.23399739	10.16632799	11.71248845	10.59271414	11.44228605	10.88575194	10.89166256	10.87350987	11.83264984	10.35813254	11.19052062	9.994809798	10.15264288	10.84251756	11.25251007	9.993842819	11.8348859	10.18579165	11.15243575	10.83575786	11.46528423	11.56667154	9.5475	9.8755	9.4348	9.6501	9.7832	9.4697	9.694	9.4004	10.1322	9.4264	9.7836	9.5832	10.0543	9.4679	9.9631	9.36	9.7825	9.4577	9.5196	9.4149	9.602	9.3893	9.5633
A4GALT	7.773092477	7.769839832	8.027239986	7.812306485	7.769307693	7.631435149	7.677394312	7.717768862	7.774202655	7.914020195	7.682064061	7.643459537	7.807375701	7.782054151	8.122287083	7.66064373	7.879315842	8.414278596	8.129175669	7.791781846	8.024292508	7.823637275	7.16111443	7.078908962	7.927125969	7.856180153	2.7896	2.7285	2.9605	2.9949	3.32115	3.1478	3.0554	3.14255	3.1576	3.0867	2.98455	3.0064	2.86135	2.94035	2.8997	3.1124	2.82695	2.738	3.04755	3.02775	3.01245	2.9542	2.9001
A4GNT	6.37994124	6.291489649	6.260943432	6.300517181	6.373654937	6.39843922	6.142550582	6.309694511	6.34782934	6.201827927	6.287697859	6.194309697	6.265981162	6.296312702	6.589367516	6.121050751	6.284332558	6.567322086	6.449653305	6.269072892	6.285573731	6.202306424	6.489212963	6.530895109	6.229346695	6.257180177	2.6339	2.5351	2.4165	3.0438	2.7202	2.7889	2.7166	2.6746	2.6816	2.5623	2.5617	2.3446	2.9084	2.2266	2.6883	2.2899	2.4251	2.6357	2.7635	2.4372	2.501	2.5994	2.5278
AAAS	9.436222098	9.709926556	9.57025611	9.581194785	9.221923487	9.537405925	9.067371302	9.481557583	9.535822547	9.528753895	9.312855933	9.400861422	9.380507069	9.273494658	9.525270654	9.479697906	9.504082223	9.462881826	9.487928231	9.50358661	9.438959547	9.735292667	9.293908997	9.610222998	9.424179272	9.487749668	4.5257	4.5172	4.867	4.7355	4.4476	4.7806	4.5723	4.728	4.6288	4.7593	4.1168	4.6207	4.8684	4.1847	4.7283	4.534	4.568	3.9504	4.8707	4.4855	4.6064	4.3887	5.0133
AACS	8.335450932	8.88952905	8.704865038	9.056418546	9.032818275	9.508269271	9.220544517	8.776119085	8.997123905	8.692423718	9.409508046	8.887106161	8.882560597	9.219895474	8.323013474	8.985784762	8.990745133	8.878031787	8.195892239	8.768643428	8.547649509	8.914810701	9.105464676	9.089005449	8.749684673	8.892758206	3.35935	3.3614	3.463	3.60315	3.5797	3.40675	3.5291	3.56915	3.1245	3.4094	3.48335	3.47865	3.6718	3.09865	2.769	3.4914	3.7299	3.1204	3.36945	3.50475	3.25465	3.5829	3.76235
AADAC	7.212573809	7.35160735	7.201527997	7.302931162	7.090481088	7.504072359	6.810786594	7.247401907	7.024328873	7.176190193	7.515136698	7.227840911	7.192394255	7.093072673	7.379027839	6.99027885	7.398601825	7.079709492	7.380058946	7.112138073	7.186806169	7.159939275	7.19125385	7.126970618	6.970230916	7.144946866	1.9984	2.1125	2.1985	2.0653	2.3788	2.4698	2.0021	2.253	2.1115	2.1255	2.0554	2.1897	2.1079	2.1167	2.1283	2.1073	2.2223	2.2869	2.3627	2.2662	2.0173	2.2681	2.265
AAGAB	8.523239361	8.2213972275	8.3534414225	8.1639285295	8.821548461	8.860245978	8.96256943	8.3732001895	8.6304253745	8.254402012	9.021823785	8.629151108	8.6638016575	8.508590298	8.7749388265	8.9838328875	8.704915456	8.754826495	8.8169307345	8.5352221195	8.747181055	8.697294586	9.022683406	8.694254738	8.839813654	8.4402211255	5.9386	5.5974	5.9735	5.9668	5.7875	5.8275	6.1789	6.2925	5.5476	5.5826	6.047	6.1256	6.197	6.1845	6.0503	5.7998	5.8188	6.1812	5.8024	5.6303	5.6638	5.9036	5.8949
AAK1	6.937925521	6.714455618	6.200780048	6.531162396	6.833588231	6.576676934	6.623906159	6.889033502	6.736651242	6.807366854	6.794198157	6.41665612	7.117103391	6.843783508	6.608964629	6.352896475	6.533439975	6.814963008	6.737349576	6.606872881	6.937935066	6.728830008	6.808097412	6.994476035	6.741353009	6.526916674	2.63455	2.6273	2.9239	2.85955	2.83225	2.84345	2.72895	2.72385	2.86235	3.009	3.0152	2.6472	2.70365	2.8004	2.7275	2.7063	2.3805	2.84005	2.551	2.9014	2.65545	2.6177	2.36585
AAMP	9.704146297	9.850702453	9.945584008	10.07292731	9.5696761	9.631636971	9.43035737	9.980636414	9.883323439	9.914408284	9.746143741	10.13449727	9.580121002	9.864916106	9.767420952	10.15703263	10.63825851	9.863659991	9.818375732	9.950555449	9.920849758	10.09261138	10.2209155	10.28947003	9.799556433	9.899266486	7.40785	7.13045	6.95755	7.549	7.12695	7.30355	7.51425	7.29415	6.82385	7.01685	7.25485	7.08875	7.25225	6.8772	7.102	7.31825	7.16345	7.04115	7.39295	7.1368	7.3122	7.3138	7.5025
AANAT	6.303690968	6.624867811	6.264655892	6.343722759	6.32672104	6.248869957	6.05128779	6.165475702	6.208036538	6.351363654	6.093956916	5.997414189	6.327750605	6.289379219	6.174544781	6.206612477	6.245414102	6.873026052	6.261196232	6.296258403	6.232084982	6.101723829	6.254900311	6.219270766	6.207484187	6.380463298	2.4206	2.7306	2.5045	2.4845	2.4624	2.9297	2.412	2.687	2.4706	2.2914	2.4683	2.3469	2.4371	2.2265	2.3616	2.5337	2.6425	2.2889	2.5274	2.4638	2.5866	2.297	2.4166
AARS	9.743800162	10.86867538	10.1614602	10.88551092	9.626403352	10.9189665	9.814617026	10.77181395	9.858471002	10.26752456	9.650770116	10.9958064	9.902502837	11.11248478	10.16278804	11.47386731	10.89363671	9.515092843	9.755051767	10.89692348	9.445100025	11.0645586	10.10393494	10.31193319	9.671739241	10.33063068	6.5045	5.555	5.87265	5.88575	5.7603	5.75535	5.6126	5.7621	5.6772	5.7937	5.43955	5.7529	5.9491	5.76	5.70905	5.54695	5.9913	5.98	6.23965	5.65955	5.83595	5.70105	5.66315
AASDHPPT	7.1752706065	7.734228116	7.346858111	7.9452329275	6.8909764705	7.271160701	7.333953045	7.980900085	7.113730232	7.75037933	7.06917831	8.2158550495	7.0056662925	7.6731819155	6.6571797135	8.241587607	7.977152274	6.3419546185	6.6698082525	7.7565168905	7.077898921	7.964252932	8.0701207545	8.1361170035	6.937294962	7.617745821	6.5895	7.2569	6.6695	6.6073	6.4821	6.8035	6.3979	6.9096	6.9819	6.8205	7.1649	6.8311	6.5514	7.0687	6.8327	6.8472	7.3103	6.7202	6.761	7.0715	7.1282	7.2025	7.0887
AASS	5.998161986	5.93561809	5.9085976665	5.9310087805	5.815371321	5.7599715285	5.981688903	5.8944056435	5.881855329	5.736259037	5.981471878	6.311891733	5.9343686415	5.9751409255	5.824624639	5.709979949	6.1869971695	5.836842932	5.924857605	5.888653961	5.9716961275	5.727606315	6.027871299	6.255754661	5.960426559	5.9573348245	2.55355	2.48935	2.66115	2.48005	2.6283	2.5034	2.60965	2.34775	2.3676	2.2144	2.5618	2.23445	2.49045	2.64435	2.5074	2.38405	2.2846	2.5433	2.47365	2.3774	2.51145	2.65525	2.4675
AATF	9.285145876	9.943110268	9.305033087	9.814024494	9.260705044	9.635689541	9.16313803	10.21714643	9.150798947	10.10437847	9.287895249	10.35076771	9.175104422	9.722748156	9.609577849	10.13861141	10.40508138	9.448850122	9.430649587	10.42682783	9.360106532	11.3270719	9.29418499	9.287116608	9.328074145	9.53854385	6.4944	6.5184	5.7673	6.6813	6.1748	5.4359	6.4009	6.4346	6.1357	5.922	5.8156	6.0663	6.3277	5.9627	5.9936	6.1877	6.2568	5.6788	6.5972	5.9954	6.3436	6.3079	6.3842
AATK	9.492610119	9.439424874	9.782913498	9.156252238	9.107547148	9.458928621	9.093125446	9.208655931	9.144533118	9.085797843	9.48547541	9.351438113	8.97652376	9.018043398	9.764225996	8.790207337	9.406267856	9.611371754	9.786974689	9.462273099	9.203625641	9.163938058	8.982272081	8.933516476	9.381343591	9.262418519	4.569	4.7003	6.6938	4.6088	4.4511	5.2291	5.1118	5.31	4.6861	4.5165	4.7245	5.3838	6.3288	5.9441	4.6237	4.5855	3.9788	4.5337	4.2462	5.6286	4.7497	4.9105	4.8656
ABAT	7.255060779	7.615036499	6.958199195	7.438410538	7.237585995	6.958614263	7.062979071	7.362161657	7.234057346	6.906179854	7.102625752	7.055406264	7.279731941	7.262892457	7.266902603	6.036412821	7.235417272	7.917166799	7.393594499	7.067990055	7.282932445	7.555700044	7.074325689	5.963057427	7.410515054	7.136955475	4.8965	5.635	4.58595	5.30775	4.9855	5.24335	5.06085	5.7447	5.50755	5.76185	5.3335	5.386	5.5187	4.5967	5.3293	5.4883	5.0927	5.8291	5.32685	4.7565	5.4991	5.20145	5.44875
ABCA1	7.631801788	7.28394776	7.754884492	7.303705706	7.614826146	7.222062484	7.853136783	7.332298854	7.259198528	7.424271474	7.337050088	7.109645896	7.849534665	7.177708538	7.269092459	7.125692491	7.356299965	7.766378012	7.358221006	7.19960068	7.262506075	7.270208393	7.590979222	7.616786334	7.361009313	7.341309211	2.8052	2.5324	2.5422	2.7622	2.4136	2.6693	2.4991	2.8188	2.6382	2.9073	2.8121	2.8081	2.5185	2.3909	2.6469	2.7322	2.5769	2.4908	2.6187	2.7864	2.4582	3.0928	2.6884
ABCA11P	6.753596608	6.228220649	6.431169776	6.272670536	6.126008727	6.271936405	6.109786483	6.372660365	6.089511631	6.007031178	6.311222633	6.257826718	6.169900971	6.435285816	6.266778638	6.71059194	6.200031278	6.44760579	6.173570667	6.241123951	6.29737758	5.902890171	6.097987275	6.13682049	6.219949402	6.040184913	1.9606	2.3383	2.1283	2.0602	2.2186	1.8997	2.4957	2.1638	2.1265	2.0353	2.261	1.9879	2.2359	2.0794	2.0881	2.2807	1.8961	2.0227	2.1394	2.0929	2.0281	2.0142	1.9275
ABCA12	4.892785549	4.876410858	4.774791367	4.853247716	4.986478164	4.99141927	4.843664965	4.793903433	5.037721226	4.81574156	4.84104263	4.692558123	4.790533791	4.993675893	4.918031163	4.965360177	4.763795338	4.813288532	5.00395348	4.824363511	4.843430487	4.802702985	5.11949593	5.131910698	4.887658392	4.760043389	2.46015	2.47075	2.6897	2.46715	2.62195	2.47775	2.5648	2.56205	2.40905	2.46635	2.62415	2.3968	2.32505	2.3302	2.35885	2.4736	2.35045	2.56255	2.4254	2.4075	2.4914	2.51615	2.4589
ABCA2	7.795126002	7.923938189	8.158950871	8.257010778	7.588592243	7.683898667	6.757371805	7.53952921	8.386299901	7.482143427	7.800725252	6.971371816	7.377155117	7.459178019	7.69995682	8.28179597	7.662417717	8.146599249	8.093858816	7.946235434	7.698939634	7.728649811	7.682494676	7.594053379	7.85506759	7.783558315	2.60155	2.49585	2.5408	2.7825	2.68295	2.6268	2.7714	2.5952	2.577	2.82755	2.44225	2.5434	2.60685	2.36855	2.615	2.31755	2.5444	2.5532	2.47275	2.63645	2.4742	2.4665	2.50715
ABCA3	7.179283361	6.581169368	7.355768516	6.816872755	7.171232706	7.658365652	7.255780499	6.530956116	6.822028365	6.54944357	6.949996509	6.637102303	7.115294218	6.607447115	7.454272921	7.91704883	7.062155012	6.97917342	7.513163628	6.875944506	6.690453849	6.430141427	6.700786893	6.491669516	7.10642153	6.882485972	2.5681	2.8072	2.9822	2.4803	2.7126	2.485	2.709	2.4757	2.676	2.8849	2.382	2.5475	2.878	2.7808	2.669	2.7915	2.75	2.509	2.4828	2.7094	2.6532	2.4837	2.4865
ABCA4	6.74933602	6.335135052	6.709550025	6.772101139	6.571797226	6.55229224	6.499547588	6.661826723	6.369074725	6.526911988	6.551357464	6.24400509	6.543837953	6.775045356	6.670145331	6.582204076	6.601878046	6.6788984	6.840497455	6.339176949	6.534144861	6.403501729	6.421142388	6.671982463	6.327306376	6.560746527	2.59465	2.3898	2.38505	2.4262	2.51255	2.5536	2.46195	2.45605	2.3615	2.26505	2.32655	2.31475	2.3874	2.40485	2.5899	2.42175	2.3821	2.33645	2.41845	2.4032	2.32985	2.5457	2.60185
ABCA5	9.419174321	7.878670598	9.406302042	8.099741317	9.357919485	8.22611737	9.636216475	8.426292468	8.99022833	8.051529946	10.38765387	8.767875274	9.579486464	8.413846604	9.349686121	8.464632227	8.41741579	9.660689592	9.392284241	8.710422225	9.879428083	7.63747939	9.44338223	8.410358971	10.10400095	8.514695728	6.5564	7.7474	7.3689	6.4799	7.2578	7.7	7.2477	6.6201	7.2925	7.3712	7.8131	7.6475	6.6043	7.2334	7.6051	6.95	6.6439	7.3948	6.6781	7.3266	6.8417	6.9121	6.3008
ABCA6	6.049760094	5.60542178	5.891998932	5.520816574	6.256257744	5.694521802	5.835055207	5.427891678	6.067972655	5.708800116	5.98194555	5.556262073	6.06508765	5.502968852	5.933702103	5.246726438	5.239532098	5.736109605	5.84852409	5.533401524	6.308276558	5.804282668	5.464418272	5.588681294	6.280981374	5.757731174	2.6313	2.5576	2.3876	2.4744	2.486	2.5985	2.4679	2.4085	2.4868	2.254	2.6365	2.5072	2.4527	2.5024	2.5005	2.3496	2.5869	2.4901	2.56	2.5523	2.672	2.3687	2.2581
ABCA7	7.862211557	7.586121291	7.845655263	7.32979243	7.88354221	8.296474037	7.94070877	7.729338112	7.69603004	7.587313007	7.938700238	7.602154953	8.132640353	7.844747961	7.763381409	8.481566858	7.757745871	8.288564432	7.805747361	7.491409065	7.872984013	7.88422963	7.533083087	7.527751849	7.97139185	8.002468857	3.17965	3.1938	3.29035	3.73245	3.49075	3.17575	3.34125	3.452	3.41305	3.6909	3.43145	3.436	3.1804	3.2689	3.53065	3.5463	3.0591	3.65815	3.0812	3.4565	3.31345	3.3243	2.9811
ABCA8	7.845344021	5.528291641	8.862694753	5.297497973	8.165377108	5.092667136	8.343335175	4.687667717	8.986055512	4.855504141	6.917683849	4.611426058	8.044564552	4.9098021	7.725971822	4.784730322	4.681110897	6.580265071	7.759941405	4.883793232	8.528705374	5.144449065	7.103418708	5.37156821	7.46194499	5.698147546	2.6136	2.4266	2.9601	3.0178	2.5496	2.7191	2.4237	2.5197	2.4753	2.4242	2.8831	2.3447	2.4706	2.7692	2.7148	2.7408	2.7912	2.4463	2.4384	2.3822	2.5496	2.5564	2.5519
ABCB1	10.70040938	9.338792397	9.682115224	8.76073353	8.877165005	6.590926815	10.15349797	8.326437727	9.285592516	6.504687964	10.12864744	8.445763398	9.001587361	7.161306945	10.16922594	5.69326464	8.365742681	9.448036092	10.36889082	9.108948851	10.37703384	8.425705583	8.539951867	7.641688157	9.857058547	8.344911238	6.51595	5.92975	6.55265	5.9211	6.3709	5.95615	6.31815	6.4355	6.3776	5.75115	5.992	6.61555	6.04815	6.58655	6.2921	5.31095	6.1477	6.0513	6.198	6.43615	6.027	6.0865	5.8347
ABCB11	6.0844384635	5.898457754	5.9042209335	5.8534348415	6.0623198045	5.91845849	5.7433147825	5.802795131	5.774547453	5.6119663875	5.992248454	5.53428187	6.000408045	5.9139068185	6.269352636	5.8916761115	5.8845963975	6.971105511	5.910404686	5.7983275955	6.624652656	5.7349295895	5.7720659775	5.889720032	6.21934642	5.9630939	2.2194	2.604	2.2376	2.5534	2.6428	2.1331	2.3917	3.3277	3.2241	3.4415	2.9784	2.6207	3.284	2.6859	2.4754	2.1148	2.911	2.7836	2.5026	3.0983	2.6705	2.6062	2.638
ABCB4	6.375386577	6.419393113	6.362035091	6.518676578	6.42113108	6.129595803	6.083370343	6.122192944	5.99426174	5.941340728	5.903655769	6.051668751	6.745339395	6.118825389	6.493622635	6.254627633	6.301916338	6.512567505	6.224763898	6.133416556	6.32380037	6.102590646	6.164322472	6.265044152	6.191606554	6.368998667	2.42275	2.50015	2.5517	2.7865	2.51975	2.76095	2.65215	2.61825	2.76455	2.6477	2.738	2.75865	2.7364	2.78405	2.61175	2.54255	2.57605	2.4517	2.5259	2.74215	2.7806	2.5251	2.4331
ABCB7	8.252265399	8.688863267	8.420840936	8.232078578	8.59917737	8.861420085	8.266392866	8.845489087	8.32556326	8.5946653	8.370876443	8.464019996	8.439108638	8.385687405	7.968633613	8.059580539	8.613613832	8.289161384	8.13600907	9.661262223	8.149161155	8.421004602	8.504113217	8.23602279	8.388827821	8.321561773	7.6704	7.7964	7.8548	7.5232	7.4393	7.7989	7.7463	7.8732	7.5917	7.3631	8.0386	7.6306	7.4583	7.6322	7.8014	7.6906	7.7431	7.8955	7.7866	7.6354	7.6138	7.4953	7.6058
ABCB8	7.355373165	7.599401247	7.555302592	7.991074231	7.395072064	7.59772355	7.210289219	7.594061944	7.44686352	7.347204519	7.584651742	7.569638084	7.263658508	7.469841753	7.752106301	7.787915942	8.010157377	7.870687771	7.744933681	8.005283649	7.561842305	7.817496968	7.44861647	7.297781973	7.631847163	7.636751546	3.1841	3.10405	3.12445	3.166	3.1935	3.5631	3.20565	3.01085	3.2491	3.221	3.0679	3.17245	3.0724	3.13345	3.3545	3.23585	3.00535	3.1903	2.8939	3.28585	3.20525	3.18135	2.9008
ABCB9	8.8898558395	8.6572271695	8.425637328	8.4000830385	8.888201918	8.792041283	8.5631470065	8.6947686515	8.734421312	8.5970425725	8.945190006	8.520699551	8.93886698	8.8013312455	8.6955769035	8.156905696	8.498288927	8.8737100665	8.633458492	8.5386425915	8.8925206545	8.689515201	7.894737633	7.6952478085	9.032211879	8.6268548935	2.63055	2.752	2.92785	2.7764	2.8919	3.1242	2.9095	2.738	3.0292	3.1011	3.14695	2.94765	2.88355	2.9035	2.71025	2.9522	2.87065	3.0101	2.7091	2.82415	2.91235	2.7886	2.7681
ABCC1	7.9002265355	8.781596326	8.1541156775	8.970105616	8.08515598	8.2597397695	7.9094285185	9.575868341	7.698484332	9.707833577	7.8074039985	9.286791053	8.1511781455	8.8258867965	7.82784079	8.4708008495	9.6388256745	7.9821883145	7.547207242	8.609798118	7.696667361	9.48900709	8.614702158	8.7027450205	8.2986465785	8.6324378475	4.8761	4.1194	3.9512	4.903	4.4148	5.7501	5.0176	5.2192	4.6779	5.4829	5.1264	5.0598	4.8557	4.41	5.0634	4.8498	4.5977	5.9043	5.0962	4.6913	4.0818	4.6386	4.6801
ABCC10	8.7574574885	9.489331322	8.543784801	9.359182906	9.0344510125	9.522348162	8.904448715	9.308758903	8.3513547855	9.1500371525	9.074025976	9.718970712	9.0191594455	10.1832098505	8.7185035505	9.210317461	9.104909637	8.7856116465	8.512236766	8.6369700855	8.560463816	9.166628612	9.072010448	9.1252965115	8.6718997585	8.983340436	4.6895	4.5432	4.8793	4.8512	4.4783	4.7272	4.1595	4.1835	4.4586	4.3387	4.8206	4.9033	4.3629	4.3099	4.8138	4.8253	4.5778	4.4	4.625	4.7315	4.3468	3.7633	4.329
ABCC2	6.442261371	6.702916193	6.20265564	6.342936355	6.512275199	6.40861402	6.346820722	7.099435932	6.363723114	6.336299526	6.571973584	6.491304512	6.607090704	6.517934414	6.600745467	6.362512119	8.319900121	6.555990352	6.591115778	6.822421609	6.35696056	6.702856827	6.320861191	6.454249635	6.51019745	6.282320787	2.5603	2.4887	3.0539	2.70315	2.3481	2.63125	2.82415	2.6043	2.4276	2.5458	2.8149	2.6235	2.31495	2.4359	2.88045	2.57025	2.61965	2.8046	2.5138	2.601	2.6502	2.5153	2.42385
ABCC3	10.81218006	10.931803025	10.877902825	10.589492825	10.291966535	10.493440245	10.5971441305	10.26270946	10.77936012	9.757419877	11.443992265	10.82713739	10.992985835	9.9826181835	10.933079285	10.132610825	9.5399795145	11.488490945	10.629392225	10.36177999	11.00555264	9.933861587	10.635886425	9.5967870645	10.982016295	10.363597125	6.60555	6.6812	6.89175	6.94915	7.04715	7.30255	6.97825	7.43655	6.7679	7.1096	7.02945	7.18135	6.70365	6.71675	7.2672	6.98965	6.56245	7.09705	7.3538	6.73275	7.11845	6.9466	6.70835
ABCC4	7.453363525	8.24507964	7.631442948	6.484619936	8.268969526	8.427270971	8.104734521	8.167352578	7.586547863	8.08246369	7.817106465	8.625220511	7.506874934	7.172587347	7.3917171	6.63784831	8.329032405	6.972547505	6.95561492	8.235358499	7.738013503	7.915451468	8.01880063	8.170113593	7.645883049	8.152108363	3.2925	3.25965	3.05125	2.87005	2.68685	2.61255	2.7509	2.63775	2.89195	2.4346	2.89165	2.89745	2.8089	2.915	2.46915	2.73795	2.7603	2.70125	2.85435	3.52005	2.73475	3.3803	2.7082
ABCC5	9.121046703	8.533770592	9.066913824	8.633072715	9.113952852	8.166839798	8.932861029	8.673165788	8.54310115	8.275804471	9.247709494	8.967956742	9.627095136	8.819967673	9.989864804	8.452698043	8.688672431	9.048965736	8.700293936	9.152525641	8.870270563	8.343344507	8.965361378	8.843020676	8.816819638	9.733410157	3.77625	3.8447	4.38155	4.0341	4.1124	4.63355	4.5552	4.28635	4.3507	3.7538	4.3603	4.0234	3.8684	4.15535	4.3926	4.4399	3.90275	4.7699	4.33605	4.03905	4.0509	4.43965	4.05835
ABCC8	6.6182363585	6.6976864495	6.769844483	6.8630501775	6.8239415835	6.5672760515	6.581251014	6.6227880845	6.593579636	6.491318788	6.611950442	6.343065508	6.4906998745	6.588537548	7.0002767725	6.645224497	6.607451744	7.073793089	7.0869459645	6.668827247	6.5114021915	6.455310375	6.63716452	6.764430076	6.8581931005	6.5197964395	2.6745	2.7087	2.7621	2.972	3.0103	3.0679	2.7057	2.7372	2.6956	2.7666	2.8935	2.9083	2.9597	2.9333	3.0936	2.8044	2.8509	2.8398	2.8828	2.908	3.0538	2.8213	2.8425
ABCC9	6.49775693	6.618286446	6.260927098	6.506170273	6.593259426	6.527373529	6.208455856	6.332669881	6.226052334	6.347900254	6.2301674	6.08909679	6.292950513	6.327793351	6.664444571	6.267703047	6.375325363	6.641886602	6.567496998	6.298581383	6.421491929	6.254430728	6.385853501	6.36889212	6.136909887	6.304656137	2.4018	2.4483	2.4569	2.0315	2.4114	2.4939	2.4282	2.3472	2.2996	2.4387	2.7882	2.2536	2.5153	2.639	2.7525	2.3415	2.4606	2.6889	2.253	2.3843	2.2147	2.1841	2.3104
ABCD1	8.853507312	8.691401764	8.833626343	8.724829362	8.477085641	8.381612976	8.016845142	8.92173933	8.624822304	8.485969316	8.483237375	8.400266279	8.582401288	8.565280758	8.86336864	9.612062186	8.880540721	9.002128714	9.103498678	8.907427862	8.549554786	8.579785995	8.255888067	8.366577496	8.693528955	8.402401765	3.9174	3.8309	3.7982	4.2131	3.2304	4.3826	3.7889	3.9915	4.0359	4.2517	3.7077	3.5565	4.2293	3.6194	3.8428	3.5209	3.751	3.3979	3.4932	3.6223	3.6045	4.165	4.0568
ABCD2	5.087965044	5.076023653	5.032592905	4.92954022	4.881950314	4.789416224	4.944168138	4.919058435	5.000191294	4.909245736	4.886820705	4.885022726	5.079372221	4.942711853	5.055028674	4.896117076	4.924567126	5.072575999	5.004857682	4.837615469	4.964691155	4.856712622	4.981723506	5.022933469	5.240507831	4.869041087	1.94005	1.83915	2.04465	2.085	2.244	2.23915	1.9752	1.935	2.0331	1.94175	1.9974	2.01845	1.97385	2.03735	2.1082	2.0918	2.01325	2.31245	2.01415	2.072	2.0648	2.02555	1.89765
ABCD3	10.05822361	8.417356927	9.724795651	9.667192597	10.2628445	9.54690778	10.64146024	9.422662417	9.932752448	9.163116533	11.00726708	9.348292165	10.55157305	9.942660438	9.634398513	9.472315224	9.077934208	9.973333092	9.85131979	9.06872642	10.54903559	8.900674065	10.62200792	9.86421959	10.55530171	9.114185675	6.8921	7.3073	6.3047	6.8215	6.9053	4.8279	6.8678	6.6309	7.0456	7.4986	6.5289	7.0178	6.1483	6.2298	5.0405	7.002	6.7532	6.862	6.9586	7.5161	6.57	7.5154	7.2319
ABCD4	7.8535452195	7.7241776105	7.7840294085	7.7529141935	7.717135735	7.7740760095	7.8909168635	7.5552562845	7.6353037225	7.443800539	8.125458766	7.744009988	8.0130501815	7.799288509	7.759901441	7.681192113	7.472749984	7.823591762	7.997893665	7.8606683125	7.727595514	7.092970397	7.730788876	7.926176498	7.649721365	7.709939561	4.0173	4.146	4.0134	4.2002	3.8112	4.1892	4.149	4.0579	3.9408	3.7383	4.0136	4.2931	3.9524	3.443	3.9607	4.1185	3.5328	3.9534	4.2164	3.8916	4.0131	4.1319	3.8233
ABCE1	7.024865727	8.0918337255	7.553345222	8.759476739	7.127708534	8.920395725	7.474924407	9.0183780195	7.5488101705	8.7118486435	7.1646583685	8.9361762205	7.392699488	8.821870388	6.86756361	8.5986313015	8.6552292035	6.210031258	6.5189070935	9.198947717	7.160636289	8.5972009515	8.507925666	8.660144735	6.592058874	8.298254089	5.1468	4.5156	4.2973	4.3734	4.4289	4.4664	4.0954	4.5792	4.8406	4.4982	4.3512	4.4151	4.5258	4.6221	4.4206	4.6736	5.0881	5.0086	4.4929	4.7757	4.6119	4.5488	4.9956
ABCF1	10.18871845	10.71542872	10.34266279	10.66455719	9.923571279	10.55784638	9.991906566	10.48141634	10.15108927	10.78520614	10.01403268	10.82043337	9.869426783	10.70247636	10.17377401	10.11654289	10.64841496	10.12576055	10.3209067	10.61651139	10.09150488	10.89963185	10.34802512	10.32640519	10.13716419	10.06177749	7.3114	6.8849	6.9408	7.33275	6.86715	7.2635	7.0654	7.012	6.86285	6.6233	7.1291	6.64585	7.194	6.60915	7.14195	6.7345	6.99535	6.68715	7.0797	6.99135	6.9691	6.95875	7.04635
ABCF2	8.126122872	7.800788824	7.857637797	7.878884306	7.775294677	8.035141643	7.703103174	8.342261672	7.824314845	8.19182193	8.131317982	8.189481537	7.554437696	8.058950977	8.023152438	7.795026881	8.314920984	8.327763035	8.263710919	8.381262115	8.283246611	8.254874177	8.201895071	8.279255102	8.290675762	8.152219656	4.7831	5.01825	4.4994	5.0636	5.1172	4.4968	4.72235	4.75145	4.89105	5.01715	4.34595	4.91955	5.0125	4.82175	4.7084	4.89925	4.5297	4.325	5.0193	5.2735	4.58825	4.9025	4.761
ABCF3	8.958886325	8.975567935	9.285268763	9.466468025	9.116600798	9.370675064	8.818840179	9.1167002	9.115101712	8.941359986	9.103468108	9.052941677	9.103615309	9.11793141	9.225901678	9.288400012	9.417370328	9.223345684	9.063702864	9.445267986	9.21458927	9.175849384	8.923109288	8.976358828	9.04674948	9.100974849	4.5464	4.31635	4.5989	4.43895	4.2567	4.7049	4.40225	4.43135	4.277	4.4006	4.38575	4.51365	4.5978	4.44705	4.7234	4.2084	4.2335	4.10075	4.61385	4.2847	4.55835	4.57785	4.2233
ABCG1	8.6734600005	7.6358361205	8.765804428	8.6949312835	8.5494509435	7.5528078725	8.6811864435	7.7866997415	8.29391101	8.112941083	8.8859335025	7.770138439	9.102747139	8.7668090745	8.7863118565	8.189110372	7.9286742955	9.0955793215	8.7779219315	8.0501724095	8.5356051325	7.52379197	8.085451012	7.523297199	8.88779493	8.0781437705	7.1927	7.1318	7.1838	7.6562	7.7295	8.0165	7.5206	8.1732	7.8477	7.5528	7.8966	7.5606	7.2998	7.6312	8.1754	7.7522	7.2595	7.6653	7.5941	7.2843	7.4323	8.055	7.3993
ABCG2	10.77351321	6.461941356	9.930123318	6.73204571	10.04066062	6.470377536	11.79163886	6.376657105	10.59767436	6.395120844	11.35688996	6.65131821	9.793432531	7.519795642	8.898802862	6.009526333	6.258612726	10.38622591	10.50080464	6.407011229	10.98837686	6.310840709	9.195636908	6.473947473	10.71557262	6.443217579	7.84685	6.6485	7.89565	8.0381	7.7277	7.4826	8.01785	8.2244	7.26475	8.5773	8.7333	7.4818	7.89705	8.4709	7.8394	6.79765	6.81125	9.121	7.6404	9.1699	7.6572	8.68585	7.31075
ABCG4	6.919397014	6.880325229	6.542545829	6.87196953	6.691110448	6.694475734	6.552104338	6.736499028	6.907952436	6.471528749	6.572563171	6.45444938	6.719800421	6.61335151	6.639824681	6.604677194	6.76097339	7.214206691	6.947336437	6.86170422	6.747129315	6.679157656	6.421839554	6.843790635	6.696038559	6.571272197	2.1668	2.1389	2.4182	2.3804	2.1225	1.9937	2.399	2.1134	1.9735	2.2469	2.2133	2.1944	2.2801	1.9475	2.0881	1.958	2.1918	2.2961	2.3299	2.0484	2.3719	2.0996	2.2267
ABCG5	6.010681703	6.550351913	5.86927404	6.164634665	6.611616281	6.55844607	5.758811499	5.974841527	6.116432173	6.391060199	5.896786815	5.874330503	6.279632941	6.895798535	5.916019316	6.92381708	5.75880144	5.788355505	5.972266217	6.004211245	6.195293371	6.444951701	5.937183567	5.957991717	5.874419455	6.131304494	2.7847	2.7548	2.5925	2.8597	2.6153	3.1084	2.7221	2.7685	3.1267	2.6853	2.6297	2.5091	2.617	2.6042	2.6403	2.5888	2.6628	2.9888	2.6234	2.8052	2.4918	3.3273	2.4234
ABHD10	8.944203322	9.08195077	8.873569191	8.898581202	9.043520606	9.103238032	9.093474686	8.990444495	8.735687241	8.588049797	8.906789304	8.871314219	9.11073978	9.180291055	8.824227328	9.87995343	8.984207706	8.419258438	8.652141104	9.363457258	8.735855086	8.648222537	9.423737364	9.644655731	8.629013449	9.409756297	6.5302	6.4147	6.0451	5.7143	5.5302	5.2998	5.4985	5.911	5.9561	5.8641	5.1971	5.959	5.9153	5.7008	5.858	6.2119	6.121	5.7397	5.9951	5.9282	6.1233	5.9483	6.1162
ABHD11	9.948905742	10.27142662	10.08639002	10.66808353	10.56405213	10.10101179	10.18579548	10.81895208	10.38520154	9.687397063	10.63383282	10.74740235	9.928379734	10.89661977	10.01955145	11.26463943	10.66584869	10.38260552	10.21436823	11.12341275	10.5902736	11.3574474	10.46070359	10.27800219	10.63489988	10.5300954	5.13105	5.2064	5.0973	5.16075	4.4729	3.69575	5.1505	5.3618	4.7772	4.4022	4.08575	4.78835	5.04765	4.8236	4.01295	5.1521	4.99985	4.0283	4.9715	4.7488	4.8961	4.85085	5.13005
ABHD14A /// ACY1	8.066564909	7.873381777	8.091587575	7.315243221	7.677577035	7.769512621	8.181976928	7.65767501	8.187720812	7.51128333	7.733143033	7.504109674	7.977981065	7.687799555	7.747357381	8.001543297	7.31128948	7.734604488	7.761564215	7.613288654	7.379261471	7.842580231	7.955911896	8.166833364	7.637301955	7.992049546	2.543	2.5813	2.7129	2.7023	2.6763	2.495	3.8298	3.1437	2.9228	2.5931	2.4465	2.4595	2.457	2.3209	2.4185	2.996	2.4001	2.5901	2.3897	2.5268	2.7715	2.2624	2.6007
ABHD2	8.022342808	8.5765748065	7.992323232	8.535208731	7.948618354	8.979376911	7.932827592	8.177408748	8.1877872025	9.487687464	7.84343084	8.1365143435	7.6845498025	8.1538020295	8.3516609925	8.987851118	8.4282676315	7.869144985	8.1622789895	8.222929563	8.285232219	8.767869508	8.2839686375	8.2915545045	8.036056657	8.399353166	5.04955	5.1795	5.1095	5.2274	5.75925	5.5026	5.47235	6.06315	5.0809	5.3209	5.3331	5.7687	5.17075	5.33965	5.08395	5.806	5.762	5.33885	5.8482	5.22145	5.3434	5.39215	5.6951
ABHD3	9.427638311	8.136189296	9.006220682	7.581911379	8.890565099	8.112589833	9.953694193	7.64872945	9.149320352	8.021071523	10.1217222	7.888724586	9.637359184	8.294875007	8.936273371	8.662502706	7.725657231	9.390049535	9.161831203	6.923894724	9.556687325	7.437757339	9.469799986	8.8970138	9.782840363	8.725406332	9.4448	9.3509	9.21345	9.77005	9.9395	8.9137	9.2509	9.90565	10.0714	10.37955	9.6486	9.5414	9.12705	9.925	9.2943	9.4541	9.3515	9.54495	9.46245	9.9578	9.6276	9.75195	10.01925
ABHD4	9.075895337	8.693072505	9.202951657	9.027843272	8.879443814	8.701047903	8.831786357	8.698737752	8.65214851	8.663521315	8.964090628	8.597546342	9.056125442	8.93740109	9.265575283	9.532189415	8.788619049	9.608718911	9.117304869	8.838093748	8.967880726	8.848675534	8.860922117	8.80565497	9.15819749	9.201005392	2.2653	2.9316	2.976	2.6828	2.4995	2.4622	2.8001	2.7957	2.7084	2.6766	2.4961	3.0174	2.51	2.6064	2.3196	2.6903	2.6698	2.376	2.613	2.6466	2.3494	3.1215	2.6928
ABHD5	6.688440545	6.295806096	6.365345797	6.314917052	7.181370743	6.649283937	7.375691052	6.326254164	6.463284817	6.313600768	7.28419462	6.1804617	7.468881885	6.592810825	6.724545682	6.292774948	6.31681466	6.652875643	6.376326326	5.857358376	7.028541321	6.273267668	6.916274219	6.701249545	7.413021043	6.439299382	5.09885	5.48305	3.65545	5.642	5.64075	5.59505	5.00755	5.66795	5.51065	5.7424	5.45765	5.58215	5.3451	4.7434	5.1045	5.88535	5.7541	6.1098	5.9382	6.3249	5.7025	5.8301	6.0343
ABHD6	7.8292601015	7.005849281	7.6636658445	7.1547755275	7.5089112035	7.1092946995	7.6171507645	7.0969268085	7.8465371875	6.761259084	7.930699286	6.7688727755	7.3985176265	7.1945170035	7.485586821	7.1932940375	7.1286183395	7.620965591	7.597531013	6.778796209	7.8552169975	7.0279298065	7.28542389	6.5154597105	7.6866387675	7.042297126	3.8169	3.836	3.9915	4.1212	3.6989	2.8074	3.3709	4.0354	3.621	4.037	3.6856	4.0196	3.6534	3.3607	2.8073	3.2227	3.6658	3.3433	3.8374	3.9887	3.6306	3.5602	3.7221
ABHD8	8.130291828	7.875019893	7.684821814	7.767506947	8.047563318	8.057858363	7.820809382	8.008170684	7.712818873	7.930012324	7.824094943	7.756580523	8.202075282	7.8610477	8.159827478	7.94887196	7.992308836	8.16837104	7.869042658	8.060635934	7.913396659	7.906835763	7.512652399	7.580794509	7.907609557	7.941812362	3.0654	3.4719	3.5892	3.3585	2.877	3.1179	3.2437	3.1573	3.2477	3.7158	3.1301	3.1878	3.2208	3.2247	3.4144	3.3638	3.0106	3.1954	3.0728	3.569	3.1101	3.1354	3.7528
ABI1	8.4122306205	8.3746501145	8.3470190235	9.426805686	8.0992738645	8.045008783	8.770958695	8.3149676175	8.391695236	8.8693634395	9.0931245975	8.544594523	8.3116671695	8.4119457905	8.0495968265	8.545924414	8.11038325	7.87394393	7.9399832695	7.901235176	8.7012897385	8.4078052435	9.186245604	8.989511801	8.5969808725	8.5990318635	7.6966	7.5473	7.5559	7.7036	7.6309	7.0427	7.6524	7.735	7.7233	7.533	7.4254	7.7156	7.5626	7.3411	7.0087	7.5432	7.7027	7.7455	7.6097	7.7692	7.7488	7.7713	7.7357
ABI2	8.90978923	9.040235569	8.6156056785	9.3347810475	8.570258876	8.9180044185	8.2165454235	8.7715766035	8.6656208455	8.939119997	8.1611251165	8.697084743	8.4838701335	8.573222725	8.641116043	9.0469517405	9.0077591435	8.7820201225	8.804298916	8.972436829	8.4878093735	8.8969100045	8.496544125	8.8568515345	8.561139685	8.579162369	3.1628	3.2378	3.0745	2.982	3.1049	3.0363	3.1991	3.1538	3.3806	3.1301	2.9779	3.0271	3.3538	3.0739	3.1046	3.3705	3.1079	2.9661	3.1981	3.1736	2.8128	3.1837	3.1135
ABI3BP	6.07044526	5.997659337	5.755950279	5.797639556	5.995648691	5.772450763	5.683110428	5.632950159	5.903418475	5.744759135	5.699037996	5.590354021	5.899481562	5.574964039	6.071346271	5.731074539	5.817394847	5.813959796	5.986419258	5.679170668	5.640270933	5.599952998	5.804406561	5.879190841	5.745452768	5.452420841	5.1874	4.19795	6.0236	4.7177	5.19015	5.29765	5.11095	4.63865	5.4762	4.4902	5.6826	5.04195	4.67475	6.13615	5.435	4.48405	4.818	5.36795	4.4243	4.90235	5.06305	5.26515	4.41985
ABL1	10.26930157	10.28552513	10.68365543	10.42083713	9.094517558	9.363102722	9.681065399	9.879313122	10.12493817	10.50493029	9.955289924	9.550550019	9.526105414	9.073481455	10.35286776	9.631340851	9.998463115	10.30300786	10.19814704	10.12965335	10.16066397	9.938139089	10.34422424	10.2680171	10.10317972	9.961770737	5.619	5.39275	5.14695	6.1582	5.48025	5.80635	6.0116	5.80745	5.4761	5.96905	5.7094	5.45605	5.58465	4.8863	5.24555	5.80155	5.45185	5.19755	5.73105	5.4315	5.5515	5.59055	5.7945
ABL2	6.224809498	6.656280997	6.218859313	6.487910636	6.379520238	6.600085328	6.384246174	6.362778127	6.217409492	6.513526545	6.41854699	6.278836224	6.357245493	6.318762976	6.543359488	6.746427366	6.441322235	6.615587998	6.492781812	6.518178232	6.157254399	6.620491937	6.620988731	6.67528509	6.461333392	6.075455265	4.02415	3.78945	3.6615	3.82995	3.4167	3.49265	3.36525	3.72265	3.8732	3.52485	3.451	3.9702	3.72755	3.59925	3.49495	3.4774	3.6395	3.62445	3.75225	3.71235	3.7618	3.83075	3.90715
ABLIM1	10.292746719	10.428930248	10.331479864	9.300231632	10.237581865	10.911942165	10.2590491995	9.6783654825	10.396842778	10.1266333375	10.456809388	9.7254227185	10.161963727	10.3392439985	9.9149636855	10.0246396295	10.0725168375	9.90448323	10.485724855	10.170857896	10.185776749	10.1306382485	9.704488173	9.8217909045	10.030066075	10.5102173045	6.8468	7.8053	7.0699	6.98635	6.7905	7.20395	7.2625	7.887	7.4915	7.47875	6.98575	7.52185	6.79975	7.06285	6.49295	7.66785	7.7406	6.8914	7.0428	6.89705	7.59615	7.6038	7.5644
ABLIM3	7.706128741	7.434915269	8.177582986	7.404472958	8.008850609	8.74683973	8.06299813	7.287507191	7.790022842	8.056410656	7.743141148	7.315082181	8.101329362	7.625041965	7.990267732	8.103432226	7.359240281	7.859786098	8.009108353	7.639587019	7.882950491	7.428832121	7.628818215	7.449892482	7.848008543	8.317272645	2.9095	2.9791	2.914	3.1942	3.0315	3.4948	3.3301	2.4047	3.0493	2.9336	2.8544	2.7527	3.2257	2.9798	3.1061	2.8276	2.7082	3.1555	2.88	2.5543	3.0332	3.1308	3.1536
ABO	7.4059900715	7.3151298755	7.84944328	8.045086961	7.204455799	7.244288855	7.0167414775	7.3038667675	7.7090019935	7.2905903875	7.218835328	6.7332065405	7.4688830635	7.341394413	8.0574608665	7.595266542	7.155533928	8.2854743875	7.9474135625	7.462485844	7.738482097	7.1773187895	7.3524854145	7.3618246005	8.2787335505	7.772055383	2.1043	3.5163	2.5537	2.7548	2.5693	2.367	2.2872	2.4586	2.581	2.276	2.3888	2.1754	2.4159	2.0783	2.384	2.7941	2.4198	2.5896	2.2339	2.6749	2.9974	2.3341	2.3167
ABR	9.821531025	8.807507271	9.9421165715	9.597526436	9.362115226	8.570232719	9.2536173435	9.1178856995	10.006366009	9.7167595935	10.1990147065	9.260891013	9.3569762815	8.9869840555	9.988499564	9.0995994665	9.4409451505	10.2652907205	9.8762533795	9.107611132	10.198685056	9.7680782245	10.023209293	9.7548742155	10.134720988	10.0000232145	7.84205	8.0673	7.96575	8.21425	7.93425	8.70655	8.027	8.0752	7.96385	7.9058	8.271	8.0315	7.98105	7.20235	8.4847	7.86025	7.6325	8.14335	7.92975	7.8777	8.14875	7.9156	7.54955
ABT1	9.05609866	9.680815694	9.438980784	9.678434663	8.995599398	9.195106244	8.842579186	9.535742852	9.06431967	9.671562089	9.12337143	9.530733146	9.079324503	9.356984528	9.239650656	9.549713471	9.687696146	9.325518365	9.284102486	9.051307252	8.985521574	9.691868706	9.340429843	9.430010613	8.936398881	9.060559041	5.8731	5.6113	5.58715	5.40905	5.73095	5.91975	5.4263	5.7064	5.6554	5.4963	5.68845	5.7287	6.0201	5.8203	5.39105	5.77435	5.73195	5.498	5.80915	5.75995	5.52805	5.91955	5.54925
ABTB2	9.021016248	8.57822816	9.134300915	9.106782652	8.475904261	8.961643139	8.878763553	8.858909092	8.924255679	8.511655035	9.332294873	8.578340411	8.740981068	8.963367481	8.86305754	8.993702573	8.880728366	9.460277015	9.172085606	9.01596117	9.093670273	8.841175665	8.181823053	8.318754066	9.098223617	8.763149908	3.943	3.75375	3.96325	4.37905	4.14355	4.1045	3.79655	4.1462	3.9852	4.20395	4.46785	3.996	4.0546	4.08985	4.09135	4.2507	3.87035	3.8041	3.87245	3.9423	3.9911	3.7061	3.76495
ACAA1	10.017110393	9.115167169	9.6047871965	9.22876371	10.1108991865	9.7063621205	10.576035115	9.2877628275	10.1826517565	8.8784120715	10.497741915	9.463032309	10.198316768	9.6112052555	9.6780571775	9.2838758735	9.0351372235	10.1587181275	10.2059432495	8.985824193	10.0839216055	9.306269067	9.8881421265	9.053039087	10.3565769665	9.0507894245	6.37155	5.99315	6.6573	6.4952	6.27315	5.6695	6.4866	6.23305	5.78295	6.7726	6.3958	6.1036	6.38035	6.5102	6.27455	6.24745	5.8153	6.301	6.4369	6.77475	6.28235	6.3342	6.2487
ACAA2	10.6552077285	9.6919688965	10.6235431405	10.1100033835	10.750621486	10.1403847065	10.8940532925	9.7171513235	10.60893691	9.948158326	11.0381670165	9.8763238005	10.7959238305	9.98371347	10.994300405	9.8299398225	9.7822942325	11.37456281	10.7989122625	9.7118072965	11.1746111515	10.217477039	10.424917159	9.823565172	11.281236076	10.256929999	9.7976	9.9207	9.0991	10.6049	10.5318	10.0205	9.9382	9.8325	9.7596	9.8788	10.1279	9.6968	10.1668	8.802	9.624	9.8008	9.4759	10.1182	9.8632	9.9999	9.9639	9.9952	10.0146
ACACA	8.0556504855	8.740007712	8.0465432495	8.641502609	8.2965031585	8.8326817815	8.225392719	8.626489008	8.176213432	8.908941035	8.1316791535	8.7695567805	8.0561679025	8.7086515045	7.7414783775	8.867361969	9.025064509	7.738495514	7.9373148195	8.8510819835	7.8776611455	9.953801182	8.5267576095	8.602948052	7.885611685	8.1293892065	2.5305	2.6177	2.5672	2.6686	3.1323	2.7142	2.3875	2.5757	2.6645	2.6212	2.6299	2.7174	2.8486	2.8478	2.6708	2.57	2.5212	2.5411	2.6083	2.6954	2.6264	3.0092	2.6947
ACACB	9.741366184	7.76911369	8.9248397035	7.53128614	9.078592839	7.587918981	9.8532424385	7.72303845	8.530624161	7.5718206125	9.4909906325	8.141653812	8.87356565	8.1272103565	8.841142006	7.529930088	8.179471019	9.0534122795	9.1893855355	8.2272805555	8.7001912155	7.724431708	8.9661052965	8.4405946785	9.165955064	8.1656245135	3.3023	3.1156	3.2866	3.2435	3.1889	3.3168	3.4705	3.11	3.302	2.9072	3.1063	3.0488	2.9944	3.3328	3.2633	2.9977	3.1164	3.3193	3.0003	3.0454	3.322	3.019	2.9328
ACAD10	9.391594742	8.849037141	9.335292965	9.127140216	9.300482571	9.015386125	9.156159939	9.087789595	9.124895781	9.018228721	9.612414193	9.025355762	9.355199981	9.079178013	9.445284178	8.988049981	9.172259219	9.55810599	9.507429134	9.30800077	9.421728555	8.570485101	8.568856765	8.732219786	9.262800912	8.797107978	3.2803	3.24805	3.523	3.6359	3.58	3.0592	3.5405	3.39705	3.2839	3.21325	3.5729	3.3635	3.12895	2.8222	3.09425	3.7179	3.3482	3.0739	3.2649	3.3729	3.36715	3.21165	3.1201
ACAD8	7.520748719	7.516841041	7.811614481	7.847188462	7.661495909	7.755281009	7.797790332	7.591000823	7.730042434	6.807445664	8.409579071	8.043854011	7.640172592	7.926620813	7.207386489	7.385191095	7.581601424	7.588946414	7.24604597	7.835515871	7.666666695	6.907928719	8.104901578	7.861954134	7.800010119	7.790263654	2.968	3.15885	3.22635	3.35715	3.05315	3.08295	3.27065	2.94715	3.2134	3.0991	3.1506	3.1369	3.38695	2.99785	2.9514	2.91475	3.24505	3.11075	3.16255	3.18125	3.28375	3.0507	3.24985
ACADL	6.0094251125	5.8471901585	5.747706785	5.8010606855	6.159399627	5.713549353	5.7631193775	5.6954339285	5.677692415	5.6467675235	5.7307733205	5.6122918385	5.740649813	5.609765002	5.7521375315	5.675479881	5.6876170055	5.788247551	6.0434262015	5.6367484605	5.647991971	5.6534446855	5.729454033	5.606501248	5.8112598815	5.6122851915	2.31965	2.21205	2.2627	2.28375	2.38565	2.4704	2.54565	2.4546	2.23525	2.34155	2.48705	2.34945	2.24995	2.28605	2.23145	2.2298	2.2467	2.3956	2.35105	2.4506	2.3487	2.2039	2.2645
ACADM	8.893530571	7.855032762	8.185432398	7.754797609	8.656387245	7.541210346	9.511733323	7.802230441	8.245988766	7.421765149	9.701759105	8.337337632	9.415842437	8.122222188	8.177454884	8.763678675	7.775845902	8.207849275	7.759574895	7.630853303	8.955373965	7.276113029	8.961543397	9.194873718	8.706593744	7.580633576	8.0552	8.7879	7.9159	8.3523	8.6847	8.1091	8.754	8.7833	8.1937	8.772	8.5265	8.0848	8.524	8.013	8.347	8.8462	9.3169	8.6682	8.1735	9.2009	8.9293	8.8751	8.3881
ACADS	10.32855545	9.324700277	10.37948499	9.380323595	10.44238202	9.217096313	10.58115872	8.892597721	10.01032207	9.016534814	10.77113442	8.902456884	10.40265915	9.351690078	10.76250016	9.032769782	9.055990501	10.96824533	10.58486375	8.953013431	10.43094994	8.662685336	10.28847922	9.35988346	10.4425104	9.505120664	7.5579	8.00065	7.1279	8.19915	8.1603	7.8784	8.3534	8.02305	7.51185	7.91045	7.73375	7.7768	8.07415	6.8625	7.51825	8.04265	7.921	8.16005	7.933	8.07185	8.28225	8.1008	8.52545
ACADSB	5.31357212	5.1363521	5.273604158	5.214873624	5.589255337	5.100454772	5.20949708	5.29515434	5.303985718	5.202390537	5.785391226	5.045659856	5.368476466	5.846642169	5.44694239	5.625845235	5.268703898	5.28690925	5.268393573	5.461270846	5.345476377	5.04938814	5.418351172	5.645073001	5.543970143	5.340459156	5.4778	5.5078	4.6489	5.48255	5.2367	5.5958	5.1851	5.42385	5.37725	5.3574	5.2563	5.6025	5.43155	5.0301	5.8989	5.8409	5.94905	5.76295	5.598	5.1447	5.46495	6.07965	5.6076
ACADVL	11.7688427	10.4171464	11.98680697	10.70430628	11.89164506	10.47037024	11.95702696	11.02507276	12.04194713	10.76357137	12.0679643	11.00140917	11.89913022	11.29865577	11.72443954	11.40561762	10.8078117	12.01544417	11.75252649	10.39253337	12.0930813	10.92686926	11.55776241	11.11477962	11.98720327	11.69437099	8.193	8.1277	8.4006	8.6079	8.388	7.6747	8.462	8.4388	7.7529	8.301	7.9962	8.2999	8.3058	7.5568	7.8908	8.1397	8.0799	7.7969	8.5293	8.3156	8.1189	8.0017	8.31
ACAN	7.932954885	7.88204626	7.718953071	7.868738475	7.871114606	7.874113837	7.610629684	7.913399465	7.41919632	7.938135624	7.47134524	7.75481989	7.64758409	7.713231008	7.695415583	8.038251088	7.875625829	7.979881899	7.942647949	7.885306844	7.5309417	7.80246963	7.526826191	7.933886519	7.608783525	7.492903792	2.2836	2.29615	2.6688	2.4895	2.45705	2.3591	2.7348	2.28065	2.5067	2.39115	2.59135	2.3618	2.37655	2.41645	2.3387	2.4121	2.4121	2.4982	2.30955	2.39775	2.32855	2.36715	2.57355
ACAP1	8.9420691115	8.7736450175	9.0197724695	8.3230301655	8.8694613645	8.569542715	8.636608371	8.304446265	8.812901854	8.2231546235	8.6589860665	8.3188212955	9.4095258495	8.330015619	9.18886979	8.2103225855	8.437583338	9.4270783115	9.0175189335	8.311092926	8.8577295095	8.3580961235	7.969789409	7.882816025	8.888916979	8.5721545885	3.352	2.5284	3.1982	3.2575	3.0108	3.2866	3.0845	2.794	3.6268	2.9817	3.2439	3.2968	3.1125	2.8283	3.7327	3.0216	3.2299	3.472	3.225	2.3974	3.2819	2.9155	2.6431
ACAP2	6.197538577	5.880271755	6.1663099715	5.951930354	6.3966436745	5.822504433	6.562016133	6.0549382335	6.0350955765	5.980662929	6.693285698	6.0456155025	6.363892411	6.292250571	6.083700849	5.987329267	5.8920620065	6.0688063675	6.1961134735	5.7893566165	6.2574458775	5.918164456	6.438681357	6.43946704	6.1501722825	6.0364860515	5.7448	5.68585	4.9178	5.53605	6.01035	5.60105	5.80215	6.2289	6.00035	6.26515	5.89025	6.08605	5.70505	5.46715	6.1633	6.23165	6.07735	6.4375	5.96055	5.83245	6.0398	6.1101	6.0216
ACAT1	10.77288963	9.340503292	11.05347403	9.564652271	11.4897532	9.168253476	11.40406545	10.09504208	11.07729817	9.495710403	11.80357507	9.911723678	11.00653955	9.881458915	10.76539642	10.80775758	10.24580298	10.99857638	10.58969537	10.0145881	11.29249227	10.18383842	11.1552361	10.45609426	11.67048646	9.890002482	6.0634	6.2521	6.0043	6.18025	6.20785	6.33935	6.2175	6.32675	6.2407	6.05075	6.4028	6.0466	6.2999	6.31235	6.25615	6.4184	6.35515	6.02655	6.2287	6.38905	6.27705	6.2056	6.12565
ACAT2	8.675684267	9.367275312	8.611440104	9.237400137	9.041765322	9.183944137	8.78059234	8.715288129	8.944157513	8.357403522	9.259435774	9.509901206	8.775948909	9.154445392	8.641403829	9.12264274	8.917519644	8.96812239	8.727099496	9.483836184	8.965466924	9.463563062	8.947716597	8.667775667	9.16562182	8.734316767	9.3422	9.0026	8.9884	9.5147	8.9406	8.2213	9.1218	9.3731	8.6786	8.4745	8.9401	8.9863	8.7541	9.1042	8.6949	9.3424	8.8026	8.9396	9.2057	8.6911	8.4541	9.0366	8.8588
ACBD3	8.0083768075	8.151616561	8.1969941815	8.2619889305	8.617989297	8.580344252	9.069752446	8.498757388	8.5419367425	8.6337951645	8.322848825	8.1967667425	8.1542821595	8.740843935	8.105227621	9.4679724735	8.296997508	7.9276263755	8.158073523	8.2346294025	8.427246098	8.57261331	8.2984875475	8.2512817815	8.086225644	8.7938735315	6.8246	6.9616	6.7424	6.3613	6.04435	6.46515	6.8255	6.73905	6.18805	6.56425	6.66475	6.55515	6.74645	7.0222	6.1702	6.9148	7.1323	6.6171	6.69835	6.5296	7.0018	7.097	7.1294
ACBD4	9.044921592	9.169669424	9.422239266	8.623943736	9.181643009	8.889671292	9.071288789	8.950323017	9.01913843	8.726428474	9.305739819	9.627658242	9.10199079	8.820807473	9.209291776	8.439170459	9.047340324	9.362774645	9.114163937	9.260789643	9.307808161	8.83762338	8.896960661	8.530318038	9.145436109	9.046369147	2.95805	3.31135	3.2699	4.04325	3.59075	4.01865	3.2437	3.43595	3.1327	3.5073	4.12365	3.31575	3.28285	3.03545	3.37155	3.5639	3.67415	3.47	3.6958	3.5541	3.46125	3.8375	3.8917
ACD	8.360006278	9.424871148	8.558462193	9.620406717	8.759822854	8.977435416	8.313369411	9.260298297	8.401718509	8.947528267	8.293220529	10.4499802	8.434992833	9.330805895	8.355849766	9.531260922	9.63390126	8.377152979	8.366023458	9.592480011	8.205366053	9.279049642	8.515610809	8.41304788	8.332340143	8.916678821	2.5557	2.7933	2.8237	2.7506	2.7753	2.6955	3.1758	2.8195	2.7581	3.2644	2.7033	2.6973	2.7978	2.7834	2.5306	2.5612	2.6568	2.7571	2.7982	2.5886	2.6765	3.242	2.9307
ACE	6.967825228	7.12921433	7.843760435	8.095426217	7.051579506	6.878276918	6.789369187	7.169119655	7.221565454	7.425186146	6.970225392	7.041768345	6.937097955	6.967644299	7.793038567	8.133504419	7.455485036	7.428739782	7.356361076	7.713597117	7.774254804	7.93496605	6.798276021	6.654240545	6.977738527	7.775278203	2.46695	2.6109	2.53575	2.642	2.415	2.38935	2.83225	2.27595	2.6006	2.6284	2.54075	2.55615	2.40385	2.25605	2.5096	2.7335	2.35005	2.3457	2.30685	2.497	2.7524	2.66845	2.64995
ACE2	9.0416797235	7.5210127335	8.1845037815	9.684297507	8.424293657	6.3814664845	8.365957204	9.23298812	7.2204689995	7.2691030985	8.8925355445	9.7555648625	8.637229057	10.523548925	9.0354246025	6.193816067	9.32663442	9.2739476525	8.0230302525	9.6502363555	9.254240205	8.5101523915	8.8369891215	9.1738638335	9.005178349	7.77796882	7.2801	6.7049	6.1188	5.6922	7.4815	5.3663	6.0525	5.9477	5.5302	5.3649	5.5206	6.6224	6.3245	6.1188	7.0411	6.4095	5.8847	5.5693	6.8438	6.1635	5.6452	6.1469	6.1275
ACHE	7.518602666	7.158640174	8.506097667	7.810803598	7.318281552	7.040144555	7.015730726	7.476717292	7.600174508	7.072281511	7.051933055	7.566106603	7.28887337	7.156847894	8.481162552	8.818799622	8.029058381	8.125178796	8.534244314	7.381382513	7.294811534	7.339936887	6.596251092	6.508272258	8.151013238	6.852246749	3.1917	3.1702	3.4514	2.7723	3.2264	3.0152	3.29195	3.10455	3.32465	3.1743	2.986	3.0061	2.95095	3.8319	3.051	2.77185	2.81325	3.45755	3.2607	2.8959	2.96565	3.0143	3.1866
ACIN1	9.323772672	9.141598043	9.049593549	9.262502416	8.972777271	9.458390948	8.777899881	9.254878141	9.131305617	9.347649441	9.238689782	9.39689213	8.932656647	9.068290613	9.217496202	9.117581135	9.044949982	9.196602306	9.028226047	9.355900958	9.222071312	9.163274724	9.022497729	8.776425173	9.204506352	9.589970918	6.1322	6.0168	6.0628	5.3175	6.3135	6.174	6.1719	6.0979	5.8424	5.9739	6.249	5.9114	5.7608	5.9187	5.6577	6.1163	5.822	5.4289	6.1157	5.5869	6.0243	5.9015	5.6956
ACLY	8.917363531	10.71285681	9.5158342	10.62245728	9.057139711	9.469964697	8.83675603	10.56579785	9.770770846	10.87307711	9.033494213	10.65117852	8.788231378	9.098067675	9.098041977	10.68122644	10.70604962	9.158635065	9.355920383	10.45755014	9.321127609	10.49957242	9.532629537	9.650779526	9.292531961	9.48737163	7.1017	6.6286	6.44925	6.71455	6.8309	6.39965	6.53605	6.5854	6.5379	6.54105	6.5452	6.69495	6.7965	6.8234	6.8775	6.57195	6.8491	6.8369	6.8096	6.2513	6.61645	6.60395	6.60715
ACN9	4.776960852	5.163573414	4.962682891	5.370897575	5.04846889	5.058072966	4.829096551	5.356903234	4.934889415	4.983052298	4.830647831	5.415035117	4.965886018	5.820213488	4.800904697	5.28727077	5.098743984	4.936009879	4.800979658	4.821852148	4.860499587	5.247347856	5.555678522	5.876987183	4.751312476	4.711238135	7.2794	7.5985	6.8029	6.8915	7.1019	7.4085	6.8932	7.6411	7.0789	7.4526	7.1114	7.3028	7.4849	7.6465	7.3544	7.3932	7.6838	7.55	7.3025	7.5659	7.4314	7.4781	7.9606
ACO1	8.890967628	9.018615386	9.13938185	9.284205307	8.729919461	9.053199113	8.979189909	8.793178474	9.078085339	8.764423983	8.897127447	8.340853475	9.168001957	9.766270453	8.63881354	9.179161745	8.511278466	8.86399226	8.922286035	8.900424617	8.788895445	8.945736545	9.490028043	9.369967271	8.983814909	9.099475546	6.778	7.4333	6.5101	7.26135	6.736	7.11325	6.90645	7.65205	7.3486	7.2187	6.99815	7.13695	6.9529	6.46795	7.25445	7.4825	7.47255	7.5906	7.3396	6.70855	7.3139	7.3575	7.39355
ACO2	8.977705299	8.709009299	9.1388473945	8.542552094	8.978588237	8.8546774115	9.0458514025	8.874999362	9.1802019145	8.7886055195	9.1721010295	8.542064166	9.224363563	8.447505714	9.090790157	8.784866194	8.739995949	9.3414723755	9.22414228	8.89907832	9.1737564665	8.6447316685	9.2252666165	8.8695022185	9.1929458	8.6969762515	7.2249	7.42595	7.6669	7.8778	7.89035	7.738	7.8878	8.06055	7.1193	7.89355	7.2939	7.31335	7.9674	7.0291	7.40765	7.67905	7.40585	7.22355	8.159	7.30055	7.9704	7.7441	8.031
ACOT1 /// ACOT2	7.880467263	6.750513126	7.677928623	7.304535183	7.391887905	6.892897524	8.190946823	7.201796041	7.400805973	7.137132683	8.417356927	7.545840876	7.2151872	7.109466638	7.557522232	6.845706239	6.789976365	7.740191843	7.4030956	7.432927605	7.806187671	7.327948648	7.572796895	7.184200184	8.335824083	7.55183208	6.4996	7.1838	6.422	6.4206	6.9427	6.9326	6.8618	6.7655	6.6305	6.4841	6.9716	6.8222	7.1525	6.0097	6.3275	6.8063	6.5974	6.4523	6.7571	6.8786	6.4028	6.6942	6.6606
ACOT11	7.5999633445	7.164413093	7.836915892	7.573637964	7.7245640555	7.2586702425	7.9360271975	7.494087164	7.6577147355	7.0488603805	8.0138734465	7.09395731	7.672673122	7.4142057345	7.714460657	6.9923483635	7.353861032	8.0049759955	7.860709671	7.359349061	7.925877579	7.2140007745	7.5721165125	7.0312424565	7.7551212875	7.3204340995	4.2296	3.5942	3.5259	3.5345	3.5218	2.961	3.5407	3.5569	3.4849	3.5779	3.4667	3.5162	3.7145	3.571	3.692	4.2663	3.474	2.8371	3.3865	3.3309	3.6899	3.7522	3.816
ACOT13	9.448536614	10.04963176	9.745630856	10.29135585	10.30318756	9.308438148	9.788758384	9.517787811	9.874834547	9.274876511	10.55066631	9.213854719	9.815836442	10.31810366	9.834272784	9.244992036	8.697147678	10.12385995	9.661183003	8.302806147	9.580159979	9.665821803	10.1362906	9.52523047	9.950455236	8.815976463	8.9426	9.6476	8.4531	9.3253	9.3553	9.1381	9.3838	9.7382	9.5823	10.0104	9.0796	9.4529	9.719	9.6684	9.0577	9.747	9.6563	8.6752	9.0755	9.017	9.5979	9.4854	9.4899
ACOT7	8.797950296	8.995317326	8.948330864	9.2740386155	9.043881287	9.165859142	9.0435480145	9.2678700325	9.0591546345	9.0519235905	9.0505203085	9.258165755	9.0465745295	9.2059860035	8.869387273	9.576002132	9.605805535	9.122799827	8.891344446	9.5019543875	9.0693969285	9.2861673305	9.384618964	8.905345352	9.1681498025	9.162265513	5.6767	5.12785	5.02355	5.41455	5.2866	5.2938	5.47655	5.48625	5.0162	5.09795	4.94885	5.32675	5.30745	4.98015	5.10595	5.1735	5.36135	5.0934	5.45605	5.1296	5.2975	5.2314	5.33945
ACOT8	8.816211472	8.980741659	9.514585903	9.553517765	8.94780279	9.061619435	8.931644384	9.399647284	9.186223787	8.997591018	9.255118394	9.335737789	8.652401717	9.133931916	9.495095058	8.896925411	9.636838808	9.963822343	9.611663929	9.497454343	9.468665932	9.383636704	8.956503584	8.45571068	9.725492311	8.909668405	3.57915	3.7309	3.68435	3.8957	3.8821	3.7964	3.5959	3.72705	3.6939	3.9804	3.6778	3.48675	3.69185	3.58475	3.62645	4.05445	3.51975	3.47725	3.71175	3.7726	3.56305	3.8274	3.48585
ACOT9	8.900389781	9.036751037	8.788244618	8.954671528	8.386713299	8.924194806	8.603233474	9.403243799	8.434547021	9.313972267	8.65655566	9.330433267	8.556534074	9.598093355	8.271369475	9.242632717	9.719622694	8.3979872	8.559148152	9.547687336	8.501063238	9.183970904	8.886882093	9.03236369	8.486112675	8.967671819	5.7719	5.84195	5.07765	5.32245	5.4437	5.039	5.60345	5.9337	5.25645	5.1513	5.2075	5.8296	5.7604	5.98345	5.22445	5.6927	5.5853	5.3271	5.9242	5.4731	5.6444	5.8503	6.08845
ACOX1	7.5486438995	6.791588709	7.072073506	7.0561759495	7.692412869	6.7801267935	7.966717888	7.017112546	7.2986390335	6.9064629095	7.9396036385	7.281957522	7.885594995	7.1807999905	7.647172648	7.074874868	6.897788611	8.18755266	7.3653340235	6.851475447	7.9867835635	6.8702259315	7.675403954	6.6693143455	8.2012447605	6.809252099	9.1436	9.218	8.2285	9.6465	9.4413	9.4804	9.4339	9.6744	9.302	9.6444	10.2854	9.5513	9.6127	8.2524	9.4943	9.5463	9.2331	9.4426	9.2515	10.1093	9.4625	9.6377	9.3526
ACOX2	8.324766467	8.459310205	8.389515686	8.353942672	7.887660858	6.571674512	8.630728978	8.367679367	7.906808114	6.651119436	8.309593981	6.982195371	7.487090647	8.172405174	7.947993993	6.476213372	7.546188726	8.196993658	8.309691205	7.007660942	7.764228604	8.339606043	7.976598592	7.894274287	7.701270052	7.343141596	5.983	5.6803	5.4804	5.7027	5.5549	5.6622	5.264	5.536	5.182	5.7426	5.5569	5.6843	5.6254	4.6653	6.0869	4.6292	5.0671	4.5891	5.4236	5.1389	5.2802	5.1513	4.7918
ACOX3	8.038829052	7.665822094	8.143453322	8.01196429	8.638964735	7.981864488	8.4849091955	8.0566748235	7.829749167	7.85670083	8.6303868015	8.1727560045	8.666436753	8.586429732	8.216825379	7.846558729	8.069564012	8.730839274	8.1172194115	8.334849882	8.216876362	7.829554187	8.3069042415	8.1793022525	8.546797941	7.9959325685	6.205	5.5621	5.7084	6.2959	6.0072	5.8426	5.8031	6.292	5.5836	5.7154	6.0093	6.0455	5.9477	4.9931	5.7762	5.8494	5.4871	5.8888	5.6914	5.4122	6.1565	5.8406	5.802
ACOXL	4.868973514	4.721148543	4.771779942	4.848284247	4.952811841	4.782563519	4.868669932	4.73727016	4.765697395	4.778293308	4.974641917	4.714651452	4.699786186	4.784144508	4.857780743	4.747904112	4.820883627	4.782756638	4.77148441	4.783223881	4.796733586	4.803779383	4.810821259	4.790038863	5.048733599	4.696808075	2.46885	2.367	2.71525	2.5914	2.51355	2.3893	2.4534	2.4008	2.47555	2.546	2.43895	2.1058	2.34195	2.6163	2.411	2.33455	2.0972	2.27065	2.2431	2.2164	2.3858	2.3482	2.2722
ACP1	8.831866623	9.950274939	9.461911814	10.06988815	8.977672939	10.6542174	8.843745228	10.07209936	9.573372599	10.05081455	9.230268434	10.18546111	9.245275933	10.03731433	9.040507157	10.44428398	9.97313692	9.047681856	8.863363391	10.1814408	9.140235816	10.52906471	9.813133425	9.853017155	9.165300749	9.818821628	7.80745	7.77815	8.08695	8.1807	7.82185	6.8024	8.1104	8.2796	7.77675	7.5359	7.28725	7.7265	7.90005	7.7829	7.3984	7.9854	7.86635	6.98305	7.8752	7.83075	7.88185	7.9448	8.3956
ACP2	8.945205325	8.252480195	9.005861163	8.473529586	8.623787714	8.780956933	9.198463013	8.46736022	8.945844804	8.813900357	9.273223596	8.65350398	8.839276186	8.431403826	9.455668234	9.040467965	8.539391256	9.556237141	9.04977334	8.593965306	9.068944306	8.358534725	9.056345311	8.862683175	9.381615069	8.786344649	4.5022	4.3866	4.4936	4.5941	4.8375	3.43	4.5948	3.7038	4.1399	3.6168	3.8387	4.5373	4.5239	3.8401	3.2694	4.1852	4.0484	3.3262	4.2966	4.6152	4.27	4.1275	4.6017
ACP5	8.422913757	8.628888599	8.551575142	7.761947622	9.108565197	8.777647034	8.759594527	9.205965557	9.260295748	9.706910396	8.60746966	8.740754766	9.244558925	8.601811619	8.732186138	8.131472823	8.950476346	8.798870028	8.143729914	8.621701818	9.292391459	8.758838179	8.78379913	9.255751031	8.962545639	8.765086673	5.4122	6.8782	6.8252	6.7823	6.4243	5.5883	5.4143	6.2593	7.1199	6.4419	6.4545	6.1801	6.8423	6.0165	5.8808	6.0533	6.9029	6.1351	6.4901	6.1415	6.3877	6.9514	6.7581
ACP6	8.961888321	9.305969812	8.467441497	9.001775229	9.507945821	10.09214537	9.269799368	9.464252859	8.795186016	9.345075152	9.293379817	9.76500424	8.909467401	9.342008369	8.74456065	10.44001511	9.373168703	8.722750014	8.293074667	9.397664121	8.973760864	9.413958789	9.281947856	9.505917235	8.929560165	9.801861865	5.7286	5.8599	5.2712	5.2572	6.1136	5.7496	5.6152	6.2722	5.6503	5.7412	5.3764	5.0116	5.8371	5.4133	5.6182	6.3561	5.2435	5.329	5.7525	5.8315	5.942	6.1901	6.1283
ACPP	5.330035521	5.462439221	5.283234848	5.538982704	5.528457311	5.388577911	5.403361081	5.397739159	5.549230004	5.236853651	5.594202043	5.075336645	5.419942135	5.957647243	5.349064032	5.910852964	5.300513331	5.408881092	5.488614224	5.361266715	5.200186772	5.293814042	5.813193454	5.724265858	5.2070915	5.445353536	3.4	2.8222	2.9533	2.8512	2.9493	3.4081	2.8366	2.9574	2.7187	2.943	2.6785	3.1513	2.7623	3.5152	2.838	2.8645	2.7501	3.4711	2.7283	3.3421	2.5971	2.8603	2.514
ACRV1	6.4463195225	6.52084971	6.191223522	6.4053357495	6.575966264	6.4141076005	6.4304030145	6.5743661225	6.277456425	6.396135159	6.4613808425	6.4368727935	6.7097622735	6.465274575	6.472360866	6.4902121815	6.4460828055	6.5144190135	6.456596345	6.318778226	6.588397066	6.3568352525	6.6956751415	6.8083531645	6.4146033975	6.355024323	2.8257	3.2147	3.3724	3.3615	3.2927	3.575	3.6129	2.9671	3.2158	2.9257	3.4234	3.2775	2.8666	3.135	3.385	3.1229	2.9573	3.0578	3.1557	3.4828	3.1142	3.1068	3.2146
ACSBG1	5.878548228	5.9575589205	5.846442332	5.9358586665	6.0024145335	5.8889015515	5.8254309055	5.9173731545	5.886395111	5.8545962275	5.7460953975	5.656504891	6.001462845	5.798390084	5.9954797855	5.9224233735	5.7657598475	6.1972525845	6.008715476	5.9208275795	5.8465501405	5.861416443	5.9226820015	5.918023215	5.9552287665	5.7689952665	2.1847	2.23535	2.53695	2.2168	2.37135	2.39695	2.4537	2.3825	2.1139	2.3708	2.23115	2.40045	2.36515	2.36445	2.3467	2.4012	2.1646	2.46875	2.25145	2.12705	2.24405	2.386	2.4173
ACSBG2	7.200307236	7.653911586	6.873766812	7.236144622	7.383132713	7.379892534	6.942354299	7.258541786	7.017732446	7.500158292	7.018523254	6.972590284	7.339518686	7.318811691	7.140345972	6.769654801	7.064837474	7.334978683	6.96729159	7.010807347	7.047374958	7.171101707	7.060888031	7.201724584	7.079817158	7.164181354	2.3078	2.2533	2.4607	2.2581	2.6289	2.6524	2.0636	2.2383	2.2138	2.3213	2.4657	2.458	2.352	2.3406	2.1717	2.2689	2.1614	2.3424	2.4073	2.4218	2.2803	2.1393	2.3661
ACSF2	9.59812489	8.856496797	9.448230724	8.963872114	9.713250997	8.474119138	10.20396664	9.257538035	9.104924564	7.961339837	10.37256948	9.083490091	9.572791314	8.62170413	9.662536463	7.873099153	9.302807113	10.31973248	9.889820022	9.356113353	9.88535987	8.029407763	9.532175345	8.522734654	10.21687719	8.505732695	7.8783	7.8905	6.5419	7.983	7.6528	7.9547	7.9955	8.3739	7.5939	8.2517	8.5681	7.5577	8.0652	6.6817	8.1586	7.5679	7.2894	8.1128	7.8861	8.2324	8.0371	7.9142	7.9324
ACSL1	7.601190167	7.267340824	7.2577395215	6.398009997	6.6493455685	7.362384886	7.576461764	7.0628683395	7.3548541545	7.1557890265	7.798519951	6.861068525	6.6781633925	7.351542116	6.8487322545	9.1504042445	7.4362434415	7.0858290245	6.9870524665	8.2576726755	6.466430822	7.5744286795	7.3135460365	7.6177768565	7.235594591	7.6646147615	4.84145	5.10505	4.78205	4.0149	4.72145	4.42825	4.5306	4.7014	4.2376	5.02415	4.21305	4.4049	4.29935	4.86695	4.851	5.1209	5.2615	5.0858	3.91655	4.2259	4.8158	4.83065	4.911
ACSL3	8.079464337	8.911471636	8.215423026	9.278831557	8.440026604	8.69510673	8.869211746	8.815251019	8.774254584	8.673674816	8.842530837	9.204686662	8.344467496	9.196704087	7.850606995	9.526845078	8.538603578	7.883854103	7.937331754	9.033256175	8.548891181	9.360079067	9.266323584	9.484808346	8.816640017	8.48036279	8.011	8.1016	8.08405	7.8371	7.92	7.71155	7.60185	7.796	7.91895	7.77635	7.72445	8.4017	7.54375	8.41525	8.2484	7.9776	8.14205	7.90125	7.8859	7.6438	8.09365	7.95455	7.93665
ACSL4	4.431085474	4.689303281	4.504591155	4.615066233	4.549080118	4.740195915	4.738918748	5.093436551	4.434089907	4.630556195	4.66290047	4.856267998	4.659043231	6.153229595	4.409420376	5.628449858	4.767676871	4.510716286	4.416398303	5.131500373	4.538554766	5.140457416	4.906117456	5.154588512	4.377237001	4.742856961	4.8467	4.47295	4.34835	4.4878	4.6601	4.7954	4.67685	4.51315	4.51445	4.263	4.49475	4.73055	4.68405	5.01465	4.90265	4.5658	4.68945	5.0658	4.6216	4.3723	4.7023	4.66985	4.6078
ACSL5	10.90485844	11.01298994	11.15536601	10.18104186	11.02748868	10.46960553	11.57523615	11.37255506	11.00921616	10.66638018	11.53655565	11.00212187	11.16173192	10.78438974	10.80611861	8.983966232	11.45909754	11.00788154	10.88022963	11.29354892	11.38053059	10.50358065	11.23704833	10.98358828	11.24154618	10.85297682	9.9957	9.7041	9.0835	9.7658	10.0475	9.0433	9.7042	9.8919	9.6425	9.6881	9.8557	9.8046	9.673	9.5004	9.1034	9.6878	9.598	9.4519	9.9316	10.2007	9.7821	9.706	10.1658
ACSL6	5.820836641	6.124291109	5.297218819	6.234106971	5.540702705	5.688736443	5.076349478	5.968462863	5.566196631	5.474017664	5.501229873	5.61813261	5.623966973	5.810461387	5.696990256	5.438784469	6.149796226	5.694557856	5.635940016	5.842849396	5.326756053	5.688081725	5.525256563	5.627741233	5.665007226	5.481104398	2.2529	2.0972	2.5417	2.4652	2.319	2.3828	2.4212	2.1986	2.1269	2.0391	2.339	2.2222	2.4826	2.1626	2.2306	2.2304	2.3304	2.2923	2.1086	2.1131	1.994	2.1203	2.1826
ACSM1	6.597765731	6.532382455	6.373882939	6.394109189	6.484655261	6.347688362	6.231809885	6.365868846	6.426450671	6.328287609	6.51502524	6.313427153	6.345316155	6.322885318	6.57352857	6.050374103	6.379548504	6.918011586	6.438950526	6.274346304	6.397484604	6.210008714	6.003990622	6.147519442	6.776009681	6.439587268	3.0847	2.5702	2.9456	2.5662	3.0444	3.2658	3.6659	2.7996	2.758	3.0785	2.6454	2.6551	3.4332	2.7779	3.4767	2.913	2.4901	2.8959	2.9731	2.9123	2.8086	2.7898	2.9871
ACSM3	7.345598805	7.6278884235	8.323598776	7.4696142715	7.7716469375	6.847323025	7.6435896665	7.5800465585	8.3814159485	6.8050423615	8.384860638	7.4995273205	7.5353107815	7.6012653015	7.674637364	8.541463621	7.17231689	7.3707229805	7.4755379575	6.834329196	8.007869673	6.949836945	8.546896998	8.540677981	7.867015714	8.082752242	8.2755	8.06955	7.5812	7.9959	7.4277	7.11485	7.7423	7.77375	6.9399	7.15425	7.5986	7.41565	7.75785	7.17055	7.68595	7.76335	7.1757	7.26385	7.4055	7.837	7.80945	7.66505	7.8376
ACSM5	7.235351783	6.906552284	7.0835217675	6.9668229825	6.9036760495	6.7915960065	6.667104893	6.760762216	6.8413560735	6.7851617685	6.720311175	6.557987767	6.8726793855	6.641548839	7.1726277935	6.660530539	6.7590627005	7.1872974325	7.2265256675	6.7522722525	6.831550758	6.5715231425	6.663702457	6.762070655	6.934146297	6.705011596	2.7521	2.62365	3.2331	2.841	2.80555	3.09285	3.2824	2.88785	2.8949	3.052	2.98205	2.96115	2.95435	2.8762	2.872	2.99995	2.6618	2.7586	2.7558	3.05715	2.73755	2.91335	2.83645
ACSS3	6.517546419	6.506317891	6.237489061	6.393586644	6.413614805	6.308625391	5.947854468	6.279724747	6.484030238	6.218189045	6.112780044	6.260053257	6.4230833	6.423598086	6.427250655	6.110251544	6.07956873	6.404275771	6.417387413	6.201875021	6.133816879	6.186110018	6.38566608	6.628887063	6.181539778	6.229820341	2.4649	2.4898	2.6084	2.0285	2.4897	2.4269	2.5659	2.2893	2.3273	2.4387	2.3027	2.7669	2.4274	2.3449	2.2707	2.5374	2.722	2.1719	2.2259	2.5513	2.349	2.9187	2.4707
ACTA1	7.605768655	7.252237538	6.995299451	7.093547567	7.23547625	6.983203256	6.993894279	7.183934896	7.253340942	7.163481862	7.097203789	7.040370604	7.334857142	7.157738843	7.170437188	7.131071814	7.154562946	7.218647903	7.355035754	7.088241649	7.225875073	7.210032965	7.044517481	7.132654304	7.412881467	7.140466244	2.7993	3.1071	3.084	2.7674	3.1544	2.078	3.3574	2.6085	3.0716	2.9412	2.6571	3.0113	3.0585	2.6182	2.3659	3.3496	2.9668	2.8544	3.0438	3.0709	2.963	3.0167	3.3967
ACTA2	9.403643675	9.016102531	8.9776336055	7.9815324355	8.6562381545	8.233154764	9.116286111	8.5972602275	8.9512796455	8.991753934	8.5761552855	8.464477213	8.4589037525	7.9178659785	8.925972319	8.300110921	7.6892905015	7.9219800255	9.100585453	7.8484644605	8.547998473	8.529769555	8.553654294	8.3747566465	8.9339649305	8.8022686705	2.1928	2.4073	2.6849	2.255	2.4437	3.1916	2.2518	2.2568	2.5767	2.5154	2.3172	2.452	2.4341	2.5264	2.2818	2.4008	2.395	2.6525	2.4564	2.3117	2.2538	2.456	2.1869
ACTB	14.22750404	13.97246638	14.26026821	14.17378693	13.51576997	13.61704175	13.69474162	13.87829886	14.14049004	14.227165	13.66005147	13.87258059	13.65055916	13.73015855	14.26322356	14.22795415	13.94508735	14.14604956	14.1864562	13.81249521	14.09066974	14.29355196	14.046273	13.8060857	14.22008487	13.93205901	11.69065	11.99065	11.50145	11.78995	12.12545	11.44175	11.6509	11.93735	12.07005	11.85995	11.5699	11.83875	11.8355	11.6571	11.30135	11.7708	11.88785	11.8544	12.0798	11.62055	11.99415	11.93855	12.12995
ACTC1	8.842296755	8.387841189	8.306358005	8.3402865	8.369144269	8.328659483	8.636086369	8.398381929	8.385000044	8.374233759	8.292636283	8.372200294	8.38633614	8.363605204	8.413069924	8.78752918	8.198691604	8.406200358	9.373429082	8.147113736	8.20944248	8.331251947	8.297088481	8.374434711	8.43356506	8.363838678	2.2272	2.1596	2.33485	2.31765	2.08825	2.3822	2.39605	2.1316	1.89515	2.2062	2.2236	2.17275	2.1684	2.2881	2.19345	2.187	2.12595	2.20815	2.2487	2.2545	2.20915	2.04985	1.95575
ACTG2	13.5740162	10.10242561	12.95257459	8.648130955	9.472106062	8.588997901	12.44310183	9.675348015	10.57188743	9.900861755	9.250512645	9.47052823	8.561718725	7.947005416	12.02085797	9.510905337	8.120549108	8.419851601	13.36536008	8.620351169	9.887079559	9.269157751	9.163629385	8.442293281	12.66167097	11.07508928	5.7449	5.3756	5.1852	3.4691	5.5836	3.8388	5.7625	4.5649	4.7889	5.1998	4.8189	3.2259	6.2694	6.5363	5.284	4.5283	6.511	4.342	5.0668	4.7595	5.0381	3.8343	5.4644
ACTL6A	6.718561207	7.482741468	6.687565218	7.32464206	6.591872819	7.676609964	6.891850622	7.628403681	6.879488379	7.544511148	7.017457288	7.848070038	6.836679983	7.951921755	6.227666966	7.214189403	6.791242421	5.974315788	6.209990518	7.116498445	6.59218564	7.896702904	7.565411751	7.873274258	6.408744794	7.158343919	8.1726	8.186	7.9095	8.1083	8.0336	8.1854	7.7875	8.0137	8.2106	8.3082	8.0461	8.1769	8.1482	8.3161	8.4782	8.2512	8.2341	8.436	8.343	8.3314	8.201	8.1795	8.2304
ACTL6B	7.186771775	7.0429803275	6.938397775	7.149981044	7.1053663985	6.984993422	6.850004302	6.9466953345	6.904551111	6.8729322365	7.0318636815	6.75849957	7.062167889	6.98028532	7.1418526745	6.893497963	7.0024644225	7.192274866	7.157512775	6.833121753	7.131757592	6.9422718865	6.6909350705	6.854849028	7.055674997	6.987748501	2.0437	2.2943	2.5863	2.3952	2.4194	2.4617	2.2161	2.3962	2.199	2.4387	2.5523	2.2804	2.1995	2.4654	2.3344	2.0189	2.1019	2.6729	2.27	2.113	2.3722	2.4127	2.2426
ACTL7A	6.871914847	7.192316198	6.881815484	7.19455319	7.009610072	6.800148739	6.600393798	6.873099244	6.999155895	6.883167095	6.622365942	6.638758279	6.678712568	6.888530069	7.113053772	6.804137379	7.068633189	7.197400434	6.941559648	7.019701348	6.676198973	6.503055892	6.896651449	6.881671973	6.885610265	6.866276679	2.6381	2.5523	2.5502	2.4486	2.4967	2.8004	2.5645	2.8188	2.54	2.6895	2.4666	2.4172	2.6843	2.6147	2.8974	2.5172	2.4924	2.4832	2.7449	2.4722	2.7229	2.4751	2.6547
ACTL7B	6.829131157	6.963612543	6.768020694	6.812928551	6.84706611	6.980098696	6.472365949	6.867827112	6.934571645	6.900493678	6.908849857	6.744129568	7.090142229	6.814513678	7.065343295	6.745362034	6.866387778	7.250022754	6.821218641	6.846070237	6.743137296	6.900410308	6.613604169	6.750815407	7.031017635	6.995401307	2.7114	2.8077	2.9204	2.8955	2.8136	3.0517	2.7038	2.6325	2.5896	2.933	2.6912	2.9652	2.6204	3.1036	2.5409	2.6471	2.7294	2.5577	2.4582	3.1812	3.0239	2.7206	2.9003
ACTL8	8.390842626	8.481089374	8.37913772	8.594161231	8.303730933	8.966007266	8.140918172	8.386829053	8.362976139	8.476121901	8.356251753	8.073246741	8.411052116	8.676795659	8.551226361	8.114006341	8.617776858	8.676812201	8.815622798	8.351953022	8.448454638	8.342667071	8.891081638	8.820217616	8.237956869	8.302812958	2.7547	2.7828	3.296	2.6234	2.5565	2.7518	3.0392	2.9273	2.8261	2.8352	2.7159	2.7875	2.938	3.0635	2.9582	3.0181	3.0259	2.8008	2.7301	2.7669	2.7474	2.8944	2.8459
ACTN1	11.20864358	10.61388534	10.65774604	10.42980522	9.25907242	10.97708686	9.980413712	10.09937313	9.938210667	10.86418734	9.281242636	10.24596557	9.549976423	10.03776132	10.01752477	11.12838501	9.680639413	8.642908888	10.45904778	10.09263176	9.570473132	10.66738861	10.02894584	10.06917189	10.36341147	10.86815922	6.4581	6.4497	6.3355	6.5604	6.5141	6.4338	6.2753	6.5009	5.9022	6.0965	6.0402	5.9725	6.5875	6.1608	6.331	6.4221	6.6461	5.9762	6.4209	5.7721	6.5744	6.4043	6.8631
ACTN2	6.6248007685	6.5791242915	6.3493039015	6.5201986965	6.7192639945	6.5870164025	6.292874922	6.434884434	6.4107521915	6.372015005	6.3706817545	6.2829315155	6.586276374	6.422694205	6.559878491	6.2431733295	6.4425686915	6.341941869	6.507807944	6.425514126	6.450281334	6.364613971	6.4842933215	6.556067842	6.510425943	6.4068502395	2.1116	2.1321	2.46205	2.24295	2.32905	2.273	2.18335	2.2836	2.1165	2.08595	2.1762	2.1363	2.1656	2.3465	2.1701	2.13045	2.1585	2.2602	2.13185	2.2319	2.0434	2.22105	2.13085
ACTN3	6.747509783	6.768858767	6.22275723	6.574248575	6.684203183	6.731114085	6.563391327	6.584271659	6.444569441	6.637247541	6.59533138	6.593079699	6.633534816	6.705014077	6.432688523	6.535311461	6.423364285	6.678616097	6.746282507	6.404750618	6.6880167	6.680375724	6.471206148	6.527510754	6.758855381	6.47987151	2.3365	2.4018	2.9305	2.5269	2.6595	2.6384	2.7734	2.4912	2.6094	2.2983	2.5129	2.4229	2.6084	2.6091	2.6936	2.5502	2.5928	2.4955	2.3151	2.4977	2.7343	2.4853	2.4273
ACTN4	11.42956226	11.40926661	11.4959394	11.50749758	11.36299638	11.75895052	11.47009349	11.84014726	11.62764441	11.61850164	11.59073152	11.8602958	11.20920425	11.3097256	11.41215967	11.5096945	11.52703542	11.61263784	11.41990711	11.38286897	11.74178006	11.80875075	11.43840204	11.11613204	11.60524085	11.57100711	7.8564	8.1728	8.5097	8.5481	8.4545	8.3164	8.0888	8.971	8.5135	8.5293	8.1019	8.4014	8.2219	7.8469	8.1975	8.5655	8.1011	8.031	8.5137	7.9738	8.1869	8.2144	8.513
ACTR10	9.980511278	9.735289439	10.16094947	10.06832157	10.13808408	10.07256263	10.51798614	9.735289439	10.18409596	9.815712941	10.57417405	10.16386718	10.64143939	10.55260706	9.908783544	10.38111457	9.302163505	9.792900668	10.00982652	10.06094608	10.23925589	9.768120491	10.41068107	9.867698284	10.53553133	10.17485852	7.25895	7.5373	6.92445	7.4602	7.1405	6.9061	7.2503	7.50905	7.2466	7.47395	7.2433	7.5418	7.1927	7.16125	7.3143	7.27195	7.279	7.28655	7.2222	7.4058	7.25395	7.36475	7.19845
ACTR1A	9.5829790645	9.420974374	9.749099972	9.058889542	9.255688315	9.2706446475	9.4161522235	9.319365771	9.481596384	9.621296634	9.4178176425	9.2273538505	9.230514762	9.501382636	9.7035684475	9.641302477	9.334444181	9.847035969	9.7296086335	9.3151704465	9.620920791	9.3753912425	9.357381241	9.043135795	9.628249211	9.1978684595	6.2011	6.0862	6.3487	6.25	6.3352	6.3321	6.4686	6.4418	5.8437	6.2378	6.3064	6.0567	6.2782	6.2716	5.9933	6.3271	6.0923	6.2877	6.3046	6.3044	6.2429	6.2374	6.4594
ACTR1B	9.73367658	9.469940771	9.896503315	9.706425315	9.495615372	9.4943937	9.643519078	9.499261133	9.828595379	9.883229806	9.977538665	9.714368038	9.87110492	9.712697026	9.723470694	9.712570544	9.483458491	9.869695736	9.796635029	9.633957211	9.675943847	10.0840761	9.837432304	9.61890551	9.953659167	9.879797663	6.74015	6.5651	6.92755	7.20365	6.906	6.6975	6.80025	6.85295	6.64475	7.0704	6.51275	6.74125	6.8769	6.4641	6.60655	6.8185	6.58565	6.46885	6.75655	6.68285	6.5748	6.48575	6.82445
ACTR2	9.371218943	9.937066809	9.671809274	9.994909832	9.073404397	9.569596325	9.486710938	9.747414103	10.18618094	10.24478875	9.359655833	9.857474217	8.77819693	9.610988421	9.602195818	9.557068305	9.400490031	10.02444481	9.371897312	9.096192847	10.17357508	10.69713527	10.30994924	10.04292934	10.05564772	9.538678104	7.65	8.4863	7.85	7.2912	7.9472	7.4577	8.0913	8.385	8.0831	8.5668	7.8525	8.1944	7.7564	8.2892	7.2901	8.5013	8.6874	7.9421	8.3779	8.0538	8.2731	8.2926	8.8999
ACTR3	10.2297454	10.1710569	10.10854801	10.46599774	9.365265742	10.33881336	10.50474213	10.74017865	10.69020235	10.56815675	10.45903315	10.84036024	10.79755603	11.17477933	10.50567792	10.72833722	10.4474257	9.999289439	10.05222422	10.00027603	10.50763703	11.12644396	11.08617548	10.80539703	10.69614039	10.501653	9.67195	9.7955	9.16265	9.59645	9.6951	9.4469	9.7146	9.75095	9.8828	9.75365	9.30585	9.7599	9.68855	9.65155	9.603	9.9079	9.9816	10.1715	10.1026	9.70835	9.9281	10.00615	10.13905
ACTR5	7.8232520225	8.5981327065	8.0354551705	8.6487852255	7.731888676	8.1929084265	7.5344679175	8.5703286345	7.802762359	8.311564782	7.7255993575	9.2513347225	7.859516432	8.23094226	7.8916138555	8.228605616	9.2723068775	7.8540479475	7.8020830715	9.480373456	7.8195187575	8.7482996575	7.980024735	7.8889032645	7.7268141945	8.438663993	4.7862	4.2027	4.8961	4.2982	4.5532	4.8074	4.2982	4.1404	4.3683	3.8305	4.5716	4.4606	4.5063	3.8949	4.5115	4.459	4.4592	4.4841	4.6908	4.4822	4.3791	4.449	4.3406
ACTR6	5.7830635	6.147973579	6.15075666	6.348997586	6.401610079	6.283618009	7.254273444	6.615384756	6.082447001	6.247396326	7.045092317	6.560509247	6.972397739	7.4260329	5.6870222	6.731909225	6.235836373	6.020211963	5.834054358	6.254760579	6.116377341	6.042200208	7.434353815	7.211913267	6.371217789	6.567433437	5.6809	5.3451	5.2822	5.2498	5.2516	4.9165	5.6956	5.0518	5.6694	5.8034	5.1542	5.5376	5.3407	5.7459	5.1405	5.4397	5.4439	5.6404	5.6669	5.5765	5.4628	5.5226	5.7929
ACTR8	7.343223654	8.08905615	7.479244409	7.453566988	7.325778038	7.484640615	7.48823072	7.453726453	7.634474848	7.455366994	7.546877838	7.560619348	7.335361043	7.38583551	7.465464406	7.312715249	7.535858271	7.431677946	7.386254624	7.546755897	7.366509528	7.455964106	7.615050213	7.760181422	7.379726096	7.244077996	5.05875	5.15925	4.9853	5.15705	5.17715	5.12565	5.0891	5.3103	4.9614	5.2885	4.87265	5.29085	5.30555	5.02885	5.24655	5.192	5.2471	5.17305	5.17225	5.2198	5.15955	4.71855	5.09145
ACVR1	7.667725106	7.711485138	7.744134794	7.816701322	7.37089034	7.385776347	7.826575027	7.914873165	7.533433102	8.090987368	7.69202429	8.24507964	7.820747184	8.046318406	7.599633261	7.872212122	8.008595477	7.471271683	7.446895374	7.52218927	7.565994679	8.112147851	7.94070804	7.894293703	7.616478841	8.002718879	4.53645	4.89505	4.04975	4.7832	4.46535	3.9819	4.073	4.7031	4.9681	4.30955	4.462	4.5689	4.57445	4.3478	4.09185	4.3661	4.57045	4.1913	4.5245	4.4224	4.42495	4.3755	4.5668
ACVR1B	7.6944499615	7.956875827	7.616290591	7.631083921	7.459306492	7.4601728525	7.158936964	7.397565526	7.561672906	7.597655304	7.2876715065	7.1447095725	7.3422941875	7.3575229365	7.692284543	7.3548465435	7.472965061	7.892451119	7.564140787	7.4609196595	7.4200312405	7.6069701455	7.634933791	7.763569115	7.448153286	7.489388836	3.6881	4.2321	3.4883	3.9483	3.5577	3.2373	4.0947	3.6147	3.8961	3.6216	3.9146	4.2905	3.7382	3.4731	3.2227	4.0765	3.8018	3.3048	3.7729	4.844	4.5991	4.0299	3.7713
ACVR2A	10.07562975	9.633214768	10.03114501	9.436724814	10.01787723	9.638539666	10.31068413	9.596530126	9.820270307	9.520158483	10.42340041	9.893540168	10.09770897	9.5971466	10.12745049	9.911329318	9.099393394	10.1667089	10.19995968	9.780114675	10.19707993	9.59362346	10.0696133	10.13837958	10.42721519	9.563023915	6.6876	6.7887	6.666	6.4359	6.7184	7.2171	6.4385	6.545	6.8457	7.0275	7.6144	6.8924	6.7041	6.6826	7.3625	6.6351	6.7194	7.2693	6.6713	7.1139	6.5964	6.7069	6.607
ACVR2B	6.995748299	7.053296334	6.72612068	7.22059373	6.834890024	6.987792417	6.565570046	7.098206184	6.574610526	6.947267558	6.718457548	6.761069469	6.543842427	6.87810887	6.995873941	6.624454912	6.949628474	6.820171171	7.353554712	6.812419554	6.752851576	6.761055261	7.17956625	7.285791361	6.785780052	6.648549865	4.5351	4.47485	4.9973	4.61025	4.12725	4.83245	5.01785	4.5009	4.5608	4.40585	5.1553	4.80345	4.41835	4.8012	4.64345	4.70195	4.6065	4.8512	4.5178	4.99835	4.80365	4.62205	4.37135
ACVRL1	7.82311933	7.451388668	7.544864806	7.433902923	7.748588036	7.622486604	7.576183153	7.371814663	7.976863515	7.183454937	7.677857594	7.367404783	7.647163024	7.829911696	7.870140077	7.133378917	7.312005653	8.161138878	8.407577574	7.499431834	7.894599542	7.403832677	7.751288596	7.677372997	7.958582715	7.652773349	6.8723	6.72075	7.217	7.0808	6.9017	6.50015	6.7595	6.3524	6.97825	6.6593	6.88955	7.05635	6.84625	7.3163	6.4968	6.6532	6.7022	5.8979	6.41385	6.5919	6.54885	6.6254	6.0199
ACYP1	7.259618749	7.531682426	7.375902916	7.968502474	7.663964009	8.08820854	7.920734704	7.629905574	7.631561699	7.016973915	7.978840829	8.000154733	8.059794036	7.861879429	6.855920895	7.973804058	6.917594855	6.760427811	6.763919151	8.161014965	6.99767174	7.451422739	6.926701135	6.974969428	7.519902039	8.023673545	7.4547	7.0949	7.287	7.2665	7.405	7.7622	6.7638	7.2237	7.4345	7.7972	7.5509	7.1086	6.8644	8.0122	7.9723	7.4192	7.0962	7.7063	7.4173	7.5374	7.4052	7.4797	7.5407
ADA	7.560348413	8.0124507705	7.6756271875	7.4090629255	7.8631808055	7.6319803205	7.6179933135	7.9892287765	7.3563043905	8.4599684975	7.413835602	8.521864131	8.0037153435	8.020119774	7.970767383	7.6111339735	8.630014262	7.679283596	7.9565232495	8.4637385875	7.503630736	7.7279752555	7.5358802015	7.7204182795	7.7340641995	7.8564108085	5.2757	4.63805	4.8005	4.7719	4.62	4.6213	4.49235	4.50415	5.3149	4.51875	4.66265	4.63035	4.9843	4.0985	4.35655	4.9868	4.77925	4.73755	4.72945	4.37645	4.9087	4.852	4.81495
ADAM10	6.83899678	7.039871947	7.833315439	6.936771826	6.539658836	6.875327633	6.914805661	6.893844727	7.57906072	7.241445569	7.207151957	6.911173147	6.611286569	6.096885739	7.145019447	8.797636089	7.044217683	7.697837865	7.26315104	7.210827206	7.527657281	7.578715895	7.597546017	7.827747061	7.349712312	7.093213873	4.84535	5.5272	4.37845	4.48635	5.0608	5.1107	4.54335	4.45245	5.23295	4.74715	5.0532	5.36795	4.79325	4.9522	4.23865	4.9044	4.91875	5.4634	4.96315	5.3387	4.72	5.26385	4.9727
ADAM11	8.477153149	8.562217976	7.844896827	8.1360025	8.382354233	8.358431785	8.032845918	8.357255545	8.177065616	8.29378888	8.31092376	8.032194784	8.470071592	8.42637096	7.95389437	7.623876231	8.065936243	8.324667898	7.859399021	7.902711902	8.23596336	8.266842378	8.410896589	8.435513162	8.413241947	8.171051494	2.3431	2.5932	2.7145	2.2344	2.4756	2.3736	2.6668	2.7025	2.463	2.4294	2.4291	2.6305	2.7186	2.2907	2.6691	2.5394	2.4076	2.7327	2.2614	2.881	2.3438	2.1841	2.5054
ADAM12	6.2320185255	6.330488658	6.233894	6.302345455	6.158283416	6.176904193	5.798326617	5.947105807	5.9588738455	7.62977389	5.903658926	6.806229972	5.95799091	5.9377101965	6.329636889	6.5161416095	6.179415288	6.4575586775	6.338125526	6.3677589975	6.0222613545	6.258722268	6.107087922	6.3733002905	5.988185397	6.0224827585	2.5046	2.284	3.0384	2.6725	2.7398	2.6983	2.3642	2.41	2.4795	2.4412	2.4304	2.4526	2.352	2.4407	2.2995	2.3961	2.3082	2.5004	2.3868	2.466	2.5414	2.4172	2.2191
ADAM15	8.1833691	8.110032328	8.45959119	9.218538406	7.882934881	8.207173845	7.694952065	8.230474676	8.67858733	8.322535893	7.937082619	7.916251035	7.814291946	7.766204681	8.647433669	10.18165509	8.629600291	8.532986359	8.498895279	8.866804959	8.080061603	9.079928043	8.100166234	8.349368704	8.105917452	8.355426672	4.8469	4.6303	4.89095	4.86905	4.8816	4.52975	4.8464	4.60065	4.5563	4.56	4.22315	4.53215	4.63915	4.585	4.3412	4.76165	4.537	4.6508	4.70815	4.3948	4.7202	4.6791	4.95185
ADAM17	7.587242227	7.776362153	7.409228951	7.65262353	7.845241125	8.013627399	7.827846769	7.761273478	7.665027395	7.388532747	7.799122542	7.851686242	7.99933655	7.639431236	7.46516274	7.669955846	7.690761394	7.477268817	7.572571137	7.603309778	7.861372149	7.815078727	7.569339226	7.474447093	7.69614182	7.589050136	2.9654	2.9376	2.87195	2.84595	3.29635	2.95345	3.01045	2.8615	2.8903	3.4288	2.58545	2.9448	2.89685	2.9958	2.6394	2.99985	2.89505	2.9765	2.60905	2.95265	2.9006	2.73145	2.97765
ADAM18	5.582710519	5.613333904	5.626059491	5.760044251	5.676067053	5.731817884	5.82777158	5.610312826	5.509279577	5.568469132	5.329127135	5.581094005	5.619893686	5.569012673	5.803319756	5.601594568	5.768244015	5.742270356	5.602630218	5.660320683	5.564475069	5.546923929	5.696512149	5.614369554	5.715612383	5.39619759	2.0372	2.0742	2.1362	2.2366	2.1687	2.2202	2.5282	2.4312	2.0833	2.2911	2.3176	2.4588	1.9284	2.2243	2.1711	2.1817	2.4054	2.5834	2.2822	2.0426	2.5096	2.0866	2.0088
ADAM19	7.817248233	7.592387823	7.5217605045	7.47044292	7.8655954805	7.836846975	7.5934962235	7.624097095	7.3661200805	8.076746536	7.107626019	7.572573422	7.7649105175	7.5819364515	7.735116533	7.3519891095	7.7015205475	7.5680285365	7.6251893265	7.5525151145	7.2972081395	7.4996285315	7.3470849105	7.738133224	7.3256944815	7.6523281395	2.7882	2.86155	3.219	2.9355	2.7107	3.0317	2.7223	2.99855	2.7425	3.27205	2.9571	2.79345	2.73815	2.67085	3.29715	3.2941	2.8719	3.1781	2.6941	2.80875	2.7592	2.7669	2.76315
ADAM2	5.004357474	5.028625	4.88824447	4.915005225	5.460446474	4.911958007	4.853672754	4.884852266	4.97113705	4.966541392	5.02690874	4.798808647	5.039886375	4.793861049	4.928928507	4.812462482	4.884119601	5.016839618	4.94689694	4.893079532	4.857548156	4.980574855	4.812111103	4.894074821	4.931256123	4.904145891	2.0388	2.1	1.9888	2.0111	2.0407	2.0824	2.0139	1.9966	2.1248	2.0586	2.0459	2.1287	2.2616	2.0633	1.9104	2.0271	1.9608	1.9331	1.8806	2.0591	2.0265	2.1545	2.0114
ADAM20	7.295943611	7.3835491965	6.9640527975	7.1309844605	7.0431955115	7.175916015	7.0821534175	7.121991208	7.127306073	7.1752244555	7.131532548	7.020808776	7.305980018	7.2656992695	7.0511002135	7.0142744115	7.138218108	7.162112921	7.2015421745	7.0208703245	7.245591585	7.1063552765	7.1692322865	7.117598745	7.142231904	6.981061903	2.5492	2.877	2.7459	2.6374	3.0906	2.5557	2.9111	2.8279	2.5829	2.6525	2.5838	2.6518	2.6078	3.1783	2.4898	2.6834	2.7683	2.689	2.4363	2.7288	2.8294	2.7597	2.5036
ADAM21	6.217658024	6.273772707	6.195481894	6.338271344	6.500079333	6.588238781	6.171042841	6.2653846	6.233895011	6.416196405	6.10536649	6.075496816	6.357760084	6.399647204	6.118426028	6.210079596	6.183713313	6.411031685	6.159259396	6.053594766	6.028780262	6.294196015	6.364360614	6.473674822	6.141847695	6.133088303	2.5902	2.5445	2.2902	2.4526	2.8083	2.3275	2.743	2.4845	2.319	2.4601	2.5845	2.6561	2.39	2.7484	2.4434	3.0175	2.3841	2.6721	2.2537	2.5079	2.6081	2.6118	2.38
ADAM22	6.416884694	6.566791413	6.477001083	6.4197509295	6.4071747255	6.444163249	6.243634914	6.368776164	6.3816919415	6.2797975295	6.3317946645	6.650357955	6.3470243085	6.1191864555	6.630201231	6.434516482	6.781999121	6.6366245665	6.4081523415	7.152849139	6.227585676	6.169501574	7.0164081835	7.1533200465	6.2159983205	6.30862626	2.19815	2.2208	2.5199	2.2265	2.2767	2.39595	2.3525	2.37795	2.27565	2.28825	2.05075	2.23085	2.292	2.2991	2.3107	2.0908	2.24345	2.45385	2.2505	2.2599	2.2189	2.25185	2.10775
ADAM23	6.966125589	6.8267638975	6.835127069	6.7101384115	6.69788166	6.5184707885	6.783620752	6.6583640045	6.7827021735	6.638779061	6.757240563	6.533627755	6.7941458945	6.6069021185	6.6965753055	6.378490043	6.449300422	6.5592693835	6.828381901	6.976938881	6.554124175	6.440604393	6.666270982	6.874007465	6.6804899505	6.564090231	2.1517	2.1163	2.4157	2.5785	2.1769	2.7236	2.1916	2.3845	2.3024	2.2318	2.1428	2.4632	2.1362	2.267	2.2326	2.1683	2.4324	2.0681	2.3555	2.1685	2.0069	2.2914	2.1368
ADAM28	7.138324446	5.82075344	7.541372638	6.602030801	7.423406919	5.615044195	6.980565985	5.576350155	8.40170317	6.076883619	7.864194245	5.954209172	8.026336856	6.538080066	7.28761504	6.343294978	5.729277776	7.151677956	6.722875293	5.877824983	8.283113364	6.016049827	7.908539924	7.130684695	7.201962432	6.855406118	4.23945	4.57395	4.26365	5.4637	4.62215	4.12605	4.47475	4.93705	5.08095	4.3219	4.7252	5.01015	4.9903	4.4505	4.52275	4.05085	4.8353	4.5571	4.87415	3.94965	4.73525	4.79225	4.53235
ADAM30	8.096407076	8.052992053	7.763701285	7.766340351	8.115128783	7.772475423	7.728071484	7.696314775	7.701507216	7.771440755	7.714696555	7.786878407	8.084185787	7.760687074	8.19489429	7.752963805	7.8046992	8.404584214	8.283409691	7.787027263	8.065554246	7.992828773	7.758134774	8.192883775	8.046337343	7.888843834	2.5117	2.1805	2.2568	2.1603	2.2611	2.2602	2.1476	2.5079	2.133	2.4099	2.6648	2.4871	2.4117	2.5122	2.2793	2.4175	2.1526	2.6572	2.1163	2.2017	2.2792	2.5704	2.2255
ADAM3A	4.816150332	4.811925295	4.835096454	4.889586669	4.939540255	4.724963719	4.634254098	4.758127274	4.610045845	4.759566109	4.697191111	4.813242901	4.729333909	4.7100779	4.988292097	4.793057837	4.812567124	4.749774245	5.022586034	4.892548614	4.900750752	4.700190973	4.624574126	4.674971543	4.712930473	4.859486817	2.3149	2.2288	2.1648	2.1819	2.5416	2.4228	2.2545	2.1445	2.1697	2.6564	2.1982	2.4973	2.0755	2.4382	2.1792	2.035	2.5026	2.394	2.2807	2.1127	2.084	2.4047	2.2234
ADAM7	5.6594298135	5.5332168475	5.392163112	5.47249289	5.462717039	5.478802849	5.59548099	5.5729296035	5.3898185715	5.424962573	5.6090249575	5.4764194625	5.557222173	5.6137679955	5.560934636	5.3812500315	5.5874307995	5.5517645545	5.4458221475	5.364571391	5.496996004	5.348414899	5.419144238	5.462955735	5.5253442035	5.518375117	2.501	2.444	2.6989	2.4959	2.2937	2.6491	2.411	2.4378	2.2784	2.4171	2.654	2.5339	2.5446	2.5258	2.3175	2.4412	2.4299	2.4049	2.4882	2.2408	2.515	2.3386	2.275
ADAM8	7.13289048	6.9148136645	7.079637092	6.9618607245	7.3144510835	7.443398901	6.9608072935	7.061267023	7.092621233	7.5713883255	6.955971051	6.964104552	7.2685515855	7.1189266645	7.1115963025	7.1970622865	7.139256293	7.4945851795	7.2367115995	6.9863497915	7.265407486	7.2788840345	6.833511271	6.9765714205	7.3207364715	7.413703385	2.9394	2.75895	3.14685	3.2332	3.4337	3.0114	3.2269	3.18795	3.1912	3.30125	3.09515	2.8626	3.16675	2.96635	3.083	2.97135	3.05065	2.93025	2.9553	3.01885	2.9934	2.8169	2.902
ADAM9	8.392747252	7.963752811	8.798997465	8.457546931	8.915768542	10.12839544	9.563503591	9.062119131	9.117610457	9.481541106	9.498457267	10.34201839	9.183613991	9.342614155	8.53116451	10.60663468	9.202916027	7.664316813	8.317619577	9.103809449	8.528253593	9.933128303	10.05301218	10.41411217	9.156624225	9.389837335	7.60235	7.72045	7.66095	7.60855	7.70605	7.68735	7.97455	7.75135	7.6237	7.06165	7.1104	7.79895	7.4264	7.3994	6.69175	8.03715	8.29015	8.4806	7.8072	7.39575	8.23725	7.94045	8.30845
ADAMDEC1	9.208851185	7.783499995	11.47316104	8.470353027	11.83367984	7.513405145	11.3321892	8.133811323	12.01547983	8.085625741	10.61942524	8.385238564	11.84892874	8.443594734	11.64404487	6.563602729	8.095993542	10.34765903	9.52892069	7.047896418	11.7785546	8.03743653	10.70372164	9.75529907	10.79165679	9.520257683	9.189	9.2996	8.6594	9.4626	8.9512	8.0405	8.7446	8.8312	9.8611	8.872	9.5472	9.31	9.8409	9.4549	8.9894	9.1345	8.9282	8.7408	8.8907	9.4941	8.7712	9.6886	9.4294
ADAMTS1	10.23781575	8.738510019	10.11336101	8.192382127	9.527660472	8.534922384	8.601045089	8.530320096	9.318485252	8.245625911	9.191389934	8.610988578	8.64077275	8.232167434	8.868364016	8.457115013	8.168777678	8.178157615	9.424960505	8.354011932	9.7872583	8.753125967	9.765185793	8.234087315	9.547395654	8.483890758	4.2449	3.77235	4.34715	3.3661	3.6422	3.92015	4.03735	3.51885	3.46435	3.32845	3.9868	3.4169	3.91905	4.4943	3.94455	3.35315	3.8412	4.31515	4.11885	3.70355	3.54575	3.6993	3.86075
ADAMTS12	6.922382034	7.24091941	6.914757055	7.188649446	6.950455451	7.064954822	6.636359392	6.522925428	6.954732777	7.06568451	6.65969767	6.378131088	7.01867089	6.996587143	6.909765305	6.835645538	6.875260759	7.041913071	7.067376382	6.879155567	6.656085029	6.93170398	6.784683993	7.293646781	6.779738441	6.816380943	2.29175	2.18775	2.47625	2.50535	2.61055	2.23935	2.57615	2.42065	2.4227	2.6394	2.21315	2.57635	2.2558	2.46625	2.4404	2.29165	2.32835	2.2476	2.40335	2.3435	2.4323	2.28075	2.27925
ADAMTS13	7.038271237	7.27764112	6.955145413	6.749676092	6.742960229	7.005314616	6.62871967	6.971727709	7.080667873	7.065827128	7.018380654	6.852750499	6.80373663	6.974214037	6.921780862	6.720829404	6.72921276	7.004243459	6.871637344	7.007000487	6.669770551	6.91041553	6.626204698	6.952844736	6.739067179	6.446942036	2.6209	2.5799	3.0643	2.67665	2.7551	2.93885	3.0077	2.72575	2.9722	2.75135	3.1432	2.50725	2.80715	2.6451	2.9481	2.808	2.66745	2.87435	2.77555	2.5829	2.75955	2.67635	2.6631
ADAMTS2	6.8808743005	7.124644483	6.9276267735	7.1006211265	6.7698685555	6.9418024295	6.5076635225	6.7363130885	6.5675198095	7.8036794165	6.606434245	6.904721394	6.64342626	6.7824759345	6.85187599	6.8376105225	6.950453439	7.2519545	7.239863102	6.8065654265	6.589300207	6.8356553285	6.861470009	7.0400232185	6.5630374875	6.741285536	2.5694	2.553	3.1473	2.6713	2.679	2.69785	2.7268	2.6556	2.8182	2.5572	2.4637	2.52605	2.71135	2.46575	2.7493	2.5935	2.52925	2.5949	2.57815	2.5445	2.5841	2.64255	2.4406
ADAMTS20	4.789860146	4.603602237	4.662998999	4.667340574	4.736195699	4.761365963	4.671923134	4.755421028	4.598449299	4.639260201	4.798585897	4.565391535	4.715453473	4.829878025	4.750307659	4.758384426	4.833712873	4.831018281	4.79048258	4.638909506	4.690904102	4.722890406	4.894258708	4.769496045	4.664374509	4.69490419	2.1824	2.0707	2.61855	2.32015	2.46665	2.7212	2.4221	2.10435	2.31875	2.326	2.46815	2.15795	2.30055	2.28205	2.27405	2.24715	2.30795	2.4159	2.31055	2.2127	2.29565	2.2366	2.2855
ADAMTS3	5.356970226	5.195001018	4.919420091	5.024456321	5.123581331	5.157394032	5.220111402	5.202250356	5.228075697	5.181455004	5.00123272	5.179264773	5.296258707	5.16681911	5.192606209	5.178374406	5.068001421	5.167043675	5.249684302	5.213567456	5.105316971	5.301861785	5.143650288	5.167043675	5.15780876	5.100211777	2.3668	2.3965	2.4603	2.0705	2.6328	2.7024	2.5075	2.3153	2.3389	2.2296	2.3483	2.3802	2.2809	2.5939	2.8369	2.0925	2.3713	2.5147	2.2291	2.6924	2.3819	2.3215	2.3095
ADAMTS5	6.87600839	7.199808281	7.141960314	6.54528778	6.710889894	6.562806456	7.850146729	6.866412486	6.736405759	7.08415335	6.830927715	6.893911581	6.661376652	6.669140641	6.641412437	7.111838096	6.760647837	6.910279555	6.798388156	6.772042762	6.686114467	6.572722028	6.784031726	6.620588554	6.696165486	6.718808759	3.6814	3.55295	3.4785	3.3231	3.6643	4.0529	4.05435	3.2492	4.04775	3.4788	3.98345	3.32805	3.57365	3.50635	4.70845	3.7504	3.6122	5.73375	3.22055	4.39745	3.4195	4.0332	3.546
ADAMTS6	6.228852902	6.3758438	5.945091951	6.213725282	6.405431993	6.041130313	6.347334296	6.115628745	6.098651939	6.391267088	6.186439703	6.113143037	6.357872225	6.186508105	6.017776962	6.031058412	6.242496796	6.287456774	6.008685967	6.154158294	6.141834337	6.209593409	6.020674415	6.298639042	6.004187263	6.123370691	2.5052	2.27385	2.8494	2.40615	2.57045	2.79765	2.58415	2.47705	2.29875	2.71745	2.51905	2.3267	2.43845	2.4461	2.33405	2.4833	2.35	2.6178	2.30835	2.36645	2.3807	2.2983	2.4138
ADAMTS7	8.0861041245	7.9611701205	7.6598122455	7.970473853	8.086688311	7.7599187705	7.7028621935	7.960139662	7.955847201	7.892813985	7.8513229645	7.6196168985	7.9112640085	7.8948698265	8.0861495195	7.759320052	7.7612890095	8.2076960685	8.1447812315	7.806355546	8.196965362	7.778096373	7.0399863685	7.058914165	7.96590936	7.846507883	2.1965	2.4867	2.5294	2.728	2.8613	2.8222	2.3943	2.5437	2.4388	2.561	2.7251	2.4725	2.5492	2.4605	2.47	2.5139	2.4204	2.4118	2.3762	2.4593	2.228	2.5402	2.3467
ADAMTS8	6.853526863	6.14704801	6.330068884	6.0561734635	6.400648951	6.0277559415	6.2721852165	6.2524617945	6.219619747	6.049953759	6.1682745775	5.8659589415	6.2067266455	6.09385181	6.434607068	5.950966546	5.977424897	6.4597806405	6.5714899025	6.1566155995	6.221688953	6.1713406345	6.0200718055	6.0371428625	6.327302257	6.1675274895	2.2801	2.4178	2.4613	2.128	2.3741	2.3452	2.5018	2.4436	2.3333	2.5232	2.2715	2.2384	2.2936	2.3901	2.1544	2.0526	2.2801	2.4129	2.5767	2.5327	2.2958	2.4777	2.3694
ADAMTS9	7.269231174	6.878702096	6.60467833	6.851515801	6.78853313	6.855075696	6.430349403	6.584904469	6.312626929	6.461103288	6.561511221	6.762344542	6.635620742	6.690023749	6.467591701	6.477347282	6.956026229	6.288091901	6.970681275	6.665602677	6.460184186	6.533507101	6.689254757	6.779623349	6.350955055	6.660745533	3.053	2.879	3.27715	3.0412	2.7622	3.3084	3.1391	3.0699	2.8953	3.28685	3.109	2.8278	2.85865	2.95155	3.2362	2.9614	3.01355	3.2401	2.9833	3.04235	2.859	2.73515	3.10505
ADAMTSL2	7.128080792	6.964326459	6.914263588	6.866005959	7.14073445	6.889606662	6.828468415	6.903955959	6.751434495	6.774482578	7.251713928	6.878995616	7.048259308	6.874930388	7.570380211	6.705950702	6.888749458	7.341112882	7.09521718	7.105976447	7.031642236	6.971124579	6.04270585	5.895968553	7.189201541	7.131465632	3.26205	3.3879	4.12515	3.46695	3.27265	3.1151	3.8301	3.4724	3.51585	3.5793	3.70685	3.5909	3.25685	3.5009	3.8488	3.7146	3.4291	3.654	3.1566	3.3861	3.2081	3.5094	3.711
ADAMTSL3	7.103998671	5.490481541	7.657407794	5.612062262	5.654223029	5.009314601	7.105543896	5.497246397	5.969653864	5.418618163	5.414229443	5.213870119	5.511717362	5.244520432	6.009295266	5.176134255	5.186524748	5.341523972	6.724112017	5.319217229	5.49332341	5.014305878	5.500570436	5.333439889	6.693860426	5.512472708	2.8475	1.9602	2.9117	2.8615	2.2713	2.2222	2.4728	2.4352	2.4258	2.3605	2.6134	2.2633	2.6525	2.9398	2.3868	2.1755	2.3626	2.6584	2.4559	2.3657	2.1637	2.3455	2.4077
ADAMTSL4	7.783551658	8.084132434	7.622501367	7.764449778	7.86039907	7.728685839	7.709686745	7.722218495	7.724262464	7.823066895	7.685524922	7.645978773	8.064636715	7.674768884	8.039978476	7.260003465	7.59327097	8.069402175	7.722864803	7.660647753	7.790171025	7.707307085	7.514589112	7.742478424	7.817183754	7.842732565	2.2412	2.5659	3.1974	2.5904	2.479	2.3616	2.4684	2.558	2.5881	2.7336	2.7327	2.7539	2.4764	2.3606	2.5727	2.3417	2.3603	2.6357	2.4299	2.4247	2.5467	2.2035	2.3583
ADAP1	10.508292394	10.235268052	10.5439554855	10.723448891	10.510875881	11.225065465	10.572245392	10.5362662035	10.31721347	10.3477952725	10.764731745	10.734841107	10.58049154	10.7834674935	10.656970428	10.2829909705	10.620999788	11.076860205	10.77734351	10.639072535	10.686180625	10.682187875	10.343401611	10.265790235	10.658892855	10.6227362035	5.11595	5.4294	5.56765	5.60215	5.584	5.50935	5.55305	5.2532	4.9813	5.3922	5.32025	5.47525	5.75275	5.1985	5.3476	5.44145	5.4052	5.1864	5.5893	5.5797	5.3687	5.74445	5.4288
ADAP2	8.274603403	7.885903841	8.279081691	7.782674796	8.389389026	8.12704044	8.802656045	7.87666843	8.409109611	8.30333301	8.016831561	7.960273504	8.978154471	8.219654094	8.89131328	7.692868012	8.181152706	8.559437198	8.146755444	7.57877521	8.484343566	7.642028476	8.18374685	8.494944142	8.562593168	8.282367842	5.24035	5.4431	4.8655	5.4195	4.9306	4.68005	4.38655	5.2684	6.109	5.0901	4.6449	4.9874	5.4025	4.80665	4.54395	4.58455	5.21375	4.76235	4.8462	4.23345	4.71645	5.1044	5.65255
ADAR	10.2952879	9.825233339	10.3500029	10.24698404	10.59919399	10.86221455	10.82048112	10.40348276	10.38280062	10.87209444	10.5541068	10.83586033	10.67602116	10.67725715	10.41601073	11.53535756	10.92061609	10.58556951	10.1597903	10.68659581	10.50218756	11.13050467	10.73257511	10.93854867	10.67766586	10.9785895	7.24565	6.5436	6.70695	6.8524	6.71655	6.7867	6.7884	6.32065	6.9239	6.7488	6.85	6.4983	6.5552	5.8889	6.53495	6.48215	6.4254	6.8032	6.743	6.3487	6.66045	6.36265	6.66925
ADARB1	8.3741011	7.593821049	8.178445694	7.378285279	7.549709695	7.730315047	8.704959345	7.486115956	7.394608895	7.350595548	7.301298587	7.519973333	7.5657841	7.617216867	7.807844379	7.635218384	7.38510507	7.843542523	8.060509782	7.665194159	7.526278979	7.201110154	7.403367965	7.582609152	7.535492865	7.594785146	2.8572	2.8843	3.2366	2.9823	3.1434	2.9774	3.0848	2.9681	2.81	3.1177	3.1129	3.0488	3.0503	3.2658	3.1677	2.8757	2.9839	2.8797	2.8423	2.9451	2.8843	2.9398	2.8843
ADARB2	6.246014173	6.335672645	6.293212803	6.272228909	6.437364145	6.366870773	6.088843148	6.2611639	6.218223765	6.006080668	6.079647027	6.152480678	6.36119301	6.298455412	6.520589021	6.142580845	6.395710707	6.526566868	6.384409681	6.225880856	6.078935089	6.016738851	6.057741236	6.07434883	6.236539238	6.145788278	2.2847	2.3503	2.4135	2.2366	2.483	2.4717	2.4617	2.2571	2.5382	2.4181	2.352	2.5353	2.3913	2.3988	2.3992	2.2293	2.2217	2.5877	2.4044	2.3159	2.2639	2.3963	2.5576
ADAT1	7.745435789	8.774217019	7.63389554	8.256118211	7.581951479	8.469980413	7.968345869	8.41102908	8.03640779	8.173642939	7.852271189	8.530139992	7.693029662	8.522948652	7.932208344	7.769044105	8.54014418	7.959110518	7.41848486	7.74768273	7.780681439	8.123554684	8.18313426	7.992226013	7.433713239	7.605088919	3.7692	4.0346	3.2824	3.5444	3.3112	3.415	3.59195	3.5892	3.8406	4.08915	3.30405	3.89795	3.80775	3.70035	3.5071	3.57365	3.81735	3.3214	3.8966	3.7773	3.4467	3.71675	3.92225
ADCK2	8.275563812	7.901237113	8.3897530685	8.362017696	8.1355706085	8.2915397765	8.336688393	8.3624966795	8.3200009265	8.0260065835	8.3288946475	8.544367506	8.396471849	8.5292695925	8.3952525815	8.3919565435	8.657681843	8.4681448665	8.2085911465	8.6019864125	8.387249548	8.098781824	8.394742507	8.4848134165	8.333932564	8.175963309	4.5677	5.0169	4.7276	4.6683	4.9199	4.807	4.5732	4.5122	4.7339	4.8879	4.5791	4.5607	4.7252	4.9498	4.887	4.859	4.6809	4.8325	4.77	4.7864	4.845	4.6319	4.5198
ADCK4	5.675830312	5.678723222	5.153113232	5.284559444	5.559018167	5.346865463	5.257831536	5.607414286	5.66214014	5.521526367	5.60584609	5.36598527	5.476221102	5.693001874	5.430767815	5.144133228	5.40841309	5.452716145	5.254955138	5.283677778	5.502449971	5.62007496	5.507852516	5.400070543	5.597177471	5.400209781	6.0995	5.8526	5.7551	5.8392	5.3756	5.6166	5.5688	5.726	5.6667	5.9642	5.4011	5.5464	5.6244	5.6834	5.4138	5.8973	5.7945	5.5488	5.5473	5.561	5.8502	5.9006	5.9372
ADCY1	7.147327914	7.482731727	7.102756379	7.264081769	7.005769602	7.043422846	6.766254628	7.190617888	6.909005723	6.890450403	6.905598562	7.189566106	6.97330107	6.93002927	7.086009513	6.883228014	6.863053943	7.347233428	6.974007743	7.80696686	6.917858006	6.805877079	6.94099606	7.155183666	7.003327933	6.630631412	3.4944	3.5385	3.6773	3.3758	2.9973	3.7616	3.6622	3.4571	3.3138	3.0647	3.1487	3.0985	3.3471	3.3868	2.8408	3.285	3.1355	3.2369	3.2523	3.1255	3.3341	3.2149	3.0392
ADCY10	6.3898081535	6.5521140385	6.2765428565	6.270532224	6.5009172435	6.271838529	6.1273394575	6.3855928145	6.435954475	6.420337411	6.266409718	6.1212742085	6.431589756	6.2903871685	6.5551861115	6.2033356975	6.4094602875	6.725062623	6.4909133305	6.35509142	6.311391697	6.4800219525	6.207197675	6.3495060045	6.3415824085	6.339252457	2.23	2.0217	2.3083	2.3407	2.1258	1.8686	2.3085	1.9824	2.3887	2.3869	2.048	2.0484	2.037	2.3075	2.2606	1.9453	1.9593	2.3905	1.851	2.0829	1.9095	2.2319	2.2069
ADCY2	6.928134173	7.01237382	7.005587591	7.008623433	6.725959896	6.826017658	6.609587543	6.68065736	6.822561073	6.843865701	6.703516507	6.474352529	6.753455141	6.70719841	6.795780177	6.48263273	6.630530567	6.727742526	6.919864411	6.654532507	6.353097408	6.362279503	6.628639628	7.068829674	6.626064242	6.72146412	2.438	2.37765	2.5011	2.49635	2.58545	2.48945	2.60935	2.45615	2.4999	2.161	2.6848	2.5981	2.54215	2.81715	2.62145	2.56115	2.3534	2.6983	2.54135	2.59345	2.55165	2.57235	2.3847
ADCY3	8.5249204065	8.8697575485	8.8468064395	9.193390369	8.4846099785	8.5920485	8.2281017885	8.9507828295	8.522292966	8.885994761	8.3038093935	9.0602397215	8.498975074	8.8607918985	8.3196911975	8.65792851	9.170795345	8.457908791	8.557684888	9.0757834745	8.538225521	9.2898154715	8.052509084	8.435865141	8.2655995235	8.7327661785	5.3935	5.7727	5.9115	5.653	4.8941	6.0281	5.3612	5.3592	5.4103	4.7094	5.9182	5.1932	5.2456	5.4629	5.4176	4.8599	5.6604	4.7017	5.3646	5.3444	5.0019	5.0698	5.2995
ADCY6	9.622549094	9.492253351	10.01801797	9.638544179	9.340806062	8.986593512	9.384118404	9.232332908	9.852473014	8.923558919	10.17251304	8.818866557	9.368728793	9.0174242	9.611245494	9.450568119	9.321978187	10.19145714	9.89241017	9.338746397	9.845752746	9.477325687	9.546098039	9.591420883	9.717707683	9.23769045	4.3516	4.51425	4.4244	4.80605	4.43305	4.6211	4.3782	4.41075	4.5031	4.75465	4.42565	4.5648	4.3858	4.41505	4.669	4.51015	4.0835	4.3618	4.6889	4.41955	4.53025	4.346	4.42325
ADCY7	5.65145925	5.649365478	6.079781143	5.320570162	5.819958683	5.629582098	5.976650477	5.239455795	6.108379222	6.302823134	5.893834219	5.554505557	6.309405933	5.854605948	5.390717853	5.069554169	5.347172905	5.486677348	5.608981134	4.946142791	5.556846208	5.399354643	6.130637935	6.5310574	5.347133689	6.112781252	3.5406	3.7104	3.8014	4.1644	3.9177	4.07	4.1032	3.8939	4.1694	4.0528	3.7592	3.7096	4.2293	4.1266	3.9008	3.7277	4.034	3.9705	3.5757	4.3011	3.8412	3.6229	3.7844
ADCY8	7.063518518	7.043012287	7.071140854	6.62934774	7.246391259	7.015589374	7.07901434	7.074084766	6.906174041	6.82327454	6.992262702	6.960107346	7.666838108	7.081020255	7.318686092	6.730311397	6.744088142	7.418228949	6.985116973	6.926434674	7.114933906	6.863264824	6.459702988	6.341869548	7.15627144	6.927471763	1.9344	2.034	2.4079	2.148	2.3146	2.2187	2.1777	2.2576	2.2062	2.1237	2.1909	1.9525	2.2778	2.1084	2.4562	2.0224	2.2053	1.9057	2.3784	2.0828	2.1029	2.0674	2.2883
ADCY9	7.598534094	7.10655025	8.00390302	7.36182895	7.773708277	7.289115995	7.252057447	7.521770557	7.791403859	7.351904912	7.572816418	7.211856127	7.541875838	7.430977252	8.253758598	7.787023362	7.572317126	8.250000665	8.162178063	7.575055347	7.941261793	7.188480547	7.633240417	7.786469284	7.841030288	7.320332732	4.1492	3.9544	3.4085	3.3785	3.5088	3.3957	4.4547	3.6409	4.0053	3.7412	4.3761	4.2776	3.8979	3.4043	3.371	3.8378	3.3621	4.0865	4.0746	4.4707	3.4999	3.3045	3.644
ADCYAP1	6.770687493	7.046489699	6.467713538	6.515978105	6.727979271	6.719785017	6.199214699	6.482038098	6.39912656	6.524992887	6.529328885	6.503831293	6.507873202	6.873290763	6.730608125	6.532543119	6.639310377	6.837422687	6.595012073	6.590851147	6.655517633	6.489401701	6.616563871	6.791732016	6.448421732	6.673914082	2.1588	2.4189	2.4353	2.4515	2.3834	2.3346	2.3498	2.5007	2.5321	2.3114	2.4907	2.3079	2.5681	2.613	2.0611	2.2462	2.3234	2.2229	2.2945	2.3636	2.3039	2.2115	2.1932
ADCYAP1R1	6.477945204	6.375721558	6.450094756	6.324437447	6.695504554	6.563593913	6.273222025	6.392961136	6.183463861	6.226536612	6.318291033	6.214594752	6.458987127	6.375788811	6.532426734	6.207744178	6.390211468	6.783933132	6.767621701	6.385223383	6.314959402	6.391356331	5.933204454	6.32518897	6.102030778	5.977174035	2.9262	2.5077	3.1841	3.3552	2.6761	3.1394	3.1118	2.4967	2.3657	2.9287	2.7354	2.8738	2.6706	2.4917	3.0063	2.6527	3.0778	2.9803	3.213	2.8178	2.6503	2.342	2.5392
ADD1	9.293288657	9.216421766	9.724424873	9.830945078	8.9384167	8.413021041	9.600432531	8.70954247	9.482091295	9.156550748	9.264261262	8.665093003	9.090879919	8.706988696	9.653041713	9.212370376	9.296756762	9.585294721	9.563342249	9.086269038	9.251326751	9.008664607	8.888342421	8.985115327	9.10642249	8.782415397	5.113	5.5132	5.4294	5.2461	4.9162	4.5083	5.3536	5.4089	5.3094	4.9805	5.0647	5.4276	5.091	4.5867	4.4888	5.5015	5.4928	4.6509	5.133	5.204	5.3761	5.3696	5.8589
ADD2	7.967663505	7.580754829	7.463336255	7.646361628	7.659038874	7.438126274	7.360679627	7.460556125	7.399976173	7.477221098	7.204125023	7.068723159	7.525095432	7.35969171	7.227706371	7.257099546	7.0729844	7.447786818	7.628476674	7.240293782	7.384320662	7.20951015	7.497700076	7.649280292	7.386787132	7.215107496	2.64965	2.52215	3.11675	2.6208	2.6007	2.87175	2.65125	2.4818	2.784	2.6987	2.6567	2.7848	2.7798	3.0149	2.6623	2.71385	2.7391	2.84555	2.5747	2.52235	2.5578	2.5326	2.5336
ADD3	10.76390586	11.473797645	10.962589855	10.616117495	10.23767087	9.815684121	10.45098549	11.155299675	11.187936965	10.251394875	10.494787445	10.15253091	10.140464155	10.65647624	10.52291816	10.54423791	11.293952795	10.300273245	10.88863729	10.68617954	10.96923628	11.048273255	10.995673715	10.84121881	11.04084007	11.16771748	9.5985	10.0346	9.7938	9.6981	9.5277	9.6756	9.5562	9.6771	9.6626	9.894	9.7102	9.8185	9.604	9.3275	10.1335	9.6952	9.7885	10.2278	9.547	9.4646	9.7071	9.8651	9.7381
ADH1A	6.962673553	6.627849037	6.840557979	6.55662554	6.916661221	6.334586921	6.892780147	6.401369742	6.681777522	6.339627597	7.195494967	6.469342642	7.357145644	6.708026578	6.767006749	6.241941868	6.646493717	6.794827567	6.868878907	6.38615278	7.164200755	6.361220734	6.92182658	6.757829606	6.995946205	6.493445665	3.45685	3.7026	3.62965	3.93915	3.79595	3.80755	3.5976	3.4796	3.53805	3.55225	3.91645	3.28795	3.5258	3.26655	3.6503	4.0565	3.73335	3.80275	3.6899	3.4251	3.9551	3.50765	3.4823
ADH1B	7.980924335	6.098861838	8.283064346	5.950329276	6.455613697	5.974586532	7.887601186	6.056457211	8.799722874	6.010075514	6.658432706	5.874867215	6.33539793	5.95701981	6.664883348	5.753116775	6.000785578	5.94296428	7.384294455	5.833165442	7.569571589	5.672499375	7.727901076	5.825542183	6.219732437	5.938455244	6.7246	7.1577	6.8067	4.5741	6.4928	5.7088	6.5566	6.2122	6.2525	5.7856	6.8003	6.5267	7.8809	7.0682	6.0172	5.5813	6.8447	6.2181	6.4759	6.6338	6.3386	6.6837	5.6666
ADH1C	8.632441309	5.900258742	9.349376353	6.166289142	10.11689325	5.473184329	9.883638674	5.533141248	9.52924309	5.151712679	10.17822348	6.147701592	10.09472179	5.351010642	9.172907328	6.781723934	6.773054974	9.046567032	8.163823761	6.237207259	9.788658124	6.075207792	10.6700818	10.08437269	9.786806885	7.972850879	11.27745	11.6252	11.1617	11.98165	11.39955	11.8719	12.0719	12.05695	11.6994	11.53195	11.5141	11.60725	11.96525	10.6269	11.4239	11.91905	12.2314	11.72075	11.9535	11.4627	12.0788	11.96915	11.86975
ADH5	9.8552676085	9.4181872305	9.8974175595	9.431176199	9.371588499	9.165505705	9.875822628	9.513699475	9.888237323	9.3727847695	9.9229798435	9.538602909	9.5096690005	9.2680208825	9.282239147	9.3442425535	9.437165699	8.781575438	9.6901048125	9.4619796535	9.580480384	9.2291348765	10.349118877	10.3088640505	9.721797012	9.22633706	8.6451	8.3081	7.8267	8.3112	7.99925	8.10985	8.0718	8.5193	8.33955	8.19705	8.3232	8.27755	8.3521	7.8735	8.2089	8.26195	8.6451	8.21635	8.10355	8.44195	8.5473	8.5196	8.37745
ADH6	6.61802278	6.577171804	6.7442718205	6.5551981135	7.2792716685	6.3651694375	7.3325623365	6.4645076995	6.8303004525	6.095092297	7.2835794685	6.038954766	7.0880041115	6.226417326	6.8118180955	6.249320103	6.370725961	7.2084732185	6.4385345285	6.282591568	6.826769177	6.356687552	7.153888873	7.1136763155	6.770944349	6.1854263265	3.8837	5.2847	3.3298	4.5924	4.3539	4.6234	4.7753	4.9488	4.1177	3.8903	4.5607	4.6616	5.1352	3.7583	4.455	4.8115	4.5072	4.0087	4.9747	4.9526	4.8757	5.4689	5.395
ADH7	6.292255522	6.444710058	6.112715512	6.236504185	6.634088579	6.44302142	6.202565527	6.111211524	6.425510485	6.121699702	6.229725374	5.966489216	6.076597933	6.177295663	6.244942699	6.013427039	6.159324758	6.172214495	6.243506986	6.10114888	6.298281731	6.10741712	6.003459927	6.15026665	6.14312691	6.034043629	2.1779	2.1804	2.3775	2.43815	2.3745	2.2687	2.4126	2.7938	2.35495	2.3932	2.48335	2.18705	2.26055	2.2807	2.45655	2.4268	2.38055	2.34255	2.3991	2.1762	2.3532	2.33035	2.502
ADI1	9.896493761	9.582378967	9.909503606	9.768584292	10.18631256	9.292592921	10.57199326	10.13238256	10.12574321	9.903237072	10.86178337	10.16243838	9.642305623	9.943462771	9.225178483	9.979855926	9.45968005	9.115241075	9.954912474	9.321658476	9.987068907	10.57003393	10.03707017	10.21839978	10.04337946	10.27538874	8.2977	8.625	8.808	8.9378	8.2782	7.591	8.4963	8.6813	8.6603	8.5537	7.5057	8.4021	8.4662	8.4241	7.6969	8.4486	8.5006	7.7757	8.8965	8.4455	8.5527	8.3932	8.8215
ADIPOQ	6.665756579	5.907209694	6.275636649	5.740513074	5.998306523	5.935919661	6.270072178	6.01629111	6.440430327	5.865653983	5.854559126	5.791946664	6.254096689	5.898616272	6.337006556	5.711805901	5.82484109	6.581419569	6.538228358	5.745715694	6.10823536	5.659926531	6.213411501	6.113524178	6.055207669	5.973905838	2.5822	2.38015	2.86145	2.6399	2.6191	2.5464	2.46845	2.5333	2.3119	2.50325	2.6169	2.50325	2.33555	2.78405	2.47775	2.51055	2.4285	2.57055	2.4799	2.73015	2.5727	2.49345	2.3193
ADIPOR1	9.283421474	9.213190599	9.39991551	9.471941781	9.473682379	9.549444135	9.381262363	9.893158123	9.641930677	9.709441113	9.735035082	9.513066313	9.613990885	9.874287857	9.570121301	10.89341091	9.562232726	9.535401987	9.535237077	9.507741301	9.712406129	9.969493919	9.860591023	9.778417747	9.75834689	10.07027509	6.44335	6.5793	6.6228	6.96355	6.49615	5.8541	6.5923	6.5307	6.3992	6.3498	6.0273	6.5962	6.48	6.12315	5.2492	6.6703	6.53485	5.7714	6.6732	6.53445	6.4559	6.5632	6.79225
ADIPOR2	10.55563208	10.70772714	10.52066153	10.29172909	10.72242837	10.3988235	11.07836214	10.38649118	10.58975694	10.20949388	11.21613466	10.19213023	10.65903328	11.30942104	10.5657094	10.44084784	10.53549431	10.99458133	10.77606041	10.37605955	10.8093498	10.59313316	10.67201876	10.39714506	11.01208752	10.6084934	7.3223	7.1765	7.25375	7.2586	7.4256	7.10745	7.266	7.56925	6.9392	7.9583	7.40305	7.3585	7.2889	7.21175	6.8417	7.36655	7.1081	7.2949	7.4278	7.3641	7.2371	7.3627	7.53515
ADK	6.288108923	6.9759137425	6.447359071	6.809666722	6.459370312	7.6983874275	6.406988335	7.2102599535	6.619308884	7.130408886	6.4569618435	7.285585254	6.4594685825	6.9503189065	6.209856999	7.319322483	7.123740485	5.8386049	6.379292604	7.42524917	6.2499718535	7.1312343545	7.1905268935	7.245591942	6.13100073	6.864101762	5.16905	5.62585	4.35695	5.0141	5.67445	5.8685	4.9154	6.07985	5.0065	4.6753	5.37965	5.34215	5.148	5.71685	5.2761	5.74765	5.67585	5.9695	5.9109	5.2041	5.56665	5.56335	6.67325
ADM	9.061380023	8.635918939	9.080498838	8.849476419	9.066082045	10.34013214	10.17460538	7.944631028	8.916480326	9.089263552	9.11248741	8.351339442	8.289468816	8.927514759	9.134688292	9.278311207	8.27109332	8.479920197	9.194824583	8.687998524	8.732231402	8.424613432	8.789667969	8.424313455	8.989905981	9.613296534	8.6659	7.9748	9.1304	7.6354	7.9664	7.7556	8.0284	7.8898	7.8404	7.8611	7.9112	8.2861	7.2934	8.9335	7.7714	7.0776	7.3629	7.7355	7.4444	7.1012	8.0502	7.2392	8.2291
ADM2	8.755662545	8.926281137	8.866431091	8.861917132	8.782695484	8.67976494	8.532571463	8.642212152	8.833396804	8.829967204	8.554145636	8.267864881	8.754057659	8.724078812	9.077475979	8.743730849	8.750638797	9.247185824	8.751866476	8.794668464	8.964315617	8.707807832	8.332474106	8.303323165	8.770522038	8.692299066	3.0175	3.4765	3.3494	3.20285	3.4597	3.8274	3.6206	3.3672	3.567	3.7141	3.2706	3.5145	3.23065	3.44335	3.19975	3.1628	3.081	3.2236	3.0797	3.23955	3.12395	3.21815	3.3437
ADNP	8.193541495	9.63688441	8.567933045	9.620081869	8.06457337	9.219549051	8.868263665	10.27921637	8.723511976	9.235864701	8.701574552	10.68279812	8.820373831	9.781789697	8.177311295	8.963250793	9.734984851	8.039341173	7.860166852	9.874538357	8.452856295	9.754972113	9.580196286	9.817019145	8.313740406	9.70641473	8.0892	8.3085	7.7338	7.7316	7.9124	8.505	7.7901	7.8996	8.2325	7.937	8.3779	8.1924	8.0308	7.9616	8.6546	7.9295	8.2998	8.8875	8.2037	8.3727	8.1416	8.0171	7.9887
ADNP2	9.0041255585	8.7790268355	8.996955044	8.7764025175	9.0739927855	9.767679686	8.8191432595	8.722734951	8.983721937	9.274720342	8.9655560995	8.969821965	8.9454756305	8.477417858	9.0218606115	9.716887184	8.912832419	8.999454895	9.018219559	9.0796293135	9.0755026725	8.98338579	9.0339430065	9.222114033	8.986371111	8.880536178	6.15045	5.81595	5.6051	6.012	5.64625	5.5777	5.68005	5.5289	5.8507	5.618	6.37325	6.1005	5.91945	5.571	5.43995	5.69465	5.9981	5.89115	5.8833	6.12155	5.9258	6.08925	6.17515
ADO	7.2700981335	8.214746576	7.6952789535	7.562792692	7.728724639	8.0603000375	7.8394979255	8.2769174415	7.6830814005	8.4341459455	7.4371913365	8.0933880415	7.7557254485	8.0663818535	7.4654828485	8.3077965445	8.169824747	7.1900816875	7.3654373985	8.3821405725	7.365064397	7.6989433415	8.1420648385	8.2191940045	7.540096298	8.132867849	6.6556	6.8711	6.3047	6.4076	6.4658	7.189	6.0254	6.4274	6.7052	6.2387	6.8461	6.4906	6.7955	6.6771	6.9703	6.379	6.65	7.0547	6.5545	6.7396	6.4933	6.9049	6.6512
ADORA1	7.3258022895	7.4175850315	7.1091862595	7.1761190105	7.264055994	7.1916359605	7.020563311	7.18743629	7.2996638815	7.3066638545	7.463339419	7.1195600995	7.3426295335	7.1797358855	7.232358549	6.79172461	6.849715661	7.5450674815	7.425648669	7.0694774365	7.3274355625	7.178745394	6.949703245	6.9950144855	7.1068201315	7.087318775	2.34	2.4434	2.6686	2.5188	2.538	2.6664	2.4042	2.5302	2.7898	2.5806	2.7339	2.3893	2.4106	2.4498	2.5362	2.2494	2.6085	2.7358	2.529	2.6114	2.3815	2.5701	2.6678
ADORA2B	8.680159284	8.090964269	8.59454885	8.737661831	9.107404612	9.528046612	8.912375917	8.458687291	8.130408605	8.831489673	10.08667821	8.768526182	9.228096455	8.879395475	10.17687282	9.294236187	8.026597016	9.848113498	8.429300114	7.563656523	9.948161962	9.221749438	9.699017912	8.945472308	10.01057048	9.286374771	8.611	7.9255	7.5474	8.8297	8.4715	8.2411	8.5771	9.1254	8.6211	8.8429	8.9889	8.6241	9.1229	6.7645	7.8873	8.7123	8.1748	8.5595	8.9483	9.3421	8.2043	9.1485	8.9377
ADORA3	7.943574562	7.974961145	7.792187754	7.43310063	7.952447443	7.635633903	7.535478771	7.701694655	7.991830425	7.530966811	7.480897748	7.172273514	7.999249001	7.325749681	7.96396124	7.01279782	7.553738006	8.022838607	8.077369559	7.574938793	7.973372106	7.422558939	7.992560935	8.005994523	7.712800021	7.541022486	4.1165	4.0612	3.19385	4.3017	4.0175	3.7601	3.4284	4.0964	5.4558	4.61605	4.20225	3.65595	5.12875	3.56245	4.3115	4.17095	3.6451	3.70575	4.5737	4.7346	3.6171	4.47825	4.0061
ADPGK	9.405433002	9.452985089	9.557258024	9.065777586	9.497404854	9.839728412	9.367287666	9.373515366	9.375855769	9.605737245	9.484618815	9.803885286	9.617561963	9.082331801	9.45752218	9.9174855	9.704699972	9.428817855	9.360097501	9.838274055	9.191710552	9.596265306	9.770517879	9.926055896	9.236091892	9.634551885	3.8788	3.2273	3.7141	3.5054	3.1756	3.0372	3.0429	3.3021	3.8285	3.9311	3.3632	3.4513	3.511	3.8356	3.1447	3.231	3.5182	3.4776	3.3672	3.2051	3.6445	3.3785	3.6949
ADPRH	6.969606849	7.303041879	6.689719318	6.726542744	6.995651849	6.722434286	6.450151141	7.055138118	6.978259775	6.908432219	7.001771173	6.678864189	6.689412366	6.995361548	7.264956255	6.791173419	6.834273915	6.840018466	6.825584843	6.793632236	6.855163337	6.718629846	6.709601458	6.841888609	6.928667796	6.700436991	2.6897	2.3448	2.603	2.4259	2.1741	2.3117	2.3435	2.0414	2.4388	2.0475	2.253	2.2808	2.1244	2.2432	2.2738	1.9975	2.1234	2.389	2.5263	2.1635	2.4004	2.1181	2.0849
ADRA1A	5.393242337	5.4018042585	5.2318013125	5.358013503	5.516827943	5.3645755775	5.2078496865	5.3568249315	5.2153123945	5.202568939	5.267057478	5.1543678145	5.4004335445	5.247834044	5.3906930605	5.229198446	5.331331567	5.5104027875	5.316151715	5.405784417	5.321985321	5.195138947	5.2755815375	5.2546189975	5.279631636	5.143898024	2.4673	2.7365	2.9427	2.7974	2.8017	2.8865	2.7463	2.4546	2.7154	2.8023	2.7548	2.5505	2.6291	2.6831	2.6318	2.6112	2.6554	2.8814	2.563	2.7822	2.5641	2.6344	2.5454
ADRA1B	5.170709595	5.01792532	5.189370813	5.310540298	5.017624751	5.031055037	4.908712102	5.022608754	5.001426912	4.796516506	4.855986606	4.869747169	5.04025061	5.026751636	5.251348115	4.948378865	5.178595006	5.426787999	5.090082412	5.062142983	4.972363009	5.058268466	4.856806372	4.909273	5.030329368	4.830880085	2.1071	1.8919	2.2024	2.2134	2.1277	2.1393	2.6218	2.0688	2.0649	2.2676	2.403	2.2247	1.9203	2.1191	1.9766	2.1239	1.9299	2.226	2.2153	2.0668	2.0644	2.501	2.0117
ADRA1D	5.8911995015	5.9377817595	5.681159933	5.5313562355	5.770525184	5.788788948	5.4261510035	5.7873601965	5.706960419	5.623273822	5.6522800715	5.5132502125	5.804110631	5.8101549725	5.9803730185	5.685122085	5.7886814605	6.169004137	5.8241167435	5.758443848	5.887843145	5.624655883	5.5640137715	5.5693608115	5.821997746	5.6823741045	2.37865	2.4538	2.4218	2.49065	2.37065	2.46695	2.65475	2.4673	2.30185	2.5572	2.6908	2.44935	2.31975	2.44715	2.57275	2.5637	2.24325	2.5999	2.327	2.463	2.2584	2.59585	2.3665
ADRA2A	8.5376279	7.838925516	7.768621701	6.90807748	9.221687405	8.396673737	8.359202881	7.251392663	7.934360346	7.530345388	9.732590802	7.676165635	9.773228337	7.906533799	8.841297764	6.86063178	7.53493229	10.05817804	7.442247617	8.49173548	9.40331342	7.948990666	9.893377879	9.044169306	9.92643916	8.038107624	6.1858	7.9924	5.1372	8.7051	7.6734	8.5091	8.487	8.4012	7.7119	8.5965	8.838	8.4097	8.8625	5.8566	7.5117	8.9738	8.4515	8.3453	8.0832	8.0538	8.4782	8.6745	8.61
ADRA2B	7.20099692	7.597075699	6.913422247	7.051391776	7.080068404	6.998477543	6.961281815	7.235539197	6.98559373	6.888795472	6.994180901	6.768476002	7.297554886	7.324613477	7.103999415	6.886070464	7.089272341	7.503412602	7.194209871	6.842258941	7.110851091	6.850283846	6.655767767	6.592683394	7.252650292	6.875112923	2.9084	2.9508	3.7617	3.4198	3.4004	3.4192	3.3965	3.0314	3.0366	3.6195	3.2027	3.0488	3.3437	3.155	3.3796	3.3668	3.0162	2.9519	2.9754	3.1093	2.9649	2.8012	3.1226
ADRA2C	8.467944714	8.261432513	8.213026567	8.358477256	8.459721539	8.786168693	8.283741782	8.291530224	8.369023928	8.113171689	8.339145313	8.152182489	8.347775291	8.410110463	8.480198654	8.326274087	8.33209968	8.760148832	8.468584193	8.605172863	8.636344374	8.632589052	7.873533865	8.068672328	8.568703246	8.416587756	3.09135	2.85435	3.72695	3.3385	3.06395	3.0538	3.51565	2.9582	3.30895	3.44275	3.2597	3.04585	3.52215	3.3557	3.1737	3.10545	3.21645	2.93365	2.67465	3.3514	3.33445	3.01105	2.99095
ADRB1	5.994908208	5.665323642	5.914093941	5.722971694	5.913016269	5.509876821	5.519108972	5.719723491	5.79237823	5.540316506	5.715296346	5.698109667	5.835760618	5.798776059	5.949974176	5.769747321	5.642191092	6.303663088	5.727029276	5.823425776	5.798827136	5.506390049	5.612373995	5.542346509	5.81942886	5.729250146	3.30615	3.30375	3.4594	3.1792	3.42785	3.4954	3.7659	3.563	3.49815	2.9039	3.93195	3.86665	3.9681	3.51165	3.7047	3.16805	3.4198	3.68805	3.22825	3.93365	3.5864	3.80375	3.16665
ADRB2	6.937166293	6.865764769	7.134805944	6.537933812	7.549119304	7.289808166	7.523323046	6.683438942	7.083958793	6.833224581	6.951577938	6.704450083	7.708610764	6.871520466	7.189040792	6.421550416	6.465528356	6.973360134	6.677970199	6.652220767	7.141039532	6.303868625	7.623385782	7.720201459	6.998462838	6.913384919	4.2844	4.4715	4.9859	4.4023	4.1855	4.0674	3.9227	4.5313	4.9226	4.0166	4.8195	4.6731	4.5776	4.4042	4.8679	3.8662	4.6022	4.4932	4.1796	4.5914	4.3407	4.0162	4.122
ADRB3	8.257669424	8.3070106425	8.071520346	8.0775739335	8.2129439135	8.126682786	7.99476498	8.095733428	8.111515179	8.0666726405	8.0717321	7.762364347	8.2028808205	8.03506171	8.332499549	8.085166454	8.1510619715	8.362341523	8.454333789	8.081644894	8.2059435735	8.0204256535	7.805871894	8.0523957355	8.096331414	8.1504373055	2.4651	2.61405	3.0218	2.4189	2.5385	2.57765	2.62805	2.5255	2.6093	2.7024	2.73575	2.56175	2.37305	2.624	2.8118	2.8006	2.6826	2.7673	2.4489	2.70565	2.5509	2.7228	2.4375
ADRBK1	8.893566316	8.980565935	8.802904394	9.308492104	8.892928984	8.979075076	8.72681628	8.810335081	8.652084371	8.878817394	8.769450044	8.623366961	8.784541769	9.00284016	9.165686528	8.939736874	8.996591501	9.222844803	9.401480019	8.893020608	8.858846073	9.411385195	8.884370031	9.183999157	8.559108119	8.507396292	4.01085	3.93035	4.07025	4.72655	4.20595	3.9271	4.2376	3.96635	4.19505	4.1835	3.4034	4.20165	4.2502	3.8981	3.6746	4.24215	4.16955	3.70875	4.51065	4.07495	4.2121	3.7998	4.31335
ADRBK2	6.9789098265	7.0064550005	6.946074733	7.814996015	7.116070988	7.280060939	6.865441576	7.0039855275	7.018417905	7.1034721885	6.7496531345	6.7580633835	7.042081267	7.0500645215	7.307430761	6.98438262	7.01449091	7.212677649	7.2116523695	7.1636904095	6.8320357455	7.127809766	6.932384821	7.0530413445	6.968765604	6.8150887215	2.5208	2.5412	2.7391	2.3304	2.5656	2.7475	2.2862	2.5955	2.5881	2.5398	2.4975	2.5753	2.4813	2.4703	2.6049	2.4479	2.7494	2.3654	2.5519	2.3608	2.4869	2.5475	2.5649
ADRM1	9.561963042	10.26900567	9.717168817	10.75888847	9.853779906	10.20995887	9.991286155	11.41234208	9.40814859	10.38064633	9.780750493	11.88506554	9.858321196	10.86614847	9.546534306	10.11535835	11.80478398	9.49954621	9.788771146	11.07344696	9.83088546	11.01992966	10.06237536	10.01038844	9.642840326	10.49807792	7.1447	6.9859	7.4745	7.3258	7.316	6.5985	7.1013	7.1118	6.9846	7.2356	6.9292	6.9662	7.6127	7.2097	6.8352	6.8899	7.1339	6.6564	7.4438	7.0446	7.1011	7.1166	7.4556
ADSL	8.7448491455	9.386254655	9.3319030455	9.0184596115	9.633255217	10.202423463	9.43254536	10.1523022165	9.123663072	10.51434896	9.0760952705	10.333375235	9.43859236	8.9749136295	8.9230062055	9.5820674905	10.2086270405	8.496367591	8.755982257	10.5207569	8.8641455095	9.8801774765	9.6109247875	9.698562961	8.847081686	9.17038702	5.16885	5.38875	5.0769	5.26125	5.09315	5.03465	4.7708	5.0233	5.11985	4.97985	4.71755	5.04065	5.2818	5.15955	5.074	5.01155	5.1981	4.9252	5.1385	5.06415	5.06645	5.1443	5.0504
ADSS	9.223749966	9.34237505	9.444023652	10.01423995	8.699785297	9.224226461	9.179978016	9.707046497	9.38568969	10.10506185	9.447432059	9.436074649	9.18601562	9.184299535	9.121203767	10.36777701	9.547003863	9.010831965	9.158173274	9.548417628	9.449953322	9.712704724	10.03187717	9.987238779	9.404674505	9.697875796	7.5227	7.8888	7.0554	7.4923	7.672	7.1592	7.5777	7.3825	7.7592	7.1441	7.0373	7.7676	7.5699	7.317	7.3054	7.5752	7.7467	7.2219	7.6752	7.8128	7.5043	7.3819	7.5057
AEBP1	9.122724842	9.427957962	9.547299751	9.049062112	8.6177709	9.303415043	8.979395241	8.86567272	9.157414014	11.39255745	8.569211578	10.10044012	8.805059668	7.768861622	8.793133081	8.864263656	9.033451135	8.632432987	9.028785795	8.693454694	8.676135924	9.510925943	8.802906738	8.731758765	8.48035581	9.43232858	6.4985	6.2558	7.077	6.2046	6.2632	5.8953	6.0686	6.0252	6.3987	6.6715	6.7179	6.3678	7.0401	6.3677	6.0582	5.5312	6.3013	5.8451	6.0291	6.0293	6.0272	5.8274	6.077
AEN	8.94420008	8.942992446	8.312884384	8.456424717	9.01258739	8.946380956	8.536708632	8.96275312	8.717126755	9.108714461	8.347094558	8.83357375	8.791738503	8.804184169	8.542744289	9.171724385	9.28583478	8.86930224	8.285128042	8.974965016	8.910767256	9.044483499	8.145776834	8.042736332	8.677644991	8.948912249	5.1973	3.8712	4.4579	4.7571	4.6787	4.3602	3.8417	4.9094	4.5296	4.2167	4.3375	4.2471	5.1048	4.6834	4.6172	4.4336	4.8221	4.5828	4.6039	4.5243	4.4733	4.7764	4.8385
AES	10.11371638	9.666644986	10.00774001	9.676890117	9.321568812	9.597772546	9.626387563	9.701682387	10.03556797	9.611330544	9.642506166	9.544355844	9.623273781	9.662747419	9.629772954	9.541194241	9.191456955	9.881595815	10.00374159	9.227809402	9.96129765	9.538352441	9.600738333	9.52064576	10.12095503	10.110931	8.352	8.3433	8.8773	8.4028	8.7872	8.9552	8.716	8.586	8.3351	8.6775	8.0781	8.7711	8.6571	8.3435	8.4582	8.7914	8.3383	7.817	8.7849	8.504	8.6282	8.4551	8.6591
AFAP1	4.456209074	4.48666249	4.50267195	4.535897168	4.525011632	4.452960609	4.725900394	4.597406827	4.461106811	4.59998742	4.61813791	4.699851645	4.581688825	4.629437566	4.345929159	4.547045809	4.437818693	4.523734398	4.467666297	4.427458796	4.495091838	4.510116817	4.630984238	4.372993043	4.524168338	4.503065489	4.24995	4.93145	4.693	5.25485	4.7155	4.7008	4.6432	5.1053	4.6295	4.7384	4.5323	4.9047	4.79045	4.5146	4.58025	4.5038	4.5335	4.5561	4.77295	4.5614	4.7157	4.76175	4.4998
AFF1	7.354079582	7.359469203	7.144926569	7.587663141	6.843262941	7.124592945	6.645239797	7.219942419	7.260548852	6.984981793	6.867691415	6.628893098	7.056160434	7.037972727	7.2953036	6.949713003	7.127483333	7.486999901	7.369838289	7.073681848	7.168456393	7.072556445	7.061410972	7.731248653	6.89353505	6.972261295	2.9117	2.8074	2.4988	2.6034	2.5659	2.5723	2.7941	3.0952	2.4616	3.1377	2.7913	2.633	2.2359	2.9034	2.8195	3.1873	2.5435	2.5119	2.5245	2.6519	2.9376	2.5852	2.878
AFF2	6.685366651	6.897935268	6.413031593	6.703007428	6.762828906	6.539147872	6.664513746	6.599993792	6.459794648	6.455559973	6.5203413	6.390911942	6.859729437	6.737179927	6.796505902	6.385291975	6.526603083	6.815107677	6.912219857	6.615305509	6.384042761	6.48613598	6.483975552	6.599131223	6.323281227	6.324566022	2.2547	2.248	2.4993	2.452	2.0936	2.3622	2.4175	2.2007	2.4264	2.2242	2.3439	2.1742	2.5252	2.3907	2.4377	2.3526	2.2452	2.4198	2.2372	2.1836	2.5198	2.241	2.2444
AFF3	6.258590965	6.0831272575	6.222654883	6.139642935	6.2328324145	6.2144210505	5.9900004665	6.035478791	6.0621058765	6.066255055	5.957418947	5.7986653895	6.1544956935	5.9918455085	6.3324580165	6.0305668105	6.1056925135	6.29941869	6.343612942	6.158656043	6.266323394	6.0174045425	5.8650107745	5.8765407685	6.107078956	6.1518336915	2.71525	2.7655	3.02475	2.51945	2.7628	3.4229	2.3369	2.56055	3.1427	2.61045	3.03385	2.3551	2.887	2.70745	3.23465	2.48095	2.86015	2.97555	2.53655	2.5799	2.92075	2.4637	2.3351
AFF4	6.075112901	6.782158275	6.172482428	6.980215773	6.386863722	6.190342619	5.979403115	6.217668601	6.322326467	6.262153728	6.026170715	5.958031469	6.069341046	6.243562333	6.755138895	6.657096821	6.44710322	6.8879464	6.22360833	6.293331048	6.251806331	6.464237292	6.150738403	6.525348037	6.284711149	5.882905398	3.5754	3.3451	3.0684	3.34445	3.3398	3.1457	3.3993	3.3479	3.07555	3.37775	3.4942	3.28885	2.92615	2.8743	2.92735	3.1305	3.03745	3.0919	3.11605	3.15525	3.06445	3.7013	3.61355
AFG3L2	9.990663646	9.546520671	9.881518667	9.193378284	10.557816	10.07875607	10.38138387	9.011946531	9.983994673	9.713064767	10.44654207	9.208655366	10.2575437	9.193241488	9.846117784	9.995443408	9.149377341	10.08475552	9.77819022	9.439144852	10.23518763	9.123596761	10.2587581	9.997181133	10.23004197	9.947351394	7.375	7.7591	7.1749	7.859	7.7566	7.3572	7.7941	7.6072	7.2851	7.5989	7.4755	7.5631	7.7208	7.1054	7.6565	7.6476	7.4401	7.0747	7.632	7.4708	7.6811	7.4882	7.5432
AFM	6.039328794	6.10858978	5.903770068	6.113452172	6.14120653	6.406325255	6.109684511	6.001045166	5.870433821	6.328024872	5.919733321	5.861615773	6.16611198	6.068215179	6.080898384	5.984888034	5.97178754	6.187299415	6.253120501	6.08135766	6.133919759	6.042216252	6.26774659	6.414152132	6.342692159	5.991034739	2.2671	2.2056	2.3312	2.2904	2.2168	2.6014	2.3908	2.307	2.4815	2.1696	2.5144	2.3257	2.3055	2.1054	2.6796	2.5101	2.3039	2.4505	2.1209	2.4071	2.1015	2.2563	2.3165
AFP	6.653886268	6.567362449	6.662298921	6.599099763	6.680151786	6.752076345	6.33133058	6.55196748	6.471367507	6.580206749	6.496626109	6.30209063	6.462225342	6.755436443	6.694337585	6.597961566	6.642753719	6.822032438	6.544209823	6.472875138	6.66682523	6.504513735	6.335494303	6.715798729	6.597576249	6.605713962	2.15565	2.1542	2.6082	2.4876	2.0919	2.3059	2.15695	2.20155	2.1832	2.09125	2.308	2.1883	2.2307	2.0848	2.465	2.4011	2.29615	2.15415	2.33315	2.359	2.27015	2.1646	2.0707
AFTPH	10.47692144	10.42365904	10.73451449	10.51466748	10.22657114	10.63576681	10.46071465	10.40223653	10.7262425	10.12930978	10.63280454	10.31221288	10.40722004	10.34968635	10.72371362	10.56301591	10.36276399	10.95420422	10.6283358	10.19002978	10.54547819	10.42422509	10.48669854	10.55388724	10.55210328	10.41163771	7.64215	8.0577	7.4813	7.7182	7.80145	7.2953	7.4698	7.90485	7.99805	7.91215	7.5983	8.02935	7.8419	7.77645	7.38835	7.70915	7.7445	7.3142	7.92405	8.04845	7.7544	7.7589	7.9357
AGA	6.980026045	7.354316102	7.728977929	8.240225059	7.017974256	6.343880814	6.497561102	7.392715793	7.811042895	7.218200554	7.603281316	7.244332731	7.026137541	6.936252628	7.483155192	8.443449086	6.949973907	7.345994197	7.126862884	8.567452432	7.165201036	7.121352853	7.160855683	6.848943634	6.612994183	6.833275346	6.05005	6.52555	6.1856	6.1855	5.93615	5.09445	6.43645	6.2409	6.3737	5.56915	5.81235	6.2403	6.57955	6.3765	5.75725	6.33965	6.79585	5.76305	6.2809	6.0913	5.90165	6.1367	6.4807
AGAP1	9.027929479	9.226135731	9.058951016	9.162883756	9.150270463	8.545198655	9.348051593	9.738183048	9.42678104	9.027794352	9.812363177	9.593083143	9.07424449	9.148773336	8.526751764	8.957971579	9.407863635	8.489653551	9.166526603	8.791448452	9.546812548	9.22412971	9.44458547	9.663119096	9.264244229	9.056612511	5.04885	5.57235	5.2421	5.054	5.41185	4.86435	5.3617	5.6676	5.57865	6.2463	5.1766	5.7116	4.9743	4.95405	5.3184	5.67685	5.3995	4.97995	5.11175	5.44625	5.43655	5.14485	5.44915
AGAP2	7.59755605	7.5477720885	7.5754589475	7.513082026	7.553349223	7.546245877	7.270127067	7.4838187085	7.4523257665	7.519664204	7.3798778735	7.382660553	7.555284773	7.450937316	7.6610095665	7.3900671145	7.2693782285	7.7610897565	7.4946379525	7.3533590875	7.6693665585	7.5185787945	6.848516534	7.0037774975	7.551343643	7.423691582	2.85	2.7798	3.0552	3.1428	2.4148	2.8699	3.0713	2.8981	2.6606	3.4749	2.739	3.1205	2.8719	2.6853	2.9404	2.8088	2.791	2.8234	2.563	2.4218	2.8962	2.7109	2.6192
AGBL2	5.788107833	5.858983541	5.410439844	5.334011482	5.58646759	5.319656981	5.510449452	5.324663137	5.497440994	5.448842774	5.850462218	5.695085276	5.673422963	5.343757831	5.681273368	5.065863403	5.412806719	5.850159024	5.617308332	5.379247447	5.516837223	4.957385372	5.613216964	5.444583727	5.474675626	5.331022695	2.2599	2.2958	2.4332	2.35415	2.45255	2.58595	2.54765	2.508	2.20335	2.22945	2.1692	2.32635	2.2683	2.30535	2.33445	2.22725	2.3114	2.29185	2.4564	2.2937	2.1889	2.1458	2.1364
AGBL3	4.50083824	4.460238883	4.430812755	4.326217654	4.441594736	4.419458141	4.627423679	4.549000493	4.439530803	4.32879817	4.672888337	4.451737206	4.756715726	4.440422924	4.432916121	4.487028678	4.495086651	4.535011187	4.480749888	4.404042598	4.436040851	4.469578478	4.478595988	4.403569097	4.628658975	4.432233798	1.9791	1.7836	2.1365	1.8912	2.3124	2.1901	2.1422	1.9595	2.1679	1.9513	2.1158	1.9718	1.9384	1.8549	2.1039	1.9468	1.9355	1.8158	2.0216	2.0128	1.8824	1.9667	2.3417
AGBL5	7.966387932	8.168196719	8.162751578	8.572913263	8.217587217	8.603078797	7.895316804	8.221747022	7.906753787	7.903936231	7.764135837	8.233748713	8.018651396	8.055337295	8.395264788	8.186564395	8.517060289	8.08712448	8.425814087	8.923651502	7.985152596	8.278246685	8.205179641	8.18712631	7.974949941	7.974014829	4.16545	4.5409	4.7192	4.61245	4.40745	4.36025	4.1187	4.6582	4.53605	4.4609	4.52835	4.4781	4.7982	4.06785	4.6438	4.3622	4.6439	4.2854	4.6491	4.9929	4.3128	4.4469	4.46355
AGER	7.239211105	7.169088347	7.269483008	6.975723496	7.2483315735	7.176619756	6.93757532	7.08551315	6.985120919	7.305726527	7.1924364165	7.04039571	7.3394304855	7.031757077	7.5807653865	7.060669683	7.20342542	7.4812599735	7.2610118675	7.0170523905	7.1748414605	7.162458309	6.87236094	6.90091478	7.427854081	7.180312134	3.2539	3.2568	3.59235	3.5813	3.4243	3.40015	3.64745	3.0997	3.51665	3.33815	3.3429	3.3627	3.343	3.2677	3.4221	3.25685	3.055	3.31575	3.0554	3.2861	3.28025	3.04915	3.2904
AGFG1	7.385447913	7.9633746715	7.3919057985	7.812240581	7.674365122	7.693465787	7.568234175	7.9287414375	7.3591296655	7.6900917795	7.8150627935	7.911095274	7.8742036085	7.956400572	7.6484239265	7.5858334765	7.807540642	7.7759737965	7.472155668	7.7152179955	7.501917326	8.069740971	7.778887746	7.825971185	7.694336529	7.882236338	5.86195	5.67315	5.24815	5.5816	5.65785	5.6683	5.32705	5.94325	5.691	5.57885	5.70115	5.7625	5.7425	5.5347	5.92565	5.68755	5.78405	6.05525	5.78775	5.8081	5.6115	5.5432	5.6688
AGFG2	7.498680542	7.476396222	7.783417655	7.667529789	7.600830316	7.452322964	7.166433943	7.438447612	7.612268384	7.263647618	7.639588673	7.248905683	7.595261788	7.410703444	8.008347051	7.431140262	7.622616214	8.283197438	7.907787205	7.587342832	7.719134219	7.591660595	7.773770853	7.638927689	7.656618962	7.342752061	4.0337	4.2194	4.2872	5.0595	3.8812	5.2352	4.6694	4.9138	4.36	4.0257	5.1743	4.1357	4.805	3.7115	4.7503	4.5728	4.273	4.4828	4.3032	3.9893	4.8484	4.7624	4.1286
AGGF1	6.864879683	7.329210534	6.911472547	7.139646151	7.209202164	7.23244399	6.899246421	7.190887589	7.213512406	6.869266281	6.853014885	7.081507483	6.787045646	6.985947287	6.958065633	6.757900678	6.927649687	7.247034529	6.943153564	7.378102571	7.215989315	6.915839059	6.954218589	6.931330415	7.103471775	6.973762247	5.8518	6.1835	5.8525	5.8711	5.8692	5.8017	5.8679	5.9954	5.8226	5.717	6.0412	6.0708	5.7512	5.935	6.1005	5.9902	6.1377	6.0646	5.7956	6.1381	5.9624	5.8703	5.9183
AGK	8.410736122	8.8627237395	8.6181774735	9.077300445	8.514632476	8.6020362395	8.6473546545	8.938613896	8.37168459	8.612608207	8.436614632	9.362264641	8.584561018	9.4309724425	8.394159306	8.805492782	8.8684082195	8.139882597	8.288005341	9.1345745605	8.4480260205	9.118438457	9.1625453705	9.337044953	8.327907678	8.6327532685	3.1128	3.0647	2.7118	3.052	2.4002	2.604	3.1954	3.2334	3.3735	3.0504	2.6486	2.8662	3.0757	2.7359	2.334	3.0568	3.5072	3.0471	3.2037	3.1828	2.9592	3.4053	2.914
AGL	8.01390889	6.845827296	7.852048336	7.001767334	7.683458468	7.369223974	9.193618609	7.550871811	7.527326425	7.541914014	9.137241456	7.923591666	8.211060682	8.11901962	7.275284034	7.587049704	7.341061832	7.345195655	7.542805432	6.659611398	7.874954957	6.800212363	8.950884757	8.70688624	8.08584482	7.219330405	4.3873	5.7403	4.3422	4.458	5.0937	5.0192	4.3348	6.1301	4.5848	5.5768	4.9612	5.4719	4.6368	4.3436	4.0181	5.4118	5.9198	4.431	5.2937	4.7827	5.0309	4.8948	5.151
AGMAT	7.839943972	8.099291134	7.4903493275	8.261404506	8.4036099015	8.295902859	8.304599795	8.715563289	7.9672077945	8.38200821	8.149054036	8.4280260415	8.514829884	8.610095764	8.011886963	7.82217908	8.641633354	7.9020573575	7.5503673185	8.2948737975	8.262380493	8.5516509945	8.8019657155	8.6854191245	8.0775566555	8.1461826755	6.7666	6.50345	6.45225	6.79385	6.41175	7.01335	7.01595	7.43065	6.04695	6.16035	6.504	6.8007	6.62695	6.44205	6.272	7.2703	6.93175	6.2676	7.23595	6.5703	6.9047	6.6964	7.4629
AGPAT1	9.8285937445	10.047612475	9.9816271635	9.7797009435	9.746839739	10.041722957	9.7541127965	9.955932776	9.9624011385	10.31681798	9.8125568595	10.0574607245	9.9454852625	10.065398105	9.7648237135	10.222760469	9.74118223	9.853479582	9.8876436805	10.0584955575	9.7859747045	10.12172518	9.717095772	9.649849332	9.7781604375	9.8857624165	4.4756	4.7312	4.60935	4.8922	4.6941	4.79225	4.77785	4.76785	4.5559	4.9093	4.68855	4.49595	4.8377	4.34555	4.6641	4.7442	4.78695	4.4739	4.9054	4.4383	4.44695	4.5705	4.9986
AGPAT2	10.006149524	9.773167091	10.1186077365	9.794551589	10.0360589775	10.028674121	10.002415917	9.558715086	10.05828224	9.652388601	10.2415465505	9.2058941385	9.7750248375	9.5734529375	10.094740564	9.804373139	9.5631611665	10.760911053	10.46133501	9.655793704	10.5964099655	9.8525992435	9.8258116965	9.3065285515	10.34137684	10.04153724	8.4134	7.99165	8.5441	8.7451	8.24445	8.2243	8.8035	8.57845	7.8478	8.6756	8.3435	8.2286	8.3667	8.4325	7.92555	8.80005	8.0472	8.39205	8.5798	8.4529	8.44375	8.19545	8.4812
AGPAT3	8.193469995	8.23817829	8.438554514	8.847201082	8.10094454	7.894071633	7.808738636	7.881837656	8.303248222	8.417455613	7.916121835	7.951079797	7.969320557	7.966583616	8.633747173	8.219088593	8.400158724	8.879188953	8.65035573	8.385600308	8.297270541	8.3323738	7.957870807	8.26654229	8.296315037	7.705883106	6.1287	5.1355	5.4818	5.1477	5.1049	5.2917	5.5514	5.0251	5.1237	5.6213	5.8243	4.9328	4.9118	4.5488	4.2305	4.9857	5.1448	4.6433	6.3386	5.2162	4.6681	5.0257	5.0297
AGPAT4	7.525908001	6.956103443	7.018951112	7.122021327	7.065282493	7.300761377	7.055194478	6.706288989	7.035561763	7.134164271	7.097452472	6.962415337	7.194544482	7.471669303	7.639444051	7.45173968	6.746575213	7.427803433	7.348406459	7.03537367	7.008190853	6.685928721	7.154903376	7.341309708	7.099251822	7.172070158	2.27325	2.34765	2.8349	2.4931	2.654	2.54595	2.42025	2.4886	2.46005	2.4621	2.39495	2.44345	2.408	2.27455	2.37365	2.2811	2.34195	2.3835	2.42225	2.39055	2.4746	2.37375	2.41105
AGPAT5	8.186874025	8.921467956	8.196465423	8.42960239	8.772251902	8.904786	8.734176855	8.898618467	8.626859173	9.195441011	8.95885166	9.654908414	8.844878299	8.607322986	8.189469532	9.563250615	8.604560517	7.826103085	7.95096103	7.985965788	8.773990443	8.672660055	9.389597444	9.739975603	8.335344807	8.461218257	6.1777	6.0989	5.45845	5.9672	5.79595	6.03975	6.00575	6.1332	5.75765	5.8331	6.00405	6.03655	5.97085	6.15255	6.14505	6.07375	5.74355	6.13535	6.2364	5.93585	5.8797	5.94625	6.2105
AGPS	7.255376989	8.381934893	7.712655231	8.417228215	7.381396768	7.680676566	6.901884534	7.975608341	8.413906696	8.686013177	6.960982472	8.112394714	6.931138803	7.356296457	7.737130993	9.717116192	8.384805377	7.660596819	7.241356075	8.454796202	7.698356248	8.57810406	8.395326806	8.465212881	7.649267672	7.952516018	6.5681	6.842	5.8836	6.6014	6.4355	6.414	6.6387	6.8057	6.1327	6.4945	6.0905	6.427	6.6522	6.2276	6.5071	7.1747	6.8986	6.8803	6.7751	6.3396	6.5446	6.6152	6.9309
AGR2	10.71690882	11.62335673	12.27892505	12.63407393	12.66286596	12.76339844	12.19225867	11.22519575	13.124759	11.56280246	11.79089968	11.2982179	11.88936827	12.44643509	11.99284971	13.66715593	11.16034569	10.37746572	11.96403127	10.9766858	11.63576356	12.58214056	12.40713761	12.43814461	11.88801388	12.61093217	10.06945	9.63455	10.76615	9.7445	10.0056	9.0177	9.75865	9.81745	9.20675	9.54425	8.51875	9.76045	10.0304	11.14065	9.4993	9.72	10.0791	9.4621	10.19835	9.25315	9.7937	9.6717	9.71325
AGRN	9.5003583855	9.2619604735	9.325461211	9.791214724	9.4872234085	10.015057151	9.3400469455	9.7094675105	9.693743131	9.549206531	9.6091067185	9.5446020515	9.4170492855	9.542685538	9.4150696135	10.1473365595	9.5169349035	9.5818844505	9.6377865455	9.5420425505	9.597334578	9.8328301685	9.042131394	9.0801654865	9.6545308855	9.7797992935	6.19555	5.94085	6.25505	6.44475	5.8752	5.8903	6.2288	5.69175	5.72265	5.30665	6.1388	6.17405	5.8468	6.21515	5.9538	5.95455	5.7434	5.89065	5.8795	6.07455	5.7839	5.70325	5.7162
AGRP	7.734445512	7.896244795	7.816476427	7.849027981	7.955754669	7.907909827	7.718950371	7.929709625	7.782232347	7.658645009	7.812526826	7.646452218	7.866193072	7.95386128	7.737775226	7.682951102	7.83771031	8.274544425	7.963117629	7.893193296	7.815771173	7.522271661	7.808994299	7.784304253	8.050151097	7.597900905	2.2296	2.10595	2.41755	2.4734	2.16885	2.1858	2.1905	2.29525	2.3083	2.3274	2.2679	2.2205	2.2811	2.25355	2.4988	2.4341	2.27915	2.191	2.2004	2.22545	2.2264	2.18675	2.112
AGT	7.528389414	8.007511155	6.742766756	7.89380748	7.196831583	7.480634184	7.465688516	8.781472872	7.433793502	7.62850171	7.981660457	8.896228729	7.94365385	8.600606053	7.184162241	9.504040138	8.830919978	6.997647138	7.53537497	8.367086567	7.461214288	8.905600417	7.561206035	7.905175516	7.698892592	8.578390186	2.76715	3.50925	3.3009	2.9415	3.0445	2.61965	3.15085	3.11735	3.1285	3.05205	3.39	3.17585	2.92185	3.12465	3.32505	2.6704	3.2903	3.15955	3.5085	2.85065	2.945	2.92645	3.5295
AGTPBP1	6.4518164425	6.987143512	6.2941364	6.4959942805	6.4901699665	6.817301257	6.635832223	6.7115403185	6.3139328025	6.462096194	6.5759109705	6.582529804	6.6248255365	6.6978412235	6.343357157	6.5386106655	6.359012674	6.1900206365	6.0843292645	6.7367149685	6.201911453	6.455400021	6.6343778035	6.8119554925	6.4618916535	6.557782275	3.7264	3.873	3.015	3.368	3.9975	3.5861	3.2449	3.2846	3.7509	3.2893	2.9468	3.8565	3.6816	3.3467	3.7297	3.3676	3.4233	4.1969	3.9872	4.0039	3.7086	3.7427	3.8302
AGTR1	6.9669765765	5.936873117	6.7409604055	6.2634779205	5.9862102565	5.6666836225	6.34473761	5.714062538	6.0696725415	5.766565452	5.7236940305	5.7259053285	5.863298135	5.687457221	6.3026192485	5.548380134	5.7428798985	5.7701182965	6.700685734	5.6873653335	5.807463265	5.675126874	5.660212239	5.7436421455	6.0482544925	5.76271686	2.52185	2.3368	2.71085	2.2986	2.20605	2.54195	2.1284	2.2177	2.35995	2.3704	2.17915	2.25875	2.17115	3.56265	2.21275	2.227	2.12245	2.09655	2.20335	2.21075	2.0941	2.3185	2.0904
AGTR2	5.760122103	5.82884414	5.745076709	5.794566572	5.840330143	5.745120671	5.392799187	5.645411092	5.631573822	5.428709991	5.875051318	5.775914612	5.851933516	5.480521305	5.410684119	5.466861381	5.651606738	5.921965785	5.755264586	5.674501963	5.563547245	5.758728179	5.661333204	5.686407944	5.631256587	5.46097469	2.17295	2.2282	2.218	2.45315	2.25985	2.463	2.06345	2.22075	2.0923	2.31635	2.086	2.18295	2.3796	2.3492	2.36055	2.19515	2.09425	2.311	2.10535	2.08645	2.2082	2.26	2.1495
AGXT	6.111438116	5.999430773	5.853560654	5.886230072	6.195946561	5.862169223	6.008938239	6.154986297	5.865720623	5.743679807	6.178905668	5.892040506	6.143414476	6.033689234	5.95870717	5.855674642	5.882919125	6.619973943	5.946116724	5.914070611	6.180406033	6.015397637	6.019012236	5.881086072	6.212534616	5.844699871	1.9839	2.7856	3.379	2.4926	2.5974	2.3954	2.3722	2.5733	2.9792	2.7112	2.425	2.6207	2.7211	2.7417	2.8778	2.4043	2.7485	2.2619	2.2333	2.6455	2.5522	2.6386	2.5061
AHCTF1	5.741473061	5.527823281	5.85195149	6.159409532	5.816847722	6.279970441	5.800985841	6.160509687	5.894110394	6.028325071	6.129660225	5.964853445	5.511083906	5.943075203	5.515851468	6.977625447	6.110155352	5.827988806	5.612787417	5.974712983	5.756060318	6.253411194	5.715676737	5.757187314	5.606738952	6.113425864	5.37285	5.1346	5.1311	5.355	5.14885	5.8415	4.9117	5.29685	5.7508	5.4265	5.98085	5.5648	5.437	5.27355	6.031	5.3811	5.45225	6.08195	5.5813	5.5439	5.374	5.7168	5.2723
AHCY	8.901013487	11.47602295	9.589932174	11.21753347	9.511711807	10.53736847	9.275990803	11.80377691	9.808042651	11.5630797	9.370080437	12.01764454	9.414079877	10.82040688	9.237623233	10.39416338	11.94959933	8.593600032	8.786938027	12.29002018	9.356004611	11.7580211	10.10264138	10.18445401	9.165900714	10.42770562	8.4466	8.5714	8.2274	8.7776	8.2673	8.3233	8.3398	8.6907	8.3077	8.4042	7.9163	8.3185	8.4357	8.3489	8.4997	8.4705	8.4275	8.3967	8.451	8.3929	8.4191	8.3357	8.4585
AHCYL1	9.6023379555	9.3157322985	9.6565672675	9.5636615035	9.3083262545	9.6199911145	9.3001394365	9.5505933165	9.6372186935	9.8627931015	9.617095776	9.398427006	9.1753538105	9.2205998965	9.563152277	9.563100881	9.4919327795	9.122999099	9.466225738	9.619397259	9.6917577675	9.4941801245	9.251158284	9.2643416065	9.6471918055	9.24605946	7.3145	7.4965	6.7161	7.31625	7.3905	6.59105	7.0486	7.6085	7.2629	7.42055	6.69085	7.43375	7.0931	6.8869	6.8228	7.48065	7.54285	7.03605	7.7256	7.3125	7.312	7.3895	7.5126
AHCYL2	9.8701093925	8.088142763	10.42150428	8.628269711	9.7562020925	8.4675022725	10.127435975	8.06705972	10.394386605	7.7299674915	10.19704352	8.49584678	9.78739875	9.0425590975	10.389644605	8.294806836	8.2628900675	11.01402504	10.3741625465	8.6982465235	10.509116685	7.533189546	10.1591789295	9.5174113295	10.864840355	8.6746383235	8.7261	9.1668	9.0698	9.3312	9.86095	8.78805	9.18705	9.6875	9.19255	9.6202	9.41445	9.5341	9.48175	9.6335	9.21885	9.55255	9.3224	9.24875	9.85955	9.7121	9.1549	9.48805	9.7807
AHDC1	7.587756942	7.276873411	7.469852684	7.167303827	7.012547014	8.026714147	6.978723135	7.225063708	7.36339931	7.542595081	6.906625653	6.95112045	7.215604928	6.940982477	6.971009003	7.359237607	6.906400322	7.203656417	7.324378405	7.061186725	7.194708594	7.028686757	6.566358121	6.935515481	7.324240047	7.30085235	3.1148	3.0394	3.3599	3.0594	2.8797	3.0645	3.1859	2.8483	3.0458	3.2679	3.3877	3.0795	3.0613	2.7467	3.1412	3.0149	2.9789	2.8639	2.7676	2.869	2.9805	2.9226	3.0486
AHI1	6.313671131	6.664651819	6.502830341	6.872333929	6.226650469	6.385212489	5.815654091	6.770652232	6.494218327	6.463401101	5.820841831	6.478883006	6.167506574	6.209478705	6.37597541	7.068531904	6.420398553	6.28563813	6.425047256	6.836255829	6.356813459	6.452782879	6.585938017	6.821623153	6.294656933	6.309625795	4.28685	3.8167	4.26225	3.93385	4.04155	4.62695	4.30345	4.24205	3.92555	3.88795	4.46055	4.15765	3.6328	4.81585	5.19325	4.49955	4.0145	5.1559	4.2677	4.09595	3.77455	3.891	3.65285
AHNAK	9.9102044315	9.174913383	9.895253686	8.960931938	9.5882407705	9.615238524	10.049044347	8.7706423595	9.86237035	9.1295221205	10.0652636545	8.998672751	9.378774917	8.5442541405	9.5498936915	9.306957952	8.8860593705	9.70140638	10.140259067	9.316892713	9.7437626235	9.178300413	9.442322537	9.164759681	9.7995733225	9.21614328	7.25915	6.86115	8.164	7.7027	7.4629	8.0181	7.7547	8.09665	7.21745	7.925	7.58325	7.1803	7.3296	8.1249	7.69285	8.102	7.3257	8.74845	7.58655	7.6841	7.22835	7.46045	7.2622
AHNAK2	10.14387699	8.576807387	9.463625779	7.352252146	6.688503303	9.723609143	9.229415943	8.243710792	8.227144694	9.98298304	7.329709879	8.821221355	7.749249732	6.945312585	8.546808205	8.31476432	8.254648645	7.43667136	8.932604966	8.790493782	7.439673817	8.71315254	7.391099396	6.763765772	8.985556314	9.592341332	2.9903	2.2595	2.5802	2.525	2.6679	2.6154	2.4088	2.492	2.7033	2.5097	2.7493	2.2014	3.0162	2.6877	2.459	2.2505	2.7864	2.5834	2.4568	2.2401	2.7498	2.5287	2.6822
AHR	7.402382915	7.169222988	7.346309639	7.590761135	7.335024274	8.796051602	7.95993013	7.784796959	7.495178159	8.209491715	7.552013001	7.635701079	7.637148314	8.479253091	7.282401136	7.724740757	7.495231517	7.43286045	7.446164591	7.340633285	7.70431848	7.751658176	7.85578724	8.00078717	7.704075966	8.125015284	7.2085	7.3937	7.6219	7.0377	7.3361	8.2656	7.204	7.3378	7.7802	7.094	7.8653	7.9567	7.2468	7.9603	8.2813	7.0971	7.8464	8.3754	7.6047	7.5983	7.6048	8.1536	7.5082
AHSA1	9.817895969	10.20993803	10.29363708	10.71963823	10.0904061	10.17047353	10.08011493	10.30445324	10.2805219	10.5812111	10.05675267	10.94973507	10.05285212	11.00757586	9.99550868	10.78679097	10.6337053	9.782947427	9.720703351	10.64679773	9.975864906	10.66802722	10.53404399	10.7393769	9.999912016	11.03906762	7.7713	7.6478	7.5484	8.2018	7.6754	6.9118	7.7044	7.5913	7.3555	7.6767	7.1401	7.4394	7.7558	7.7736	7.6563	7.7264	7.7594	6.6348	8.0122	7.6143	7.7359	7.6403	8.1963
AHSA2	7.367933877	6.201397257	7.735749633	6.251292593	6.862041318	6.475251697	7.77882961	6.29162445	7.280689701	6.821414379	8.592747436	7.319645128	7.385059077	6.643479709	6.884539365	6.951501044	6.531458536	7.020969478	7.393783642	6.989747341	7.449782435	7.000850526	7.389267974	7.046355727	7.411394455	7.628264554	3.3979	2.7463	3.3112	3.32015	3.6222	3.72385	3.30545	2.86895	3.3975	3.18695	3.7782	3.10125	2.9114	3.102	4.43055	3.03695	2.9438	3.62585	3.3146	2.97795	3.00655	2.88635	3.0024
AHSG	7.0207572645	6.9235421685	6.727920871	6.9524823355	6.984329712	7.0848561935	6.913198597	6.8773172365	6.9260024075	6.884504291	6.816210383	6.7373205965	7.0877199935	6.9664351485	7.1812057165	6.7886245515	6.826742448	7.2597366275	7.149398845	6.9455628895	7.1116815845	6.8338808465	6.7868619995	6.9208412245	6.9994416335	6.9066111845	2.5349	2.39365	2.6776	2.60755	2.2556	2.5155	2.56925	2.40805	2.5949	2.75485	2.617	2.3212	2.48985	2.7817	2.57505	2.4855	2.5873	2.7062	2.4536	2.6045	2.76475	2.52465	2.28205
AHSP	7.861819241	7.923912183	8.175968595	8.158631149	7.825863645	7.671878597	7.326798961	7.649294168	7.743076955	7.642686032	7.693794352	7.517028254	7.663591994	7.743288985	8.241920682	7.769138171	7.736109773	8.135529557	8.042237564	7.801313265	7.747130033	7.516434885	7.469754122	7.755357503	7.678497763	7.617318451	2.4434	2.1911	2.0127	2.1428	2.4073	2.6855	2.2024	2.2305	2.3776	2.2104	2.2439	2.1065	2.3725	2.1435	2.4254	2.4828	2.5193	2.5723	2.1603	2.1435	2.4476	2.2566	2.1158
AICDA	5.655665692	5.955373465	5.647614171	5.592596816	6.204163935	5.738354095	6.12269604	5.785782095	5.548572972	5.517936199	5.557463419	5.546666049	6.777178533	5.769214071	6.565575788	5.523352242	5.518416778	5.883152852	5.734669794	5.642727151	5.416674818	5.320461281	5.780279158	5.762942941	5.803201192	5.440165519	2.441	2.3135	2.5495	2.9357	2.4413	2.3742	2.23095	2.4239	2.48965	2.4228	2.334	2.381	2.3549	2.3433	2.4428	2.40715	2.3796	2.39925	2.33435	2.47965	2.4151	2.41125	2.32585
AIDA	7.342238091	7.280001328	7.822653385	7.766206482	6.00732474	7.040144555	6.434510869	7.549503139	7.533956706	8.242506828	6.9787813	7.877161659	6.788124008	6.904086258	7.062892743	9.722420919	7.738338929	6.796466346	7.387254908	7.588136705	7.273870234	8.248466834	7.774681527	8.058365979	7.648320464	8.115095743	6.5898	6.71325	6.12045	6.06895	6.3017	6.45945	5.878	6.24745	6.38205	6.7594	6.72645	6.4548	6.167	6.35115	6.31045	6.48595	6.72735	6.6146	6.34915	6.60245	6.545	6.596	6.6288
AIF1	9.180292583	9.2001799155	9.455678969	9.0492265675	9.60842269	9.191138134	9.3827709265	8.951519557	9.841418565	9.337309614	8.763738326	8.9165092875	10.14939806	8.9044664305	9.736025567	8.9177330605	9.177863385	9.4119670035	9.3506104015	8.570705752	9.729958512	8.563999731	9.4751413485	9.848906305	9.331537408	9.4696026885	7.4081	7.3589	6.2411	6.6379	6.3724	4.633	5.5643	6.3236	7.8269	5.9981	5.8136	6.4954	6.8859	7.0212	5.6893	6.3536	6.8399	5.8008	6.3948	6.052	5.9667	6.7555	7.2778
AIFM1	8.826837685	9.581717918	9.133756886	9.46691301	9.128479232	9.272038755	9.203970317	9.903340605	9.323780353	9.56943716	9.408612526	9.110085252	9.646498413	10.39895657	9.068058267	9.538204332	9.965785025	9.123518073	8.758727384	10.55449901	9.340191542	9.768752056	9.443816546	9.258213233	9.466915505	9.306334861	7.2874	7.5092	6.7048	7.7593	7.5256	7.2333	7.5413	7.9086	7.167	8.0137	7.2398	7.5771	7.6955	7.0615	7.4117	7.7657	7.6037	7.4885	7.7757	7.327	7.7266	7.501	7.9821
AIM1	10.32654892	10.79934565	10.12190091	10.2302352	11.12823152	11.20104718	10.9842027	9.339365279	10.75338224	10.42335918	11.39571443	9.304190526	11.12166513	10.99211483	10.40821039	10.51771595	9.54709186	11.13785792	9.89309829	10.19018205	11.04472798	10.00239857	11.22089563	11.25113494	11.25767824	10.59840652	4.7821	4.4387	3.7027	4.7936	4.4882	4.6937	4.251	4.7895	4.1957	4.1833	4.8221	4.371	4.2067	3.6818	3.9642	5.1487	4.7991	5.0327	4.8147	4.4248	4.7878	4.6761	4.9955
AIM1L	8.2857102915	7.5716308925	8.0792609725	7.91538596	8.100268696	8.1173040305	8.3415064865	7.9950841275	8.053730981	7.2965405855	8.1811458315	8.292737252	7.896341663	8.3404078815	8.016397412	7.830854933	7.9552598315	8.2670836345	8.421511233	8.092989173	8.219424546	7.792647403	7.6413808055	7.3749413095	8.09612167	7.676361272	4.5441	4.6336	5.9064	5.2194	5.2809	5.1707	4.954	6.0683	4.5051	4.8671	6.0675	5.4419	4.9911	5.8149	5.5808	5.6183	4.5762	5.2624	5.6831	4.8183	5.24	4.6423	5.3656
AIM2	8.195296089	7.691091452	8.029033622	7.890924704	8.235330038	8.940890293	8.394553986	7.479718054	7.947616726	7.843021848	7.601492925	7.316925012	9.267326034	8.381440358	8.615731663	7.833982727	7.956704398	8.281594731	7.980729778	7.535580559	7.810475343	7.660980913	8.545426126	8.928993228	7.890008807	7.635586428	5.1735	3.25285	3.37565	3.7335	3.3876	3.95515	3.45655	3.31745	5.1125	3.2151	3.76215	3.30385	2.8863	3.88685	3.4009	3.5017	4.60405	3.6945	3.51835	3.5637	4.2926	3.4279	3.4254
AIMP1	8.3691631445	8.9159043895	8.7854572865	9.490174912	8.882215379	9.3009818975	9.0491021775	9.4932106735	9.000537136	9.2946728325	8.9015781815	9.310213688	8.711486564	9.6394482215	8.173566588	9.142097536	9.459791409	8.0093209435	8.182157418	9.237456623	8.5984687645	9.4538117875	9.5467869435	9.546759276	8.469319681	8.6704333195	7.9179	7.8529	7.4471	7.6572	7.7302	8.1518	7.5372	7.64	7.1657	7.3922	7.7526	7.3935	7.7203	8.2393	7.9864	7.7394	7.9577	8.3067	7.596	7.6596	7.9201	7.8927	7.6263
AIMP2	9.558279679	10.13859721	9.712999331	10.51833409	10.52268733	11.33526062	10.3939351	10.51911882	10.01201017	10.56270669	10.08146487	10.65032318	10.33078131	11.24167855	9.498540176	10.10802785	10.41677833	9.525231377	9.530493377	10.58537036	10.07306831	10.5724221	10.76058966	10.82909904	9.893925145	10.13076611	7.1397	7.30495	6.4854	7.6716	7.24355	6.6602	7.29275	7.61245	6.93845	7.4546	6.67575	7.0826	7.70845	6.8914	6.5434	7.05335	7.2954	6.62625	7.44835	7.15115	7.4736	7.28685	7.7147
AIP	9.331225457	9.3254252495	9.4467237955	9.3304570335	9.1275098285	9.2300287875	9.006240311	9.4227864135	9.113783235	9.166009873	9.1837696685	9.32942265	9.2840426965	9.207263435	9.516484711	9.4788801565	9.3842543705	9.5687689575	9.370866213	9.28928569	9.213483319	9.2906326995	9.064724741	8.960278489	9.490345045	9.4487150455	6.0739	6.2811	6.1926	6.4548	6.5508	5.7785	6.2125	6.0254	5.9743	6.2107	5.7598	5.9538	6.5353	6.012	6.3331	6.2503	5.8076	4.9208	5.9049	5.9558	6.3317	6.0031	6.0352
AIPL1	6.547970255	6.635712463	6.521972815	6.818133456	6.586987947	6.531429877	6.290519017	6.585004026	6.266324421	6.295961788	6.54403858	6.223811188	6.597842658	6.504293162	6.600183977	6.317610476	6.501951487	6.877109682	6.765401508	6.500485458	6.404422242	6.363035139	6.139952922	6.637252427	6.423886447	6.307364483	2.4464	2.3737	2.426	2.6738	2.5106	2.8488	2.5778	2.377	2.5012	2.5355	2.7659	2.5082	2.352	2.6247	2.473	2.6139	2.7021	2.4442	2.4209	2.5378	2.4493	2.5139	2.5482
AIRE	7.672923874	7.388013928	7.103096613	7.174844905	7.211107188	7.543039198	7.150226862	7.538240611	7.356095347	7.452750891	7.43987425	7.24244918	7.729001925	7.499520519	7.251363538	6.883110286	7.131775301	7.236228072	7.201316648	7.480242851	7.311166318	7.417716612	7.379078034	7.444641561	7.578788263	7.30900043	2.7746	3.1526	2.9673	2.9236	3.32525	2.9926	3.3617	2.8933	3.07395	3.1573	3.18545	2.88665	2.832	3.08105	2.8585	2.77985	2.68655	2.7935	2.89435	3.20525	2.6411	3.1299	3.05135
AJAP1	6.322060485	6.487184008	6.468606334	6.4795001625	6.334412049	6.143899168	6.025433058	6.2153871185	6.1874538105	6.1288632975	6.1405823375	5.9904525805	6.322665507	6.1950499955	6.416485439	6.225607953	6.1949170995	6.7034418075	6.61303155	6.178988763	6.2403812395	6.120404138	6.2347686075	6.404438537	6.1213106225	6.0970168235	2.2122	2.1329	2.2766	2.5065	2.3532	2.5042	2.4835	2.3525	2.2053	2.198	2.6011	2.129	2.4897	2.4354	2.3557	2.2684	2.3674	2.3791	2.2813	2.3165	2.4283	2.2287	2.0556
AK1	9.9373528565	8.610619295	10.78647577	8.963095849	9.9882122175	9.8206309025	10.322607629	9.5695722525	10.684440345	9.501336121	10.582405235	8.9566509485	9.812433362	10.1383714195	9.8507856455	9.730850895	9.5217918325	10.52695754	10.80641718	9.011754044	10.098304602	9.5699606415	9.587548298	9.2267462635	10.590099585	9.9586281005	5.6195	7.1814	6.75965	6.9097	7.2809	6.12	6.75545	7.4242	6.571	6.5059	7.2313	5.43285	7.5008	6.71445	6.3529	7.6763	6.68095	7.40525	6.5164	6.84415	6.8983	6.1664	6.5893
AK2	8.3602573215	8.1747340265	8.6494513595	7.9306073895	8.428466422	8.7348018445	8.2403150235	8.3253485755	8.4156253765	8.3851259775	8.6260043665	8.1991687215	8.3289122665	7.9199189955	8.4944539535	8.921045797	8.489763777	8.458106397	8.4398545565	8.6354781625	8.543338634	7.7457226745	8.9673193775	8.9393279965	8.3892797295	8.207443918	8.06635	7.65955	7.4128	7.9488	7.71695	7.6398	7.78995	7.94265	7.58505	7.8933	7.9566	7.60255	7.98585	7.5753	7.563	7.54485	7.73345	7.72595	7.8922	7.9863	7.85465	8.0284	7.8288
AK5	6.460122289	6.731583068	6.634542923	6.67988285	6.512493668	6.457244943	6.344806658	6.274768162	6.403795783	6.273969282	6.470609071	6.233133427	6.360860569	6.344405219	6.813398881	6.492842823	6.39391337	6.594642877	6.783773738	6.400736108	6.443176423	5.891795578	6.435556982	6.608021029	6.474470796	6.189627166	2.3824	2.0732	2.3052	2.7467	2.222	2.2777	2.5319	2.4419	2.1929	2.362	2.3492	2.4126	2.3702	2.2832	2.4701	2.5473	2.2633	2.3966	2.3635	2.3439	2.7839	2.7849	2.3569
AKAP1	10.3899689915	11.148862685	10.52447984	10.61604449	9.471428504	10.1526250975	9.809240706	10.794818075	10.5189627	10.664538225	10.344822735	11.026843745	9.7017729715	9.860015093	10.1557951955	9.6535925445	11.134479615	10.195695407	10.332732765	10.975213785	10.476135725	10.428466535	10.1750844915	9.884425017	10.48866416	10.1664808915	8.331	8.8335	8.4786	8.748	8.3627	8.5413	8.696	8.673	8.6206	8.7691	8.7529	8.6928	8.6545	8.2003	8.7948	8.4912	8.5365	8.4447	8.4917	8.7458	8.628	8.445	8.5712
AKAP10	7.4188788165	6.943897044	7.5879242085	7.024698324	7.413321259	6.9811673965	7.2354721565	7.6219110165	7.507490625	7.2413743505	7.2387858455	7.22466154	7.1576477425	7.115163443	7.638144432	7.5237840625	7.9490784675	7.4732306495	7.50709704	7.175904909	7.4240175535	7.2077880205	7.3656524945	7.1745575095	7.417566913	7.920863582	2.56725	2.64655	2.6586	2.5147	2.5667	2.46535	2.70915	2.62795	2.77235	2.474	2.57305	2.5073	2.48665	2.5865	2.6389	2.52225	2.5369	2.6037	2.35955	2.41795	2.68595	2.67715	2.7343
AKAP11	8.5199626945	9.6251697005	8.6725124845	9.0853739995	8.4415092815	8.991754331	8.393025804	9.270917122	8.408085849	8.9868160135	8.52541797	9.3761688065	8.228504236	9.247988114	8.4469005825	8.447280175	8.9247522695	8.0152943525	8.2738647805	9.2174282495	8.3357721945	8.668952906	8.6619347565	8.7211085355	8.4187254305	9.340217683	8.3182	7.7043	7.9	7.6523	8.1001	8.8568	7.8801	7.6055	8.3294	7.7544	8.4847	8.0171	7.6861	7.8313	8.8895	7.9446	8.079	8.9505	7.9526	8.1222	7.8838	7.8637	7.7199
AKAP12	9.889991688	8.523969772	9.342989218	7.643369351	8.325521452	8.225655419	9.420726462	7.83779787	8.312684886	8.778741763	7.718290367	9.935615613	8.419907094	6.76532277	8.305943474	8.037198599	7.598797475	7.335793049	8.991204631	8.683807813	7.938108051	8.04416185	7.588963679	7.089683094	8.676764661	8.869451465	4.5743	4.17735	4.3491	3.79415	4.1383	4.9013	4.389	4.1024	4.44595	4.18115	4.7674	3.9157	4.39965	4.43605	5.6803	4.1443	4.72635	5.08225	4.2824	4.46795	4.1776	4.70035	3.6331
AKAP13	9.418086206	8.427308708	9.089306382	7.937289802	9.320727127	9.290530269	9.055661901	8.509409274	9.338246025	9.332087535	9.110422928	8.338319752	8.989879209	8.206272588	9.542056376	8.365485232	8.666153255	9.430849524	9.406685878	8.223350872	9.545509645	9.063350795	9.131568274	8.802902963	9.354804144	9.172324565	6.0342	6.4032	6.748	6.0302	6.3744	6.5482	6.9131	6.6293	6.8754	6.6958	7.0877	6.6102	6.0606	6.5166	6.5006	6.3179	6.241	5.7195	6.2565	6.2398	6.6125	6.0812	5.8526
AKAP2 /// PALM2-AKAP2	8.336337496	8.455223317	8.41937201	7.9632810035	7.642646663	8.7214913105	7.9833134305	8.035392368	8.341804376	9.10868464	7.112806458	7.85514895	7.960808042	7.830284706	7.963620502	7.5284285	7.8061317465	7.2792760325	8.08198274	8.173984544	7.9499845485	8.3292463815	8.042031161	8.072900479	7.531421829	8.0447007505	5.31185	5.31785	4.9868	5.0041	4.55445	4.57855	4.95305	4.92965	5.84715	4.8609	5.07955	5.4565	5.07525	5.8965	5.34795	5.26635	6.1313	4.82125	5.34845	5.2684	5.78805	5.13785	5.6338
AKAP3	6.118809338	6.227406072	5.74852879	6.242471078	6.36526063	6.07213857	6.037660213	6.116595329	6.036330631	5.734281178	6.088130866	5.852519046	6.39576959	6.355523393	6.277218428	6.116221741	5.721430037	6.284615106	6.203617912	6.025738469	6.117503676	5.670575545	6.225064337	6.48083131	5.867861881	5.804045929	2.2881	2.5177	2.8525	2.6341	2.21	2.2897	2.5177	2.4393	2.5312	2.4994	2.3419	2.7054	2.5457	2.6455	2.6642	2.5388	2.2291	2.2612	2.4725	2.5627	2.5069	2.2669	2.3525
AKAP4	6.429470734	6.469914507	6.191410877	6.552216303	6.578744185	6.218971076	6.12646275	6.158478593	6.264187463	6.03937664	6.348758331	6.087705689	6.489893895	6.129793301	6.329542661	6.240442658	6.506380677	6.762115726	6.520243461	6.675736059	6.284765271	6.3078784	6.238488683	6.033013134	6.406452768	6.283362812	2.9668	2.2439	2.1882	2.3996	2.5552	2.3992	2.5898	2.1303	2.5925	2.3766	2.5849	2.3871	2.536	2.41	2.5913	2.2717	2.4221	2.712	2.3186	2.4442	2.4021	2.506	2.2556
AKAP5	5.721117748	5.752570984	6.036284963	5.983354283	5.762045201	5.849921956	5.702066015	5.631175279	6.256977192	5.71317066	5.705197771	5.560471599	5.763783789	5.761471674	6.228893269	5.786041516	5.736895288	6.006132878	6.139128141	5.743672779	5.976943039	5.695152137	5.770291344	6.001845718	5.826778146	5.783338747	4.07805	4.18545	4.4779	3.79395	4.60315	4.20585	4.04525	3.9472	4.082	3.6009	3.47605	4.0954	4.1495	4.52235	4.3435	3.8602	3.84545	4.393	4.0522	4.11995	3.8021	4.23295	3.71555
AKAP6	6.5484533355	6.5529408325	6.482390412	6.353708219	6.6133561975	6.4146193175	6.222118246	6.3008100895	6.218695896	6.0258192465	6.2993238745	6.256147313	6.3673659085	6.288070471	6.359686761	6.1018945735	6.290273902	6.4739174535	6.604135359	6.420612529	6.3155440475	6.1216456855	6.090811358	6.240944726	6.469418025	6.416687061	2.1953	2.5319	2.4993	2.3021	2.686	2.6643	2.4862	2.2244	2.2888	2.4223	2.4276	2.5225	2.4706	2.2178	2.564	2.3212	2.3096	2.4671	2.4579	2.5202	2.3897	2.5716	2.3844
AKAP7	7.36410632	7.127539835	8.147965905	7.9509512995	7.901496213	6.876562892	7.868510104	7.1175536265	8.2852670845	6.8832375595	7.996905911	6.98081922	7.669494774	6.937561677	7.6562511835	6.9351952565	7.045250381	7.60995722	8.066077088	7.149574149	7.7102122	6.9229193775	7.7680806555	7.5356016775	7.6744707055	7.593876496	2.8396	3.1475	3.7732	2.8289	3.3708	3.1218	3.6865	2.9444	2.7304	2.919	3.1028	3.0725	3.2097	3.2934	3.2393	2.9809	2.7756	2.8667	3.0479	3.0202	2.7587	2.8373	3.0048
AKAP8	8.8402521365	9.132672544	8.8540406995	8.7691860955	8.952542624	8.8439526815	8.7578258225	8.9450159715	8.772519876	8.834053972	8.9179751545	9.00298879	8.8044382345	8.9354437635	8.8255874095	8.8749345255	8.920662254	8.751287421	8.5861591815	8.859496429	8.7365479985	8.9183656565	8.863407287	9.0555680935	8.54299589	8.9115220415	5.2929	4.8994	5.1159	5.11875	5.11505	5.0914	5.25465	5.2394	5.00055	5.0586	5.4493	5.037	5.0175	4.74315	4.80125	5.18055	5.1524	5.05635	5.20725	5.0371	5.1185	4.9434	5.1541
AKAP8L	7.870417559	7.803176345	7.713961921	7.803332483	8.006930761	7.795883863	7.48079621	7.689268801	7.767703532	7.730487516	7.667139415	7.605768032	7.669546136	7.718215476	7.821541002	7.802817577	7.774057087	7.802621272	7.802241577	7.729094097	7.798304447	7.868024508	7.526206583	7.510807793	7.634467601	7.911385513	4.4152	4.3	4.02675	4.68615	4.5071	4.1918	4.27965	4.7037	3.90285	3.6828	4.1382	3.79855	4.4305	4.0318	4.76085	4.4081	4.4684	3.9965	4.5132	3.92765	4.448	4.4864	4.16725
AKAP9	7.767896247	7.220379963	7.715604252	7.448585829	7.553249359	7.244767426	6.242434142	6.931525251	7.600456288	7.137902048	8.480116156	7.390459671	7.454259359	7.499341576	7.607374159	7.325138077	7.363956577	7.936808859	7.527512193	7.469685516	7.840169808	7.388303117	7.189743521	7.385648589	8.004756757	7.394570596	6.7441	7.1485	6.45375	6.4679	6.7201	7.08965	6.77905	6.9849	6.9426	7.3139	7.10755	6.99505	6.69715	6.79545	7.25955	6.7968	7.03515	7.2238	6.7401	6.8023	7.19265	7.12675	6.82545
AKIRIN1	9.18440626	8.545768746	8.633142117	8.730441371	8.022278727	8.741728167	8.235655377	8.782828979	9.062512034	8.537600806	8.420379665	8.308211177	8.242149513	8.260151568	8.999778767	8.652423149	8.55375226	8.692131076	8.756004583	8.118624255	8.925860917	8.519554491	8.574075638	7.937572831	8.531542254	8.362201421	7.29945	7.43205	6.7691	6.84455	6.55065	6.99385	6.8951	7.25015	7.49635	7.36805	6.7163	7.24305	6.591	7.35365	6.72185	7.34645	7.69675	7.18615	7.308	7.23855	7.2407	7.7036	7.5203
AKR1A1	10.0577316	9.942482399	10.37144258	10.2854594	10.64023816	10.46739918	10.55524805	10.41901076	10.69441362	10.4486873	10.68999304	10.23090327	10.74046598	10.8488417	10.34417049	10.96865545	10.31609268	10.11432749	10.08711492	10.7007542	10.41458969	10.08531324	11.01736656	10.99342671	10.45275114	10.57774803	8.7163	8.4783	8.4585	8.772	8.5207	8.1241	8.3294	8.8224	8.3414	8.4768	8.0536	8.4022	8.8548	8.348	8.1769	8.5806	8.5096	7.829	8.5423	8.1318	8.5269	8.5749	8.5854
AKR1B1	8.921580964	9.81303439	9.476096748	8.305508905	9.064379786	8.528728582	9.220690888	8.305022617	9.139402303	9.396939389	8.499823381	10.55021549	9.745839867	8.252552588	9.224057962	7.996109882	10.31269698	8.804433996	8.951544399	8.569039075	9.131860931	8.26712146	9.021145844	9.039161717	8.583720731	8.462209323	6.2424	6.5621	6.2906	6.7209	6.1899	5.8833	5.9896	6.1311	6.5252	6.1782	6.1913	6.2281	6.6506	6.3727	6.1016	5.9687	6.0103	5.8125	6.0514	6.1346	6.0034	6.1796	5.9724
AKR1B10	11.20150876	7.558274745	10.52007483	9.303210209	11.41557384	8.835189397	11.17018364	8.087816499	10.63653101	6.223096595	11.85398506	8.417107108	11.22122844	8.218861446	11.24402275	6.917294853	7.487351017	11.37743429	10.84870972	7.719625471	11.7225611	6.210019042	11.64516634	10.09177053	11.57937439	9.716068409	10.80015	10.99065	9.9104	11.27405	11.22595	11.00155	11.2995	11.90345	11.09405	11.1279	10.866	11.33825	11.5106	10.85185	11.11405	11.6079	11.4611	11.4981	11.6634	11.93755	11.2423	11.4387	11.8425
AKR1C1	9.644301555	9.677517891	10.11062091	9.876542685	10.04295904	9.056654123	9.722609623	9.5407568	9.734687645	8.428307324	10.78168984	9.605935786	10.30810397	9.805595675	10.15682178	10.07746015	9.283333506	9.974011856	10.05236841	9.362890157	9.853740816	8.686098495	9.925123214	9.208619498	9.877292486	9.026927048	2.9408	3.9554	6.24455	2.55545	7.57425	3.06425	4.58715	3.7685	3.96565	4.103	3.01035	3.02675	3.4245	4.20955	4.71845	3.3995	6.5898	3.6153	6.1533	4.104	3.2289	4.8436	3.0017
AKR1C3	9.850936646	9.957645424	10.60309562	11.62571223	10.64170929	8.964957972	10.6761568	10.53819167	10.21402779	8.321947263	11.84583666	10.68116976	11.05538052	11.33150889	10.71033124	9.824086458	9.939354215	11.0732618	10.01836285	10.31952841	11.54133003	9.82030726	10.74589632	8.491964668	11.26593038	10.19382546	6.7555	7.002	6.61785	7.0751	6.9837	6.7931	7.01675	6.92135	6.74255	6.7366	6.8023	6.87045	6.9904	6.5768	7.02785	7.0574	7.0459	7.17665	6.96005	7.1157	6.8124	7.12535	7.1175
AKR1C4	5.977193013	6.082466319	5.846940589	6.226752419	6.34079478	6.102090743	5.973836606	6.148342923	5.97107545	5.918110025	6.156800194	6.00880777	6.025203732	7.141344702	6.232877791	5.976332039	5.968997692	6.049614709	6.048228265	6.137062889	5.959311989	5.888585941	5.920601302	6.079374396	5.902095003	5.93156242	2.4516	2.2895	2.126	2.6164	2.5987	2.8529	2.6305	2.2989	2.6017	2.6235	2.7783	2.4039	2.2614	2.4713	2.4111	2.6977	2.2217	2.7928	2.2289	2.5263	2.2557	2.1371	2.3429
AKR1D1	4.659554336	4.633582961	4.626488913	4.801769492	4.808825751	4.751614472	4.646560616	4.623511587	4.609859117	4.565762807	4.646985047	4.533961816	4.685361666	4.723126108	4.572619628	4.638487495	4.625496031	4.664429974	4.798379355	4.486351568	4.697011996	4.510822277	4.684661003	4.583472554	4.900338135	4.537718469	2.0115	2.1386	2.5965	2.2932	2.0817	2.4011	2.521	2.5602	2.3509	2.425	2.2509	2.4076	2.417	2.1119	2.0696	2.1386	2.3584	2.3347	2.2202	2.3367	2.2062	2.0399	2.2997
AKR7A2	8.5290851385	7.9875957275	9.266974456	9.378281841	9.2921380525	9.238341908	9.1684771525	8.537650562	9.37953754	8.646877186	9.6159333765	9.582283211	9.306956264	9.137574428	8.90718837	9.5513424435	9.235661276	8.8221025415	8.915787308	9.3486097065	9.182497259	8.9492798165	9.550933875	9.105162074	9.1053851905	8.901043459	7.834	8.1936	7.7812	8.716	7.8424	7.9764	8.3876	8.2926	7.3301	8.0094	7.4085	8.0441	8.3193	7.6256	7.8458	8.2615	8.1781	7.8027	8.5952	7.841	8.178	8.0891	8.0208
AKR7A3	9.338230023	8.687030423	9.43001086	9.2314743335	10.0420861675	10.74020887	10.087585115	9.463784145	9.955193479	9.227340464	10.49495694	9.709889047	10.353519225	9.668917422	9.676864579	10.31461558	9.6988084065	9.992866989	9.394669209	9.671074315	9.845537714	9.088311073	10.044285647	9.631484815	9.9908717595	9.856717642	6.92	7.5857	6.4574	7.4535	7.199	6.9751	7.6258	7.3422	6.5867	7.4983	6.8731	7.4426	7.7175	6.9161	6.8937	7.1705	7.6218	6.981	7.3907	7.3618	7.7654	7.3892	7.5792
AKT1	9.81684896	9.532285458	9.886145598	9.848137805	9.178948157	9.747225767	9.585082414	9.688085458	9.849263947	9.511683503	9.749231805	9.995884068	9.677517497	9.931046804	9.264381115	10.27377097	9.155356747	9.355644774	9.419167566	9.709051743	9.644844988	9.707139656	9.661432636	9.595746546	9.645096158	9.919315263	4.7422	5.119	5.1074	5.0021	4.8162	4.4793	4.9391	4.5592	4.5547	4.7235	4.3166	4.7389	5.0809	4.2291	4.1218	4.998	4.6055	3.9838	5.1148	4.69	4.6888	4.5511	4.9648
AKT2	6.94260912	7.2793180295	6.726380164	7.1526310945	6.6736634155	6.6939918375	6.297766475	6.6600691955	7.0252181815	7.212341338	6.5572399985	6.492998805	6.750982033	6.5813590165	7.2096694045	6.3726153615	6.8265727635	7.2559095855	6.840612948	6.673699105	6.980650695	7.6978122885	6.1838244195	6.477119398	6.794293973	6.7992516875	2.9429	3.0813	2.7867	3.02185	2.85135	3.0747	2.67865	3.0154	3.0389	2.94085	2.7877	3.0822	2.8804	2.8037	2.87195	2.93555	2.8687	2.75485	2.79025	3.02565	2.87495	3.0457	2.7155
AKT3	6.203713121	5.966877059	6.428313515	5.884416453	6.017373864	5.947202119	6.750812018	5.785118175	5.943595464	6.408412477	5.848391788	6.070052275	5.909861431	5.875269668	5.954646047	5.85979608	5.783546395	6.133838979	6.362944669	6.162669994	6.128638858	5.735836672	6.029456648	6.114483338	5.959766357	5.909273456	2.4714	2.3892	2.43355	2.54505	2.67275	2.3893	2.5036	2.55515	2.3441	2.53145	2.71995	2.3523	2.4527	2.47335	2.5006	2.27965	2.5999	2.2326	2.19945	2.4406	2.5756	2.36225	2.429
AKTIP	8.632735973	8.32837237	8.794240424	8.77946789	9.178120908	9.110637766	8.866853671	8.615721128	8.836935635	8.304596534	8.92506096	9.147546454	8.621037936	9.119709524	8.749856182	8.965494113	8.694171612	8.445583927	8.779521993	8.687803891	8.740082864	8.806471188	8.442500564	8.375950843	8.876469019	8.645084383	5.0676	5.12715	4.4528	4.6076	4.69185	4.97355	4.6026	4.95965	5.05915	4.58095	5.01395	5.14295	4.8337	4.8489	4.9246	4.85125	4.85365	5.2947	5.0994	5.02465	5.26755	5.36535	4.9409
ALAD	8.426143526	7.9819483775	8.571197764	8.2351450855	8.038468832	7.806659529	8.586955277	8.1345608135	8.652284218	7.957778281	8.8675406185	7.7432257965	8.4408774685	8.3350248535	8.332463931	8.0091505215	7.9435836985	9.01482185	8.5900601975	7.756650161	8.644093122	7.849835255	8.0743173875	7.877600768	8.6833686295	8.2973480395	5.55855	5.8481	5.49335	5.97095	5.80455	5.30545	5.3461	5.7791	5.7371	6.3559	5.76345	5.6743	5.89455	5.5296	5.50405	5.86345	5.6173	5.2341	5.69755	6.0173	5.7929	5.97395	6.32695
ALAS1	9.347217495	8.435921098	9.311227474	9.036392285	10.05712211	9.76843967	9.999248889	9.012444545	9.266231576	8.715499463	10.28827856	8.800023848	9.935221482	10.17952042	9.546674274	10.09715901	9.003063649	9.927504561	9.357498767	8.922794872	9.848932557	8.679612214	9.936432091	9.241033488	9.941764349	9.142624954	7.51855	7.4148	6.87755	8.25375	7.8354	7.4667	7.953	8.599	7.78885	8.1469	7.6807	7.577	8.373	7.0768	7.50005	7.8381	7.94525	7.8079	8.03515	8.07895	8.0591	8.37825	8.546
ALAS2	7.481324095	7.320099122	7.339300448	7.419388861	7.550899704	7.216290495	7.176488017	7.06122164	6.928254195	7.078549418	7.265791597	6.985129667	7.372851	7.010851775	7.852519615	6.989929963	7.241932975	7.635168973	7.590273895	7.247687353	7.251411672	6.998062921	6.809791128	7.046927447	7.243649061	7.058230362	2.3779	2.6378	3.0081	3.0138	2.9086	2.7761	2.6054	2.4511	2.4752	2.1741	2.62	2.5962	2.5168	2.3479	2.5387	2.823	2.6345	2.8374	2.2239	2.6299	2.4838	2.6006	2.3019
ALB	5.274702973	5.437056253	5.054457749	5.247443209	5.474518162	5.334984664	5.088983974	5.257536204	5.279877529	5.307560276	5.3406514	5.074028448	5.290338024	5.458261354	5.365781717	5.244081017	5.34513692	5.302281657	5.372461085	5.34204957	5.329877776	5.319224086	5.346920559	5.413167747	5.15644223	5.25743985	2.091	2.166	2.3831	2.2458	2.1313	2.2893	2.3565	2.1706	2.0625	2.1753	2.0897	2.0544	2.0175	2.1617	2.1963	2.0901	2.24	2.1853	2.1591	2.0043	1.9663	2.2566	2.2873
ALCAM	8.0476165135	7.798749698	8.1941428515	9.0358663435	7.80259914	8.8552470075	8.2519081005	7.717506013	7.9830621765	7.8510213395	7.747217381	8.9887622575	7.559456876	8.605696798	7.735343926	9.685786172	7.8962524115	7.2447611305	7.853795017	8.559169782	7.670585307	7.268741293	8.6791187505	9.461217483	8.0667087985	9.546617461	3.55055	4.0646	3.3588	2.5453	3.27895	2.63635	2.99485	3.3052	3.3653	3.2064	3.05415	3.33965	2.84145	3.0894	2.5155	3.47705	3.6566	3.34005	3.18835	3.3965	3.22495	2.8101	3.65685
ALDH18A1	10.86191569	11.11589285	11.54216083	10.39118534	10.11395412	10.48058323	10.19108686	10.98566867	11.31756946	11.20044819	11.53220451	10.45812315	10.75400707	10.2347196	11.41471433	11.13565333	11.22434493	12.5287869	11.52332397	10.84494739	11.42172278	11.08079985	11.00273004	10.60440226	11.95044839	10.79141017	8.02185	8.50555	8.19455	8.29905	8.4959	7.82325	8.36175	8.52225	8.0968	8.5874	8.1981	8.5168	8.486	7.92215	8.26285	8.23535	7.94195	7.71155	8.0062	8.34135	8.201	8.22135	7.93585
ALDH1A1	9.965375235	6.363767217	9.543199252	7.265231628	8.426162454	9.319001333	8.89068077	9.471012085	8.772005424	7.554262574	8.72096306	5.995486991	9.370030774	5.74421241	7.980090902	5.758336709	7.254150351	6.754052875	8.431499971	6.154497137	8.638121271	7.801516664	8.684450173	7.290839549	9.285186742	8.388393024	8.8168	9.1864	8.5653	9.352	9.1314	9.2008	9.5932	9.9567	8.924	9.1421	8.7647	9.1955	9.5767	8.4212	9.0518	9.7475	9.4015	9.797	9.4776	9.3357	9.5403	9.8876	9.6319
ALDH1A2	7.522893964	7.755197243	7.940747126	7.782673336	7.827550417	7.505335283	7.391446676	7.49389047	7.506505413	7.450635645	7.366006245	7.298334773	7.495403391	7.450125853	7.799098406	7.554711949	7.626812279	8.2806051	8.238683462	7.598357328	7.810429541	7.410410216	6.925264481	6.961736908	7.622910982	7.48190334	1.9519	2.0204	2.2144	2.1439	2.3648	2.3225	2.1958	2.2386	2.1006	2.1593	2.2522	2.0756	2.1719	2.2907	2.1492	2.4617	2.1159	2.2503	2.1227	2.2023	2.4123	2.2821	2.1423
ALDH1A3	8.800112169	9.294317945	8.617634099	9.345651769	8.007854192	7.911328447	8.504202538	8.954554045	8.268881069	8.325663738	8.229041738	8.819870758	8.634013885	8.652683369	8.509523633	7.949258062	8.854855514	8.254484922	8.767788154	8.711258393	8.447348914	8.684442313	8.71980933	8.982005436	8.418573613	9.291064172	2.34835	2.2382	2.3748	2.3247	2.5886	2.5675	2.2436	2.1804	2.1411	2.3474	2.5068	2.265	2.331	2.0949	2.35755	2.10185	2.2283	2.17995	2.33215	2.2904	2.3048	2.22145	2.41785
ALDH1B1	7.7685757925	8.2994834505	7.8130711215	8.5363100565	7.528282664	7.6178450575	7.479677131	8.0370939605	7.8504753545	8.0094983615	7.513095261	7.78191507	7.6004828375	7.790755642	7.573014393	7.8212801895	7.912193675	8.102761496	7.854135679	8.375040671	7.734961318	8.9835028835	8.350036678	8.460480646	7.5517249855	7.999098964	5.0445	5.4084	4.796	5.51335	4.97185	4.8707	4.96185	5.42195	5.05535	4.85775	4.8047	5.3124	5.54165	5.00245	4.80515	5.51805	5.8184	4.17395	5.3934	4.81575	5.46725	5.58065	5.71065
ALDH1L1	7.1557384125	7.323701245	7.282699361	7.19637268	7.573170275	7.3139247265	6.919302362	7.297898	7.362582762	7.1806644985	7.6204821175	6.9725812935	7.504139064	7.371952195	7.7148780025	8.9938158465	7.5304330005	8.2534223675	7.449501474	7.135671294	7.4809895855	7.0859531705	8.3582010465	8.447439808	7.4651195765	7.3297014515	3.2991	3.42645	3.1227	3.47795	3.50775	4.1522	3.54905	3.5559	3.5417	2.9392	3.39095	2.9242	3.2885	2.98395	3.47095	3.1041	3.6374	3.1792	2.76645	2.94715	3.52045	3.585	3.13405
ALDH2	12.0043446	11.81451387	11.65125038	11.72466104	11.81240542	11.34557963	11.94704715	12.0832815	11.84665375	11.41946549	12.20995531	11.79760343	12.03257488	11.8855841	11.84320834	11.46074909	11.78091285	11.88887634	11.66521357	11.40466209	12.34598353	11.50913342	12.15629423	12.07093012	12.27023169	12.03297902	9.1845	9.8814	8.8529	10.3492	10.0665	8.8953	10.00265	10.19365	9.24075	9.43685	8.9194	9.58745	9.8861	8.41625	9.15795	10.03125	9.6817	9.54755	9.7068	9.32655	9.79665	9.8731	9.86915
ALDH3A1	7.758804909	7.710254688	7.732444507	7.444422465	7.994048112	7.690997212	7.474299357	7.467236775	7.610700945	7.371177562	7.864973242	7.407730454	7.854273922	7.620435205	7.724553203	7.805833318	7.477121348	7.756543023	7.706672003	7.524572579	7.719083949	7.606571853	7.657880788	7.963322604	7.894689625	8.333611389	3.4358	4.7642	4.1523	4.9294	4.9119	5.0205	5.2009	5.6919	4.399	5.077	4.0577	4.4277	5.3956	3.2746	4.6284	6.467	5.3806	5.508	5.2135	4.6212	4.8792	5.3632	5.0608
ALDH3A2	9.617408209	8.76475406	9.952110213	9.06615069	9.836329908	9.585671383	10.00740496	9.350246596	9.509539694	8.67421141	10.3747883	8.650694283	9.863745631	9.98031221	9.349725486	9.339415871	9.628628698	9.723603716	9.43402305	8.898193923	9.387005278	9.197908188	10.10738954	9.858088853	10.26514861	10.2491508	7.5682	8.3096	7.7411	8.3747	8.308	7.9381	8.3543	8.6634	7.5314	8.4667	8.0725	8.2381	8.1296	7.4525	7.74	8.8726	8.5803	8.4276	8.2947	8.0859	8.498	8.7785	8.8115
ALDH3B1	9.125133849	8.978135621	8.8114905175	8.8964570425	9.182802486	9.2758363295	8.802325047	9.26235261	9.149784702	9.046691665	9.0081071015	8.9631078455	9.0351314585	9.2251604505	9.0989150445	9.01313591	9.0761902335	9.1355069535	9.15050696	9.2824787605	9.098123326	9.22136501	8.726829384	8.6989161315	9.0355542355	9.192998468	4.5059	4.891	5.4234	4.2771	4.306	4.7658	4.9599	4.933	4.4013	4.3443	4.2791	4.2397	4.7285	4.2461	4.2787	4.4886	4.9432	4.405	4.5226	4.1209	4.5608	4.8023	4.4413
ALDH3B2	6.1919397	6.204608835	5.978119908	6.321469128	6.251749112	6.1264139985	5.9428984275	6.1629368255	6.099939133	6.0397980735	6.038529484	5.949018342	6.1347622635	6.3769070305	6.3349474195	6.0852580925	6.1279637535	6.3483794275	6.2169065415	6.145912629	6.1815046805	6.1815446135	6.172743096	6.1890364635	6.2380922315	6.144208078	2.5469	2.3633	2.67645	2.4713	2.48165	2.57295	2.81025	2.63605	2.54275	2.7654	2.43535	2.4443	2.4926	2.6299	2.58745	2.3124	2.5256	2.50175	2.7529	2.42995	2.56195	2.49405	2.5078
ALDH4A1	8.1856372285	8.363693533	8.01979028	9.563765743	7.9752433355	8.3912429635	8.0387451945	8.7367783645	8.046088468	8.5404987405	8.014650394	8.896302068	8.233685891	8.6828545465	8.0682181325	9.2054119095	9.1667416185	8.1684533335	8.136456403	8.6037761665	8.0310343265	9.310404183	8.3271649715	8.642837181	8.084156939	8.201557712	3.90025	4.1811	3.58	3.71535	3.90045	4.11165	3.9942	3.8613	3.6553	3.61835	4.0092	3.7874	4.0706	3.27935	3.52235	4.14465	3.9425	4.09265	4.2618	3.56945	4.09655	3.9434	4.15075
ALDH5A1	6.8234121795	7.6871491345	6.766409325	7.6735047475	6.978888804	7.167593479	7.0127107775	7.3513389465	7.1880348085	7.3552007555	7.265578368	7.73436129	7.172307333	7.4059555425	6.7959009555	6.7701768105	7.3235712395	6.6953865265	6.5692945815	6.970463497	6.849409165	7.0948271035	7.073546318	7.0401787455	6.797910178	7.2507242465	3.96235	4.6289	4.77665	4.67095	4.4751	4.4697	4.29105	4.97345	4.5914	4.86925	4.70805	4.77955	4.7198	4.4709	4.7102	4.39815	5.2921	4.30875	4.67475	4.4194	5.0476	4.61945	4.8523
ALDH6A1	6.988915799	6.823679675	6.631426751	6.601902161	7.895643942	7.086086208	8.095193465	6.962100144	7.103157372	6.573961112	8.370889943	7.458076727	7.659377938	8.132348322	7.134109191	7.350777848	6.945063105	7.126014038	7.113003009	7.023003919	7.03238797	6.79922181	8.007578253	7.667486408	7.263080561	7.020259125	6.9334	7.864	6.7621	7.6845	7.6518	7.8435	7.8198	7.9416	7.1215	7.6559	7.8244	7.6289	7.7383	6.6426	7.5327	7.7893	7.9598	7.8357	7.4421	7.3078	8.0917	8.0895	7.7895
ALDH7A1	8.024554715	8.780722151	8.42883948	9.392164198	7.957226509	7.981841905	8.382917028	8.728255034	8.804390784	8.718418881	8.804602191	9.57126865	8.486864734	8.416584183	8.186440825	9.666105937	9.089428275	8.05625751	8.064972359	9.11843744	8.435878174	8.915099465	9.257041192	9.226813159	8.396646345	8.279602235	6.0306	6.7037	5.70235	6.3408	6.19185	6.00035	6.39785	6.5748	6.144	5.9489	6.08505	6.40545	6.3154	5.7674	6.34115	6.7203	6.6744	6.0665	6.32265	6.1245	6.7021	6.4731	6.84035
ALDH8A1	5.291609222	5.129471416	5.236017712	4.961843941	5.256280567	5.425106318	5.536255388	5.060679568	5.015652592	4.938665453	5.048157492	5.141780635	5.174757219	4.797030528	5.465592912	5.349049671	5.167488539	4.935176346	5.101239902	5.024624972	5.127931544	4.909716699	5.221716849	5.273805112	5.266953232	5.154301065	2.2283	2.28715	2.3024	2.27925	2.36135	2.1723	2.52215	2.4001	2.09335	2.37095	2.1484	2.4625	2.1927	2.17075	2.2443	2.25275	2.3083	2.31295	2.368	2.56265	2.3597	2.35515	2.2322
ALDH9A1	10.15709012	9.530146433	9.854426587	9.953179188	10.26933307	9.564622093	10.6511329	9.775568179	10.02615558	9.285534734	10.44510162	9.764101404	10.45015571	10.53396702	9.811417532	10.48098978	9.706443534	9.788370275	9.996025494	9.855698289	10.15628049	10.35404972	10.06807935	9.927355368	9.993520719	10.0498917	6.502	7.7085	6.631	7.0606	7.0198	5.8328	6.8257	7.0614	7.2833	6.8082	6.2774	7.1304	7.0213	6.928	6.2673	7.2013	7.1542	5.93	6.7171	6.9701	7.1403	7.0053	7.3134
ALDOA	12.771691925	12.972957135	12.98280496	13.05910832	12.96392159	13.025322745	12.930476455	12.74303342	12.971173795	12.729245135	13.003238375	12.83852757	13.00241827	13.201344555	12.686891665	13.437111415	12.46319487	13.155869115	13.019747975	12.841735025	12.9293522	12.94134778	12.813233425	12.61873085	13.16347338	13.00130842	11.36435	11.57625	11.31545	11.64125	11.4913	11.375	11.50615	11.43515	11.1788	11.6356	11.2516	11.5288	11.59195	11.20865	11.2081	11.5034	11.4294	11.16675	11.49415	11.20705	11.581	11.5191	11.7654
ALDOAP2	6.733609895	6.470405977	5.729239696	6.136776568	6.449766497	6.479225766	6.489863883	6.557956589	6.273066185	6.391909144	6.469462676	6.21533414	6.66886052	6.538758993	6.390654157	6.195452175	5.942344212	6.264314465	6.209551225	6.144164016	6.57440099	6.361821778	6.322900335	6.263674834	6.146435389	6.347617509	2.8019	2.7518	3.0391	2.3134	2.487	2.7812	2.4702	2.2162	2.5404	2.452	2.884	2.0834	2.2835	2.4734	3.0174	2.1766	2.0592	2.5067	2.3529	2.5068	2.4242	2.1568	2.396
ALDOB	7.344782136	7.266710101	7.05053584	7.676922251	7.143099273	7.545207731	6.849176857	7.085600373	7.082718596	7.004576172	7.175494432	7.031457653	7.331977328	7.31920112	7.704357696	6.82549101	7.208802882	7.700027846	7.250157045	7.288905146	7.067553951	7.228575081	7.27785709	7.280214525	7.353866564	7.244759291	2.7258	3.1509	3.3388	5.1345	6.5078	5.31715	6.2102	5.63895	2.8358	3.0439	3.0656	4.45945	5.14495	2.76205	3.2479	6.2089	6.2436	5.85245	4.9139	2.9336	4.98555	6.3644	4.2409
ALDOC	9.462923822	10.41158895	9.195305204	9.797397904	8.449635143	9.722240818	9.214739096	9.044388381	9.019450706	9.227218737	8.926137588	9.979309359	8.639866663	9.192178012	8.634781144	9.135826473	9.209523262	9.174750528	9.890614625	9.873537747	8.699081159	10.08367018	8.402556221	8.080135349	8.815258942	8.899795912	3.7964	4.2551	4.4549	3.6308	4.204	3.3379	4.1362	3.6024	3.5629	3.6198	3.522	3.6717	3.6326	4.9862	3.8189	3.5928	3.5167	3.8145	3.5755	3.7489	3.8544	3.6565	3.9772
ALG11 /// UTP14C	8.773350568	9.157159541	8.896657178	9.034716983	9.195533883	9.276647682	9.57980764	8.773183447	8.897778835	8.716110873	9.256969739	9.30374694	9.154054232	9.56398016	8.801011238	9.775589911	9.070053157	8.449084544	8.569112616	9.37458546	8.731175732	9.064444695	9.148305948	9.212935013	8.95975574	9.797871294	6.0067	6.3985	6.60655	5.4335	5.7899	5.8318	6.0161	6.31475	5.96185	6.5862	6.53695	6.20285	5.6541	6.4511	5.9164	6.42675	6.4652	5.96995	6.1753	6.1197	6.15315	6.3772	6.2669
ALG12	8.188517571	8.25808124	8.077337599	7.542282423	8.286556967	8.030541349	8.206324284	8.405993134	8.317895893	8.341975125	8.520460237	8.124012138	8.389675623	8.021004532	8.233822609	8.080608814	8.330369538	8.363409889	8.025641023	8.070344978	8.38000515	8.371025076	8.000302048	7.959437032	8.147920834	7.923372541	4.5438	4.472	4.7735	4.4578	4.4996	4.4348	4.6323	4.7794	4.467	4.7173	4.6641	4.5833	4.9485	4.3202	4.626	4.6978	4.4987	4.2499	4.996	4.7568	4.5881	4.3157	4.7022
ALG13	7.382172424	7.664027038	7.369351845	7.323493715	7.555855435	7.373184876	7.761472994	8.318143216	7.495069414	7.515865271	8.058106347	7.999417125	7.967005575	8.060372957	7.272656232	7.263342002	7.776677661	7.135730624	7.108528544	8.33157565	7.477394938	7.553811984	8.066381551	8.368251492	7.350543862	7.858693745	7.0567	6.8092	7.1746	7.0621	6.6624	6.2702	6.95	6.751	6.7994	7.178	7.0949	6.8539	7.5631	7.5728	6.9815	7.1545	6.8993	7.1198	7.0575	7.206	6.7654	7.125	7.0529
ALG3	9.355992694	9.779088066	9.443660064	10.06045353	9.330422379	9.747134095	8.765724192	9.383782396	9.576542709	10.11235494	9.223924852	9.537635123	9.256316509	9.732548716	9.245673284	10.05811093	9.960135291	9.311100288	9.444177923	10.0886968	9.250115127	9.828795007	9.561423099	9.625423667	9.178107572	9.909084775	6.4363	6.35645	6.7194	6.908	6.5871	6.70455	6.406	6.62665	6.38825	6.53035	5.9313	6.37475	6.6238	6.47805	6.06085	6.47475	6.67	5.9213	6.9176	6.28305	6.57515	6.26735	6.79535
ALG5	9.123494572	10.47137445	9.478351019	10.33848545	9.687956352	10.52878571	9.837432406	10.56196092	9.801431157	10.29706241	9.679905691	11.17548113	9.547269365	10.86080491	9.247260248	10.40319662	10.53890034	8.455248571	8.904678649	10.8035653	9.505156435	10.19670473	10.12961975	10.08445059	9.23823388	10.66772551	9.203	9.0728	9.0975	9.0372	8.7026	9.0274	8.6736	8.8757	9.0493	8.6592	9.1499	9.0715	9.0457	9.6021	9.2427	8.7691	9.1376	9.3072	9.2174	9.0631	8.9269	9.0706	9.1512
ALG6	8.429183019	8.866044216	8.779915758	9.569288455	8.840278359	9.185412991	9.082433963	9.210296261	8.888205244	8.395127427	9.11774455	9.415438742	9.003903209	9.557463756	8.555074818	9.271596829	9.072955413	8.57813069	8.531657982	9.565660569	8.592351117	8.511364307	9.84873599	9.877532952	8.788845077	8.665026855	2.695	2.8329	2.3291	2.3802	2.2997	2.369	2.2101	2.3144	2.4267	2.3434	2.3295	2.152	2.5004	2.4028	3.1808	2.5182	2.4198	2.4858	2.3729	2.3988	2.2653	2.6434	2.2522
ALG8	7.961435197	9.407354722	8.502296784	9.725279898	8.817716411	9.435731894	8.940609629	9.722675554	8.991846098	8.997510984	8.812742111	10.01248704	9.099234109	9.999191116	8.212613635	9.677539565	9.590991758	7.980519796	8.088680576	9.797123322	8.333168383	9.27591151	9.30439183	9.513455144	8.245992119	8.876109364	6.8062	6.9187	6.4325	6.8779	6.4133	6.0353	6.2551	7.0934	6.515	6.6199	5.7997	6.7369	6.8066	6.8187	6.1284	6.6003	6.8039	6.1871	6.9725	6.4795	6.7289	6.5655	6.8503
ALG9	7.374697337	7.999258157	7.893040033	8.080116841	7.54865767	8.383164696	7.721155054	8.416981958	7.790201519	7.573942602	7.844421877	8.074404662	7.792645402	8.047891703	7.492326969	8.140734764	7.776231731	7.412059933	7.320452572	7.997986028	7.542278346	7.783762489	8.102008085	7.807255911	7.546370035	7.91386357	5.2856	4.9583	4.4677	5.3187	4.8096	4.6576	5.0269	5.3277	4.7095	5.0321	4.869	5.2806	5.1615	5.0228	4.6919	5.358	5.2338	4.684	5.1817	4.9871	5.1826	5.0581	4.9017
ALK	7.28834216	7.2256322315	7.0550516185	7.2789571615	7.341680519	7.0466182825	6.9972510945	7.107800081	7.100740653	7.03649533	7.108111808	6.885884793	7.0581381115	7.1286626525	7.304725301	6.963826792	7.0910975025	7.2844140465	7.062939672	7.146451415	7.18947297	6.984695707	7.047935216	7.248541973	7.020314976	6.914588528	1.98525	1.9249	2.23735	2.32655	2.0833	2.6447	2.40405	2.04605	2.1183	2.19545	2.3176	2.2319	2.10755	2.08525	2.18305	2.21665	2.13025	2.0329	2.13065	2.25095	2.1895	1.98875	1.9132
ALKBH1	9.243644575	9.273120411	9.319367063	9.514687325	8.972106127	9.130880348	8.817343016	8.845216941	9.085617097	9.056282372	9.076380231	9.220533057	9.038198144	9.158163685	9.116443989	9.285143453	8.689122134	8.972018491	9.099634622	9.350353516	8.750709459	8.501993508	9.31096227	9.49235319	8.796699504	8.877170585	3.99895	4.12585	4.0118	4.48095	4.1549	4.56355	3.9913	4.14865	4.18245	4.3848	4.12145	4.26	4.63645	4.0544	4.5647	4.42705	4.43715	4.1547	4.52345	4.63955	4.7001	4.6031	4.4393
ALKBH4	9.108074535	8.92426423	8.961223264	8.991154062	8.951011355	8.995569665	8.777879529	8.875099607	8.973866081	8.610089216	9.006928984	8.895856554	8.911820144	8.891428824	9.191804249	8.677652826	9.068757392	9.471498601	8.892650448	9.113520826	9.138149295	9.003468055	8.256252965	8.454737572	8.948854092	8.967489304	4.9321	5.6164	5.0671	5.3893	4.7711	5.0554	5.0334	5.2849	5.3803	5.2468	4.615	5.4153	5.5954	5.1967	5.0789	5.2174	5.2338	5.1053	5.0096	5.1674	5.5371	5.4108	5.4576
ALLC	7.234342127	7.312953628	6.756182564	6.907201324	6.96322137	7.057653018	6.734124133	7.211607962	6.842039477	6.963353393	6.949975885	6.964266754	7.042595927	6.958090299	7.107182122	6.717872556	6.801077761	7.24305995	6.975671696	6.824634412	7.24425998	6.944270526	6.955801776	6.951650574	6.869978145	6.840593052	2.3725	2.671	2.623	2.7632	2.5446	2.8471	2.8945	2.3123	2.4209	2.3889	2.6591	2.4614	2.3455	2.3946	2.4018	2.5565	2.5294	2.821	2.4649	2.5266	2.4062	2.2397	2.2203
ALMS1	6.555623882	6.872968027	6.087247162	6.733099382	7.209640025	6.697064252	6.738221137	6.558612021	6.229647007	6.405450186	6.264483717	6.305301237	6.641052693	6.872873873	6.603095582	6.71731098	6.515916937	6.412066037	6.551662302	6.999072353	6.162738421	6.566614313	6.871769795	7.031671224	6.547323351	6.339287716	4.8073	4.702	5.3008	4.7087	4.6266	4.5588	5.0781	4.5118	4.6305	4.7404	4.9819	4.4689	4.8269	4.2045	4.6787	4.6946	4.5347	4.3325	4.6224	4.1992	4.479	4.741	4.5799
ALOX12	6.333905147	6.297723669	6.05225635	6.331539431	6.301461021	6.178467788	6.005964455	6.427103203	6.199576794	6.144375653	6.513359952	6.106394654	6.379957456	6.433102439	6.489149046	6.073324199	6.090194712	6.587708313	6.410519783	6.341798353	6.302190541	6.218862414	6.14739858	6.196266724	6.194575074	6.26083284	2.2882	2.4	2.646	2.4207	2.6882	2.6634	2.6177	2.291	2.3912	2.5618	2.6756	2.2746	2.2424	2.6594	2.234	2.7083	2.3603	2.4763	2.3314	2.4924	2.4068	2.4747	2.1375
ALOX12B	6.447624879	6.767316772	6.373988873	6.264063771	6.800001865	6.600934889	6.352020085	6.647037677	6.447321542	6.603370928	6.648216347	6.25396866	6.72761313	6.461880076	6.381794407	6.403884707	6.340161637	6.707313613	6.499053103	6.291503206	6.617779634	6.58741442	6.112400126	6.092788408	6.803959354	6.951084884	2.4171	2.5675	2.9637	2.9643	2.3783	2.2496	2.8842	2.9098	2.2091	2.2085	2.6352	2.0675	2.3359	2.3727	2.9719	2.6188	2.4926	2.3448	2.5343	2.4009	2.4963	2.7461	2.1982
ALOX15	5.807391919	5.72587773	5.791131156	5.965370534	5.778935529	5.54493051	5.727188549	5.739777238	5.73078901	5.660168343	5.893375406	5.639298894	5.744182494	5.703231198	5.780302761	5.693034668	5.624314277	5.964691011	5.840158486	5.761320442	5.835206571	5.745647851	5.645336739	5.858815613	5.749395081	5.685591042	3.3964	3.2987	3.3128	3.1772	2.9799	3.3209	3.7062	3.3345	3.3367	3.1561	3.4719	3.4104	3.5593	3.2439	3.5104	3.3963	3.3873	3.2295	3.1315	3.4888	3.2211	3.5826	3.4497
ALOX15B	7.623696374	7.283123164	6.921356921	7.037007573	7.394430194	6.988701907	6.816982122	7.254272192	7.225045462	7.265436291	7.269463724	6.994681017	7.63282426	7.337372132	7.246787446	6.921849316	7.00527671	7.538177778	7.223079425	7.076549612	7.559684627	7.298841436	6.935390382	7.236985111	7.300524119	7.171026961	2.1678	2.5432	2.4254	2.5049	2.3159	2.5227	2.5059	2.5131	2.2599	2.2601	2.4249	2.3871	2.4706	2.4959	2.7085	2.5	2.3641	2.3226	2.2847	2.5562	2.34	2.4663	2.4344
ALOX5	6.502494547	6.5600830145	6.9972121875	6.3942492335	7.516362313	6.756895535	7.0846205935	6.1522151365	6.5836834605	6.9451539065	6.9764835535	6.7299914145	7.715173749	6.7696680885	7.1779865255	7.1150425	6.520864303	6.790613579	6.604381402	6.988900646	7.215308407	7.2715538285	7.073918078	7.1548098355	6.5309648565	7.3383515185	2.96645	3.0495	2.851	3.29075	2.68415	3.0802	2.77845	2.88195	3.01495	2.88725	2.79585	3.4548	3.12255	2.7228	3.5166	2.48825	2.7952	2.5839	3.0713	2.65055	3.2128	3.2378	3.13665
ALOX5AP	8.193778049	7.85127678	8.619197812	7.88763651	7.998967582	8.455840952	8.135687177	7.87476497	8.466548348	8.722780188	8.230592553	7.90169746	9.209817397	7.924527542	8.797654027	8.591732476	7.999520544	8.338493852	8.287162577	7.694581581	8.167269932	8.148539162	8.672340665	8.9045457	8.018216446	8.612046115	7.3729	6.8148	6.2957	7.733	7.0053	6.9404	6.7488	7.1773	7.0584	6.5249	6.2665	7.1075	7.6046	6.2154	6.8352	6.7979	7.2376	7.1237	7.5817	6.8186	6.8285	7.9974	7.2792
ALOXE3	6.80676941	6.95121935	6.543362619	6.877385825	6.888857104	6.8970034585	6.6353606935	6.7971281405	6.632273653	6.585960197	6.5612950815	6.540797406	6.9440790005	6.700430122	6.875619698	6.695141591	6.8432927705	7.020376489	6.799726535	6.7169707895	6.677609887	6.552635051	6.627471508	6.9202855555	6.6412506415	6.693565845	2.4804	2.27545	3.044	2.509	2.40865	2.2856	2.3868	2.43835	2.27765	2.43695	2.61945	2.40525	2.31235	2.2497	2.46755	2.42305	2.3342	2.2052	2.3072	2.53605	2.50255	2.35395	2.3636
ALPI	7.6280722055	6.8034722295	8.2266024455	6.5193044	7.437405767	6.5298365355	7.7320570415	6.723173105	7.391176668	6.536894165	8.1881573105	6.6429947005	7.239689202	6.9312434205	7.7888322485	6.858098296	6.7557228785	8.3318305875	8.3428233915	6.6556543315	7.8773031585	6.692287722	6.5274204965	6.1856038605	7.7693055795	6.942276195	3.5622	4.1085	3.98825	3.46205	3.92045	3.52075	3.66325	3.69365	3.928	4.3177	3.98765	4.2411	4.0004	4.26415	4.03365	3.56895	3.1554	3.37005	3.4058	3.6628	3.6111	3.38275	3.56015
ALPK1	8.888497081	8.344949885	8.224724559	7.907124623	8.720563196	8.486351121	8.622557816	8.518529913	8.37373383	8.288850175	8.77111429	8.40156398	8.626613727	8.529849858	8.499391239	7.640892607	8.37081584	8.481298672	8.567225931	8.265463962	8.656441496	8.253168478	8.509308219	8.420974021	8.718292166	8.32235171	3.3559	3.4772	2.9606	3.3221	3.5314	3.5019	3.1881	3.0573	3.114	3.2962	3.3436	3.1616	3.3078	2.8311	3.5312	3.4573	3.3402	3.4925	3.2126	3.4567	3.4651	3.2494	3.0279
ALPK3	7.16674714	7.036140945	6.954120468	7.387676936	7.061164751	6.904044697	6.836154246	6.86824618	6.80163798	6.907719231	6.826089333	6.68675473	6.941221024	6.800501078	6.952151502	6.913857099	6.637619986	6.873529853	7.172656236	6.745896367	6.752347313	6.739417815	6.913392749	6.976875364	6.752414428	7.029185562	2.2735	2.4451	2.7112	2.6498	2.4933	2.6853	2.4891	2.5344	2.5128	2.5333	2.5579	2.5553	2.6117	2.4847	2.4633	2.4879	2.3297	2.4176	2.575	2.5593	2.4493	2.3215	2.3879
ALPL	6.118413424	5.960267515	5.961721163	6.07598664	6.061836056	6.013991207	5.911978078	6.23010396	5.910886502	6.088405618	6.127666446	5.818225883	6.238000509	5.940108195	6.517638147	6.08264115	6.265775594	6.736158338	6.201095735	6.2010533	6.266347945	6.072267368	5.829655747	5.86800947	6.31724535	6.018370098	2.5695	2.2486	2.7789	2.7443	2.6365	2.6775	2.4418	2.3316	2.4379	2.436	2.5776	2.4519	2.5106	2.5318	2.5392	2.6696	2.2836	2.4438	2.5206	2.4968	2.5634	2.8787	2.3548
ALPP	7.028433762	6.957255559	6.570041885	6.78740239	7.241648919	6.739541191	6.588573691	6.786185267	6.533371419	6.757699131	6.496430835	6.367523416	6.959206259	6.807455251	6.90200046	6.436035492	6.532562075	6.970184135	6.774731233	6.652890232	6.633391365	6.670015247	6.64525066	6.913754952	6.417130853	6.70295665	2.44885	2.56925	2.89285	2.7123	2.7094	2.91885	3.24865	2.5252	2.61415	3.0095	2.7686	2.67005	2.65385	2.4271	2.79055	2.6588	2.39645	2.86315	2.5984	2.6539	2.49015	2.8092	2.49195
ALPPL2	8.0665297345	8.0148063325	7.923219382	7.764518383	8.1090621225	8.198376383	7.8188617195	8.021991131	8.0052105565	7.937365571	8.009870174	7.711310804	8.109198805	7.9747958075	8.1344803845	7.657637844	7.8886461255	8.2918739865	8.1144917715	7.9272236475	8.161832914	7.9428385185	7.708335993	7.7068976505	8.033714055	7.8865166345	2.6763	2.6668	3.4682	3.1521	3.1321	3.6121	3.2115	2.4691	2.8791	3.1696	2.9517	2.9647	2.6835	3.3299	3.0227	3.025	3.0288	3.1591	2.1798	2.697	2.9405	3.3035	2.6146
ALS2CL	10.07001345	9.854897274	9.994747613	10.08332574	10.05168685	9.636215476	9.73591907	10.10497014	9.812064393	9.484488444	10.15041292	9.994227094	9.698717529	10.0646928	10.2223408	10.15214487	10.01276904	10.35901566	10.40464115	9.352395637	10.043136	9.71707007	9.577577323	9.430813876	9.937811242	9.616650149	2.5756	3.1383	3.9445	3.2002	3.1406	3.4912	3.0681	3.3957	2.9765	3.1912	2.7568	2.8614	3.3238	2.8798	3.5401	3.0508	3.1714	3.5486	3.3826	2.722	2.6606	3.0035	3.0368
ALX1	6.226385945	6.083084521	6.075509834	6.330105578	6.197197157	6.100284408	5.979127198	6.365747441	5.856435731	6.091172399	5.809057329	6.100401315	6.205637903	5.994954428	6.414987728	6.171523752	6.052443594	6.254821367	6.571362591	6.385556473	5.948076956	5.998325805	6.039062647	6.309385505	6.067570067	6.005227499	2.3643	2.49	2.3642	3.1464	2.5408	2.6273	2.9403	2.6746	2.6334	2.5335	2.4579	2.6197	2.6684	2.7517	2.4078	3.0327	2.7897	2.4449	2.5899	2.3387	2.3234	2.7992	2.7976
ALX3	7.824073906	7.931849429	7.761175101	7.751422128	7.763703046	7.715235967	7.697110684	7.661814464	7.611690058	7.595505183	7.596673075	7.515952899	7.639329003	7.470219631	7.95120168	7.572212592	7.807585902	7.849133041	7.950094181	7.830076758	7.635047658	7.798205648	7.466716457	7.55883626	7.822619112	7.748564257	2.3076	2.3481	2.7439	2.2642	2.5584	2.6801	2.5657	2.505	2.226	2.3576	2.7435	2.4905	2.2829	2.5066	2.2518	2.1821	2.3832	2.7482	2.3167	2.3818	2.4473	2.4359	2.3072
ALX4	6.713872411	6.583063673	6.608672192	6.687654377	6.892622613	6.725268642	6.241428414	6.555863232	6.637547773	6.713452724	6.566617531	6.131151452	6.737868533	6.642804867	6.86776301	6.591004705	6.711001586	6.876265075	6.885835161	6.529752881	6.799417139	6.848445902	6.571085946	6.51034507	6.678711248	6.512899664	2.3716	2.6418	2.7952	2.4734	2.6825	2.4548	3.2648	2.4047	2.6694	3.0621	2.6312	2.606	2.51	3.062	2.3594	2.5893	2.8085	2.5188	2.4232	2.2007	2.4815	2.4916	2.6877
AMACR	6.105195814	6.143459718	5.7322109385	5.844857503	5.83690477	5.8196279245	5.616169331	5.881859488	5.8044781915	5.688146977	5.829473639	5.8472109265	5.8433892375	5.880517744	5.9890203385	5.788412124	5.965619205	6.189140801	5.833977695	5.890776905	5.8137927995	5.907560164	5.6420875355	5.781068377	5.950655773	5.800555615	5.31735	5.07065	5.43675	5.42385	5.52125	4.03415	5.20735	5.1737	5.1333	5.71585	5.01295	5.2013	4.79445	5.11795	4.91175	4.851	4.6555	4.16315	5.1559	5.5994	4.8834	4.9604	4.94
AMBN	7.013770265	7.014091907	6.571952925	6.533109485	6.623161437	6.620260338	6.382216438	6.553941459	6.649270177	6.614677798	6.309517572	6.268760076	6.469487645	6.656288742	6.588319015	6.317349081	6.478426366	6.590354125	6.542679481	6.372164939	6.434222828	6.441190565	6.3983192	6.553567442	6.516959832	6.392525228	2.6019	2.2208	2.5239	2.4154	2.5174	2.487	2.5746	2.4047	2.3602	2.8833	2.5368	2.2464	2.3714	2.2756	2.6135	2.4405	2.681	2.4086	2.2753	2.8776	2.6283	2.8965	2.7715
AMBP	6.943950436	6.951962451	6.6637630755	6.7651567605	7.133799417	6.9056271595	6.7778620065	6.7556691765	6.8369099355	6.759582803	6.723902307	6.7078853245	7.0689222495	6.8391496365	7.0131583475	6.710614721	6.845644185	7.0583490555	6.7538477465	6.850969083	6.8902299565	7.0475508805	6.8238276205	6.860105508	6.794447836	6.867687307	2.6232	2.5504	2.8083	2.6233	2.7847	2.7532	2.4617	2.5648	2.5973	2.9681	2.9024	2.6148	2.7767	2.9376	2.8966	2.6853	2.5776	2.6758	2.5259	2.7148	2.6243	2.6502	2.6568
AMBRA1	7.436678185	7.382579357	7.389385149	7.4838085685	7.2298494935	7.5965272205	7.400892195	7.42951035	7.2706798615	7.1624383135	7.5204386815	7.4404113725	7.4242980875	7.4844362235	7.3712534885	7.2687916845	7.470971705	7.7146745035	7.3745078725	7.486383131	7.5479264445	7.4813305705	7.7157306845	7.703765152	7.558913883	7.5965712135	2.9346	2.598	2.7524	3.4321	3.3445	2.8468	3.4954	2.8207	2.8497	3.238	2.9297	3.2282	2.8756	2.623	2.8551	2.8788	2.929	3.114	2.9952	2.778	3.0195	3.2827	3.0602
AMD1	8.2876504645	8.80773431	8.454768695	9.124060967	8.246345207	8.996049979	8.815618485	8.8606163585	8.7162512625	9.0314007945	8.4748966495	9.0378076145	8.3177741235	9.3065924165	8.512732302	8.916009575	8.8867323215	8.330431584	8.5157117385	8.565185134	8.586541428	9.031186723	9.064717228	9.105860792	8.46905292	8.3501585775	7.2814	7.4676	6.9304	6.9614	7.2045	6.6146	6.7409	7.3579	7.5755	7.3804	7.2049	7.2914	7.1859	7.3699	6.7657	7.4034	7.7051	6.5517	7.3946	7.6522	7.4369	7.4703	7.7167
AMELX	4.896943211	4.760757265	4.739309333	4.814707684	4.74969926	4.754544527	4.665417517	4.832643899	4.724470499	4.82592127	4.752561488	4.624017719	4.947082493	4.733033256	4.971483722	4.766499825	4.745135742	4.989113234	4.879838233	4.797076053	4.826692463	4.75967412	4.734517171	4.806363768	5.112211816	4.824090819	4.0629	4.36495	4.2759	4.47405	4.56945	4.60945	4.47945	4.11395	4.3821	4.63945	4.40835	4.22735	4.28845	4.3001	4.11715	4.27295	4.12855	4.45695	4.3514	4.47045	4.268	4.04135	4.16415
AMELY	6.508496198	6.469135293	6.256758535	6.50346397	6.478775793	6.302329218	6.334471822	6.386112821	6.645227005	6.509161407	6.375615921	6.16204346	6.538560099	6.42783451	6.411187217	6.302848402	6.197473548	6.675059989	6.629434546	6.404126813	6.541339421	6.143901914	6.532888255	6.446893635	6.524219442	6.137179542	2.8156	2.8067	2.8926	3.1188	2.484	3.0096	2.815	2.6982	2.9078	2.7409	2.9899	2.8964	2.7323	2.7941	2.572	3.0197	2.8077	3.0662	2.834	2.6745	2.7174	2.996	2.948
AMFR	8.7706453225	8.74098142	8.9351934125	9.127026237	8.6117151255	8.289021506	8.683408608	8.567749565	9.0626433145	8.949163702	8.585642047	8.568982843	8.6228512225	8.702660644	8.420070096	9.5366260695	8.2093356835	8.654411599	8.699669206	8.6848406255	9.013881711	8.682563493	9.0703433515	8.8484733765	8.840108914	8.4993988955	6.6089	6.92985	6.96095	7.08675	7.0884	6.77505	6.93205	7.0261	6.77285	7.0693	6.71075	7.0204	6.63075	7.0432	6.70165	7.29425	7.1471	6.8598	6.8336	7.03685	6.7215	6.9097	6.8293
AMHR2	7.678666265	7.939246551	7.828626571	7.7869956	7.809654964	7.657492369	7.542337989	7.858457581	7.388348451	7.556740584	7.760618129	7.399837887	7.536950017	7.63228665	7.839895303	7.396521315	7.575282787	8.160307818	7.798931163	7.723620004	7.732848839	7.367409047	7.441354669	7.744443947	7.716851669	7.286379976	2.695	3.2238	3.0589	3.1613	3.0551	2.8537	3.8131	3.0734	3.2508	2.9902	3.3052	2.9101	3.1602	2.7286	3.1502	3.1971	2.8529	3.1131	2.8871	2.9119	2.9329	3.0142	3.155
AMIGO2	8.417749447	7.897549323	8.069611894	8.091028375	7.310507474	7.14611044	8.792862568	7.537064519	6.790257651	8.948435273	7.087282849	8.414465138	7.445180105	7.460092293	6.907330153	7.575433498	6.071737611	6.212872454	7.672101301	6.264076351	6.265386807	8.517670125	7.420020272	7.243446582	7.127985595	9.036538723	2.7874	2.9657	2.8958	2.5391	2.9691	2.8863	2.602	2.6551	3.0013	2.6665	2.9042	2.9032	3.1519	3.2747	2.9864	2.6601	2.5738	3.1278	2.88	2.5157	2.756	2.9093	2.6157
AMMECR1	7.090074451	7.789744627	7.054454571	7.686735521	7.649535186	7.71396253	8.152862297	8.201433438	7.476308415	8.173666828	7.851217279	8.253716101	7.730593496	9.184826456	7.277320731	8.05197522	7.717017866	7.064014767	6.943033412	8.549557619	7.085334288	7.940569271	8.032463745	8.281228488	7.575244876	8.055706273	7.20785	7.0428	6.6363	7.35885	6.86485	7.6509	6.8471	7.00485	7.0882	6.7259	7.1033	7.05985	7.02435	7.04255	7.2231	7.41715	7.1659	7.64425	7.35265	6.9533	7.26625	7.13935	7.2347
AMN	9.940658781	9.600755666	9.685676029	9.476215777	9.872483362	9.506459429	9.416942565	9.407749481	9.714269179	9.575713066	9.725443995	9.319270042	9.803590354	9.394809834	10.06625187	9.365141508	9.5583984	9.989780506	9.963684762	9.603582858	9.862511939	9.679159209	8.9899833	8.945441577	9.848849294	9.556018905	5.9376	6.7492	7.2928	7.143	7.1344	5.2945	7.3501	6.5415	6.4215	5.7427	5.6228	7.0945	6.5989	6.3051	5.2292	6.2886	6.572	5.8599	6.5644	7.0196	6.1764	5.9275	6.5861
AMOT	6.631283798	6.573523343	6.467865136	6.775562744	6.707581887	6.902414118	6.788802743	6.788599427	6.764115829	6.659986529	6.989102208	6.480952848	6.77881228	7.093902499	6.937748539	6.821147866	6.666080913	6.903692667	6.599480536	7.08479522	6.296776542	6.400844689	6.773146572	7.001069072	6.517076537	6.588818552	3.65045	3.9376	4.2183	3.91855	3.7375	3.6605	4.1621	3.9809	3.73425	3.7258	3.3874	3.78865	3.5198	4.00955	3.5283	4.0968	4.2016	3.7775	3.8046	3.27365	4.1977	3.81215	4.1937
AMOTL2	7.977726328	8.023808298	7.405033771	7.43164667	7.72635982	7.719995539	7.773303888	8.151941653	7.885707013	7.729494434	7.232129135	8.365309222	7.334857142	8.232278023	6.97786068	7.75424548	8.788782348	7.056207949	7.933486139	8.228514395	7.518815618	8.937345136	7.742448017	7.955514578	7.721250026	8.781006424	2.5114	2.79	2.6878	2.539	3.1673	3.0298	2.7432	2.4863	2.7356	2.8661	2.8919	2.6628	2.5038	3.0254	2.52	2.6459	2.8386	3.2791	2.6437	2.7322	2.4254	3.0208	2.7213
AMPD1	6.487687058	6.245527008	7.209674922	6.323945984	6.922041142	6.153780642	6.785523546	6.0891886	8.043788041	6.086632879	7.635149206	6.019042504	7.309180703	6.253065339	7.808357772	5.849589815	6.179878339	6.649434217	6.998781289	6.15097107	7.622344832	6.032791807	7.422312252	6.452974604	6.954070452	6.283151414	4.1259	5.4318	5.6815	5.8922	5.1629	5.301	5.1034	5.7095	5.1221	6.4551	5.8304	6.1843	5.3267	5.4318	5.7676	5.9075	5.2746	5.2375	5.5698	4.6806	4.4783	5.0203	4.4415
AMPD2	9.082075095	9.398168161	8.871411657	9.528363211	9.558806134	9.87257958	9.363048223	9.822715135	9.086315921	10.01840412	9.124097247	10.10277372	9.408113764	10.03080351	8.990502936	9.726206252	9.816773869	8.749869653	8.796409209	9.712602191	8.97250853	9.397063848	9.358185212	9.514499713	8.898173354	9.365387537	3.53085	3.7651	4.1327	3.77495	3.91235	4.2967	3.70235	3.7441	3.69915	3.4708	3.52345	3.80935	4.0219	3.4876	3.703	3.7662	3.9917	3.5938	3.96445	3.75705	3.66515	3.8529	3.6165
AMPD3	9.027378621	8.827549516	8.669732051	8.750791619	9.023707796	8.975915524	9.037752647	9.440179044	8.973067029	9.237708425	9.215387105	8.941952947	9.192284394	9.006059751	8.873454336	8.867668845	9.156785054	8.999976001	8.599059591	9.091495966	8.73307925	8.903430466	9.215758145	9.535175726	8.950565381	9.345257097	3.0435	3.088	2.9992	3.1659	3.2199	2.7027	3.3939	3.1102	3.5283	2.6905	2.7456	3.2552	3.4955	2.8684	2.8002	3.0905	3.5042	3.4902	3.2281	3.0532	3.2864	3.0457	2.7636
AMPH	6.44652626	6.627799642	6.611069448	6.216407255	6.298149005	6.238731722	6.599509962	6.424949126	6.447718435	6.339220144	6.166161582	6.141129691	6.445969076	6.273306111	6.479275515	6.362946333	6.378629124	6.424346684	6.714048444	6.234068285	6.233458692	6.083583789	6.444742587	6.870592076	6.347579171	6.122780905	3.22615	3.3739	3.48145	2.9734	2.97135	3.38945	3.2623	2.9702	3.01455	3.00625	3.3785	3.1977	2.831	3.2981	3.5418	3.16035	3.11415	3.3946	3.07685	3.08775	2.96735	3.1054	3.0735
AMT	9.429540681	9.753111373	10.12485118	9.890331237	9.630300353	8.573685258	9.339888369	8.967567349	9.416950977	8.26108103	9.716998021	9.36668441	9.230617852	8.631455223	9.666123917	8.245291039	9.424424312	9.556891364	9.665055427	9.650267937	9.441282085	9.530286887	9.256280975	8.607662883	9.485462776	9.06414768	4.464	4.45885	4.3425	4.2251	4.0508	4.06955	4.4164	4.19045	3.93995	3.91305	3.5826	4.40955	4.0931	3.69455	3.9397	4.26505	3.93005	3.80615	4.0393	3.91335	4.20325	4.04445	4.2741
AMZ2	8.65802067	9.283814241	8.902118967	8.940130471	9.207359269	8.68692358	8.867063925	9.556986734	8.64090311	9.356397464	8.624603436	10.22172143	9.032595714	9.88631692	8.600505098	9.549535414	10.02344935	8.436449079	8.301265497	10.14619691	8.354666875	8.506987957	8.98932014	9.087441452	8.771437175	8.66708728	7.2728	7.5286	6.8642	7.2949	7.4468	6.7939	7.1537	7.366	7.5179	7.6347	7.1657	7.2722	7.4995	7.0604	7.4073	7.2726	7.5587	6.86	7.4554	7.363	7.4119	7.551	7.5041
ANAPC10	5.259981599	5.216741812	5.43874064	5.720831297	5.396135933	5.716928505	5.707593275	6.062980136	5.369344736	5.346927521	5.54784002	5.863670014	5.37864724	6.169468843	5.268080637	5.71179461	5.746033187	5.135386752	5.200964103	6.032761864	5.361930903	5.593462037	5.899978746	5.768552627	5.150610671	5.686595455	6.6502	6.8514	6.4463	6.0897	6.4658	6.1712	6.1578	6.7783	7.0065	7.5619	6.6144	6.8676	6.7852	7.4361	6.8592	6.6144	6.9386	6.7025	6.4743	6.7028	6.5597	6.7128	6.7196
ANAPC13	7.7301143415	7.7960078975	7.4518457645	7.634383445	7.627136917	7.6914164545	7.75001487	7.8546285955	7.542909237	7.4524931155	7.774992949	7.8836614245	7.6718578225	7.905598084	7.150690027	7.5357744895	7.7913762725	7.261811624	7.5302576155	7.6596525965	7.557041735	7.5336732165	7.803902551	7.839471143	7.4507560455	7.823408591	8.43465	8.4606	8.73075	8.65265	8.51665	7.8482	8.728	8.74835	8.75385	8.6865	8.1663	8.5734	8.32895	8.91905	8.099	8.5328	8.4865	7.8907	8.2955	8.40585	8.453	7.95925	8.1203
ANAPC2	8.990941974	8.302888624	8.91865018	8.765221155	8.841692499	8.889862421	8.768817011	8.619311281	8.605841759	8.618675762	9.215649134	8.690933247	8.761148255	8.523446356	8.882826775	8.943938584	8.74056338	8.942294484	8.826059918	9.334292869	8.788627938	8.243209081	8.842129858	8.611866541	8.771580424	8.987538299	3.40505	3.3044	3.54695	3.56635	3.5152	3.57055	3.2129	3.1388	3.2969	3.3761	3.2672	3.2924	3.2764	2.9818	3.36525	3.26585	3.1211	3.24475	3.5007	3.3262	3.3973	3.21675	3.3607
ANAPC5	9.855264083	9.9316205785	9.9035934345	9.8760119615	9.881010717	9.98905604	9.881532035	9.9691701075	9.8610503885	10.104013345	10.29409806	10.228176335	9.9042353205	10.0521572965	9.587163067	9.911433016	10.095984115	9.4894956165	9.6973956325	10.130606	9.885110942	9.757664782	10.396420735	10.60567215	9.710818257	10.180843135	8.4038	8.2901	8.12535	8.4542	8.2082	8.5201	8.34455	8.40065	8.38335	8.58645	8.1139	8.2656	8.2592	7.96225	8.25305	8.3517	8.21255	8.17575	8.31265	8.19095	8.1077	8.0512	8.20775
ANG	8.555229901	9.011895929	10.01177065	8.956680866	9.697775985	9.083958984	9.623400526	8.387991062	10.21177919	7.968593488	9.574249271	8.410145001	9.397550429	9.247573479	9.248610941	10.94550828	8.571880457	8.65479673	9.334932518	8.900660369	9.134130451	8.931459503	9.495108607	9.646917846	9.125832701	10.80102556	6.4133	7.0432	7.8737	6.6169	6.5901	5.4258	6.6108	6.4822	6.3052	6.1057	5.2854	6.7914	6.9241	7.3279	5.9988	6.4772	6.7198	5.4492	6.4001	5.9268	6.2579	6.6643	6.4219
ANGEL1	8.5561212605	8.9393129495	8.6289260715	9.182400572	8.7355884815	8.9906241945	8.5959285325	9.1454945875	8.629126523	8.746171393	8.6585001545	9.299385763	8.7102799905	9.314782855	8.601959458	8.689809401	8.809388888	8.6530345075	8.499085309	9.1129899055	8.5297288205	8.74674631	8.8374424805	9.0152385975	8.695528203	8.684036831	3.3676	3.43835	3.23635	2.9285	3.3681	3.60115	3.3513	3.34985	3.1954	3.33935	3.43245	3.4092	3.2354	3.2672	3.5508	3.59765	3.43105	3.19205	3.77815	2.97915	3.6326	3.36095	3.59095
ANGEL2	6.16289696	6.553459336	6.330748958	6.553292406	6.295739092	6.314645952	6.650085519	6.681803714	6.371447989	6.614677798	6.801147515	7.147910638	6.867533705	6.941841622	6.029051859	7.46871778	6.759380194	6.15968111	6.191771817	6.68624322	6.283224455	7.192140572	6.995314178	6.870803359	6.306849404	6.658442922	4.5513	4.6717	3.7825	4.6806	4.2643	5.1744	3.9987	4.6929	4.5191	4.7973	4.6156	4.6243	4.4105	4.0855	5.1459	5.13	4.2581	4.8978	4.9449	4.656	4.0296	4.0464	4.5235
ANGPT1	6.2689890955	5.884122891	6.163737209	5.9392984065	5.984924345	5.759355679	6.0064519175	5.759245974	6.052249304	5.8158396685	5.915202244	5.723256363	6.018305276	5.6541589635	6.064462728	5.753952586	5.863534639	5.8838937095	6.1695341505	5.7898557915	5.774450278	5.625980158	6.0062723325	5.992456714	5.710345496	5.7116734855	3.57405	2.8405	2.9124	3.16515	3.27055	2.95065	3.30625	3.04995	3.06535	3.3209	3.50385	2.9072	3.1471	3.43145	3.8383	3.0802	3.25695	3.67375	2.91565	3.3419	2.9022	2.87965	2.99245
ANGPT2	5.2404720085	5.796147015	5.1425284095	5.400659142	5.343765361	5.4517786645	5.0998933865	5.424847932	5.199536589	5.822581693	5.142524127	5.398821748	5.2399639375	5.356821065	5.2361378225	6.1027903485	5.1798179085	5.4574335965	5.281941669	5.5989892275	5.1847653875	5.6654630345	5.1831824675	5.4056923875	5.236510674	5.2846848245	2.7749	2.3822	2.4993	2.4964	2.6555	2.685	2.8559	2.4491	2.2777	2.9233	3.285	2.3278	2.4013	2.41	2.6964	2.3943	2.5179	2.4699	2.3701	2.4249	2.7399	2.3664	2.2515
ANGPT4	7.143000455	6.99713757	7.002827458	7.404118127	7.265171483	7.313014588	6.960252237	7.133367088	6.878928793	6.911374497	7.01573356	6.689861332	7.039601164	7.015999766	7.329990121	6.947643603	7.026511161	7.312947693	7.239758388	7.168331158	6.948481555	7.142243272	7.136926907	7.186748012	7.051983985	6.927636608	2.2358	2.3806	2.4849	2.2717	2.456	2.3531	2.4795	2.36385	2.20205	2.15085	2.4048	2.2023	2.24655	2.4436	2.41025	2.18275	2.17515	2.35505	2.14825	2.17675	2.21645	2.4571	2.3614
ANGPTL2	7.873309258	7.613324637	7.951746641	7.878884306	7.274079477	7.540638088	7.692657579	7.422971585	7.338001602	9.283095809	6.896172516	7.536457848	7.114042216	7.166090973	7.69591333	7.752460586	7.197100209	7.397846349	7.686311273	7.355251885	7.363309985	7.656960037	7.419542876	7.255397839	7.322703852	7.37538127	3.3133	3.5064	3.9725	3.4024	3.4369	3.4041	3.7944	3.6782	3.5379	3.5736	3.8096	3.9079	4.0522	3.4492	3.4551	3.2992	3.8581	3.0232	3.4138	3.4249	3.2437	3.346	3.346
ANGPTL3	5.306109018	5.555863789	5.445154632	5.684054216	5.610218006	5.58601194	5.228334716	5.243987083	5.332683909	5.13509255	5.285217909	5.189665742	5.323966741	5.379688266	5.506852269	5.365712882	5.289681495	5.857205818	6.070399075	5.590681856	5.350977731	5.158153492	5.296209598	5.369487156	5.389462683	5.35834206	2.27865	1.95485	2.12355	2.05345	2.02695	2.0704	2.1307	2.14305	2.034	2.05705	2.25185	2.03335	1.90185	1.96765	2.2641	2.01275	2.09245	2.04205	1.91495	1.8802	2.1112	1.97195	1.8569
ANGPTL4	9.189187736	8.953601915	9.232264128	9.050894107	8.927719895	9.265641794	8.866718638	8.692599915	8.803012825	9.04643044	8.940538446	8.548289046	9.085193921	8.940748524	9.596339601	9.18038855	8.87746874	9.443061077	9.446502394	9.000075871	9.144163377	8.756675871	8.152409584	8.129389882	9.064943788	9.084356253	3.2014	3.5705	3.4843	3.4968	3.6117	3.5954	3.8058	3.3478	3.4351	3.7702	2.9676	3.5703	3.3187	3.4662	3.4847	3.6774	3.685	3.4724	3.5913	3.526	3.293	3.0585	3.2804
ANGPTL7	6.659996247	6.284874438	6.384492291	6.237423788	6.260976672	6.408470523	6.868317834	6.069688738	6.481265185	6.13214032	6.2568474	5.899215448	6.346573323	6.211095255	6.465528356	5.782973468	6.23573403	6.627223153	6.504245995	6.101402383	6.393774576	6.252162684	6.095185415	6.134010657	6.461916456	6.10445433	2.3516	2.4275	2.418	2.9311	2.4751	2.7182	2.6595	2.4614	2.3992	2.5731	2.8838	2.9796	2.5439	2.427	3.2792	2.4919	2.3897	2.7031	2.8138	2.5427	2.9704	2.5965	2.527
ANK1	7.240549632	7.159056231	6.9579796025	7.2179042735	7.3110035625	7.1506874785	6.914155407	7.2053745715	7.0515604715	7.0752733765	7.103301314	6.932319345	7.4074867945	6.974216306	7.3847978765	7.345586802	7.2915190955	7.5161929865	7.4182159045	7.0897063805	7.150349192	6.943639059	6.833638733	7.2004139075	7.1508082865	7.152201452	2.5611	2.2016	2.4802	2.2688	2.232	2.4191	2.3758	2.267	2.392	2.3913	2.422	2.1765	2.3975	2.2432	2.1935	2.2531	2.1693	2.3552	2.1104	2.2854	2.1832	2.2554	2.337
ANK2	6.968155613	5.849133067	7.152770857	5.649960439	6.557650946	5.729621086	6.195022895	5.670512134	6.527294332	5.545734991	6.134150776	5.611673431	6.561963687	5.62691446	6.689957258	5.325072273	5.581579488	5.876109003	6.942165347	5.650212774	6.133428735	5.592455079	5.811983234	5.687074181	6.309637298	5.624340295	2.3489	2.2825	2.5264	2.7381	2.5147	2.6944	2.5166	2.5873	2.4576	2.5882	2.3061	2.3731	2.3496	2.6483	2.6117	2.5762	2.3832	2.459	2.4702	2.5727	2.3039	2.6304	2.383
ANK3	9.962361611	7.640965136	9.36432114	6.923397539	10.23714392	8.073483709	9.855793094	8.467368316	9.032262315	7.056297508	9.883721156	8.148962723	9.642275423	8.570728793	9.478740558	9.087180503	8.170884085	10.27930656	9.532357078	8.128382715	9.946201516	7.174791138	9.37556193	8.785469024	10.69649246	8.706659789	7.4386	8.58245	7.546	8.6756	9.11545	7.8784	8.6181	8.96695	8.5917	9.19075	8.9246	8.95305	8.38175	8.7414	8.3271	8.97885	8.61095	8.5115	8.6849	9.365	7.754	8.88865	8.7349
ANKFY1	8.549101169	8.188152128	8.710214931	8.493436026	7.511036683	7.698964428	7.291733676	7.911138598	8.469959275	8.286971649	7.710936106	7.934479804	7.474342999	7.728624933	8.645344047	8.683608208	8.268719221	8.569707151	8.675835203	8.20014021	8.499807162	8.735261203	8.607388268	8.680805406	8.325744442	8.156053883	2.84415	2.59945	3.0905	2.94995	2.9326	2.94455	2.9339	2.78045	2.7853	2.8705	2.881	2.81295	2.64225	3.056	2.84355	2.7427	2.83355	3.3744	2.72675	2.9304	2.8197	2.8533	2.61145
ANKH	5.383375929	5.563904139	5.439871696	5.589833076	5.375741668	5.29119724	5.450731281	5.309741505	5.114218456	5.12547364	5.670486257	5.231845069	5.446887766	5.394110359	5.417125148	5.331549774	5.160573285	5.447475284	5.112581679	5.263329306	5.072791595	5.360201511	5.518716018	5.491202816	5.261501372	5.842022469	3.93545	4.78545	4.5686	4.88595	4.5634	4.50845	4.4552	5.0717	4.5334	4.8375	4.5908	4.6101	4.8104	4.38195	4.5882	4.78235	4.83825	4.4494	4.8628	4.8377	4.91435	4.85695	4.833
ANKHD1 /// ANKHD1-EIF4EBP3	9.445757498	9.653327948	9.373275413	9.114561299	9.598577952	9.816650154	9.783517582	9.499715099	9.497390596	8.871197266	9.764152882	9.554977103	9.533349766	9.556037808	9.202873205	8.979874851	9.276610998	9.173666421	9.371901458	9.629563681	9.447243334	8.922801004	9.342672462	9.109397893	9.339094873	9.804220767	7.30605	7.2962	6.6731	6.986	7.14455	7.25055	6.87525	7.33845	7.621	7.3453	7.3886	7.50435	7.18585	6.8494	7.39205	7.24635	7.378	7.34545	7.35015	7.36335	7.23255	7.38715	7.3781
ANKLE2	7.057395903	7.319029076	6.814264443	6.966329291	6.928814619	7.533063296	7.017308564	7.453173927	6.926404565	7.471919392	7.249545069	7.852119251	6.800319663	7.263052008	6.960750706	7.23148443	7.115993151	7.166670648	6.860161721	7.15987185	6.941964516	6.843617705	7.662567186	7.633652688	7.060935321	6.878727217	4.80825	4.51045	4.9729	4.9034	4.57295	4.69385	4.4934	4.44345	4.67175	4.58255	4.4155	4.4566	4.4413	4.81165	5.01635	4.27725	4.66915	4.8953	4.72905	4.5092	4.3862	4.4638	4.7101
ANKMY1	6.566369412	6.71198478	6.631780382	6.717477912	6.461899492	6.4175055165	6.3356244405	6.737165787	6.559778279	6.480944404	6.701953851	6.560240815	6.5707828785	6.508969788	6.6180796315	6.7342161555	6.550363882	6.683847193	6.658103014	6.7303058045	6.6296891	6.5503166405	6.4613390405	6.471430041	6.738221106	6.8496955185	3.1421	2.9429	2.9642	2.8827	2.9954	2.9383	3.4574	2.9024	3.1059	3.4736	3.1239	3.0166	2.7817	2.7187	3.2167	2.92	3.0594	2.9343	2.883	3.2102	2.8502	2.8469	2.8217
ANKMY2	9.491950371	8.592216907	9.509184423	9.074166918	10.02161718	11.12163623	10.07791281	9.294597508	9.628819649	8.812890258	10.00242684	9.800644043	9.923195793	10.0264576	9.077254623	9.578039946	8.971057914	9.413472205	9.312835285	8.768604092	9.52235772	8.552641696	9.764198731	9.770560185	9.526643604	9.132793668	8.9619	8.5405	8.8532	8.6287	8.6193	9.0424	8.7109	8.8366	8.9451	8.21	9.0499	8.5182	8.5106	8.5408	9.4542	8.6872	8.6872	9.2884	8.6282	8.7395	8.8156	8.9346	8.4151
ANKRA2	7.365836428	7.849455349	7.671455162	7.666993809	7.794130381	7.205973827	8.162220233	7.621219597	7.419062293	7.494033577	8.493849604	7.990767129	7.835336911	8.159103457	7.060790826	7.720753595	7.426864404	7.406556092	7.523306421	7.73994936	7.369476796	7.218123618	8.03043538	8.027569771	7.497970931	7.548849615	6.1538	6.7975	6.20215	6.3148	6.65815	6.90345	6.37585	6.74755	6.61005	6.5974	6.82605	6.42165	6.06485	6.7798	7.04755	6.7574	6.70345	7.1429	6.2627	6.4909	6.44	6.60355	6.5332
ANKRD1	5.477108132	5.738883983	5.387031097	5.430309175	5.11165856	5.189795342	5.188620771	5.31631324	5.382899084	5.298829642	5.476230479	5.272274965	5.277988143	5.31634144	5.314954469	5.403448571	5.281616667	5.677026482	5.400462954	5.351454645	5.230662274	5.179099707	5.209164609	5.502748617	5.370674258	5.228804083	1.9774	2.0864	2.0206	2.0312	2.2436	2.2142	1.9662	2.2452	2.1432	1.89	1.9874	2.0976	2.2471	1.9447	2.0148	2.0427	1.9244	2.1796	2.1086	2.4365	2.0151	2.2455	2.1367
ANKRD10	9.246723865	10.00801827	9.125983081	8.734143617	8.560067073	10.00511936	9.157610207	10.04804878	8.810719552	9.981509397	9.988553075	10.62283556	9.452503714	9.946840543	9.270252402	9.632808369	9.164220882	8.779223219	9.095147486	9.912856302	9.068928086	9.181820406	10.01266986	9.90481152	9.112099577	10.0787423	6.6935	6.3478	7.08125	6.68305	6.78545	7.55075	7.1618	6.70475	6.9885	6.86965	7.5384	6.7228	6.5527	6.51695	7.7539	6.788	6.5254	7.63385	6.81665	6.3533	6.5949	6.9085	6.4362
ANKRD11	8.701941003	9.193781988	7.865317085	8.2305688	8.380945945	8.5613293	8.040807611	8.719052579	8.497902995	8.54201852	7.972174704	8.119351144	7.757870084	8.298731593	8.291272624	8.099644615	8.598589597	7.699165584	8.317014482	7.888977135	8.511258263	8.454008818	8.677816687	8.724559049	8.448444671	8.042953588	6.8657	7.0507	6.7586	6.8812	6.9117	7.0233	6.8281	7.0927	7.0354	7.2797	6.9505	7.0828	6.7235	6.8937	6.5547	6.9532	6.9119	6.3921	6.7515	6.7639	7.215	7.0413	6.7936
ANKRD12	7.929880804	7.0573896125	7.791932909	6.765930546	7.7342962675	7.255353024	7.9694653965	6.946425361	7.6676355905	7.251224073	8.07579802	6.9023622815	7.5717008495	6.770311139	7.804984705	7.216609253	7.0630963455	7.461841451	7.9153932735	6.597878621	7.827961354	6.8960605225	7.758456067	7.486056954	7.883492812	7.202889663	6.9245	6.88355	6.71995	6.9472	7.1332	7.2628	6.88505	6.78195	7.3351	7.4785	7.5522	7.33625	6.69225	7.0489	7.26405	7.01855	6.9565	7.32785	6.779	7.12105	7.19655	6.8968	6.7301
ANKRD17	8.877653184	9.006066058	9.52954473	9.46228405	8.572940697	9.212194285	8.920000651	9.448502745	9.365316487	8.948534667	9.353714108	9.618549965	8.817835708	9.218075728	8.781234593	9.490467835	9.327002074	8.944283029	8.562504032	9.312659333	8.977792248	9.481469864	9.632450785	9.5365215	9.125825244	9.040963048	7.6871	7.2493	7.5872	7.3933	7.4258	7.9106	7.4664	7.479	7.363	7.9751	8.1757	7.6225	7.3049	7.1438	7.7002	7.44	7.4952	7.7829	7.4512	7.2538	7.4659	7.1495	7.1256
ANKRD2	7.706280529	7.525452842	7.215768128	7.397259136	7.551046601	7.46709418	7.207293902	7.268928929	7.441574298	7.341672584	7.433352566	7.10328566	7.472888031	7.533982495	7.909433618	7.256068622	7.600585632	8.115174553	7.707937376	7.548109192	7.519211929	7.357466033	6.858467365	6.94628317	7.661369398	7.501990944	3.0024	3.4445	3.2443	3.3917	2.6729	3.2815	2.8746	2.534	3.3604	3.3976	2.7949	2.8383	3.0065	2.9404	3.2236	2.7296	2.9712	2.7358	2.8633	3.005	2.9992	3.2823	3.0136
ANKRD26	6.6415026465	6.6876773535	6.5829087745	6.6658060075	6.765267747	6.5897599155	6.5174325685	6.611663312	6.473565939	6.459689444	6.53848485	6.668994164	6.7225274265	6.872100405	6.544806331	6.4363178675	6.5264900215	6.685787895	6.388899639	6.5822547665	6.558422886	6.5211562655	6.693757159	6.6182657755	6.6305345895	6.506356673	3.3242	3.69745	3.5379	3.85615	3.45465	4.48105	3.17145	3.49865	3.8565	3.86295	3.8035	3.6393	3.48055	3.72065	3.8472	3.8539	3.5123	3.96315	3.4481	3.95655	3.96045	3.44845	3.31715
ANKRD27	8.868370525	9.153420821	9.158492229	9.192600628	8.884257618	8.709032007	9.710209304	9.886173085	8.804765878	8.628297043	9.435994376	10.01827834	8.937622846	8.834857205	8.576958972	9.026612443	9.806327558	8.307356236	8.523190541	9.451404364	8.767381981	9.785335184	9.413504743	9.515635875	8.897089461	9.17159181	7.863	7.366	7.9356	7.5741	7.4652	7.583	7.4883	7.6176	7.4683	7.7666	7.8707	7.4431	7.6328	7.0762	7.9183	7.3789	7.2826	7.4463	7.2967	7.5842	7.3757	7.3505	7.4189
ANKRD28	8.59034838	9.372927287	8.659608864	8.593996133	9.208604648	8.983978974	9.098272908	8.85498094	8.465116902	8.725830651	9.141978962	9.326463219	8.827350302	8.727834919	8.57507985	8.5584947	9.446764434	8.499224757	8.546703822	9.589170037	8.511021387	8.218707058	8.659498677	8.973343704	8.685317757	8.61040932	4.85365	4.64285	4.1682	4.41675	4.7317	4.77415	4.4883	4.63795	4.4698	4.73815	4.84785	4.7342	4.2157	4.0701	4.59615	4.73525	4.71305	4.3115	4.41955	5.0523	4.81065	4.59215	4.43465
ANKRD34C	5.092630809	5.249159952	5.009444308	5.031503318	5.18254359	4.996899565	4.955447431	4.983836099	4.793775633	4.83800855	5.009085415	4.871650068	5.077669829	5.063442296	5.168859258	4.927029029	4.989137676	5.129303125	5.047672856	4.942317638	4.903175998	4.889171462	5.092461034	5.530451423	4.95638117	4.80634997	2.0405	2.1857	2.5174	2.1887	2.1468	2.5887	2.182	2.0913	2.176	1.9549	2.2708	2.1387	2.1585	2.4089	2.0715	2.1513	2.0238	2.1673	2.3249	2.3868	2.4386	2.1598	2.2772
ANKRD36	5.37882785	5.227913543	5.149076967	5.035612059	5.149134792	4.988338902	4.944455668	5.070971787	5.509573343	5.04350843	5.323736357	5.276479505	5.036802731	5.031224537	5.547989858	5.123326599	5.042276407	4.917565308	5.113324965	5.13145343	5.196558508	5.103403405	5.529723815	5.228935401	5.429478512	5.014781358	2.3336	2.2061	2.3011	2.1959	2.0936	2.4815	2.1486	2.1299	2.0352	2.2874	2.1682	2.3247	2.1455	2.331	2.2306	2.2955	2.3073	2.4365	2.2084	2.1416	2.4718	2.3215	2.3932
ANKRD36B	8.259547544	7.825226876	7.157975244	6.587462012	7.170618389	7.129974115	7.950848312	7.965477933	7.714159794	8.143947333	8.197358521	7.89107433	7.643973042	6.430919935	7.423694201	7.936055729	7.320208018	6.809639306	7.652723932	7.495609232	7.63857474	7.549618906	7.814903889	8.078338021	7.240837167	8.016336664	3.3206	3.1475	3.6483	3.1967	3.3983	3.6631	3.7034	3.3053	3.1953	3.2919	3.2757	3.4066	3.3494	3.5116	3.52	3.2132	3.3137	3.7158	3.0564	3.5135	3.4108	3.4062	3.1175
ANKRD40	7.529614672	8.099528766	7.976705293	8.172717714	7.858592867	7.882789578	7.848786013	7.747789876	7.664458982	7.799625571	7.669708294	7.932547296	7.831314221	8.146508399	7.768944463	8.13654917	8.013463817	7.986617702	7.750062539	7.979930739	7.370139959	7.608462015	7.930052211	8.076246398	7.486893792	7.708012768	5.3806	4.90805	5.1896	5.35615	4.9657	5.4126	5.22315	5.3882	5.2551	4.9235	5.6259	5.2574	5.3373	5.07415	5.18585	5.03855	5.1865	5.0879	5.4424	5.38285	5.2388	5.13805	5.0593
ANKRD46	7.707697783	8.081464349	7.81180954	8.520356682	7.596604082	8.023330957	8.344327085	8.688141601	7.588965261	7.868543091	8.032091365	8.329699837	8.165297972	9.190617112	7.330853375	8.400455732	8.180413905	7.429890702	7.453830647	8.244847778	7.398739001	7.696590884	8.458380578	8.494695523	7.545201393	8.438091435	4.7181	4.8814	5.1112	4.628	4.74055	5.2565	4.8984	4.5355	4.72425	4.9353	5.28285	5.00205	4.8918	4.8761	5.2582	4.64915	4.98635	5.08945	4.79665	4.88225	4.7907	4.6487	4.7338
ANKRD49	9.320310155	10.15337297	9.560545112	9.03306151	9.454002021	8.943880918	9.643519078	9.765759124	9.170676171	8.677487077	10.02157884	10.0987702	9.814835496	9.707500891	9.208380646	9.181533625	9.840890204	9.538789771	9.422751353	9.620395394	9.067262283	8.89452631	9.532175345	9.485818486	9.210334703	9.157975585	8.1282	7.8279	8.1052	8.0717	8.0055	8.5535	8.0709	8.025	8.2976	8.9226	8.6387	8.0356	8.0155	8.4363	8.7545	8.1373	7.8997	8.7305	8.0123	8.1327	8.0651	8.1486	7.933
ANKRD53	5.986772483	5.952157083	5.972660346	5.899713392	6.112137745	6.045563102	5.805160432	5.780904435	5.961044025	5.824757787	6.094139148	5.642672046	5.977643107	6.048381036	5.969981123	5.680783611	5.859428654	6.22882617	6.169148442	5.695233946	6.06965214	5.949054026	5.576600012	5.668711399	6.19106718	6.069134303	2.0323	2.1307	2.4644	2.2331	2.3008	2.4045	2.4627	2.1303	2.2238	2.0448	2.3081	2.3198	2.2702	2.0216	2.2409	2.1766	2.0742	2.2192	2.3206	2.5585	2.7013	2.4763	2.2292
ANKRD55	6.171405534	6.315175862	6.230943547	6.244345485	6.118112514	6.15152161	5.992188956	6.18754631	5.984826889	5.884494225	6.221760925	5.893881324	6.269228881	6.085918796	6.45379057	5.976996677	6.291135946	6.37082514	6.296509788	6.044511889	5.792919434	6.058035645	6.13227403	6.268767127	5.918725551	5.765213189	2.1843	2.4483	2.7106	2.2205	2.5813	2.4593	2.6968	2.4105	2.5881	2.4024	2.4006	2.4084	2.707	2.6343	2.3608	2.594	2.804	2.3739	2.4322	2.3231	2.515	2.4636	2.4146
ANKRD6	5.7556963505	5.69264907	5.708596853	5.47176945	5.7047929555	5.449614977	5.6919077125	5.4514802035	5.618825191	5.5153207085	5.643995568	5.860746785	5.899299412	5.4950638325	5.6005320175	5.4221448165	6.085127608	5.60779823	5.7705360365	5.8698105685	5.48937413	5.344944301	5.600735448	5.520974772	5.61906879	5.5328301315	2.2417	2.46385	2.93825	2.5573	2.97735	3.2232	2.6356	2.7182	2.73875	2.4573	2.9722	2.8255	2.61855	2.80615	2.81265	2.8235	2.828	3.1367	2.80595	2.7058	2.60935	2.37875	2.7883
ANKRD7	5.093906517	4.991455748	4.86593509	5.107144241	4.923407451	4.862941341	4.82897564	4.937966975	4.86161161	4.968769082	4.762767153	4.927225993	5.025253858	5.023825817	4.968843373	4.739014428	4.926305367	5.000164351	5.025199657	4.860936358	4.809813656	4.800738199	4.913095417	4.922017517	4.844904021	4.873278234	1.892	1.9402	1.9199	1.9363	2.0001	1.7989	2.1042	1.875	1.8544	1.8336	1.9475	1.9123	2.0748	1.9517	1.8132	2.1937	2.076	2.0841	1.9116	1.8465	1.9313	1.7679	2.0954
ANKS1A	9.018591536	8.857480616	8.832952997	8.408183113	8.650671506	8.749346139	9.449363736	8.871669593	8.314340232	8.783119135	9.139673371	9.248188815	8.538510329	9.349269509	8.253130384	8.4203058	8.711125391	8.323051598	8.390010864	8.559170219	8.405152435	8.893771387	8.768468385	8.589817507	8.88348762	8.509279312	2.7572	2.9497	2.7524	3.0629	2.7508	2.4798	3.1094	3.1401	2.8722	3.1097	3.085	2.6521	2.6851	2.7834	2.8839	2.8367	3.0806	2.4366	2.5291	2.8008	3.1253	2.531	3.0125
ANKS1B	5.525147744	5.305397222	5.283264619	5.275323512	5.325467486	5.516449906	5.531621657	5.336346971	5.456484869	5.408969915	5.27015697	5.272730215	5.652722901	5.4662402	5.625095782	5.236867523	5.406862968	5.370195667	5.349286507	5.579889168	5.165784544	5.328384007	5.18819554	5.222729853	5.332081635	5.086845379	2.0683	2.11725	2.2904	2.19105	2.1993	2.4192	2.2259	2.0574	2.06885	2.1725	2.1504	2.01925	2.1114	2.14225	2.2284	2.10875	1.98865	2.14155	2.0471	2.1177	2.0719	2.1905	1.98595
ANKZF1	9.265459646	9.498813948	9.174764199	9.272116659	9.036013879	8.705423839	8.996238854	9.373621361	8.84347338	9.327726656	9.435239137	9.710307428	9.197292446	9.12571752	9.044650555	9.238983692	9.663109952	9.437367186	9.291020196	9.416832026	8.6473392	8.758190945	8.604583245	8.506077887	9.042632022	9.294127454	3.6058	3.49465	4.2398	3.9352	4.36145	4.26175	4.12585	3.46915	3.518	3.7032	3.9976	3.7536	3.56975	3.5006	4.32585	3.65915	3.36825	3.86185	3.7722	3.5454	4.1583	3.70695	3.60165
ANO1	5.230289295	5.477186827	5.073574957	4.79972647	4.87953191	6.828557248	5.02957713	4.892022117	4.865161697	5.359643141	5.275180749	5.46035241	4.646184794	4.743900131	5.035313583	6.419098041	4.769481987	4.802792605	5.155132262	5.092964369	4.991398003	5.113163456	6.480874573	6.97778886	5.103646557	6.241063281	4.1844	4.1801	3.917	4.6542	4.1403	3.567	4.0162	4.3383	4.6891	4.5814	3.3705	4.5268	4.5302	4.0821	4.0073	4.6804	4.6566	5.6281	4.6813	4.6359	4.1834	4.8659	3.7865
ANO10	9.466378731	9.064420919	9.270232613	9.487510884	9.676502429	8.786936751	9.63734505	9.099679364	9.34663673	8.88687902	9.908380168	8.882545013	9.75795323	9.761207241	9.708530066	8.561040111	9.083532839	9.97543686	9.368639314	9.049252579	9.891973365	9.091989753	9.411455866	8.717814277	9.756544804	9.005314474	5.979	5.7318	6.0743	6.6964	6.4373	6.3084	6.3477	6.4148	5.8582	6.3326	6.5009	5.9496	6.5316	5.3622	6.2535	6.0811	6.0195	6.0974	6.1955	5.8935	6.3458	5.8962	6.4546
ANO2	6.837902181	6.779038247	6.555219006	6.652537603	6.688306413	6.529501185	6.411713597	6.660506251	6.647816039	6.422944762	6.629749373	6.472421868	6.575943888	6.812257404	6.792620489	6.536705515	6.556557623	6.9295966	6.572138125	6.505628734	6.632300116	6.540386544	6.533270806	6.673633209	6.647453596	6.542129726	2.5099	2.7965	2.6162	2.8025	2.7106	2.8941	2.8004	2.9681	2.6786	2.9182	2.886	2.7421	2.8707	2.518	2.8988	2.5764	2.7318	2.5659	2.4762	2.9244	2.9739	2.6825	2.6118
ANO3	4.89085628	4.903426319	4.890038967	4.758937514	4.897365564	4.763522142	5.00549312	4.850049848	4.845133005	4.812109059	4.788161421	4.728485909	4.947688805	4.809362714	4.851671566	4.841979104	4.744557208	4.948233941	5.014705995	4.872560236	4.811180248	4.688563641	4.965674964	4.906605133	4.691670422	4.923490499	2.3269	2.0503	2.40655	2.4163	2.22795	2.3592	2.2329	2.21425	2.2644	2.1515	2.51245	2.1474	2.13675	2.3561	2.24255	2.19795	2.23775	2.30675	2.249	2.34895	2.12095	2.21415	2.23195
ANP32A	7.818698607	8.038786139	8.009031802	7.520527129	8.425991368	8.62016479	8.955658703	7.77202636	8.240746636	8.390321975	8.644891083	8.658166868	8.392311864	8.068117829	7.549728444	7.956209882	7.893934633	7.721543933	7.275534261	7.854848403	8.098039633	8.383957581	8.688246628	8.544844125	8.148229938	8.723182469	7.41175	7.3863	6.92845	7.60655	7.1219	6.70915	7.2349	7.25945	7.162	6.9583	7.3387	7.314	7.43775	7.1365	6.3947	7.1793	7.5078	7.1122	7.27885	7.39535	7.56245	7.57275	7.708
ANP32B	11.093288485	11.606679615	11.21171919	11.323006025	11.39739599	11.72519098	11.489865995	11.397705035	11.24780659	10.96197478	11.21346413	11.0812311	11.44369615	11.524700675	10.92753996	11.2521773	10.658065355	10.535254925	10.863116105	11.2381944	11.147061495	11.056462155	11.511597925	11.564479045	11.031397245	11.59100851	10.12535	10.0761	9.78935	9.81205	9.7072	10.01985	9.78985	9.59695	9.89665	9.3851	9.80615	9.86905	10.063	9.85805	9.7232	9.69725	9.8436	9.65115	9.89635	9.8333	9.93015	9.80065	9.8588
ANP32C	7.040795312	6.864504697	6.68494593	6.458676469	7.002914507	7.025863997	6.779645336	6.956627326	6.918099173	6.991973242	6.878389582	6.766888739	7.00036591	6.935992945	6.951076996	6.415810169	6.699637758	7.061040428	6.853583013	6.59236597	7.086391757	6.822959781	6.613113188	6.644470897	6.942607184	6.938709355	2.0205	2.1691	2.2681	2.4439	1.9644	2.2814	2.109	2.1365	2.33	2.1344	2.3005	1.9282	2.2343	2.2328	2.1011	2.2831	2.0189	2.3352	2.1636	2.2567	2.1154	2.3771	2.2644
ANP32D	5.820086002	5.878253903	5.827826429	5.748054373	5.776268576	5.703209457	5.758049927	5.732570093	5.647227663	5.602069905	5.627866843	5.570514369	5.552389471	5.619602372	6.000362229	5.761470104	5.886372233	6.137801528	5.876058554	5.807548958	5.633725274	5.594201531	5.650425311	5.63134535	5.648729281	5.796000932	2.19505	1.96705	2.16665	2.2271	2.133	2.1585	2.30745	2.0391	2.17965	2.0409	2.14985	1.92105	1.93545	2.14995	2.21655	2.06675	2.00665	1.92735	2.00425	2.05665	2.0054	1.9967	2.2572
ANP32E	7.400708737	7.4185614	7.2389106355	7.329136814	7.877790466	9.1132587875	7.955725075	7.868854357	7.6378204605	8.0489805555	7.2495103935	8.2436836715	8.0331384725	8.0260367065	7.317239039	9.4692623385	7.4103844075	6.7869062345	7.0006453365	7.3954077765	7.328452626	8.3980401135	8.6148526525	8.975460944	7.295854822	8.3236710325	4.3947	3.7143	3.0293	3.3003	3.0649	3.5377	2.6197	4.0493	3.3416	3.0645	3.177	3.3678	3.2394	3.6015	3.1483	3.4761	3.4265	3.8838	3.5575	3.3483	3.151	3.4026	3.8547
ANPEP	9.865867322	6.582127014	9.490896399	6.257079248	9.709056386	6.831359089	10.08109368	6.78539152	8.420873317	6.954540423	10.41790284	6.791789272	11.48183708	6.70321844	11.23901685	6.692304654	7.429072518	11.68309698	9.168889442	8.462937283	10.48767159	6.790187311	10.73800211	7.505588331	10.77862628	7.907933706	10.31905	10.60375	8.23835	10.729	10.634	10.32145	10.9591	11.1559	10.35215	10.1298	11.0116	11.16805	11.08995	9.29395	10.02715	10.88625	10.1964	10.3848	10.76755	9.91925	11.1433	11.1156	10.3395
ANTXR1	6.122813157	6.201602546	5.8948014525	6.035145901	6.0490196505	6.0571853515	5.8480508765	5.929927685	5.9641649475	6.5275173065	5.957144083	5.959541321	6.106178439	5.975510205	6.019507889	5.9120126535	5.823088005	5.985802045	6.0373322845	5.89439325	6.0753511515	6.221058145	5.9639260425	5.931467176	6.10618395	6.0921209885	2.61895	2.62935	2.58135	2.5414	2.70845	2.38745	2.7861	2.63435	2.53365	2.9917	3.21315	2.4737	2.89685	2.85165	2.71935	2.33875	2.6795	2.6202	2.50595	2.6614	2.49815	2.5633	2.52735
ANXA1	8.699652792	7.867554452	9.655621539	8.719468911	8.513588391	10.17554873	9.102774977	8.496435027	9.111993161	9.653763333	8.120438342	8.783011929	8.710350024	7.735196665	8.788371223	10.42164384	8.297348898	8.277762795	9.228378231	8.561609971	8.727492166	9.103720582	8.935441398	9.05039833	8.738315151	9.499403178	7.2856	7.4009	6.9818	6.617	6.7329	6.0459	6.6616	6.7524	7.9588	6.4642	6.4227	6.7681	7.4103	7.4302	7.2207	6.6033	7.0309	6.9097	6.7259	6.944	6.7961	7.0626	6.9806
ANXA10	6.021499642	6.220929855	5.711569163	6.135511626	6.27170756	6.903112935	5.537291963	5.902556672	5.832452289	5.921917822	5.843347932	5.786653331	5.834135931	5.983377215	5.851832218	10.64813436	6.156196283	5.907645577	5.829745097	5.653998298	5.655416473	5.650878917	5.964118682	5.968818974	5.788949662	6.195936761	2.572	2.6756	2.8425	2.5523	2.2437	2.2442	2.4177	2.42	2.2713	2.5537	2.4521	2.4836	2.3558	3.0377	3.2035	2.6156	2.552	2.3649	2.4884	2.2166	2.453	2.4212	2.2556
ANXA11	10.6433964545	10.3159880355	10.2078934355	9.4159591835	10.383036819	10.3758609715	10.7426859395	10.240514819	10.5589309285	10.521279692	10.6296782125	10.194570331	10.1794680135	10.4317710045	10.2541723285	10.043162402	10.3823531715	10.5471061405	10.7510186925	10.092661736	10.8184909255	10.3897569035	10.383060141	10.1789263205	10.5658043005	10.3456783865	9.7468	9.7408	9.8571	10.30385	10.20525	9.6291	10.0358	10.30125	9.59675	10.1822	9.7981	9.6325	10.2804	9.7926	9.591	9.92165	9.738	9.8116	10.27415	10.0676	10.0884	10.03245	10.2424
ANXA13	8.583846151	8.635801593	8.584631324	9.524616195	9.830360713	10.69999138	8.736995182	8.33719734	8.961301652	8.632120066	9.096324481	8.310292246	8.864044284	7.806121312	8.626037691	8.393250166	8.168655655	8.528382261	8.312762101	8.261839066	8.98040488	8.779358031	8.153220719	8.44464288	8.520351947	9.941732237	7.06915	7.166	6.94215	7.47195	6.588	7.023	7.32625	7.44495	7.0994	6.93265	6.0494	7.57785	7.87515	7.31905	7.7498	6.7513	6.6859	6.85325	7.35585	7.2578	6.1422	6.9991	6.08515
ANXA2	13.05502229	13.07890954	13.07031056	13.27017962	13.40970654	13.99770044	13.2530037	13.25701567	13.34675155	13.64205229	13.30962052	13.68231281	13.16045519	13.24005524	13.25393053	13.68776838	13.5342715	13.26386144	12.89823125	13.22095145	13.26929162	13.65031822	13.40868059	13.09932673	13.37858309	13.5652373	9.9061	10.2478	10.26205	10.47735	10.3332	8.76005	10.3739	10.6642	10.1099	10.2003	9.5209	10.1044	10.3809	9.79275	9.5037	10.20125	10.3572	9.4863	10.34945	9.9352	10.0308	10.0318	10.68825
ANXA2P1	6.692634139	7.13393571	6.994092544	7.257955115	7.162077151	7.439681359	7.146529719	6.817406161	7.034947923	6.949192076	7.066282177	6.832321198	6.992138453	6.886058799	7.398308381	7.309176027	7.169456355	7.360646819	7.328415417	7.123554063	7.016020384	7.053428311	6.934994797	6.970400021	7.240548867	7.233221628	2.7463	2.3357	2.6679	2.4272	2.5771	2.6552	3.4429	2.5344	2.5591	2.187	2.3058	2.3885	2.3782	2.2168	2.4457	2.4886	2.5101	3.0449	2.2208	2.6084	2.0814	2.8776	2.5571
ANXA2P2	9.77892847	9.848033439	9.704801399	9.807540046	10.06500113	10.58397995	9.919964494	9.85979829	9.854675941	10.23397647	9.967990814	10.38381046	9.707850928	9.906944878	9.838596401	10.19831292	10.02008019	9.917205663	9.726517201	9.823229325	9.823569511	10.18306799	10.49038434	10.23210689	9.847761488	10.14425532	11.1623	11.4144	11.2166	11.4297	11.4468	10.3901	11.4164	11.6903	11.3048	11.1353	10.7721	11.1245	11.4724	11.15	10.9929	11.4692	11.5312	10.8919	11.5837	11.0954	11.2695	11.3659	11.7123
ANXA2P3	8.64502241	8.636039043	8.125134486	8.501760181	9.067782965	9.17896534	8.876135014	8.676289372	8.652142138	8.835151287	8.76419287	8.961200625	8.665879327	8.893709258	8.325697453	8.488621717	8.334284639	8.559392913	8.410193712	8.291533919	8.72200875	8.673325355	8.540277623	8.835212855	8.782661212	8.781045496	2.6749	2.7443	2.6426	2.9475	3.0679	2.759	3.0042	2.6746	2.7122	2.5234	2.4384	2.5846	2.6458	2.8022	2.5942	2.9552	2.7643	2.7386	2.9295	2.4949	2.508	2.8206	2.7557
ANXA3	7.142808993	8.08098759	6.660431261	8.584429731	7.432679377	9.751923892	7.839506509	9.292513119	7.442551159	8.828688604	8.005877715	9.699845058	7.465844667	9.515515785	7.079151084	8.990768413	8.454438066	6.313491918	6.914338281	8.257400591	7.004505591	9.71954949	8.244919233	8.662620598	7.717764362	8.806685359	7.59175	7.64435	7.84335	6.89675	8.1174	7.4614	7.5792	7.45445	7.5028	7.32455	6.9743	7.5972	7.63775	9.4915	7.77785	7.459	7.49235	8.48615	8.00595	7.568	7.4765	7.56025	7.3302
ANXA4	11.115089135	11.544967775	10.78620288	11.528477335	10.88001215	12.06250442	11.27141697	11.502295495	11.136679365	11.55165901	11.69097343	11.632075235	11.291637885	11.84675564	10.98385546	11.01478219	10.89796223	11.081001785	10.736774095	10.994242595	11.679949295	11.904852555	11.812768425	11.57926705	11.685437795	11.829712305	10.2468	10.7915	10.1359	10.5999	10.5546	10.3164	10.4228	10.4971	10.4593	10.8131	10.2568	10.695	10.4902	10.3378	10.5703	10.5635	10.5847	10.2536	10.5544	10.3014	10.6073	11.0728	10.5489
ANXA5	9.852495879	10.60838575	10.35254299	10.29495733	9.448209948	10.75030849	9.975353885	10.81952635	10.46372626	10.87426249	9.260137234	11.02875654	10.01114467	9.782837533	10.20992633	10.85620094	10.45783261	8.841950939	10.08216333	11.01951864	9.940463789	10.57827943	10.41433759	10.70558736	9.761767945	10.75376633	7.7485	7.97725	7.9902	8.03285	7.7671	6.58795	7.1847	7.6376	7.9647	7.23695	6.89345	7.46475	7.78035	7.92055	6.88395	7.73385	7.9611	6.92735	7.89425	7.03335	7.47815	7.4396	7.9284
ANXA6	10.06921481	9.87605759	9.778720426	8.877657872	8.768045787	9.451362094	8.97909124	9.728849956	9.694756253	10.64089669	8.500200313	9.29528578	9.074665398	8.471227021	9.478309038	9.032844744	9.942051081	8.803153435	9.642095797	9.082645629	9.348212303	10.32777144	9.156949355	9.2014645	9.515881019	9.801343468	4.3845	4.1143	3.8007	4.331	4.3052	4.0323	4.3674	4.1385	4.8217	4.3082	3.9627	4.0579	4.2347	3.9923	3.8988	4.1252	4.3191	3.7533	4.6484	3.7573	4.4203	4.3256	4.6047
ANXA7	9.434532186	9.744773547	9.8919574465	9.380631978	9.895187296	10.16761945	10.1330503145	10.1105289555	9.9649328585	9.7145194645	10.0822238435	10.0828706605	9.9924167645	10.258145411	9.2619151845	10.05456508	9.838219255	9.225793013	9.2817896895	9.6114676735	9.797806814	9.651083306	10.427852405	10.42019512	9.928598481	9.997095347	9.07	9.2058	8.75785	9.03885	9.05195	8.947	8.96545	9.20755	9.3263	8.7784	9.18035	9.12145	8.894	8.972	9.0112	9.0194	9.2311	9.26565	9.1111	9.04225	9.10825	9.0131	9.16715
ANXA9	6.7955057775	6.6007075265	6.273455836	6.5820588985	6.4864158085	6.6998644165	6.3588901125	6.9319496185	6.348349824	6.5549707245	6.4502611895	6.780698595	6.5386649275	7.302808195	6.3705741705	6.6663569915	6.8304963525	6.6504141545	6.596487934	6.738662849	6.7172141995	7.1953312875	6.2181183355	6.5747162445	6.450262262	6.611433232	2.6167	2.6332	2.6384	2.2995	3.0529	2.3641	2.6697	2.7054	2.6843	2.5584	2.2055	2.8566	2.3741	2.5128	2.4526	2.5709	2.3945	2.1469	2.5651	2.2769	2.1542	2.7361	2.5608
AOAH	7.29861393	8.203416501	7.628900611	8.076856471	7.971954598	7.476944389	7.771231812	7.724867959	7.912970578	8.300344695	7.740820243	8.362448431	7.882073879	8.184126593	8.183778853	7.084316841	8.202076778	8.06275053	7.804731806	8.18077938	7.847288838	7.114533628	7.196179479	7.335079525	7.977810552	7.692112126	5.6352	5.501	5.95	5.3859	6.0336	6.1089	6.0213	5.9364	6.2173	6.6427	6.0969	5.5833	5.8444	5.7399	5.785	5.8338	5.2708	6.5728	5.7427	5.7521	5.7232	6.1267	6.191
AOC2	6.879228964	6.955112203	6.272074128	6.542924021	6.961700289	6.952095543	6.603242308	6.881787849	6.791642903	6.764185585	6.766009953	6.592942788	7.203050706	6.801480879	6.651233893	6.467423678	6.722098953	6.726362791	6.67413676	6.732826331	7.117156773	7.090393431	6.948572373	7.124892493	6.609483389	6.708067124	2.4477	2.3923	2.2536	2.2025	2.4124	2.3739	2.5246	2.4624	2.4762	2.4332	2.3351	2.4711	2.4592	2.2921	2.1268	2.341	2.3414	2.5353	2.6476	2.4995	2.4088	2.0934	2.1742
AOC3	9.06222347	7.021009093	8.225154949	6.035654524	7.461520739	6.792219735	8.66971798	6.861044556	7.154010444	7.036785855	7.15351094	6.952929272	7.100187428	6.276340785	7.677008829	6.516482105	6.370561767	6.766555276	8.161741614	6.081959422	7.225222221	7.061022948	7.031457582	6.478914881	8.414645223	7.211073179	3.43975	3.6193	3.51725	3.06495	3.4167	3.27915	3.3295	3.37505	3.54935	3.4677	3.4129	3.1728	3.87515	3.58955	3.7091	2.95115	3.7395	3.361	3.29	3.66035	3.003	3.5367	3.74455
AOX1	7.3216366075	7.328266748	7.2953493305	7.007301563	6.961643015	6.9243026905	7.1683003525	6.9704116075	7.285604116	7.019648092	6.955953093	6.9209840295	7.2801854915	6.940552091	7.22536956	6.7832664335	6.904630343	7.356432448	7.54046016	8.3779117855	6.9096479595	6.6946834775	7.026483606	6.8892273655	6.951607048	6.852706546	3.1127	3.1378	2.9545	3.9632	3.4203	3.2372	3.9577	4.4588	3.4027	3.077	2.8304	3.1735	3.0708	3.1802	3.2171	4.0423	4.1087	3.6157	3.4971	3.2128	2.9109	3.8729	3.7444
AP1AR	6.970227402	6.711498016	6.622345369	6.764961844	6.215138556	6.593036172	6.812760528	7.15651274	6.641680673	6.580764294	7.333199041	6.90678345	6.607798699	7.019027896	6.389709332	6.751128397	6.712178912	6.724544883	6.651104242	7.005583975	7.176137948	6.697480713	7.234338444	7.021970137	6.848416556	6.546007123	7.70175	8.0399	7.50655	7.6854	8.0871	8.48145	7.987	8.26065	8.11675	8.20305	8.5919	8.0077	7.97915	8.2063	8.3578	8.2378	8.28895	9.17485	8.00145	8.2383	8.2396	8.1964	7.8747
AP1B1	9.421937136	8.52208887	9.265831992	9.695460494	9.341898481	9.458674472	9.36884064	8.825021354	9.363409827	9.310214874	9.481619005	9.20218496	9.361623535	8.935119753	9.600443561	9.272765384	9.263400657	9.634063355	9.387525011	9.198984315	9.716107266	9.292893834	9.436827454	9.407374707	9.63939677	9.076487289	6.11885	6.12275	6.13645	6.3518	6.6288	6.4604	6.4209	6.29955	6.231	6.6806	6.3011	6.4177	6.5128	6.18205	6.09575	6.51165	6.2276	6.11435	6.67465	6.2202	6.38695	6.5204	6.39005
AP1G1	8.264537753	8.701643767	8.472842231	9.174872468	8.369775442	8.108556237	8.733906809	8.425143381	8.618875314	8.30791877	8.663423609	8.880802877	8.537667869	9.144539936	8.486488448	9.071906079	8.462759488	8.692892043	8.272077221	8.068473485	8.434134573	8.734097795	8.906536269	8.916037344	8.615862573	8.243737056	4.06595	3.84915	3.6835	3.8765	4.0333	3.93595	3.93685	3.9065	3.8897	4.06605	3.72445	3.88825	4.0131	3.8949	3.9917	3.90195	3.8236	3.95155	4.06465	3.95615	4.0375	3.95935	4.05715
AP1G2	8.1075725565	7.9001015215	8.126315015	8.3648350415	8.08822067	8.181214446	8.062271236	8.2654124115	8.0500510375	7.7000930105	8.454893736	8.489902148	7.9870587365	8.481189526	8.006263167	8.53202621	8.060691295	8.2930105855	7.965408482	8.4544537535	8.0367472345	7.8044378525	8.0651246315	8.1203726895	8.3343998875	8.305809185	7.665	7.0875	7.7418	7.7226	7.7992	8.7399	7.9209	7.7312	7.6675	7.5238	7.8594	7.5272	7.5271	7.4262	7.9728	7.2992	7.4704	7.815	7.5487	7.2311	7.7964	7.1877	7.4689
AP1M2	9.528065955	9.7622415395	9.5976447475	10.094785275	9.633601901	9.84172335	9.582976029	9.9671593655	9.762683493	9.7200003975	10.059682595	9.97302039	9.651976213	10.223263235	9.7390304535	9.9399652575	9.907818848	9.9822316645	9.668548172	9.9104094245	9.8648422175	9.482286818	10.002690011	9.8677103885	9.8763361245	9.9642207465	8.1793	8.4332	8.0829	8.746	8.1007	8.5146	8.5144	8.6712	7.7289	8.7189	8.343	8.3273	8.189	7.8714	8.4972	8.467	8.2919	8.3064	8.7107	8.1037	8.4996	8.4625	8.6896
AP1S1	6.445996327	6.725763972	6.662959697	7.459740037	6.427513212	6.545621858	6.276305053	6.839981905	6.582153877	6.498167484	6.381296431	6.950478882	6.370524245	6.581618137	6.67673573	6.601808234	7.081433184	6.808666254	6.652757813	6.900128061	6.511839604	7.159198283	7.52278053	7.831246026	6.590660018	6.638240942	7.749	7.14855	6.58525	7.04665	7.31385	6.2394	7.0329	7.29185	7.17745	6.8453	7.04835	6.9726	7.8513	7.24575	6.2384	7.5832	7.15935	6.7003	7.597	7.15115	7.2231	7.2005	7.20295
AP1S2	7.606801485	6.7431448015	7.328248578	6.592707427	6.4728553235	6.5030901145	6.5185807415	6.619305722	7.1106477245	7.0662216725	6.1003636215	6.536445833	6.5331259335	6.329050984	7.2106265405	6.4404491345	6.965856325	6.813771602	7.4380729425	6.871372551	6.6616533495	6.588855642	6.859216977	6.7741898385	7.0771910865	6.6145465275	2.9322	3.9075	3.1871	3.5106	3.3245	2.6969	3.2176	2.8679	3.1999	3.2044	3.2784	3.3882	2.9562	3.2371	2.9435	3.2153	3.2371	3.2562	3.5003	4.2341	3.04	3.3242	3.7696
AP2A2	8.987272863	8.8081040725	9.507140054	9.349686096	9.3799103005	9.3175805035	9.5548329145	9.3153973915	9.359474403	9.021866581	9.326985495	9.1713943305	9.483116046	9.6147271555	9.438908592	8.988272255	9.293624471	9.512586066	9.2354070185	9.175730716	8.9418868465	9.192317248	9.2740603565	9.0656990585	9.3563710105	9.29680851	4.6547	4.9212	5.4414	5.3553	4.6897	5.3846	5.122	4.8905	5.129	5.0488	4.3701	4.8408	4.8569	4.5417	5.0061	5.1324	5.0384	4.8709	4.8049	5.0035	4.866	4.8996	4.9241
AP2B1	8.6384180435	9.2982116125	8.2318225975	9.4851646585	8.322009882	9.3417346025	8.5382508845	9.3485827495	9.075086079	9.4076844585	8.691597741	9.767444548	8.6503263405	9.0299396995	8.56694706	9.0792950195	9.3914392955	8.399706673	8.3735367795	9.2310138635	8.6070846555	8.853648469	9.927613654	10.211811573	8.679985644	9.0006206915	6.87085	6.9728	6.31325	6.6807	6.78425	6.4623	6.3796	6.7872	6.6056	6.41175	6.55245	6.9905	6.6796	6.76225	6.43805	6.849	6.9549	6.2803	7.14455	6.6103	6.8306	6.691	7.13695
AP2M1	10.10981515	10.1640397	10.69614748	10.5043531	9.987332017	10.26935557	9.882604813	9.873382342	10.38547553	10.31716978	10.03572804	9.962239181	9.926734754	9.454181324	10.19592429	10.44894269	10.08089221	10.21715642	10.21474445	10.62139227	10.15878416	10.27937705	10.2864196	10.16109968	10.15971723	10.68762939	6.9164	7.2849	7.14	7.5462	7.3408	6.8507	7.2546	7.512	7.0476	7.1858	6.6283	7.1157	7.2926	6.2826	6.596	7.3827	7.3259	6.5221	7.594	7.0148	7.4728	7.3585	7.7774
AP2S1	9.822996063	9.955292024	9.674139009	9.745760087	10.20870359	10.38921007	10.03779568	10.21821201	9.972410325	10.079094	10.15284471	10.11111979	10.40085554	10.42762637	9.940968028	10.21169826	10.09416172	9.975806105	9.945369404	10.06739164	10.09379795	10.59903489	10.15631464	10.31235575	10.25220587	10.14611054	8.765	8.7814	8.4953	8.9331	8.8932	8.4608	8.8178	8.7229	8.4149	8.6671	8.2503	8.4864	8.9881	8.3547	8.2666	8.7211	8.771	8.2628	8.9282	8.5367	8.7044	8.7335	8.8636
AP3B1	8.3508009745	8.4163911605	8.4183411075	8.4941205355	7.9844890885	8.1835921455	8.040370292	8.157962141	8.492107209	8.270620726	8.2760505095	8.2285958745	8.1977145545	8.2971628095	8.3755482535	8.2560765475	8.347140338	8.242206099	8.3165303605	8.514929113	8.61194003	8.3781101045	8.5053357125	8.490233483	8.429266585	8.245948697	7.0646	7.247	7.14975	6.8317	6.75245	6.53115	7.19525	7.70445	7.0999	7.657	6.88555	7.06985	6.6544	7.08015	7.0105	7.3748	6.99045	7.0005	6.8592	6.83345	7.12135	6.76745	7.162
AP3B2	6.377920201	6.284730391	6.371268445	6.085136215	6.342938704	6.469217709	6.23155809	5.972696283	6.225707366	6.08393677	6.138453036	6.513975401	6.244505666	6.230289718	6.441493891	5.877538794	6.252710662	6.257817155	6.077003071	6.26811204	6.171075252	5.908355707	5.890385935	6.026740411	6.146471977	6.087758162	2.496	2.2661	2.6291	2.7338	2.6805	2.8362	2.9403	2.6532	2.4345	2.5285	2.5409	2.4036	2.3681	2.3832	2.4145	2.4993	2.572	2.409	2.5706	2.5332	2.6203	2.4107	2.3941
AP3D1	8.51952977	8.835776284	8.649643396	9.420066922	8.20514026	8.422850012	7.665268262	8.714846739	8.7878633	9.214796884	7.697247568	8.055646232	7.558866753	8.270674775	8.473200134	9.317098634	8.979182283	8.638810602	8.809567596	8.740663312	8.677233342	8.846501094	9.005607493	9.110588162	8.571136307	8.483329666	8.9286	9.2184	8.6878	8.8645	8.7807	8.7647	8.9414	9.0855	9.1073	9.2019	8.9738	9.1839	9.0163	9.0928	8.6392	9.0733	8.7501	8.3313	9.1176	8.9851	9.3409	9.1805	9.1984
AP3M2	7.971428632	8.37520375	7.718142646	7.744539967	8.500717637	8.918363422	8.152074898	8.65986213	8.054582867	8.413990967	7.938432523	8.949291016	8.350960256	8.836480548	8.11151677	9.456819595	8.892864157	8.100917926	7.999760094	9.408014695	7.785376095	8.215201021	8.632032627	8.601088197	7.501350653	8.214634695	3.3125	3.6329	3.2162	3.06935	2.7441	3.26285	3.1127	3.072	3.53615	3.3316	2.84415	3.3706	3.2336	3.29905	3.15835	3.0724	3.40765	3.09365	3.2563	2.8449	3.0104	3.16745	3.3687
AP3S1	10.52719842	10.80892985	10.57138416	10.63712073	10.5424648	10.72994106	11.11323895	10.48726004	10.57121326	10.38643833	11.09596162	10.95784156	10.76137066	11.14216816	10.33744364	11.07944858	10.4771816	10.12105478	10.54388608	11.0727791	10.63038368	10.3905704	10.78581641	10.81390265	10.62972619	10.91941398	9.5493	9.7523	9.6037	9.6196	9.706	9.8712	9.7333	9.6412	9.5279	9.2601	9.9058	9.6351	9.7562	10.2088	9.7887	9.6134	9.5755	10.0172	9.7372	9.7998	9.6915	9.9684	9.8211
AP4E1	5.4932639345	5.348397377	5.341697232	5.305803956	5.358228922	5.2788986685	5.220080725	5.430828547	5.2805763195	5.3428764415	5.3752666925	5.136596911	5.3732590775	5.3900729135	5.419948123	5.2785064955	5.3292394105	5.343885625	5.31937875	5.3045628535	5.3789290525	5.271901903	5.423732809	5.4165392715	5.4766454535	5.234652391	2.39735	2.2394	2.555	2.5377	2.394	2.4302	2.4637	2.4651	2.42335	2.37515	2.389	2.1854	2.34825	2.50675	2.5353	2.365	2.2435	2.32675	2.37255	2.4057	2.4252	2.42525	2.41925
AP4M1	8.335990492	8.823115483	8.487575605	8.753609467	8.269223194	7.807062488	7.796043147	8.480399675	8.034667772	8.064028576	8.178831343	8.508546313	7.867498604	8.369171956	8.447314263	8.628752339	8.830752226	8.772695019	8.471181155	8.398563768	8.173478781	9.021740059	8.194542413	8.194028297	8.280690448	8.137698842	4.0864	4.2364	4.306	4.6529	4.4482	3.8729	4.0579	4.2063	4.0424	3.7516	3.8076	4.3346	4.236	4.0234	3.738	4.3279	4.2105	3.8792	4.1213	4.0732	4.2559	3.8274	4.0788
AP4S1	5.130565146	5.044124801	5.20809745	5.102090958	5.032693137	5.165553562	4.998915725	5.169723991	5.134960544	4.936292729	5.194353242	4.975864579	5.066102465	5.038645993	5.143987719	5.253391555	5.046982211	5.244092146	5.393785489	5.042789906	5.162111131	4.88216735	5.184114223	5.130941469	5.195298239	5.115911999	2.83175	2.4756	2.62405	2.65315	2.37055	2.3995	2.63875	2.4997	2.42935	2.43335	2.8017	2.4367	2.7385	2.55295	2.5616	2.6688	2.4824	2.4595	2.53185	2.7613	2.66	2.7244	2.66485
APAF1	6.310599631	6.274248925	6.308621633	6.3355805	6.775027844	6.313567255	6.969360837	6.27141691	6.335747886	6.12448509	6.926602612	6.341860673	6.692772678	6.70642037	6.177035868	6.271921057	6.26270896	6.775812526	6.309685359	6.15478289	6.307756823	6.184986942	6.957122547	7.175849104	6.520807391	6.530661738	3.01765	3.24975	3.16825	3.0433	3.11755	3.44335	3.16395	3.30095	3.2386	3.05895	3.0695	3.2913	3.1074	3.1488	3.02405	2.863	3.26045	3.0712	3.40045	3.19425	3.20745	3.12775	3.09855
APBA1	8.577187279	8.461404179	8.271411903	8.330218135	8.330056861	8.180758962	8.173838567	8.545754214	8.456802298	8.132206939	8.257081871	8.27952025	8.335742045	8.303759518	8.503942164	7.903155613	8.207878008	8.740299884	8.343371781	8.243726077	8.503443445	8.351623416	8.435895357	8.278849944	8.442859326	8.182434098	3.63945	3.3714	3.68605	2.8235	3.03215	3.09305	3.3214	2.9195	3.1778	3.7019	3.244	3.23275	3.04925	3.2618	3.5235	2.6157	2.9164	2.7671	3.01775	3.5387	2.59455	2.80095	2.7004
APBA2	7.6068288895	7.4096448135	7.446808972	7.242054875	7.29497209	7.273955212	7.307000802	7.237007521	7.3958590485	7.411261237	7.210899629	7.5578159155	7.664132857	7.185022637	7.5259618805	7.3551369495	7.6537550865	7.498068293	7.43740685	7.2767590425	7.3446205	6.898924724	7.318811912	7.6630959175	7.1390932155	7.354325375	3.1375	2.7371	3.2345	2.7173	2.933	2.8114	3.0572	2.7506	2.907	2.9476	2.6128	2.3513	2.7684	3.0209	2.9132	2.9156	2.7784	2.735	2.8418	2.4923	2.847	2.5382	2.7916
APBA3	7.5169603885	7.611872308	7.8763072095	8.0621380855	7.988173206	7.858687186	8.228014999	8.089837457	7.620570006	8.0151847855	7.9880997135	8.5357392075	8.059726351	8.258010487	7.99549396	8.019161118	8.0758709345	7.966934341	7.9974820615	7.988593353	7.604460396	7.459274843	7.6139591945	7.839216426	7.877101625	8.0468112575	5.0521	4.6962	5.194	5.0905	4.7036	5.4561	4.7088	4.5536	4.6405	4.4262	4.9978	5.0787	4.7234	4.9891	4.8052	4.8984	4.4532	4.3924	4.7555	4.9473	4.9936	4.6261	4.6413
APBB1	9.358583672	9.177327874	9.155412973	8.799449181	9.220442166	8.820208163	8.890652673	8.922942357	9.013023926	8.99289124	8.859516552	8.778253797	8.955474457	8.851033944	9.138933277	8.488052291	8.87128681	9.37922659	9.457585154	9.084548291	9.162481573	9.054974573	8.564338255	8.613541099	9.250811912	9.041838303	2.8845	2.8519	3.0058	2.9368	3.0873	2.7535	3.216	2.8883	3.2083	2.8296	3.3366	3.1644	3.0811	3.2652	3.0474	3.069	3.2844	3.1416	3.2108	2.9102	3.1005	3.0088	2.9227
APBB1IP	6.37657204	6.283280635	6.233781503	6.174239844	6.251035093	5.987047255	5.845313503	5.919623096	6.276826362	6.100863655	5.919403959	6.126490977	6.126942781	6.191252731	6.304761525	6.013280546	6.158525474	6.410685752	6.458275315	6.025007153	6.232833723	6.07181575	5.870829688	6.12690535	6.144049151	5.97100127	4.5651	3.8286	4.09185	4.43385	4.47065	4.60745	4.25915	4.32695	4.95965	4.26005	4.15275	4.5962	4.52395	4.3063	4.4165	4.53265	4.3372	4.44925	4.2904	4.3108	4.26615	4.10665	4.18065
APBB2	7.516580627	7.453517779	7.200910794	7.344594258	7.378199531	7.398383916	7.041987109	7.322845487	6.961011491	7.232808196	7.472602907	7.043358023	7.319970534	7.044339518	7.384773927	7.552177011	7.452289009	7.590457211	7.455777923	7.210071636	7.224728201	7.212413793	6.964318841	7.204913988	7.062670884	7.120753398	4.0212	3.9886	3.4742	4.2772	3.8085	4.8808	3.8817	4.7085	3.9736	4.0142	4.3793	3.9141	3.8339	3.335	4.2986	4.7837	4.3366	3.9765	4.4059	3.8947	4.1645	4.4493	4.4219
APC	6.899739831	6.95477598	6.748573309	6.828537714	6.76310193	6.939588308	6.754625851	6.461144472	6.864257224	6.586347042	7.010759432	6.596146238	6.616432555	6.68215162	6.841861639	6.291320252	6.653914603	6.872070079	7.06220665	6.60400562	6.87414716	6.315384181	6.979988822	7.010027529	6.519260816	6.787227269	4.866	5.0209	4.8005	4.7964	4.7129	5.4064	4.301	4.8351	5.0837	4.9226	5.9072	5.1479	4.903	4.7302	5.6546	5.0936	5.0036	5.7401	5.1203	5.1076	4.9007	4.9117	4.4903
APC2	7.486073986	7.5192342105	7.249062289	7.627456324	7.4646764735	7.337848788	7.1517248015	7.435591194	7.4404677955	7.2396671655	7.2964642655	7.1671116255	7.4957500865	7.4010828265	7.5858215345	7.1828383825	7.382050806	7.8366177575	7.4740957155	7.323047094	7.398542899	7.340366554	7.173054218	7.219711452	7.382819914	7.364243376	2.634	2.9733	3.0426	3.1668	3.0992	3.1866	3.2552	2.9995	3.0052	2.9592	2.9433	2.8992	2.7668	2.8745	2.9006	2.7741	2.9284	2.8974	2.88	2.8781	2.5566	2.5421	2.9307
APCS	5.856877535	5.887127422	5.764851781	6.022794659	5.53950617	5.92949661	5.409614033	5.618926169	5.757148726	5.768002135	5.687819282	5.599473181	6.037327938	5.813196784	5.730273418	5.776897827	5.636692094	6.032916733	6.149117262	5.685518632	5.654130106	5.57765622	5.860223405	5.745964766	5.77694085	5.660059677	2.1599	2.1277	2.1873	2.2909	2.066	2.3116	2.3758	2.4047	1.9767	2.0313	2.3554	2.2487	2.5738	2.214	2.4821	2.1653	2.355	2.1414	1.9186	2.2183	2.0899	2.1557	2.1428
APEH	8.574546672	8.833355019	8.831415869	9.06864354	9.007675913	9.072845986	8.73297444	9.029500713	9.050198089	8.993445346	8.846648879	9.050348971	8.794525751	9.155464337	8.611851648	9.278100442	9.280776675	8.711867926	8.74480624	9.122508114	8.96703767	9.023022613	9.257617937	9.036206354	8.811905074	8.557786608	8.1148	7.9736	7.8983	8.0836	7.9769	7.9209	8.0913	7.9392	7.7911	8.2015	7.5515	7.9925	8.25	7.7972	7.747	8.0087	7.9424	7.8259	8.3184	7.8536	7.9615	7.9853	8.1519
APEX1	10.34527742	11.02310928	10.57547656	11.17763959	10.54137387	11.23665922	10.4151685	11.28720713	10.67850218	11.25590748	10.48998929	11.52290101	10.66958338	11.11032746	10.03198131	10.72048172	10.85110905	9.755870553	9.781241768	11.51609765	10.28029013	11.19163815	10.87507371	11.08639771	10.11162677	11.14244301	9.8082	9.7475	9.6651	9.6586	9.5651	9.7139	9.6306	9.6591	9.5301	9.6179	9.4288	9.6698	9.7532	9.4459	9.5337	9.562	9.5962	9.1507	9.748	9.619	9.6273	9.6807	9.724
APEX2	9.193228618	9.557514456	9.359365756	9.743609635	9.282636319	9.55329189	9.398792215	9.901773688	9.488421556	9.733474403	9.335303622	9.762947255	9.248943613	10.30025475	9.575727092	9.777527791	10.08237899	9.567381752	9.548225507	10.25467802	9.267821195	9.693512843	9.278154155	9.088501062	9.528398241	9.371072303	4.57015	4.4034	4.4645	5.0634	5.08005	4.83575	4.6115	4.8378	4.4536	4.6358	4.5092	4.68925	4.9489	4.5217	4.4548	4.6407	4.4564	4.2325	5.04675	4.41475	4.85145	4.72555	4.961
APH1A	9.862679297	9.883516665	9.80729084	9.896039663	8.938635051	9.560656262	9.445596449	9.793689681	10.48851378	10.23201057	9.951726119	9.852655133	9.376458554	9.245926566	9.918954662	10.36481493	9.994797738	10.1322396	9.751290653	9.812730914	10.42666353	10.67377943	10.6640577	10.51889199	10.16432655	10.55304833	7.9595	7.8084	7.9749	7.9509	7.9143	7.7037	7.8257	8.3395	7.8109	8.6071	7.7125	7.9663	7.9071	8.0965	7.8953	7.9952	7.7686	7.8409	7.7812	7.765	7.8995	7.7735	7.9473
APH1B	8.320953199	8.292359961	8.24529472	8.556447762	8.129105689	8.161235194	7.910993719	8.154968189	8.080794631	8.181365384	7.991808917	8.156648967	8.240840763	8.055443353	8.121342571	8.343605007	8.126731015	8.402257957	8.463421053	8.2212863	8.015875129	8.29348692	8.000506514	8.240342144	8.090362685	8.293604541	3.2096	3.0201	2.78565	3.2305	2.78495	3.11215	3.11335	2.7165	3.0911	2.64665	2.66475	2.8494	3.1132	3.04555	3.37385	2.80515	2.7019	3.43655	3.1188	3.31105	2.7571	2.98275	2.6607
API5	7.7236085125	8.1237708045	7.7725872465	8.3231494085	7.557957567	7.603146387	7.304137805	7.8087628985	7.7078976105	7.8005662545	7.4095258565	7.7667238175	7.4206543185	7.4179908025	7.628422278	8.104127847	8.120845086	7.349088759	7.5053076065	8.1774147035	7.7594864025	8.225504124	7.988421221	7.972307854	7.7690742865	7.565198557	5.0277	5.5579	4.60045	5.20645	4.75985	4.4024	4.9174	5.0697	5.26695	4.65195	4.5903	5.538	4.8947	4.8757	4.7165	5.3619	5.44105	4.54135	5.29365	5.7877	5.15955	5.4059	5.3416
APIP	7.956984088	8.788012498	8.634431728	9.242768705	8.857908939	9.187577682	9.020305846	8.895386022	8.88455703	8.338151871	8.675945438	8.554931689	9.385164712	11.1523473	8.125800391	8.853300182	8.853692201	8.312440178	8.287196866	9.851786268	8.437400588	8.642266449	9.549391516	9.522836969	8.749923746	9.158571689	7.693	7.93805	8.8552	8.8309	7.4651	7.6457	7.69235	8.51535	7.99415	7.49805	7.7002	7.55595	8.15285	8.8993	8.0162	9.04065	8.3662	8.41165	8.36935	7.96205	8.2913	8.47365	8.92915
APLNR	8.197896195	8.257737122	7.981769039	8.115641002	8.204572931	8.545664304	8.244438992	8.465577073	8.198998308	8.361389306	7.965213782	8.495840089	8.381195884	8.162638754	8.165615161	8.283675106	8.298764404	8.158702615	8.203909363	8.827671729	8.139642914	8.383879128	8.286411298	8.370813563	7.877259949	8.229473305	3.364	3.50805	3.7044	3.586	3.24375	3.5264	4.3929	3.46485	3.62125	3.6651	3.2629	3.2538	3.9163	4.2222	3.5165	3.36125	3.42125	3.3108	3.48405	3.90325	3.77875	3.77635	3.8109
APLP1	9.378624064	8.747774135	8.701250349	8.504444961	8.724639753	9.329230648	8.740332593	8.781812229	8.749824186	8.730000348	8.763061956	8.47768819	9.087171121	8.782753474	8.943978169	8.861335033	8.413742169	8.687559991	8.706488578	8.673669444	8.7376665	8.396572721	8.324330021	8.348955562	8.98344176	8.733949639	2.7306	2.6189	2.9829	2.6812	2.8251	2.631	2.4906	2.6744	2.8449	2.9377	2.7625	2.6613	2.7395	2.7782	2.5402	2.6866	2.6027	2.6073	2.7747	2.6975	2.6868	2.6578	2.7255
APLP2	10.96376058	11.31427899	11.34389276	10.86201906	9.605042312	9.902351358	9.983989095	10.76342479	11.29270914	10.51264062	11.23549396	10.63484433	10.51699985	9.854388753	10.95266587	10.97070436	10.76277557	11.41291799	10.98129405	10.82065188	11.57216364	10.88417178	11.01719466	10.35653651	11.45137712	10.97090579	9.83655	10.1088	10.0371	10.4133	10.22745	10.5942	10.35855	10.54995	10.26095	10.1407	10.55845	10.4328	10.23475	9.31165	10.2843	10.26855	10.26755	10.5186	10.2174	9.8197	10.3622	10.101	10.12585
APOA1	7.5797881755	7.347073162	7.4589311495	7.532289558	7.8268908775	7.439905135	7.1969662145	7.464049679	7.4854972085	7.5411133255	7.323188097	7.100817088	7.4325079125	7.763347498	7.6834514245	7.3220826095	7.464847093	7.964745897	7.689884417	7.4446919245	7.730291194	7.4096433955	7.5441070465	7.5849010745	7.660304268	7.4983119485	2.3394	2.3465	2.74065	2.19605	2.66995	2.60685	2.44585	2.37265	2.41475	2.62165	2.50555	2.2319	2.4725	2.4417	2.39475	2.3753	2.3421	2.3711	2.47245	2.45235	2.4246	2.41395	2.311
APOA2	5.2028374605	5.5042107595	5.2048283155	5.3963377805	5.631804827	5.368584481	5.152104559	5.309580943	5.1252065455	5.2227600525	5.156449363	5.041310086	5.140187085	5.3478463135	5.410390928	5.1564494485	5.203225833	5.3442640655	5.335874016	5.217045423	5.165611867	5.4772938605	5.1649156065	5.2239615245	5.1684460415	5.3607481675	2.1555	2.1428	2.2289	2.1272	2.2217	2.4395	2.1855	1.8837	2.243	2.0999	1.9816	2.1892	2.1495	2.0434	2.0231	2.1753	1.9463	2.2514	1.9812	2.1751	2.04	2.1033	2.1305
APOA4	7.873931043	7.83658401	7.522758093	7.716387577	8.239002872	8.087335682	7.755697288	7.768588592	7.904884595	8.01246723	7.883208857	7.447141655	8.071245056	7.735194546	7.994316682	7.689574831	7.677457598	8.152851688	7.874031772	7.738280621	8.254198598	8.032620164	7.222897311	7.722129023	7.86553379	7.920514598	2.4065	2.2894	2.5356	2.245	2.0336	2.6573	2.5034	1.9915	2.4359	2.5753	2.7866	2.2917	2.4386	2.7091	2.1921	2.5901	2.176	2.2318	2.3563	2.7299	1.8174	2.5583	2.3372
APOB	5.819941065	5.520533381	5.373493714	5.622477146	5.645152386	5.714519097	5.738779503	5.644076395	5.460283978	5.570954432	6.551209833	5.395483513	5.631424674	5.675358145	5.827323017	5.556904572	5.709517241	5.948356458	5.822762156	6.024783394	5.719191269	5.254531223	5.890255787	5.626673154	5.727947441	5.348985905	2.13695	1.8989	2.0197	2.08745	2.0353	1.9783	2.2084	1.95765	2.02505	1.89825	2.0036	1.8543	1.9186	1.9701	1.93535	1.9572	1.9811	1.8672	1.9833	1.96015	1.9292	2.0334	1.9753
APOBEC1	7.608969368	8.238845841	6.466619924	7.249764934	6.80892042	6.706300822	6.999559061	7.47855728	6.876751046	7.378270809	8.330787442	6.917682223	8.33273523	8.852057072	7.429364541	7.403957119	7.498312877	8.529164224	6.680171134	7.786042928	8.058670823	8.333642156	7.986194264	7.13614682	8.180286201	8.216266388	6.2052	7.027	4.2976	6.961	8.0755	7.0478	7.5105	7.4791	6.9064	6.923	7.0998	6.8576	7.4261	4.7331	7.0868	8.8893	7.4655	7.9874	7.7336	6.1226	7.6257	7.374	7.9439
APOBEC2	6.807528311	7.220569052	6.42926754	6.665825648	6.928831667	6.727078654	6.535341895	6.695380417	6.657995062	6.677064928	6.670197596	6.417798702	6.924729868	6.703064198	7.014903267	6.468596067	6.737994981	7.176232117	6.945286115	6.570325573	6.657993327	6.705400358	6.79992004	6.700789487	6.927218	6.762560711	2.22945	2.29235	2.44845	2.0057	2.2314	2.45165	2.3495	2.18255	2.2422	2.3798	2.4071	2.2882	2.33595	2.25325	2.4101	2.35755	2.2616	2.51695	2.24575	2.15035	2.11895	2.249	2.28445
APOBEC3B	8.427556318	6.949882518	7.0960506	6.473040249	8.398979739	6.821595056	9.824752189	7.389758172	7.377913515	6.887313944	9.239348	8.103625169	8.68302128	5.861049348	7.439625391	5.754877783	7.522249671	8.401135099	7.905924845	7.721595498	9.557041848	7.579172868	8.341735694	7.674572463	8.988384849	6.867475761	8.59455	8.4684	6.1354	9.47975	9.6751	9.23995	8.6728	9.46485	9.3998	9.44975	9.5277	8.96285	9.69915	9.2106	9.4752	8.99325	8.70245	8.704	8.85335	8.8815	9.4905	9.0314	8.87795
APOBEC3C	9.998312408	9.423224981	10.12178298	9.803510163	9.828815009	9.358542963	9.907342471	9.678336143	9.747966569	9.312675096	10.33252588	9.565001141	9.905364459	9.464640233	10.14562799	9.3509105	10.03324252	10.02760213	10.39230276	9.508668136	9.927697649	9.620446743	9.285654795	9.168649532	9.86776879	9.597280245	5.8448	5.5898	5.9996	4.8353	4.8091	4.7145	4.4417	4.6415	5.452	4.2905	4.6724	5.3456	4.7183	5.572	6.6453	4.5307	5.0022	4.4607	4.4036	4.9091	4.764	3.9028	4.4265
APOBEC3F	7.113464442	6.933363401	6.782441732	6.65560713	7.551784321	7.040975619	7.068210101	7.009402395	7.159722948	7.116081805	7.234429364	7.062737401	7.339053664	7.155972805	7.010062094	6.693959241	6.720922316	7.186305319	7.05744218	6.878340137	7.083221109	7.199135164	6.416073629	5.89528889	7.26752366	6.785110197	3.4165	2.7382	2.8146	2.5142	3.2176	3.5343	2.8589	2.7813	3.0455	2.7638	2.7619	2.6984	3.0982	3.0027	3.2756	2.5848	3.0371	3.1541	2.7051	3.0512	3.2579	2.7487	2.7567
APOBEC3G	7.3244902015	7.0814250045	7.1792456175	6.964294063	7.5845171805	6.963353521	7.1589179505	7.0866460865	7.0689237715	7.031916534	6.9164332335	7.002309569	7.6321100295	6.9931560475	7.4688425605	7.055450127	7.305406513	7.477692664	7.268147022	7.1147163145	7.2074641965	7.1178556315	7.0895309365	7.252924691	7.2084436325	7.202214549	5.2237	4.424	4.47725	4.5195	4.66355	4.8046	4.6737	4.45045	4.97035	4.3355	4.2883	4.7182	4.7054	4.97275	4.7091	4.468	4.8636	4.9182	4.5813	4.36715	4.73105	4.23845	4.37255
APOC1	9.1494734635	9.2670667705	9.290529556	8.6286781115	9.657668852	9.721209546	9.365997811	9.1974201315	9.400075694	10.121711539	9.002500057	9.593069813	9.952518617	8.883126255	9.561731074	9.222683744	9.6430084255	9.244231902	9.065745067	8.9287457225	9.6888919665	9.459428799	9.996336112	10.08053447	9.3719032555	9.8778932955	5.7874	8.0068	6.9173	8.4139	7.0834	7.0707	5.2059	7.5236	8.7221	8.1796	8.0206	6.7722	7.7003	7.5545	7.3835	7.1851	8.3269	6.9786	6.6853	6.6135	7.6392	7.5665	7.4241
APOC3	5.664390626	5.557503907	5.394100466	5.787136141	5.39872056	5.73110744	5.729648702	5.602793265	5.466275797	5.474734822	5.717112782	5.164381708	5.642693335	5.503155156	5.85797369	5.479834853	5.519224908	5.860211219	5.745759357	5.467031594	5.30536249	5.360741432	5.166688745	5.518521778	5.464106577	5.521911968	2.0733	2.5837	2.5785	2.306	2.5059	2.2258	2.635	2.5464	2.2266	2.3255	2.0632	2.3455	2.352	2.1704	2.2907	2.2657	2.3669	2.2231	2.3602	2.3351	2.5448	2.5571	2.2963
APOD	8.872833857	9.418574892	9.719997898	9.021532837	8.790911923	7.897728199	8.889334142	8.777512973	9.160814598	8.362614634	8.370080663	9.277864544	9.455514345	8.194998336	8.48113822	7.367631954	8.279416797	8.499605525	9.683774504	9.27041147	8.41408971	8.916792652	8.386790331	8.500953729	9.51975188	10.24682528	2.6036	2.8663	3.5892	2.88	2.8518	2.983	3.2717	2.6541	2.7668	3.0064	2.7523	2.4949	3.2413	2.5818	2.8284	2.8466	2.5828	2.5134	2.6666	2.9044	2.7327	2.6591	2.5769
APOE	7.529730359	7.295845713	8.95732736	7.147923723	8.779973693	8.447717228	8.907607932	7.729231806	8.977896837	10.21470366	7.972816142	8.572898329	9.642401262	7.33677181	8.76465329	8.582893	8.432358685	8.744797423	8.065408013	7.155984137	9.35069456	8.141313515	9.524505877	9.642926509	8.429977123	9.074694473	6.2266	7.9544	6.2736	8.2205	7.173	6.7814	6.4647	7.8391	8.841	7.5294	7.8776	7.5917	8.4898	7.2166	7.3798	7.1976	7.9664	7.0925	7.5636	7.1613	7.7836	7.6846	8
APOF	4.803838248	4.902086302	5.035389418	4.925123946	4.93733355	4.959860368	4.837157957	4.761984374	4.86291937	4.738202666	4.877524464	4.775812781	4.724767799	4.842253947	5.080648468	4.973112748	4.998119496	5.30532165	4.99483608	4.969157906	4.767863884	4.797882499	4.684090257	4.743656727	5.043534823	4.933867413	2.0759	1.9132	2.1293	2.0376	2.0383	2.0304	2.0218	2.094	1.8827	1.8688	1.9407	2.0826	2.2465	2.1335	2.188	1.8895	2.0882	2.2251	2.218	2.1416	1.8396	2.0286	1.986
APOH	5.879517045	6.164006792	5.738897294	5.790064348	6.120967598	6.039802049	5.858139842	6.133365442	6.07575116	5.869341894	6.011208819	5.762530127	6.249281599	6.147776806	6.099814491	5.859027869	5.996173242	6.106692141	6.114855832	5.932214217	5.916631825	6.009766406	6.279064965	6.553718685	5.833821053	5.754078598	2.0381	2.3493	2.98	2.4177	2.3486	2.6243	2.5732	2.5366	2.5053	2.3489	2.4424	2.6443	2.3499	3.1944	2.6801	2.2337	2.3535	2.2708	2.4485	2.4899	2.3473	2.8284	2.3162
APOL1	8.899605741	9.05179719	9.095043411	8.787388655	9.193511878	9.348387404	9.075657089	9.166901291	9.026493836	9.621566266	9.105840457	9.00716958	9.189188875	9.434482624	9.329709973	9.571431975	9.381505722	9.387342147	9.204457368	9.33745811	9.209538441	9.32909702	8.634601367	9.16657869	9.372791902	9.462529508	7.1382	4.5861	5.2509	5.4362	4.8624	4.2014	5.1284	4.2851	5.5475	4.6474	4.9086	5.175	4.9344	4.386	4.2846	4.9104	5.354	4.4629	4.7951	4.3737	4.7091	4.5345	5.5882
APOL2	9.080712269	8.8515354325	8.8576117035	8.441186551	8.9822161505	8.793695927	9.055920943	8.914458726	8.693343689	8.9335930915	8.9937877335	9.054503271	9.2561774315	8.797263927	8.9472665475	8.792929226	8.9625661855	9.257104182	9.0929071645	8.73275488	8.963920058	8.6893454085	8.5967595695	8.5929920335	9.174485263	8.9206737075	3.9332	2.7793	3.181	3.1804	3.49	2.9408	3.4732	3.1339	3.171	3.4763	2.8358	2.8345	3.027	3.0881	3.1466	3.1755	3.1454	2.9879	3.2492	3.1455	3.2425	3.4209	3.5054
APOL3	7.938971002	7.56742985	7.966516991	7.419037955	7.991161292	8.077771546	8.187572478	7.743339543	8.15493211	7.902152317	7.811048934	7.790067143	8.353077146	7.906646357	7.866241446	8.129954053	7.948915066	7.944417253	7.951675878	7.85654234	7.903022957	7.561768964	8.22487775	8.456469904	8.244553999	7.936244301	6.1537	4.5962	4.6433	4.7923	4.6614	4.5906	4.918	4.9	5.6412	4.6764	4.6077	4.6703	4.6143	5.1882	4.597	4.6305	5.2654	4.8377	4.5636	4.4256	4.7863	4.5147	5.0386
APOL5	7.504705087	7.909065679	7.023440564	7.182641038	7.921865451	7.761090819	7.234220537	7.575528541	7.608068394	7.527586733	7.278981537	7.141707628	7.519227113	7.687610307	7.326105146	6.91173536	7.241364725	7.436457761	7.342678472	7.267137536	7.516761517	7.329768755	7.435804009	7.550328567	7.531544722	7.26254983	2.6178	2.5372	3.0167	2.1571	2.1715	2.3695	2.5545	2.5344	2.5745	2.5461	2.6221	2.3747	2.5549	2.3606	2.8711	2.5093	2.4483	2.2968	2.2924	2.2638	2.5047	2.1845	2.3923
APOL6	8.48317012	7.908411561	8.4020415	8.400386192	8.172639123	8.229678128	8.737718814	8.087815271	8.324123894	8.556156856	8.702460587	8.321783552	8.41926876	8.011320139	8.81697816	8.97718441	8.875705861	9.367707938	8.669705633	8.310190172	8.348592443	8.157316711	8.886719316	9.015714251	9.133701856	7.773909698	5.6481	4.6892	4.4587	5.4804	4.6903	4.5787	4.7248	4.788	5.0467	4.3461	4.8925	4.6002	4.5473	4.6724	4.3495	4.3778	4.5076	4.7185	5.1028	4.8339	4.7679	4.6593	5.0819
APOLD1	8.251267015	9.784944279	7.884876882	9.342943615	8.343100321	8.690299771	7.416680142	9.737593103	7.148331704	10.85916513	7.467361597	8.217600823	7.519446393	8.317130912	6.731087555	7.303840178	7.603303655	6.435890124	7.645952696	7.934066717	8.041493394	8.729158732	8.310570927	8.184794407	7.998984102	8.060289885	3.1243	2.97645	3.7632	2.7391	3.2862	3.2217	2.7925	3.06145	2.8244	3.0153	3.21225	3.0223	3.0845	2.85435	3.482	3.46485	3.01065	3.4357	3.04305	2.9255	3.00815	3.0518	3.0754
APOM	7.608821112	7.885764809	7.5256770435	7.674940545	7.5966750005	7.448687785	7.32363217	7.648733206	7.457429403	7.3961422685	7.482605802	7.632393832	7.70143816	7.397908815	7.650176046	7.3792664085	8.1614253115	7.8664940985	7.844845901	7.8919897095	7.719950431	7.6274267655	7.7373312115	7.751858349	7.1741883395	7.375774222	4.5305	4.1421	3	5.0618	5.1022	3.9026	4.7651	5.5033	3.853	3.8855	4.9498	4.1099	5.1977	3.8454	4.1266	4.691	4.265	3.9796	4.0137	5.281	4.6973	5.0595	4.2784
APOO	8.383806743	8.958556275	8.671872817	8.849914572	8.998230478	8.814013336	8.857596819	9.538398976	8.793123472	9.202307435	8.60260943	8.627348847	8.986081847	9.903235319	8.473641497	9.379992068	9.646363015	8.412047001	8.198151146	9.881507482	8.663087769	8.85227985	9.078793726	8.885215717	8.842624232	8.829382317	7.6036	7.6609	7.4121	7.8829	7.5936	7.0053	7.568	7.709	7.3596	7.6355	6.9798	7.6481	7.7161	7.6739	7.2137	7.5606	7.7313	6.9628	7.7337	7.4702	7.6632	7.5293	7.938
APOOL	7.118484983	7.286692592	7.33514446	7.492222141	6.585107812	6.743737575	6.560445828	7.988990393	7.663904821	7.669796841	6.769206737	7.174040774	6.897683461	7.292310045	6.704129063	7.400859118	7.190334076	6.88712518	6.916981799	8.209452878	7.11101927	7.394571642	7.373617715	7.566955902	7.022330812	6.980828622	6.086	6.44085	5.8588	6.21525	6.14135	5.8464	6.6511	6.7036	6.37135	7.0886	6.266	6.1885	6.4247	6.19075	6.1418	6.8558	6.62955	6.1015	6.24085	6.07445	6.20005	6.17555	6.085
APP	9.27623381	9.203715933	8.909143707	8.829266628	9.514812915	8.72742937	10.45705684	9.644424926	9.465738794	9.715525067	9.99151314	9.677396499	9.475408697	10.47473127	9.0934115	8.954311154	8.761996102	9.156092141	9.042397201	8.580732509	9.64671766	9.314280057	10.00497616	9.839094157	9.246653701	9.601936997	8.7915	9.6197	9.6402	9.4994	9.487	7.8757	9.0084	9.3414	9.4167	8.9572	8.7962	9.4656	9.452	9.0807	8.6829	8.9505	9.2827	9.0425	8.9031	9.0587	9.1764	9.2913	9.5534
APPBP2	7.271179912	7.252199424	7.2418608985	6.8355259845	7.296993152	6.927096347	7.4044581195	7.0446065535	7.1678247215	7.1570912305	7.2859411845	7.417573196	7.089116385	6.929998587	7.122734633	7.0290375465	7.020415602	6.93968585	6.90603602	7.221933292	7.1556468155	6.682680888	7.401195171	7.291577408	7.085894423	6.8868396	6.1444	6.1533	6.1782	6.1304	6.1772	6.7936	6.1208	6.322	6.0644	6.4276	6.77	6.0641	6.0106	6.2168	6.671	6.3032	6.3421	6.7646	5.9184	6.3979	6.308	6.3165	6.2077
APPL1	7.266659576	7.932550697	6.91398124	7.113509862	7.765750809	7.544481634	8.295970898	7.475055854	7.156464315	6.63602043	8.113142173	7.214813405	7.450592179	7.257137513	7.078368287	7.288909411	7.077152491	6.854609637	7.07652092	7.307266921	7.400044677	6.880148262	7.989675725	7.585560459	7.305669607	7.373173437	5.59975	6.4549	6.3279	5.5489	5.57865	5.78775	5.7425	6.1371	5.64695	5.89185	6.39885	6.24755	5.0607	6.1149	6.0142	6.0215	6.12865	5.62305	5.8042	6.12615	5.8712	5.7166	5.3339
APPL2	9.822084463	7.998416636	9.978710641	8.080200605	7.821669633	7.47702122	8.788517721	7.918411272	9.601668123	8.123102896	10.24065477	8.196086732	8.992275645	7.480995544	9.655876643	8.518231152	8.19503551	10.33334224	10.00647537	8.302888624	10.19489531	7.559188863	9.272273298	7.701907875	10.49609472	8.105540324	7.51095	8.0642	8.1053	8.25375	8.38205	7.4644	7.7797	8.4815	8.563	8.7252	7.8895	8.111	8.00245	8.06025	7.86775	8.10835	7.92605	8.10145	8.1387	7.9978	8.14155	8.23035	8.48085
APRT	8.843324793	9.8489679475	9.242526063	10.0769972275	9.512665533	9.8546870195	9.5449156365	9.8832044555	9.700328964	10.287068475	9.295248359	10.366985565	9.7294450145	10.3989838	8.8041191465	10.1197124815	9.850346909	8.8147851995	8.569793105	9.6786656495	9.2737018925	10.19532069	9.480358529	9.591208344	9.0709642545	9.542481045	8.0736	7.7438	8.3863	8.2883	7.9459	7.9683	7.8724	8.1841	7.6131	7.8243	7.6274	7.76	8.0041	8.2472	7.7068	8.1782	7.8871	7.9582	8.255	7.5557	8.2755	8.069	8.1402
APTX	8.413400561	9.2002278	8.727779725	9.232998069	8.797927204	9.232732442	8.963558559	9.090552512	8.622925151	8.591652387	8.90688695	8.701201318	8.681377804	9.369697744	8.242301443	8.911128506	8.974867599	8.625741153	8.720782252	9.251008301	8.475586015	9.051221362	9.169080623	9.204491967	8.663770763	8.636697297	5.2371	5.0392	5.13315	5.13505	5.3739	5.43545	5.21265	5.48115	5.27435	4.65865	5.28275	5.2237	5.1941	5.21965	5.33915	5.1554	5.05585	5.24825	5.10215	5.2343	5.3539	5.197	5.2704
AQP1	8.735388254	9.3815432815	9.420646519	8.3014245185	8.5632414095	9.5150104545	8.456901948	8.48860521	8.740724231	8.296050655	8.226136403	9.2170671	8.255743305	7.873389017	8.499643829	8.127384156	10.022204593	8.029372225	9.148391694	10.1309810705	7.9836536565	9.347351511	8.380622791	8.463630744	8.5037272225	8.3133760085	3.6024	3.9178	4.2739	4.0566	3.6864	3.4475	3.9854	3.7735	4.0409	3.5092	3.353	3.5692	3.6376	3.9341	3.3892	3.5688	3.9961	3.1428	3.491	4.0386	3.8087	3.6583	3.8354
AQP2	8.160132191	8.402788281	8.12628989	8.282565303	8.24221368	8.138511929	7.940076967	8.162820319	8.368926962	8.14642556	8.021699017	7.877863126	8.212066336	7.930749488	8.139777801	8.19580485	7.960999546	8.177992454	8.28051298	7.901385942	8.115284092	8.07875573	8.236773528	8.24230006	7.919847575	8.044819427	2.779	2.9243	3.5114	3.289	3.5533	3.5393	3.2945	3.1632	3.2482	2.8789	3.3751	2.9971	3.1264	3.1932	3.0947	3.0954	3.0876	3.11	2.9727	3.2219	3.0472	2.9921	3.0087
AQP3	8.30175533	8.413315311	8.332369874	8.755886716	8.289085581	8.869574899	7.930126509	8.190700065	8.351004591	8.193769801	7.952912744	7.851420143	8.484538173	8.242897043	8.617191319	9.354161537	8.328035409	8.528404996	8.566337833	8.263889401	8.038885124	8.117207846	8.389615729	8.498421733	7.987537389	8.564141235	2.9194	2.525	2.9101	3.0315	2.9835	3.1059	3.0189	2.6216	2.9374	2.5041	2.9237	2.621	3.1435	3.1855	2.6213	2.7735	3.1583	3.2094	2.5945	2.7464	2.5872	2.7163	2.8052
AQP4	5.116860317	4.99584266	4.940690361	5.0686217455	5.1823274125	5.0309642575	5.055606748	5.2041752305	5.1709669495	5.0227163855	5.0778417665	4.9961480465	5.13787356	5.169287921	5.2393069695	5.007440185	4.986375016	5.05879497	5.1941312145	5.014217334	5.071534193	4.955535191	4.9437932365	5.0106422435	5.0399639745	4.9346852795	2.1873	1.968	2.0497	2.0856	2.0719	2.1614	2.1481	2.0414	2.1012	2.2295	2.0919	2.2412	1.9492	2.1007	2.0134	2.0257	1.9936	2.0806	2.0817	2.1301	2.0461	2.0753	2.014
AQP5	7.704478419	7.645212821	7.651108228	7.719816246	7.635188515	9.110832846	7.396826038	7.474301633	7.541575488	7.338319783	7.630109294	7.238971107	7.705447858	7.530287565	7.922142664	7.725290203	7.616140495	7.995517787	7.81605081	7.734422735	7.627479562	7.661089454	7.435730369	7.41083084	7.555899384	7.670131018	2.8609	2.9631	3.3346	3.1022	3.1689	3.1824	3.2939	2.7087	3.186	3.3155	3.2654	2.8972	2.8975	3.0925	2.8877	3.1057	3.043	2.9273	3.0437	3.2441	2.9094	2.934	3.0309
AQP6	8.16693962	8.1349837235	8.0098847825	8.1023141685	8.180435298	8.0592531685	7.857397018	7.922122392	7.805998106	7.8680997595	7.8401521165	7.8488702295	7.9999214675	7.98176879	8.190999029	7.7894519055	8.073752651	8.487204374	8.301506232	7.9578713095	7.7605363215	7.7886996385	7.833616238	7.8189315805	8.111123232	7.8863608405	2.52445	2.6045	2.7128	2.55445	2.4011	3.0319	2.80405	2.62665	2.58205	2.5849	2.48135	2.54275	2.62415	2.46505	2.7259	2.64005	2.6387	2.6201	2.64345	2.7155	2.4371	2.6598	2.65685
AQP8	13.33735082	7.486074414	12.87416104	8.101196242	12.43436437	7.189537618	13.27444698	7.737298175	12.66789999	7.16483602	13.52331071	8.275518088	12.78084095	7.253909095	12.62603757	7.554321607	7.988666113	13.66916241	13.38303885	8.097231761	13.29294366	7.134999326	12.73024034	7.562283837	13.36128819	8.548072857	10.4169	11.0768	10.6124	11.6323	11.6521	11.2478	11.5166	11.6379	11.3366	11.8997	12.1408	11.4284	11.7228	10.7149	11.6625	11.3804	10.2945	10.6885	11.0148	11.8929	11.2799	11.7554	11.1803
AQP9	7.336556532	7.287873287	7.07582573	7.57757194	7.444385354	7.877886009	7.054116268	7.197609659	7.067592429	7.731086917	6.959928335	7.118302036	7.296978807	7.231365132	7.439184296	7.627283265	7.956065611	7.485692824	7.669744239	7.404611837	6.905283587	7.51823883	7.690911319	8.096215943	6.869303543	6.946939072	2.8894	2.7256	2.7843	2.9949	3.2601	3.0108	3.2333	2.6961	2.8596	2.7133	2.8594	2.9428	2.8141	2.8568	2.9864	3.099	2.7619	2.9861	2.8655	3.0562	2.5827	2.8213	2.8658
AQR	7.9991774055	8.2398798025	8.199003713	7.6691427405	8.076230676	8.1996161855	8.0138527785	8.0884360585	8.1069355525	8.144791922	8.2388511765	8.342886897	8.237356651	7.6373264205	7.953912922	8.029372416	8.394153759	7.9567614105	8.0009794215	8.3675264985	8.0204637965	8.364249977	8.1667852185	8.239189973	8.0206298165	8.289795653	6.1319	6.3625	6.1045	6.1871	6.0151	6.2699	5.95445	6.40035	6.4663	6.30835	6.36685	6.272	6.14575	6.1625	6.51515	6.30775	6.1884	6.12985	6.00855	5.96145	6.3321	6.2334	5.93535
AR	5.938816291	5.907257643	5.7190171835	5.7180993615	5.884301618	5.775419074	5.653466902	5.8488756915	5.592781813	5.664280761	5.688269554	5.5413958435	5.928376553	5.837784048	5.8006989145	5.564367855	5.6868319795	5.7941415485	5.9583530685	5.7401361345	5.71526521	5.8264527835	5.8776412115	5.8748427805	5.850946487	5.763267972	2.44895	2.4646	2.6051	2.49425	2.52325	2.38655	2.7402	2.54055	2.36115	2.5565	2.4568	2.3179	2.6785	2.4111	2.26995	2.792	3.05055	2.34125	2.74025	2.47205	2.32085	2.44185	2.90565
ARAF	9.979266641	9.950274939	10.47306747	9.774902508	9.8890913	9.798103307	9.901572956	10.16658028	9.966066708	9.685762367	10.30738036	10.03457896	10.14731448	10.02721781	10.22306888	9.880328929	10.37987512	10.50161918	10.31851311	10.40955373	10.1228156	9.670700977	10.01737696	9.872009809	10.13691178	9.886652455	4.7187	5.1478	4.934	5.5336	5.25	4.7808	5.0819	4.7147	4.6138	4.5295	4.3114	4.919	5.2822	4.36	4.1759	4.9558	4.894	4.2913	5.1205	4.7331	4.7714	4.4835	4.9565
ARAP1	9.253485392	9.278200476	9.198687858	8.8001350705	9.3254065505	9.1933190025	9.3381108725	9.4320467705	9.3010676775	9.2333212395	9.4751399815	9.401830215	9.623738431	9.1951681525	9.424154327	8.8764165835	9.350674869	9.608661632	9.304532764	9.097342214	9.526457667	9.348375468	8.5795758335	8.500024723	9.540731595	9.135976146	5.097	5.1802	5.3767	5.3824	5.0215	5.1866	5.1124	4.89955	4.9919	4.7255	5.2355	4.86375	5.39255	4.7984	5.1257	5.2734	5.06105	4.7372	5.23595	5.03835	4.9891	4.8936	5.01815
ARAP3	7.815208256	8.151638184	8.306750912	7.741149086	8.165351245	8.662928046	8.090926577	8.356008027	8.090002472	8.54953857	7.929596328	8.022141069	7.746881194	7.935144587	8.010551254	8.474044197	8.412962205	8.008569672	8.215618565	8.150150218	7.950287958	8.477067091	8.386784493	8.649883908	7.638089086	8.552734645	3.42665	3.03365	3.3044	3.2142	3.46205	3.2788	3.2929	3.1934	3.21765	3.3828	3.04155	3.0023	3.2975	3.5032	3.43815	3.11595	3.0954	3.2079	3.2716	3.3789	3.29425	3.00925	3.1885
ARC	6.157602769	6.200599496	5.972724852	6.212881709	6.523186415	6.927112405	6.023283125	6.020883157	6.234685496	6.161275999	6.384120659	6.030154024	6.30831563	6.097825574	6.435541847	6.169064042	5.759491963	6.382542218	6.309006273	5.874052222	6.295569597	6.08385206	6.336254838	6.203588273	6.524965039	6.375788811	2.3463	2.2547	2.9346	2.3925	2.1027	2.5559	2.4128	2.3766	2.6464	2.3744	2.742	2.7635	2.3801	2.1919	2.4079	2.5369	2.3379	2.3145	2.2518	2.1785	2.1877	2.415	3.0005
ARCN1	9.820658157	9.924240539	9.972401269	9.983370976	9.935339223	10.22335907	10.13886512	10.25925237	10.09276581	9.761586112	10.22981466	10.03466768	9.956573873	10.5011766	9.476639479	10.63033923	9.974101229	9.621746216	9.572936145	9.784784034	9.935435386	10.01892566	10.28906443	9.950084227	9.746170377	10.24961166	4.2196	4.8602	4.51	4.9762	4.7678	4.3501	4.5546	4.7518	4.4529	5.023	4.4448	4.8145	4.861	4.2974	4.14	4.4362	4.4425	4.0624	4.7669	4.5827	4.4656	4.7	4.463
AREG	5.545041756	6.194716906	5.192502791	6.773429839	6.0987213205	6.194925156	5.913583991	7.005090656	5.660963089	5.922319512	5.6610102675	6.2417050995	5.459005122	6.1777761055	6.0734199935	5.7618203925	6.930071086	5.828317225	5.6228230465	6.5040493	6.140883288	6.6097391435	5.9631597465	5.3856848195	6.287713653	5.7086988635	5.391	5.0387	6.3	5.1885	6.1927	4.4213	4.6957	5.2313	5.9538	5.6208	4.8624	6.592	5.6712	6.9767	5.7431	4.8229	5.464	4.5432	6.593	5.4673	5.5545	5.6549	6.2224
ARF3	10.47156448	10.48361986	10.49585829	10.54203069	10.50060284	10.44724716	10.99482437	9.964523529	10.88175344	10.59331983	10.56094401	10.1940792	10.660029	10.53072437	10.87733277	10.63152579	10.3263572	11.13619426	10.68677458	10.25870495	10.99106089	10.70044133	10.64817393	10.53388714	10.90633533	9.816793295	7.88105	7.94	7.69025	8.3603	8.03295	7.8039	8.14235	8.383	7.75595	8.15135	7.86085	7.9842	8.16475	7.49475	7.42775	8.00575	8.0887	7.66455	8.12055	7.9899	8.25825	8.18715	8.394
ARF4	9.755981433	10.2070453825	10.62492589	10.663455105	9.7005383495	10.3992300325	10.240734569	10.689252305	11.01080911	10.56688716	10.396558769	10.470504696	9.8325287915	10.63109223	10.0863112215	11.388457865	10.583271625	9.798465976	10.1247045075	10.3887113	10.500764202	10.67896782	10.94749255	11.022515255	10.0620469385	10.360711323	10.53625	10.5346	10.5313	10.12165	10.454	9.5759	10.16245	10.2224	10.2729	9.6898	9.76775	10.56525	10.24025	10.7991	9.9841	10.22595	10.3292	9.9172	10.4497	10.5322	10.02065	10.33775	10.38855
ARF5	10.1074034	10.41649633	10.5593075	11.211296	9.718953392	10.16741171	9.960576137	10.56192593	10.44161949	10.04386351	10.39522475	10.66957238	9.998652852	10.42063684	10.11414913	10.54919909	10.6682895	10.55652443	10.21356054	11.0848675	10.22141471	11.09057498	10.45735566	10.53567628	10.24314257	10.20244641	7.96395	8.104	8.2909	8.55455	8.30495	7.82505	8.3375	8.20015	7.86945	8.10005	7.92685	7.9524	8.40555	8.10545	7.87335	8.2135	8.0573	7.90015	8.24075	8.11925	8.03185	8.24525	8.30685
ARF6	9.6712015755	9.349254588	9.810029354	9.76680063	9.6072290265	9.524600886	9.689322444	9.185647919	10.070305871	9.6597284815	9.9559049	9.675251892	9.518397961	9.4867862305	9.1380006575	10.16845494	8.993328099	9.828278197	9.493804362	9.2210805255	10.046536717	9.672741647	10.083013504	9.9644109765	9.731609518	9.613002311	9.613	9.691	9.2283	9.5113	9.5427	9.6891	9.6079	9.8193	9.602	9.2412	9.8727	9.4872	9.9106	9.4277	9.3175	9.6654	9.61	10.0559	9.833	9.9927	9.7897	9.9589	9.9119
ARFGAP1	9.423547259	9.96858817	9.32133775	9.754409861	9.657579092	9.877398821	9.505332603	10.43874095	9.378626752	9.950279551	9.395518537	10.98670198	9.516081917	9.912435215	9.334504528	9.524250887	10.3672481	9.607809152	9.647341049	10.40051482	9.166956815	9.508457279	9.192126163	9.212983881	9.352052098	9.65421964	4.5805	4.6119	5.5551	4.5958	4.4769	4.212	4.9949	4.2984	4.1702	4.9001	4.2951	4.4825	4.4983	4.7999	4.5117	4.5782	4.8357	4.5056	4.6913	4.5751	4.6433	4.4629	4.4212
ARFGAP2	9.627159928	9.823554281	10.01857337	9.621143448	9.833448356	9.673805454	9.826290801	9.592276633	9.745046609	9.296730044	9.92411178	10.07204799	9.816608078	9.526620465	9.886714399	9.739218358	9.989619287	9.953647473	9.893171268	10.02362571	9.648392798	9.729623787	9.629120915	9.519669062	9.724376337	9.839649996	4.2951	4.2761	3.75715	4.1062	4.0843	3.9563	4.2608	4.33525	3.75385	3.8445	3.42115	4.053	4.0281	4.1813	3.71775	4.3963	4.3274	3.43915	4.25795	4.05655	4.4406	4.4148	4.40715
ARFGAP3	7.592843978	7.926453451	8.176717493	7.758735431	7.741591689	8.642297153	8.116655347	8.266046568	7.952363219	9.005807033	8.178153663	8.612997803	8.028203987	8.577623666	7.78683656	8.917102528	8.320066765	7.388111393	7.650265148	8.076524017	7.928810525	7.913037715	8.297379948	8.366973072	7.849098842	8.072577807	6.0735	5.7838	5.55795	5.35525	5.69265	5.11645	4.93605	5.31925	5.4256	4.76995	5.0575	5.93295	5.56845	6.237	4.77635	5.23495	5.5514	4.9922	5.43425	5.33855	5.063	5.39075	5.3284
ARFGEF1	8.639122232	9.42537465	9.435089917	10.35434439	8.118478448	8.654396805	8.049295167	9.602480756	9.50384286	9.128104293	8.687124959	9.530382272	8.171084581	8.450016193	8.991641018	9.723887937	9.817004202	9.148837786	8.722570163	9.698364524	9.421849861	9.562131997	9.746985268	9.785747475	9.050749997	9.582055048	7.11005	7.3314	6.64815	7.01455	7.15225	6.99705	6.94125	7.0571	7.2948	7.19365	7.2377	7.46945	7.186	6.891	7.08365	7.1604	7.2098	7.14095	7.389	7.3742	7.21605	7.4029	7.15775
ARFGEF2	6.977923642	7.615909702	7.237933186	8.058443695	7.118805731	7.312901753	7.071008716	7.434435402	7.308955809	7.270909583	7.119956283	7.493747994	7.337204038	7.366353965	7.254617711	7.151282963	8.446640598	7.379394156	7.204026763	7.934479804	7.084534127	8.076077026	7.490937114	7.50933216	7.024176603	6.866794692	6.40135	6.4065	6.1877	6.45465	6.32695	6.8499	6.59335	6.69445	6.1368	6.4041	6.61715	6.4924	6.09675	6.41425	6.69145	6.5998	6.18375	6.7696	6.6506	6.43905	6.6335	6.3256	6.39215
ARFIP1	8.0852949115	8.293675423	8.759622591	8.924340431	8.0019239225	8.0427009135	8.0419511305	8.575312011	8.9116186535	8.141933798	8.5014681305	8.232381604	7.930437929	8.0609831685	8.487109162	8.7858075475	8.6657944985	8.867279753	8.21150394	8.714472384	8.7667875005	8.5939747475	9.116713963	8.749401801	8.8807127405	8.397093249	6.1619	6.63025	5.3895	5.50225	6.08975	5.1258	6.07955	6.1325	6.1219	6.25465	5.87205	6.12265	5.58475	5.98825	5.11715	6.5608	6.7034	6.10205	5.96835	6.4434	6.26745	6.49045	6.61225
ARFIP2	9.74342011	10.0873038	10.08221017	10.33798444	10.25987724	10.45105669	9.949265002	9.827026033	9.98769668	9.280418759	10.06222144	9.98632368	9.764299268	9.925302811	9.905258306	10.31637212	9.966572361	9.73374039	10.00786991	10.31305769	9.825149584	9.780556729	9.990401219	9.83908477	9.637762889	9.650699723	5.384	5.3882	6.087	5.8456	5.5337	5.3977	5.8722	5.9484	5.3525	5.3054	5.4108	5.1937	5.7874	5.2974	5.3034	5.4884	5.5966	5.496	5.7338	5.6583	5.361	5.5122	5.9139
ARFRP1	8.9639416675	8.915997618	9.0331657435	9.330224877	8.603207736	8.56540603	8.449832309	9.1500560685	8.9571847755	8.9091303485	8.7548936115	9.1697849005	8.558424062	8.723342082	9.138898274	8.8625169755	9.379183946	9.251418368	9.037512437	9.453216403	9.03000201	8.830510144	8.4317774225	8.1475671995	8.9065630305	8.841108824	4.0138	4.3858	4.423	4.6542	4.1723	3.4632	4.5409	4.0664	3.7552	4.1594	3.6714	3.8998	4.3897	3.779	3.4299	4.0777	4.0768	3.4642	4.1674	4.2218	4.3932	3.8162	4.4538
ARG1	5.627341717	5.628293975	5.440441787	5.512389501	5.863186405	5.530457969	5.462392705	5.489782676	5.50375237	5.366574943	5.488705003	5.299488923	5.50514857	5.6011701	5.538070934	5.516399189	5.663787805	5.696320735	5.838630359	5.457845433	5.477291471	5.447689927	5.466151426	5.472441726	5.558481294	5.469256509	2.238	2.0874	2.0815	2.1167	2.2439	2.3917	2.9612	2.3742	1.9582	2.2874	2.2638	2.4248	2.1676	2.3283	2.3261	2.0373	2.1673	2.4404	2.4593	2.3	2.1389	2.7588	2.2369
ARG2	6.3188974325	6.429193933	5.907037163	6.228617918	6.517303687	6.342874998	6.2409114995	6.382743069	6.091367836	6.26468556	6.4033624075	6.6013403495	6.782590159	7.256803926	6.353068097	7.595938585	6.265580713	6.5468815065	6.1976877645	6.1948716675	6.1136579125	6.379779697	6.5572231755	6.2214372465	7.315988693	6.4243009695	3.24915	3.25555	3.2815	4.2507	5.11425	4.66655	4.60345	5.41925	4.02745	4.3343	4.3645	3.8009	4.5421	3.7517	3.24155	4.8632	7.4129	5.32725	5.46865	3.7963	4.74145	5.32555	5.9333
ARGLU1	10.32818221	10.64037846	10.26132833	10.4948466	9.994644223	10.13337143	10.22075232	10.61569776	9.539870777	10.14290143	10.60141012	10.80701825	10.28121062	10.63275061	9.092331251	10.27122132	10.14912964	9.583006224	10.04130097	10.68239921	9.879277233	10.21476808	10.35444758	10.26562858	9.643436225	10.35446455	6.4314	5.9156	7.4014	5.8799	6.5582	6.5638	6.4549	6.1486	5.7351	6.9568	6.8604	6.094	5.9905	6.7941	6.4012	6.7202	6.2122	6.545	6.4721	5.7243	7.0767	6.8226	6.7107
ARHGAP1	8.38508755	8.824296364	9.173171845	9.543051342	7.734001517	7.7168013	7.344605286	8.283287644	8.757670419	9.125588336	7.785249027	8.024781334	7.84030116	7.947966635	8.890205288	9.109474975	8.670689101	8.923814545	8.995664938	8.564325904	8.52024293	8.893952245	8.603270597	8.820362394	8.414645223	8.393784513	5.4764	5.2249	5.25255	5.6022	5.32645	5.39795	5.29175	5.3972	5.1913	5.6163	5.26725	5.3123	5.1231	4.80175	5.2088	5.2279	5.16835	4.8255	5.3119	5.01445	5.4135	5.11505	4.9962
ARHGAP10	7.583523841	6.879033048	7.576406263	6.82334193	7.763141362	7.743804277	7.779026808	6.800858504	7.232811917	7.361212861	7.115560875	6.88143516	7.573945194	7.028447401	7.520122733	7.489177448	7.421164266	7.085376937	7.628583383	7.538340133	7.272112933	7.538052206	7.226601387	7.126345235	7.688928346	7.25189397	3.3181	3.5385	3.6056	3.6812	3.5016	3.9417	3.7445	3.2901	3.9532	3.1289	3.6797	3.2809	3.6583	3.504	3.8427	3.1738	3.7383	3.0591	3.8821	3.8226	3.0603	3.5895	2.9093
ARHGAP11A	5.066407775	5.064393721	5.059303595	5.134460912	5.1016984	5.166921241	4.970660009	5.15349371	5.178639154	5.173646134	4.952702643	5.431272021	5.134680299	5.131146318	5.018168586	5.464795101	5.191472227	4.972598544	5.249331992	5.455403714	4.912083606	5.279100216	5.102978882	5.479818303	4.891502931	5.269564379	4.52215	3.5396	2.77755	3.5749	3.3511	3.4093	3.06555	3.41215	3.10655	3.132	3.1557	3.2354	3.1845	3.29235	3.4846	3.4326	3.38295	4.16435	3.53285	3.18315	3.43915	3.2065	3.32585
ARHGAP12	7.911305616	7.972751134	8.098463756	8.481398882	7.665118858	8.28845347	7.97188994	8.133168677	7.945171824	7.680226607	8.323109355	8.275713071	7.478164321	7.825587426	7.489317865	8.319099147	8.157375799	7.77759174	7.918472962	8.028218425	7.943768601	8.303668167	8.171740784	7.992381053	8.051977769	7.978859043	5.2576	5.6147	4.924	4.34675	4.9429	4.96485	5.12625	5.0096	5.05715	5.32045	5.36675	5.3147	4.71365	5.1263	5.44795	5.46405	5.43545	5.45165	5.1264	5.6117	5.3028	5.20025	5.1167
ARHGAP17	10.36575942	10.35323974	10.64344624	10.07699491	10.42845642	9.627969576	10.80028721	10.05195387	10.43312598	10.18342904	10.98819088	10.65930285	10.84291932	10.37185229	10.79649379	10.2307528	10.0518295	11.00866496	10.64592477	10.18139663	10.63651933	10.01791428	10.51389623	10.33682027	10.78521236	9.94288401	5.784	5.6578	5.7621	5.9736	6.1828	5.8359	6.0605	6.5422	5.9451	5.3151	5.765	5.5424	5.8223	5.7715	5.6674	5.7559	5.6313	5.926	5.9071	5.4329	6.1486	6.1118	6.07
ARHGAP19	7.0080630835	6.9813813575	7.164028638	6.74150846	7.5416421665	7.533539491	7.3658937445	7.096193964	7.13491415	6.8460065185	7.021546741	7.035531966	7.433811993	6.936842847	6.9768974495	7.149713304	7.051754144	7.0498013625	6.95786477	7.1867806915	6.9206709575	6.8747665425	7.2257174685	7.2104865865	7.0026767925	7.367286366	3.1411	3.3604	3.1187	2.9032	2.9558	2.9575	3.2948	3.2901	2.875	3.3672	2.5512	3.2066	2.8656	2.9915	2.7025	3.1846	3.4265	2.7213	3.1105	3.0837	2.8413	2.6569	3.0868
ARHGAP22	6.473373549	6.305631357	6.423064792	6.055806341	6.502749555	6.11513154	6.344913696	6.309256067	6.262264481	6.093041058	6.304629465	6.219763835	6.483712253	6.218032291	6.635356257	6.212607079	6.056313885	6.487352112	6.53372781	6.265968959	6.551543137	5.965178308	6.037231848	6.039661858	6.452203011	6.287975212	2.4915	2.4845	2.4989	2.8017	2.6958	2.9945	2.8056	2.7632	3.1955	2.5138	2.6227	2.5544	3.0018	2.8277	2.9382	2.6453	2.8222	2.6461	2.7714	2.3031	2.7271	2.4395	2.7229
ARHGAP24	6.20171341	5.952942284	6.070412531	6.216829898	6.374127127	6.127394147	6.275221636	5.923014874	5.73304206	5.972108917	5.877463227	5.901827931	6.122432995	5.90642819	6.26281078	5.82715353	6.206045708	6.043644514	6.244410308	6.099239541	6.040461954	5.97801679	6.249324063	6.235450693	5.932842645	5.95521369	2.6406	2.4786	2.6861	2.784	2.998	2.8073	2.8683	2.8066	2.9555	2.5812	2.4788	2.5522	2.8408	2.8053	3.0445	2.9014	2.8386	3.4441	2.8219	2.8967	2.911	2.8255	2.6396
ARHGAP25	8.3758473255	7.9196530215	8.21984812	7.4363927075	8.7961613355	7.638247162	8.4383424505	7.284801881	8.152359614	7.783665485	8.040270232	7.4600779015	9.215536492	7.6605004405	8.62436367	7.076283759	7.461678629	8.4333341425	8.1968225275	7.2052938995	8.1280376595	7.382384679	8.2958808	8.480046431	8.2180492395	7.8153708495	2.6698	2.9385	2.5411	2.8348	2.9351	2.7812	2.8433	2.6064	2.9273	2.7597	2.6208	2.4887	2.8576	2.6579	2.7631	2.742	2.7085	2.7396	2.8587	2.8304	2.703	2.6611	2.9253
ARHGAP26	7.546168515	7.298077936	7.25967475	7.185117202	7.434219552	7.355674305	7.568668068	7.26453523	7.24867024	7.078493446	7.938096145	7.204507523	7.383796049	7.165473452	7.296973027	6.930788196	7.296613195	7.384692922	7.293630754	7.115525144	7.602867949	7.146681477	6.938315773	6.8150893	7.462156888	7.348486557	6.3609	6.63925	6.60085	6.3969	6.2371	6.6433	6.29515	6.6638	6.53285	6.7094	6.63915	6.84385	6.4784	6.4191	6.77495	6.65125	6.41795	6.4333	6.38615	6.49435	6.4939	6.6016	6.28055
ARHGAP28	6.304198505	6.379146508	6.0186323705	6.184526073	6.3200330125	6.106663012	6.034309885	6.3966055085	6.2868574575	6.0915934215	6.2003401965	5.9874584565	6.2657068795	6.238570367	6.288827742	5.966602623	6.147634123	6.528991115	6.318123747	6.157801124	6.241569006	6.0374023625	6.078651671	6.168778088	6.381562132	6.006571844	2.7557	2.456	2.2351	2.3123	2.4086	2.4011	2.1772	2.5025	2.3444	2.2636	2.4549	2.2298	2.0337	2.3998	2.4471	2.2601	2.2383	2.3758	2.2167	2.2138	2.2649	2.254	2.2287
ARHGAP29	7.891460725	7.95741735	8.486338773	7.466000696	7.832971714	8.009727816	8.412868688	7.727203367	7.718596296	7.88220852	7.365926835	8.619002215	7.951930021	7.275183871	7.670842067	9.175711279	7.632256161	7.250077174	8.044017923	7.632726112	7.412859947	8.091203195	7.917927985	7.647414226	7.261440365	7.850677297	2.5803	2.33855	2.66005	2.4218	2.57255	2.6321	2.77075	2.52845	2.46325	2.45605	2.556	2.3753	2.568	2.34455	2.66745	2.37115	2.2976	2.7088	2.3539	2.47415	2.4864	2.4488	2.5181
ARHGAP32	8.6507910485	8.995401624	9.1304129545	8.7961452415	8.7760879695	8.978002308	9.022018791	8.969730241	9.1581598395	8.3167883165	9.502883596	8.8342259	8.7693203105	9.274193312	8.880927157	9.482504784	8.805762141	9.307285717	8.8798366895	8.773379323	9.4469802295	8.8165259605	9.1154922225	9.0616174725	9.533929302	9.671910835	6.998	7.5669	7.0134	7.1044	7.2195	7.1812	7.1369	7.1113	7.144	7.3893	7.3348	7.4987	7.2544	6.9299	6.874	7.2463	7.1917	6.9049	7.2817	7.2904	7.4504	7.1981	7.2824
ARHGAP33	9.4156039785	9.451632544	9.1383302205	9.133595985	9.189341837	9.0177013685	8.999332621	9.1362816845	9.326409804	8.937832173	9.2502525205	9.1263263745	9.354382249	9.0246378535	9.3514569345	9.0977952715	9.0972504145	9.4919628135	9.330766507	9.028725865	9.166416017	9.2856351885	8.7757609595	8.949739081	9.2770252085	9.232067234	2.5608	2.5864	2.76385	2.7661	2.4969	2.97835	2.67685	2.5693	2.5973	2.6941	2.7234	2.5983	2.6232	2.58145	2.826	2.5865	2.4769	2.597	2.58645	2.68385	2.53525	2.5819	2.73935
ARHGAP4	8.409696368	8.351435954	8.33703068	8.56701036	8.922598454	9.090966411	8.223592423	8.498128157	7.957108413	8.523478356	8.578494961	8.886622864	8.691360319	8.336687678	8.478572447	8.590959147	8.745648116	8.599197363	8.242556395	8.169832346	8.575544712	8.617671413	7.933419804	7.707147221	8.398148177	9.157703034	5.349	4.9108	4.60375	4.59435	4.6338	5.6033	5.0538	5.0374	5.0311	5.1408	5.2184	4.66025	4.77525	4.211	5.0799	4.8142	5.23785	5.0557	4.9715	4.65985	5.27715	4.8402	4.63025
ARHGAP5	8.432891884	8.235302666	8.486656845	8.781917057	8.746727691	8.366070003	8.97330998	8.298038851	8.366761727	8.071234497	8.725701124	8.577500905	8.119267168	9.032890448	7.784205348	8.544925651	7.904099682	7.783684545	8.046719111	8.475576079	8.378339734	8.009046625	8.750762766	8.498011778	8.283285687	9.092199547	7.6173	7.39	6.5585	6.8339	7.1896	7.6605	7.099	7.2858	7.4943	7.5184	7.8982	7.4386	7.1771	7.3949	7.8876	7.3105	7.6501	8.2516	7.5814	7.6004	7.2795	7.5424	7.3396
ARHGAP6	6.357040542	5.583629033	6.1185495825	5.488144386	5.551803451	6.759363857	6.005126675	5.8434709305	5.473802835	6.281549237	5.580674829	5.477725786	5.590234467	5.471515264	6.1267470645	5.3830285075	5.6070752955	5.7550962685	6.0436501885	6.9120804115	5.4771164085	5.347916657	5.3892435845	5.4069564595	5.659938963	5.5852348885	3.41965	3.37575	3.8817	3.8294	3.8361	3.79365	3.676	3.44855	3.511	4.054	3.548	3.81755	3.8734	3.6056	3.6453	3.45635	3.4855	3.44315	3.57665	3.5013	3.49595	3.52295	3.72825
ARHGDIA	9.9330565835	10.560871065	10.28790234	10.4747236285	8.9653806885	9.505232936	9.025763913	10.009952486	10.2923523665	10.914605165	9.5777042875	9.972592226	9.002726171	9.0471728865	10.167352696	10.447758889	10.462778351	10.4756541645	10.262155747	10.103222621	10.3142490415	10.206139293	9.818262662	9.53782973	9.982201984	9.6064335835	7.61365	7.4276	7.80035	8.18845	7.77635	7.6419	7.8506	7.93105	7.2387	7.54345	7.2312	7.49975	7.8489	7.2161	7.08205	7.6201	7.45425	7.2695	7.91035	7.42335	7.54355	7.58955	7.66365
ARHGDIB	9.829171791	8.955089963	9.641982448	9.574190196	10.21174755	8.861955111	10.18122513	9.039411613	9.733219719	9.563136771	9.019429845	8.876522198	11.10093256	10.49524152	10.28152539	8.597064322	8.968823305	9.484510917	9.537369016	8.342087102	9.889483029	9.411889382	10.29207978	10.42667443	9.40868353	9.576430444	8.61205	8.2023	8.60825	8.9391	8.4105	8.5422	7.8432	8.1138	9.4355	8.38165	8.09345	8.36785	8.77625	8.06025	8.08145	8.2125	8.7987	8.17345	8.56615	8.1945	8.5894	8.35665	8.3145
ARHGDIG	6.857015707	6.81739423	6.929988203	7.374213927	6.944470566	6.713311854	6.417526376	6.427173549	6.467618471	6.543549709	6.708946651	6.40828974	6.704533775	6.59372251	7.30407729	7.186094681	6.826148648	7.110647236	7.310536343	6.73059317	6.583821853	6.682521569	6.693173947	6.36960112	6.819809302	6.868248173	2.7877	3.1377	3.1077	3.2167	3.206	3.2529	3.4989	3.0555	3.251	4.0399	3.0628	3.3216	3.0922	3.1226	3.2485	3.103	2.918	3.3809	3.1487	3.0647	3.1294	3.1597	3.2814
ARHGEF10	6.835143267	6.917786812	6.9234459315	6.739632173	6.9356062715	7.387583783	7.010531264	7.35029724	6.870994945	6.584478534	6.6590067595	7.402145672	6.9005087955	6.8652087985	6.71318078	7.4977635155	7.2271821605	6.5376632275	6.813666761	7.112170326	6.449185243	6.8619388445	6.9038539685	7.118151645	6.750297999	7.16346245	2.7828	3.088	2.9562	2.9531	3.2174	2.7783	2.9603	2.6448	2.8204	2.933	2.8426	2.6642	2.7607	3.1167	2.6818	3.0995	2.7814	2.9192	2.9165	2.6302	2.9578	2.8007	2.8819
ARHGEF10L	9.647159618	9.234256211	9.964442237	9.545968197	10.07893871	9.803913329	10.20842703	9.881531991	9.812206283	9.319220095	10.37474386	9.889637023	10.09833206	10.26289588	9.495027768	9.370517051	9.713050283	9.506738036	9.763178568	9.834611138	9.762441881	9.2547285	10.05691251	10.28122735	9.832016195	9.829587664	5.65025	5.63885	5.773	5.9073	5.5903	5.424	5.594	5.4884	5.37835	5.50555	5.5864	5.6136	5.44875	4.96895	5.49675	5.59005	5.5283	5.5376	5.4561	5.31405	5.6596	5.5437	5.6992
ARHGEF11	8.536533132	8.310630921	9.0093275765	8.6297581015	8.099502179	7.9136203005	8.1916584035	8.465889748	8.7134216735	8.5083698115	8.847940571	8.2629343445	8.0804858185	8.0347628135	8.825574094	9.096810679	8.527124114	9.235720114	8.871091998	8.482184604	8.7279281155	8.634914971	8.4815552265	8.2697557315	8.6886437435	8.4924210535	3.2331	3.2332	3.7085	3.8436	3.5251	3.3436	3.6785	3.5115	3.3681	3.8005	3.8639	3.2078	3.6233	3.5691	3.3278	3.4144	3.452	3.0382	3.3068	4.1658	3.0887	3.7759	3.6584
ARHGEF12	6.6603810105	6.8598399565	6.6378339335	6.6838868775	6.580795272	6.830211992	6.724143076	6.670612456	6.6391317335	6.5747301645	6.877399923	6.6494528745	7.0322812755	6.7959570045	6.7304474165	6.6364766065	6.559905821	7.055762877	6.706551758	6.7691922815	6.711260319	6.5530669905	6.8032649665	6.7702201215	6.813004301	6.8815022225	3.5943	3.572	2.7472	3.2739	3.8706	3.7707	3.1636	3.6542	3.7272	3.7061	3.6631	3.9101	3.5362	3.4595	4.6104	3.9026	3.3566	4.2839	3.81	3.86	3.5374	3.6457	3.2554
ARHGEF15	7.631239294	7.6525488725	7.3136436585	7.507244663	7.5035674415	7.2609641845	7.257937224	7.452829724	7.344136963	7.3374547285	7.343362133	7.254869819	7.454110474	7.3276399175	7.756624516	7.3922693535	7.4593830685	7.7753490475	7.730090704	7.5223603735	7.609348186	7.210795701	7.2548441995	7.2527844405	7.4460287165	7.3356863655	2.2617	2.25005	2.87	2.4003	2.3623	2.7222	2.69225	2.3059	2.54045	2.5613	2.3782	2.4417	2.6024	2.296	2.19985	2.42905	2.38435	2.56865	2.4241	2.3613	2.38575	2.5496	2.5628
ARHGEF16	9.309806916	9.011032468	9.648744441	9.317392017	9.006909571	9.206541485	9.108320233	9.152363132	9.406614157	8.575128689	9.577748629	8.780922774	9.274929602	8.963661461	9.614432003	9.579233909	9.343961497	9.839532229	9.755253609	8.977090527	9.435236728	8.839439208	9.433019577	9.131203048	9.3571799	9.017367231	6.7382	6.9564	6.917	7.2678	7.3577	7.4619	7.2329	6.8287	6.4447	7.0755	7.3212	6.794	7.0889	6.866	7.231	6.7658	6.7235	7.5188	7.1926	6.8332	6.9609	7.0456	6.9932
ARHGEF17	9.536015047	9.425943394	9.710560667	9.270346419	8.932097561	9.073405769	9.007278204	9.256241281	9.206255109	9.294192186	9.130919396	9.022494747	9.09211053	9.007521579	9.549198392	9.213991224	9.219796936	9.300935397	9.705242752	9.083505605	8.991501768	9.080274732	8.842941304	8.923469101	9.047255414	9.185970418	3.1785	3.3782	4.3355	4.0942	3.6366	2.9007	3.3356	3.5032	3.8553	3.7578	3.9154	3.6856	3.6338	3.9208	3.5206	3.5595	3.4121	3.6134	3.2731	3.8379	3.4868	3.4655	3.3447
ARHGEF18	11.1299819	9.91367339	10.52832048	10.29334023	10.94234778	10.09995547	11.44356231	10.06365463	10.6557854	10.17132551	11.30408	10.79273898	11.01975068	10.71584942	11.23325648	10.013365	10.16723914	11.63654856	11.03653418	9.832618595	11.20948613	9.60790161	10.77092374	10.12480472	11.11214397	10.41836311	8.9308	8.9501	9.0678	9.2108	9.2385	9.315	8.9602	8.9923	8.7943	9.4746	9.2799	9.1373	9.0597	8.8267	9.3014	8.8495	8.5922	8.7208	9.2104	8.9966	9.1452	9.1766	8.7722
ARHGEF2	9.766864696	9.4985413205	9.940750424	9.7770143375	9.5599421345	9.542734663	9.439289492	9.390508506	9.758463749	9.3624990105	9.921820863	9.1163229	9.6415016805	9.2102649445	10.036513367	9.8452873025	9.3448392865	10.1682544725	9.702790351	9.378591181	9.8965220595	9.4686659955	9.52820166	9.512544856	9.684633959	9.7556130315	2.6424	2.9195	2.6902	2.7692	3.097	2.7753	3.0764	3.0348	2.7084	2.7837	2.7136	2.6765	2.9932	2.5289	2.8033	2.9298	2.8215	2.7623	2.8569	2.5653	3.0391	3.0777	3.1142
ARHGEF3	8.523039456	8.193052209	8.282258691	8.116821548	7.981283116	8.068054332	8.678941014	8.228889937	8.073193479	7.92448555	8.054435938	8.240234969	8.579117684	8.951879253	7.815479364	8.134715723	7.851274567	7.947236018	8.068358457	7.61863058	7.84241579	7.792732782	8.244661745	8.544757654	8.257376199	7.86579596	3.19615	3.08485	3.29275	3.0039	2.96255	2.76055	2.9485	2.75185	3.11195	3.0257	3.12205	3.10495	2.8484	3.331	2.84385	3.1389	3.06375	2.95315	3.00745	2.7294	3.01825	2.6634	2.72205
ARHGEF38	7.633596987	8.021271987	7.710695918	8.002886698	7.991397232	7.631475468	7.357856988	7.537329109	7.648748484	7.648268746	7.474658402	7.164020687	7.710658089	7.677426858	7.967060687	7.640381603	7.866062214	8.200672764	7.887310376	7.675529306	7.442129127	7.109054231	7.64606835	8.028452131	7.320901701	7.198995012	2.6244	2.3889	2.8509	2.4777	2.2932	2.5214	2.3297	2.3908	2.1784	2.1199	2.4613	2.3905	2.3774	2.5426	2.6762	2.4555	2.3127	2.4937	2.406	2.5222	2.5229	2.5319	2.6665
ARHGEF4	6.979042581	7.168184925	6.926567118	6.875508232	7.455640556	7.275546833	6.859208646	7.133000378	6.988123058	7.133204664	7.019424736	6.804899606	7.113876835	7.172921035	7.263297309	7.025384904	7.01567086	7.500973715	7.107986715	7.008881219	7.127172659	7.185489227	7.156191408	7.123264883	6.895659223	7.127066541	2.51135	2.70045	2.5791	2.59675	2.8418	2.73965	3.01485	2.51515	2.5914	2.71885	2.7123	2.39285	2.5833	2.6864	2.7781	2.59645	2.4578	2.7101	2.27655	2.65295	2.56685	2.55855	2.5672
ARHGEF5	10.06322084	9.778452899	10.02840579	10.40027413	10.16358248	9.448497865	10.50188211	10.1187375	9.983408764	9.142984984	10.60609161	10.27068522	10.36624642	10.47342826	10.46397172	9.914554735	10.43858437	10.65986184	10.13231139	9.970853552	10.43342468	10.09738955	10.27380275	10.0382696	10.29281034	9.966598453	7.5137	7.2823	7.1514	7.9575	7.7122	7.5975	7.8362	7.952	7.4852	8.0014	7.5856	7.4666	7.7141	6.9932	7.2719	7.7339	7.2902	7.6797	7.7247	7.4263	7.591	7.5953	7.9016
ARHGEF6	8.77662499	8.074697587	9.065299316	8.265202028	8.868744545	8.173026114	9.149434933	8.053347949	8.682274724	7.892513663	8.278561254	7.999157361	9.4708338	8.152978994	8.474223894	7.866227613	8.133172489	8.021184749	8.555236376	7.881043597	8.606267351	7.68937511	8.705623998	8.5215305	8.401139772	8.301044382	2.5379	2.3445	2.4824	2.2663	2.4735	2.8698	2.6104	2.2319	2.7671	2.2864	2.9885	2.322	2.4262	2.5916	2.4493	2.3769	2.5387	2.5632	2.1956	2.5675	2.3628	2.4875	2.4306
ARHGEF7	8.8941086885	9.563826999	9.200057048	9.3083437155	8.749059275	9.0772968775	8.9333205125	9.356377756	8.8550585795	9.4254469725	9.165003025	9.72905867	8.755188842	9.065816488	9.2224326725	9.497041899	9.2562864375	9.1029973825	8.844009889	9.67926474	8.8293859765	9.2721178315	9.060460179	8.980418679	8.772731475	9.004451819	2.7122	2.659	3.1671	2.8187	3.0353	2.7963	2.934	2.8843	2.7569	3.2104	2.8258	2.7643	2.7603	2.6776	2.9262	3.1183	2.773	2.8805	2.7013	2.6252	2.8277	2.8912	2.6895
ARHGEF9	7.7410933015	7.5817508905	7.9921582955	7.840271719	7.75697846	7.3866881235	7.773968731	7.728208236	7.9793814035	7.4323017305	8.0295618675	7.466012594	8.0448040815	8.0441458705	7.633900326	7.25655172	7.4168803925	7.470519455	7.652020654	8.1050995675	7.7866286205	7.5883134245	7.874349584	7.3825953705	7.860558795	7.504971375	5.3618	5.3698	5.2005	5.6598	5.4646	5.371	5.6217	5.545	5.2523	5.1147	5.7024	5.4759	5.6253	5.084	5.4911	5.3186	5.7233	5.4782	5.4553	5.1341	5.6761	5.3537	5.2284
ARID1A	9.4067638375	9.2070007235	9.4043374705	9.515194796	9.0206236515	9.114256318	9.429254	9.5640003965	9.4912298975	9.2870095865	9.558103176	9.5595600015	9.6255918815	9.276336137	9.146338009	9.6469230375	8.9995096995	9.076925929	8.9969991055	9.2759559395	9.2421966935	9.2186271885	9.579997205	9.532019074	9.342728324	9.304660178	4.04325	4.1392	4.0884	4.1497	3.93975	4.2688	3.6832	4.6376	4.17505	4.2213	4.2309	4.2406	4.0887	3.56785	3.7302	3.9141	4.19485	3.63105	4.6353	4.05325	4.33225	3.7787	4.07245
ARID3A	7.287990721	8.325497576	7.368041492	8.094903441	7.551197794	6.994067233	7.125047358	8.952543016	7.159389031	8.672581571	7.170305186	8.383277234	7.590254283	7.418791234	7.508728481	7.281927489	8.513563692	7.382122783	7.317570726	8.044177426	7.147849895	8.136273434	7.326006942	7.210461256	7.129942327	8.547765478	4.2562	4.4167	5.639	4.91	4.3396	5.1951	4.5345	4.554	4.7135	4.7465	4.3403	4.7282	4.7362	3.9228	4.3293	4.7558	4.4699	4.589	4.8219	4.3176	4.2984	4.8205	4.5685
ARID3B	8.937486922	8.690671465	8.666946763	8.101213543	9.100467274	8.552111119	8.792252553	8.668059803	8.669258643	8.580358111	9.021843821	8.500221721	9.082701555	8.61786255	8.888624002	8.378011251	8.596715664	8.990828671	9.001645333	8.647234834	8.924133217	8.712690162	8.740663312	8.615283448	8.85508969	8.667414511	3.5889	3.6658	3.7827	3.5301	3.7708	3.5947	3.4162	3.7783	3.6588	3.5767	3.7284	3.5288	3.6388	3.2035	3.6897	3.4573	3.2926	3.3021	3.5603	3.6486	3.6019	3.5977	3.3676
ARID4A	6.417253739	6.222694836	6.513151774	6.340747686	6.172333603	6.047609972	6.01180124	6.131711415	6.346899727	5.91181705	6.300644674	6.364754816	6.003971403	5.9654612	6.247403151	6.617521779	5.828300101	6.061882131	6.212585071	6.096275089	6.1941231	5.917492069	6.423160503	6.428544636	6.382983858	6.315661054	5.942	5.6737	5.779	5.6575	5.8272	6.4632	6.119	5.9929	5.8062	6.1226	6.4549	5.9697	5.3582	5.8131	6.6664	5.8182	6.0465	7.1645	5.9476	6.0037	5.8065	6.0797	5.8998
ARID4B	8.092238592	7.955810979	8.077225224	8.0781147335	8.0652082625	8.1214143685	8.4245388325	8.25437121	7.969343743	7.980551877	8.3781929035	8.2420363385	8.1867146555	8.1273593665	7.872403694	8.2151924885	7.8565177865	7.7149776855	8.0095758755	7.9725660895	7.870676543	7.738983139	8.154164544	8.273868251	7.7909761715	7.827828506	3.9046	4.64	3.579	3.3306	4.1981	2.8715	3.9347	4.3256	4.1157	4.4191	3.7027	4.0997	3.6178	4.4121	3.1602	4.1993	4.187	3.9748	4.075	4.1475	4.4148	4.7183	4.6293
ARID5A	8.772016603	8.573381439	8.902284117	8.489074078	8.961652798	8.814381915	8.748678819	9.055693234	8.781385433	8.899076233	8.753437148	8.742614199	9.09436854	8.852459968	8.990354464	9.158098901	8.989567117	8.905340738	8.988319754	8.669000053	8.998304327	8.919502694	8.653959863	8.700205707	9.044868283	8.821982861	4.11325	3.90585	4.35305	3.7762	4.2169	4.36695	4.34115	4.02485	4.5666	4.2069	4.26685	4.24785	4.2663	4.13005	4.0095	4.2188	4.0507	4.1353	4.03655	4.15495	4.29285	4.10605	4.25515
ARID5B	10.0054243	10.68722883	10.35478673	10.35388007	9.609517152	11.02372972	9.960948169	10.6888853	9.960495749	10.71595447	9.42837352	10.05811093	9.898191842	10.46647576	9.304768463	10.41975481	10.40406121	8.574095125	9.742421108	10.29813718	9.236065874	10.54838158	10.3818001	10.69006484	9.32963023	11.01989247	6.2415	6.739	6.4578	6.1164	6.0285	6.1423	6.1921	6.4923	6.2297	6.3587	6.4484	6.4299	5.7181	6.3579	5.7907	6.7019	6.7921	5.5135	6.1906	5.9371	6.6045	6.3114	6.5234
ARIH1	8.032164501	7.474030262	8.239051174	7.551369798	7.441467115	7.99612619	7.6890699925	7.945605824	7.804148919	8.606148374	7.606659731	7.90800085	7.5911183345	7.7141604425	7.794950875	8.4672931065	8.2042720215	7.8483387055	7.852571038	8.056882888	7.909459112	8.326942841	8.121412393	8.163908389	8.1288386685	7.9872697645	6.11195	6.3435	5.9619	6.2753	5.9199	5.7168	6.0885	6.32015	6.04655	6.06315	5.98885	6.083	6.562	5.92325	6.08205	6.2808	6.21195	6.0624	6.3232	6.42415	6.0336	6.0909	6.13225
ARIH2	8.784932577	8.6943161375	8.953971962	9.088713426	8.3217354965	8.503419742	8.1136525045	8.532787517	8.656867513	8.541452998	8.2521617095	8.603114578	8.2785081665	8.3893742885	8.556455898	8.781054031	8.959491946	8.7575597345	8.6590439405	8.9024515755	8.6460146025	8.6524765635	8.4137613795	8.4527251275	8.535801461	8.344738973	5.8734	5.8615	5.9213	5.7322	5.7056	5.9925	5.7658	6.0321	5.7299	5.8685	5.8071	6.0713	5.9723	6.1444	5.7395	5.6454	5.6269	5.5479	5.966	5.8581	5.9382	5.9697	5.8217
ARL1	7.983034671	8.393856858	8.801914031	8.970826017	8.257388517	8.797109979	8.551834065	9.04480091	9.091716485	9.059641816	8.477907173	9.10396768	8.612395456	9.307254543	8.031994642	9.447219577	9.361935445	7.824577612	8.033912542	8.911943709	8.376573334	8.780317632	9.662087491	9.850537775	8.325944576	9.04735832	7.50155	7.46025	7.6592	7.21345	7.17525	6.94275	7.2035	7.56125	7.34335	7.075	7.1336	7.08	7.2041	7.96285	7.4749	7.66185	7.7557	7.5853	7.65465	7.41175	7.24485	7.49495	7.6777
ARL14	9.075785656	6.957424869	8.054229279	6.517228347	9.454662057	7.543995007	9.361123714	5.850041671	7.944285351	5.756488855	9.546651943	7.233987219	8.387705529	5.963016101	8.496041736	5.971103049	7.148110205	8.515758819	8.292938965	6.291939565	9.721742816	6.201477008	9.283687376	6.975173562	9.362743854	6.852667664	8.6819	9.0476	9.1022	9.1112	9.3267	9.2313	9.3271	9.8853	9.5211	9.4439	9.0158	8.9756	9.1316	10.0079	9.4751	9.9972	8.9446	10.2764	9.0405	9.0231	9.3866	8.938	8.8325
ARL15	5.201265038	5.077013834	5.058972743	5.309530024	5.279916052	5.234642681	5.674344052	5.175506816	5.046500364	5.084263343	5.412754536	5.18431579	5.36102603	5.094838216	5.293740396	5.216606738	5.139529548	5.310945868	5.230345633	5.190209203	5.067928948	4.85254384	5.518565748	5.552253503	5.304881195	5.00606136	4.6977	4.8905	4.2548	5.0298	4.93445	4.94725	5.28105	5.2132	4.82765	5.29525	4.90875	4.97235	4.6572	4.7157	5.30375	5.37645	4.60245	4.8692	4.91855	5.57865	4.90465	5.35585	4.65425
ARL17A /// ARL17B /// LOC100294341	6.979813254	7.379118337	7.145279511	7.350392997	6.735405937	6.900775305	6.746759002	7.109775392	6.519863368	6.870560497	6.636036982	6.951183051	6.570247607	6.853740852	6.849108436	6.761548436	6.874728195	6.869072961	6.864792161	7.389130506	6.838731612	6.820145047	6.688361704	6.724118906	6.717434453	6.859925804	2.7647	2.61365	2.68795	2.43785	2.6174	2.57125	2.7289	2.53995	2.8042	2.68505	2.5905	2.63355	2.59165	2.9201	2.65155	2.59505	2.7532	2.59505	2.57225	2.6711	2.62015	2.6678	2.662
ARL2	9.165782634	9.479882128	9.329741171	9.131222839	9.180486666	8.986466169	9.1978612	9.376533688	9.063115982	9.280449768	9.172782348	9.36890853	9.279711249	9.490221244	9.117431251	8.86183988	9.452941461	9.656818898	9.321337568	9.270632764	9.091719751	9.368206087	9.246922055	9.299453756	9.190361961	8.824584907	4.66255	4.76275	4.51975	4.80025	4.7363	4.61615	4.46895	4.3773	4.34405	4.9022	4.2576	4.5239	4.70675	4.69685	4.50145	4.5519	4.6565	4.22755	4.63515	4.67655	4.71885	4.6918	4.72605
ARL2BP	9.59381013	9.947435004	10.29165182	10.21688883	8.459344026	8.880486206	8.818089338	9.263332071	9.813313915	9.565483899	9.287090292	9.537277585	9.146375526	9.270521565	9.898885176	10.07825059	9.768789105	9.511428401	10.09566345	9.483446144	9.448528558	9.787631787	9.528033876	9.443869262	9.386286894	9.544651777	6.891	7.22395	7.4844	6.9561	7.00925	6.2226	7.0555	7.0768	7.13395	6.95255	6.67465	7.1635	7.10685	7.103	6.27945	7.1291	7.3136	6.2764	7.02255	6.8721	6.96705	6.76895	6.8851
ARL3	8.009153673	8.1497360625	7.9246832385	7.7316188075	8.0898205065	8.127565067	8.00151513	7.969088058	7.921300613	8.1254944215	7.594474458	7.940716588	8.072226201	8.3876015595	7.7194877015	8.4582821925	8.145433796	7.635217598	7.9501753725	8.2785728835	7.821280266	7.9766277675	7.612013904	7.6554842715	7.942017245	8.158155521	2.8976	3.0859	3.4359	3.3815	3.2469	3.3698	3.5084	3.2471	3.1549	3.0055	2.7708	3.0451	3.2564	2.8243	3.5445	3.2563	3.2522	3.147	3.2945	3.4615	2.5337	3.2153	2.8666
ARL4A	10.26386565	9.329797334	10.3908722	10.1741945	10.25014535	10.37655914	10.37731025	9.822214772	10.1782237	10.48835232	10.88420352	10.43492112	10.03042361	10.31225173	10.48652136	9.946485931	9.64122833	10.66825672	10.0867973	9.709404659	10.78816199	9.791681329	10.69255818	9.890098363	10.47339121	9.597604585	8.2027	8.46305	7.5897	7.72795	8.4365	7.5715	7.96195	8.2619	8.3982	8.40425	8.31115	8.0288	8.5218	8.17445	7.8136	8.2099	8.357	7.9344	8.2305	8.6926	8.15235	8.67895	8.4259
ARL4C	8.0701405485	8.022023315	8.04344994	8.006817614	7.9352282445	8.0997752985	7.773042915	7.8583568865	7.943320617	10.1379357965	7.521824907	8.1401135385	8.076656049	7.548627607	8.0059805165	7.955180236	7.832450629	8.0398233285	7.9533652795	7.837350743	8.0992598085	8.116975829	8.102513594	8.3588083945	7.9763138705	8.170253107	4.9009	4.6958	3.5441	4.5215	5.2359	4.3448	3.6705	4.4175	5.7327	5.0822	4.542	4.5164	4.9686	4.2991	4.3387	4.4055	4.7313	4.3742	4.3803	5.0241	4.6544	4.7269	4.5506
ARL4D	7.248670235	7.1188400925	7.221737901	7.0625355515	7.267919176	6.995540586	6.980355221	7.1040471795	7.084095611	7.086445708	6.9275986745	6.94340629	7.017921184	6.9919468995	7.390249394	6.5748687505	6.8591222635	7.328974065	7.3475117085	6.9310655725	7.3001198895	6.9971970835	6.6956477005	6.7481473385	7.18818665	6.9474387995	3.72105	3.928	4.0731	4.16895	4.10925	3.7916	4.6619	4.23485	4.044	3.8953	4.32955	3.8293	4.2827	3.8531	4.5595	4.21685	3.8786	3.98155	3.9851	4.0269	3.6415	4.25935	3.967
ARL6IP1	8.813389484	10.09919389	9.075057576	9.652089327	9.238951916	10.04921676	9.577684204	9.89334132	9.530134143	9.537345215	9.533815662	10.34402016	9.795527726	10.27880726	8.65256051	9.825442442	9.250753129	9.093135221	8.543605932	9.69331315	9.472997821	10.35292083	10.15475934	10.33616565	9.611260421	9.845310302	9.7872	9.9725	8.6409	9.3387	9.3803	8.5432	9.2335	9.3701	9.3646	9.4068	8.9329	9.273	9.4229	9.0308	9.0029	9.4522	9.5171	9.4781	9.415	9.6854	9.5956	9.7074	9.9346
ARL6IP4	9.9532669415	9.92994672	10.1240066275	9.851160811	10.242780545	10.1351277455	10.31946116	10.1608184155	10.0336601585	10.190646095	10.031644622	10.130485134	10.224559565	10.140275204	10.0294292785	9.98052969	10.294549025	9.8260963105	10.016855001	10.32114872	10.1080904205	10.0993557705	10.158834063	10.1283777605	10.114120461	10.312832603	7.7908	7.84375	7.6948	8.0652	7.81425	7.29105	7.8728	7.80865	7.5983	7.6577	7.2457	7.80175	7.84385	7.9697	7.1352	7.62705	7.65925	7.46715	7.8767	7.51145	7.91735	7.60465	7.95915
ARL6IP5	10.5305768465	9.960631717	10.740931955	10.733448025	9.819069158	10.2198017895	10.314750232	9.902901389	10.98782366	10.46564234	10.591547178	10.206839319	10.1290288555	9.9210504645	10.036523768	10.172535105	9.589900604	10.638909825	10.681306975	9.3184505425	10.61329705	10.189794399	10.789233465	10.505455245	10.874277045	10.3471927675	9.7256	9.9965	9.4699	9.57955	9.79985	9.4562	9.8618	10.02995	9.84725	10.03645	9.7782	9.60535	9.98965	9.9078	9.6058	9.999	10.2552	10.285	9.83405	9.8351	10.0728	10.30905	10.22715
ARL8B	10.50594357	10.29751112	10.3808034	10.33090157	10.43340999	10.38561282	10.84810807	10.3122331	10.25189884	10.08691979	10.73625899	10.33727431	10.68218537	10.72071045	10.02004944	10.11413053	10.22295471	9.987248625	10.19926976	9.993999274	10.29861805	10.10905412	10.53096005	10.31939328	10.32956308	10.11042761	6.6302	6.6923	6.1915	6.6412	6.5014	6.639	6.9113	7.2403	6.8222	7.1755	6.8021	6.6589	6.389	6.9963	6.4981	7.2558	6.7914	7.2103	6.7307	6.5961	6.7864	6.8647	6.6889
ARMC1	8.417479829	8.674013351	9.031489776	9.318883845	7.5681494	8.343240016	8.180757008	9.762592729	8.756178079	8.821896007	8.704805649	9.522330957	8.350794813	9.412339106	7.784303613	9.160714113	9.146869152	7.787563026	8.242325673	9.263953906	8.411775038	9.250634614	9.396303737	9.63365874	8.455012607	8.65151489	7.1089	7.2152	6.2688	6.54715	6.68535	6.61585	6.61455	6.51325	6.9578	7.1064	6.70495	6.9525	6.6679	6.9223	6.36895	6.99945	7.0235	6.7086	6.67575	6.9631	6.85775	7.0547	6.96825
ARMC4	8.247924878	8.229006272	8.262753408	8.586156703	8.128745152	8.181129014	7.931168269	8.147083779	8.153821794	7.974738028	8.145816506	8.010871821	8.08206324	8.19813924	8.231216279	8.138939149	8.247550425	8.409869198	8.590949608	8.200127243	8.128505841	8.015108805	8.194689694	8.141474854	8.011364156	8.009257121	2.2454	2.0544	2.0581	2.1145	2.1683	2.0853	2.0712	2.1385	1.9489	1.9866	1.9661	2.0566	1.9661	2.3392	2.1111	2.1242	2.0811	1.9495	2.0421	1.9969	2.0254	2.2008	2.015
ARMC6	9.232748112	9.036273191	8.908951576	8.751072249	9.023872797	8.96618435	8.703239384	9.043360866	8.928910177	9.092331262	8.83931921	8.898322138	8.994922969	8.809107656	9.30832548	8.74207778	9.173858407	9.533584937	9.279795236	9.044492352	9.178960483	9.055260566	8.449992387	8.255862329	9.040329237	8.98509978	4.66985	4.65125	4.5608	4.6899	4.7522	4.77855	4.84655	4.5162	4.67625	4.7212	4.3489	4.66775	4.67965	4.47805	4.58895	4.68405	4.60025	4.4259	4.94065	4.57475	4.176	4.28555	4.6897
ARMC7	8.513874555	8.500436723	8.40416392	8.177448827	8.223376973	8.318638911	8.257137746	8.184833537	8.499337173	8.335906312	8.405422436	8.250958433	8.279790143	8.229604644	8.653100537	7.842648378	8.552556507	8.984658414	8.765381638	8.352374411	8.609352061	7.955232782	8.249269186	8.108054129	8.548309144	8.149947337	3.44025	3.63715	3.71335	4.055	3.6746	3.83875	3.7598	3.7607	3.3574	3.5239	3.7676	3.71305	3.80775	3.4034	3.5292	3.47885	3.52785	3.5588	3.96715	3.7028	3.97995	3.6965	3.5564
ARMC8	7.529710807	6.875549374	7.367808874	6.73394799	7.314494371	6.895432809	7.99072319	6.775431864	7.242009067	6.303068193	7.810948109	6.966642918	7.543846106	7.19130264	7.242442034	6.946991739	6.720178172	7.103307731	7.440582281	6.974834404	7.168144705	6.529733432	7.508715539	7.182379068	7.099701408	7.177407695	4.23205	3.97155	3.97475	3.8454	3.84205	3.7111	3.91005	3.9099	4.11815	3.7925	4.02265	4.2272	4.1512	4.16475	3.87495	3.71735	4.00045	3.91255	4.0334	4.1889	3.9825	4.1689	3.87595
ARMC9	6.712521776	6.816857491	6.871238002	6.849759108	6.532045894	6.568433657	6.862415773	6.951029565	6.667270601	7.010516226	6.575045978	6.865979834	6.570258971	6.629064023	6.550796854	7.050595363	7.035356356	6.651566897	6.722614575	6.941771783	6.509188273	6.546755254	5.818209552	5.815207858	6.643607577	6.89103094	3.0111	3.0581	2.8451	2.2418	2.6031	2.3379	2.1782	2.0246	2.4656	2.1317	2.1883	2.4135	2.6995	2.7126	2.3576	2.6175	1.8137	2.6938	2.7958	2.2815	2.6095	2.4299	2.5059
ARMCX1	6.693760166	5.215009696	6.81567561	5.212536192	5.643652507	4.9463891	7.027628159	5.12737596	5.981583893	5.590421532	5.587264635	5.317518902	5.57092849	5.130154205	5.450601312	4.924322028	5.236964232	5.080099715	5.807567048	4.929091054	5.905264723	5.372639765	5.683391267	5.398499117	5.993114083	5.443892117	4.5495	4.7207	4.9618	4.225	4.6148	5.1539	4.4875	4.9798	4.8463	4.0258	5.4554	4.304	4.9863	5.5814	5.8399	4.3039	4.7661	5.2897	4.7686	5.1895	4.6119	4.4375	4.3376
ARMCX2	8.13183688	7.556886606	8.236962283	7.071980019	6.79459514	6.662619575	8.023134132	7.304037132	7.612308573	7.668142638	7.067850863	7.968250606	7.609759688	6.671811229	7.554449604	6.670708142	7.010598743	7.067183557	7.620148367	9.059282453	6.923590842	7.039522086	7.285719069	6.931923394	7.285456249	7.302218612	3.9412	3.7537	4.3914	3.5263	3.6448	3.8233	3.6569	3.6148	4.2186	3.4885	4.0035	3.7503	4.0708	4.5482	4.1993	4.2434	4.3619	4.8906	3.5943	3.5824	4.012	3.9229	3.3965
ARMCX3	7.968855547	8.376207416	7.313673632	7.53042384	7.194391685	7.644549166	7.597072338	9.008232516	7.718385216	8.622135345	6.989651091	8.09800499	7.280092435	8.714232924	7.112211312	7.944627927	8.007570037	6.514230085	6.976259999	8.114050159	7.117865427	7.756944241	7.609258766	7.333584978	7.106665652	8.318146489	6.2414	6.585	6.4146	5.9912	5.9966	6.991	5.6654	6.1174	6.6384	6.485	6.8057	6.3376	6.3948	6.8278	7.0169	6.3216	6.6201	6.8738	6.4208	6.3101	6.4326	6.6231	6.572
ARMCX4	7.196820563	7.217400235	7.118079312	6.98429435	7.086195943	6.819832105	6.898333276	6.942822195	7.025370832	6.967694523	6.98730426	6.940299099	7.09019551	6.974499982	7.319886765	6.739557795	6.974920907	7.454145297	7.22918234	6.939608654	6.95095163	6.877076349	6.678939532	6.881293573	6.90802308	6.969633559	2.50475	2.2921	2.35215	2.3291	2.46305	2.5738	2.6426	2.228	2.4724	2.6344	2.422	2.28595	2.47745	2.50495	2.5643	2.42725	2.3764	2.32075	2.1807	2.4708	2.56515	2.46525	2.6799
ARMCX5	7.112126475	8.245276034	7.344893247	7.491434361	8.128186967	7.763012501	7.83782891	8.698453164	7.634431152	7.810129227	7.845218908	8.553717725	8.053194103	8.746971603	7.444726558	7.624915328	8.370388508	7.228053468	6.9750564	8.454677926	7.599209797	8.030663172	7.994159398	7.87728238	7.785797179	8.170943794	7.0267	6.9075	6.6812	6.9501	6.7084	7.4067	6.6511	7.1901	6.9727	6.2511	7.4262	6.9879	6.9503	7.3546	7.3493	6.6872	6.8784	7.5441	6.9501	7.1165	6.9054	6.8859	6.5902
ARNT	6.633656484	6.559919054	6.705630346	6.730181478	6.769787875	6.501143404	6.582425524	6.603733268	6.820966282	6.878142523	6.501977204	6.20728407	6.48398002	6.643109572	7.00766762	7.02126411	6.712955707	6.698584208	6.695523131	6.623616214	6.763601137	6.715042991	6.385902132	6.625770694	6.691914764	6.56853452	4.2607	3.7235	3.6372	4.2772	3.9445	3.9577	4.0838	4.0526	4.0995	4.3208	3.9983	4.4376	4.0538	3.5683	3.8792	4.0192	3.8608	4.0559	3.8314	4.0609	3.8108	4.5409	3.7768
ARNT2	7.156850707	6.810573997	7.360206755	6.596477518	7.214595528	6.643922883	6.914661791	6.732893204	7.114998076	6.779870851	6.718997231	6.847558176	6.887604008	6.86315359	7.117267058	6.989981534	7.266816468	6.943701784	7.03530366	6.894487883	6.897609928	6.594353607	7.221307845	7.319344789	6.881688315	6.721108505	2.44965	2.59345	2.96785	2.96395	2.8138	2.78	2.71495	2.52485	2.80365	2.84675	2.5816	2.566	2.8214	2.86335	2.74995	2.64345	2.47905	2.89695	2.6458	2.9612	2.80045	3.05645	2.57985
ARNTL	7.1468739625	7.5043064985	7.0593482975	7.2301794065	6.8602800095	7.1527972835	7.2274506895	6.9245666905	7.4639224985	6.77147039	6.991214418	6.858361793	7.261690771	6.932454196	7.1908160065	7.9259228935	6.982931814	7.6686796475	7.1685382755	6.6902226595	7.447788047	7.0203869295	7.1832284895	7.1270477895	7.4383345885	7.3163715175	5.5216	4.111	4.582	4.018	4.8882	4.4714	4.1508	4.6225	4.6428	4.767	4.6186	3.9442	3.2687	3.7259	4.9791	4.7373	4.2276	5.3757	4.8208	4.0077	4.8806	4.5404	5.1304
ARNTL2	6.334574336	7.45748341	6.561414113	7.028383468	6.209148769	7.83550856	6.070417475	7.375941907	6.619428093	8.220973586	5.951964149	7.143350104	6.536088099	6.632924237	6.104684423	8.333762493	7.903004831	5.968999252	6.328764501	7.308667864	6.070136706	7.711223578	7.38219938	7.804835233	6.136634	6.727898322	3.003	2.7574	2.9361	2.6049	2.4486	2.6696	2.5993	2.5643	2.6876	2.75	2.8088	3.1537	3.1718	3.5101	2.9719	2.881	2.826	3.0878	2.6767	2.8358	2.6392	3.3335	2.8261
ARPC2	10.52029237	10.24415161	10.09562475	10.43614978	10.66680175	10.12786491	11.14661984	10.24436037	10.49533195	10.53004311	10.91775303	10.618152	10.78119472	10.63215217	10.46366463	9.995743305	10.5117946	10.54801796	10.47934911	9.782641025	10.67510876	10.30928916	10.78090795	10.61422932	10.68649224	10.5039844	11.6175	11.7982	11.5546	11.6577	11.8102	11.3479	11.6246	11.7371	11.6773	11.8331	11.3931	11.5397	11.8566	11.8457	11.4213	11.5457	11.659	11.5886	11.7336	11.7532	11.5698	11.8138	11.83
ARPC3	9.628729913	9.78104655	9.732730106	9.809038229	10.17745947	9.947774052	10.62521684	10.19342793	9.956655318	10.07957195	10.554948	10.26785989	10.42203606	10.63199074	9.158845075	9.768112601	9.752741542	9.68665138	9.555084853	9.45477733	10.17737834	9.649478005	10.59280482	10.43076777	9.962895378	10.15529092	10.26245	10.57455	10.30245	10.6001	10.36915	9.545	10.44835	10.62295	10.578	10.47005	9.9605	10.35195	10.5842	10.5691	9.9425	10.47395	10.4244	9.91615	10.5313	10.39695	10.35025	10.4979	10.66325
ARPC4	9.403984171	9.536725853	9.732427291	9.694327875	9.5003716205	9.621647483	9.2458888725	9.3776289665	9.8440600365	9.5872631845	9.4797192215	9.3613921945	9.3912230425	9.3746329555	9.847326004	10.0164674215	9.527042131	10.027061501	9.859343655	9.595945455	10.021926418	9.9449425395	9.8163312205	9.7181750815	9.921751237	9.4912640575	8.1867	7.9449	7.7719	8.0825	7.7945	7.9902	8.3203	7.8959	7.785	7.9077	7.905	7.8681	8.3312	8.0018	7.7931	7.8745	7.9064	7.8685	8.2469	8.0734	8.1705	8.2357	8.0534
ARPC5	11.78830009	11.31781309	11.7223844	11.9202361	11.33399623	11.58549102	11.97683289	11.75071794	12.08628584	11.8201216	12.02505638	11.94804536	12.01394448	11.65236276	11.77762978	12.42744113	11.76060785	11.87149494	11.88468474	11.50088074	12.25502057	12.23562958	12.13997664	11.80927456	12.21012185	12.01139676	8.7081	8.8533	8.8518	8.8089	8.7314	7.9606	8.901	8.6626	8.9846	9.1802	8.379	8.7603	8.7402	8.6113	7.6643	9.0265	8.5789	8.4364	8.9386	8.7059	9.0048	9.0285	9.2174
ARPC5L	10.43036255	10.57895539	10.48084807	10.80139603	10.94912482	11.28566266	10.90565438	10.70407136	10.67668497	10.95650843	10.70765976	10.34272018	10.89222999	11.05238755	10.61298264	11.18183893	10.69770757	10.6046812	10.40192815	10.50067791	10.70633628	10.70072116	10.904094	10.67868782	10.71607957	10.66898926	7.5226	7.419	7.1515	7.4159	7.4691	6.7916	7.3601	7.6344	7.1616	7.3074	6.9385	7.3985	7.5456	7.5307	6.6601	7.4688	7.4238	6.7839	7.6239	7.4408	7.4374	7.6974	7.9272
ARPP19	7.304929366	7.376917134	7.379246103	7.397467577	6.656257858	7.512197122	6.752255897	7.109623412	7.330294124	7.868272306	6.837893595	7.531421842	6.954704688	6.998241277	7.351248592	7.793274541	7.546950959	7.204118415	7.209276491	7.427767779	7.291760739	7.751541795	7.224962669	7.542069241	7.281102577	7.351031847	4.9342	4.8695	4.6504	4.4876	4.8843	4.3012	4.2158	4.8062	5.0756	4.5793	4.5901	4.5691	4.5866	5.4654	4.8382	4.5201	5.0486	5.2021	4.8443	5.1687	4.6798	4.778	5.156
ARPP21	5.375463434	5.262470768	5.164502438	5.227814867	5.554421945	5.653837866	5.321526306	5.293497128	5.339876702	5.067166706	5.214355163	5.284985794	5.26333485	5.348415979	5.272430385	5.121073699	5.095948524	5.385012893	5.254069123	5.170003146	5.005087374	5.143076027	5.272507317	5.089589098	5.321665673	5.508285842	2.3886	2.3671	2.7075	2.1572	2.823	2.495	2.5253	2.5952	2.3515	2.461	2.4516	2.5097	2.474	2.5277	2.5711	2.4026	2.329	2.5853	2.521	2.4465	2.3917	2.3362	2.4557
ARR3	7.501589707	7.772017095	7.26400426	7.623199424	7.718155067	7.556474023	7.217351092	7.414627033	7.382730758	7.492956831	7.385338023	7.086810176	7.419762586	7.435741896	7.554741536	7.311001894	7.244198688	7.789068441	7.648896604	7.424968898	7.242457097	7.161065391	7.404898482	7.571247931	7.302147228	7.211417502	2.3971	2.3778	2.3462	2.3731	2.6038	2.6445	2.7302	2.3622	2.4771	2.6037	2.4541	2.7381	2.8303	2.6872	2.6283	2.45	2.4367	2.4922	2.4928	2.5777	2.4888	2.6181	2.5656
ARRB1	9.4627610725	8.9023785705	9.136400554	8.7802268975	9.2768250075	8.6963415185	9.623280415	8.7732024875	9.313336575	8.656072682	9.5524410345	8.3755014195	9.2071179715	8.5015453265	9.2053133905	8.585519544	8.7441992005	9.7348250715	9.824805216	8.9483006855	9.4418875705	8.7415590245	9.1658441445	9.3885364885	9.5072511955	8.6391738175	5.7663	5.5793	5.6542	6.1499	6.1011	5.3439	5.8446	5.2154	5.9559	6.1766	5.7575	5.7213	5.8278	5.3602	5.2857	5.4826	5.3503	5.7762	5.8638	5.4144	6.3155	6.1538	6.0086
ARRB2	8.904232196	9.084793051	9.351915667	9.287216942	8.33520195	8.302209988	8.428417248	9.113058815	9.192170812	9.076527236	8.5894324	9.061812829	8.704966008	8.543544426	8.936950965	9.973003625	9.356122056	8.883990891	9.021570252	9.193782504	8.977091707	9.216493963	9.101832586	9.10948422	8.509043712	8.873845512	4.521	5.1329	4.9073	5.0187	5.1114	4.7774	4.2882	5.3661	5.4292	4.5009	4.622	5.0324	5.257	4.3588	4.8314	4.6849	4.9681	5.1035	5.2454	4.2558	4.8974	5.1495	5.453
ARSA	8.92828958	8.319189166	8.492366811	8.092552155	8.629255367	8.256463482	8.209783743	8.056615864	8.715567153	8.340359549	9.02727767	8.450445077	8.71206209	8.192811631	9.34720982	8.759555326	8.455675522	9.299000873	8.451069548	7.789700991	9.13684231	8.459336183	8.583750194	8.274340212	8.950220115	8.160108843	3.1521	3.2046	4.0943	3.5514	3.528	3.0274	3.3983	2.9505	3.6219	3.2104	3.2716	3.3173	3.466	3.5519	2.838	3.3866	3.4058	2.9835	3.0204	3.2086	3.0316	3.1762	3.5807
ARSB	6.739494217	7.031329078	6.60703733	6.652228967	6.559239361	6.715837777	6.377597301	6.566169756	6.561683196	6.719669286	6.392572253	6.385922913	6.44767296	6.678751131	6.749556045	6.543633023	6.470522701	6.702676638	6.806501858	6.406460888	6.456347667	6.837772976	6.586510254	7.034862911	6.433980739	6.26795445	3.3107	2.92385	2.84865	3.3148	2.98725	3.0113	2.97215	3.0478	3.05945	2.9397	2.8587	3.11305	3.06695	3.11425	3.0426	2.8409	2.86685	2.80775	2.9572	2.9493	2.91095	2.9518	2.9741
ARSD	7.5787171025	7.8801270685	7.848358447	7.736820543	7.5829238495	7.274054899	7.1014376605	7.604611237	8.233935145	7.727837874	7.3804864975	7.28791924	7.551024096	7.511199465	8.1437441115	7.7073824235	8.0907014405	8.0094601385	7.637407819	8.1226495445	7.948549582	7.651959307	7.264688741	7.0923551325	7.6864197455	7.610880438	3.1998	5.7719	4.2957	4.2827	3.4581	3.4739	3.4924	5.1649	4.9118	5.1266	4.9788	5.7845	4.8528	3.809	4.1221	5.7528	4.9558	3.8081	5.1158	4.6003	3.8899	4.9998	4.7819
ARSE	7.948298025	8.937672291	8.133149115	8.893573428	8.594445331	7.774540578	8.231389895	9.815397514	9.047450965	8.758083645	8.505797465	8.948627953	8.798719709	10.0289058	8.419026964	7.69191038	10.61432038	8.112245944	7.672830558	10.02559185	8.521635646	8.20114634	9.371625719	9.474498527	8.768252829	9.286903363	6.3248	7.3493	7.0851	6.9337	7.01875	5.6619	6.75785	5.4677	6.2845	6.47305	6.4629	6.92145	6.79355	6.74255	6.0777	7.3412	6.6268	5.8035	7.10585	6.23845	7.3527	7.0508	6.8265
ARSF	8.037194582	7.814819416	8.05056606	8.192485066	8.004647277	7.633173421	7.68263505	7.684656372	7.805281543	7.66009803	7.761666424	7.606913396	7.932040255	7.828425354	8.288878335	7.908629409	8.069618039	8.433373012	8.452696841	7.998916615	7.877468731	7.603925894	7.533017671	7.517748386	7.85428605	7.714585962	2.3953	2.0818	2.3526	2.137	2.2374	2.4073	2.2349	2.4224	2.1618	2.3235	2.3476	2.2685	2.4365	2.4744	2.3131	2.4412	2.5065	2.2995	2.4612	2.1886	2.3465	2.3009	2.4987
ARSJ	5.355993494	5.212574579	5.283143862	5.316698369	5.355107045	5.203548266	5.315361119	5.232543596	5.571761437	5.308599947	5.238721878	5.248427847	5.338093797	5.32817771	5.342864944	5.526262752	5.353193518	5.14948254	5.365570443	5.206734484	5.244775008	5.24529411	5.330548734	5.431384052	5.159403031	5.323459541	3.6604	3.47175	4.4342	3.49915	3.48315	3.60905	3.50105	3.29935	3.1749	3.42895	3.102	3.295	3.07985	4.1647	3.5622	3.5254	3.44495	3.5663	3.33525	3.35945	3.37345	3.6307	3.3904
ART1	7.861345496	7.730974602	7.253657553	7.888708863	7.980016722	7.9724616	7.358949302	7.607242132	7.593207825	7.599196152	7.440490338	7.281682454	7.634056011	7.724670986	7.633543499	7.337446582	7.676279126	7.802121028	7.953965293	7.600097807	7.52599405	7.665284185	7.644186942	7.861191344	7.551094252	7.55516848	2.7072	3.108	3.0378	2.7925	3.3606	2.6037	2.7836	2.6392	2.6439	2.6779	2.4914	3.0891	2.6678	2.75	2.6289	3.0254	2.4141	2.5636	2.7163	2.7628	2.7571	2.8206	2.6694
ART3	5.37860109	5.227709014	5.41389521	5.14718002	5.393145944	5.252060972	5.246329522	5.398767346	5.189161985	5.096096454	5.132237704	5.000065468	5.441073096	5.255859527	5.360737618	5.075157146	5.515658805	5.218928763	5.096406471	5.065622951	5.111387939	5.089605222	5.405563085	5.334169838	5.131139536	5.034254539	3.1184	2.6909	2.8926	3.104	2.8334	3.309	3.3523	2.5866	2.7763	2.3622	2.9041	2.6025	2.55	2.8365	2.9898	3.3747	2.8973	2.6207	3.0959	2.9021	3.0601	2.8452	2.9185
ART4	7.137007294	6.881542202	6.447425394	6.416794918	7.015133353	6.767529404	6.695981519	6.914230978	6.822206543	6.887823015	6.730972993	6.681530727	7.009994978	6.698206003	6.475708348	6.374275204	6.710944046	6.569590043	6.622932777	6.497574727	6.925347873	6.543175524	6.449175349	6.609597524	6.915860262	6.675496381	2.7055	2.7949	2.8495	3.1826	2.9213	2.6707	3.1453	2.5778	2.864	3.0731	2.6874	2.7061	2.9017	3.3582	2.6719	2.7083	2.6133	2.906	2.7306	3.0622	2.7835	3.0005	3.0772
ARTN	6.339050429	6.198072846	5.932393261	6.156941142	6.11455231	6.223465959	6.218162696	6.556653103	6.233994652	6.191730739	6.397670227	5.738843491	5.878773933	6.916921902	6.00352393	6.703174276	6.381699925	6.277380769	6.318198215	5.894496939	6.176068202	6.062908703	5.962042574	6.321732667	6.163244525	5.99936879	2.8319	3.14755	3.53175	2.87375	2.98285	3.18	3.06915	2.97355	2.97115	3.39655	3.32495	2.8504	3.2132	2.87735	2.9981	3.03655	2.95115	3.1327	3.2055	3.17795	2.6678	3.18145	3.39285
ARVCF	10.392719455	10.298027685	9.7696213125	9.999115487	10.188096355	10.0122896385	9.9289226465	10.10398656	10.11480576	10.236173385	10.0924386	9.9636492015	10.14729532	9.903586861	10.10194943	9.769559515	10.048996033	10.243138755	10.08789262	9.9748562775	10.12511389	10.114365235	9.4518698515	9.493952329	10.142495895	10.052194335	3.03305	3.4198	3.5411	3.6055	3.33705	3.4694	3.28175	2.8114	3.26295	3.31685	3.2112	3.01295	3.2158	3.40155	3.2917	3.19055	3.4816	3.20025	2.8592	3.0429	3.2527	3.107	3.13075
ASAH1	8.5225631815	8.072132167	8.7220401665	8.2704541495	8.8735220315	8.7343547575	8.9896228735	8.2496768555	8.70888988	8.805657923	8.815590463	8.822981582	8.8875778515	8.322911526	8.2406388005	9.061860809	8.235554019	8.2579210635	8.51865003	8.0150906555	8.7483640925	8.1480485135	8.8551780265	9.0325563215	8.6367660875	8.619684514	7.6281	8.1014	7.9834	8.0597	8.0298	7.1916	7.7456	7.5759	8.1429	7.7386	7.489	8.0764	7.7035	7.5362	7.0713	8.0183	8.0135	7.2036	7.9208	7.7704	7.6034	7.9369	8.026
ASAP1	7.302951093	8.208206902	7.705041186	7.094923505	6.692530106	7.134809058	6.859947168	8.552533711	7.421047638	8.084668389	6.856640233	8.108931076	7.22458751	7.137902048	7.096882002	7.867721199	8.805049658	7.232103923	7.12793747	8.352595765	7.181146645	8.256431626	7.452873597	7.955978642	7.114399629	7.682973273	4.1775	4.1451	4.358	4.42225	3.91935	4.19925	4.12515	4.133	4.6081	4.2286	4.20835	4.27545	4.3418	3.9535	4.12845	3.93445	4.48225	3.8838	4.0771	3.816	3.6991	4.11735	3.8863
ASAP2	9.000832549	7.923168582	8.788002587	8.27258421	8.793090082	8.814273682	9.490492006	8.613862331	8.923146885	8.322573633	9.678374918	8.836520785	8.855526491	9.284356124	8.704632845	9.194483881	8.126769165	8.898390592	8.677600682	8.371572588	9.218178815	8.673577371	8.856382621	8.73702021	9.167104523	9.038912697	8.5095	8.7519	8.3643	8.454	8.7274	9.1299	8.3943	8.7082	8.6547	8.6093	8.9266	8.5525	8.7211	8.6424	9.1076	8.5595	8.6083	9.4419	8.6296	8.6402	8.496	8.6639	8.4952
ASAP3	9.1476153865	9.0288727995	9.3437543595	8.579296055	9.287574323	8.9139846385	9.052034084	8.664876442	9.3935305355	8.8739941515	9.1798165475	8.5665971245	9.4525004125	8.7397820995	9.4343271105	9.057855681	8.4868336165	9.734633585	9.0291989865	8.510966657	9.442655188	8.355364536	9.560109065	8.9648452745	9.514918782	9.004443538	4.72575	4.7864	4.29025	5.8115	5.32225	5.4524	5.65795	5.88435	4.71585	5.11105	5.2711	4.8117	4.9651	3.8947	5.0495	5.8586	5.23975	5.1711	5.0286	4.85155	5.11425	5.3256	5.3019
ASB1	7.333337123	7.308315127	7.3050401735	7.2120834215	7.3423936265	7.0855241085	7.334926708	7.18268144	7.183948805	7.1528273	7.2528151415	7.234791962	7.3259633645	7.0472905285	7.371032086	7.098022312	7.148867859	7.2672242785	7.3927938265	7.4074151275	7.2062730415	7.1273972775	7.093304783	7.2472930245	7.249419375	7.108840918	4.13105	3.9107	4.42335	4.76255	4.5149	4.4477	4.85355	4.3652	4.39925	3.84165	4.0793	4.41525	4.58375	4.20105	4.24425	4.5094	4.59285	3.9253	4.49615	4.29465	4.3695	3.9217	4.0959
ASB13	9.143958389	9.280253713	9.678660418	10.00324625	9.118526568	9.26657771	9.730012318	9.138322485	9.089635664	9.136314274	9.925772184	9.573617118	9.589498893	9.337043706	9.839069924	9.233748947	9.522856394	10.1367935	9.76263714	9.728814187	9.516775112	8.732290653	9.530513074	8.906011997	9.459169796	8.867150909	5.45705	5.68125	4.7835	5.6196	5.15735	5.446	5.6683	5.3916	5.4388	5.7458	5.41425	5.45705	5.47815	4.93665	5.02245	5.3476	5.3252	4.9533	5.2662	5.9141	5.526	5.95055	5.66445
ASB4	5.288741946	5.712540397	5.088071808	5.229392927	5.410296125	5.516128531	5.354189831	5.323708698	5.291246956	5.257627515	5.115442993	5.176376489	5.44371288	5.319026279	5.376316936	5.228517442	5.246727024	5.333585475	5.329387503	5.413075759	5.158473086	5.284994184	5.328848578	5.439747855	5.2109519	5.223649417	3.031	2.8712	3.5434	3.2672	3.2094	3.4906	3.0398	3.4187	3.0676	3.4384	3.0943	2.9858	3.1945	2.6824	2.7725	2.9515	2.8614	2.9705	2.9777	2.8266	2.9092	2.5701	3.0487
ASB6	8.457830049	8.387290677	8.348130958	8.396878562	8.587802023	8.878737786	8.677858799	8.319155912	8.374714413	8.351721218	8.876075341	8.388576006	8.991004565	8.647816342	8.647531833	8.619023056	8.280045868	8.938938043	8.450620704	8.417144539	8.668409312	8.341915697	8.369447087	8.452994552	8.52368147	8.441499943	4.1203	3.9948	3.7378	4.2356	3.7203	4.3783	3.9915	4.0156	4.0287	3.6744	4.097	3.7861	4.0004	3.6862	4.363	3.6311	4.0479	3.6097	4.1251	4.1875	3.9279	4.3804	3.9615
ASB7	7.286219585	7.115305957	6.903690736	6.874695663	7.134962553	6.963451232	6.922164203	6.585233361	7.005530278	6.983403543	7.063144577	6.555545222	7.148733234	7.073194354	7.293358524	6.999292921	6.956646813	7.215013417	7.22572759	6.966857456	7.13494495	7.048392257	7.03949174	6.828208073	7.01194651	6.746721442	4.653	4.1538	4.0211	4.6842	4.3302	3.2766	4.0103	4.4844	4.0631	4.4389	4.0273	4.0068	4.1039	3.9184	3.8058	4.1231	3.8348	4.0447	4.3744	3.9182	3.9126	4.0563	4.4536
ASB8	9.129139308	8.517745665	8.875763636	8.549742966	8.54745292	8.526602636	8.650974933	8.635304664	8.818489246	8.190927268	9.218728881	8.35335486	8.942213269	8.674616613	8.940756007	8.080924333	8.724040348	9.079024909	9.050564349	8.421289629	9.031364406	8.742919758	8.891680931	8.862702775	9.165777914	8.606400592	6.6164	6.8781	6.6373	6.6724	6.562	6.4642	6.4767	7.0006	6.6898	6.5851	6.3336	6.7076	6.6713	6.6119	6.7374	6.5854	6.6656	6.7837	6.4991	6.92	6.6178	6.5567	6.6614
ASB9	6.89988113	7.426784782	6.612644139	6.822897012	7.138895986	7.31538473	6.842422545	7.327194041	6.889026774	7.441374223	6.868779353	7.682996236	6.54391744	7.892073995	7.02574093	7.095544379	7.479358409	6.781969868	6.712183917	7.990653608	6.800479564	7.39025358	6.622986897	6.843155068	6.739643226	6.738787706	3.6384	3.6374	3.5783	3.3735	3.1851	3.6629	3.4606	3.3555	3.4024	3.4808	3.4435	3.2908	3.2411	3.7188	3.447	3.2505	3.2829	3.481	3.3345	3.2583	3.3936	3.1468	3.4666
ASCC1	8.328670504	8.455289099	8.186186948	8.086034143	8.336145468	8.609743878	8.446306865	8.570664757	8.097245876	8.321538852	7.968783526	8.786269242	8.650761564	9.004691997	8.278116932	8.598641935	8.735645622	8.118097885	7.865857409	8.429950559	8.239100427	8.549577748	8.438361515	8.37135295	8.08672866	8.346508327	5.02365	5.4406	4.69925	5.4166	5.20205	4.90535	5.11845	5.8091	4.8182	4.85895	4.72135	5.12975	5.0658	4.5006	4.8921	5.3807	5.4024	4.96925	5.45015	4.9921	5.20635	5.17565	5.23745
ASCC2	8.094020599	7.269158886	8.395010111	8.204741032	7.868618073	8.012965629	8.429030955	8.226089241	8.194732675	8.169663831	8.88144637	8.335852637	8.387819711	7.603531917	8.207809703	8.303903252	8.324622801	8.832921338	8.079475314	7.973974853	8.571534591	8.131839971	8.167911909	7.638205425	8.469287687	8.039590878	5.977	5.9349	5.4659	6.3712	5.9785	6.2495	6.3084	6.3384	5.651	6.109	5.8348	6.1815	6.4349	5.6478	5.9387	6.1035	5.8523	5.2738	6.3519	5.5795	6.2839	6.1583	6.4404
ASCC3	7.621163875	8.615939139	7.92049042	9.251263015	8.013367141	8.458541542	8.089894024	8.939142763	8.130974604	8.272687313	7.83006952	8.882583586	8.293782893	9.70158906	7.915405481	9.881599309	8.321930203	7.442677624	7.431371771	8.426980008	7.929377485	8.682861858	8.563008716	8.568034028	7.936819813	8.481064803	3.4504	3.03735	3.29945	3.3722	3.19875	3.1493	3.28605	3.37135	3.22975	3.08665	3.4522	3.1322	3.34875	3.65165	3.01215	3.1113	3.2596	3.1837	3.39805	3.5083	3.2806	3.19485	3.4218
ASCL1	5.6582551905	5.510370251	5.3646259165	5.5968196495	5.5447897185	5.5009766865	5.46539171	5.5566856535	5.488993323	5.4347525135	5.509304459	5.3426685345	5.587012207	5.5036353385	5.5473519085	5.4232504815	5.54477138	5.7430483985	5.6462674255	5.4886594255	5.5176831335	5.456535864	5.389958997	5.459987852	5.702720283	5.5311298055	2.4728	2.4403	2.8299	2.2172	2.8971	2.5479	2.4273	2.3975	2.2556	2.53	2.304	2.4062	2.5852	2.5404	2.6582	2.3451	2.845	3.0424	2.7058	2.2569	2.48	2.7086	2.8056
ASCL2	4.60684455	5.284517458	4.795582876	5.685930171	4.873308168	4.961494542	4.587880949	5.315707285	4.872157135	5.092378739	4.573433919	5.29243238	4.759582891	5.164887637	4.750220399	4.823888649	5.471770756	4.94162196	4.83894195	5.730676612	4.668861026	5.935676539	4.955072201	5.014696311	4.97386235	5.326356488	6.2921	5.9754	6.9278	5.7916	4.7356	5.4838	5.1298	5.2627	5.3172	5.4144	5.6935	6.175	5.8229	6.7257	5.7642	5.6203	5.2098	5.4052	5.4651	6.1031	5.8877	5.472	5.4139
ASCL3	7.397518286	7.272413334	6.702573668	7.264060326	7.302813637	6.920899998	6.700259803	7.210330464	6.858208374	7.030480585	6.989335866	6.984726603	7.267634856	7.203651701	7.17555302	6.871201422	7.087920563	7.495897513	7.201486741	7.178873864	7.052192698	6.848993314	7.432672993	7.247453771	7.068285202	6.907129255	2.3857	2.2949	2.3496	2.5847	2.2383	2.5128	2.7103	2.4664	2.3982	2.8574	3.069	2.5451	2.5792	2.6136	2.4689	2.3785	2.2748	2.7132	2.5684	2.7653	2.3551	2.2618	2.5154
ASF1A	6.781960451	7.637912317	7.4235642605	7.104989115	6.9801847325	7.2575658	7.5872878345	7.609811783	7.4661026335	6.9021595005	7.2805049955	7.787201312	7.24359767	8.03708714	6.729217008	7.605115637	7.1365071405	6.565071648	6.831273823	7.112030976	6.9534810845	7.3364611535	7.604570544	7.681445577	7.1919798355	7.635914108	7.2781	7.2964	6.856	6.9408	7.0879	7.1535	6.9083	6.8362	7.0823	7.2018	7.2297	7.2029	7.0344	7.4602	7.2784	7.16	7.5262	7.2807	7.0343	7.3325	7.4482	7.2192	7.297
ASF1B	8.274938254	9.07749124	7.942356414	9.452516556	8.788992526	9.314007139	8.304197846	9.254393652	9.112840613	8.766386639	8.108054129	9.54756368	8.501997247	9.149283922	8.465029655	9.104731766	9.035068498	8.263782282	8.000657083	9.613089799	8.218946081	9.106884994	9.305663028	9.672582669	8.159611216	8.769374911	4.6816	3.7899	3.3994	3.8465	3.6694	4.0119	3.464	3.8316	3.3748	3.331	3.3914	3.7929	3.8347	4.0533	3.3882	3.5129	4.1098	3.0662	4.0659	3.2912	4.2289	3.3663	4.2442
ASGR1	6.36412949	6.079724521	6.236534714	6.379491626	6.217129461	6.069688738	5.90966962	6.466777712	5.987917984	6.188079554	6.097093399	5.875692154	6.042842599	6.141819678	6.535205943	6.454769399	6.590609582	6.695610803	6.568941245	6.324955277	6.202474439	6.034632535	6.123880135	6.043007136	6.315771561	6.467728657	2.57695	2.5507	2.95345	2.9156	2.64385	2.6809	3.13435	2.8448	2.9954	2.6576	2.9374	2.65975	2.92265	2.70115	2.46755	2.753	2.835	2.9073	2.73855	2.8948	2.6579	2.6018	2.79205
ASGR2	8.317301193	8.160228029	7.681138458	7.766194924	8.345999635	8.37759385	7.944417253	7.949142763	8.182907607	8.089371213	8.108688825	7.883530971	8.251935936	8.380028398	7.970133136	7.548682475	7.917420196	8.273790043	8.059148319	7.86263832	8.191140819	7.860700011	7.515558775	7.692656572	8.218755107	8.105492709	2.3725	2.54205	2.60435	2.49905	2.57705	2.6957	2.8281	2.4618	2.53835	2.7733	2.54665	2.5598	2.59755	2.55185	2.7487	2.53825	2.649	2.59295	2.44415	2.49715	2.56805	2.5467	2.72365
ASH1L	8.318803155	8.568640768	8.277858689	8.382139937	8.131838286	7.932374389	7.467564154	8.183927175	8.218695651	8.36906442	7.888658934	7.828962608	7.802109629	8.059442722	8.157228626	8.227490016	8.300728786	8.326589125	8.166751673	8.315548329	8.103373858	8.366394664	8.148348409	8.447007406	8.100242965	7.985935466	6.0031	6.4206	6.42475	5.93315	6.0446	6.2157	6.05185	6.41415	6.37185	6.86315	6.5415	6.551	6.0749	5.8943	5.9644	6.34615	6.27795	5.7311	6.2366	6.1568	6.2741	6.0327	6.23425
ASH2L	9.7844256	9.5542295	9.864391079	9.870925898	9.728374116	9.979944358	9.840961661	9.584476544	9.920347279	9.671759016	9.774935982	10.02412782	9.773437115	9.048784498	10.07983911	10.33566232	10.04620567	9.86465263	10.25537433	10.31824688	9.752701796	9.946795943	9.871228877	9.890713859	9.894414967	9.666998741	6.6187	6.49475	6.75265	6.6663	6.24705	6.35025	6.6056	6.56945	6.60375	7.0373	6.3759	6.46235	6.5937	6.29655	6.68795	6.3389	6.3687	6.2202	6.48515	6.37295	6.5468	6.3729	6.2198
ASIP	6.637145389	6.437978837	6.400504537	6.48378513	6.571959986	6.321748648	6.14990643	6.439529857	6.509608172	6.315031798	6.442447515	6.147412744	6.392798857	6.432115953	6.52376491	6.420872205	6.387896542	6.800416387	6.849570207	6.521356722	6.45081297	6.297161525	6.259452091	6.616020538	6.3735257	6.36580865	2.662	2.6464	3.3302	2.9769	2.8204	3.1616	2.9735	2.705	3.36	2.918	2.8106	2.75	2.4695	2.9531	3.0296	2.9799	2.7671	3.1697	2.7965	2.4503	2.5944	3.0662	2.8242
ASL	9.222756853	8.606877855	9.810524305	10.12543394	9.598765131	8.886349893	9.997774095	9.958004308	9.970316868	8.651094783	10.26541907	10.30189174	9.905411132	9.725073443	9.904433644	9.827572388	10.10945404	10.33173907	9.766324555	9.419124799	10.02709478	9.886027726	10.21717914	9.880692264	10.29969346	9.927410071	8.0025	7.8413	8.3093	8.2066	8.1975	8.3998	8.4438	8.0223	7.5827	7.834	7.8612	7.9695	8.1226	7.8594	7.8746	8.1097	8.1458	7.8216	8.3679	7.6967	7.9905	8.0392	8.3171
ASMT	6.3807238535	6.1324823745	5.990241589	6.1819780125	6.3693267925	6.340896228	6.0695931815	6.233991084	6.1153560805	6.1474570085	6.1926224355	6.0236876795	6.1559817185	6.2999906525	6.2095138195	5.999373255	6.017664232	6.335470172	6.29143305	6.02232492	6.144829996	6.0003855975	6.0749681745	6.1155116695	6.272885531	6.1475676635	2.4274	2.1283	2.5514	2.2337	2.2342	2.2777	2.5561	2.4094	2.6139	2.0363	2.4968	2.5343	2.1054	2.5328	2.2632	2.6189	2.2807	2.4619	1.9973	2.6087	2.4204	2.4225	2.1616
ASMTL	8.205606955	8.336566115	8.696919418	8.37859679	8.49437949	8.177993156	8.701158639	8.132298223	8.224770763	7.58682035	8.236185195	7.433014734	7.776822425	8.615992724	7.82880705	8.803099755	8.097083641	7.648515962	7.939753719	8.66658455	7.788853318	7.571047509	7.73091923	7.715088416	7.837952724	8.616676712	5.6164	5.5859	4.6159	5.9215	5.8306	4.8539	5.8718	6.345	5.4084	5.2765	5.8374	5.811	5.8386	5.04	5.3472	5.6073	5.1855	5.3449	5.5122	5.6282	5.8136	5.6772	5.1178
ASNA1	8.645199271	8.848583171	8.925822871	9.445284128	7.798128829	8.730713352	8.477319751	9.029993858	8.759830827	9.117603464	8.564217948	8.940914947	8.225380915	8.623643842	8.907542411	9.177409244	9.269100909	8.989864658	8.974867859	9.309584386	8.751422188	8.62569555	9.208239133	9.350401584	8.713128382	8.859891828	7.14285	7.34565	7.4406	7.59425	7.32485	6.9374	7.25835	7.68385	7.2156	7.289	6.4659	7.2003	7.43945	7.02915	6.90945	7.46895	7.21055	6.5966	7.4551	7.22565	7.2421	7.24915	7.51515
ASNS	8.562855175	9.208236296	8.548514343	9.13703767	8.761742049	9.932093476	9.097152299	10.99962308	8.243825655	8.562971022	9.158190288	10.55188421	9.40526763	10.8637869	8.559828188	10.14920787	10.3264631	8.066305048	8.243928463	10.52729438	8.766796318	9.204501819	9.722008774	10.04895115	8.459843789	9.06692648	7.40995	7.12305	6.3012	6.4688	6.6689	6.37975	6.2599	6.65345	6.90295	6.1849	6.4542	6.8825	6.51585	6.93765	6.673	6.54195	6.02425	6.6799	6.6811	6.8521	5.9697	5.9342	6.4184
ASNSD1	7.805480724	8.292950118	8.251875119	8.327780988	8.326763791	7.634104381	8.359364908	8.7704405	8.02574098	8.376208419	8.249282152	8.999793035	8.265814416	8.954903654	7.601634312	8.715085648	8.902199133	7.589180581	7.771139171	8.451737186	7.789251309	8.569674779	8.317089775	8.296759998	7.51676704	8.090455146	6.35955	6.21735	6.1826	6.139	5.94275	5.921	6.06635	6.0133	6.62225	6.06845	6.59435	5.8047	6.3511	6.44885	6.41865	6.07435	6.309	6.55695	5.97785	6.68665	6.22645	6.58865	6.63805
ASPA	7.244929536	6.390167195	7.853413449	5.911579741	6.982905483	6.014505199	7.237288697	5.776988969	7.05029791	6.05235894	7.228498514	6.255056546	7.532753863	6.118202972	7.428350137	5.97225677	6.159062639	6.586271313	7.428799332	6.186279091	6.751733035	5.759880848	7.379139704	6.813611837	7.134740872	6.067617668	3.8708	2.9226	2.7794	4.3405	3.0512	3.2824	3.9182	4.2772	3.5004	3.5681	3.9515	3.4044	4.5408	3.6421	3.7743	4.4371	4.32	5.1547	4.013	3.9099	3.9965	4.4063	4.0796
ASPH	5.9029388675	6.030716137	6.1073152425	6.8094869585	6.2941696185	6.349284115	6.2257260955	6.6715290195	6.446270056	6.2854554605	6.2516102625	6.4436169355	6.001346821	6.611008864	5.889125839	8.262109393	6.6228499125	5.942119521	5.9351557555	6.419045331	6.1554602045	6.605557858	6.5768364415	6.870011207	6.263041069	6.722539644	5.2418	5.7021	5.1802	4.8548	5.2671	4.0582	4.991	4.493	4.8312	4.6038	4.3315	5.1305	4.3847	4.7326	3.1564	5.1509	5.2748	4.5528	5.1753	5.3748	5.0303	5.5066	5.2972
ASPHD1	7.073684839	7.329092401	6.768703524	7.244291858	7.218875202	7.892128434	6.936590239	7.207589166	6.997952293	7.172721295	7.156986984	7.213820169	7.112332923	7.495213365	7.084851923	7.232007962	7.128196158	7.112517273	7.172922629	7.093908928	7.21818163	7.241592926	6.853663138	7.134148184	7.01121483	7.381013109	2.1212	2.3373	3.231	2.1319	2.5844	2.2776	2.2722	2.4276	2.0369	2.0253	2.5436	2.5051	2.0827	2.811	2.8959	2.8797	2.1162	2.548	2.0283	2.4532	2.7333	2.4354	2.2151
ASPM	6.144920618	7.750543893	6.070319442	7.966539249	7.810858443	8.709041799	7.180228425	7.920620244	7.106643024	7.146895161	6.356034166	7.939973614	6.958823087	7.765865048	6.891171369	9.772180806	7.758108286	5.871936838	5.814042224	8.483094341	6.234542312	8.632203591	8.463349135	8.927973734	6.514338594	8.713684295	7.148	6.04305	4.359	5.92295	5.76435	6.22505	4.88515	5.72895	5.4403	5.6916	5.71895	5.2398	5.3783	5.7543	6.38165	5.85985	5.94785	7.11055	6.11655	5.3356	5.728	5.64265	5.9389
ASPN	8.42476172	9.075704156	7.919662305	8.149437057	7.731591325	6.777113443	9.537643296	8.035488425	7.477641171	10.37778575	7.833882983	9.495774785	6.423880229	5.664199109	7.061366079	7.702092398	7.181011511	6.161406765	7.903128963	7.943535361	6.791288166	8.112123586	7.70119747	7.124540081	7.815935262	8.744053645	3.49035	3.38225	3.03575	2.5274	3.57365	2.92485	3.39085	2.6335	3.14665	3.23655	3.3448	2.7161	3.76495	3.1322	3.69835	3.1483	3.2713	3.3281	2.93675	3.46675	2.73545	2.78685	2.91575
ASPSCR1	7.773147308	8.426719581	8.193212694	8.251322699	7.948320063	7.976894213	8.098170499	8.704405856	8.045408469	8.685049708	8.387032077	9.194390834	8.03734977	8.161200641	8.059451835	8.290941615	9.029180002	8.424613323	8.052920694	8.816805638	8.27635546	8.387034964	7.52188537	7.696763794	8.265815798	8.102997301	4.7778	4.69835	4.9863	4.8221	4.751	4.5453	4.73605	4.92145	4.3319	4.8101	4.62925	4.66385	4.88075	4.7501	4.5654	4.89185	4.6773	4.5651	4.9506	4.7816	4.6933	4.30835	4.95855
ASRGL1	9.303277379	9.570695238	9.660401995	9.871871861	9.577742335	9.334577039	9.364428509	9.178319761	9.980162114	8.796301244	8.840910209	8.808470488	9.835293736	10.73457191	9.123160587	9.524152848	9.113968774	8.643042042	9.621612916	9.091871697	9.314135002	9.323900257	10.34932335	10.67829386	9.040015152	9.452517783	6.2053	6.7671	6.2866	5.7267	5.3589	6.271	6.8068	5.9818	5.6724	4.6353	4.9066	5.7633	6.625	7.4399	5.4758	6.5342	6.4903	5.354	5.8987	5.802	6.6731	5.1165	6.7752
ASS1	11.72564341	10.53789978	11.51351754	9.511697729	10.94239176	11.23960783	11.2957274	11.86836662	12.03452996	11.76519349	11.73017806	10.30084063	10.96188187	11.47217727	11.58340822	12.14297786	11.275458	11.53912056	12.18484623	12.07221674	11.84421894	11.07008348	11.96862097	12.47114903	12.30879029	12.14381096	11.20095	9.55885	10.4768	10.61045	10.46165	9.95535	10.11345	9.7362	9.48365	10.243	10.2762	10.28905	10.23035	10.9559	8.9359	9.89865	10.12565	9.81845	10.5369	9.05445	10.17865	9.886	10.2515
ASTE1	8.173792333	8.029682973	8.436551079	8.292230471	8.734572769	8.071622549	8.628689472	7.951813297	8.115767512	7.327427038	8.393168127	7.904698965	8.29336203	8.071386122	8.63223156	7.971428068	8.138470864	9.004322496	8.712598845	8.291443522	8.021340433	7.997473445	8.102921426	8.011607693	8.486559815	8.185893458	6.3443	6.6609	6.5137	6.4258	6.7311	6.5113	6.49	6.7389	6.251	6.878	6.6844	6.7129	6.5702	6.6878	6.7408	6.6906	6.5198	6.2225	6.6398	6.3198	6.5564	6.3955	6.3538
ASTN1	5.551303264	5.125306321	5.555563439	5.460438122	5.387893313	4.925325055	5.280845614	5.138424676	5.061817656	5.362633926	5.19660163	4.85055415	5.206406073	5.149090874	5.178022431	4.853511398	5.169169003	5.438100695	5.221897172	5.169425048	5.084033825	5.054807536	5.144047233	5.194357263	5.131490658	5.139838581	2.65625	2.44905	2.86505	2.8	2.6614	2.76685	2.73615	2.76495	2.5832	2.7676	2.796	2.58155	2.61165	2.64865	2.72555	2.71635	2.63565	2.6551	2.47525	2.5386	2.7624	2.83225	2.85275
ASTN2	6.1566099155	6.0610933085	6.206078756	5.9902071275	6.0612983145	5.858080786	5.911461083	6.036066362	6.086339008	5.9366714465	5.867591844	5.791053826	5.9986689055	6.06493339	6.3991547995	6.1105670685	5.939418108	6.0165425735	6.1026770995	6.112601303	5.951767515	5.673170139	5.9957959605	6.1092545515	5.9708576175	6.0720478265	2.9925	2.9765	2.7672	2.8981	2.8045	2.9507	2.898	3.1583	2.9602	3.1388	2.8534	3.0714	3.0223	3.3352	2.9756	3.0239	3.1339	3.0031	3.0223	2.8404	3.0824	3.1952	2.8367
ASXL1	8.922111157	10.0332154	9.045133224	9.40021361	8.510660863	8.425003675	8.419289126	10.30899842	8.648805856	9.250075576	8.535811239	10.63404639	8.635289046	8.713097328	8.828369979	9.011212052	10.28973485	8.500076527	8.813421432	10.4233854	8.609528114	9.594257039	8.809387828	9.069127624	8.654796588	8.903069716	4.1508	3.7853	3.7506	4.1886	4.1147	3.6775	3.6398	3.8438	3.6982	3.8432	4.1848	3.8665	3.9724	4.0394	4.0101	3.9821	4.1835	3.9624	4.115	4.0435	3.6846	3.8417	3.8153
ASXL2	9.192431088	9.83293263	9.389470063	9.67931026	9.281227824	9.661791067	9.613009505	9.79724355	9.487581442	9.799856582	9.617749237	9.964835239	9.557253733	9.515650653	9.158526792	8.908589802	9.817756782	9.357793675	8.943674705	9.534597476	9.284957712	9.824490325	9.598516487	9.742166618	9.207691013	9.709219078	3.1479	3.0456	3.5733	3.2101	3.4789	3.2627	3.3889	3.1952	3.5248	3.8364	3.6275	3.0616	3.016	3.445	3.2113	3.1749	3.1599	3.1772	3.0233	3.4986	3.1981	3.0426	3.1937
ASXL3	5.872878942	5.739948218	6.018414376	5.78565515	5.812181655	5.633639825	5.866508798	5.60222274	5.669018718	5.53904582	5.846844743	5.638964844	6.033607084	5.595166641	6.343006342	5.819891899	5.929752644	6.323394493	6.260688524	5.894595038	5.873962176	5.724788672	5.870118612	5.792021333	5.765287089	5.629890154	2.3978	2.62625	2.3802	3.0019	2.8536	2.73685	3.36825	2.56165	2.4469	2.55085	2.93345	2.64685	2.4632	2.4921	2.7201	2.9772	2.7769	2.7781	2.7016	2.6511	2.53005	2.59445	2.5674
ATAD2	5.23591792	5.838736021	5.246532496	7.241689362	5.029083385	5.988580679	4.718542321	6.848766149	5.920611516	5.96965661	4.778572051	6.444701017	5.287324645	5.702723397	5.525091827	7.763078888	6.275945871	5.234166332	5.244356175	6.447206048	5.353536623	6.989217579	6.186985427	7.148208839	4.915629543	5.743573732	5.69845	5.2372	4.50365	4.67105	4.954	5.6002	4.2654	5.02245	4.87635	4.6935	5.11285	5.1785	4.80275	6.09645	5.47555	4.90785	5.3584	6.0055	5.68205	4.8598	5.2105	4.8883	5.25385
ATAD2B	7.307391727	7.141871187	7.570123098	7.393036763	7.889770945	7.681789115	8.085646167	7.265046623	7.250123061	6.99205674	8.324750661	7.674066695	7.976063188	7.923832529	7.375897462	7.311360377	6.933199427	7.502387634	7.181298332	7.094063476	7.138019045	7.577659065	7.94529051	7.248851488	7.644793878	7.697858743	4.7329	4.5913	4.44385	4.8767	4.7342	5.3503	4.4688	4.5303	4.8837	4.5435	5.7094	5.02435	4.5555	4.83685	5.76865	4.88145	4.7491	5.90815	4.83735	4.7288	4.7496	4.5455	4.2063
ATAD5	7.329572747	7.785438093	7.464072309	7.835427052	7.737694445	7.65211725	7.049734002	7.617698537	7.489395437	7.516154946	7.051209542	7.358652226	7.260090616	7.456880123	7.556058315	7.693808654	7.953603124	7.566872089	7.712372401	8.208607396	7.439518439	8.322736618	7.34150317	7.785211782	7.291273691	7.244942561	3.551	2.8487	2.6091	2.907	3.5058	3.6615	3.0239	3.3225	2.9818	3.0581	3.7317	3.1956	2.9312	3.5613	4.0962	3.3845	3.5497	3.7766	3.4407	3.0252	3.7638	3.0183	2.9989
ATF1	6.986196602	7.07188495	6.841008852	6.557984348	7.624401464	7.132855773	7.826106619	7.242129499	7.043833388	7.144777168	7.72675091	7.129920944	7.676957299	7.405310309	6.224594271	6.920539169	7.023982517	6.316251478	6.588799933	6.802534685	7.232351005	7.472765321	8.049038787	8.063428101	7.094565317	7.304982035	6.3529	6.6949	6.3944	6.5069	6.1984	5.9982	6.6297	6.6078	6.3892	7.0322	6.2964	6.5558	6.3072	6.715	6.5297	6.7963	6.7464	6.5301	6.6095	6.8621	6.4956	6.586	6.6426
ATF2	6.6344375735	6.76809757	6.725981666	6.7649132915	6.6604808985	6.159231878	6.771894508	6.8266522755	6.65889884	6.9038080875	6.861895643	7.215066917	6.816598299	6.7309051655	6.5035276405	7.0218597365	7.2476973195	6.471576598	6.514991205	6.7165821155	6.912848554	6.9958856775	6.841646845	6.7712976735	6.8879378515	6.7149467195	3.3938	3.3718	2.8773	3.1194	3.2622	3.3281	3.2893	3.387	3.4988	3.8424	2.9294	3.6794	3.1937	3.4222	3.5765	4.0106	3.181	3.0757	3.2913	3.2027	3.6446	3.1846	3.4562
ATF3	10.64057929	9.277265872	9.898164033	8.149328555	10.76169539	9.265465208	9.500596966	9.560245391	9.938543325	9.972027406	9.278691902	9.030296333	9.079212584	9.061223175	10.2596999	9.804350026	11.52327929	10.81143009	10.20092918	9.263391198	11.14775009	10.83623413	9.022674744	8.093817876	11.66023007	10.17251886	2.896	3.0858	2.6501	2.399	2.581	2.7674	3.0575	2.4507	2.6549	3.035	2.6768	3.079	2.4366	3.4002	2.5633	2.6073	3.0035	2.7032	2.9802	2.5826	2.7635	2.6736	4.1062
ATF4	11.86470504	11.75177954	11.62242634	10.75125228	11.96218495	12.18164927	11.83171101	12.08802946	11.40448787	11.85036774	11.68011412	12.00719904	11.41297996	11.41108716	11.80789223	12.04928403	11.90063572	11.45655251	11.30167745	12.05943209	11.74173984	11.74820249	11.72354258	11.5859446	11.80204942	11.67794685	10.6585	10.5623	10.8206	10.8106	10.8236	10.3575	10.6861	10.6187	10.6028	10.4478	10.5851	10.4332	10.8575	10.5925	10.2551	10.5397	10.6304	10.3226	10.663	10.8966	10.5453	10.7257	10.5125
ATF5	8.616708384	8.576024354	8.650365356	8.678761793	8.937627299	8.731560228	8.379905931	8.579689639	8.760706544	8.379672318	8.749749551	8.435041404	8.835192548	8.526639169	8.924812118	8.503051556	8.628695435	9.031411069	8.958102965	8.702199182	8.74789908	8.668965882	7.978252746	8.022218471	8.721963557	8.808836899	4.48875	4.8908	4.58435	4.28495	4.566	4.3127	4.339	4.85415	4.88755	4.82075	4.38005	5.32245	4.7383	4.71005	4.54915	4.7616	5.2925	3.76755	4.7824	4.35085	4.70305	4.18315	5.042
ATF6	7.898251432	7.935558837	7.978553342	8.1929003035	7.6440996185	7.7570211665	7.5306121365	7.818830064	7.985825682	8.213455154	7.719316515	7.6156202385	7.7454094585	7.763901567	8.175696501	8.1648575085	7.865919973	8.0528025855	8.0933626565	7.74152834	7.978957651	8.136480641	7.891786835	7.957611043	7.793534506	7.9960306055	4.6708	4.9484	4.7143	4.7372	4.5095	4.3909	3.8853	5.0983	4.9628	4.9386	4.0958	4.5206	4.9168	4.9377	4.2537	4.6567	4.8253	3.996	4.7224	4.4447	4.9341	4.7395	5.0135
ATF6B	7.6035653565	7.811104634	7.876553313	8.051835619	7.4647866145	7.5921105685	7.301022162	7.4876980165	7.6832061485	7.699751018	7.2963289815	7.382112422	7.310136404	7.555059749	7.844546674	7.6919300005	7.912117045	8.1225874265	8.03402278	7.725250432	7.6363627025	7.4874306885	7.4925620895	7.4843122475	7.381423691	7.4402992745	4.6833	4.91195	4.80645	5.22895	5.111	4.9883	4.74	4.673	4.86145	4.7781	4.99935	5.09465	4.7821	4.52575	4.83775	4.7671	4.8344	4.53055	4.65375	4.69845	4.6657	4.82825	4.7254
ATF6B /// TNXB	6.678836569	7.15494953	6.396208648	6.684146514	6.643287506	6.610422246	6.12398968	6.533980956	6.953528765	6.77902534	6.377849999	6.352267872	6.567875334	6.292411606	7.057117059	6.441001724	6.597342466	6.676862111	6.68036241	6.727771549	6.742473157	7.242741993	6.432364563	6.301937029	6.620803538	6.652853098	4.1713	4.58	3.6871	4.7259	4.3912	3.6517	4.1293	4.4033	4.2203	3.7325	3.504	4.2564	4.4747	3.1919	3.8821	3.8336	4.0019	4.1648	4.402	4.3137	3.8157	4.2638	4.0592
ATF7	7.392170785	7.685363189	7.31388887	7.761519634	7.225754887	7.117811595	7.026443354	7.357621514	7.202874112	7.20516297	7.10115884	7.225545689	7.249919697	7.286010238	7.626609701	7.293073371	7.185673471	7.514641975	7.545915705	7.325310449	7.214225207	7.560058266	7.412425892	7.414662642	7.221866738	7.278999357	2.676	2.7129	3.2421	3.1035	2.9261	2.6291	2.9284	2.6766	2.8413	2.8039	3.0806	2.9018	2.9397	2.6981	2.9955	2.8755	2.8732	2.8455	2.7997	2.8999	2.9259	2.7028	2.6628
ATF7IP	7.353300038	7.6379918525	7.2495163235	7.380147691	7.516918036	7.2540178745	7.38819886	7.7320702165	7.282490395	7.4960794	7.1650980315	7.413720811	7.5046295155	7.6847868935	7.211236012	7.2298505935	7.382366596	7.1982488285	7.242055751	7.294051752	6.970281373	7.4357531815	7.285034091	7.5765359635	7.211347938	7.398052927	2.63895	2.90835	2.5393	2.3355	2.44065	2.46595	2.6635	2.3533	2.7476	2.7114	2.5662	2.4272	2.2098	2.54275	2.17525	2.4864	2.40755	2.61465	2.7095	2.61675	2.8452	2.4537	2.7
ATF7IP2	8.397441432	8.687906067	7.94381411	8.423654201	8.130589556	8.255981917	8.109974801	7.884803976	7.825016078	8.268203633	8.149886013	8.596554179	8.583105541	9.167462176	8.4009386	8.745983973	8.771951174	8.583702402	8.320280192	8.422150978	7.909248787	7.971571085	8.812646615	8.66211536	8.395980421	8.836551569	2.3315	2.4725	2.3008	2.8134	2.2698	2.9907	2.8018	2.5942	2.3301	2.6713	2.8305	2.5225	2.5038	2.3888	2.8283	2.3287	2.4435	2.6219	2.8008	2.3823	2.7502	2.5326	2.5934
ATG10	6.851200198	7.021985693	6.671318308	6.85248744	7.01530857	6.861787555	6.658667815	7.074658378	6.752655911	6.78439349	6.725217146	6.560694271	6.797956489	6.790863736	7.057117059	6.810964405	6.988170245	7.013777706	7.007511081	7.041246899	6.749571452	6.823244522	6.881454548	7.152200434	7.097892589	6.64136341	3.9537	3.73135	3.92025	3.515	3.71955	3.63255	3.6464	3.56675	3.65445	3.22935	3.72615	3.5825	3.39925	3.66875	3.26725	3.65995	4.1418	3.83395	3.76495	3.8158	3.49305	3.7303	3.59225
ATG12	7.466689578	7.63308476	7.587651779	7.501159318	7.380356323	7.352511267	7.150800282	7.281204416	7.389380771	7.43529309	7.271119123	7.39704189	7.140927919	7.314803749	7.258064501	7.839506509	7.726286088	7.660649499	7.577184004	7.62268636	7.366505955	7.359994323	7.291018667	7.333946954	7.355723254	7.456670277	4.8702	5.18195	4.8653	5.0076	5.0064	4.775	5.13765	5.3483	5.19955	4.90665	5.41695	4.90455	4.88355	4.95395	4.9707	5.0629	5.3499	4.99675	4.82055	4.80735	4.95275	4.96265	5.34725
ATG16L1	7.642559506	7.594838358	7.166718146	7.31271644	7.50813404	7.186909444	7.074249092	7.16542205	7.402571284	7.634193846	7.184016574	7.192403986	7.115442802	7.110110982	7.452195396	6.840761925	7.385975438	7.535676037	7.565839903	7.397294751	7.418486088	7.566820122	7.02988782	6.993804793	7.337372971	7.453431098	4.20145	4.03815	3.98105	4.50655	4.4406	4.3808	3.9785	4.0677	4.206	4.64245	4.4153	4.10565	4.38975	4.2535	4.1796	4.22215	3.8957	4.4589	4.2601	4.5447	4.357	4.2613	4.3214
ATG2A	9.471524839	9.401203214	9.410428983	9.125817808	9.992071301	9.832815121	9.956942016	9.506905102	9.280035544	9.011339442	10.09233794	9.88084882	10.00502855	9.657820102	9.623386366	9.81003461	9.95903468	10.00568306	9.732438513	9.687378723	9.59392256	9.508465273	8.869420646	8.803357052	9.77512165	8.993864959	4.6008	4.33365	4.56365	4.8589	4.62245	4.7047	4.76335	4.38225	4.50675	4.60575	4.8272	4.6151	4.56555	4.17565	4.5885	4.21815	4.20475	4.65945	4.6543	4.71725	4.3338	4.57915	4.6127
ATG2B	6.264896524	6.339193172	6.152925565	6.553635973	6.244553925	6.376221676	6.504828639	6.216599944	6.056368138	6.100576096	6.738043676	6.731998478	6.449185396	6.88149265	6.076369094	7.178362622	5.963192508	6.298118984	6.023153882	6.585146619	6.212782814	6.206220443	6.666434297	6.270513658	6.562710811	6.520215038	4.31135	4.0971	3.9835	4.60845	4.0914	4.9132	4.36785	4.3119	4.1685	4.4197	4.58065	4.28175	4.19875	4.54485	4.8863	4.32835	4.14905	4.7293	4.3773	4.0145	4.2368	4.52715	4.2265
ATG3	6.6413283555	6.690160267	6.7448365625	6.90508928	6.947502494	7.343104256	7.146991621	7.0191360065	6.908813081	6.630950127	7.0319263945	7.123787804	7.013308762	7.244805443	6.5360574425	6.8903851975	6.975236379	6.4011991325	6.456195396	6.9629262005	7.009924306	7.1144546025	7.4258912475	7.3704139065	6.8794875295	7.2704142325	8.9849	8.91955	8.77905	8.74275	8.6017	7.9859	8.5533	8.7581	8.79545	8.54165	8.1337	8.62015	8.8827	9.10385	8.5456	8.62695	8.7435	8.44785	8.784	8.98135	8.81855	8.90645	8.96645
ATG4A	9.243386086	8.608309518	9.269994623	8.6576586	9.313763208	8.768579808	9.517618887	8.671698299	9.049468407	8.085601575	9.582245076	8.499909979	9.273030631	9.709403357	9.476787947	9.049663445	9.033909009	9.419926344	9.322451038	8.656874893	9.221146542	8.153944511	9.323624617	9.226434433	9.588165576	8.701773226	6.6832	6.8308	6.90365	7.03015	7.06625	6.67595	6.9859	7.1032	6.89015	6.9273	6.78045	7.09255	6.8611	7.27035	6.78475	7.00465	7.1013	6.80035	6.99695	6.85855	6.8059	6.83985	6.9809
ATG4B	9.468905151	9.395981614	9.62843334	9.387124129	9.431550817	8.836693841	9.473971633	9.468560626	9.412968368	9.28700676	9.910986426	9.722413607	9.308951633	9.427312169	9.230859641	9.462171451	9.609593029	9.467936135	9.420728535	9.359265329	9.561459961	9.539567531	9.152909263	9.302480417	9.045452236	9.29266177	5.3285	5.1855	5.6322	5.6744	5.4364	5.49185	5.4546	5.4082	5.23435	4.9622	5.21475	4.8971	5.6632	5.08915	5.3562	5.2351	5.10915	5.0242	5.42915	5.48875	5.2795	5.24585	5.32495
ATG5	8.182757443	8.310171994	8.497803263	8.924922936	7.737662671	8.058618676	8.417243775	8.1798605	8.577080253	8.111724761	8.515885198	8.379860837	7.810115232	8.900478606	8.482115468	8.782438787	8.383635087	8.48386488	8.468468337	8.11912451	8.795843947	8.683461321	8.761071326	8.69374048	8.687474851	7.952235485	7.5335	7.264	7.5143	7.5707	7.4682	7.8231	7.5982	7.5904	7.4612	7.8466	8.0267	7.5203	7.3767	7.5941	8.0646	7.5518	7.5782	7.9019	7.474	7.5326	7.4298	7.3468	7.537
ATG7	7.776632132	8.082480646	8.302042476	8.51634647	7.70383796	7.859440743	7.714599462	7.954094086	7.941088307	8.002656687	7.958412841	8.023590691	7.58788007	7.862691371	8.296158742	8.304223023	8.265202791	8.206472371	8.48542009	8.045345871	8.102952327	8.017132925	8.127918033	8.285553429	7.948866116	7.630922419	3.7852	4.1404	4.015	4.1969	3.6822	3.8307	4.053	3.9791	3.9918	3.7254	3.4243	4.0579	4.1217	3.635	3.7551	4.0167	4.2331	3.6457	4.1398	4.3546	3.8423	4.0403	4.0302
ATG9A	8.714287332	8.2753495	8.875972067	8.723140456	8.734947272	8.588407015	8.796232043	8.534859563	8.444637527	8.52951837	9.084768071	8.695154146	8.673419569	8.837893928	9.03535387	8.734408042	8.759786961	9.217023928	9.211189314	8.510001111	8.954254408	8.643885706	8.616018386	8.387323304	9.050234571	8.644129302	6.5093	6.5514	6.5869	6.732	6.6384	6.3932	6.7035	6.5375	6.4656	6.5073	6.6268	6.8033	6.7704	6.3187	6.5056	6.5408	6.4736	6.2313	6.2956	6.8616	6.3572	6.5975	6.2078
ATHL1	8.891363351	8.32703064	8.670127969	9.681271547	8.966627571	8.734430802	8.920493365	9.848581211	8.636356559	8.615595324	8.646213719	9.090447377	9.316348378	9.403232507	8.808568979	8.38185769	9.02730914	8.583199072	9.046786812	8.350221793	8.943319327	9.137338082	9.135401954	9.547259843	8.799796613	10.53488983	3.329	2.8706	3.2761	3.0435	2.9438	3.2372	3.2614	2.8264	3.0269	2.8218	2.9384	2.7892	2.9931	3.0884	2.9087	3.1742	2.9213	3.2884	2.7278	3.1639	2.8451	2.7401	3.1922
ATIC	8.835624536	10.56945641	9.132554702	10.2545465	9.621005069	9.647635542	9.60634952	10.72829436	9.583012083	10.7793576	9.310452846	11.03781687	9.370862196	10.3728662	9.097633509	10.36964172	11.09617679	8.398595199	8.857591977	10.71538175	9.087698491	10.64173881	10.01510462	10.27816637	8.968997978	10.30232164	6.789	6.626	6.3998	6.8169	6.569	5.9597	6.2214	6.8935	6.3481	6.335	5.9183	6.6855	6.7564	6.7202	5.8299	6.5719	6.5405	5.7322	6.8971	6.339	6.7804	6.2261	6.8725
ATM	7.189836386	7.284180883	7.305987081	6.638333457	6.822040828	7.088824136	6.266910266	7.15439828	7.160986894	7.078180736	6.454826725	7.018373271	7.128639288	6.48841566	7.05787852	6.539523753	7.590114079	7.111865528	6.98644263	7.62821728	6.980220328	6.7153354	7.595621612	7.658292982	6.946449708	6.978954978	2.6166	2.7131	2.8553	2.769	2.7759	2.7388	2.5701	2.5829	3.0264	2.7968	2.4675	2.5826	2.852	2.6641	2.838	2.7822	2.7216	2.7797	2.8422	2.6374	2.8907	2.9329	3.0776
ATMIN	8.282342616	8.220872924	8.2113709895	8.191655239	8.4137595085	8.5257902035	8.7217843845	8.2491547075	8.204754487	8.2320014795	8.972434454	8.803178993	8.7928092085	8.8444828055	8.206328039	8.6982066265	8.225876059	8.333542446	8.058761284	8.1011784145	8.5639045715	8.2979305805	8.9319807975	8.654469387	8.4855603205	8.3069723085	7.2145	7.62965	7.26515	7.33415	7.4266	7.58375	7.3012	7.2036	7.73005	7.5905	7.6229	7.8253	7.3518	7.12965	7.43315	7.5314	7.2825	7.3089	7.1832	7.593	7.39755	7.5641	7.13345
ATN1	9.3658421	9.376740038	9.67722051	9.652589241	9.137766731	9.280267129	8.958640443	9.367350168	9.478348896	9.425116509	8.90439978	8.753691922	8.808513751	9.395802672	9.228828328	9.141246515	9.19007416	9.129587361	9.117741661	9.168756622	9.350663401	9.530502446	8.852117227	9.040752349	9.433170249	9.44127871	2.67585	2.73425	3.10295	3.24935	3.1849	3.07575	3.03125	2.72755	3.0218	2.7198	2.9775	2.8379	2.89235	3.11355	2.75945	3.0298	2.6415	2.9243	2.77935	2.76545	2.71565	2.76385	3.1197
ATOH1	7.303714028	7.28729026	7.926516867	6.886544795	7.219702439	7.031126054	6.951525202	7.084394806	7.785447897	6.960330467	7.303866135	6.707388614	7.3143488	6.830988571	7.389519636	7.787948106	6.882137026	7.579664066	7.521826896	6.975042108	6.972915562	7.14339364	8.086951196	8.537898206	7.329788875	7.414717828	4.0721	4.3215	3.893	3.4132	4.8002	3.2569	4.6394	3.6458	3.5651	3.6982	2.6637	4.2645	3.9742	3.7246	3.0629	3.4188	3.4361	3.6051	3.9549	3.935	3.4615	4.046	3.8761
ATOX1	9.524971968	9.69661314	9.893622343	10.20940731	9.930230677	10.06843308	10.15770428	10.32584415	9.864051582	10.5474848	9.670442578	10.11539893	10.38258294	10.77042507	10.01185429	10.13011313	10.33576783	9.8395971	10.07671748	10.41020825	9.68267377	10.16077125	10.31065907	10.2462377	9.686992257	10.15654583	8.53915	8.0465	8.5605	8.64495	8.2746	8.15625	8.4466	8.56065	8.24805	8.1333	8.079	8.1685	8.26665	8.3669	7.88425	8.29585	8.3351	7.80315	8.39595	7.9753	8.27875	7.9725	8.52885
ATP10A	7.8781793845	7.8807502745	7.7179794305	7.7156907545	7.6520664855	7.5575059415	7.5894280435	7.5966391855	7.606751152	7.6949783605	7.576698418	7.516903633	7.8831005555	7.5374229735	7.8581712595	7.5005867935	7.659903066	7.8270373275	7.819845734	7.715725184	7.6671823145	7.467736678	7.714278715	7.764435548	7.655220123	7.6142105155	2.67	2.5453	2.69505	2.5535	2.52915	2.7197	2.70295	2.2286	2.58915	2.62545	2.6957	2.54975	2.7632	2.8127	2.6966	2.51475	2.7272	2.55695	2.633	2.75155	2.7348	2.48755	2.55365
ATP10B	10.053734556	10.062714578	10.5627227875	10.1806640265	10.6101471105	10.2635256395	10.580543512	10.4506861885	10.3442496725	9.6346262905	10.646184728	9.736861601	10.50452855	11.0987892	10.2008913605	8.357156836	10.1658239	10.778659453	10.3254697155	11.489370235	10.6543444085	9.7024859305	10.3264884305	10.285593874	10.7834668315	10.413882549	3.2966	3.2344	3.4196	3.5658	3.4461	3.66	3.8753	3.6015	3.6454	3.6367	3.6279	3.5563	3.0298	3.342	3.315	3.6361	3.41	3.3321	3.8794	3.1712	4.0224	3.7283	3.5494
ATP10D	7.035453135	6.679565498	7.148695972	7.07717619	7.122089025	7.132664972	7.594130334	7.111082786	7.023072521	6.935192675	6.902232449	7.583764812	7.714474163	7.569315103	7.187771861	7.263380466	7.097352927	6.768480571	6.64238349	7.532518067	6.932379717	6.464698268	7.427435318	7.84802803	7.118436774	7.329464452	4.5193	4.1045	4.0383	4.1509	4.2206	4.67485	4.4743	4.4032	4.293	3.8867	4.31725	4.2384	4.129	4.09095	4.84105	4.2177	4.3235	4.7575	4.4074	4.05855	4.07145	4.0892	4.09345
ATP11A	6.442808922	7.715381313	6.243771666	7.498730264	6.477886618	7.198804115	5.96573928	7.607967435	6.530353651	7.838463027	6.185354904	7.372644863	6.102517699	6.678978991	6.426266233	7.973868692	7.9408168	6.354937726	6.162582798	8.025452714	6.429006726	8.343222037	6.690565005	6.858978105	6.336711203	7.431457039	3.653	3.7024	3.5519	3.5012	3.3988	3.51135	3.5515	3.45035	3.7809	3.30295	3.75465	3.8108	3.5663	3.6011	3.5369	3.45485	3.5982	3.8925	3.62125	3.56675	3.54105	3.6655	3.736
ATP11B	8.372286898	8.791582884	8.682654062	8.685734767	8.864660862	8.288232406	9.538816737	8.554793323	8.956845007	8.606043311	9.054309057	8.591848754	9.267876181	9.158297728	8.510462222	8.397586872	8.283045688	8.44215989	8.481596362	8.49780808	8.762805038	8.229364128	8.952879944	8.862312758	9.030952965	8.908047347	6.1332	6.4239	6.0698	6.09935	6.29265	5.7319	5.45255	5.7086	5.79395	6.2799	5.5036	6.19015	5.7248	6.1968	5.9152	6.24485	6.229	6.0401	6.40285	5.9249	5.7897	6.15405	6.2057
ATP12A	7.345913404	7.439130636	7.993460951	7.811982201	7.451244624	7.228556744	6.90458671	7.209546924	7.22248993	7.064443154	7.231977478	6.861423104	7.280760346	7.099256644	7.599752883	7.053519081	7.184214872	7.689176904	7.73691073	7.120418319	6.930766083	7.141918512	7.118839923	7.221923011	7.174088407	7.243712453	2.6372	2.9459	4.8457	3.2928	2.8177	3.088	3.3348	3.0555	2.9921	2.5733	3.0239	3.0503	3.2332	3.3251	2.5509	3.3316	2.6149	2.824	2.5981	3.5216	3.0088	2.8474	2.543
ATP13A1	8.64722641	9.018570844	8.765271519	9.296545733	8.607480375	9.174726681	8.493802032	9.183939418	8.7236449	9.130929455	8.790323003	9.361226813	8.596819992	8.901348914	8.854198098	9.473187901	9.157709106	8.889797926	8.69408208	9.385486456	8.833326298	9.29695781	8.991081091	9.15421348	8.504891567	8.920639386	6.0088	5.8817	6.5727	6.3584	5.9595	6.054	6.3646	6.4672	5.7359	6.2495	5.7753	5.8945	6.2955	5.4428	6.0606	6.0225	5.9946	5.5263	6.1801	5.9462	6.1593	6.0472	6.1346
ATP13A2	7.708394377	7.729458919	8.107837069	9.039153271	7.937264745	8.238616382	8.039681825	8.766192669	8.271680079	8.090993897	8.208687438	8.241445962	7.956491355	8.628535259	8.292353622	8.84169657	8.710150598	8.321503558	8.578557589	8.906970501	8.197395495	8.827708366	7.896072559	7.978709215	8.028905836	7.774406867	5.5403	5.7824	6.5112	6.4097	5.9216	5.7175	6.1906	5.9237	5.7568	5.8423	5.4152	6.0099	5.883	6.3055	5.5058	6.0769	5.948	5.2584	5.9154	5.7836	6.0736	5.8863	6.3571
ATP13A3	7.661653334	8.6663544425	8.3403810365	8.8036451365	7.838370756	7.7043039645	7.7124452515	8.282373056	8.350795958	8.403988306	7.7809007	7.9775863565	7.688880111	7.723118825	7.954245082	8.628772983	8.6759584965	7.849204206	7.9634969615	8.572779747	7.9905197745	9.1093009825	8.2534287785	8.655690926	7.939462177	8.135248622	8.0189	8.0115	7.6969	7.7313	8.0158	8.2347	7.0957	7.8156	8.0725	7.552	8.4767	8.2274	7.9314	8.4595	8.4687	7.8188	7.9447	8.6925	8.1521	8.2884	7.8279	7.834	7.4953
ATP1A1	12.04071568	11.55087089	11.9128268	12.27534333	11.76221023	11.66755699	12.10544859	11.82077887	12.33455004	12.03367623	12.42820218	11.42498871	11.98418589	11.67420058	12.00939296	11.7390053	11.52490085	12.12951021	12.16681799	11.6027874	12.37577718	12.26986652	12.10946395	11.74735452	11.97131261	11.46298063	10.5079	10.4502	10.29115	10.61015	10.78785	10.03	10.31305	10.63095	10.1396	10.2153	10.19085	10.6778	10.428	10.009	10.4775	10.18805	10.3585	10.1185	10.73615	10.0195	10.55675	10.4862	10.2589
ATP1A2	8.548501363	6.2820625645	7.6181048545	6.279257892	6.367399194	6.006454603	7.3370936305	5.860901589	6.698161091	5.814767164	6.321087083	5.8164846325	6.299311989	5.9789617765	7.1107321155	5.9967551635	6.170033301	6.412654782	7.589514875	6.0409878775	6.4760471305	5.914494941	6.10280029	5.952747271	7.2060983815	6.259437352	2.4759	2.5629	2.7549	2.6673	2.6538	2.5525	2.803	2.7169	2.5424	2.4876	2.8828	2.5903	2.7792	2.4996	2.6498	2.5566	2.5634	2.4498	2.6098	2.6507	2.5422	2.6483	2.9319
ATP1B1	12.08858132	11.046640145	11.14620578	11.79780286	11.709243615	12.17055065	11.688296205	10.934360397	12.18079161	12.06349531	11.99399473	10.668695727	11.344986597	11.95834097	11.63974531	12.9120682	10.357797493	11.914610125	11.84912614	10.443005949	12.447900445	12.2201568	12.81704128	12.64427905	12.904778295	12.60705799	10.6484	11.4576	10.2744	11.0228	11.1135	10.5919	11.1039	11.3809	11.2205	11.5473	11.5937	11.4951	11.3013	10.9428	10.5738	11.1882	11.4291	10.892	10.9835	11.223	11.5866	11.5207	11.6262
ATP1B2	7.501185692	7.384207383	7.24315179	7.297486211	7.116882623	7.408553871	7.141370191	7.226384062	7.227553433	7.1540281	7.265822902	6.98286849	7.243096028	7.086339664	7.538767022	6.989522879	7.350729097	7.647252451	7.350511003	7.198342607	7.466985668	7.123582248	7.150254545	7.1799964	7.528532069	7.234620053	2.8812	2.8674	3.27675	3.2058	3.27105	2.8148	2.9417	2.80625	3.03625	3.2281	3.137	2.94575	2.68175	2.661	2.9414	2.7882	2.7846	2.7653	2.74565	2.79315	2.6605	2.9074	3.09045
ATP1B3	12.78318551	11.70783483	12.39208798	11.77006018	12.36019188	11.90166459	12.87661512	12.13306386	12.62957395	11.5954493	13.06565448	11.93707653	12.57093193	12.50636734	12.46742114	12.23761554	11.70471821	12.99100827	12.95364448	11.51268225	13.09365583	12.11313342	12.53163304	11.75979203	13.1417065	12.38506825	10.5992	10.6719	10.8869	10.5556	11.0369	10.52805	10.43615	10.3386	10.52105	10.66815	11.10425	10.84975	10.572	11.3255	10.62065	10.22225	10.0971	10.6932	10.5714	10.7887	10.60155	10.74535	10.728
ATP1B4	5.404118953	5.335496844	5.267367487	5.261169603	5.756869456	5.24866277	5.096052824	5.249226162	4.960530273	5.145391308	5.296594269	5.153246451	5.372527871	5.42705544	5.255381772	5.022296771	5.25905621	5.371086298	5.180255729	5.124375061	5.39155162	5.233418944	5.111555295	5.082547095	5.307006344	5.302654641	2.08915	2.071	2.26515	2.20365	2.4075	2.0388	2.10985	2.1439	2.1618	2.12385	2.3108	2.0774	2.3349	2.0051	2.1693	2.13555	2.15815	2.1486	2.1147	2.1581	2.28315	2.219	2.0458
ATP2A1	7.045580554	7.062184636	6.580538146	6.669088658	6.927280716	6.596566379	6.67098583	6.638042223	6.549643833	6.814649565	6.75525081	6.645581248	6.738019991	6.793713657	6.799108926	6.595000915	6.458688715	7.005232114	6.798023723	6.864746018	6.734819156	6.768810604	6.828130204	6.652156029	6.786930978	7.078370298	2.1114	2.2784	2.3005	2.462	2.5935	2.9203	2.4411	2.2881	2.636	2.1358	2.2967	2.3971	2.4236	2.3859	2.6116	2.377	2.2704	2.7638	2.3087	2.6151	2.57	2.2825	2.4678
ATP2A2	10.49555924	9.991916439	11.00072369	10.20910745	10.39997472	9.630217218	10.56002698	9.971150132	10.5905039	10.30798349	10.85513466	10.08940568	10.41441752	9.554969478	10.2089197	9.631406948	10.48388888	10.2701906	10.31827094	9.913851244	10.46492351	9.802185294	10.45776326	10.50190056	10.62539239	10.45738752	7.83115	7.40645	7.7232	7.26915	7.61585	7.58145	6.92145	7.3693	7.5911	7.8702	8.17985	7.7678	7.7158	7.35715	8.08815	7.05785	7.29925	7.46235	7.36745	7.46985	7.41135	7.28565	6.98985
ATP2A3	9.1585814285	7.93869115	10.0779684695	8.182441722	8.7954764675	7.990884085	8.769799653	7.8200156135	10.579411135	7.7217509775	9.4328684585	7.7139716785	8.795634564	7.939741866	10.1109573175	10.252314986	8.060463844	9.91127429	9.7755224995	8.1094262605	9.6902191895	8.1952474475	9.2276056135	8.980229615	9.3357324805	8.9101143375	4.8961	5.526	5.5383	5.4139	5.2194	4.6499	5.5175	4.9578	4.9965	4.6107	4.4744	5.4463	4.9911	4.8316	4.7543	5.2871	5.2815	5.1408	5.1576	5.4402	4.958	5.0418	4.8864
ATP2B1	6.908401885	5.800528445	6.499080409	6.447254781	7.10691683	7.053186924	7.731059893	5.895548475	7.082700355	6.124246337	7.859050097	6.455723953	6.958442731	6.578763548	6.467662622	7.338924897	5.650504708	6.46607122	6.762250795	6.139823793	7.404720939	5.83205648	7.855413656	7.259179879	7.227049314	5.948339782	7.6723	7.31965	7.3189	7.071	7.40745	7.6991	7.2177	7.4202	8.01765	7.6386	8.5114	7.5383	7.47205	7.95545	7.62105	7.22295	7.6648	8.38245	7.8527	8.39935	7.9034	7.77775	7.7644
ATP2B2	7.192100457	7.097134076	6.629302507	6.920382825	7.067788432	7.006866859	6.91902229	7.043376505	7.042016979	6.910225712	7.017181992	6.627738667	7.117113936	7.042678719	6.78645334	6.793020535	6.902334988	7.191997878	6.963295394	6.808226451	7.011219855	6.739080968	6.832081728	7.214733562	6.958519962	6.719955604	2.3542	2.2373	2.341	2.3307	2.1972	2.2775	2.3346	2.1516	2.2487	2.2201	2.4038	2.2836	2.2447	2.3468	2.285	2.2962	2.1574	2.1381	2.0951	2.3037	2.3044	2.4574	2.2078
ATP2B3	6.244786791	6.151994461	6.155800665	6.061891023	6.307343764	6.255559485	5.986183786	6.130306631	6.118232111	5.983008138	6.405447289	6.107685927	6.248610697	6.059000355	6.428789223	5.877541223	6.234286998	6.622301864	6.245316307	6.094335764	6.409287434	6.253710223	5.865049964	5.679118704	6.621132041	6.354366369	2.3325	2.1176	2.2456	2.4714	2.3022	2.3877	2.3453	2.4299	2.1695	2.5454	2.3341	2.1604	2.39	2.2723	2.2955	2.3761	2.2748	2.2924	2.3508	2.4151	2.3094	2.1804	2.4017
ATP2B4	10.67929294	8.274481387	10.132346	8.245814021	7.788030726	8.269471804	9.696441547	8.366312784	8.766128589	8.39321578	8.25142156	8.641166086	8.42520531	8.249038582	9.328965767	8.561765408	8.231465939	7.789089784	9.682578776	7.851665284	8.609487482	8.603978636	8.639317648	8.475472474	9.66665349	9.098475462	2.8136	2.7377	2.8902	2.7625	3.2052	3.11	3.1149	2.7656	2.6004	2.9543	3.0907	2.9287	3.0885	3.0041	2.8123	2.7151	2.8657	2.6206	2.8085	2.7538	2.5292	2.5771	2.8768
ATP2C1	7.394897008	7.582347927	7.4920796165	7.5133548135	7.5098246585	7.942150093	8.121291639	7.598623854	7.3612237495	7.5583657915	7.8647048675	8.0850976835	7.4832484735	8.1200432865	7.231672684	7.2967082035	7.45834676	7.334440089	7.454309827	7.4148432595	7.3688924915	7.302840868	8.061690026	7.9703935945	7.395402558	7.515421999	6.9675	6.98345	6.9377	6.85235	6.90855	6.9281	6.60865	6.7813	7.13455	6.8403	6.7387	6.9385	6.67995	7.19425	7.04145	6.9112	7.0711	7.12995	7.1089	7.1255	6.9512	6.93985	6.9611
ATP2C2	9.102331575	9.6019579025	10.362641045	9.872170793	9.7405948005	9.118908797	9.628000308	9.499511461	10.38337822	9.2795603045	10.09707395	9.6417930455	9.3202815205	9.5408979815	9.229888737	9.3340537915	9.666691391	9.617434178	10.1679001695	9.8189698865	9.844286899	9.6519439735	9.528931063	9.4192054395	9.4488503515	9.2173124895	4.8242	5.31755	5.82005	5.08625	5.4295	5.41705	5.1151	5.12085	5.0006	5.1447	5.3759	5.4096	5.2169	5.37265	5.38275	4.9024	4.76165	5.0586	5.2695	5.2469	5.2829	5.09475	4.99985
ATP4A	7.37934332	7.452068337	7.42061929	7.257922736	7.56191648	7.598946381	6.963325144	7.423701646	7.173952705	7.243658325	6.975936533	6.936529366	7.009668763	7.327814912	7.70965079	7.109158403	7.195477819	7.854202501	7.373130128	7.145990154	7.017921837	7.044671856	7.281050218	7.393146307	7.515388722	7.255556278	2.8121	3.0067	3.0244	3.025	2.8535	3.0509	3.0321	2.9176	2.6911	3.0844	2.6746	2.7571	2.7527	2.8261	2.5466	2.764	3.0423	2.5616	2.6548	2.75	2.8937	2.9472	2.5405
ATP4B	5.539428441	5.490312997	5.285779911	5.554842479	5.740153218	5.478280996	5.241574255	5.473092266	5.525435509	5.429593332	5.605810719	5.369943586	5.79405554	5.499165622	5.392084703	5.4905716	5.522526875	5.567285904	5.355264421	5.526228193	5.554481821	5.456240926	5.458217003	5.450225954	5.635203123	5.446421632	1.8028	2.2574	2.4795	2.2455	2.1802	2.1966	2.2804	2.1816	2.084	2.2006	2.1148	1.9787	2.0625	2.0178	2.0192	2.1723	2.007	1.9844	2.4269	2.0991	2.0508	2.2425	2.1256
ATP5A1	12.1922728	11.10887719	12.64956493	11.79536231	12.59664327	12.53444729	12.73328161	11.60293502	12.70900586	12.02360428	12.79279655	11.7656526	12.99884934	11.90359578	12.11825397	12.60159604	11.75399624	12.1746202	12.1154384	11.89893579	12.59807789	12.12811383	12.87426371	12.87713705	12.5683142	12.09796971	9.7667	9.95295	9.44155	10.01665	9.8105	8.7476	9.8201	9.9761	9.7853	9.4721	9.2098	9.81475	10.00595	9.3736	9.3631	9.7066	9.84775	9.38365	9.9022	9.625	10.00845	9.86735	10.15965
ATP5B	12.1223507	12.11024789	12.45289309	12.0630909	12.27412474	11.97615726	12.41641001	11.45568848	12.40811907	11.95188635	12.5631325	11.58313954	12.5678712	12.06139026	12.26245445	12.32499125	12.02914937	12.54309183	12.18619983	12.17966506	12.66170355	12.36248049	12.62695889	12.62570701	12.65473162	12.11930071	11.6496	11.65025	11.16975	11.7309	11.5784	11.24275	11.5339	11.49325	11.4621	11.4127	11.24275	11.5698	11.78625	11.22965	11.3343	11.52225	11.55455	11.3242	11.7904	11.56655	11.66	11.5552	11.75965
ATP5C1	11.726111785	11.464707625	11.579055885	12.02985783	11.98385503	11.933706395	11.914044455	11.738699355	11.89621455	11.627480345	11.97817308	11.49677938	12.02688572	11.99815671	11.440112545	11.79954927	11.597920915	11.60384778	11.431688565	11.74888657	11.805192955	11.445578615	12.01357681	11.79731278	11.996669405	11.51812652	10.29	10.4986	10.307	10.3404	10.4404	9.3146	10.4276	10.5759	10.2444	10.5655	10.0207	10.3743	10.5965	10.8254	9.946	10.4811	10.4663	10.2227	10.5027	10.5043	10.371	10.611	10.7189
ATP5D	9.3842273275	9.219867971	9.8070775035	9.3142727325	10.0046602765	9.863039427	10.1594883915	9.720391258	9.764158632	9.652512646	10.042821043	9.5233365295	9.9638340035	9.1147409375	9.5003300995	9.8498470025	9.3741366775	9.750475066	9.6802283105	9.9398258095	9.911957	9.3271174655	9.732781	9.629662278	9.88251266	10.023347011	10.1862	10.3579	10.3358	10.3114	10.2747	10.1338	10.3826	10.4195	9.9126	10.524	10.1769	10.3958	10.6301	10.1116	9.9519	10.3716	10.3189	10.1204	10.4499	10.2918	10.2252	10.2228	10.6426
ATP5E	11.17139692	11.42534887	10.81342007	11.21199667	11.84877324	11.68493183	12.19886738	12.21874236	11.31585049	11.70248874	11.74642914	12.64967563	11.81824932	12.31121228	10.16084292	10.50690167	12.12678785	10.61368399	10.93135022	11.87595912	11.47854429	11.96184973	11.87615825	11.7686025	11.35754117	11.85386373	11.2096	11.3178	11.2187	11.2816	11.1003	11.3373	11.1668	11.1845	11.43	11.326	11.1906	11.2562	11.2742	11.3927	11.1548	11.2208	11.2709	11.2931	11.2722	11.2153	11.4191	11.2766	11.3765
ATP5F1	11.43716767	11.02399799	11.41289401	11.25139911	12.07244118	11.86690079	11.97793537	11.41204158	11.88535589	11.52939886	11.94862183	11.50765352	12.03394296	11.7116292	11.15544904	11.50523516	11.34522885	11.31590819	11.0680833	11.60165536	11.80347954	11.25818215	12.15490256	11.93878606	11.81892835	11.28002129	7.805	7.50715	7.38365	7.73085	7.1612	7.47645	7.2886	8.16935	7.24745	7.34755	7.2941	7.86315	7.62875	7.2181	7.98525	8.1154	8.06725	7.56805	8.09165	7.8993	7.55865	7.44385	8.0974
ATP5G1	10.23581888	10.80706972	10.51179796	10.20614492	11.04986186	10.90580751	11.06304755	10.97456002	10.97529276	10.63523519	10.79549875	10.94719049	10.81224517	10.90675796	10.57469722	10.4305013	10.63927597	10.3727959	10.19626962	11.3631986	10.91960997	10.50741749	11.00845162	10.81278987	10.9018535	10.47123321	9.8382	9.8692	9.3248	9.8615	9.4779	8.9599	9.5136	9.8899	9.1159	9.4419	9.0132	9.5632	9.8754	9.7364	9.1471	9.7204	9.8935	9.2417	9.7969	9.2989	9.7358	9.6187	9.9599
ATP5G2	8.49714813	8.897038307	8.6496370715	8.6809437	8.69745631	8.857275045	8.516785371	8.740392256	8.8723012435	9.030290419	8.729618766	8.5834398785	8.5410943325	8.72666652	8.559898263	8.600181249	8.6995916395	8.718026774	8.386688749	8.654316878	8.7529859605	9.0397847755	9.0009889465	9.2690079895	8.862698189	9.1190240905	10.1375	10.2771	10.7467	10.5535	10.2857	10.0637	10.4733	10.2829	10.0991	9.8717	9.9555	10.0726	10.5373	9.9799	10.1661	10.3056	10.4761	9.6331	10.301	9.8535	10.1604	10.1925	10.4526
ATP5G3	11.199157035	11.152471365	11.4761537	11.15329226	11.93679579	10.96750989	12.02645839	11.27488393	11.90537953	11.21825968	11.835135555	11.18202223	12.00085717	11.56865804	11.128646175	11.42228493	11.53620553	11.23797745	10.967612335	11.41752461	11.889451315	11.232929845	11.89748342	11.64401131	11.821371555	11.470892615	11.7798	11.82945	11.4819	11.86185	11.8915	11.4498	11.9035	11.8988	11.58375	11.7997	11.60205	11.7586	11.92685	11.7203	11.52095	11.8565	11.83445	11.754	11.97195	11.84875	11.8603	11.94485	12.0383
ATP5H	11.39882038	11.6655801	11.65040534	11.4119161	11.94389989	12.01294621	12.02953871	12.02931174	11.74832447	11.61846956	11.92386114	12.30664513	12.00706598	11.79685875	11.2872571	11.71996398	12.05530744	11.54139582	11.35223602	12.30913269	11.74713532	11.24839722	12.03525174	11.79686297	11.76000266	11.44570347	10.1904	10.4565	10.2552	10.5849	10.2733	9.3906	10.4893	10.5916	10.0204	10.3463	9.8197	10.3743	10.3694	10.2997	9.5959	10.4467	10.4896	9.6837	10.4514	10.3142	10.3858	10.3514	10.7662
ATP5I	10.4657454815	10.2589202505	9.955408994	9.9071244775	11.60585452	11.042321585	11.40940697	10.78380756	10.7452306645	10.039925971	11.045954875	10.5974916515	11.148846245	11.23545686	10.115801908	10.162356313	10.2952857555	10.410609606	10.1493975975	10.5527379815	10.778467776	9.90460015	10.92134391	10.581722309	10.84271062	10.3215141735	11.61885	11.74925	11.5171	11.37585	11.6517	11.84085	11.60105	11.4289	11.5353	11.2272	11.8034	11.3906	11.62855	12.0392	11.63005	11.6113	11.818	11.87575	11.68655	11.786	11.88	11.81435	11.8187
ATP5J	11.06931491	9.859448533	10.91600438	10.44359834	11.10339968	10.17746998	11.96288823	10.68949037	11.01887664	10.98644256	11.47884331	10.94438651	11.41462463	11.23679812	10.39763853	10.42290029	10.6764591	10.65879985	10.92722887	10.59035992	11.25145162	10.32160059	11.55694242	10.92052115	11.17974741	10.88021348	10.76	10.6025	11.0009	10.7587	10.8128	10.739	10.8366	10.8041	10.5778	10.9335	10.5847	10.7003	10.9125	11.2408	10.8249	10.8019	10.6931	10.9429	10.9008	11.0603	10.772	10.9266	11.0553
ATP5L	11.860946245	11.60779563	11.89948864	11.8995022	12.359591495	12.158025985	12.30520285	12.076894005	12.089057705	11.383943995	12.106910885	11.943799155	12.498749305	12.21825358	11.68298242	11.778177375	12.031131995	11.56394968	11.680985995	11.97288002	12.082663115	11.863239155	12.135793255	12.036977135	11.92736112	11.986486265	8.984	9.0117	8.9947	8.9835	8.7017	9.2571	8.9507	8.961	8.9847	8.795	9.2775	9.0543	9.12	9.1863	9.2114	8.807	9.0407	9.1359	9.0203	9.1272	9.1233	9.1039	9.0931
ATP5O	9.874923316	9.7094001995	9.881115877	9.6847070335	10.730369046	9.686940908	10.530347049	9.9884227205	10.2873332865	9.8951710095	10.3436065415	10.077612442	10.258696103	10.1554500335	9.7808475565	9.7861619965	9.6368474745	9.7642323405	9.792732668	10.1669586	10.189300748	9.4560807065	10.2656545255	10.037644506	10.219310075	10.2648257215	10.9239	11.1748	10.7566	10.8981	10.9547	10.6299	11.0051	10.8784	10.7374	10.5758	10.7041	10.9244	11.1106	11.2604	10.9201	11.0358	11.1505	10.7585	11.1082	11.1403	11.0189	11.0715	11.2516
ATP5S	7.366726038	7.354524613	7.673217754	7.812661607	7.707395554	7.212239248	7.452394553	7.556139263	7.299352692	7.301855807	7.828506896	7.621178122	7.399438757	7.78997637	7.362106198	7.325402645	6.785545307	7.214833222	7.098817672	7.707350134	7.608524538	7.287747472	8.158230392	7.913760119	7.614041528	7.564293653	6.5661	6.7724	6.6441	6.58535	6.64735	5.76845	6.7319	7.38435	6.77505	6.88985	6.66735	6.6114	6.8369	7.07455	6.4965	7.0175	7.1366	6.354	6.59315	6.9909	6.65375	6.999	6.5321
ATP5SL	9.5367153705	9.51379182	9.1990168465	9.1719202735	9.5049773715	9.463708402	9.589453798	9.444213843	9.1549147005	9.5967490565	9.529450052	9.6412130315	9.463959035	9.198170241	9.1881567405	8.948082387	9.318444601	9.4510866235	9.295266101	9.301599975	9.4023926845	9.5487612395	9.4977182765	9.436852654	9.2145529335	9.4420780785	5.2546	5.2788	5.4852	5.6814	5.347	4.8494	5.8573	5.4194	4.9793	5.4926	4.949	5.1686	5.4401	4.845	5.0224	5.4706	5.1773	4.4999	5.3616	5.5049	5.2963	5.0352	5.8549
ATP6AP1	10.23332699	10.37095476	10.68886072	10.7143221	10.67659944	10.61269221	10.70686409	11.14951211	10.7957119	11.07480925	10.81663594	10.75999384	10.58218194	11.50244988	10.48607106	11.25025911	11.23406897	10.26053685	10.54125138	11.33864862	10.71056883	11.00006306	10.60102022	10.39514095	10.66484422	10.86307503	7.66765	8.1823	8.0887	8.03305	7.8251	7.10735	7.94885	8.0381	7.9076	7.717	7.42455	7.89155	8.1075	7.4093	7.37695	7.94955	7.8747	7.2983	8.02815	7.79425	7.91185	7.8378	8.0714
ATP6AP2	9.605383464	10.09125404	9.750420849	10.12947577	7.708687229	9.320709607	8.618928328	10.28477364	10.10142213	10.54267205	9.213832348	10.12556685	8.638716104	9.643879674	9.267614148	10.04162134	10.45344042	9.038390306	9.537758364	10.63256542	10.05934713	10.31620063	10.22141567	10.11086879	9.855591697	9.991654032	7.3427	7.9946	7.0242	7.4831	7.5774	6.2007	7.4382	8.0118	7.8998	7.871	7.18	7.6977	7.7191	7.622	6.5848	7.7942	7.8659	7.3234	7.5968	7.5676	7.4809	7.6364	8.216
ATP6V0A1	9.146513399	9.4702184185	9.8213620165	9.901163858	9.1103418925	8.8559751265	8.857014657	9.283351821	9.432396447	9.3105774945	9.3308959325	9.513000103	9.045195563	9.0561504825	9.7312248835	9.3753453335	9.8353064875	9.6170342495	9.7220417935	9.570733325	9.4494992025	8.919132882	9.269113703	9.166285704	9.282884376	8.705895723	4.7559	4.9499	5.39815	5.3473	5.28055	5.04365	5.20715	5.2004	4.7781	4.7044	5.23945	4.9994	5.1443	4.80595	4.82515	5.03115	4.93895	4.79395	5.028	5.02965	5.00285	4.7564	4.9842
ATP6V0A2	6.7760159905	7.242740002	6.8913460955	7.253206678	6.6607231085	6.7997827875	6.7215038465	7.1370623595	6.9780274395	7.1108417105	6.829617566	7.0341841265	6.9801472205	6.988231255	7.0173236975	7.1094346255	6.9976227845	6.860714806	6.7611805045	7.0067946825	6.817789804	6.8143377085	7.36790697	7.6253469175	6.9802126115	6.7495319565	5.8936	5.7274	5.6748	6.0393	5.5546	6.3663	5.5084	5.821	5.7832	6.1242	5.7308	5.9342	6.1561	5.8976	6.3315	5.5742	5.7189	6.4259	6.039	5.9319	5.588	6.1733	5.6049
ATP6V0A4	6.546328675	6.73592665	6.291255861	6.300918149	6.504002248	6.430228545	6.302047025	6.358965169	6.470128188	6.562194971	6.400163206	6.179983844	6.489591061	6.427775459	6.426812676	6.045106593	6.356785663	6.691266639	6.614791105	6.35442315	6.298589515	6.617989554	6.323244955	6.496205976	6.430095946	6.42668581	2.2586	2.3524	2.4787	1.9672	2.39805	2.23085	2.2953	2.3503	2.32705	2.2198	2.2979	2.145	2.22995	2.24945	2.36125	2.0855	2.24565	2.2668	2.25995	2.36385	2.0375	2.24905	2.2599
ATP6V0B	9.942913542	9.603425937	10.37764645	10.60401543	10.41711265	10.78815675	10.40812949	10.59362959	10.35895608	10.06937011	10.49573218	10.31146409	10.46924616	10.64269576	10.26555804	11.17635397	10.6681254	10.30499649	10.23124452	10.52097498	10.34996084	9.900916332	10.69071662	10.39604245	10.29976754	9.882247094	9.32275	9.34365	9.2676	9.2433	9.29275	8.755	9.12665	9.18615	9.2461	9.3255	8.81645	9.3969	9.6661	9.7372	8.83675	8.95205	9.0922	8.9275	9.39485	9.3948	9.061	9.28345	9.4317
ATP6V0C	10.6457753425	10.679245954	10.8630168245	10.980959665	10.3001958505	10.642670969	10.773984146	11.060617205	10.729011142	10.6556204615	10.8030016125	10.8392787405	10.853674105	11.22714674	10.7072548095	11.0716569	11.007957575	10.8820427325	10.854876922	10.62923318	10.821062265	10.7698937215	10.5798240205	10.553654882	10.727080945	10.5714881755	8.9003	8.9434	9.5909	9.6621	9.4485	9.1839	9.3192	9.5171	9.0363	8.8405	8.994	9.0556	9.4169	8.7773	8.9908	9.1917	8.9689	9.1209	9.4818	9.0874	9.2443	9.3048	9.3609
ATP6V0D1	11.55486044	10.84172309	11.74703177	11.38794151	10.77700121	10.63741103	11.17568148	10.60592661	11.83476775	10.90001566	11.73075781	10.91125457	11.31040221	11.37897194	11.75389384	11.15279114	10.98877206	12.0754816	11.80884683	10.95828638	11.79647449	10.97004029	11.71174928	11.10559608	11.71490908	10.79815358	8.8764	9.0216	8.8656	9.4221	8.9412	8.4712	9.1592	9.0559	8.938	9.1344	8.4723	9.0879	9.3337	8.3231	8.7517	8.9818	8.8232	8.5684	8.9892	9.0697	8.9353	9.1717	9.1744
[truncated: 10,780 more rows]
[truncated: 277 more columns]
