# Supplementary material for: Effective prediction of potential ferroptosis critical genes in clinical colorectal cancer
Source: Front Oncol. 2022 Oct 17;12:1033044. doi: 10.3389/fonc.2022.1033044 (PMC9619366; doi:10.3389/fonc.2022.1033044)
Supplement: Supplementary Figure 2 — (A-D) grouping cluster analysis plot of dataset. (E-H) sample cluster analysis plot of dataset. [file DataSheet_1.zip]

Archive with 13 entries (8 files):
- Figure 2&Supplement  Figure 1 2&Table 1/
- Figure 2&Supplement  Figure 1 2&Table 1/Figure 2 A&E+Supplement  Figure 2 A&E/
- Figure 2&Supplement  Figure 1 2&Table 1/Figure 2 A&E+Supplement  Figure 2 A&E/GSE41328_expression.txt
- Figure 2&Supplement  Figure 1 2&Table 1/Figure 2 A&E+Supplement  Figure 2 A&E/Normal..matched.normal.colon.tissue-Tumor..colon.adenocarcinoma-deg.txt
- Figure 2&Supplement  Figure 1 2&Table 1/Figure 2 B&F+Supplement  Figure 2 B&F/
- Figure 2&Supplement  Figure 1 2&Table 1/Figure 2 B&F+Supplement  Figure 2 B&F/GSE44076_expression.txt
- Figure 2&Supplement  Figure 1 2&Table 1/Figure 2 B&F+Supplement  Figure 2 B&F/Normal-Tumor-deg.txt
- Figure 2&Supplement  Figure 1 2&Table 1/Figure 2 C&G+Supplement  Figure 2 C&G/
- Figure 2&Supplement  Figure 1 2&Table 1/Figure 2 C&G+Supplement  Figure 2 C&G/GSE110223_expression.txt
- Figure 2&Supplement  Figure 1 2&Table 1/Figure 2 C&G+Supplement  Figure 2 C&G/GSE110223_normal adjacent_vs_primary colorectal adenocarcinoma.csv
- Figure 2&Supplement  Figure 1 2&Table 1/Figure 2 D&H+Supplement  Figure 2 D&H/
- Figure 2&Supplement  Figure 1 2&Table 1/Figure 2 D&H+Supplement  Figure 2 D&H/GSE110225_expression.txt
- Figure 2&Supplement  Figure 1 2&Table 1/Figure 2 D&H+Supplement  Figure 2 D&H/GSE110225_normal adjacent_vs_primary colorectal adenocarcinoma.csv
