# Supplementary material for: Effective prediction of potential ferroptosis critical genes in clinical colorectal cancer
Source: Front Oncol. 2022 Oct 17;12:1033044. doi: 10.3389/fonc.2022.1033044 (PMC9619366; doi:10.3389/fonc.2022.1033044)
Supplement: Supplementary Figure 2 — (A-D) grouping cluster analysis plot of dataset. (E-H) sample cluster analysis plot of dataset. [file DataSheet_1.zip › Figure 2&Supplement Figure 1 2&Table 1/Figure 2 A&E+Supplement Figure 2 A&E/GSE41328_expression.txt]

Gene Symbol	GSM1014798	GSM1014799	GSM1014800	GSM1014801	GSM1014802	GSM1014803	GSM1014804	GSM1014805	GSM1014806	GSM1014807	GSM1014808	GSM1014809	GSM1014810	GSM1014811	GSM1014812	GSM1014813	GSM1014814	GSM1014815	GSM1014816	GSM1014817
A1BG	32.28593	36.56967	45.14089	51.6726	41.54443	42.77684	40.5696	46.04943	62.279619999999994	45.99935	36.2888	31.26734	40.21351	46.58705	36.85652	31.695790000000002	31.65529	38.45474	52.45542	33.67408
A1BG-AS1	19.10758	17.41236	18.06832	20.41124	16.04137	22.57205	18.53334	19.39015	26.33251	20.9177	18.42166	18.2072	17.57907	18.91696	19.026020000000003	17.85349	21.91854	19.37001	20.84168	16.0011
A1CF	489.341475	406.908145	406.58976500000006	315.32013	439.97644	187.36562	216.85141	157.53115000000003	179.60705	53.394099999999995	473.13250500000004	392.15803999999997	386.41274	299.24984	448.97916999999995	204.481645	215.70584000000002	166.488295	187.159045	56.370675
A2M	754.02941	573.79341	413.51587	688.010995	519.46648	570.20239	503.77283	609.235685	377.82604000000003	146.7201	706.07874	563.9528399999999	429.74753	691.7934	557.501435	561.081785	514.911505	628.82032	383.041465	143.42511000000002
A2M-AS1	85.21500999999999	50.16565	59.942780000000006	78.22791	40.135490000000004	89.74602	49.26967	66.37966999999999	45.12713	45.76274	68.83804	40.92086	43.6504	70.34869	45.301629999999996	76.03081	42.4492	61.808409999999995	50.60415	55.0397
A2ML1	22.990409999999997	25.552175	25.767875	21.64036	23.331599999999998	25.415885	22.83169	23.121385	25.712815	26.453539999999997	23.67921	26.555419999999998	22.92904	22.033585000000002	21.42941	23.145375	22.878305	18.635559999999998	22.2214	23.30432
A2MP1	33.9159	39.59625	41.05364	42.03768	39.754940000000005	40.02019	35.192029999999995	35.83358	36.24157	49.19315	41.996320000000004	44.27438	45.13297	35.639720000000004	32.86645	33.019090000000006	38.47696	33.68484	36.1365	48.14372
A4GALT	26.803320000000003	31.25423	29.07967	28.56215	28.295	30.764429999999997	29.264359999999996	29.423579999999998	25.81002	29.35453	24.51478	23.35398	26.8714	29.395090000000003	29.7306	33.83787	28.840059999999998	32.92781	27.75876	16.31191
A4GNT	26.9716	43.03089	34.71587	28.79828	30.38784	29.202240000000003	30.802540000000004	30.6445	29.40339	33.03627	29.939090000000004	34.70666	33.70255	31.98746	27.95611	24.221339999999998	30.950259999999997	25.50739	32.40674	29.02416
AA06	33.79155	40.678670000000004	38.23284	34.85861	41.24852	38.22603	38.33865	42.78951	36.44676	41.39974	31.11572	32.14334	34.40668	28.921459999999996	31.61999	28.339840000000002	35.21986	28.233009999999997	34.32052	24.66303
AAAS	45.3851	43.69533	42.04331	36.52852	41.69243	40.75671	47.679559999999995	41.08021	51.60406	34.93326	34.98469	31.19162	43.768609999999995	42.74801	51.94291	46.92702	46.67497	41.591120000000004	51.416000000000004	42.44493
AACS	382.9137	246.07735	273.17682	336.25853	398.91076	235.51971	262.76506	228.64507000000003	256.01421	108.15239	325.13369	203.23209	254.34871	358.65348	459.31672000000003	262.75659	251.42604	230.08337999999998	292.45124	106.19448
AACSP1	18.9436	30.83271	21.28201	21.566470000000002	20.52685	26.06586	22.6592	25.61252	21.49214	34.831790000000005	20.99653	32.0902	20.47983	20.085639999999998	22.70274	24.97767	24.581789999999998	20.28439	25.31244	25.74333
AADAC	19.27579	18.07795	21.304129999999997	16.17994	20.09463	19.22915	18.424329999999998	35.069390000000006	16.00245	22.98386	18.51211	16.137	22.44526	17.20717	19.80705	17.02187	22.44391	31.1688	16.01135	18.513270000000002
AADACL2	23.93469	20.505470000000003	23.75587	27.56904	24.65823	18.39176	17.527179999999998	19.65577	16.05593	16.035120000000003	18.225170000000002	16.02532	24.611420000000003	30.0125	33.37871	16.03859	21.11393	16.01759	16.00186	23.90429
AADACP1	45.46796	27.213759999999997	37.32544	37.1914	28.611690000000003	44.92331	46.70577	47.91332	33.84898	25.491139999999998	37.23514	26.00296	38.28045	39.76355	29.595579999999998	46.43246	39.90494	48.50039	37.7896	16.02211
AADAT	33.867259999999995	33.12064	34.87527	31.63873	33.87594	35.59836	37.794509999999995	40.43268	32.92438	63.02438000000001	31.0922	26.71943	32.61456	26.5815	36.10115	29.25887	29.2422	34.73745	36.25074	46.744479999999996
AAED1	58.94733000000001	67.69898	65.95371	59.88451	61.1253	72.39251999999999	108.75368	116.50283999999999	129.30292	158.48233000000002	43.31858	38.70158	51.66268	60.83471	71.1667	57.19659	87.74746	97.9887	118.30658000000001	141.83369
AAGAB	50.87874	125.825	64.13027	68.2952	62.391369999999995	56.35239	52.573530000000005	54.96119	77.02924	23.16978	67.94259	106.47613999999999	65.73901	83.93693	72.15346	69.9913	52.72603	51.71395	77.7065	22.90219
AAK1	27.72049	32.13304	36.108670000000004	30.02272	36.18763	35.0162	33.1208	39.25962	35.510940000000005	41.92082	27.46053	37.152	39.66	30.253629999999998	36.65938	27.696340000000003	35.57454	33.97987	36.89905	46.03465
AAMDC	110.89209	90.72375	86.54169	89.64705	105.67783	107.41141999999999	90.91091	91.47565999999999	129.93424	74.2898	89.52558	94.13475	93.00835	88.54049	133.60475	110.49478	88.93048	106.08383	131.97737	77.22014
AAMP	239.01227000000003	238.2735	236.03055	242.2852	224.36547000000002	211.80412	258.66355	188.12402	202.28576999999999	183.77567	206.83332	205.94528	240.17989	223.35365	272.60414	261.37574	243.7959	213.05242	229.55172000000002	203.48248999999998
AANAT	18.580289999999998	20.2076	19.09049	16.6571	16.90579	16.58249	18.476010000000002	23.8379	17.715310000000002	19.14333	18.17553	19.74513	16.93003	18.39079	19.466620000000002	17.163829999999997	16.002110000000002	18.227629999999998	16.81338	20.41453
AAR2	125.21085	146.44127	126.39236000000001	133.87135	132.74766	185.94779	235.16441	200.39274	210.17289	65.63959	121.95005	131.17603	107.55911	124.83299	158.13818999999998	196.18038	224.20032999999998	186.25197	199.95821999999998	65.72035
AARS	345.78661	309.33487	255.77114	338.5506	365.60932	297.30217000000005	434.29711	342.93374	749.15552	408.56496	369.68169	364.08984	296.92316	336.50914	458.87026	420.70201	482.94375	386.22976	748.67699	515.68397
AARS2	53.169380000000004	61.39278	49.780604999999994	51.877945000000004	43.353785	50.08078	55.72691999999999	35.46843	52.062524999999994	39.094175	51.5065	47.67366499999999	46.165279999999996	52.143435	59.334689999999995	56.250879999999995	57.11102	37.58609	55.007975	32.955285
AARSD1 /// PTGES3L /// PTGES3L-AARSD1	104.9672	113.5583	129.02419	117.62006000000001	114.48683999999999	85.35542	116.28473999999999	121.86466999999999	139.37429	105.66963999999999	88.79859	115.00177	127.69877	119.70589	144.99698	104.21475	122.99203999999999	148.83976	169.89677	122.07618000000001
AASDH	92.551455	73.77124	76.25236000000001	84.54308499999999	84.72492500000001	76.44079500000001	82.99558	61.31846	63.01383	41.34015	81.70326499999999	66.729095	76.291305	83.42867000000001	105.399515	76.96528	79.814785	70.66114999999999	71.656635	41.033699999999996
AASDHPPT	197.75986	158.49455	149.74782	142.32156	137.20848999999998	230.07824	239.0829	170.8327	306.84031	170.86558	175.1029	119.85593999999999	144.26401	175.75285	178.57881	246.21295	240.8399	186.40618999999998	313.9226	129.15618999999998
AASS	26.07493	36.629144999999994	26.069634999999998	20.63775	26.07249	23.355955	28.508874999999996	26.319855	25.05235	21.263925	22.824305000000003	29.71281	22.139395	25.526465	26.608870000000003	24.72676	27.369135	24.732889999999998	25.200615	27.731189999999998
AATF	239.5331	267.90301	209.22698	257.21334	207.41596	267.52317	399.728	278.15778	385.31555	152.67421000000002	244.78907	257.79245	205.55973999999998	270.62667999999996	275.87561	337.59887000000003	418.72505	332.46651	413.4922	166.45399
AATK	51.68314	79.31353	54.94641	27.25497	41.96631	78.05601999999999	99.96902	137.14293	35.434059999999995	60.81665	51.670629999999996	67.29516	46.799409999999995	37.24488	51.80573	78.59026999999999	87.07123	113.74526000000002	34.193870000000004	32.891909999999996
AB074162 /// MIR181A2HG	16.4917	24.714779999999998	20.83034	24.48005	19.05712	19.98043	20.43327	25.67984	22.28205	26.09881	21.18982	27.16287	22.90172	16.23534	18.97355	21.7687	20.891289999999998	19.663610000000002	24.96745	23.82779
AB488780	56.4434	48.856159999999996	34.53143	36.31372	43.421459999999996	41.4333	31.3108	40.06286	45.32036	46.25646	54.046580000000006	35.35228	35.50054	39.22088	42.5323	40.62011	37.02275	46.9888	46.92286	38.38576
ABAT	149.14143	138.46916000000002	125.2631	75.0311	126.05588999999999	121.57108999999998	109.43546	74.96624	33.053540000000005	32.03651	135.91711	107.42426999999999	132.37868999999998	94.11091	175.85276000000002	154.79963999999998	103.45345	87.51079	57.361740000000005	29.41913
ABCA1	110.361135	63.174769999999995	57.71534	49.75445	48.655125000000005	79.82873	66.044495	79.936735	112.48016499999999	46.883089999999996	102.723045	56.904105	46.11651	49.30788	59.381115	74.918835	63.11802	82.13871	116.202905	51.492495
ABCA11P	46.99872	45.66773	45.36217	41.6233	44.38003	40.78933	117.82858999999999	49.26077	40.21529	39.21395	41.57463	29.600559999999998	43.951440000000005	35.783559999999994	49.65303	34.50242	97.70971	55.73393000000001	44.945	33.63198
ABCA12	23.0052	26.658	30.966959999999997	31.777309999999996	31.065209999999997	27.75595	33.498540000000006	29.63843	26.118570000000002	32.555440000000004	22.87126	23.114160000000002	26.10258	23.71142	18.381079999999997	29.290840000000003	32.15035	22.66139	23.19977	26.5724
ABCA13	21.059829999999998	19.270970000000002	19.50499	17.888289999999998	22.9013	20.541520000000002	17.32858	16.01138	29.152040000000003	21.59283	21.991120000000002	19.88834	23.0235	18.805670000000003	22.68675	19.99393	18.851229999999997	17.83098	28.342709999999997	20.78608
ABCA17P	29.79131	50.62121	37.60085	31.772579999999998	37.79032	42.55232	26.648120000000002	46.23323	30.599420000000002	26.75808	29.41958	39.25512	35.1212	36.112320000000004	33.141529999999996	37.40364	28.32644	33.60864	26.09536	26.61409
ABCA2	43.16466	31.488129999999998	36.19231	30.57975	32.03422	48.0721	31.448520000000002	29.09248	46.16657	39.49259	42.52083	38.79786	32.013009999999994	30.704420000000002	31.567690000000002	43.1624	33.41218	37.25777	35.83056	37.16703
ABCA3	33.94742	37.81837	25.93165	32.506029999999996	28.85205	27.701970000000003	23.20415	102.25973	24.23764	20.364639999999998	33.43	36.07242	23.718770000000003	31.641479999999998	35.77163	31.471559999999997	25.03231	103.69527	25.6027	24.28464
ABCA4	20.774275	21.487665	22.87198	20.609775	20.0019	21.53318	21.59305	20.660265	22.928155	22.19122	20.72729	18.226895	20.29047	19.576825	21.45414	18.501595000000002	18.420345	22.1117	21.89112	16.20329
ABCA5	156.56657	162.25173	117.08138	114.02806	111.96254499999999	126.36984500000001	126.862995	83.701145	56.795045	81.08815	125.64404499999999	121.46918500000001	98.49717499999998	106.885955	118.40031	107.476945	109.862935	80.39125	47.947475	78.615595
ABCA6	38.32601	31.19616	21.96625	27.29529	30.717740000000003	35.40044	20.07413	27.49655	35.44379	16.008860000000002	34.3507	27.17517	25.70281	20.56458	25.677529999999997	32.177409999999995	23.004	27.47693	21.89793	18.76055
ABCA7	41.2351	44.05023	40.830020000000005	30.227259999999998	34.22676	37.73173	37.95536	43.57075	37.12331	87.62836999999999	37.66186	36.90421	42.06302	34.84915	40.72772	35.90719	33.631609999999995	42.30383	39.94717	97.38253
ABCA8	21.93259	21.222920000000002	25.04458	23.04131	25.15209	23.49323	18.77751	21.861079999999998	23.02885	22.86532	21.32759	19.640620000000002	20.10288	21.3021	17.203870000000002	23.11559	19.872870000000002	19.08062	19.1032	23.58381
ABCA9	24.94257	34.44419	21.01905	20.23537	22.24969	23.06566	21.04325	20.140179999999997	16.95867	21.1499	22.236439999999998	24.39029	20.13505	21.30671	20.09487	18.88869	21.903660000000002	19.78456	17.55101	16.02404
ABCB1	289.552545	219.53024499999998	80.654105	104.57200499999999	146.67721	141.302945	370.93236	95.81092000000001	52.933769999999996	59.104805000000006	280.596555	201.031855	82.425985	115.18626	174.23024999999998	151.671275	356.641435	90.35154499999999	57.049209999999995	42.19794
ABCB1 /// ABCB4	343.95508	235.46958999999998	76.55611	110.18035	166.67881	131.22088	389.4405	88.93729	60.167730000000006	30.57357	323.85089	216.76821	69.64771999999999	118.06446000000001	211.86039	159.6134	367.01951	90.32513	64.18648	29.214890000000004
ABCB10	255.71021000000002	187.02515	300.18278	234.99267000000003	225.96213999999998	252.96426	226.21632999999997	225.3006	311.81471	689.48096	209.87445	142.25458999999998	253.12772	229.11352000000002	214.66053	217.73327	206.71561	212.86161	305.44685	599.95121
ABCB11	26.496355	26.69554	27.876804999999997	24.67053	23.309965000000002	23.363245	20.27911	19.442525	17.303655	24.385285	29.69686	32.797835	32.038815	25.42818	22.243919999999996	24.10541	23.606	18.878	19.912545	22.77343
ABCB4	20.61416	18.28232	22.495739999999998	20.95653	25.691355	22.903509999999997	24.436010000000003	21.389105	23.32054	24.335905	25.68393	19.70254	22.893645	22.550065	23.521485	21.559845000000003	29.68235	24.537195	31.847835000000003	18.34855
ABCB5	25.796205	35.1041	32.87469	30.463504999999998	29.47723	32.9927	27.958145000000002	31.093729999999997	29.465865	43.953265	32.030445	34.687425000000005	27.889870000000002	25.630824999999998	24.735555	30.28678	30.178175	23.789839999999998	28.38691	36.591865
ABCB6	26.86938	40.48301	37.198685	31.13059	32.469390000000004	32.30951	44.29028	37.79847	39.49282	22.241745	28.517565	35.952569999999994	33.187215	32.180025	38.0704	34.786495	41.075985	35.935990000000004	42.520665	26.152605
ABCB7	187.34506000000002	132.23004	161.16299999999998	134.56256000000002	129.58671	133.25515	159.5105	179.40024	150.88086	109.97672	165.86165	122.35626	138.39876	154.2035	183.40284	181.22842	147.26782	196.94895	147.20803	92.10234
ABCB8	52.388104999999996	62.311845000000005	63.536345000000004	55.48072	62.106015	64.56682	62.525685	71.93547	79.67246499999999	82.738265	49.168645	59.571839999999995	60.046025	52.025904999999995	50.913905	40.580214999999995	54.752199999999995	53.26811000000001	63.93159	73.410005
ABCB8 /// ASIC3	31.53653	30.13498	34.86455	23.28589	26.269009999999998	28.08762	25.01331	23.798170000000002	26.93848	38.567479999999996	23.38415	24.45889	29.12163	27.7385	25.09442	28.0664	26.30568	28.0244	22.23969	42.775940000000006
ABCB9	37.04809	37.3031	35.23892	29.08403	27.93445	42.35738	40.29319	33.3726	26.559590000000004	26.903709999999997	33.05493	27.741329999999998	29.71422	32.148590000000006	24.55821	43.601079999999996	34.42827	37.020109999999995	30.38154	26.21031
ABCC1	102.26899499999999	93.51440000000001	91.869045	83.832085	78.37367499999999	118.23331	112.06094	155.12563999999998	152.41585999999998	176.74060500000002	88.78349	78.98074	84.84132000000001	89.386275	89.35155499999999	121.59780500000001	102.210535	171.27282	174.971685	167.00296
ABCC10	137.77039	166.49342000000001	121.863295	117.03427500000001	128.949135	149.931625	158.26169	136.21959999999999	217.57568	106.26478500000002	136.338965	134.819435	110.6345	123.28910499999999	136.11825	157.400105	149.359725	133.91208	235.77128	116.58255
ABCC11	22.480765	20.253905	21.351305000000004	25.43493	21.278190000000002	21.535655	22.36082	20.801045000000002	23.03691	26.724875000000004	20.399995	18.96917	24.077355	18.63211	21.9446	20.27253	20.63246	18.115285	19.13179	21.176190000000002
ABCC12	17.220475	16.93429	19.414614999999998	21.778174999999997	18.3744	16.994335	16.875625	21.26357	20.421439999999997	17.030425	19.051409999999997	19.47965	20.461275	17.458325000000002	19.656055000000002	16.01947	17.657655	17.962764999999997	19.556995	21.43346
ABCC13	40.70792	55.027525	39.894	40.68115	35.275285000000004	39.004815	25.839945	22.121924999999997	25.33485	31.307520000000004	40.581505	47.452535	35.5721	36.30332	36.687525	34.47014	26.15929	19.90522	23.069975	26.552929999999996
ABCC2	26.80985	24.12838	32.4113	24.44967	17.4863	23.69969	30.549559999999996	36.17887	25.08905	18.26679	20.779139999999998	19.1962	27.264409999999998	32.94477	18.19612	20.669320000000003	31.646690000000003	30.103240000000003	27.0544	17.700039999999998
ABCC3	71.39425	89.20647	54.49855	59.39878	77.42139	61.55486	60.62073	69.85593	58.57071	35.43643	54.573719999999994	68.09756	46.10794	57.03685	98.52419	60.07526	41.71215	52.46409	52.34693	38.51277
ABCC4	26.659455	25.479985	31.06859	32.04658	35.81695	29.40341	47.41923	22.88127	31.308995000000003	28.365195	27.086660000000002	27.395925	30.713245	31.825225	37.31792	26.220705	42.488925	23.921675	29.476734999999998	20.391215000000003
ABCC5	69.94818000000001	76.34279000000001	58.09463	73.71712	66.81255	65.07244	54.673280000000005	67.2392	44.823479999999996	46.280879999999996	67.88523	64.4065	60.25683000000001	63.58616	76.97078	63.832159999999995	44.89764	53.90249	55.39473	41.08553
ABCC6 /// ABCC6P1 /// ABCC6P2 /// LOC101930322	299.70162	200.90653999999998	299.03167	299.28013	259.36908999999997	215.95137999999997	154.50271	122.93808	254.81967000000003	80.85264000000001	261.49196	169.55812	283.34716000000003	292.7343	311.95104	216.31881	137.13681	124.93718999999999	257.00948999999997	86.93933
ABCC6 /// LOC101930322	36.289925000000004	32.299155	30.824830000000002	30.168135000000003	34.46012	33.440985	34.29866	22.54011	24.73385	18.271745	35.14108	30.867264999999996	34.700725000000006	28.31975	40.1854	36.30325	31.684919999999998	21.444815000000002	27.04139	18.633975
ABCC6P1	43.76722	46.79953	43.38645	33.34029	40.31125	38.460840000000005	40.38261	25.85383	25.43395	22.96236	38.930820000000004	49.16082	38.84665	33.91851	52.43498	41.30086	35.27988	21.69349	22.950020000000002	21.85926
ABCC8	20.098905000000002	20.976644999999998	22.873725	20.02121	21.007534999999997	18.65632	21.004199999999997	21.713729999999998	17.452315	24.22255	17.661135	20.652430000000003	19.62563	19.171950000000002	20.19451	18.44707	19.814279999999997	17.956435	21.955105000000003	18.341545
ABCC9	23.88681	25.86871	22.16527	22.344620000000003	22.038120000000003	19.789279999999998	20.80571	25.27338	27.115790000000004	21.65645	21.754579999999997	24.82868	20.0661	20.776139999999998	24.20414	19.212889999999998	21.208660000000002	25.83975	16.94024	22.97192
ABCD1	50.60552	53.05673	60.559180000000005	58.46931	65.76388	61.93586	70.29079	62.84993000000001	57.89424	59.370059999999995	47.19832	53.02077	48.57848	46.26882	45.86218	49.39132	50.46655	52.85086999999999	49.63794	29.08295
ABCD1P2 /// ABCD1P2	20.39055	23.37866	23.26592	22.204629999999998	26.60288	24.24719	21.900760000000002	23.95151	27.063570000000002	22.78571	19.073220000000003	23.07675	20.07304	23.00668	18.747239999999998	27.898870000000002	18.642139999999998	23.20192	21.1583	28.614240000000002
ABCD2	21.917270000000002	22.448710000000002	23.68565	19.66931	20.690260000000002	22.17193	18.164579999999997	16.001260000000002	16.02617	17.7462	17.54189	20.05885	23.382089999999998	17.5794	20.791829999999997	16.215770000000003	20.0704	22.547929999999997	23.990879999999997	16.00129
ABCD3	804.555845	873.716795	1029.525165	664.921785	814.249175	726.3187849999999	521.2807	397.81388499999997	251.00633	524.40937	724.8452000000001	684.375895	861.886045	716.588805	768.6702349999999	575.64933	424.132495	354.237785	243.84204999999997	485.491385
ABCD4	100.80474	73.65961	89.57883500000001	81.935895	85.53844	81.540265	83.344965	73.031185	46.547455	40.71977	89.68313	47.891175	89.494345	79.44467500000002	76.90290499999999	73.48961	81.197325	69.2264	51.818185	66.90534
ABCE1	206.83917	204.57609000000002	264.68083	264.70891	199.585155	273.41645	423.48138000000006	292.51368	353.47199	451.210595	178.80120499999998	166.29933	243.85962	276.41545499999995	235.04037	256.852615	397.947555	285.50165499999997	354.366885	419.04834999999997
ABCF1	260.65244	255.60987000000003	195.2027	213.85071000000002	206.38073	248.93431	283.16381	210.40173	289.60519	144.47536000000002	227.90302000000003	231.73265	176.43281000000002	218.34146	245.56257999999997	273.68279	255.92973999999998	192.42485	292.58621	165.69111999999998
ABCF2	45.92897	60.19556	50.00461	51.86419	48.366009999999996	46.38469	63.56986	61.402280000000005	49.11209	60.93512	42.641090000000005	55.5545	46.73328	55.840619999999994	61.857119999999995	44.77915	54.573969999999996	63.97265	55.15865	57.58965
ABCF3	87.07299	96.5334	78.56876	85.3015	75.9503	89.94036	114.87425	71.93547	78.39668	62.74717	73.54619	99.44294000000001	71.4445	77.24656999999999	92.92634	96.11907	98.72901999999999	74.1367	78.61729	60.83511
ABCG1	63.27472	51.703779999999995	44.290605	46.60405	44.913244999999996	57.519940000000005	47.593795	85.510885	64.14902000000001	44.63162	66.06690499999999	49.862105	50.910295	49.21167	50.89852500000001	59.89185500000001	48.071780000000004	92.95662999999999	68.49085	37.896425
ABCG2	491.85343	512.21948	463.84974000000005	210.46306	516.40176	129.92434	68.16418	62.816140000000004	24.05872	28.679140000000004	497.14802000000003	553.74579	466.71733	216.01752000000002	591.47296	179.63071000000002	67.50479	69.26427	27.677059999999997	30.41137
ABCG4	33.31068	26.05976	33.94604	28.70263	32.121140000000004	35.52539	32.81766	34.439170000000004	27.019740000000002	28.8355	26.23455	25.77105	21.31038	18.0102	20.666	21.94886	22.73079	23.20891	27.71653	19.5079
ABCG5	32.549690000000005	40.43155	45.717009999999995	38.34663	35.92603	41.56283	30.589509999999997	32.988	28.170740000000002	45.3923	27.5498	41.9676	46.58497	29.61713	25.08318	32.2842	33.70276	27.535690000000002	26.503040000000002	29.154609999999998
ABCG8	18.88365	22.80058	19.49939	17.2769	18.68836	16.05235	19.689770000000003	16.00789	18.71377	16.01101	20.729570000000002	16.877670000000002	22.456889999999998	17.11075	18.64155	16.00098	17.621389999999998	16.27078	19.50147	16.7505
ABHD1	32.5276	36.58504	32.43035	33.02323	28.74646	32.11097	27.841440000000002	33.263529999999996	34.15163	25.73656	34.11449	35.28074	29.73648	26.89348	24.73679	33.271190000000004	29.054859999999998	31.52805	28.83042	29.593890000000002
ABHD10	187.41255	180.63223999999997	185.21686499999998	172.71841	150.999195	144.78724499999998	194.25155	152.16758	164.67275999999998	109.297145	156.55011000000002	137.05313	180.051335	178.940535	193.46271000000002	167.37491	187.37635	152.258685	168.59428	109.63367
ABHD11	44.19865	23.3294	50.847559999999994	37.88276	50.57108	38.51043	48.92496	52.82963	43.1672	36.626540000000006	35.6236	38.89934	43.17116	45.34995	71.43189	41.42399	46.132490000000004	61.5864	54.096680000000006	37.17187
ABHD12	184.16337	184.79252	136.73163	181.25404	92.90559	177.6139	310.70954	198.00959	281.18539	133.55541000000002	156.32935	139.31973	114.9602	176.88907	129.7623	179.39031	284.15996	210.70429	298.82048	116.46128
ABHD12B /// MIR4454	44.02721	43.430375	29.71891	36.672945	37.545685	33.699614999999994	28.681415	24.206580000000002	22.143925	24.858305	41.203795	40.8052	36.6085	39.555505	33.736385	31.576595	31.343465000000002	24.316760000000002	20.938095000000004	31.083225
ABHD13	69.64	71.88233	71.067545	67.0384	55.75041	75.359825	121.969425	134.611815	119.74940000000001	151.799715	64.10007999999999	48.625114999999994	57.267955	71.06501	60.80341	52.55994	105.48573	124.310145	120.58795	123.16774
ABHD14A /// ACY1	137.74311	172.85447	168.32432	193.86432	159.96041	149.88001	149.43108999999998	139.63812	126.38221999999999	215.0123	140.02423000000002	145.58504	168.96635	174.24506	189.98176	156.53101	140.77133999999998	141.32916	145.06918000000002	211.76592999999997
ABHD14A-ACY1 /// ACY1	428.73062000000004	481.4738	548.42205	519.2599700000001	549.58971	371.34533999999996	256.752	371.31934	227.02817000000002	196.5181	390.45189	478.43833	557.41833	481.63901	571.4286	421.47087	243.8073	401.65879	212.78601	197.09088
ABHD14B	405.8269	477.8748	424.67125999999996	430.92008	384.30579	295.78442	192.05685	316.9644	196.35801999999998	365.86408	400.53403	497.70027000000005	442.96126	388.72767000000005	423.28632999999996	425.29265	189.88971999999998	347.2008	242.78862999999998	461.22262
ABHD15	92.60508	86.21939	104.54223	78.64232	104.92747	74.81215999999999	76.62413000000001	70.04287	93.62075	45.50206	86.62926999999999	77.05498	108.36366000000001	88.10643	124.5761	79.61205	63.960609999999996	56.72011	92.34683000000001	40.23657
ABHD16A	181.397605	196.424995	170.27492	197.23112500000002	167.13009	191.759565	200.06590500000001	151.39658000000003	211.35822000000002	160.36307	156.27754	156.07746	161.254365	181.036555	195.32144	208.42075	180.368885	143.143535	195.30304999999998	135.95429
ABHD16B	16.5925	19.96944	21.78288	19.00365	17.87806	16.984560000000002	18.79146	17.39776	23.14386	19.41583	18.063589999999998	18.89698	17.30082	16.380860000000002	19.32555	17.54625	17.00451	19.313779999999998	17.38007	16.00463
ABHD17A	529.9108	651.53629	597.00216	673.33227	478.04685	433.88377	491.93357000000003	622.13891	613.5822400000001	576.83456	483.96612999999996	639.0903099999999	634.04244	682.16733	584.44482	571.53543	526.0485	757.54955	648.01584	742.7642599999999
ABHD17B	45.13205	47.27745	57.78917	38.32475	50.72846	46.59775	53.09856	45.12427	44.20391	37.98191	40.82816	38.7049	58.245309999999996	48.8103	42.85072	30.032140000000002	58.379259999999995	35.48495	42.9055	40.86929
ABHD17C	936.6391199999999	792.4008	792.0126799999999	575.6180099999999	754.66812	564.75325	568.53935	512.05158	548.9451	263.35913999999997	831.25951	664.4053200000001	734.15846	524.5901200000001	765.1528	502.85049000000004	488.80258	484.11732	544.86643	244.99477000000002
ABHD2	184.116735	191.49376	128.39558499999998	132.892675	140.710195	190.48136	253.63569999999999	353.52700500000003	201.39083	175.435565	160.850025	160.399195	114.63567	129.0491	158.187225	192.5766	221.08327	338.393105	198.88681	167.31268999999998
ABHD3	1682.63416	1367.05726	1838.2001899999998	1379.33097	1478.04725	1159.9487	996.54745	543.19844	383.11967000000004	692.69705	1551.9908699999999	1204.71245	1606.53731	1392.52065	1253.7367	950.0633300000001	933.63574	556.47005	390.80933	616.9785400000001
ABHD4	69.02575	85.17464	86.00894	62.740645	66.63625499999999	84.065465	97.523685	90.04299	81.129965	39.927949999999996	65.61397	79.63008	77.6241	67.782795	72.848325	70.00378500000001	82.703075	72.51868999999999	74.876295	38.645179999999996
ABHD5	67.44390999999999	72.47193999999999	73.208785	60.044810000000005	54.30931	51.87308	34.142615000000006	44.50795	39.908339999999995	37.678325	59.018775	59.534405	66.87251499999999	61.17705	57.844545000000004	41.203295000000004	33.61894	43.26056	49.45247	38.949510000000004
ABHD6	91.71647000000002	87.20596	66.345315	94.02843999999999	101.14913	61.324395	57.959039999999995	61.34399	53.454944999999995	70.091735	80.66035	91.05127000000002	68.084115	93.796065	121.67729	70.730855	53.37511	61.356565	59.078455000000005	83.200695
ABHD8	23.59366	19.95026	25.27419	30.45342	21.2362	22.88245	26.0354	23.7437	27.95375	24.051470000000002	19.9083	19.86156	23.777810000000002	20.82731	22.951439999999998	18.47363	28.303929999999998	24.88455	24.43525	16.01719
ABI1	450.59239	321.97601000000003	472.28211	366.60151	369.69466	395.21009	300.69367	462.76644000000005	387.50557000000003	350.79765	372.34916	267.62185	443.98454000000004	368.30962	307.37737999999996	299.73862	282.09722999999997	398.12392	366.00704	304.19198
ABI2	75.72943000000001	64.3261	60.895759999999996	57.78201	76.40345	73.73799	105.12921999999999	106.82699	92.08249	57.11339	74.10029	59.182919999999996	64.78315	61.010169999999995	78.36752	72.69838	93.89345	90.7478	92.23706999999999	60.74034
ABI2 /// RP11-363J17.1	19.65383	27.798759999999998	21.78772	22.328139999999998	23.39361	19.13061	23.35041	19.78957	22.13201	18.72945	27.768390000000004	21.66508	19.07703	19.20624	19.92485	17.467879999999997	17.75197	20.81263	26.13844	29.073109999999996
ABI3	48.57268	32.635909999999996	46.6867	55.8717	33.9283	41.90749	48.84043	47.525079999999996	49.23798	32.0944	47.7193	37.739940000000004	42.55194	51.74978	37.18363	46.450540000000004	46.88862	60.74375	56.837340000000005	30.836609999999997
ABI3BP	28.6775	32.94663	27.269029999999997	24.73974	28.09175	29.82514	25.75753	27.3977	26.280540000000002	27.869159999999997	25.080189999999998	34.44641	37.34563	31.5476	27.511779999999998	23.80184	39.957209999999996	29.89736	36.83165	16.28186
ABL1	414.46	361.76386	288.39587	279.99332999999996	335.31887	303.31298	287.15719	297.25282999999996	382.50412	160.40798	387.54339	313.74651	291.72289	281.88896	436.36793	359.05241	259.48306	318.16468	390.82686	166.52575
ABL2	42.96525	49.03092	39.45207	54.82869	44.47834	40.64762	44.009879999999995	52.0639	81.64706	41.57835	43.6202	45.17776	37.34218	53.9661	40.14017	41.94975	42.3295	50.40413	75.94379	40.38115
ABLIM1	475.13894500000004	349.05508	291.327775	341.51023999999995	371.19333500000005	356.63212999999996	244.346905	642.43328	355.58446	134.32719500000002	449.06876	320.98186499999997	269.6287	369.27491999999995	474.28873	427.38210000000004	224.655045	670.24658	383.27049999999997	141.52117
ABLIM2	42.21309	41.08862	44.281240000000004	34.214259999999996	42.13333	49.9789	35.93105	49.17965	35.24456	35.18393	41.62202	39.282340000000005	42.071909999999995	30.423109999999998	40.02088	44.888009999999994	36.92094	46.120709999999995	35.799929999999996	34.939170000000004
ABLIM3	40.887440000000005	47.01481	28.86155	28.93385	34.556940000000004	39.5443	38.365970000000004	89.36865	52.27884	37.50353	42.08513	32.2399	21.578210000000002	38.19592	38.16296	44.452529999999996	34.647240000000004	96.82184000000001	55.56586	28.975609999999996
ABO	26.546515	25.114914999999996	28.11379	22.329015	25.33715	26.77749	27.937685000000002	24.536275	19.903570000000002	27.244765	26.912914999999998	22.31416	24.42759	20.6282	23.75316	28.225230000000003	22.380745	21.668455	21.718055	20.523955
ABR	199.4795	206.802195	163.25471	171.23523500000002	189.45687	138.595955	118.979185	170.78781	139.335525	77.094675	196.176015	194.35065500000002	156.34516	164.88064	227.28959	170.37825999999998	109.23848	168.78663	150.94492	77.07867999999999
ABRA	18.120255	24.08308	20.00142	17.825755	21.05028	21.041024999999998	21.465085000000002	21.084575	20.915825	20.377905	18.764960000000002	22.492755	18.764985	17.563005	16.00275	20.441580000000002	17.506075	19.215395	17.40317	18.2931
ABRACL	861.17016	821.8525400000001	1242.77047	896.0798900000001	1084.2971400000001	908.6913300000001	989.5345	573.73432	712.39748	592.47072	797.9249900000001	686.33156	1235.45319	938.2085099999999	879.63875	665.36848	1028.91649	525.70118	674.47945	548.36375
ABT1	85.72848	91.50633	95.89107	116.04382	92.5522	99.87563	97.18944	91.29315	104.36331	133.93773000000002	81.13133	87.67429	97.75344	114.52826999999999	111.63231	141.5769	112.81517	103.69402	111.76868	158.43278999999998
ABTB1	25.79296	30.75951	32.88736	22.987679999999997	26.14015	36.342240000000004	28.62105	38.84995	39.53872	30.559070000000002	27.56405	27.69349	26.3496	27.95393	25.6809	25.40617	32.06807	30.7178	33.779959999999996	26.71939
ABTB2	37.214885	45.332724999999996	31.032105	33.40436	40.608399999999996	53.605689999999996	36.611305	45.65022	52.57996	46.47804	38.254825	40.96058	24.472834999999996	39.11722	38.59579	42.362790000000004	36.76778	35.825655	48.83207	45.306595
AC000111.3	20.56394	17.08776	16.783520000000003	16.007620000000003	16.03417	16.001079999999998	18.97522	18.31469	16.0033	20.43287	16.3787	21.46303	16.02272	16.01851	20.83505	18.56508	20.64546	21.32721	19.87255	23.55356
AC002059.10	36.11249	39.31757	40.566790000000005	42.91466	34.76397	38.30407	39.69038	35.07119	40.4113	36.5031	44.514179999999996	51.15869	42.39062	41.26375	32.53007	29.174640000000004	42.75784	32.50486	28.871540000000003	52.59389
AC002064.5	25.94389	20.45346	39.73258	16.01151	23.63409	30.180390000000003	31.56793	31.34518	32.1296	57.9492	23.410999999999998	36.59343	37.40163	16.537689999999998	18.734070000000003	61.59271999999999	48.66086	39.37471	31.59321	43.689609999999995
AC002310.12 /// AK056973	30.987509999999997	32.585640000000005	36.54909	27.39237	26.868470000000002	33.64869	33.48822	25.1889	22.79298	17.64562	28.296529999999997	25.72018	31.30834	27.333159999999996	37.20517	34.65423	29.234059999999996	26.64365	27.5486	23.95233
AC002310.7 /// ZNF785	39.58713	27.774179999999998	47.20066	47.44441	44.71395	41.90773	46.73076	46.516890000000004	36.90505	48.007490000000004	42.26877	47.00062	46.34101	41.44984	29.897170000000003	29.707859999999997	38.708859999999994	36.38888	29.9449	34.968
AC003973.4	23.939239999999998	28.308490000000003	20.22883	22.73002	29.25405	21.20277	26.01256	23.72242	25.990370000000002	27.70245	21.69923	29.793359999999996	28.5788	23.304920000000003	24.70797	22.56268	26.01514	20.572979999999998	25.888939999999998	26.9372
AC003986.5 /// BC043576	22.62092	25.49629	30.19185	24.18927	25.87475	30.505059999999997	23.20661	28.17714	26.65717	25.329060000000002	26.774109999999997	29.05374	30.55293	27.118140000000004	26.90475	27.117820000000002	27.26564	26.548370000000002	22.261029999999998	28.144579999999998
AC003989.4	26.85688	40.26381	28.904940000000003	26.74305	32.88319	34.911229999999996	26.879579999999997	23.34573	23.58485	17.26827	21.316779999999998	24.0219	27.221059999999998	24.29511	19.70151	20.199279999999998	29.57221	19.85678	24.23615	38.95418
AC004158.3 /// AK055364	16.00791	20.69265	19.33944	16.00691	16.002229999999997	19.07715	18.1675	16.001910000000002	16.00175	18.5183	16.001520000000003	16.00357	16.01308	21.26458	21.8887	16.00225	18.237560000000002	17.6603	16.001260000000002	16.0032
AC004490.1 /// AX746733	20.657320000000002	19.71408	21.322020000000002	23.40277	19.732689999999998	24.44824	20.38897	21.96977	24.71459	31.1777	20.97435	19.97672	24.94762	21.40121	18.978360000000002	20.51406	20.94235	21.69281	21.446579999999997	23.72733
AC004538.3 /// BC040327	20.89909	20.34775	21.017960000000002	19.71721	19.59836	23.39216	22.023870000000002	22.360970000000002	29.61678	19.66603	23.91531	18.23384	22.95109	20.68584	23.23309	20.00119	21.55799	16.0062	30.83018	16.01279
AC004692.5	526.36384	362.01307	618.58662	540.5613400000001	416.21602	526.0442	501.31133	637.6764099999999	656.8606	791.7425900000001	536.7209	371.50608	694.5853400000001	634.4965599999999	368.50187	462.46898	610.04333	605.81326	704.77048	855.24958
AC004941.5	178.06282	186.71823999999998	158.96939	176.75134	186.14597	155.30327	257.28197	137.225	200.60617	71.06855	154.53054	176.95346999999998	149.99326000000002	179.12305	199.96392	166.51996	254.31446	124.71035	189.57215	67.18606
AC004951.6 /// AX747182	37.43095	47.92388	32.64586	34.1658	36.42215	24.10193	50.14395	38.46125	57.9528	42.23257	35.099790000000006	40.495909999999995	28.190520000000003	34.08696	40.30435	34.98033	39.60037	39.16087	56.64807	37.45838
AC005162.4	20.64876	34.51249	24.18982	20.347720000000002	25.64247	26.76387	25.221529999999998	23.99217	31.9045	30.21935	21.7406	38.51312	21.25279	21.928520000000002	19.110039999999998	21.850379999999998	21.26805	21.22609	25.768720000000002	22.08292
AC005224.2	24.802629999999997	25.1901	25.72632	20.39111	23.40692	24.93628	20.21943	19.96209	16.001829999999998	19.84444	21.54614	23.285429999999998	23.2752	25.25014	24.52891	21.287329999999997	17.4543	16.011229999999998	21.678929999999998	21.215320000000002
AC005256.1	20.319860000000002	21.48043	20.12969	22.23903	19.78097	16.14506	18.07518	20.22778	33.49791	50.55342	19.65191	17.78794	17.18396	16.98338	18.45439	16.018810000000002	17.39886	19.30472	19.79867	37.95025
AC005306.3	28.890520000000002	28.390320000000003	28.99157	26.47822	27.93686	23.49086	25.76152	24.26119	23.50972	24.56073	26.38768	32.484159999999996	24.86634	28.4612	18.96153	31.08695	25.04382	28.905179999999998	20.72428	38.06275
AC005498.3	20.064870000000003	31.34	26.448940000000004	25.60727	20.51491	31.89325	24.40375	25.84645	24.04148	22.929370000000002	20.086679999999998	22.1809	22.2145	22.16273	28.63284	19.18548	22.80529	18.3273	23.44205	21.55039
AC005523.2	46.14079	43.74562	44.65911	37.86335	37.25377	33.30138	40.61862	48.56149	54.49895	25.45486	45.36934	33.51393	37.858990000000006	49.19839	49.420790000000004	28.05078	40.733940000000004	43.536640000000006	47.41132	32.02981
AC005523.3	26.7203	24.0752	22.3344	27.26835	21.01726	22.27102	19.69641	23.02579	18.06064	21.19124	24.93141	27.01582	24.5298	26.91269	23.44717	27.76241	22.1932	27.726940000000003	18.26184	32.11268
AC005537.2	19.29663	16.17592	19.35531	18.97719	16.01323	20.525389999999998	18.5405	16.004189999999998	16.88364	18.58566	16.75216	19.07312	16.00355	21.183989999999998	20.19442	16.056910000000002	16.00506	18.045170000000002	16.909329999999997	17.55474
AC005592.3	19.34226	18.62455	20.13475	16.84	22.056160000000002	20.01061	19.161920000000002	22.15415	16.94248	28.01691	16.62539	18.25522	19.6428	20.951710000000002	21.99226	16.00214	20.59657	18.60285	22.03981	26.26717
AC005606.14	18.737370000000002	23.03042	21.04731	17.94885	20.39476	22.49548	19.52841	21.0076	27.96	21.4752	20.38908	16.00135	20.998070000000002	19.088639999999998	20.42372	20.82094	19.30387	16.9187	19.4279	26.38223
AC005754.7 /// BC016751	20.94412	17.97322	24.28637	22.34048	24.93369	24.80183	24.77188	18.98785	22.57795	20.2587	20.55226	21.89471	20.92107	23.09354	21.22164	21.453000000000003	22.80022	20.38691	19.77086	20.3656
AC005785.2	33.22381	36.14297	41.468720000000005	37.79594	38.65514	35.260090000000005	32.309870000000004	32.19358	27.340740000000004	38.499309999999994	40.169709999999995	41.48144	44.19662	38.74307	30.43034	26.45543	33.480540000000005	26.626540000000002	20.65952	26.03104
AC005838.2	16.41249	22.13178	21.93794	20.22416	21.15139	19.415129999999998	23.89262	24.43623	23.48951	24.62885	19.140220000000003	16.00812	22.133879999999998	17.52615	23.45205	19.16827	18.64442	20.02959	17.616020000000002	23.21559
AC006026.13	48.4654	28.50198	53.04233000000001	44.05876	41.57442	33.888490000000004	30.22605	50.825340000000004	44.065740000000005	20.555999999999997	48.16494	34.78285	59.1551	49.48415	46.60496	53.53204	35.01101	63.472409999999996	68.51281	24.26041
AC006129.2	17.31397	20.50147	18.90101	18.35805	16.79642	18.87417	16.616979999999998	16.54018	19.8113	17.62175	17.03365	17.996570000000002	20.47841	19.152639999999998	16.003829999999997	18.80591	20.152929999999998	20.692220000000002	17.908070000000002	21.25526
AC006538.1	25.48317	24.113789999999998	25.13794	24.50919	23.42279	23.14025	20.16116	26.48345	27.82187	23.40286	25.12506	17.771639999999998	24.69584	26.237059999999996	25.19934	23.74439	23.990460000000002	25.94355	21.85432	26.560979999999997
AC007228.11 /// BX647249	39.96286	36.91894	34.822540000000004	39.29925	35.29023	39.60383	34.45605	33.80802	36.72907	35.19042	30.789109999999997	34.62628	35.5204	31.495140000000003	26.228759999999998	36.81793	37.08698	29.838659999999997	31.115740000000002	29.54751
AC007255.8 /// BC038570	43.92491	34.200829999999996	37.15007	33.57439	31.35763	32.32705	32.137890000000006	27.459259999999997	21.545370000000002	25.15842	45.83935	33.43398	41.510329999999996	33.6207	30.463540000000002	40.1838	34.65262	40.12605	31.185640000000003	30.587359999999997
AC007292.3	39.906859999999995	42.64666	40.35448	52.14359	41.13163	39.67965	45.23109	37.891740000000006	37.681670000000004	43.85528	47.926	51.35112	43.15589	42.56615	45.20867	38.9845	44.35521	39.470420000000004	43.35055	39.22522
AC007349.5	20.882479999999997	20.39776	16.15351	19.99474	22.92236	22.63105	18.25848	17.45036	18.079710000000002	21.67934	17.78315	18.804370000000002	17.20419	18.297320000000003	17.74409	16.72159	18.83076	18.79129	19.32065	26.628970000000002
AC007362.3	19.805	20.70124	21.409689999999998	20.257279999999998	18.33938	21.0482	21.58251	19.02029	22.28912	20.81798	17.10888	19.568170000000002	19.17995	18.11358	19.94901	18.03132	18.96698	20.0073	19.69047	22.64552
AC007364.1 /// FLJ32955	24.97149	24.8511	28.46351	24.40546	28.17478	28.113879999999998	27.028240000000004	24.91163	22.55152	27.80355	24.28001	23.66769	24.71453	21.27308	24.84723	20.45143	22.10374	21.04577	24.26295	19.6315
AC007365.3	22.396160000000002	33.5554	28.658379999999998	33.19018	26.28073	31.81475	33.3711	24.68852	33.96693	31.808429999999998	22.24768	25.53412	26.429470000000002	28.79471	30.36342	30.01807	29.2179	24.790770000000002	33.25145	27.24325
AC007389.3	34.90299	46.35133	33.748059999999995	36.83395	26.985640000000004	38.059979999999996	28.790740000000003	28.503840000000004	33.72401	38.248259999999995	34.4721	42.95443	35.03217	37.62178	28.0138	28.44851	38.933840000000004	33.190709999999996	33.910790000000006	46.69164
AC007401.2	20.986060000000002	21.12464	19.60592	16.78667	16.14043	24.77184	16.05015	17.31824	17.25625	20.01023	19.58343	25.87098	20.23939	18.58979	24.50975	18.551460000000002	19.58442	16.04532	20.38096	16.00564
AC007557.2 /// BC031974	21.05645	22.614639999999998	24.92985	19.33599	22.48638	20.63259	20.71131	25.298920000000003	26.976779999999998	20.0965	24.64573	24.26987	18.82832	23.23184	20.71419	23.16393	22.672929999999997	22.16695	26.95515	16.00831
AC007680.2	16.00754	21.12602	24.4131	18.613979999999998	21.66799	20.81482	18.76144	18.71441	18.92301	21.378529999999998	22.23665	27.413629999999998	22.633029999999998	19.83275	19.87248	20.31587	19.89581	19.436989999999998	20.11634	21.10514
AC007787.2	20.50798	22.793129999999998	25.50365	21.96966	20.4037	20.46323	21.02725	21.22459	22.616220000000002	16.55089	22.70005	20.75356	24.74599	20.41029	19.432879999999997	17.160420000000002	18.06745	20.89309	21.303810000000002	18.213639999999998
AC007967.3 /// RBMY2TP /// RBMY2TP	24.82923	30.79212	23.47179	31.2941	28.30123	26.808490000000003	23.0059	24.79919	19.527079999999998	20.63508	21.41749	27.401670000000003	28.056990000000003	28.189120000000003	18.86072	16.8674	27.49738	24.875329999999998	26.69448	20.965429999999998
AC008088.4	24.05094	26.62633	26.489890000000003	20.413529999999998	21.538870000000003	28.3639	25.87003	22.77831	18.94781	27.310290000000002	26.17308	28.201620000000002	23.71473	19.92985	24.061999999999998	20.787370000000003	20.76069	23.197210000000002	22.154770000000003	19.79684
AC008746.12	20.417070000000002	19.91793	19.91175	18.42859	22.10589	16.33553	19.200210000000002	20.15844	20.116039999999998	17.47097	17.82391	16.22628	19.10602	21.224339999999998	22.93731	23.22321	16.52443	19.706129999999998	23.01313	33.87869
AC008753.4	37.74094	31.316229999999997	35.76636	36.20286	39.448809999999995	33.10698	31.74983	34.836009999999995	38.21063	36.416	31.570659999999997	31.40911	33.270140000000005	32.81984	31.79594	28.18315	27.38975	32.93693	31.19486	26.9972
AC009120.6	44.13941	41.09599	42.19751	53.09536	29.74444	50.662279999999996	54.85805	52.75016	58.69121	32.10134	31.73991	31.264090000000003	36.964259999999996	46.27961	37.97383	45.6514	43.76957	38.1041	51.32258	40.33627
AC009133.15	29.20226	33.0786	43.57353	31.92238	31.1687	47.21004	36.64697	32.2917	48.319379999999995	69.0434	36.11777	39.99953	39.87343	43.120059999999995	41.02306	45.66173	38.28732	33.37375	57.98647	82.36001999999999
AC009237.8 /// AK055967	25.13082	24.13756	25.046129999999998	22.40924	19.7356	24.04934	20.33659	24.39419	33.68241	38.40976	24.17569	24.0251	27.29591	21.6479	37.593270000000004	25.74691	23.418210000000002	31.644859999999998	25.00305	28.69929
AC009502.4	46.88606	42.8951	43.91645	43.66126	49.92491	50.61224	43.12765	42.55941	38.830040000000004	50.59059	42.93208	45.6629	41.52937	37.36783	38.856359999999995	31.890790000000003	34.5592	35.01797	32.063390000000005	33.80146
AC009947.3 /// RBMY2AP /// RBMY2AP /// RBMY2BP /// RBMY2BP /// RBMY2DP /// RBMY2DP	27.54477	16.56012	44.282109999999996	48.79558	22.369510000000002	19.5626	29.046559999999996	23.83792	16.00534	23.08905	28.015309999999996	17.75939	42.023959999999995	36.71277	21.90082	18.302870000000002	32.52041	20.80898	17.28652	16.77179
AC010095.5 /// RP13-1039J1.3	18.74326	16.2805	20.441489999999998	23.96592	20.35954	16.67785	16.00994	16.0068	16.00189	16.00226	16.00684	16.006079999999997	17.6239	17.18686	16.578329999999998	18.53089	17.71395	20.99428	20.49343	17.6655
AC010145.3 /// MYCNUN	20.58418	25.998260000000002	28.21214	21.63649	23.100920000000002	28.96759	30.83278	25.40174	29.73565	31.273740000000004	23.55852	25.870420000000003	24.03285	24.281589999999998	25.52611	18.51459	23.701	23.15417	25.821479999999998	24.53589
AC010145.4	26.13012	24.229029999999998	22.96134	26.77838	22.52238	19.64594	21.12635	21.184639999999998	19.68806	22.1188	28.52911	24.09763	22.28329	19.727	23.311870000000003	21.421	24.32832	18.415779999999998	16.007360000000002	23.24704
AC010524.4	23.91935	35.355255	27.656345	29.320805	29.257759999999998	28.39299	29.587609999999998	20.803420000000003	33.295739999999995	25.49313	28.609234999999998	33.20315	28.863709999999998	25.7495	23.230845000000002	25.4272	29.63947	24.48891	26.26562	27.289899999999996
AC010980.2 /// LOC440934 /// LOC440934	29.6678	29.13575	25.5374	26.9986	25.96542	21.97881	26.374409999999997	30.7974	26.226	22.94664	27.613329999999998	24.260679999999997	27.76643	28.09755	29.5367	21.75064	25.2065	31.2736	26.374000000000002	25.3944
AC011997.1 /// BC021693	18.21245	21.476689999999998	16.00146	16.005589999999998	18.91159	17.38934	17.61785	19.148670000000003	17.86586	21.16621	16.092470000000002	16.00551	17.297929999999997	19.431820000000002	19.93656	16.00144	18.50862	16.00145	18.33595	19.128120000000003
AC012065.7	23.74515	26.79277	29.519579999999998	23.6197	22.645129999999998	26.70952	25.54985	24.88234	25.86475	27.94864	26.06046	20.871589999999998	27.373279999999998	24.561410000000002	23.64285	26.846359999999997	25.44449	25.232670000000002	23.01417	24.29195
AC012360.6	23.1088	23.20358	28.794140000000002	26.11634	26.805999999999997	28.11195	21.90211	20.75222	16.00362	21.640639999999998	22.99367	23.85119	28.72802	26.3735	25.22128	22.01432	25.63438	23.51736	21.96586	26.671229999999998
AC012499.1	24.47938	31.509659999999997	30.46385	23.65195	23.72915	26.269990000000004	23.81771	17.394779999999997	25.23968	22.436510000000002	26.471759999999996	26.02421	26.46278	23.55784	27.0705	26.047520000000002	23.65691	19.29276	23.5557	24.94731
AC012531.25	16.00226	18.08455	16.01385	16.00318	18.66582	20.80659	17.01974	20.90333	18.18811	16.00476	17.84011	22.53969	17.241989999999998	16.773429999999998	19.685470000000002	20.05121	16.79305	18.4605	17.36165	19.21761
AC013463.2	16.02806	17.213720000000002	22.31048	23.58908	17.71464	28.59205	19.19667	19.428279999999997	18.51641	23.534589999999998	18.9495	19.94409	22.72855	17.84631	24.1241	16.01044	17.68048	22.34411	21.44143	16.24905
AC013733.4	16.82933	16.001455	16.001435	16.001055	21.328285	16.424280000000003	16.165795	16.061515	16.0009	16.953085	16.036355	16.363255000000002	16.45162	16.72547	18.29253	17.133319999999998	17.291935000000002	16.019660000000002	17.79852	16.988439999999997
AC016831.7	27.95601	29.24018	24.37358	26.144000000000002	36.14997	22.28817	24.26819	26.457079999999998	36.65744	22.53386	31.51963	26.74857	22.506529999999998	29.374959999999998	30.380679999999998	29.96483	21.1202	24.79252	27.282940000000004	21.19354
AC016999.2	19.41805	25.14948	29.560109999999998	23.56233	19.11395	20.536179999999998	27.73917	27.12023	28.43563	27.19455	21.99833	19.35964	26.76186	24.69601	21.17376	19.94726	22.05621	21.78784	25.90391	26.4337
AC017002.2	34.9339	33.48408	37.02067	31.8591	28.659640000000003	30.7847	35.89074	40.93103	42.6369	30.83734	37.23247	34.97939	44.141490000000005	33.01177	27.32873	23.30224	45.52579	31.09595	38.83076	42.3444
AC017104.6	38.4204	40.0199	36.898990000000005	34.54741	29.03479	27.101679999999998	31.35619	30.292409999999997	36.74125	41.30495	30.823890000000002	38.20729	33.9214	32.05247	35.14154	26.83932	35.19964	21.56183	34.103	34.59802
AC018462.2 /// BC071802	490.07457	799.2508799999999	404.92641000000003	408.25127000000003	379.89251	471.21054000000004	537.49675	483.02765999999997	461.57725999999997	543.53367	444.22257	710.9293	373.37318	381.30591	337.25741	400.4692	527.40753	464.76552000000004	470.45133	510.11184000000003
AC018755.16	64.97629	90.58652	81.30125	88.63651999999999	76.47644	85.68673000000001	85.53246	102.94363	183.69786000000002	173.04405	79.53845	104.92251	75.73286999999999	93.68263	105.2676	96.81585	107.10208999999999	114.91315	227.70612999999997	220.69467000000003
AC018755.17	16.92996	26.06876	26.475209999999997	23.40375	24.26504	23.54516	22.34486	24.67839	23.916420000000002	24.697110000000002	20.280260000000002	26.1547	28.76	21.48433	20.26615	18.743679999999998	23.078000000000003	22.45411	21.51989	22.12246
AC018766.6	20.55487	24.38524	25.243660000000002	20.92734	17.57796	27.632659999999998	22.58646	29.2912	18.10513	34.109429999999996	21.38658	19.87446	22.93854	23.273889999999998	20.47054	19.095029999999998	20.162860000000002	18.89145	22.26047	22.999470000000002
AC018816.3	22.45466	24.76365	28.23305	30.59368	28.226640000000003	37.62177	37.531690000000005	36.53641	23.05596	20.050620000000002	22.02189	27.39746	35.43781	34.23557	37.676559999999995	49.50315	40.48945	48.37331	28.14044	24.43604
AC024560.2	60.74224	53.23619	62.300740000000005	53.4048	31.94132	78.71734000000001	41.6959	53.53847	52.7211	67.38981	53.92187	37.82683	60.81548000000001	53.90178	33.36886	61.744330000000005	47.19292	44.51965	93.16698000000001	49.184329999999996
AC025442.3	25.605990000000002	24.716025000000002	24.28393	23.39286	26.984180000000002	28.585250000000002	22.76169	24.202045	25.030379999999997	32.668475	30.748824999999997	25.855764999999998	25.48881	28.33393	25.252829999999996	31.285575	25.176895000000002	29.544565	22.97346	26.498440000000002
AC064852.4	22.09761	24.71221	22.43743	25.63871	25.49758	25.826060000000002	28.00892	21.536839999999998	26.649009999999997	26.518909999999998	23.28893	23.72525	22.88907	25.087529999999997	21.34755	19.8149	25.15621	20.349120000000003	21.07338	20.34611
AC067956.1	28.04903	30.687990000000003	31.58577	33.015409999999996	27.800440000000002	42.110620000000004	41.922290000000004	27.52562	28.07828	25.3332	35.44227	28.851290000000002	38.35862	29.651970000000002	25.89572	34.731120000000004	54.041419999999995	30.34853	30.22666	22.20875
AC068039.4	86.37654	149.57173999999998	66.64264	73.98094	64.29079	81.9222	63.55903000000001	65.48255999999999	66.63983	114.99959	92.66986999999999	196.95323	79.13587	76.14421	68.56902	81.23271	82.12951	74.94408	78.58747	169.11263
AC068138.1	20.25478	20.75848	20.022170000000003	20.63813	27.43021	16.00769	21.197029999999998	21.404429999999998	26.03714	26.70161	20.76491	27.844109999999997	21.40952	25.44875	16.52518	16.623639999999998	22.227710000000002	23.78175	21.45166	22.85656
AC068831.3	16.01727	21.52978	19.70509	27.254759999999997	27.9165	26.053739999999998	20.5427	20.27309	18.81621	22.41985	19.624270000000003	17.989620000000002	23.21116	19.622870000000002	18.86122	17.76725	20.416079999999997	16.78184	22.044539999999998	17.532870000000003
AC069277.2 /// AF279782	23.55043	30.46013	30.64296	19.046429999999997	27.29492	27.25592	28.45614	28.71058	24.90302	33.92532	23.44751	24.73142	24.735570000000003	23.76391	20.84917	26.85267	27.5314	19.71415	22.20089	23.05376
AC073283.7	16.51587	16.40758	20.72983	16.02948	16.58935	21.17246	19.22221	16.66249	17.14047	17.398870000000002	18.435879999999997	16.00965	17.30754	20.13403	16.00202	21.2053	18.17709	16.00135	17.3126	20.33823
AC073321.4	43.05489	43.048770000000005	38.725970000000004	37.328	34.276579999999996	49.25411	34.78078	47.6459	47.81981	42.62035	41.77702	52.11162	43.02044	38.0162	29.1282	43.66326	46.84854	45.25952	48.57765	53.2988
AC074212.6	21.563135	27.950069999999997	26.75911	26.47938	25.01968	30.529919999999997	30.478299999999997	29.381009999999996	29.70874	34.96369	21.03099	26.99066	24.755235	21.544755000000002	19.433825	24.39138	28.64147	22.11596	24.129485	26.446714999999998
AC078842.4 /// AK094915	51.781929999999996	45.23943	61.0529	44.67723	54.69951	59.638380000000005	43.63747	49.21117	46.31582	77.26047	37.61073	58.59665	45.78053	46.78261	37.783229999999996	57.20927	42.82695	49.602920000000005	38.83576	67.84688
AC078883.3 /// AC078883.4	33.721940000000004	33.90291	32.0268	36.082809999999995	26.960929999999998	30.02416	23.68393	21.268279999999997	23.66256	30.420740000000002	29.596909999999998	34.0445	38.5782	34.80607	21.38427	25.34366	21.521279999999997	22.241220000000002	22.63733	33.593379999999996
AC079305.10	22.51659	23.18895	31.87315	19.722	20.44077	24.251739999999998	23.65844	28.804959999999998	24.41829	27.59318	20.830920000000003	26.36508	29.57722	22.46155	23.12177	17.79545	23.30201	25.776229999999998	23.72604	23.45136
AC079741.2	22.3731	38.52769	35.367129999999996	35.78884	33.764070000000004	37.4997	37.22266	41.50217	41.00813	54.86915	25.21591	40.82354	28.0466	23.11281	25.83908	19.00587	21.82077	31.609659999999998	24.671229999999998	56.02888000000001
AC079767.4	43.86327	34.26552	46.057140000000004	40.19267	28.9973	59.74705	46.11438	45.099920000000004	46.0294	45.94192	40.452490000000004	42.544579999999996	52.09066	43.19096	25.66475	39.08952	42.15935	32.28528	42.05673	42.89702
AC079807.4	17.56994	20.543229999999998	20.23753	17.079929999999997	23.223570000000002	23.856170000000002	22.00258	23.32745	16.01993	21.68761	19.78881	23.364729999999998	21.17569	20.07209	23.02189	18.13749	21.736060000000002	20.42057	22.753729999999997	16.20744
AC083843.1	22.291114999999998	37.79101	23.324775000000002	23.850839999999998	23.92832	28.223815	31.352964999999998	26.402645	22.687235	37.09653	24.958244999999998	31.708315	26.11707	22.850465	25.179360000000003	27.388345	29.090915	27.123905	25.01359	30.304630000000003
AC083949.1	44.94928	41.13525	41.68703	28.32177	30.25038	43.75633	40.25372	41.61288	41.163090000000004	30.448	26.10579	23.59599	29.41445	31.00548	33.01874	27.768559999999997	28.46927	33.43084	33.981359999999995	21.887829999999997
AC084219.3	19.97192	22.49286	21.485960000000002	20.58606	25.11709	24.35517	19.26856	25.7161	26.7262	22.134510000000002	20.23989	26.432029999999997	24.10996	20.93282	19.12611	20.15622	20.69057	21.91434	19.808429999999998	17.22279
AC087501.1	25.87341	28.13363	30.078190000000003	30.79086	29.75675	25.04978	25.84955	25.46892	31.39232	39.25412	24.91839	20.46903	31.799059999999997	27.61378	26.212529999999997	26.98248	23.040020000000002	21.34545	22.497139999999998	31.882540000000002
AC090627.1	17.701079999999997	19.52349	17.03779	16.297639999999998	16.05714	18.62574	16.003989999999998	19.80894	16.00114	16.001520000000003	16.00102	17.38336	16.00264	16.00057	16.00265	21.69623	17.90948	16.77593	16.00165	23.26037
AC091133.1	46.92642	36.79083	29.66755	33.90396	39.2193	38.14332	38.83764	32.65423	43.12945	34.25568	39.69995	31.29148	34.93954	40.507709999999996	46.9927	34.28395	35.00322	41.03328	43.05222	29.28465
AC091633.3	17.94511	21.53575	16.05471	19.603820000000002	16.00246	21.77694	18.89378	16.00489	19.01651	19.86954	17.159589999999998	17.65982	17.88701	16.004179999999998	19.455189999999998	19.47994	18.25623	20.07183	16.0022	16.00753
AC092155.4 /// BC038779	16.84785	20.71602	19.00863	17.43903	20.23477	16.027620000000002	19.30155	20.466639999999998	19.56784	18.67138	16.65289	19.13281	18.57281	19.78751	17.65001	22.67084	20.892689999999998	17.4219	16.7924	21.84814
AC092192.1	22.40142	16.00756	20.406489999999998	20.68186	27.214979999999997	18.27845	21.961779999999997	23.055310000000002	27.358290000000004	16.011470000000003	28.973740000000003	26.699270000000002	26.9442	23.72919	22.74075	22.42369	26.433020000000003	23.687620000000003	25.72283	22.63666
AC092620.2	25.09737	34.85815	27.635659999999998	16.57471	22.4622	19.51309	24.55883	24.48586	20.22869	23.01589	21.22707	28.355809999999998	22.65759	21.95411	22.997339999999998	19.67676	22.67035	19.99145	16.017529999999997	27.8755
AC092660.1	32.85622	28.967859999999998	27.55382	28.593140000000002	30.68995	31.8215	22.612579999999998	28.66442	23.29498	29.3842	30.903159999999996	33.384570000000004	31.1896	31.64505	25.00402	28.48341	27.74509	26.1084	23.465020000000003	27.3291
AC092667.2	25.88563	23.93329	23.40581	26.73221	27.32119	25.81713	19.83595	27.21834	21.814410000000002	21.384120000000003	23.56641	20.233179999999997	22.427989999999998	21.31407	26.16957	25.68781	22.341279999999998	24.37991	22.506629999999998	19.657020000000003
AC099684.1 /// BC040634	26.20373	26.06958	26.702270000000002	23.684260000000002	24.95045	25.886689999999998	25.0829	23.08687	24.68061	28.2608	22.14536	24.1708	20.62426	20.464029999999998	17.695429999999998	22.31713	22.53901	20.7161	21.074939999999998	22.21634
AC099850.1 /// BC017255	37.757670000000005	29.63301	34.92158	28.733259999999998	33.14889	36.304829999999995	32.65879	31.452859999999998	43.41993	72.27798	27.8822	30.25937	39.132529999999996	33.52192	27.945159999999998	25.9177	37.69407	32.34025	39.244859999999996	70.60813
AC100830.4	20.9079	18.05913	26.180220000000002	22.55723	21.26209	21.52797	24.765420000000002	18.99221	19.32206	23.87791	20.71725	18.833820000000003	23.21795	20.23094	21.31898	20.00146	26.69667	23.36748	23.40558	23.625339999999998
AC104537.2 /// TCEB1P28	18.99447	20.87871	21.38673	21.94342	17.41251	23.08586	20.98323	20.10611	25.13269	33.38785	19.6042	21.93427	21.912670000000002	22.78678	20.89436	20.30572	22.96783	17.66935	20.866429999999998	29.29252
AC104667.3	19.41263	18.68093	19.31115	20.577479999999998	16.667189999999998	19.45812	16.46644	19.9928	16.004479999999997	26.81505	16.96542	16.00272	16.51794	16.00819	16.001910000000002	23.57079	17.3567	16.02029	19.05777	18.7992
AC106801.1	72.78208000000001	86.72391999999999	55.3632	83.273	62.028169999999996	85.69739	54.624069999999996	61.6911	34.809059999999995	108.11301999999999	104.76487	55.543730000000004	52.58792	52.15191	41.5765	77.91311	45.74521	62.305409999999995	35.68589	87.8185
AC108056.1	18.751720000000002	21.168029999999998	23.6276	18.86476	16.00881	19.7586	18.41924	19.834979999999998	23.66281	16.00606	18.05996	17.47082	16.014029999999998	17.39301	16.03217	16.0019	18.60151	16.40973	20.796870000000002	19.58044
AC112198.1	23.29703	28.244059999999998	27.1324	19.649720000000002	25.57314	24.65253	22.303379999999997	27.93522	27.24868	28.71925	27.841359999999998	27.78012	26.725459999999998	25.44115	25.076060000000002	24.06488	23.5249	25.36981	28.2386	30.074890000000003
AC114730.11	18.735039999999998	20.02895	16.01136	16.003079999999997	21.338810000000002	20.57689	19.2197	17.623929999999998	16.55939	27.04797	18.33055	16.30846	17.68344	23.09445	19.11294	17.752110000000002	18.35687	16.00807	18.704729999999998	20.76878
AC114752.3	25.516679999999997	32.38791	28.23757	28.6641	21.77605	24.79875	23.19944	25.59042	23.64715	30.21325	24.04306	34.1869	31.888740000000002	25.66564	20.555220000000002	21.71105	26.71173	29.193540000000002	22.80463	27.210079999999998
AC124997.1	22.93541	18.67278	17.74397	24.170189999999998	16.50129	16.02992	17.436020000000003	18.34564	18.11405	18.45738	16.1704	18.54196	17.8714	16.0059	16.00217	22.12527	19.16581	16.00113	16.26008	16.02042
AC128677.4 /// CH17-132F21.1 /// IGKV1OR-1 /// IGKV1OR-1 /// IGKV1OR10-1 /// IGKV1OR10-1 /// IGKV1OR2-2	1019.99998	37.939820000000005	2306.42817	2045.7708100000002	723.81127	223.52991	823.2529099999999	495.66975999999994	185.48895	51.256170000000004	1020.44305	42.22299	2387.80388	1930.54095	759.53534	239.81377	820.32845	551.2860599999999	190.68403999999998	48.381859999999996
AC136289.1	19.438879999999997	22.4074	20.59471	23.023789999999998	22.83597	25.8949	21.21225	24.07076	19.13223	26.705540000000003	20.56778	23.90155	22.87154	20.76031	20.02477	23.83442	23.07289	22.20513	20.580379999999998	22.24994
AC139100.2 /// PARD6G-AS1	25.85291	26.174770000000002	26.593429999999998	25.53353	36.91745	29.50549	22.06904	19.32742	23.502029999999998	21.04861	27.11363	27.554000000000002	22.56385	31.21282	34.8407	32.62907	24.4185	16.010089999999998	24.5026	16.00124
AC139100.3	23.627589999999998	23.51256	20.9088	19.94294	26.04014	19.48893	16.76131	25.37115	22.14929	19.971320000000002	18.714029999999998	16.00146	16.00169	16.00075	16.001360000000002	21.28412	17.35729	16.001089999999998	16.00133	18.52862
AC141928.1	28.383629999999997	30.15935	28.895245	31.008274999999998	26.07096	27.726535	26.957880000000003	24.62998	30.751530000000002	33.170325	24.727785	25.986584999999998	31.367915000000004	25.331995	25.85876	21.634574999999998	25.53447	21.93305	23.62085	28.0445
AC144652.1	27.03987	35.3084	33.42459	27.59998	36.98425	30.60035	45.63263	34.9295	29.51323	23.3602	29.27996	30.188740000000003	24.04769	30.21752	37.175979999999996	27.7931	34.85714	29.04917	29.07759	41.4022
AC145343.2	26.12924	31.69793	30.95846	23.88823	30.221759999999996	25.653589999999998	28.30012	25.499489999999998	30.442190000000004	34.971509999999995	24.77286	23.7919	30.5752	34.891220000000004	34.5803	27.07201	27.89347	27.762109999999996	28.13089	27.254379999999998
ACAA1	745.9918	991.623595	828.502655	745.946725	863.48956	537.144795	345.79079	391.722615	312.245855	547.829925	735.502915	905.2332299999999	854.721045	820.06998	989.95782	617.148955	329.05313	411.26825499999995	322.718255	614.3711350000001
ACAA2	165.36015	104.53302	143.69596	67.91218	97.41128	113.40508	51.88086	81.53425	63.869659999999996	20.71752	160.02468000000002	94.08208	133.52015	78.20196	119.78291999999999	132.19082	50.51232	94.49298	73.00909	22.3012
ACACA	117.472915	107.480895	85.240095	125.5814	111.957235	97.188835	87.19948000000001	72.92365000000001	143.00343	74.927305	105.647575	91.98222	88.49504	123.30418	130.482855	109.02206	81.96816000000001	76.17498499999999	148.448395	52.214845
ACACB	81.76716499999999	115.90886499999999	67.20936499999999	55.073544999999996	71.044005	55.878445	45.970285000000004	47.474824999999996	33.900125	44.736885	70.25057000000001	111.29927	59.887170000000005	60.632025	66.572545	62.296385	46.652545	46.086145	36.400135	39.417995000000005
ACAD10	24.465555	24.030635	33.2367	32.33292	25.383650000000003	24.783095	24.202354999999997	23.253015	20.87258	23.149585000000002	26.094375	21.789955	34.85349	34.531459999999996	27.731505	21.339660000000002	26.58951	20.265455	23.72558	24.59166
ACAD11 /// NPHP3 /// NPHP3-ACAD11	39.33189	82.78626	72.0847	63.5409	66.53806999999999	31.497529999999998	52.1589	55.10974	56.77081	44.39996	36.4225	72.00482	78.46608	66.80981	72.08736	29.0922	52.36092	59.8552	65.69528000000001	45.169579999999996
ACAD8	144.23842	83.34102	138.73459	115.09671999999999	132.69619	111.95128000000001	95.68389	77.27528000000001	96.5263	48.71273	124.31227	67.04394	126.5698	117.57763	159.93081	108.65135	76.51514	80.00305	90.27252	43.91059
ACAD9	183.62355	218.98777	186.31893	229.94638999999998	187.05574	174.88113	277.01742	165.03032	152.6985	133.12378	179.10551	211.56354	195.12427	238.6319	251.95722999999998	245.00027000000003	271.42381	211.72433999999998	186.39921	150.51228999999998
ACADL	22.107210000000002	29.02885	25.231035000000002	27.055145000000003	25.80577	21.77785	19.948585	23.53108	19.087695	21.381275	24.690920000000002	25.446289999999998	28.02009	30.63383	23.00047	19.5732	22.016725	20.047325	18.327105000000003	21.95236
ACADM	1033.4113	718.17292	1117.7208	699.11319	1050.08106	728.51231	660.4150599999999	485.87762999999995	306.60423	580.1891099999999	1037.69416	614.52085	1108.75549	719.42801	814.63258	468.8344	675.1731599999999	460.28126	337.56615	535.50851
ACADS	431.69969000000003	701.27976	504.22397	325.95858	338.57648	239.69561000000002	144.4945	111.60457	91.97094	70.26486	430.69633	677.25465	547.14216	372.65179	434.34904000000006	330.87147999999996	170.3227	120.83554	112.67841999999999	121.02846000000001
ACADSB	250.042895	148.654315	216.19446499999998	160.478375	185.63511499999998	148.63996	90.038475	105.90847	104.26990500000001	70.386545	203.58887	105.72941499999999	194.76133	174.0781	193.004585	146.723345	81.77713	96.15082	102.207305	66.71483
ACADVL	811.00261	1106.4225099999999	790.84594	828.4632799999999	782.6909400000001	582.83092	466.14090999999996	466.75917000000004	320.79578	184.9431	759.52633	1082.07744	773.57322	790.4377400000001	889.3554800000001	744.31988	446.53965999999997	550.3333700000001	357.5129	201.47794
ACAN	36.46157	31.60776	31.80588	34.51056	33.450355	35.0998	40.03914	32.72431	33.35425	34.837205000000004	35.876825	35.167735	35.337895	35.46361	36.175290000000004	36.124615000000006	42.278800000000004	30.853634999999997	31.657035	35.156335
ACAP1	24.33396	19.64621	27.323590000000003	22.916929999999997	22.829639999999998	26.05782	24.0262	27.83217	28.29143	22.1333	23.23742	23.02526	25.376839999999998	27.25795	24.553520000000002	18.65204	23.07469	23.58543	20.87868	20.00843
ACAP2	91.67793	111.92415	113.42425	77.60194	92.80615999999999	94.40332	85.4426	48.42357	62.18356	63.81864	93.71058000000001	98.73119	104.2805	77.64222	108.71385	79.23401	74.53827	52.115	63.757659999999994	67.97665
ACAP3	34.188845	47.548485	36.954665	40.59081	37.82997	36.762010000000004	45.87697	48.593945	44.520405000000004	52.331970000000005	40.57343	45.9853	35.71138	46.771350000000005	41.460505000000005	43.599765000000005	42.29707	54.185294999999996	50.69554	51.00384
ACAT1	22.80269	27.580859999999998	20.96084	23.00903	21.70928	19.62668	22.23185	19.815379999999998	19.258470000000003	27.024790000000003	20.4491	18.19066	27.808429999999998	21.47458	21.339129999999997	16.0673	19.493660000000002	16.378729999999997	20.86363	22.77769
ACAT2	257.49605	292.64099999999996	348.21477000000004	528.44675	434.1311	273.22447999999997	244.87276	122.03192	329.75374	187.49612	269.34061	292.08103	371.05617	552.8387	470.1177	273.57066000000003	252.9526	117.52413	336.36377000000005	181.82612
ACBD3	301.187355	313.659435	253.09442999999996	361.37547500000005	280.787495	299.55035000000004	301.767725	277.69323	397.28438000000006	402.57892999999996	273.48071000000004	264.28153499999996	241.73898499999999	358.60825	315.72003	265.25888	278.15684	269.26193	399.92502	395.912155
ACBD4	46.16425	71.19252	74.94509000000001	37.5156	51.12527	43.86934	38.048140000000004	47.37802	31.174390000000002	32.7835	59.51686	54.86733	69.05753	59.181869999999996	58.99865	57.16605	36.03905	46.14025	38.99565	29.789440000000003
ACBD5	530.076995	344.710795	498.827395	410.65420500000005	432.6458	445.640895	306.54696	617.59945	451.52554499999997	933.69314	468.72170000000006	279.74034	455.7344	393.59683499999994	401.570415	351.658185	276.336835	567.162375	421.236895	803.514255
ACBD6	153.85142	153.88905	165.23969	165.05712	136.80542	163.26986000000002	137.02213	300.122	389.53468	194.57545	134.63825	124.49422	147.73314	169.46503	155.18487	196.75878	123.62665	292.83182999999997	359.92769	174.71488
ACCS	58.9354	40.03787	55.289719999999996	35.37125	31.099420000000002	52.09628	29.6405	55.87464	28.95492	26.99802	58.200790000000005	26.51434	46.80545	35.77172	40.251090000000005	54.024440000000006	30.247790000000002	50.2602	31.59635	22.6336
ACD	110.0705	97.97195	96.14845	85.6577	104.40607	109.23893999999999	168.6321	147.87977	158.25601	58.170559999999995	92.87980999999999	75.20678000000001	88.53409	92.52551	130.36593	143.94215	176.21042	184.44631	182.10732	52.88335
ACE	42.106075	32.42687	28.872535	29.60065	38.517264999999995	35.870715	38.96495	40.61507	36.279075	22.461145	43.438430000000004	30.515729999999998	28.581745	28.533175	44.407565	46.181675	38.04372	35.303079999999994	36.92323999999999	25.325685
ACE2	165.93098	357.3171	236.81045	151.82318	174.051455	255.441975	138.32546	66.29988499999999	53.38419499999999	119.57193999999998	148.81383	286.036995	212.00639999999999	148.61496	204.71614499999998	244.291045	113.94976500000001	58.128685	57.561769999999996	104.55025
ACER1	66.53097	91.67367	70.26786	67.77604000000001	86.31016	69.13134000000001	112.00643000000001	92.47573	106.66269	102.92108	72.64719000000001	87.6964	86.08892	64.51875	54.72459	48.32189	120.03769	68.39439	88.306	123.18241
ACER3	141.03999499999998	142.76933499999998	146.11985499999997	128.73323	132.398335	96.951405	120.853085	86.79971499999999	79.738665	55.591710000000006	118.479205	110.58507	126.80935500000001	126.97254000000001	148.480885	88.49426	111.40919	75.10328	77.62311	48.09936499999999
ACHE	26.00564	21.010189999999998	22.44041	18.95702	25.9256	21.26378	19.28807	19.19271	22.06874	19.2903	24.68329	20.50682	19.2722	23.743479999999998	22.8524	25.65635	22.889329999999998	17.84647	23.38849	16.00365
ACIN1	80.51685	71.5321	69.40058	66.1351	83.14253000000001	69.59493	87.79523	70.38489	62.9326	44.086059999999996	82.7795	76.3377	67.24663000000001	84.73509	82.98095	72.80213	83.45886999999999	74.98656	59.459830000000004	48.98778
ACKR1	82.66835999999999	177.35981	69.8604	122.03962	77.19513	98.67659	49.23529	91.93365	23.84362	23.59095	81.11538	171.65345	65.84832	119.79331	96.77978	131.94195	51.13819	117.10813999999999	32.17239	25.47061
ACKR1 /// CADM3	21.354	21.23214	24.51503	25.7068	24.89215	23.51127	24.1339	29.92635	26.125870000000003	27.966520000000003	19.47532	26.21857	21.24875	21.95852	23.271810000000002	21.597179999999998	27.727759999999996	23.65906	24.77477	18.782770000000003
ACKR2	25.49387	23.80059	27.964679999999998	21.82	20.06962	32.2245	25.22539	23.70594	23.56223	22.822370000000003	20.66555	26.33817	21.43585	18.166339999999998	22.64675	16.18524	21.309639999999998	22.68541	21.73085	31.75433
ACKR3	79.29706499999999	81.76413000000001	91.96098500000001	118.46495	84.520595	126.614315	195.821055	146.51868	107.52856	184.557375	75.665625	74.343995	88.86972	143.331145	95.698895	102.91544	173.19992000000002	132.564865	116.1213	145.83582
ACKR3 /// AK023507	28.44225	32.36168	33.205709999999996	32.92727	32.259409999999995	25.49762	28.2976	29.552709999999998	22.01558	26.45263	31.39807	29.162259999999996	28.56032	29.0541	19.54615	28.35905	30.14317	28.686609999999998	32.11878	23.99145
ACKR4	39.645340000000004	56.458780000000004	84.96155999999999	30.50735	32.55297	45.98935	42.63883	40.790240000000004	26.8367	90.14386999999999	37.76184	42.88733	65.06867	34.11951	32.796409999999995	32.00172	40.084920000000004	36.53305	25.122339999999998	80.51801
ACLY	124.03401000000001	112.98535	120.59686	140.00991000000002	145.28423	119.13553	127.1214	113.96834	196.90053999999998	87.17961	133.83628000000002	110.54265	135.49921	154.25745	176.94836	190.14238	141.96838	155.89593	217.23792999999998	125.41342
ACMSD	20.75646	22.340139999999998	20.06532	19.05754	16.00366	21.9497	20.57934	22.20662	22.18308	20.25674	19.89965	20.42127	20.20447	16.59476	20.227	20.97877	25.441679999999998	24.744889999999998	20.7114	16.00521
ACN9	241.70154	169.03661	388.64378	286.30044	255.4912	195.63903	222.07162999999997	260.96067999999997	280.26614	354.66619	220.51045	114.20426	374.45912000000004	301.97966	225.97155	160.6821	228.15405	274.80521	291.45113	305.95205
ACO1	160.85023	117.21848999999999	136.71253000000002	131.15872499999998	126.35764	138.305575	115.056145	92.39254000000001	136.43282	80.44263000000001	158.299805	97.08004	120.73231999999999	135.442255	131.23372	139.74310499999999	114.09321	88.27242	141.915725	73.97636
ACO2	511.42072999999993	478.375195	427.383185	446.66547999999995	590.88076	254.9751	306.67757	271.04822	313.87994	104.52517	504.196385	446.422485	432.873025	441.76378	621.0550200000001	327.33808	299.711195	273.43469	318.18960000000004	113.577265
ACOT1 /// ACOT2	211.62381000000002	218.29635	179.5588	148.7748	213.14315	166.63499	127.53618	95.33019	97.10043	147.77366	198.85246	177.43677	147.33016999999998	148.86122	258.30464	164.30373	118.12751999999999	86.34129	101.27866999999999	126.00108
ACOT11	33.72825	41.560715	32.82097	33.673345	31.587895000000003	29.50446	36.436495	32.951229999999995	36.58326	35.863015	30.394129999999997	38.016999999999996	37.117635	28.90469	33.446934999999996	29.372215	31.040294999999997	29.47949	29.830165	34.086955
ACOT12	19.01204	18.0913	22.98491	23.192439999999998	21.08786	23.34454	20.69975	24.97615	21.00747	20.64806	19.9521	23.86701	19.19286	22.2923	20.8637	18.215729999999997	22.985329999999998	18.653229999999997	22.50487	18.71116
ACOT13	696.97388	444.77344000000005	641.56397	774.63537	597.73774	467.45455999999996	476.61402000000004	261.08589	797.07047	251.66991000000002	627.21518	390.5606	641.86873	794.02238	667.37373	563.87753	462.14682	296.75624	753.14518	280.78157000000004
ACOT4	94.40651	122.39435	131.10156	83.81721	84.73815	85.82581	78.35976	63.29724	68.55360999999999	62.97715	86.89673	99.7161	123.09733	100.27031	119.50053	89.32176	75.1931	73.56115	72.25028	56.2252
ACOT6	16.34026	18.38525	16.13862	16.06423	16.01519	21.76533	19.65628	20.32805	19.18945	16.00145	16.38916	21.01892	17.0372	19.26778	16.26795	17.28765	16.89709	18.15127	20.432660000000002	16.00349
ACOT7	314.99095	319.470265	400.23521999999997	421.00112499999994	447.472	296.47770499999996	445.35792499999997	363.499595	204.18507499999998	153.826965	321.277675	312.296205	426.37052	437.73588499999994	582.7774099999999	402.08529	466.40378000000004	408.05929	217.50574500000002	161.92046000000002
ACOT8	130.55078500000002	140.56507499999998	137.215895	120.608155	149.772625	101.52973	165.3647	93.84679499999999	134.509485	68.968345	111.08643500000001	110.5951	117.284165	113.472115	169.37421999999998	112.800105	164.00307	82.45564	133.283505	66.68587500000001
ACOT9	170.19376	183.08603	201.64532	225.17504	186.06195	279.25383999999997	179.20866	267.07878999999997	330.34042	145.20138	159.85935	146.63778	195.86298	220.75856000000002	219.12852	292.57802000000004	169.29325	264.04303	345.60517000000004	131.70155
ACOX1	350.88472	358.26077000000004	396.21834	180.57975	306.0777	223.22045	197.67829	105.22559	124.23198000000001	77.59803000000001	286.2948	285.42868	348.04739	175.27733	325.66132999999996	169.98975	177.68781	93.5765	142.398	60.65845
ACOX2	81.46632	96.96611999999999	107.60592	55.44073	122.67418	75.97156	112.41519	105.35983	49.965709999999994	21.451539999999998	78.10559	63.87905	95.49216	67.8563	141.23808	69.84361	97.12244	104.48288000000001	54.08342	33.3836
ACOX3	118.96601	201.69459999999998	117.00285000000001	94.023335	143.24158	117.08962	83.80404	46.786834999999996	41.481575	29.823024999999998	100.59085000000002	118.688275	108.951155	95.33989500000001	126.79538	89.525935	65.16358500000001	38.790625	47.7507	25.4041
ACOXL	26.97765	39.373205	23.09322	24.552594999999997	25.879645000000004	30.16231	30.30465	25.819315	25.24614	38.515910000000005	23.86614	41.52458	22.19242	23.95258	20.31317	25.028765	27.401395	25.980310000000003	24.067315	37.07665
ACP1	255.46902	230.83976	305.80102999999997	297.53022999999996	328.04285500000003	341.741305	610.261845	358.64755	432.567085	384.197975	249.587085	187.32737500000002	311.668945	308.19288	413.28661999999997	401.99676500000004	575.432935	390.531835	459.343595	418.42138
ACP2	307.44499	300.68883	216.23328999999998	247.09685	231.5188	252.66394	264.59471	186.68083000000001	286.21522999999996	102.82661	299.97366	271.91384	226.8272	249.83563999999998	321.79055	347.42973	271.07263	227.6208	294.81591000000003	105.44906
ACP5	255.65902000000003	92.79965	187.54744	237.23359	105.3232	262.47326	303.23053	198.7206	542.81742	118.39258999999998	223.33405	70.05148	171.02118000000002	218.69385	152.41138	286.88692000000003	280.15407999999996	184.79506999999998	529.98101	100.23387
ACP6	119.17161000000002	89.76476	117.747215	90.05451500000001	110.34147	105.775605	93.02047499999999	102.85564	129.02544	63.518950000000004	102.11136	84.68154999999999	117.83546999999999	82.669175	133.93407000000002	122.16023000000001	84.026915	117.227225	131.166925	61.517275
ACPP	40.24367	42.8365	43.4148	39.48656	71.2741	32.74625	82.37479	28.953020000000002	19.984360000000002	43.85754	29.30081	22.79027	35.251709999999996	44.84891	98.40417	34.8474	72.27278000000001	31.285120000000003	16.46438	61.08096999999999
ACPT	33.34713	52.40279	48.78439	31.787670000000002	36.98386	58.35735	42.68437	45.39377	61.11974	56.08118	29.476129999999998	41.681090000000005	36.899359999999994	37.141420000000004	38.16222	28.230629999999998	33.0402	36.9532	41.517179999999996	44.08457
ACR	59.0928	61.988240000000005	97.6418	64.47449	73.28706	69.63727	58.398469999999996	56.176019999999994	58.12356	64.12382	54.04769	58.95655	72.55362	51.883379999999995	65.02452	72.65999000000001	71.5771	68.41093000000001	65.31146	88.69785
ACRBP	18.48029	20.14924	21.63039	23.25734	18.68062	20.93903	20.54328	21.788420000000002	25.65588	18.26238	20.05852	21.791829999999997	19.40794	20.14208	18.21753	20.167679999999997	17.82175	20.669710000000002	18.61458	19.896079999999998
ACRC	31.41765	27.41437	28.690479999999997	27.279040000000002	22.94624	19.51847	24.94857	23.74186	19.81618	18.6869	25.64164	29.86458	24.8591	31.162840000000003	23.07795	28.57682	24.84469	30.30633	23.75611	26.07004
ACRV1	35.087325	40.139695	36.792964999999995	32.522485	34.218275	40.462165	40.403035	33.559425000000005	38.694585000000004	43.50229	32.92116	37.08314	37.502635	32.254270000000005	31.92356	28.538320000000002	37.372060000000005	29.05511	35.716089999999994	42.445925
ACSBG1	18.92055	19.14314	21.55082	18.748035	22.864669999999997	21.205185	19.917855	20.503085	21.502275	21.51028	22.4162	18.86356	23.025615	18.86889	20.473585	23.397315	21.317794999999997	19.22167	23.682325	17.48618
ACSBG2	18.75881	16.008860000000002	19.753510000000002	18.22113	19.130329999999997	23.778570000000002	21.91391	18.02799	21.86842	30.48051	19.44485	19.83325	22.30477	16.45204	21.00572	20.513920000000002	20.369120000000002	23.11195	17.87621	16.00685
ACSF2	138.82335	147.89088999999998	173.77886	76.10029	130.25246	122.30833	89.48349	99.9051	60.753859999999996	23.30311	137.96961000000002	93.79871	150.51963	84.93403	159.17621	103.41842	74.41963	77.54307	71.54911	18.351470000000003
ACSF3	27.0906	28.122259999999997	32.15968	29.219379999999997	30.421329999999998	28.80118	28.268990000000002	30.61572	29.13955	30.059070000000002	26.288490000000003	26.32507	27.5941	29.25286	27.241220000000002	24.15483	26.23974	30.617929999999998	27.824479999999998	27.787740000000003
ACSL1	192.90774499999998	230.042295	137.811565	180.95653499999997	237.716245	160.84756	132.628085	356.97492	284.37763	77.274355	170.683065	158.47385500000001	117.142465	179.28681500000002	217.969905	108.39241	117.714945	315.64832	275.88094	69.21705
ACSL3	526.286	650.2880200000001	366.33014	480.94827999999995	448.03777	388.68664	369.0077	425.54568	567.3191400000001	304.9275	475.13515	485.25345999999996	348.94912	479.48600999999996	493.22632000000004	332.49114	316.90685	428.53788	594.28659	283.98586
ACSL4	25.62035	23.86814	26.35916	21.471870000000003	23.35802	24.32837	22.1224	31.285809999999998	21.746010000000002	37.27303	30.33754	34.57182	32.83147	26.992409999999996	21.798820000000003	30.36885	28.66682	34.552279999999996	23.98311	34.32244
ACSL5	1207.08501	867.929175	879.154555	826.63454	889.98457	993.213205	744.0648100000001	1733.7466100000001	963.09671	525.2676900000001	1203.074925	819.5978250000001	894.4005999999999	838.3029650000001	1007.0659400000001	1134.30405	750.51802	1827.74605	1011.17905	583.930705
ACSL6	20.94378	21.05099	21.43911	23.44635	22.25216	37.19853	27.735770000000002	38.52207	35.724759999999996	34.15948	20.71696	23.13064	20.30185	18.78171	21.639860000000002	24.98779	20.85408	33.022890000000004	31.772270000000002	26.36941
ACSM1	23.593004999999998	24.743244999999998	22.896515	20.98971	23.277485	21.90899	22.278019999999998	22.000025	24.215899999999998	21.95386	22.276025	25.521605	23.122280000000003	22.56536	21.797864999999998	20.119175	22.322544999999998	21.093795	22.677075000000002	23.624135
ACSM2A	20.8856	22.40092	17.786195	20.412015000000004	21.014215	21.171619999999997	20.071555	22.711285	22.81028	22.304225000000002	20.368485	21.854205	18.240830000000003	20.884245	21.827475	18.96939	22.54473	24.747930000000004	22.59821	23.080844999999997
ACSM2A /// ACSM2B	21.054415	18.805785	21.529069999999997	22.233449999999998	22.367835	21.153375	19.32894	17.894	19.338915	21.397975000000002	21.548015	21.13718	19.34653	17.769235	18.730455	18.16303	19.775365	19.94684	19.998269999999998	19.63706
ACSM2B	16.00531	18.711660000000002	18.64627	20.17901	19.246270000000003	16.145120000000002	16.37792	16.015420000000002	16.00218	16.68814	16.008979999999998	16.00724	16.93522	16.00246	16.52559	18.435129999999997	19.86561	22.09594	18.07668	18.87208
ACSM3	214.71223	57.51927	153.56394	120.03204	116.996855	123.82565	75.63905	41.031295	45.014245	32.101495	180.91427499999998	49.297155000000004	127.92158	135.546325	145.157935	136.57484	60.993685	42.98619	54.524185	28.155575
ACSM5	31.61823	33.659079999999996	25.42965	26.89521	26.8831	28.873459999999998	24.20994	25.87319	31.62632	22.725920000000002	26.04841	31.840590000000002	25.94705	26.71687	23.752010000000002	29.081129999999998	24.43914	21.65981	26.05818	23.29243
ACSS1	29.91412	54.198840000000004	47.62764	36.7916	36.034209999999995	45.08302	33.65794	38.72805	37.31469	21.71746	37.538270000000004	42.156729999999996	37.77745	34.10308	38.123979999999996	32.05446	37.57587	34.857459999999996	40.232209999999995	23.628220000000002
ACSS2	750.1392	895.4001699999999	695.92901	725.05758	781.04061	467.66984	791.64755	315.42868	376.02669	139.1692	750.2375599999999	1012.33386	762.68812	698.74364	903.7171800000001	633.90917	840.057	391.2293	418.8833	158.05652
ACSS3	31.19165	35.344925	28.456400000000002	25.487305	30.97809	51.954925	35.96355	43.28004	47.7128	27.819595	28.21372	32.678255	26.31829	28.98964	31.314079999999997	53.453515	31.013695	39.983435	48.869105000000005	18.886895000000003
ACTA1	31.18031	21.59337	23.872120000000002	25.058870000000002	27.98348	21.54436	26.61672	22.79243	20.46036	26.066679999999998	32.74548	29.09447	24.65692	27.4564	26.03915	33.72639	27.699309999999997	32.09104	24.71859	35.30327
ACTA2	1883.79749	1918.9765750000001	643.4506399999999	930.8247299999999	1485.3684400000002	1050.0711199999998	1136.908615	1935.30698	1767.8150800000003	255.116115	1847.4907649999998	1875.507245	691.2117049999999	898.814475	1568.60198	1103.3916299999999	1138.9273299999998	1958.1249050000004	1788.420535	289.26561
ACTA2 /// ACTA2	20.42049	23.64374	19.38034	16.003020000000003	19.73951	17.89375	18.20307	23.74162	21.14136	23.72355	23.54169	25.12189	19.253529999999998	20.64622	24.612289999999998	23.62725	23.545170000000002	28.65195	26.36413	20.75664
ACTA2-AS1	49.27389	37.23288	30.09628	25.35385	33.267520000000005	35.91069	30.774559999999997	36.69157	42.68537	35.564240000000005	27.47625	24.257820000000002	24.25251	28.813090000000003	21.1064	29.75137	25.3001	26.299979999999998	32.50718	36.023759999999996
ACTB	6344.574325	8053.688175	5365.1577099999995	5361.144969999999	6031.673475	5642.03625	5271.276885	6275.12223	6320.957805	6091.82695	5950.247345	7459.8390500000005	5038.99389	4852.1972000000005	6025.31767	5810.6801049999995	5224.97136	6368.58487	6065.436045	6073.5357349999995
ACTB /// ACTG1	5889.06348	7062.95028	6014.1480200000005	6052.5147	5987.54839	6597.66061	5865.60076	5546.23928	6468.59795	6301.59885	5646.8042	6484.2792899999995	5585.00959	5674.10202	6196.96481	5867.26429	5559.6084	5103.62775	6141.08338	5767.26333
ACTBP9 /// ACTBP9	120.63898999999999	142.67848	131.88592	94.36263000000001	131.97955	112.82776000000001	120.61333	110.06031999999999	98.35614	59.91463	150.61318	144.04809	142.74466	99.20792	131.90872	72.89334000000001	127.83273999999999	105.59437	110.80263000000001	70.18946
ACTC1	457.50985999999995	662.8337799999999	107.93725	104.06969000000001	414.58734	226.17639	207.48428	415.5627	245.20368	93.2806	173.05056000000002	319.73314	100.51444000000001	112.48286	265.99482	159.0751	166.66043	204.486	216.85173999999998	84.94014
ACTG1P4 /// AMY1A /// AMY1B /// AMY1C /// AMY2A /// AMY2B	23.338520000000003	26.8025	20.47123	16.463	19.90618	17.76193	20.063579999999998	16.89038	19.322470000000003	16.00991	22.11413	22.27766	23.62431	20.0627	28.97372	21.70453	19.16732	17.430039999999998	19.46825	23.13835
ACTG1P4 /// AMY2B /// RNPC3	89.73125999999999	144.87864	88.57209	72.14663	83.60472	107.05626000000001	92.80111	91.86341	88.42905999999999	203.51053000000002	89.69515	127.24746	89.30395	99.34402	92.71758	72.95277	83.23316	90.18334	98.07692	208.55082
ACTG2	3640.9927750000006	4531.53947	272.885125	484.03134	2911.6959	1008.17296	613.16268	1150.33282	241.739455	381.09076000000005	3379.4322150000003	3905.9795149999995	258.982385	480.07563	2797.153885	1035.379555	564.81899	1070.03079	239.73956499999997	405.401065
ACTL10	37.87509	62.33713	38.00226	43.047090000000004	45.93158	49.569309999999994	49.80793	39.45524	79.49837	42.30046	36.792629999999996	40.834	27.527509999999996	49.31757	57.339290000000005	52.403690000000005	43.50507	39.39424	67.27985	42.31041
ACTL6A	398.31444	357.85481	570.19438	433.06277	418.62709	668.47911	836.49911	407.18699999999995	481.02779000000004	697.09249	377.27165	285.18337	561.61679	450.57320999999996	328.5084	431.44523	877.40704	375.40706	543.6704900000001	603.83985
ACTL6B	23.535325	23.769945	21.479885	27.08578	22.535985	23.52832	21.026465	22.420360000000002	22.34711	29.998965	22.700445000000002	23.979309999999998	23.507675	25.704265	21.29243	23.075305	23.12106	22.421525	21.79974	25.901415
ACTL7A	18.01525	26.742820000000002	17.27263	17.170279999999998	18.98473	17.06723	17.89312	18.623720000000002	22.76355	18.337429999999998	16.87436	19.5556	16.199270000000002	16.00483	18.39666	16.93532	16.002589999999998	16.00212	20.17711	16.002860000000002
ACTL7B	25.47925	20.065089999999998	22.56041	20.06897	24.61214	20.86056	22.17308	21.77508	18.630129999999998	16.0046	22.05951	18.061329999999998	20.72491	19.95034	25.35746	20.38715	19.42511	22.71126	21.61083	16.00263
ACTL8	21.62875	26.00771	25.89003	19.50442	24.37237	26.525470000000002	19.076539999999998	25.479020000000002	21.36695	23.15695	23.8035	26.34573	23.960060000000002	22.9479	21.82314	21.002879999999998	25.93736	23.29004	21.0009	24.91862
ACTL9	21.455779999999997	16.00495	20.423939999999998	22.98228	16.005110000000002	20.65717	17.255879999999998	17.48551	16.33341	16.48385	17.91715	16.00175	16.46773	16.000989999999998	16.00329	16.00713	16.00647	20.28378	17.47975	16.00277
ACTN1	325.12641	381.63573499999995	118.262935	144.14131	222.005725	262.57467	318.82594500000005	363.887915	331.227245	131.86349	304.22208	355.793315	108.951765	131.739505	274.26055499999995	350.30951000000005	300.23369	400.13213	326.00428	145.32361000000003
ACTN2	18.180455000000002	17.913365	18.308015	17.514854999999997	19.529584999999997	18.86712	19.382365	19.921039999999998	18.115275	23.415675	21.273085	23.32902	20.520145	20.8318	17.31465	18.36074	21.381725000000003	21.38574	18.899205000000002	19.709015
ACTN3	32.59825	30.511190000000003	27.35452	33.85876	34.77669	32.733340000000005	29.578770000000002	36.83757	38.09455	41.13837	29.686940000000003	40.08811	25.98208	25.72675	29.12642	25.47157	30.3501	32.3152	27.73491	27.171159999999997
ACTN4	739.30756	1170.10704	598.5952599999999	693.19403	621.68167	646.7941	757.5387	599.29571	610.8278799999999	309.45497	755.99736	1261.51209	601.38951	693.71035	643.10539	684.00962	743.45604	657.49077	634.28907	327.90477000000004
ACTR10	937.4082900000001	826.64796	1035.20707	1007.05069	869.6176800000001	916.47985	974.05865	827.29923	682.54346	493.49568	850.11405	712.08426	960.0930099999999	925.87621	898.12042	655.1775700000001	880.03251	772.74608	674.31132	440.76655
ACTR1A	165.59861999999998	197.09180000000003	135.71283	147.064075	143.47315	135.45273	112.50984500000001	160.901835	175.27523000000002	89.413185	154.020365	207.45256	134.37488000000002	150.61784	185.8843	164.3913	109.84632	186.72818999999998	190.38598000000002	98.33728500000001
ACTR1B	309.58167000000003	352.56856	379.12568	393.84196000000003	360.37068	322.00845	459.31813	381.54109	412.87248999999997	188.31521999999998	298.1496	310.54007	338.51502999999997	337.70762	414.96205	338.07077999999996	404.45475	352.58988	387.95392000000004	182.3608
ACTR2	219.18707999999998	205.40825	201.90267	170.54466000000002	201.26754	182.21246000000002	275.02217	168.52996000000002	203.34743999999998	139.43469	208.55959	226.0738	202.05058	191.63108	249.12127	250.58532999999997	266.54056	202.16841000000002	223.01631	120.11717
ACTR3	1418.4131	1475.75829	1639.25106	1354.44616	1574.84501	1444.7544300000002	2044.703	1337.77271	1657.23879	1124.9152800000002	1351.34303	1376.08796	1522.30252	1566.87399	1417.07791	1196.48995	1893.52152	1274.33557	1809.38682	1091.27234
ACTR3B	54.334525	50.610814999999995	54.307385	62.351865	49.761129999999994	66.80216	75.10028	74.756535	88.42832	96.283545	55.25605	42.85117	55.781565	65.879695	70.98079000000001	71.66517	74.0788	87.54673500000001	86.70078	84.4486
ACTR3BP2	38.234559999999995	27.13972	29.90417	30.80953	37.062129999999996	26.61774	26.73416	25.438579999999998	27.96348	31.986890000000002	27.6487	27.85104	32.25784	25.6357	20.116120000000002	22.324460000000002	31.095059999999997	22.23141	21.895410000000002	26.354390000000002
ACTR3BP2 /// ACTR3BP5	31.41023	31.07159	34.275015	35.70294	32.83832	34.31407	32.05663	35.5312	31.928955000000002	34.486940000000004	28.978455000000004	30.3001	34.278875	27.433265000000002	26.895995	27.060895000000002	33.544329999999995	27.593185000000002	28.583905	34.65087
ACTR3C	76.00211999999999	73.95515999999999	87.98872	103.22963	80.91078	96.95018	214.79389	47.870670000000004	41.15296	71.70228	63.39185	47.11372	79.1214	76.08811999999999	90.03353	80.97376	174.81021	51.97535	43.74203	61.91096999999999
ACTR3P2 /// ACTR3P2	37.85341	37.188629999999996	47.58744	38.453990000000005	46.92635	36.292970000000004	40.14573	36.06978	41.535959999999996	37.902229999999996	35.74386	30.61277	41.4412	34.06021	32.68063	29.52725	36.95893	30.75259	37.23687	38.908559999999994
ACTR5	37.274995000000004	34.609345	42.518105	39.163235	42.443275	47.219515	83.72371	49.111675000000005	60.08522	34.106674999999996	37.753875	35.044489999999996	42.778485	45.836969999999994	58.427115	50.076885000000004	80.23085	51.517855	64.42202	46.25128
ACTR6	157.39962	144.59238	197.429115	147.279145	127.048365	164.851595	174.022485	139.61320999999998	113.3518	320.26588000000004	131.12007499999999	118.706295	183.61650500000002	157.097225	147.408475	132.625365	152.62941	135.26834000000002	113.13856000000001	283.19511
ACTR8	76.93472	58.44598500000001	61.181259999999995	57.301309999999994	71.927665	70.51829000000001	59.087075	63.587205	71.933655	57.182655	70.46698	51.828495	58.745485	62.61353	78.72897	79.73871	55.961455	58.162175000000005	66.670715	58.44973
ACTRT2	18.90194	17.910529999999998	19.14583	20.235429999999997	18.790770000000002	18.722070000000002	21.1512	16.18615	17.189629999999998	18.17689	20.802770000000002	20.27773	20.84489	18.77666	16.972579999999997	20.5256	19.832179999999997	16.72756	16.071820000000002	19.14909
ACTRT3	39.379670000000004	30.66468	30.34337	28.435209999999998	25.9577	34.874359999999996	33.84053	29.44645	27.691359999999996	29.793259999999997	37.503479999999996	35.19142	35.85565	39.85983	32.78756	48.70533	32.21382	53.8278	62.03083	40.2011
ACVR1	236.13985	189.92063000000002	172.89177	206.56393	192.23645	245.29446000000002	360.19245	348.62699999999995	301.74859	334.43838999999997	224.4099	162.09435	156.11755	217.66657	214.90495	222.19721	338.99172999999996	355.68281	343.49461	322.84544
ACVR1B	33.616655	36.01329	41.841885000000005	33.473275	36.578540000000004	40.333375000000004	39.366025	39.05027	36.400279999999995	31.966775	42.439765	31.91335	34.976034999999996	36.76260500000001	36.9842	31.945539999999998	38.8477	36.045379999999994	30.56568	34.42769
ACVR1C	132.11999	124.27680000000001	91.233885	63.964870000000005	74.3348	72.21860000000001	67.29502500000001	33.14664	40.658	50.517165000000006	122.773715	101.702775	81.48901000000001	74.061665	95.783935	60.71355	66.21805499999999	35.02093	37.458435	43.932615
ACVR2A	174.724875	132.524575	120.71837500000001	109.65071999999999	103.762345	121.32774	142.273865	156.83855	93.734025	84.705615	147.78722	125.105565	121.15171	109.75378500000001	128.663795	131.389785	141.181625	170.57055	113.87995500000001	90.85153
ACVR2B	39.429990000000004	36.84641	38.15852	38.42432	42.19028	44.043240000000004	42.270109999999995	38.8443	38.79785	41.6826	41.1299	43.429959999999994	36.5381	36.303129999999996	37.466570000000004	30.79802	35.29779	30.342679999999998	39.8064	38.57992
ACVR2B-AS1	36.13711	29.30108	42.60137	36.88678	40.685790000000004	37.06232	38.36577	36.53453	43.87562	45.32134	41.760940000000005	37.71294	43.43701	35.520309999999995	35.95602	30.52624	36.776720000000005	30.379540000000002	34.29205	36.610279999999996
ACVRL1	190.31154999999998	185.58838500000002	102.299865	176.06645500000002	138.79521	156.98576	112.67562500000001	67.03348	71.429615	42.551045	183.59947	179.75626	104.34865500000001	176.96187500000002	169.010495	167.76228999999998	110.87442	69.08324	77.25297	49.374205
ACY1	18.51772	26.44159	16.36843	23.75209	19.67313	18.91924	16.00328	22.27411	23.48198	17.260460000000002	20.646620000000002	21.813679999999998	22.2997	19.6425	21.121660000000002	17.97458	17.86249	20.63567	21.21151	23.12285
ACY3	40.393	40.425735	49.50671	46.233059999999995	45.227515	49.3193	51.88069	62.995255	41.187315	35.17899	39.540445000000005	37.03672	42.374025	43.73641	58.306285	46.07445	52.002435000000006	51.847674999999995	40.915165	23.8067
ACYP1	78.41399	84.36128000000001	124.64568	104.00499	124.44635	92.09700000000001	118.66071000000001	141.28463	64.73848000000001	140.29408999999998	76.02964	71.50681999999999	124.58908999999998	116.74951000000001	152.80969	92.53543	110.39781	153.63468999999998	75.30538	140.76877
ACYP2 /// LOC101927144	141.44832	104.81706	171.89176	156.5371	151.93077	139.03343999999998	162.0928	126.02568000000001	101.91904	65.3753	122.23623	74.59571	135.94743	164.73248	171.62605	137.55555	150.38205	117.4969	120.35283999999999	62.065540000000006
ADA	38.832179999999994	36.12793	54.323930000000004	47.289629999999995	40.598535	58.66766	158.061045	115.21308	142.206365	41.397825000000005	40.302655	26.58097	47.54162	48.60665	48.18001000000001	72.55845000000001	153.014845	119.540735	135.613645	38.952085
ADAD1	30.975915	25.15398	32.79295	27.4412	31.67853	29.79661	28.70843	29.928775	35.117819999999995	33.46246	25.446820000000002	30.391579999999998	33.789289999999994	29.720930000000003	22.924715	25.327530000000003	36.051775	31.132869999999997	27.736169999999998	29.722920000000002
ADAD2	25.16079	26.0032	29.71224	18.6967	28.87213	24.60489	27.642840000000003	27.78695	24.71406	26.575409999999998	25.76354	23.173460000000002	26.54218	24.69671	28.59668	24.23145	24.51062	23.38777	27.69385	30.31826
ADAL	43.50723	25.52703	38.53692	33.62303	30.12733	31.16024	45.35137	36.87427	37.37472	23.76436	35.34003	31.434829999999998	36.30616	36.58254	42.57887	34.80384	32.687329999999996	34.6817	41.72415	21.31229
ADAM10	106.25477	84.73444	94.91866999999999	76.42319	84.1329	74.93415	86.33928	73.98406999999999	81.51294	74.20293000000001	88.69515	60.778830000000006	71.61118	71.60517	112.47516999999999	76.04137	75.83789	78.8863	87.62024	63.21781
ADAM11	23.01763	21.732999999999997	22.21571	22.743679999999998	20.65549	24.787235000000003	21.98179	21.392855	20.14782	24.849455	22.373835	21.65182	24.473335	23.31786	19.30538	18.71891	24.692300000000003	18.883960000000002	20.882785	20.138125
ADAM12	21.32978	24.20649	26.28831	25.62108	26.95747	64.69754	34.11508	47.2706	284.73115	29.01708	19.180120000000002	19.066329999999997	22.272389999999998	22.09048	20.13403	60.4854	29.5449	51.764720000000004	305.22773	24.185879999999997
ADAM15	96.858965	117.114405	93.74524	93.19256000000001	91.16095	116.410335	98.640895	118.43800999999999	121.733605	117.045405	92.711525	120.98633000000001	98.148895	103.57263499999999	95.89064499999999	119.68778999999999	98.29736500000001	103.76545	118.90686000000001	118.40059
ADAM17	134.05469	97.96687	113.67046	104.77739	106.03216	137.4702	198.80716999999999	153.29619	233.73744	76.55413	102.53345	81.64825	98.06828	106.4052	134.06793000000002	150.05341	186.86907	166.794	237.26397999999998	75.78829
ADAM18	20.894995	20.13515	20.178240000000002	17.712105	24.54765	20.663595	23.70762	25.388399999999997	22.88165	19.263185	21.438584999999996	24.823265	20.48454	21.87569	21.181874999999998	20.89508	24.43919	21.469735	22.26363	19.454805
ADAM19	37.877615	39.462305	38.91583	32.927929999999996	39.50499000000001	83.35775000000001	88.935595	118.12752	234.86891500000002	106.37958499999999	38.857009999999995	32.409195	33.70343	39.27584	43.59699	72.39745	89.091665	113.56931	245.341445	105.51618500000001
ADAM1A /// ADAM1A	81.1488	44.41067	47.313140000000004	39.30615	53.907430000000005	55.05951999999999	60.89315	43.418490000000006	38.05151	55.98443	80.31735	33.09916	38.473459999999996	50.97895	61.90923000000001	36.619170000000004	48.78832	39.73812	58.2443	53.66536
ADAM2	16.039170000000002	16.00376	20.9946	18.25477	17.18163	20.403589999999998	17.24561	17.892670000000003	16.237479999999998	21.85442	16.07628	16.00745	16.761570000000003	16.0008	17.71229	19.79945	17.46051	16.0009	16.00096	16.88818
ADAM20	24.37303	21.066065000000002	23.5313	24.348149999999997	22.653135	20.67124	20.629005	21.334775	22.88334	27.54579	22.00488	23.356279999999998	26.073999999999998	25.875104999999998	22.87414	22.54218	24.552895	23.90417	21.683795	26.361085
ADAM21	23.032960000000003	28.641765	34.481700000000004	31.432765	29.813225000000003	29.043174999999998	30.433419999999998	28.898159999999997	32.39775	30.083509999999997	27.346049999999998	31.486040000000003	36.214445	29.670105	25.46589	34.43081	28.304359999999996	27.045725000000004	26.705325000000002	27.132469999999998
ADAM22	23.862845	24.057945	22.192675	21.429905	20.610905000000002	22.428005	21.878365	22.91043	20.706125	23.30357	24.74383	22.987975	21.5355	22.284475	21.383429999999997	19.88955	21.53173	24.320475000000002	21.604235000000003	21.39944
ADAM23	22.893805	27.134715	27.347835	26.10776	25.341565000000003	30.02061	29.823115	29.19536	27.48235	26.746000000000002	27.32101	24.05258	24.812044999999998	29.207569999999997	27.601380000000002	26.069665	29.850744999999996	25.91105	25.482195	24.056624999999997
ADAM28	29.41485	25.568604999999998	30.45495	23.94464	26.341925	23.242044999999997	28.740724999999998	27.933535	28.53751	21.627975	29.305715	22.42225	28.842365	26.43723	26.723554999999998	25.43413	22.87539	24.5838	24.96438	23.70196
ADAM29 /// LOC101928551	23.47953	27.88502	26.77747	26.22263	16.94976	22.22789	23.15506	19.76855	25.21931	48.33869	17.56212	29.47462	21.71869	24.58952	21.2026	24.60056	23.29016	27.79594	22.03613	30.01547
ADAM30	17.637285	19.491575	23.17914	22.196735	20.68148	20.564455000000002	21.922349999999998	23.012525	16.007145	18.80287	22.42349	20.48697	22.256520000000002	23.175065	23.034145000000002	25.641305000000003	22.60613	22.354175	18.007485000000003	21.755854999999997
ADAM32	27.426470000000002	30.95942	34.73451	37.25243	38.07012	40.45104	32.1761	33.162729999999996	53.60408	47.602579999999996	22.82595	38.110209999999995	33.350429999999996	39.942370000000004	28.39279	39.39825	24.91157	33.837540000000004	61.61065	42.383390000000006
ADAM33	103.19937000000002	175.907725	68.075405	96.296005	74.78912	86.08138	77.64702	74.930185	63.476985	129.426265	131.24875500000002	269.72792999999996	93.394425	103.17092	82.544605	107.46468	116.45986500000001	98.50133500000001	89.43223	167.322785
ADAM3A	27.45962	21.94838	23.944000000000003	17.30075	18.69792	28.4018	21.517889999999998	24.21975	19.88266	16.00206	16.67251	17.01207	17.60568	18.49258	16.4224	17.12825	18.07667	19.0894	18.61037	23.832320000000003
ADAM3B /// ADAM3B	19.26505	20.932389999999998	16.0079	16.0022	18.8845	16.51972	16.520570000000003	18.25159	23.0161	16.008860000000002	16.642960000000002	17.08043	16.00303	17.61082	18.396810000000002	23.82925	23.650760000000002	17.44691	16.87839	16.00194
ADAM5	21.112955	25.3331	23.181575000000002	21.793065	28.222125	24.840215	23.002585	22.29967	25.5254	27.238785	23.23585	22.548650000000002	25.323445	26.311194999999998	23.0801	22.95383	25.89729	22.636505	24.77816	30.24519
ADAM6	29.960040000000003	32.245870000000004	29.95482	33.05332	29.219759999999997	34.3091	30.350379999999998	28.288390000000003	32.964620000000004	34.70584	33.76148	39.71743	34.63763	27.9164	28.20089	28.525540000000003	28.0085	26.515690000000003	26.95441	28.02314
ADAM7	16.36145	21.851020000000002	33.5179	17.6512	26.44349	21.32268	18.56073	22.6633	23.644029999999997	32.033390000000004	23.22024	23.14581	24.19057	20.61832	22.733629999999998	20.70646	22.542189999999998	26.16874	24.44899	25.50769
ADAM8	31.547455	25.560425000000002	40.34296	43.51496	27.9556	43.890474999999995	36.68312	243.85794000000004	84.12076	28.67924	28.304755	27.443275	39.94052	42.401875	30.633580000000002	53.347525	35.66605	252.406325	89.659295	28.763554999999997
ADAM9	82.66083	35.20389	70.0757	53.36699	74.18909000000001	67.79754	94.38083	78.3758	85.69444	38.895590000000006	85.44714	38.6932	69.85898	63.813759999999995	106.82886	62.64274	96.93474	83.1025	94.67124	51.41948
ADAMDEC1	2670.64828	185.48279	1510.95815	1839.6198399999998	1643.50271	655.2193	937.87916	507.91193	277.03369	148.38873	2421.81453	144.82675	1459.25621	1816.2482100000002	1616.8378599999999	566.05012	819.7080599999999	493.81335	304.71305	113.00058999999999
ADAMTS1	119.657365	204.716785	68.484515	127.38369499999999	135.30641	69.980155	120.133715	101.34775499999999	50.842165	31.292585000000003	111.81897500000001	162.99992999999998	63.049060000000004	127.82611	151.71944000000002	64.54843	105.78156000000001	92.80318000000001	59.02037	35.615195
ADAMTS10	36.314944999999994	29.43833	32.178039999999996	36.449755	27.918425000000003	27.664675000000003	33.91401	32.562165	32.200415	38.248000000000005	36.91676	40.718509999999995	37.962399999999995	42.156760000000006	32.432914999999994	50.34348	34.800489999999996	46.6311	33.734095	48.387930000000004
ADAMTS12	21.465435	24.927365	26.493735	25.492150000000002	29.043955000000004	83.046915	60.801179999999995	88.86594499999998	119.95647	49.074915	24.030135	27.894890000000004	23.39821	26.690955	27.335404999999998	76.64791	57.165775	89.89749	137.49543	55.28494500000001
ADAMTS13	28.636120000000002	26.655285	24.125355	25.53772	28.234679999999997	25.20706	27.174185	24.654739999999997	27.89709	28.12822	26.014705000000003	22.164830000000002	26.319180000000003	23.29551	26.570135	25.767705	24.5955	24.445439999999998	26.04206	23.35143
ADAMTS14	56.440369999999994	81.37165	55.19509	56.04093	56.35963	60.70151	59.754369999999994	61.27049	59.28703	77.50823000000001	52.40126	67.08693000000001	48.12551	54.644690000000004	37.2007	47.46885	52.33865	42.7879	46.77475	64.39823
ADAMTS15	30.41977	38.80098	29.57914	26.093065	37.90563	28.272194999999996	22.878725	21.380525	23.347305	17.509295	28.624969999999998	33.45261	28.91171	27.88391	39.660105	23.97162	21.508425	23.7558	23.021745000000003	18.045775
ADAMTS16	18.477120000000003	16.032870000000003	16.00323	16.00143	20.49169	16.000989999999998	18.70269	32.314409999999995	57.81219	16.00132	20.04102	20.9213	20.96303	16.74089	20.1103	21.53358	18.9523	30.584870000000002	63.65413	25.14535
ADAMTS17	25.265	30.557290000000002	30.121570000000002	22.35587	27.525129999999997	29.65134	28.90625	23.03275	18.625729999999997	20.58539	24.65026	19.98096	25.298920000000003	21.94966	22.27413	27.82021	28.455859999999998	22.352320000000002	22.530829999999998	24.564320000000002
ADAMTS18	26.22947	29.727089999999997	32.907959999999996	21.870615	26.86451	31.623775000000002	28.852494999999998	35.40198	29.65386	31.96458	25.801335	33.23578	31.38738	27.070895	27.089644999999997	26.989504999999998	31.911185	25.40868	26.175069999999998	32.774595000000005
ADAMTS19	18.43995	21.553355000000003	19.437089999999998	19.773255	21.173755	21.006140000000002	20.80831	19.664935	21.354065	21.043015000000004	19.25262	20.46333	20.34487	19.171975	19.889555	21.284835	21.030315	17.860855	20.92957	17.542365
ADAMTS2	24.645329999999998	22.65405	23.88843	28.452440000000003	25.08012	34.23936	28.39648	27.866159999999997	40.20497	30.528470000000002	23.011870000000002	29.11702	26.041179999999997	27.44452	27.523259999999997	41.17201	35.00432	31.82708	48.407140000000005	37.14182
ADAMTS20	34.75173	38.171375	41.010825	35.360440000000004	36.08298	42.575665	33.727734999999996	30.768865	35.948674999999994	34.546365	38.453410000000005	42.791655	42.815925	32.951809999999995	27.867825000000003	41.23456	36.652815000000004	31.232185	36.77236	34.112295
ADAMTS3	20.99857	21.344910000000002	20.8167	22.41947	20.822860000000002	29.50426	26.655490000000004	30.19156	27.21388	22.444029999999998	21.49661	24.40101	16.36651	25.55255	18.32098	24.11345	26.69238	31.224109999999996	27.0564	26.79441
ADAMTS4	29.37388	29.71746	38.05546	36.106559999999995	34.96095	28.169190000000004	31.66276	28.753840000000004	30.263859999999998	42.57189	36.69331	38.09362	37.96454	38.22802	31.42162	33.531279999999995	30.53162	28.926740000000002	32.74159	34.414770000000004
ADAMTS5	51.78252500000001	65.466645	52.892089999999996	48.439054999999996	56.280660000000005	53.87505	75.695225	84.188055	96.03358499999999	37.267065	45.389469999999996	51.143935	39.86798	56.330510000000004	69.64552	59.55607	67.00372	84.750205	118.79548500000001	37.641425
ADAMTS6	24.30594	23.1244	20.67831	22.92972	21.3372	24.66029	24.09974	24.57368	25.40361	25.34093	21.86758	22.26381	22.23944	20.610670000000002	19.37346	21.80097	26.00177	21.27423	22.874779999999998	24.45591
ADAMTS7	25.9111	24.30402	22.8404	24.9991	19.83766	22.44194	23.19612	19.854	23.371129999999997	25.33299	19.30538	19.85602	21.28365	23.058889999999998	24.53758	29.1208	20.34354	19.66585	21.337239999999998	23.655089999999998
ADAMTS8	25.89079	31.300079999999998	21.98984	24.72982	23.55787	27.95443	26.494	23.87558	18.36785	23.74525	20.72772	24.688979999999997	21.50292	25.1533	23.34292	22.4628	29.206670000000003	22.308670000000003	18.36484	21.54348
ADAMTS9	31.25468	35.496165000000005	32.262965	28.23634	35.115255000000005	28.458334999999998	30.27594	31.13324	30.861555	38.823105	30.755890000000004	36.497225	31.423180000000002	26.400439999999996	29.982875	25.15929	33.322885	28.522	28.604029999999998	43.388515
ADAMTS9-AS2	20.552139999999998	22.17044	22.07991	19.55689	23.63222	26.496909999999996	20.72455	21.87702	22.81437	24.07254	21.10851	22.64956	20.394679999999997	21.53067	19.23358	20.978679999999997	21.833779999999997	24.03254	21.43854	21.94624
ADAMTSL1	17.91429	19.726354999999998	20.10593	18.54876	21.583550000000002	17.850740000000002	18.61992	16.85993	17.430455000000002	19.340915	19.459715	19.664540000000002	19.683815	19.93461	21.031399999999998	20.59588	18.073954999999998	17.340685	19.804859999999998	21.873885
ADAMTSL2	20.25649	18.97624	23.71726	22.774810000000002	18.358	20.75844	21.00219	22.51846	18.0483	29.17117	30.14263	32.13149	31.81005	28.82729	24.389229999999998	29.381140000000002	32.9305	27.980990000000002	22.79932	33.030570000000004
ADAMTSL3	46.62265000000001	49.40887	24.43072	26.81816	39.986605	33.79841	33.82492	52.5149	25.347845	27.888759999999998	46.811105	39.16005	23.787235000000003	25.923470000000002	40.2177	28.097105000000003	28.212069999999997	45.789789999999996	23.29034	29.18927
ADAMTSL4	25.308875	31.314974999999997	41.06748999999999	27.00642	35.881875	38.9452	29.138260000000002	29.9032	28.893195	50.12126500000001	29.730829999999997	31.27751	34.441625	34.12946	30.902125	28.49804	31.675865	35.558175	35.730615	29.89347
ADAMTSL5	21.49241	29.040459999999996	26.20821	27.676940000000002	23.259420000000002	21.00881	23.84222	24.25291	22.78797	28.018079999999998	22.36853	23.13553	19.224	22.48014	23.30455	27.102729999999998	24.73367	20.33631	23.39755	16.53356
ADAP1	306.741625	703.453185	465.123275	482.56353	387.95722	327.409935	403.65846500000004	997.7263150000001	666.37784	606.725605	331.94823	704.68763	477.99553000000003	524.1118799999999	482.47056499999997	390.237215	421.05556	985.15819	703.30707	732.324185
ADAP2	62.44504499999999	50.567989999999995	57.577310000000004	61.1906	50.53985	46.258424999999995	52.140805	67.20547	90.911645	35.724345	61.608360000000005	39.52545	52.714155000000005	69.728285	62.51641500000001	53.44315	54.046479999999995	62.549524999999996	106.17974999999998	32.269685
ADAR	911.00265	1130.61476	646.53069	840.5798900000001	806.4909700000001	886.8027	1122.06362	1087.65913	1535.7236699999999	749.99763	850.6047599999999	999.2877599999999	638.40521	793.89532	965.5531900000001	1044.08223	1062.51069	1148.14762	1502.9008800000001	765.3903
ADARB1	21.255860000000002	24.4275	25.27659	24.96996	25.26249	17.95883	21.524910000000002	19.93984	23.69518	17.77991	24.19616	23.93799	25.38296	22.922439999999998	18.72469	21.94641	21.47843	20.599239999999998	25.37914	16.01255
ADARB2	19.734755	21.5402	20.31849	18.25576	19.633755	17.879965	18.60251	21.906039999999997	22.831225	23.35454	18.391265	21.337629999999997	17.804945	18.77306	19.742600000000003	26.66892	18.00906	22.345835	19.424185	22.77136
ADARB2-AS1	29.664309999999997	38.59018	41.5425	28.102079999999997	41.193329999999996	35.021770000000004	30.39657	39.53573	36.479440000000004	31.73889	32.03436	40.13798	37.4376	27.88208	33.37766	26.18556	32.9952	31.96717	34.50431	39.09817
ADAT1	142.93546	125.72293	121.80118	107.94415	98.57219	100.96165	109.07411	115.86778999999999	156.9042	45.32909	132.52946	97.4836	117.94864	122.34289	129.09004	101.49671	116.75894	116.25055	177.99872	48.17947
ADAT2	35.269805	31.96461	32.538075	27.824825	33.204635	34.97826	43.766075	47.41849500000001	45.70054	61.29902	26.514765	35.65692	29.484834999999997	32.003545	34.61414	32.37608	35.008525000000006	41.71942	42.67809	52.97337
ADAT3	241.86093499999998	250.44981500000003	298.72834	247.00404500000002	285.35009	282.15187000000003	202.756795	196.51877000000002	221.60187499999998	364.30327	190.84532000000002	228.004305	223.25798	203.615345	180.41786499999998	229.16033500000003	232.154265	240.34365000000003	212.077385	263.248395
ADAT3 /// SCAMP4	64.14945	87.38195	69.87848000000001	62.294830000000005	67.49301	45.092729999999996	62.66911999999999	58.88429	56.30636	51.26546	61.621809999999996	65.2879	53.05986	56.63405	86.50194	65.2526	55.832280000000004	65.23241	52.8662	33.069140000000004
ADCK1	52.888999999999996	64.87853	75.94358000000001	69.02346999999999	63.558330000000005	63.42505	47.81776	58.808580000000006	50.973440000000004	35.55655	62.34048000000001	47.72787	70.46304	68.12151	79.67761999999999	67.96388	41.10003	63.06731	62.26409	49.66959
ADCK2	77.771335	71.40444500000001	76.03351500000001	73.092815	83.34090499999999	71.952485	88.42884000000001	94.38357500000001	72.55828	81.89300500000002	78.00110000000001	55.733845	76.10934	76.64578499999999	97.08668	79.173095	83.82989	107.539425	78.43216	100.906225
ADCK3	125.60792	106.07036500000001	92.713165	74.55613	91.206615	130.61954	72.94984000000001	72.076745	110.977605	56.64247499999999	113.96128999999999	91.174255	85.01585499999999	79.54511500000001	114.577355	135.32952	66.37756999999999	73.100905	121.47541499999998	59.09219
ADCK4	27.41881	39.3979	28.768845	24.65721	33.651795	40.70834000000001	37.15151	36.664970000000004	30.043385	36.180025	26.97757	39.433634999999995	30.87255	30.732464999999998	28.775505000000003	32.09447	30.939585	34.93515	31.70277	34.221795
ADCK5	46.86573	60.84939	56.71301999999999	43.15112	53.3626	55.238440000000004	92.36175	43.438140000000004	61.85268000000001	60.849340000000005	45.764309999999995	47.33998	43.22872	45.19964	62.10471	72.55230999999999	81.97575	37.63766	62.79354	39.1417
ADCY1	21.92775	28.30854	22.055410000000002	24.22379	23.3233	26.15617	24.28582	25.533739999999998	26.09733	26.94953	24.52263	27.51626	22.14637	23.489179999999998	22.11364	22.13203	22.4353	21.89999	22.9591	25.46337
ADCY10	23.445269999999997	22.31205	21.735835	20.526865	22.361759999999997	20.079995	24.87588	24.942225	21.291865	21.60277	24.841685	25.08493	24.495214999999998	18.857075000000002	21.650435	19.71177	23.224314999999997	24.67261	24.379395	25.795315000000002
ADCY10P1	20.119680000000002	23.191074999999998	25.299084999999998	22.25621	23.42139	22.0412	26.592350000000003	21.340290000000003	24.40878	21.851845	23.153175000000005	22.69198	22.93781	20.368065	20.02295	19.055215	21.454905	20.305765	21.95107	22.48326
ADCY2	26.05515	28.3115	23.69793	25.44427	30.74878	26.242459999999998	27.272540000000003	26.833809999999996	27.65062	23.77695	26.46508	29.692090000000004	21.62089	22.887829999999997	23.853089999999998	22.15426	20.27187	25.7869	21.02826	18.2126
ADCY3	58.20124	60.55858	56.47323	62.57358	68.71626	78.57061999999999	122.00827999999998	115.39826500000001	105.88733	80.23056500000001	57.222134999999994	51.11845	47.273155	68.298635	77.08866	78.042865	114.77802500000001	101.84681	102.19507	71.98715
ADCY4	35.16835	36.663109999999996	32.23912	43.8318	38.02041	37.994890000000005	36.5231	38.991440000000004	46.597570000000005	34.69168	23.26093	50.94917	34.60753	44.44743	39.64974	47.37092	33.332029999999996	34.28524	41.23192	25.36632
ADCY5	29.801565000000004	34.064840000000004	28.80358	27.558419999999998	26.347335	27.997594999999997	28.013215000000002	23.16946	28.983594999999998	30.145225	26.322329999999997	26.93506	27.62368	29.836265	24.23193	25.317155	26.24261	21.37372	24.048975	24.62804
ADCY6	118.69944	77.31325	82.65151	77.19282	106.49073999999999	65.7681	61.89058000000001	61.4756	52.16255	37.38905	120.56755	67.01946	66.43128	92.99597	127.22576000000001	70.53823	60.79006	62.65906	57.902409999999996	49.50574
ADCY7	88.128005	68.883155	70.061035	77.9113	70.71338499999999	117.53099499999999	88.01420999999999	108.418975	112.11794499999999	157.00711	82.87245999999999	52.56935	60.226525	77.05037	68.217445	78.26561	65.94138	83.574485	102.71060999999999	129.63122
ADCY8	22.548920000000003	19.13717	20.2269	17.917820000000003	20.01819	20.27851	16.62973	21.60458	22.81588	16.15703	24.82336	22.944010000000002	18.114320000000003	20.11824	17.91376	18.58794	19.883760000000002	21.544320000000003	16.82161	17.518079999999998
ADCY9	106.81428000000001	356.86073999999996	123.31781000000001	204.15457	136.28919	191.40673	140.47537	157.68018999999998	133.94738	148.73638	209.44943999999998	293.4787	173.6083	204.53128999999998	167.40407	187.87775	118.74881	186.82981	147.14858999999998	119.18123999999999
ADCYAP1	26.543435000000002	27.365705	34.28286	20.36831	30.808654999999998	36.0519	25.83958	30.9386	25.571735	27.38912	24.376435	26.676955	34.56310499999999	23.551030000000004	24.0456	25.622555	24.90537	26.705379999999998	20.86671	25.755245000000002
ADCYAP1R1	24.588725	23.112744999999997	21.853575	23.938495	25.258675	26.11623	22.978935	23.915275	25.42533	24.990145000000002	25.44586	30.252915	25.359170000000002	23.10874	22.4329	22.379435	21.11008	16.06533	27.31516	35.091125
ADD1	220.150735	235.697925	169.49077499999999	159.90766	199.34581500000002	140.23309	155.811395	160.11663	143.809955	75.512225	195.12193000000002	210.06216	148.55535	151.394015	230.52106	172.41122000000001	147.55710499999998	171.202365	155.77154000000002	56.922395
ADD2	26.014580000000002	24.13212	24.045275	24.90602	24.764505	26.15055	23.20486	22.261899999999997	28.137085	23.844974999999998	23.319265	22.690150000000003	23.190019999999997	23.19042	25.06905	24.680455	22.843175000000002	21.303	21.329925	21.876064999999997
ADD3	1139.97615	907.92402	855.980005	763.815505	1031.012045	998.426275	1187.3004	1057.586855	886.912585	926.48702	1053.572775	739.421145	788.75921	730.982735	990.5911000000001	923.67368	1099.48539	1032.7983649999999	860.1212099999999	827.000125
ADD3-AS1	26.049670000000003	26.94023	36.05177	20.125529999999998	24.585160000000002	26.12408	29.981640000000002	33.231640000000006	36.40702	43.21543	24.163610000000002	25.11595	23.53012	23.93001	23.89271	25.89299	27.890220000000003	32.009409999999995	31.448	31.126479999999997
ADGB	26.58721	17.86763	32.207	25.40849	20.15296	19.88389	21.17904	19.37435	16.00214	17.19887	21.88937	18.99972	33.304140000000004	27.109370000000002	17.517970000000002	16.81383	19.5956	20.095879999999998	19.83057	20.84198
ADH1A	131.30508999999998	110.78945	282.34629	98.52808	85.69542	99.848	49.49113	41.27519	21.82753	25.180320000000002	148.64144	98.94558	257.35087999999996	93.70237	91.44965	65.2923	47.2459	41.19912	22.471320000000002	16.00381
ADH1B	196.41684499999997	237.075655	112.13435	217.44889	184.217555	70.99584000000002	85.16838	43.70518	20.891755	17.547739999999997	182.608685	204.166915	101.74716	206.304755	192.94099500000002	74.92549	77.727525	39.520335	21.489845000000003	19.994835000000002
ADH1C	3005.93747	1651.56964	4687.4488200000005	1838.4988399999997	1884.38865	1642.74279	708.2122400000001	635.37625	20.56788	82.34753	2889.34318	1569.68925	4456.29695	1940.96836	1991.37823	1654.38225	708.39986	650.4655700000001	17.3589	85.89754
ADH4	20.62016	20.499915	22.728555	19.70043	19.13538	20.735605	19.384875	21.458399999999997	21.21974	16.530255	18.95691	22.456155000000003	21.306845000000003	17.22419	21.114829999999998	18.425625	19.81965	19.299205	19.641135	19.12646
ADH5	844.689685	797.544335	1098.39958	802.61392	938.913175	683.461225	579.476245	576.29847	403.406375	810.070265	801.7001	744.0394849999999	1079.646435	761.56329	1051.630915	701.97305	540.9223850000001	588.377845	388.299045	768.576495
ADH6	103.612905	92.03428	109.99564000000001	54.805155	129.740335	52.373920000000005	88.816005	29.444585	16.227985	27.621499999999997	110.547375	83.16201000000001	107.8072	67.580905	173.057995	64.845455	79.962855	26.17605	21.792054999999998	38.535340000000005
ADH7	31.91685	26.31836	25.12538	26.37663	22.91444	24.764210000000002	23.77272	30.44482	27.04478	34.01893	26.65492	27.5063	26.24128	29.53367	24.02429	24.53722	27.686490000000003	20.78666	22.71715	18.324189999999998
ADHFE1	37.61067	44.694590000000005	30.52627	32.320440000000005	39.01162	37.71433	33.7866	29.1919	29.117140000000003	25.85516	39.37186	43.5097	27.375359999999997	33.58613	28.96521	22.973370000000003	31.399109999999997	29.8548	22.259629999999998	33.56812
ADI1	1281.25851	684.16079	1132.49394	1119.19083	1157.41115	1075.59501	1363.79442	831.77682	908.25958	673.7296299999999	1267.88015	589.53949	1174.88304	1108.11193	1140.73812	1024.66922	1324.13537	837.1927400000001	981.68398	613.20122
ADIG	30.102345	31.667789999999997	33.990105	34.72343	35.955124999999995	37.15687	32.55193	33.57065	38.17313	42.171569999999996	28.4085	37.4639	33.88639	35.297335000000004	31.229505	37.679605	33.13859	32.987015	33.411685	38.693965000000006
ADIPOQ	151.16388	1774.45891	82.42214	150.70459	526.22285	116.61746000000001	71.23729	101.89817	75.92515999999999	30.822309999999998	138.79268000000002	1284.26654	39.624309999999994	140.74896999999999	502.61978	93.87313	32.60045	64.09816	129.38017	22.29549
ADIPOR1	365.82065	262.46134	355.92659	376.27645	319.65125	399.41222	420.90130999999997	552.18618	597.47139	296.0458	335.85492	206.29631	334.84165	361.83734	349.85172	427.48415	397.63288	558.64976	625.03203	292.90516
ADIPOR2	509.02241	472.11078	412.25622999999996	486.23664	477.82437999999996	419.42772	408.88726	408.05008	391.05507	153.47763	516.0939599999999	459.89100999999994	439.39352	504.72171	564.53131	479.96320999999995	374.03294	419.06933	419.22098	178.92508999999998
ADIRF	472.18147999999997	1236.9819	579.84344	457.03399	681.46186	639.6834	255.67942000000002	1848.63335	446.19413	1895.3367899999998	438.76434000000006	1193.90436	558.74625	419.20878999999996	809.4591	838.23158	252.98032999999998	1923.21059	447.37384000000003	2018.7071899999999
ADIRF-AS1	24.43421	43.812329999999996	33.6414	43.1586	42.11874	31.48395	38.11837	25.3321	40.92414	36.736090000000004	34.55577	45.2903	40.05433	32.57137	32.22735	28.6177	31.6281	29.87235	31.2173	43.19724
ADK	205.48846	216.172865	325.988975	275.10076000000004	213.169645	221.319885	185.025195	254.92225	277.29612499999996	324.78908	186.633085	179.82086500000003	310.721585	259.77608	253.653345	226.79835500000002	185.18851	273.40721499999995	274.38303	294.06386
ADM	639.35314	481.28442	497.24530999999996	865.3164199999999	340.22035	732.82296	909.88266	462.86614000000003	479.75420999999994	143.34654	571.31743	388.70197	455.48792000000003	857.16016	368.77779	664.85072	812.6727900000001	389.93694	441.17411	128.12488000000002
ADM2	36.526920000000004	32.26679	42.612429999999996	47.680640000000004	41.2381	35.17111	43.697390000000006	31.385270000000002	31.196479999999998	49.322790000000005	52.79212	22.628510000000002	65.84647	63.869330000000005	31.31881	23.31026	46.196870000000004	24.86489	24.99212	33.08056
ADM5	22.48327	25.527079999999998	28.527340000000002	27.856759999999998	29.98242	28.680529999999997	25.00527	31.371470000000002	24.4354	24.76255	29.5268	33.1058	28.570459999999997	29.022990000000004	26.618159999999996	27.24935	27.35397	36.4099	23.10859	21.71503
ADNP	414.88369	316.33489499999996	316.609325	299.46168	325.838575	487.83166	605.00379	576.42032	572.41742	592.643975	386.72902999999997	250.49403	284.908905	305.30442	333.31998	470.873255	542.7884200000001	499.25408000000004	563.0892	523.12738
ADNP2	141.97855	179.9708	145.45653	151.88181	143.288745	151.4863	131.81888	151.76	160.745835	120.39145	130.92802999999998	146.356595	137.492935	154.20513499999998	160.107695	152.12905	120.53907000000001	151.76846999999998	174.02214	145.889955
ADO	196.904255	162.39099	216.87376	245.13156499999997	199.429145	256.54207	236.41609	326.24641	367.045575	538.815175	182.35854	135.858735	200.22457000000003	241.686075	233.58014000000003	234.008475	212.27795500000002	317.862925	373.248325	557.733175
ADORA1	28.325235000000003	30.306549999999998	24.956245000000003	23.15278	25.80847	33.075795	31.541979999999995	30.377589999999998	26.95951	28.778255	28.209125	25.6224	27.347705	24.306925	26.13374	28.88313	27.405345000000004	26.90813	29.116485	29.61681
ADORA2A /// SPECC1L-ADORA2A	39.73659	45.3569	49.16571	38.85368	37.08535	34.78111	35.00347	39.35478	37.920429999999996	39.704209999999996	39.43932	33.31973	35.92665	52.03771	45.10986	25.98345	41.1702	38.26977	49.18939	28.404329999999998
ADORA2A-AS1	43.492104999999995	47.976575	82.53939	42.626735	48.913970000000006	47.621245	38.373745	37.896755	40.910465	80.51617	29.313480000000002	30.20182	42.98022	37.781965	35.555295	66.70206999999999	42.823585	53.10918000000001	46.472635	51.24880999999999
ADORA2B	110.79614	237.43708999999998	247.76827000000003	279.81829	168.95273999999998	120.53443999999999	114.18471000000001	101.33899	162.93125	106.81007	105.75868	213.97687000000002	276.95402	274.45403999999996	208.63599	153.49278	122.42853000000001	120.42497	170.65841	127.51138999999999
ADORA3	49.600629999999995	24.827780000000004	42.31077499999999	57.707105	33.49657	30.287135	47.766279999999995	36.88487	43.78812	23.65228	52.779844999999995	24.359704999999998	54.457080000000005	80.30518000000001	30.272005	34.44251	57.87040999999999	35.358019999999996	86.334855	26.23814
ADPGK	122.154645	86.39420999999999	116.52697500000001	135.73515	104.060035	109.549255	148.38857000000002	137.60638	173.63542	119.81205499999999	105.790985	88.507585	117.73056	128.89734	116.021295	130.08528	142.0634	136.632465	173.07198499999998	128.18198
ADPRH	25.21115	28.69446	27.198970000000003	25.25381	29.09905	29.64722	33.876709999999996	28.778709999999997	28.969079999999998	23.03953	31.21227	25.83149	23.11137	27.722179999999998	28.75136	24.7976	29.58186	24.33867	31.780959999999997	20.25123
ADPRHL1	50.025665000000004	52.573095	55.019065	48.90246500000001	54.288214999999994	48.74422	55.316325000000006	50.70206	42.86310999999999	56.789265	42.898880000000005	46.537240000000004	46.919695000000004	39.501615	45.140425	42.18890999999999	53.484725	46.85807	49.58318	46.24351
ADPRHL2	164.58098999999999	165.53288999999998	145.29211	178.31226999999998	178.52206999999999	175.86731	176.11657	188.34718999999998	146.02066000000002	143.48946	159.52413	181.71643999999998	156.06056	219.84151	253.85577	248.5803	190.9578	223.31992000000002	180.12845	158.82617
ADPRM	100.34241	74.359195	94.84186	82.83081	83.63400000000001	83.78081999999999	63.38041	93.269485	92.39322000000001	58.48976999999999	87.813945	64.64292	88.03060500000001	83.66625	104.36752000000001	85.764815	58.289390000000004	97.250725	93.999815	53.37843
ADRA1A	27.4571	25.125	27.808025	23.910465000000002	25.615755	22.628735	25.526205000000004	24.700855	24.473374999999997	30.042175	24.815565	24.260355000000004	27.743660000000002	23.505895	25.616895	36.538489999999996	24.375075000000002	25.699015000000003	24.345824999999998	22.80131
ADRA1B	190.21501999999998	302.494	111.39186000000001	133.20734	163.49456	177.43436	115.4553	499.87527	119.35229	181.59698	184.18536	344.60545	133.68646999999999	125.78073	117.8413	139.93121000000002	101.24665	319.01686	81.78931999999999	210.84588
ADRA1D	26.72561	31.212425	34.87906	26.2021	27.967375000000004	28.719675000000002	27.89611	28.045045000000002	37.416475000000005	33.69514	27.30462	31.404204999999997	29.512079999999997	26.755924999999998	26.311125	23.056415	26.734235	24.742655	31.060805000000002	30.186745
ADRA2A	90.36171	129.66378	200.20841000000001	83.04136	94.95681	95.03533	77.48881	86.86936999999999	42.94121	16.70474	73.70439	95.01109	181.5679	84.26535	115.41909	92.51245	70.34177	81.28688000000001	48.11572	24.7724
ADRA2B	24.2721	29.517559999999996	30.2542	26.19588	28.942559999999997	26.14915	28.029040000000002	28.79063	29.39622	31.96115	25.0766	24.69193	27.287259999999996	26.932240000000004	25.70812	23.48689	24.3953	24.28315	28.152070000000002	27.12769
ADRA2C	36.55839	46.500370000000004	32.17098	41.37189	30.842259999999996	43.081990000000005	64.15706999999999	74.918	80.10902	98.48164	30.96098	38.85586	25.82686	36.4114	32.57662	40.910959999999996	64.44301999999999	46.77816	79.47838	73.09513000000001
ADRB1	28.59605	18.45723	23.2998	29.39388	21.37589	22.211660000000002	20.23732	25.09512	20.6553	19.76435	26.220740000000003	23.17665	24.04545	27.992690000000003	20.28415	28.35415	23.295939999999998	29.13525	17.082729999999998	26.835420000000003
ADRB2	47.9425	41.05427	45.544509999999995	38.19304	36.363929999999996	43.45817	33.13224	31.26575	24.667379999999998	20.883129999999998	47.54642	31.16905	35.18974	41.768609999999995	46.76206	33.808370000000004	25.69226	38.12255	31.216890000000003	16.0204
ADRB3	21.124065	24.595415	23.714645	23.947090000000003	24.99572	21.721809999999998	23.324559999999998	23.0061	22.433045	25.197625	23.556530000000002	22.433635000000002	23.772035	21.053455	22.60938	19.843985	22.704935	18.676065	17.70359	20.579095000000002
ADRBK1	55.28037	69.79264	63.21079	56.02295	54.46581	60.129569999999994	74.33085	50.89398	61.121919999999996	36.21199	59.194390000000006	89.25057	65.0736	74.16306	50.961009999999995	45.56892	89.31939	55.28488	62.712180000000004	48.0918
ADRBK2	33.3831	43.66663	32.272870000000005	30.98023	32.57778	37.635220000000004	54.9284	36.97887	60.83286	33.38425	40.14418	42.19545	31.295509999999997	34.52644	32.5665	37.34315	49.57035	31.01432	87.97391	32.09522
ADRM1	256.90166	448.16445999999996	309.92633	414.86727	304.76838	374.72746	947.6120300000001	586.78164	666.00657	367.17282	253.75044	433.05699999999996	318.54387	419.11498	412.4015	530.9116799999999	947.8330300000001	650.23255	702.8939	438.9474
ADSL	453.03949500000004	378.20984500000003	513.500085	534.049295	461.74681999999996	486.86812999999995	738.05413	596.153345	681.1817599999999	457.245905	458.61046500000003	354.88882	508.729865	539.9878649999999	563.07364	592.19273	729.084425	628.5846449999999	704.39374	525.61167
ADSS	169.78033000000002	154.72015499999998	194.940345	156.96922	175.68625	188.948315	181.400845	199.50959999999998	272.94597999999996	149.34486	158.13952	111.69048000000001	171.05910500000002	151.21226000000001	158.3143	148.00819499999997	172.130305	177.016445	276.10964	153.171785
ADSSL1	49.84004	46.993345	53.037195000000004	55.212435	50.794385	43.548289999999994	55.21863	43.163985	42.685705	39.684745	49.325269999999996	45.36725	56.853725	55.498875	36.90684	39.87773	62.410734999999995	42.340605	47.23078	45.408905000000004
ADTRP	977.9243349999999	876.4677449999999	984.962195	763.072825	889.5745999999999	704.72017	331.353425	117.69837500000001	46.077435	177.241465	939.5641149999999	772.14028	999.6286149999999	815.427125	987.959805	686.5619449999999	323.487065	115.41149	44.56682	166.502115
AEBP1	106.24876	148.86158999999998	66.66512	105.42681	74.97923	254.86187	168.81374	837.00424	996.1926800000001	100.76756	93.06621	114.44516999999999	59.30143	117.03645	110.07383	293.82261	161.89057	871.3540199999999	1042.97237	89.09919000000001
AEBP2	208.96453	206.50732	188.527075	164.147985	154.94486	276.5952	262.22283500000003	231.42789000000002	191.74702	701.1619000000001	179.09293499999998	156.00945500000003	162.71958999999998	168.85163999999997	151.757735	192.52838500000001	228.724135	194.35196	180.94503	554.961315
AEN	61.60281	72.18449	66.31836	115.09076	75.16641	86.87798000000001	160.64394	159.17917	123.29565	225.36876	56.02626	56.65749	69.25901	127.26592	87.69235	106.74456	155.96835	188.93623	146.38248000000002	226.88061000000002
AES	230.17607999999998	303.61183	250.41653	210.03817999999998	214.48046000000002	236.60622999999998	258.77494	320.09485	182.15753	279.62521	234.4078	239.54375	240.08827999999997	240.77126	282.95347000000004	296.19806	245.08571	346.42336	188.56192	284.9995
AF001548.5	21.254	16.00863	41.24834	19.82605	22.56697	17.67538	25.61741	57.92256999999999	24.60676	16.003239999999998	16.926820000000003	17.659129999999998	44.03838	27.350409999999997	25.63916	16.002979999999997	19.38365	67.38172	29.97656	16.00251
AF007147	157.25617	110.40743	109.20006000000001	110.22856000000002	148.38008	146.47236999999998	70.66463	21.74555	17.60631	348.38402	143.73798	96.91033	100.91575999999999	111.95346	143.60618	127.2937	64.9586	27.76895	151.44055	110.83146
AF067845.1	24.12097	23.27215	18.82478	26.62415	24.14021	25.47896	19.05626	19.73793	19.76131	17.49662	22.33203	16.00425	20.90053	22.02347	17.76931	21.51455	20.735960000000002	21.709039999999998	21.3254	21.5561
AF070581	23.245655	30.526674999999997	22.983695	24.718815	24.94207	26.299709999999997	29.19817	30.064719999999998	29.093360000000004	19.75402	22.316595	26.507685	21.211595	27.997265	25.378104999999998	23.539185	26.405445	29.870985	33.420905000000005	23.082079999999998
AF075036 /// OR7D2	22.166510000000002	24.602439999999998	22.60783	21.984804999999998	24.615434999999998	24.00826	23.861204999999998	26.317245	24.49973	29.60597	21.81692	25.018479999999997	21.78929	20.535055	24.94467	19.904049999999998	19.202455	24.703965	22.122265	32.47669
AF086102 /// RP5-994D16.3	17.44247	18.983320000000003	17.475170000000002	23.7003	23.87882	20.991	18.05252	20.20448	17.994410000000002	23.78901	20.08379	23.25555	20.00074	23.22371	22.790689999999998	20.78782	18.270120000000002	16.00368	20.38344	19.57153
AF086125 /// RP11-61A14.1	46.41856	44.48927	47.31204	56.4571	47.92775	42.454209999999996	40.67904	34.15777	40.3408	39.61567	55.25456	56.069230000000005	47.99358	51.47684	41.71945	45.40218	42.96901	44.48692	46.31602	41.113690000000005
AF086126 /// C16orf52	30.60623	34.70292	38.07549	33.7474	28.58023	34.00291	28.41553	26.93347	24.16566	35.49465	34.27904	25.90348	31.27484	32.76174	34.649809999999995	33.01468	26.8358	28.05619	22.52244	40.15465
AF086154 /// RP11-432J24.5	21.44395	26.809	23.95	19.7606	25.93789	24.56103	20.71283	20.98537	20.96661	21.39189	22.9498	21.62979	19.73334	17.62967	19.30494	21.52093	24.17982	19.19665	23.74461	25.52015
AF086184	23.60569	31.64058	24.38423	23.376070000000002	39.71277	24.80953	47.68529	25.251820000000002	23.87872	38.25772	22.54136	28.631040000000002	23.78076	23.79288	44.05356	22.20083	48.91308	22.462889999999998	20.2156	32.51598
AF086219 /// CTD-2647L4.1	19.66206	20.84431	27.57067	24.54562	37.04274	28.397009999999998	24.402479999999997	33.203959999999995	29.44977	25.39348	32.2263	33.00504	30.8585	27.70451	28.81581	26.1753	25.51689	28.73572	28.0813	24.28265
AF086288 /// RP11-768F21.1	21.41519	17.90633	22.79782	19.38016	22.60724	20.9428	22.07251	17.898770000000003	19.16416	22.118660000000002	21.751279999999998	19.2791	20.41005	21.19008	18.252229999999997	20.60025	22.89432	18.38975	17.87827	20.069370000000003
AF086294 /// RP11-485M7.3	17.73021	16.012	18.3671	21.28303	18.28965	16.0022	18.665879999999998	16.54297	18.21653	24.316979999999997	26.73145	21.62339	29.33738	47.84948	30.201520000000002	38.90597	26.2281	16.00321	25.71086	16.00297
AF090939	35.026140000000005	24.37368	28.77468	30.48224	32.33895	31.60337	24.232689999999998	25.7491	25.25262	38.70742	34.4185	31.376659999999998	31.1859	33.10346	29.7854	31.5134	22.77907	31.294420000000002	30.13782	36.08515
AF131215.3 /// C8orf15	16.44446	18.27358	18.519389999999998	16.197129999999998	16.59517	16.3227	16.00171	16.00074	16.00072	25.06718	16.00206	16.00181	16.02234	17.504189999999998	18.00457	21.06726	18.753420000000002	16.002679999999998	18.84486	17.81281
AF131215.4	24.33464	30.82033	35.44939	27.95666	35.45661	32.589620000000004	23.36644	26.856820000000003	24.491979999999998	32.76575	29.28968	22.913970000000003	27.87851	27.003159999999998	25.5501	16.01236	23.25355	24.91926	24.67934	26.48814
AF131215.8	25.01957	31.92349	30.14065	28.18502	32.60311	29.14985	39.73482	24.06342	29.766409999999997	43.664840000000005	25.92745	28.630340000000004	28.981140000000003	31.22624	26.00315	32.29616	43.71134	27.30367	27.19428	28.9733
AF186192.1	26.327859999999998	24.33867	24.843970000000002	26.6418	23.35843	25.578020000000002	23.08478	25.1926	22.46035	25.0193	22.05386	24.71445	23.27723	22.8185	24.26567	24.24298	23.43526	24.70523	23.23165	19.67321
AF198444	19.50401	16.00589	19.09037	16.65823	16.00935	22.83944	16.009970000000003	16.0034	20.97707	18.88901	17.89607	16.44504	16.00374	16.01353	17.34848	19.87395	20.4912	16.02863	18.444960000000002	21.84241
AF213884.2	33.49174	35.15028	36.128440000000005	31.682809999999996	30.630159999999997	37.27837	36.69768	35.91194	44.67275	35.797670000000004	26.428440000000002	28.767870000000002	28.81318	28.08288	31.248479999999997	20.75631	31.84652	27.847759999999997	26.19746	31.310240000000004
AF279780	23.36714	28.50116	29.08597	28.216720000000002	26.438190000000002	27.697979999999998	29.98007	26.963459999999998	25.74226	38.50918	25.04177	24.97064	22.97541	28.56946	25.75771	22.04137	28.26019	22.745739999999998	21.69712	28.9386
AF289551	39.868759999999995	66.41923	43.84636	35.36655	46.36937	45.88227	44.36347	39.64407	42.87293	64.47694	41.033409999999996	56.177080000000004	34.67155	31.28169	63.144090000000006	40.92722	45.59984	36.730290000000004	45.79079	73.00922
AF520793	30.4152	53.968990000000005	25.38758	21.30764	25.336470000000002	30.65015	22.580579999999998	30.26424	28.484920000000002	47.9961	35.38599	46.34608	21.39275	28.39665	28.806520000000003	30.71122	24.61883	38.78868	32.55271	54.368219999999994
AFAP1	221.10348	222.07521	119.8543	136.66133	187.69143	180.18523000000002	180.65659	179.12295	202.39139	181.36754	201.53517	200.37687	117.8292	161.47433999999998	217.75006000000002	199.47243999999998	173.83123999999998	207.6193	201.14433	158.77603
AFAP1-AS1	17.423299999999998	24.965835	22.61916	20.699375000000003	21.59662	23.998219999999996	22.091835	20.290845	24.397585	26.63035	23.685935	23.260915	21.525525000000002	20.685335000000002	22.062375	21.095869999999998	21.108955	19.461675	22.48041	20.880325
AFAP1L1	35.951715	41.812650000000005	40.14676	34.322010000000006	40.174094999999994	42.939595	45.189915	54.58797	48.485095	36.305135	33.74768	40.034895	37.025875	37.53046500000001	35.397265	36.303735	41.40235	44.846625	47.00134	32.79008
AFAP1L2	46.54611	42.7107	44.52122	37.41624	46.976659999999995	45.73305	38.91619	68.32055	35.18282	33.114670000000004	49.96587	40.05346	42.367509999999996	49.72475	53.32184	43.90254	35.62637	71.06429	39.6203	29.101770000000002
AFF1	37.21047	33.56327	29.7204	28.63985	30.824920000000002	34.44672	32.1263	29.24424	38.0204	32.30557	35.46413	33.66138	31.553759999999997	27.023559999999996	29.164990000000003	27.180390000000003	27.925259999999998	26.838540000000002	31.13829	27.05844
AFF2	33.898540000000004	27.235159999999997	42.12965	31.21054	36.28841	37.72548	40.4102	31.995959999999997	35.68756	59.3688	35.619040000000005	43.34042	31.02843	29.739240000000002	27.987759999999998	29.023259999999997	38.61716	35.25997	37.53125	49.227759999999996
AFF3	21.481434999999998	21.965415	20.502764999999997	20.72394	22.193075	20.476660000000003	19.1798	19.410114999999998	21.00902	18.11228	19.78649	19.018340000000002	19.959575	19.17461	18.67662	18.186935	19.93929	17.5442	19.428705	17.87631
AFF4	23.20148	30.248025	25.52912	25.306675	25.38313	24.15362	26.49651	23.857565	24.01578	24.394855	24.569544999999998	25.815395	23.546834999999998	24.452849999999998	26.214835	26.40768	23.935795	23.98981	24.51425	25.715754999999998
AFG3L1P	28.859370000000002	33.96792	32.42203	30.068	28.12746	25.08237	23.011879999999998	30.691470000000002	28.71943	32.02635	24.97126	32.653009999999995	27.966479999999997	32.87807	27.68158	28.52986	20.78118	31.4327	31.319490000000002	29.559479999999997
AFG3L2	228.0775	297.55827999999997	269.55757	216.85452999999998	231.23635	174.73856	143.71858	177.97214	134.80098999999998	79.56671999999999	232.19256000000001	248.00421	253.16772000000003	233.56063999999998	290.4408	183.83858	135.35488	164.07683	149.37079	88.74795
AFM	20.8806	20.94797	22.7615	22.87745	22.40931	21.16679	22.80144	18.719839999999998	20.549039999999998	26.68508	21.458029999999997	21.18585	28.043000000000003	25.876170000000002	18.774810000000002	25.62388	23.27832	24.727929999999997	20.17108	24.42558
AFMID	23.68196	28.765459999999997	26.24663	27.72895	29.229670000000002	25.33161	24.57566	24.60122	24.33973	23.8696	21.12288	22.73328	29.40052	20.76302	23.90044	18.719929999999998	27.741809999999997	26.32739	26.55906	33.95433
AFP	24.79551	25.49897	27.93178	19.40134	25.83233	19.82132	26.29532	25.40718	22.00364	18.87291	25.15618	27.692290000000003	27.109779999999997	24.48699	22.31009	20.71659	29.4951	21.70498	25.27891	21.39017
AFTPH	605.39477	519.143955	475.15221999999994	550.104375	480.24077	440.45448	454.063645	418.165005	413.63648	467.0113	615.3696699999999	508.46910499999996	502.13252	571.123295	553.75929	493.48614000000003	469.91023500000006	452.49684	431.18595	435.84716000000003
AGA	97.89466	77.55588	103.96126	93.91979	89.55283	82.40299999999999	69.82845999999999	89.48555999999999	85.49524	79.54831	91.61969	58.39428	103.41933	113.87196999999999	137.84364	66.12844	61.828990000000005	82.08667	106.68856000000001	79.40548000000001
AGAP1	180.37715	137.17166	105.10376000000001	102.40720999999999	134.57252	111.52193	155.12948	125.95683000000001	123.51858999999999	95.78243	159.50371	108.20926999999999	96.24159	103.86076	137.74378000000002	83.04968000000001	128.18475	85.39716	136.93535	88.27415
AGAP10 /// AGAP11 /// AGAP4 /// AGAP5 /// AGAP9 /// BMS1P5 /// CTGLF12P /// LOC101060581	65.51436	102.74504	79.95328	105.46257	77.27532	66.30808	77.10008	95.84486	104.37550999999999	88.05086999999999	93.5053	125.84433999999999	86.52225	103.50764000000001	96.41116	71.27237	78.21986	96.24079	103.44506	110.59966000000001
AGAP11	18.43628	23.303669999999997	18.32731	17.534785	17.4267	19.20959	18.70366	20.445505	23.44362	17.628515	19.311079999999997	20.46391	17.146479999999997	18.159155	20.26313	16.512645	19.594994999999997	19.93878	20.47352	20.536735
AGAP11 /// AGAP4 /// AGAP6 /// AGAP7P /// CTGLF12P /// LOC101060581	63.28591	76.59026999999999	69.60101999999999	69.40722	54.553580000000004	53.46626	59.623169999999995	75.45531	76.35016999999999	86.71783	63.62721	70.1639	60.86452	74.12865	64.63197	51.73043	60.1699	86.68111999999999	76.98316	94.36506999999999
AGAP2	16.53565	20.96879	19.38803	18.81393	19.94213	17.78566	19.22636	18.79865	21.37874	21.94881	18.37346	18.64236	18.44761	18.03341	18.21855	16.457810000000002	19.290760000000002	19.51976	18.48382	19.8902
AGAP2-AS1	31.59478	33.27541	32.58951	34.82546	31.167540000000002	35.14444	34.63515	40.57327	46.3782	55.62339	26.7166	23.629070000000002	28.18415	30.433770000000003	24.243000000000002	37.50923	35.83527	37.63539	49.76688	47.66525
AGAP3	44.72122	61.897490000000005	36.30387	48.256840000000004	38.4488	50.90558	64.08846	134.38262	55.62463	48.55001	39.58712	58.2958	31.529120000000002	46.47251	50.56415	68.39798	56.29526	139.13081	60.99109	43.27325
AGAP4	27.338359999999998	33.885670000000005	29.396320000000003	31.26362	43.74089	37.73806	28.28813	35.64515	39.38227	44.162279999999996	28.3306	38.28399	26.93378	29.598940000000002	32.25114	32.65178	21.327679999999997	33.115829999999995	24.39183	26.96252
AGAP6	24.195285	24.79388	24.329595	29.18385	25.60981	28.894460000000002	25.5214	25.780839999999998	28.191815	28.676769999999998	27.943635	36.70979	28.288135	26.236224999999997	24.989025	25.734305	25.02308	27.05398	27.80923	26.160510000000002
AGAP6 /// AGAP9 /// BMS1P5	19.82612	21.56792	22.312179999999998	20.32575	23.03406	16.11375	20.204520000000002	20.39337	23.42534	19.641379999999998	18.55511	17.57418	20.32324	26.09843	24.114639999999998	20.616139999999998	21.193089999999998	22.43658	20.64623	18.84088
AGAP9	27.713459999999998	30.39183	24.28775	24.70717	27.4343	25.01752	29.91853	27.24585	33.38244	27.346040000000002	24.276239999999998	24.47041	20.39549	21.43555	25.03497	25.1399	23.15888	19.34498	26.2907	29.228959999999997
AGBL1	16.60966	19.555329999999998	19.79897	20.97578	17.51737	17.52996	18.73716	16.71485	18.90977	25.889860000000002	17.47496	18.23095	21.8925	21.35799	24.82381	16.00178	19.11374	16.8201	20.29359	21.8607
AGBL2	24.49362	25.15595	25.24076	20.19214	22.858970000000003	24.3536	28.16409	18.3373	16.32319	20.4879	21.17745	17.65755	22.67168	21.62031	21.36119	20.1478	21.82495	19.71098	20.15063	16.00509
AGBL3	18.383879999999998	17.69755	20.0915	20.44443	20.07198	20.34895	19.00764	20.0225	18.85023	21.27365	18.95285	19.481279999999998	18.1587	19.32553	17.82207	16.006339999999998	18.48725	20.38494	17.23719	22.469620000000003
AGBL4	30.681350000000002	30.57168	34.467635	28.7499	30.635980000000004	31.089019999999998	27.651220000000002	25.594225	26.0442	36.50546	34.99443	44.32042	37.268	29.107715	29.840849999999996	29.806505	34.658335	28.270249999999997	24.711675	26.493105
AGBL5	42.37373	37.216229999999996	43.97283	37.83889	41.3225	40.47627	55.478030000000004	55.3514	46.25277	30.319329999999997	41.60686	30.07997	35.11951	35.86999	57.98369	40.1291	52.2945	65.27228000000001	52.275079999999996	26.16206
AGER	29.603095000000003	30.179775	34.37214	34.25313	33.058195	32.022285	29.69574	31.18715	36.779505	49.052225	28.65044	36.22362	30.85161	29.295004999999996	24.641755	34.635425	30.598370000000003	27.083184999999997	33.05553	42.337540000000004
AGFG1	101.70976	119.35048	101.91548	89.43419	74.95219	75.02618000000001	109.00214	118.46865	95.74383	88.08643000000001	89.93689	92.23506	92.3079	103.8027	86.48151	80.5603	93.84351	110.26924	114.01101000000001	82.56532
AGFG2	32.776095	28.5287	34.379059999999996	39.31627	26.737454999999997	31.639485	27.54923	27.91392	32.97892	29.541875	29.500749999999996	32.261295000000004	31.813205000000004	30.935145000000002	30.29043	30.242354999999996	28.521065	28.528979999999997	27.840075	29.357575
AGGF1	164.908795	122.61734999999999	149.00852	120.97373999999999	134.12774	137.798765	185.925425	136.43596499999998	136.066315	165.31150499999998	139.628385	80.051445	133.08865500000002	131.522435	151.232885	137.645825	174.13948	135.337425	148.28805499999999	148.88888
AGK	119.21862	102.60033	120.24637	121.85618999999998	109.38118	132.92298	176.20191	180.6705	134.63651000000002	220.79202999999998	104.56572	106.81878	116.12336	117.42315	130.99559	163.58118000000002	161.35736	229.59704	128.59891000000002	158.3372
AGL	679.03292	724.73893	600.3683900000001	433.31785	433.49582999999996	460.39742	383.08578	320.57277	199.80898	701.39838	590.0671	555.0360599999999	477.03078	426.46930999999995	416.4813	277.45271	338.79014	268.91164	190.83354	515.31609
AGMAT	131.15728000000001	179.19167	277.44491	214.89915	179.91783	169.49613	216.02067999999997	166.77906000000002	145.84743999999998	140.80793	126.91873999999999	149.70143000000002	265.55452	200.62323	224.90042000000003	214.81836	211.05437999999998	197.57798	151.3437	160.71658
AGO1	43.842155000000005	57.328565	39.624005	32.230515	44.121665	35.04939	41.05494	36.242734999999996	36.084215	35.16084	41.515915	38.01118	34.47516	36.5899	42.139044999999996	35.914685000000006	33.33822	32.975854999999996	39.83819	29.826475
AGO2	85.7601	80.32119	74.5719	77.69126	80.09633000000001	120.90646000000001	167.83002	109.00325	101.25862	46.513040000000004	82.60288	69.44894000000001	63.0286	84.94963	110.88768	126.38786	163.11452	120.88328	121.9255	49.106359999999995
AGO2 /// CASC7 /// CASC7	99.356235	94.22283499999999	69.780865	69.804695	79.029805	129.941955	173.78863	126.36578999999999	109.511925	152.994765	82.83335	80.48634	63.122545	81.329575	80.132185	102.863355	155.56678	122.567525	105.628705	148.02808000000002
AGO2 /// CASC7 /// CASC7 /// DQ574852	67.42773000000001	69.38002	59.110440000000004	65.04078	65.52684	133.69324	106.53693999999999	74.30561	84.48023	52.974	65.01838000000001	50.5063	46.32785	70.96885999999999	74.11578	111.70755	93.81228	66.27509	82.78571	46.77868
AGO3	42.529125	45.01942	35.30453	29.168055	33.13033	40.941745	39.087105	47.592055	35.871865	38.704015	40.73626	38.33887	29.46067	37.727779999999996	38.533815000000004	36.886565000000004	33.945595	49.54929	38.902074999999996	40.11926
AGO4	58.07969	56.23397	44.993125	47.744600000000005	49.979405	54.247565	43.381945	41.71253	53.062340000000006	55.623815	56.243575	41.617285	45.4182	48.16105999999999	46.669214999999994	44.602865	57.664955	43.528455	55.898889999999994	45.511424999999996
AGPAT1	138.735545	160.62689	137.033905	128.56052	148.220935	135.93205	166.70065999999997	177.12124	184.94376499999998	99.20629	133.42766	132.958955	129.382315	131.56401	170.17379	150.339715	147.50635	163.77583500000003	194.600305	95.28933
AGPAT2	438.68545	850.47864	612.96036	551.561465	511.69406000000004	456.52554	507.88509999999997	764.293795	543.09914	721.940805	403.944145	799.016065	559.46821	499.61325500000004	538.666235	495.12165500000003	475.170565	775.581745	522.958715	748.100505
AGPAT3	136.82613500000002	154.10097	118.69860500000001	106.474015	128.20635	105.74504	121.36072000000001	103.231035	130.04556	39.26195	141.05831	130.71962	115.06895	118.84758500000001	147.53206500000002	85.344855	117.979235	114.20069000000001	153.15774	43.79182
AGPAT4	23.332604999999997	31.287795000000003	28.03332	28.542195	25.082524999999997	23.075499999999998	24.184165	28.711925	28.639385	19.44529	23.955325000000002	26.709114999999997	24.331780000000002	29.115745	27.973125000000003	20.429295	22.834960000000002	23.948790000000002	32.63536	20.78269
AGPAT4-IT1	26.690340000000003	35.13371	23.79929	22.84436	32.85224	28.164509999999996	23.180310000000002	23.963260000000002	25.400170000000003	24.94846	30.099259999999997	28.74202	25.20869	24.71092	24.299020000000002	27.810509999999997	27.534159999999996	25.84235	25.64339	25.37142
AGPAT5	450.429325	324.949095	443.632105	394.713365	368.90872	246.8744	411.7605	163.32935	394.45143	275.27946000000003	437.181765	298.59439	398.60736499999996	399.63243	368.966185	229.866015	361.681825	153.20557499999998	419.13145	233.77123500000002
AGPAT6	38.06778	37.564809999999994	31.297309999999996	28.09383	30.73227	34.99413	40.84773	52.066390000000006	49.64502	32.21139	32.870509999999996	30.994979999999998	28.68761	33.578540000000004	37.321329999999996	42.01043	36.84897	43.56836	46.800270000000005	29.900270000000003
AGPAT9	326.99136	374.92006000000003	506.0538	542.42969	489.04832000000005	182.55516	140.2345	121.09555	48.27469	66.99996	293.24835	336.79579	513.65092	544.15227	515.02688	183.27974	133.64053	121.85805	48.392790000000005	55.184219999999996
AGPS	188.6934	200.08158500000002	184.0556	152.472605	193.43892	139.957495	212.49536	128.80601000000001	114.254885	65.45998	178.149615	154.14951000000002	172.60101500000002	166.697205	235.917125	117.44844499999999	183.318375	125.01236	121.22203999999999	66.41972
AGR2	4542.572665	4173.834565	4578.411305	5091.109655	4820.630990000001	3228.0537	3207.45734	1826.8129	2194.70262	2497.4561200000003	4292.760335	3892.3740799999996	4443.7570399999995	5440.558575	5065.667695	3421.2945	3189.8334950000003	1961.8008249999998	2213.749675	2514.9393250000003
AGR3	2767.24615	1677.71742	2764.3862	3467.35456	3105.18327	2245.43914	1343.6680099999999	632.7031099999999	147.14878000000002	4022.9271700000004	2577.27642	1572.3454800000002	2727.8940000000002	3418.2574	3228.99208	2174.71391	1326.87456	615.81847	157.58874	3815.30653
AGRN	81.44939	74.374855	55.19459499999999	73.81346500000001	53.86201	113.07426000000001	169.48396	129.210105	124.93660000000001	87.61384	85.85231	80.98614500000001	59.903324999999995	78.01772499999998	63.25255	145.534785	188.754405	166.247065	139.776085	101.62908999999999
AGRP	28.30691	33.415859999999995	29.78875	31.40761	27.61573	36.424009999999996	32.98543	30.875559999999997	36.2019	39.45988	30.0265	26.7305	29.93488	33.72347	26.66678	34.30558	32.10803	29.716340000000002	31.084609999999998	37.73985
AGT	83.03331999999999	78.17009	75.824	69.87373000000001	77.75820999999999	148.32057	627.25922	289.32451000000003	118.61547	120.05073	70.17273	52.004329999999996	52.39315	65.0752	63.87246999999999	139.25585	482.97619000000003	245.68037999999999	103.93755999999999	135.2085
AGTPBP1	69.63686999999999	55.465005	72.3978	54.635234999999994	49.705985	67.081705	47.823375	83.877845	53.863885	94.489985	60.64685	42.395415	65.141065	57.51829	57.513965	55.609764999999996	47.793405	82.633665	65.86457999999999	74.14094
AGTR1	116.18612	103.89934000000001	34.033795	34.47234	74.56475	37.781405	24.30166	35.930205	28.801249999999996	29.79022	98.073075	83.945435	28.208599999999997	40.79807	90.32333	36.533919999999995	25.182505000000003	31.685560000000002	22.174754999999998	21.24716
AGTR2	28.97672	24.71777	20.8291	19.64694	22.74311	20.61226	19.293570000000003	18.39388	17.982879999999998	17.61729	20.90336	25.02484	19.422629999999998	18.23506	18.27798	18.15028	19.1065	22.457060000000002	19.519370000000002	16.85144
AGTRAP	73.96056999999999	65.73306	81.21359	82.98133	74.94176	97.0472	107.01755	115.41243	104.52043	67.62758000000001	67.97381	72.00197	80.61046	76.94055999999999	73.57468	87.38351999999999	112.17074	101.19175	110.08998000000001	78.83804
AGXT	23.68295	28.45849	29.56755	27.073059999999998	24.05957	26.06137	26.3786	24.38355	26.3829	24.753729999999997	25.183220000000002	24.57449	22.48881	25.3416	25.11431	26.12923	26.27967	22.13512	26.27719	25.25699
AGXT2	22.233179999999997	16.00662	17.80134	20.04188	18.56522	21.037329999999997	18.82637	17.33322	19.57147	16.52635	18.912979999999997	18.500320000000002	24.35128	23.49258	19.27671	21.70034	22.67849	18.47739	19.5106	19.04655
AHCTF1	109.775335	112.35996500000002	84.38965999999999	97.67311000000001	90.723175	85.08242	104.48895	128.058435	160.081975	163.46758	103.707695	83.15814	77.955085	102.457695	110.602425	102.43295	109.776555	139.713625	176.182025	152.67639499999999
AHCTF1 /// AHCTF1P1	16.03647	23.31942	19.19604	16.90015	19.16926	16.00531	22.75416	17.82239	20.620929999999998	16.592979999999997	19.45469	21.597579999999997	18.06641	19.93119	18.717470000000002	16.00178	20.01888	19.0002	18.44616	20.92791
AHCY	544.8845200000001	437.54558	699.46889	700.53791	679.08898	737.72774	1145.72785	1020.59055	1340.39781	1607.57404	529.24719	406.68224	683.29408	737.14712	843.9123300000001	898.82685	1075.66265	1038.34404	1367.9759900000001	1876.6831300000001
AHCYL1	654.979595	704.810845	585.6105150000001	551.9808	568.310685	562.339215	577.502	560.57806	427.044125	233.72205000000002	590.872005	617.5652699999999	548.747645	547.0976	606.1825249999999	548.162495	519.93637	578.50787	422.549845	203.86314
AHCYL2	1027.300275	939.9949399999999	915.16828	780.19744	942.121925	605.49183	357.5731	181.959755	111.356505	223.276975	956.622305	859.93066	903.3418200000001	777.1029900000001	923.69241	465.91217	387.56953	180.814875	115.91035500000001	285.537395
AHDC1	22.700129999999998	24.64956	26.34465	25.27841	27.8337	20.5035	22.63635	20.480179999999997	24.42918	32.8076	20.51003	29.752	24.56329	23.74221	21.99493	23.66783	21.53721	21.32459	22.3983	30.712429999999998
AHI1	25.46668	26.400570000000002	28.503429999999998	30.47474	27.25767	27.476909999999997	29.558659999999996	24.39106	28.60707	29.16465	25.83183	27.20474	32.906940000000006	31.05368	25.563760000000002	24.90403	24.89136	26.26078	28.033959999999997	28.125840000000004
AHNAK	83.766605	63.847854999999996	81.96255000000001	79.888425	86.57813999999999	59.372855	49.709985	85.51807500000001	60.29163	91.81735499999999	78.22911	63.310795	72.750135	74.86759500000001	93.99958000000001	62.834464999999994	43.59731	87.21338	58.907349999999994	98.33746500000001
AHNAK2	90.75883999999999	90.940655	23.003625	24.595685	51.27961499999999	53.712140000000005	37.05423	115.84117	63.723395	35.123965	80.34813499999998	84.81264999999999	23.547625	31.7755	74.50048	66.675635	30.008015	131.66943	76.97014	33.244780000000006
AHR	432.06552	353.32971000000003	369.98945	419.25226000000004	314.02362	777.86148	729.56723	730.8555200000001	367.55955	3158.12431	386.79745	300.03193	376.82357	430.16815999999994	305.26268	692.22434	703.78034	714.84215	425.8331	2823.84215
AHRR	48.267790000000005	43.66657	48.66598	37.90358	50.83016	35.73818	47.60623	52.612730000000006	31.93313	35.304559999999995	51.49487	38.29874	35.29933	53.70581	58.21246	24.748820000000002	39.284	40.40894	31.8552	29.173109999999998
AHSA1	625.99036	369.62231	561.02632	709.92346	793.68807	621.86942	777.35964	469.78493	462.94465	290.46454	624.03794	384.70246000000003	553.67725	711.39595	932.3186900000001	793.7329	782.81425	556.63301	486.63998	319.19969
AHSA2	33.680009999999996	49.47796	36.2915	32.11235	32.210665	33.42987	41.82031	43.24519000000001	46.257670000000005	43.238535	32.31219	47.506745	34.637325000000004	36.084360000000004	38.10473	31.336995	43.606224999999995	41.357305	45.259205	46.55831500000001
AHSG	34.72749	33.4025	39.26236	40.277544999999996	33.236405	36.534890000000004	29.20156	28.133284999999997	27.93676	57.725975	32.76642	32.34451	34.05967	33.86151	31.218024999999997	35.51161	31.64158	26.806694999999998	36.274655	42.217515000000006
AHSP	23.747729999999997	33.35614	25.99715	22.48425	29.15148	34.23128	30.368940000000002	27.610879999999998	27.13673	17.47053	28.28823	18.91677	27.944770000000002	25.3927	31.15509	23.89634	26.84651	25.9709	29.12668	27.752240000000004
AICDA	22.68262	23.69903	25.98184	24.699105	23.391765	22.92481	21.961795000000002	19.88037	21.598509999999997	22.64045	20.28588	25.282110000000003	28.3933	25.132710000000003	21.275825	22.081115	23.76016	21.713915	21.931795	18.20928
AIDA	614.898195	595.652845	500.749955	509.16175	529.81571	722.110705	647.73018	856.591985	978.83628	843.751845	602.622345	464.897295	486.84931	515.00983	588.28795	715.8724550000001	589.63353	819.769405	1027.3903500000001	826.638055
AIF1	157.36946	51.264005	106.02205000000001	273.15306	95.55882	113.48494	194.82368000000002	187.7924	318.55043	25.709739999999996	126.71616	40.43694	110.43865500000001	244.70269	132.584545	159.23602499999998	168.01020499999998	208.13788999999997	289.477985	29.1144
AIF1L	34.536075	42.567475	27.696	35.968805	42.476765	39.709375	33.44071	27.51618	28.674435000000003	42.272715000000005	34.181775	34.460695	29.131725000000003	38.441745	40.613695	31.634990000000002	28.10142	28.722004999999996	22.503275000000002	38.541865
AIFM1	295.69506	209.39965	290.16607999999997	271.26201000000003	353.93798	178.35956000000002	175.44364	224.32374	202.93384	76.98217	253.50172	205.57684	299.43739	286.22424	425.42862	228.09937000000002	176.90705	258.30166	210.31155	95.12089
AIFM2	85.48685	153.44305500000002	124.969745	123.64766	110.19235	87.59503000000001	72.63428	98.722065	95.05011999999999	65.54939999999999	78.22191	123.77216	122.42426999999999	128.72528	141.37355	100.88106499999999	60.452355	91.168015	106.04752500000001	66.59326999999999
AIFM3	86.52516999999999	106.80023	120.97765	88.43124	89.66664	57.868480000000005	36.50935	31.725270000000002	72.91487	22.37205	84.27202	107.16546000000001	122.05899	88.91334	120.55736	75.49349000000001	43.33761	36.438559999999995	72.87208000000001	27.975620000000003
AIG1	34.42253	24.70467	30.09621	31.26329	25.4952	33.7776	34.60195	26.19046	28.460520000000002	25.78821	30.006790000000002	28.8912	28.192840000000004	31.906129999999997	29.106709999999996	28.453879999999998	29.969920000000002	34.44932	27.274009999999997	35.11253
AIM1	1105.7217699999999	926.72546	988.50175	751.69807	1045.90099	580.42657	867.4523199999999	202.59303	455.56665	327.3783	1014.5885800000001	874.18161	903.38316	704.29856	1164.9479199999998	623.47742	818.31782	198.76769	453.44968	313.44321
AIM1L	127.55375000000001	115.73694499999999	156.306585	128.131125	131.20754499999998	147.728545	156.93703499999998	217.368355	132.75096	158.15714	162.70909	142.55603	172.023175	143.788495	128.811815	139.48188499999998	166.113475	207.57011	143.92910500000002	190.790665
AIM2	38.33044	46.60875	52.85345	78.76096	37.84855	38.963390000000004	46.74177	39.775659999999995	55.48307	41.784659999999995	37.99937	35.10433	52.47676	55.773630000000004	30.14824	39.7203	45.74273	37.7981	64.33845	31.743090000000002
AIMP1	302.77422	337.47261000000003	441.28992	270.43332000000004	318.19088	314.59296	264.56512000000004	307.36571000000004	237.78347999999997	572.28845	306.54814	256.5598	392.47283	325.70214	374.66457	259.67685	233.28784	300.61404	259.87362	524.53723
AIMP2	544.89756	493.77039	720.55188	677.51782	659.22322	512.72476	656.70741	791.04188	1072.32487	414.65234	522.41724	482.4009	737.4726400000001	623.06187	723.21075	568.49647	645.58488	824.14648	1027.5268	433.04037999999997
AIP	139.707915	108.15166500000001	125.75225999999999	151.95393	122.437465	139.91976	156.555585	198.13976	204.84211499999998	111.94282	131.519115	108.282835	125.35953999999998	155.33203999999998	142.696975	175.45167	154.39442499999998	225.05281	230.01845500000002	119.93022500000001
AIPL1	28.503365000000002	26.240165	25.98516	35.300025	29.286915	23.686120000000003	21.681295	25.89589	22.49542	26.47316	28.939310000000003	29.046715	27.638915	34.165595	26.423685	33.380655	28.45775	36.202985	24.622645	31.406304999999996
AIRE	54.6653	54.84624	38.28917	31.37756	42.07328	31.258979999999998	32.42454	34.789	26.82181	34.399359999999994	54.471180000000004	64.99949000000001	31.733420000000002	29.685940000000002	38.75039	22.67557	32.75403	25.79534	28.262759999999997	32.36527
AJ011981 /// DPY19L1	16.22002	19.28783	17.91442	16.28989	20.578870000000002	17.96194	19.1282	16.85541	16.00229	20.48586	17.16327	23.128220000000002	19.12955	19.311989999999998	18.99266	20.2589	18.519560000000002	18.83659	19.96825	24.48462
AJ420595 /// GOPC	20.26189	32.79395	16.96661	16.57304	18.13477	27.02774	18.05614	21.0126	18.47808	23.89053	18.614929999999998	30.423579999999998	19.88658	18.05794	23.311870000000003	18.32806	20.48303	19.66463	20.57356	20.21242
AJ606316 /// LOC644135	20.43231	18.40449	17.70149	20.47439	19.9395	19.74353	21.242070000000002	17.33405	23.22658	17.8011	18.05556	17.63745	19.84384	17.5135	22.13906	20.80836	19.083	19.35481	22.94849	19.2715
AJAP1	21.563825	22.100855000000003	19.595115	20.264564999999997	19.03521	23.55258	21.788695	20.75216	18.618805000000002	19.435005	20.021414999999998	22.513514999999998	23.14602	24.29969	19.91862	19.912329999999997	20.51889	19.321604999999998	23.035040000000002	18.389385
AJUBA	30.1059	25.31653	27.561865000000004	30.01701	27.48972	69.246915	130.22003999999998	130.86317	109.163555	172.38497999999998	29.895989999999998	26.010055	26.314700000000002	33.15092	32.904545	65.71766	116.55691499999999	116.081555	112.76864	149.53341999999998
AK000798	27.07945	64.82519	20.926820000000003	24.10231	29.7945	31.8106	20.770970000000002	21.80387	25.12453	27.34025	31.600620000000003	58.675219999999996	25.77117	27.563270000000003	34.60313	26.16539	24.891389999999998	23.27422	27.772029999999997	33.612829999999995
AK021537	28.51653	33.56157	38.96118	24.45765	32.13742	40.319790000000005	27.5275	34.54652	32.60993	39.23706	31.812140000000003	37.93418	31.200740000000003	34.89821	28.863059999999997	29.277509999999996	23.74289	27.6577	37.53495	44.77668
AK021804	21.811785	27.653399999999998	18.963389999999997	20.97184	21.957645	18.041735	22.208665000000003	26.620350000000002	30.31935	20.651310000000002	19.42561	24.29875	20.096175000000002	18.49496	26.15646	22.957594999999998	20.484485	28.16914	25.971715	21.082855
AK021933	36.437365	33.030555	35.85698	32.89251	31.91133	29.74331	27.911785000000002	25.31656	31.08766	34.81144	33.230729999999994	26.469775	31.218114999999997	30.10179	35.027885	26.801825	31.525799999999997	29.224255	28.585210000000004	26.647425
AK021977	19.1048	26.998179999999998	16.00767	20.31989	16.79705	20.33055	17.964389999999998	16.00566	22.99523	23.10105	20.59457	22.49686	22.66163	20.6715	18.781589999999998	22.68508	19.79628	20.82228	22.81814	25.42707
AK022030 /// TROVE2	316.41963	233.59931	199.94048	267.10082	220.82772000000003	252.14836	250.13183999999998	287.73334	307.57408	294.55945	278.33165	234.63977000000003	186.76492	250.85554	229.99386	230.72317999999999	232.23563	301.72471	326.22736000000003	282.71851000000004
AK022793 /// BC043213 /// CTB-175P5.4	70.80369	39.09633	57.2077	60.11391999999999	39.12258	54.805780000000006	45.16953	65.73342	63.9763	78.59383000000001	80.70170999999999	51.0686	65.71118	58.51396999999999	33.192009999999996	67.83545	53.57838	81.46511	54.07068	96.32672
AK023627 /// TCTE3	32.01826	37.71161	29.85653	26.05239	32.42961	37.65044	31.86993	27.28487	27.344759999999997	50.74807	27.6889	32.98007	25.87286	33.53182	38.12838	38.78991	32.42236	28.07586	26.62466	43.14893
AK024119 /// CTC-378H22.2	24.82638	26.46775	33.22703	24.552039999999998	33.848259999999996	29.40408	27.638740000000002	35.13796	29.202890000000004	27.457590000000003	28.92277	34.86992	29.94205	25.61538	24.266070000000003	26.00597	29.21327	28.637109999999996	29.4393	24.72542
AK024134 /// PPM1H	19.67137	22.24686	18.44059	21.0468	21.5785	19.86297	16.93488	21.332420000000003	20.49905	17.22393	16.00295	18.03868	18.6457	16.13486	21.0434	16.00366	17.28474	16.00202	18.44209	22.73155
AK024242 /// RP11-758M4.4	16.00713	16.0051	16.00285	20.35135	21.24642	16.00613	17.11719	19.49116	22.14086	21.10388	18.2403	16.00181	17.84698	16.00313	20.2256	23.78622	17.988670000000003	18.76011	18.203670000000002	20.4208
AK024936	23.00451	22.75691	25.5914	26.436940000000003	22.9477	25.62738	20.93465	22.87377	22.39227	24.157339999999998	23.52357	33.96155	19.12315	24.97544	19.85641	22.65134	22.685489999999998	22.5695	22.23986	29.75955
AK025117 /// GPATCH2L	64.81435	60.936769999999996	62.46977	55.18615	54.79979	62.74301	61.16245	71.47071	50.88766	111.12062	53.804719999999996	51.86405	55.771840000000005	67.61480999999999	70.19646	58.67341999999999	48.65676	67.35913000000001	57.65967	112.56669
AK025288	34.18739	250.60362	28.720309999999998	29.769820000000003	35.49795	34.34035	44.57914	28.238129999999998	30.01482	89.74920999999999	32.392509999999994	181.62793	33.45859	34.37621	37.998329999999996	31.100740000000002	42.45888	31.450329999999997	30.44427	86.45054
AK025975 /// RP1-74M1.3	30.96933	40.02061	25.23704	21.81875	27.102420000000002	24.79208	32.54575	28.43498	38.73503	20.55056	31.11423	24.402279999999998	23.04932	30.8016	33.38616	32.334340000000005	29.825709999999997	36.13146	43.359970000000004	26.661540000000002
AK026714 /// PELI1	29.213590000000003	64.24439	34.4459	26.168029999999998	31.009629999999998	25.28266	33.35265	40.449690000000004	26.86035	38.76197	26.765340000000002	41.50374	25.5338	23.29951	27.98545	19.57524	31.434109999999997	33.20635	24.22317	28.3862
AK026905	36.82658	53.124430000000004	38.51117	30.41821	34.62343	34.63456	37.17751	36.07779	38.644890000000004	31.0624	31.96183	52.2366	34.26736	33.68065	26.696709999999996	27.14275	34.09806	35.02023	29.801759999999998	44.32982
AK054708 /// RP11-547D24.1	41.138369999999995	40.68793	40.28535	37.965495000000004	43.189425	39.54764	49.10362500000001	35.10534	45.389765	29.879179999999998	44.93604499999999	49.39352	50.472045	35.643319999999996	34.110635	36.434635	59.288195	35.68389	41.894935000000004	32.517269999999996
AK054988	28.74485	29.755509999999997	27.04007	27.777379999999997	25.02143	26.407629999999997	25.598570000000002	25.35201	27.832759999999997	29.466759999999997	19.7874	20.09204	21.44265	20.62544	22.125	25.18713	17.780929999999998	21.3388	22.807389999999998	26.36137
AK054988 /// TPTE2P1 /// TPTE2P1	24.929570000000002	26.39353	26.160420000000002	19.972579999999997	29.06447	29.996190000000002	21.30055	28.1253	24.18609	26.3134	29.11835	25.88844	26.09861	20.79962	26.75593	26.02668	28.49727	23.32284	28.01647	25.00791
AK055055 /// RP11-752D24.2	29.40015	29.55705	35.316109999999995	28.364309999999996	31.26137	30.33103	26.00602	26.963109999999997	30.000890000000002	43.3779	24.6261	31.31288	26.57835	30.2835	22.16793	41.40017	29.1265	26.334570000000003	25.909660000000002	44.37428
AK055458	20.175725	18.517685	21.50262	18.717660000000002	17.708244999999998	19.056739999999998	20.42208	18.737195	21.441845	22.397565	18.112495	18.32957	18.549825	17.685119999999998	19.256275000000002	22.179830000000003	19.703825000000002	19.603395	18.626285	17.600095
AK055910 /// ZBTB1	26.26233	27.42509	22.7866	26.14774	24.089920000000003	24.58584	34.1019	32.58798	27.308120000000002	21.1353	29.88512	22.97971	21.065720000000002	23.5553	18.86032	27.176240000000004	29.42447	30.15247	28.536270000000002	21.18421
AK055981	72.77623	56.553490000000004	36.91558	28.353070000000002	52.82079	32.29249	28.71387	42.2152	25.73475	18.59384	67.59484	45.318220000000004	35.0965	36.894290000000005	61.419959999999996	22.33761	27.82225	35.25918	25.63014	18.9591
AK055981 /// RP11-617F23.1	136.630875	90.06300999999999	69.251305	61.840140000000005	89.01291	57.71113	49.89291	60.740605	37.894189999999995	30.204990000000002	155.89292999999998	113.887985	72.07269500000001	68.76505	120.47117999999999	56.77295	59.462325	71.21010999999999	53.395605	32.18869
AK056098	16.01726	22.142220000000002	20.58561	16.644370000000002	20.09465	19.98828	27.18073	18.718770000000003	31.560670000000002	24.587529999999997	16.00798	22.3642	16.01323	18.84307	16.00446	23.865779999999997	30.90839	25.8397	50.33817	16.01316
AK056982	36.9895	33.63361	35.275999999999996	41.03606	32.40916	40.69528	36.18479	35.97139	41.84663	37.865829999999995	35.87058	36.390840000000004	43.069109999999995	39.67954	37.14158	32.23314	38.85573	43.03457	45.59146	41.12403
AK057259 /// AK096803	163.80933000000002	185.86888000000002	101.51236999999999	155.59701	100.21291	117.2668	57.3693	36.821459999999995	34.7295	51.53937	139.68315	184.10493	109.10638	140.55414	135.41528	178.8507	49.00543	37.20401	46.310759999999995	64.07545999999999
AK057554 /// RP11-144L1.4	18.890725000000003	19.655724999999997	18.49754	17.78823	20.8275	16.89601	20.756285	19.011575	21.68205	21.24414	17.131455000000003	16.211095	20.4584	19.59665	19.846674999999998	17.648744999999998	20.530540000000002	16.888984999999998	19.412509999999997	21.671415
AK057657 /// RP11-473I1.9	321.7598	245.69727000000003	198.90017	223.98094	223.73266	250.79865	163.21616	273.45297	164.80042	150.88487	298.09429	205.26398999999998	194.22287	239.01703999999998	262.95755	239.19813	155.79482	296.64307	175.63197	133.47187
AK057978 /// MKLN1	18.66931	25.811420000000002	19.39649	23.19033	27.34088	19.06841	23.00158	22.60493	35.49415	22.37095	19.32176	27.042309999999997	19.15871	20.291339999999998	24.96027	20.667289999999998	23.96667	33.316990000000004	25.3465	25.19969
AK074476	30.17809	21.16253	24.47786	21.9733	30.058120000000002	21.24043	26.2455	23.05555	24.40117	24.22304	25.64612	31.95327	24.74019	28.17672	24.05128	22.84704	24.81703	22.07911	23.04637	27.515420000000002
AK090844	146.54037	393.59575	121.81073	133.04247	124.42521	152.20381	135.22154	145.23818	149.58165	312.0407	148.90838	422.66335	122.97123	126.24953000000001	105.63416000000001	121.46671	148.31075	136.44752	127.16206000000001	310.20713
AK091028 /// GMDS-AS1	29.349420000000002	31.035759999999996	30.826340000000002	32.97108	28.06826	37.27557	31.38826	34.4181	31.60844	38.12314	33.8981	47.49221	44.33894	34.80429	35.03004	30.92657	37.16698	26.20815	26.584220000000002	30.682340000000003
AK091729	33.44137	26.41944	28.848000000000003	24.38782	23.82493	27.05688	28.21057	28.668359999999996	24.59084	25.52779	30.394209999999998	37.64665	30.518240000000002	32.62454	33.892590000000006	31.40155	31.02804	36.7609	31.591459999999998	36.62219
AK093205	18.89198	18.666964999999998	19.103395	19.926125	16.968075	19.193615	18.511200000000002	19.87085	17.174895	21.658814999999997	18.203585	22.213335	18.293525000000002	17.38234	16.009655	17.44011	17.358580000000003	19.84363	16.771404999999998	22.318730000000002
AK093256 /// RP3-486I3.7	17.53859	22.23238	19.08125	18.006	18.48815	20.71951	17.65213	18.53485	16.00497	20.32914	19.28065	19.40596	19.741120000000002	19.45871	18.78144	19.436629999999997	18.33296	17.84957	19.15642	21.31426
AK093301 /// RP11-862G15.1	19.53241	18.55964	20.747315	22.349595	19.377920000000003	21.054625	21.286839999999998	18.803535000000004	21.19032	20.557125	22.57421	21.055169999999997	20.97097	17.159635	20.836840000000002	21.892255	21.471815	23.759095000000002	17.38373	23.071365
AK093356 /// RP11-10L12.4	29.086370000000002	28.37455	27.021520000000002	29.373409999999996	32.18246	28.85088	29.2769	29.167379999999998	26.480079999999997	22.03099	26.63369	25.20553	26.80755	25.83742	34.69023	30.6687	29.573620000000002	26.519920000000003	29.680390000000003	16.00659
AK093362 /// RP11-774D14.1	22.42858	24.6458	21.97919	20.49825	18.511960000000002	23.546429999999997	17.72726	21.98715	17.48941	29.41331	22.0143	23.471529999999998	28.3401	23.46542	17.37164	19.49421	21.8554	17.9968	18.526410000000002	29.07457
AK093370 /// CTD-3046C4.1	27.300520000000002	28.15015	25.222479999999997	25.125629999999997	27.516809999999996	25.80944	27.1208	23.974610000000002	30.465090000000004	25.72958	24.25338	26.28898	21.87041	24.2847	23.30621	24.81929	24.05346	23.55986	26.5685	27.133190000000003
AK094644	31.026259999999997	31.395670000000003	31.090290000000003	34.8807	35.130179999999996	28.589090000000002	29.321479999999998	30.702479999999998	27.89854	26.780209999999997	33.050959999999996	36.82948	35.057829999999996	30.03296	18.93117	26.46207	38.24499	27.14126	32.86368	32.1317
AK094733 /// RP11-114G22.1	25.50785	27.450879999999998	32.58831	28.57518	27.24509	29.84773	27.19176	27.0202	28.24103	32.07991	27.80828	27.94582	27.558770000000003	22.81764	22.96284	26.454309999999996	23.61569	24.466929999999998	24.19004	30.623179999999998
AK096159	19.9341	18.77494	17.71866	16.00398	20.965989999999998	23.27429	16.891389999999998	16.21349	16.00376	22.07041	18.586129999999997	16.00301	16.977629999999998	18.75995	19.90297	19.04646	16.28347	17.52637	16.00252	16.38312
AK096335 /// AP000662.4	36.52236	82.33447	32.23608	40.63406	35.30905	39.753409999999995	37.78208	35.19421	37.56941	97.42133000000001	44.308209999999995	88.14652	33.77239	40.840509999999995	32.717659999999995	43.32662	44.88094	36.51246	40.71784	123.50742
AK096592 /// YLPM1	25.33403	23.83465	31.726770000000002	21.809520000000003	23.952270000000002	24.57132	24.99459	22.60669	23.432170000000003	41.564440000000005	22.32241	19.49241	24.91102	22.32156	17.00773	33.578	21.070420000000002	23.00747	20.2827	27.79467
AK096803 /// RP11-395B7.2	28.84814	32.83657	31.91821	38.71031	28.012059999999998	28.30469	26.75822	26.85241	25.262829999999997	36.598620000000004	43.972590000000004	36.534859999999995	42.366929999999996	47.64329	43.177640000000004	41.05567	43.359809999999996	30.73995	30.98183	20.82803
AK097119 /// RP11-73M18.6	19.75662	20.15452	21.19622	20.92642	17.68359	24.59358	17.6741	22.61366	18.06774	18.43938	16.00443	16.00489	18.98079	16.00479	23.332079999999998	24.65864	19.808020000000003	23.110129999999998	16.51525	16.02489
AK097242 /// CTB-127C13.1	31.021279999999997	37.788740000000004	42.46148	27.705920000000003	43.0998	38.92734	35.53691	40.96141	47.28304	36.96954	33.473459999999996	40.417159999999996	36.6282	33.715270000000004	29.01083	28.58754	34.93993	31.091990000000003	37.433609999999994	35.18728
AK097370	17.76258	22.889229999999998	19.40629	16.00701	20.040879999999998	24.475189999999998	16.85665	21.0767	19.42328	16.73926	16.45007	20.90502	21.43706	18.64994	20.98293	18.75212	19.90814	23.21378	19.47345	16.39687
AK097453	28.97513	25.17946	41.51003	50.63722	33.5932	31.057579999999998	27.81887	37.19365	23.85135	36.29487	35.414970000000004	36.45425	38.24565	39.55794	26.08646	28.532009999999996	30.62645	28.10848	25.44481	24.44282
AK097836 /// RP5-971N18.3	19.09194	18.203689999999998	23.61799	20.349429999999998	20.94888	25.22403	20.63731	21.04494	16.00305	19.98622	21.89488	19.37302	24.09679	20.84091	21.24746	19.411089999999998	21.8119	17.51867	25.473589999999998	17.332810000000002
AK098263	16.00282	18.1274	17.26859	19.18541	16.62705	16.004820000000002	19.25828	20.24628	17.102439999999998	21.00489	19.01287	18.77595	18.59827	19.80303	21.8697	18.57623	18.77436	18.19857	21.61969	17.158279999999998
AK1	159.654445	422.8695	322.02737	195.40071	293.307405	125.095765	182.413905	290.361755	199.86570999999998	344.076265	142.988825	372.916065	301.511375	191.239045	372.34898499999997	176.69867	171.19639	332.74255999999997	202.35619499999999	392.88687
AK123826 /// RP11-510M2.2	27.64135	29.68058	28.173920000000003	25.202370000000002	28.046940000000003	30.83977	30.30663	25.112270000000002	34.3849	30.10554	34.82311	32.438590000000005	30.02992	27.799840000000003	31.05815	22.889429999999997	28.050890000000003	20.952189999999998	30.598440000000004	28.41201
AK125860 /// RP11-582J16.4	17.92971	22.631520000000002	19.73715	18.87892	19.56062	21.18274	21.010279999999998	20.75094	18.580289999999998	26.531129999999997	19.48902	23.32457	18.2854	21.95864	18.96107	16.05578	21.77733	23.542170000000002	26.7589	17.27072
AK126278 /// CUL4A	17.074479999999998	18.38329	24.1513	22.471610000000002	20.3127	24.97885	19.52369	24.12833	24.30165	21.000629999999997	20.6309	25.86124	20.764429999999997	24.97106	29.84293	18.0707	20.50115	22.82937	26.17349	18.689870000000003
AK128734 /// JAK1	21.80612	24.33973	20.85269	21.63991	22.91726	17.84246	19.557879999999997	24.498920000000002	17.88588	26.660729999999997	19.83561	26.16004	19.94096	19.8066	18.54015	20.66534	22.171789999999998	25.31062	17.64807	21.8509
AK130486	46.416534999999996	55.17755	55.512825	46.060845	51.918455	61.013565	57.56339	53.01511	52.4563	59.846525	51.183875	62.62144000000001	57.548505	50.283364999999996	45.07434000000001	50.89206	57.663529999999994	44.837175	51.072185000000005	51.718194999999994
AK131021	29.162359999999996	37.68678	30.14671	27.615270000000002	35.85383	28.92655	24.64249	28.476809999999997	27.69035	24.53375	31.69057	31.47774	33.43935	16.49022	30.970059999999997	22.13766	29.53865	18.14708	24.51529	36.0281
AK2	240.121595	268.865975	308.05499499999996	270.72118	225.18409	194.252675	175.4124	273.6884	167.581625	279.63928500000003	220.258895	225.68932999999998	303.306515	299.59916	253.96754499999997	193.09872	162.863245	268.18248	167.35181	305.842545
AK291611 /// TRGV7 /// TRGV7	19.424220000000002	20.85108	22.45235	16.25019	18.595579999999998	18.61376	21.3174	22.534029999999998	24.618470000000002	17.41535	22.415229999999998	20.83851	21.14384	20.07667	20.3747	22.57951	18.82068	18.37432	19.680320000000002	16.41662
AK3	1495.3008	1112.0447	1250.23683	1030.193855	1263.24053	1113.048025	1345.0213600000002	834.39491	925.4529749999999	1189.1338549999998	1424.1212050000001	988.07118	1219.3785699999999	1081.25755	1238.135795	893.84373	1297.97332	758.5531	923.146195	1073.26629
AK311120 /// LSAMP	17.67323	20.21804	19.76824	16.217679999999998	16.67355	22.1991	19.09647	19.28588	19.727929999999997	18.39865	16.004070000000002	20.60687	16.00216	19.43114	16.59151	18.08161	17.46956	17.377270000000003	16.00398	20.79896
AK4 /// LOC100507855	160.494235	174.00778499999998	83.96978	131.034435	170.856455	135.53862	90.11075500000001	33.065425	75.22610499999999	41.48458	142.72154	144.34601500000002	79.83505	124.76796999999999	187.22305	118.17059	86.73785000000001	34.532155	89.155125	38.926805
AK5	25.51636	25.551915	28.98106	27.581764999999997	24.660905	25.85248	21.913330000000002	21.73825	20.31879	26.43159	28.0506	29.673900000000003	29.788395	26.194135000000003	28.42004	35.771345	26.424375000000005	24.06277	24.122145	26.613335
AK6	268.37908	235.9006	355.24256	388.96949	343.35562999999996	265.41647	306.90623	354.76594	358.80807999999996	541.32433	258.47755	194.05846	328.42941	364.34763	380.81689	271.27986	250.64977000000002	338.38416	357.63915	499.77072000000004
AK6 /// TAF9	543.40714	450.31422000000003	705.51264	609.16018	543.53857	531.51486	944.31854	494.1215	648.89724	1411.95128	522.26499	406.04586	692.85432	624.51237	596.4014900000001	591.91152	880.04265	523.4114	690.4905200000001	1359.03884
AK7	37.26263	38.00698	40.920045	37.357974999999996	39.36927	30.137995000000004	30.495665	29.278305000000003	32.53234	41.120144999999994	35.453215	33.414854999999996	39.443695000000005	39.14414	30.864205	26.680880000000002	28.061095	27.899545000000003	25.188515000000002	34.370765
AK8	46.995735	43.716120000000004	57.342595	57.56238	42.480935	58.20043	38.251574999999995	42.012765	57.274935000000006	71.84406	46.82441	48.540855	63.050005	53.901934999999995	36.42418	52.184225	60.72624999999999	42.05106000000001	52.96018	71.15923000000001
AK9	30.3415	26.60265	24.367820000000002	22.96988	23.90752	39.07727	26.329629999999998	29.39992	25.653010000000002	16.00415	32.00506	24.5752	24.94323	26.90782	28.190990000000003	31.22226	24.45681	26.810740000000003	26.980209999999996	18.635839999999998
AKAP1	493.753285	525.709595	357.95164	347.70591	443.88942999999995	408.039085	391.009705	334.259255	417.811595	291.46506999999997	474.429945	466.639155	341.231035	326.70077499999996	504.665915	454.157925	353.719335	345.58286000000004	433.29391499999997	313.296125
AKAP10	29.959919999999997	53.908899999999996	29.080725	23.43804	27.448315	29.11318	28.59245	30.62773	22.85732	47.553375	29.032305	42.608485	26.181675	24.650624999999998	29.499119999999998	31.213144999999997	24.974055	27.571649999999998	28.63279	50.563155
AKAP11	182.69764999999998	172.41684999999998	135.42199	139.724285	143.75309	205.84518	218.288855	348.39384	299.38281	242.18567	165.83657	135.230975	110.80651	135.38577999999998	152.86180000000002	171.73138	181.878845	293.71603	267.17967500000003	213.447075
AKAP12	78.47203	99.23036	29.966620000000002	28.10162	56.22359	47.33872	35.07563	76.70387	32.34118	25.71245	72.46307	68.67896999999999	37.22905	30.79273	63.743480000000005	32.26161	30.45745	79.17919	32.02138	30.794490000000003
AKAP13	89.1579	78.3455	51.25185	47.939640000000004	64.06071999999999	70.40678	76.01451999999999	81.50203	76.79568	33.51427	92.92511	81.76916	47.7574	72.52117	77.15896	78.30153	71.47372	85.84455	82.65465999999999	40.15551
AKAP14	16.00217	19.19811	16.325789999999998	21.09534	17.43609	16.01031	18.76434	18.896620000000002	20.087410000000002	18.38251	17.68285	17.637529999999998	17.75214	17.5615	19.90908	17.523970000000002	18.82026	17.989079999999998	19.14274	20.032870000000003
AKAP17A	35.929970000000004	31.78067	36.19665	27.25347	29.62312	28.40475	34.989740000000005	37.78637	35.65294	23.61449	29.796120000000002	29.83053	28.717059999999996	30.30552	42.96156	30.093840000000004	33.60859	42.97269	39.48317	20.021639999999998
AKAP2 /// PALM2 /// PALM2-AKAP2	27.31447	24.64913	35.19832	25.30216	31.06229	33.44243	24.89762	34.57574	22.93311	39.72871	28.56018	23.70131	37.54006	27.54813	29.267509999999998	24.16507	28.388790000000004	27.91125	26.91165	29.2142
AKAP2 /// PALM2-AKAP2	183.36184	143.74639	109.15411999999999	119.85348	132.69033000000002	127.57586	170.63181	228.63027000000002	152.60603	50.33189	144.39996000000002	110.62548999999999	89.96027	117.03613999999999	151.66356000000002	121.95754	147.99527	210.14742999999999	139.9488	56.13437
AKAP3	19.48582	18.58059	18.82047	17.40006	20.70242	18.26773	19.613220000000002	19.28745	16.00668	18.36308	21.50083	18.63975	18.18914	19.982689999999998	22.365489999999998	16.81356	20.74557	20.78027	19.795460000000002	20.42078
AKAP4	24.913710000000002	22.52983	27.84497	27.152590000000004	21.14718	25.38861	24.16571	22.261229999999998	19.683770000000003	22.501070000000002	23.00949	20.91106	22.67043	19.98156	18.45055	23.51294	22.605710000000002	19.9252	25.86317	20.764879999999998
AKAP5	65.9649	34.850515	57.775185	53.743305	55.18337	55.58909499999999	41.61783	25.697185	22.997999999999998	24.190735	60.62897	32.473765	50.625445	61.661550000000005	59.814775	55.20448	38.747425	26.119214999999997	22.33662	24.39033
AKAP6	20.826785	23.787685	23.81554	25.388965	19.78717	23.120115	21.08383	22.55831	21.48103	26.071645	23.824845	26.31116	21.61412	20.950004999999997	22.03854	18.98544	23.316699999999997	21.33994	22.195985	21.236775
AKAP7	271.981825	150.295005	146.74454	265.652295	174.656455	110.18396999999999	116.84571499999998	57.832685	52.2476	114.885325	247.53787499999999	129.90337000000002	135.94266	253.73689000000002	191.992005	75.784965	117.15473	53.385745	61.68272	103.832445
AKAP8	115.19762999999999	135.4419	113.303595	120.23896	113.10536	98.058315	108.53365500000001	112.795655	129.74407	97.701165	103.00182000000001	109.72745	101.2413	112.43008999999999	132.841285	122.55964	103.96025	125.19957	126.327695	102.123475
AKAP8L	27.882609999999996	24.4938	26.183410000000002	22.18515	32.08811	31.06973	29.3455	27.18815	29.082340000000002	21.21939	25.83275	30.92857	23.60606	28.516690000000004	27.874440000000003	27.131420000000002	25.36818	27.15813	27.015890000000002	24.15413
AKAP9	46.4485	61.89696	32.8662	22.88898	33.10194	31.139540000000004	29.00961	34.61316	21.794970000000003	23.13413	40.162240000000004	45.277840000000005	26.15096	23.01155	37.551520000000004	33.56921	25.78107	33.63813	20.63213	20.35031
AKIP1	125.30421000000001	125.30051499999999	127.94840500000001	113.46656	110.46033500000001	131.32461	154.38155999999998	163.12771	233.11351000000002	112.455525	98.679735	100.496925	124.23797499999999	117.401805	127.49675500000001	125.85413500000001	138.96744999999999	156.40975500000002	230.25932	110.10431500000001
AKIP1 /// NUAK2	337.11824	220.10449	187.49948	195.82496	221.44519	283.96897	363.57281	183.7285	212.40877999999998	66.12491	310.52334	188.17971	178.95314	186.56063999999998	257.00293	319.00687	358.60632999999996	179.97024	201.54423	64.05611999999999
AKIRIN1	272.65261	274.63103	199.13095	265.39185	225.13557000000003	182.72806	269.81579	209.47796	126.57271999999999	112.47117	242.39642999999998	198.00823	186.25987	261.67172	279.45125	166.35135	268.7501	238.23957000000001	143.64628000000002	127.21596000000001
AKIRIN2	183.05793	142.74128000000002	173.64882	195.44182	177.51521	234.92788	370.33481	208.28446	203.37287	119.88056999999999	166.0653	125.36873	172.25773	184.65039	206.23961	315.59792999999996	352.78146	230.75421	195.20362	133.62881000000002
AKNA	81.40244	75.143265	79.49420500000001	68.157475	62.556995	57.301485	52.658695	45.846435	54.757690000000004	34.92002	72.887945	61.12322	73.12228999999999	82.08012	77.541875	65.553995	53.953	44.847089999999994	60.818785	34.331815
AKNAD1	17.366239999999998	20.06535	18.64903	18.29651	17.3754	17.89939	21.68215	25.26579	27.211059999999996	19.29429	20.940279999999998	18.946839999999998	17.25715	16.58977	19.33854	16.00655	21.53431	24.09768	24.59008	21.27789
AKR1A1	1131.20847	836.48221	1306.35148	1422.26924	1368.00786	905.01591	1278.4905800000001	1099.9818	962.19065	463.4594	1068.42824	744.6338099999999	1362.9176	1445.745	1474.16427	1109.20583	1267.3280300000001	1224.77405	1009.05853	540.29567
AKR1B1	396.13417000000004	210.8905	321.14723	407.93552999999997	414.87437	277.33324	522.30945	364.12852999999996	452.22663	66.12312	359.62003	145.80147	271.03177	413.54337000000004	498.41520999999995	300.24178	447.44435999999996	347.70815	439.15675999999996	66.90138
AKR1B10	1431.15187	2067.4532	3281.35094	2746.2014	2229.6392	687.98432	368.39812	302.41038	26.931829999999998	158.83716	1338.62765	2030.33888	3199.12817	2801.2054399999997	2551.51927	848.25686	330.01361	306.55681	30.30098	135.99101000000002
AKR1C1	28.444409999999998	31.525	29.79655	33.28731	29.192559999999997	28.784959999999998	26.68822	24.7293	25.08537	30.035559999999997	27.413109999999996	48.3342	28.06747	27.93992	32.87619	32.85226	26.57938	33.080459999999995	27.09355	24.200210000000002
AKR1C1 /// AKR1C2 /// LOC101930400	44.75861	32.61484	25.50558	29.82218	45.21687	33.70902	23.57056	22.95767	16.00424	20.13955	43.71305	25.94509	29.602729999999998	42.48046	56.6086	36.78539	25.2083	29.03033	18.14184	19.84975
AKR1C2 /// LOC101930400	497.50433	299.44766	505.62900999999994	715.57665	699.75052	459.73125	275.9164	429.57131	69.65739	62.57145	481.23222000000004	297.47413	525.31958	694.80165	849.4812400000001	461.1096	266.83837	422.07043	84.5014	73.35721
AKR1C3	1809.9465	1042.61161	3361.88666	2116.35136	1966.32745	2226.32957	1762.3116	4066.84342	254.01143	341.73589	1850.41222	990.68124	3202.98803	2138.4202	2192.99044	2174.0801899999997	1632.64692	4191.81926	287.67896	383.99821000000003
AKR1C4	24.86691	24.092589999999998	21.46924	17.744410000000002	21.53805	32.722809999999996	68.77372	107.26907	19.63561	16.80322	25.1873	19.07159	24.76957	24.16478	25.77121	34.24893	62.631840000000004	111.17493999999999	22.64776	19.46557
AKR1C6P	30.75602	33.6495	34.09492	39.20905	40.48839	34.4509	33.97221	35.78974	26.568309999999997	28.03521	33.621190000000006	30.44458	31.732090000000003	33.74795	32.905429999999996	18.53966	35.153940000000006	27.035009999999996	26.00531	23.65561
AKR1D1	18.78141	20.86536	24.64565	21.33809	23.13062	20.707179999999997	16.10933	18.23251	16.00936	21.52598	22.04286	17.20174	19.26642	19.04133	17.189870000000003	20.900570000000002	21.11575	17.021160000000002	17.45841	20.120910000000002
AKR1E2	25.07873	23.370420000000003	28.49827	26.551090000000002	26.87285	27.220290000000002	19.87448	23.48699	16.2749	23.489639999999998	22.23488	18.02058	27.013170000000002	23.7238	22.67888	22.60349	18.71904	20.78043	23.689220000000002	22.1744
AKR7A2	734.231885	583.070515	876.3153100000001	858.2127599999999	844.7240850000001	574.027345	680.70271	698.33569	314.975675	196.969755	713.378275	558.423915	876.08357	811.137285	959.2034699999999	635.47794	645.03372	752.1209249999999	328.86639	199.628705
AKR7A3	500.94812	934.72366	889.7930100000001	633.585065	705.740865	425.92843999999997	263.81852000000003	414.84967500000005	131.45076	255.85684499999996	476.86600999999996	837.39147	857.813255	597.905675	849.593485	441.948675	195.72136999999998	414.51742	142.56698	277.29419
AKT1	189.91013	218.82755	152.59968999999998	159.83584	154.48766	164.52557	253.62077000000002	180.1888	168.63737	109.81043000000001	184.40366	175.74873	143.72253	168.31151	195.01086999999998	162.16838	218.68621000000002	170.65268	159.66806	96.66776999999999
AKT1S1	57.33947	68.206255	62.494005	48.24949	52.999410000000005	53.49389	54.88391	56.890885	49.558640000000004	51.99635	59.36337	55.10297	57.868165	55.817054999999996	62.80772999999999	49.61331	51.908085	57.737435	61.231170000000006	45.719825
AKT2	31.521119999999996	34.565465	31.399545	30.687175000000003	33.98844	31.507015000000003	28.213345000000004	36.266115	39.59123	31.79139	27.867415	31.515099999999997	30.370865	27.093415000000004	30.734274999999997	27.44449	26.17758	31.501820000000002	32.04733	29.905355
AKT3	29.741529999999997	32.228809999999996	28.112859999999998	24.80399	30.63082	26.0543	28.23279	33.32809	33.865359999999995	25.833579999999998	27.2452	31.88931	27.974	22.492070000000002	30.90108	27.202759999999998	26.50903	32.192820000000005	33.447720000000004	25.700979999999998
AKTIP	127.8706	119.710175	102.26372	106.428095	142.15198	96.49267499999999	87.631565	145.530255	123.997455	72.08493999999999	117.66579999999999	110.144995	101.39641499999999	113.51689499999999	172.747075	107.25484	79.481225	153.301835	131.263115	66.68376500000001
AL022341.3	25.179570000000002	27.34698	26.02297	21.040960000000002	23.24501	30.21213	23.73547	23.96636	30.728109999999997	26.589609999999997	19.19783	20.53633	21.3433	21.006520000000002	21.32529	20.80677	20.81944	20.01272	21.514870000000002	22.89969
AL022344.5	16.20906	20.423579999999998	17.994329999999998	17.95695	22.91146	26.01672	21.329279999999997	16.04149	23.55605	20.15255	18.82706	19.3882	23.99236	17.193379999999998	16.00982	17.27674	18.76703	16.48302	22.51308	16.01065
AL109706	23.198710000000002	26.97465	31.001309999999997	32.83859	26.765559999999997	24.59585	26.857670000000002	24.34179	24.921670000000002	30.85533	27.40636	32.52612	29.642640000000004	24.81287	29.4935	22.41178	24.32938	26.33997	25.440820000000002	27.20938
AL110181 /// RP11-390E23.6	56.08144	45.61834	56.910419999999995	43.145309999999995	57.90008	49.0541	29.90253	35.35235	37.36882	31.36988	57.29205	45.55012	56.69865	47.42816	69.20678000000001	51.29286	33.183640000000004	34.44704	38.63191	34.534279999999995
AL132709.8	17.18746	19.130779999999998	19.68122	16.9889	20.8268	20.96252	20.19245	20.67662	20.716639999999998	16.023529999999997	20.55905	18.317439999999998	20.56455	19.45777	21.48491	24.78965	21.06887	18.286939999999998	17.5071	24.15091
AL133493.2	20.89639	19.19889	21.17928	25.120160000000002	16.95723	20.722260000000002	22.121470000000002	20.593320000000002	16.00674	22.96104	20.42612	27.3623	16.921110000000002	20.933870000000002	16.00564	17.12668	18.95515	18.804579999999998	24.34925	18.99174
AL590762.11	58.03708	59.30551	55.32569	54.26518000000001	52.388490000000004	47.320859999999996	65.24146999999999	41.87735	47.05046	40.64049	51.377159999999996	50.40837	51.01808	54.12446	59.78459	50.78204	64.65648	50.41511	49.24306	40.15118
AL831948 /// RP1-197B17.3	21.09166	24.16378	25.00376	23.74999	24.0926	24.92561	22.82324	24.30389	24.75722	26.39077	19.70744	19.87404	22.82367	22.10932	23.10492	21.436320000000002	21.96005	20.65643	20.13245	19.96399
AL832163	18.658820000000002	18.84379	18.99021	19.31561	18.07527	18.048289999999998	17.91571	17.83437	20.91433	19.62235	17.67429	17.21024	16.01732	19.3101	16.002370000000003	16.00089	18.07424	16.00137	18.88194	20.36209
AL832615 /// AX747639	32.76842	37.88922	32.404759999999996	34.4613	29.884120000000003	28.123920000000002	32.60042	37.70612	35.5046	38.33837	28.87061	35.81759	29.500290000000003	25.9608	26.37927	26.28742	31.502570000000002	29.55782	30.09637	40.411
AL832909 /// LINC00984	112.5229	130.98459	83.87363	70.54191999999999	99.6402	73.90987	102.4729	84.88799	66.84824	44.37608	105.06636	100.27972	74.65963	78.73475	103.69829	65.76498000000001	87.4619	72.19899000000001	79.54009	44.8982
AL832909 /// LINC00984 /// LINC00984 /// LINC00984	158.76176999999998	169.0509	112.04561000000001	132.65345	134.28883000000002	98.97993000000001	129.62055	132.70823000000001	99.3087	76.70895	149.22956000000002	167.95281	114.57224	134.26101	160.88653	95.02958000000001	130.87831	137.82326	101.87810999999999	81.51701
AL833181	29.27048	36.116440000000004	31.26268	26.92315	26.465740000000004	28.48984	36.12831	30.44697	31.22376	39.52562	30.43137	36.64167	28.908609999999996	29.91815	38.038909999999994	28.681820000000002	36.30697	32.95017	37.23938	36.33696
AL928742.12	30.28997	27.484509999999997	29.12763	28.2451	29.4059	26.604359999999996	24.38269	23.572860000000002	34.09064	33.35414	19.54759	25.0548	21.77739	20.70581	16.06771	17.638939999999998	18.16902	18.9101	18.629189999999998	17.061339999999998
AL928768.3 /// Ig alpha 1-[alpha]2m /// IGH	199.77315	58.821509999999996	340.3665	274.59082	137.82335	40.43522	64.38658000000001	33.921170000000004	21.97931	24.78525	171.55551	49.176429999999996	331.11323	263.913	177.11502	45.12539	61.07528000000001	41.289390000000004	21.32423	21.60134
ALAD	266.980075	162.48215	199.11303999999998	157.104225	227.628815	160.68158	180.08173	187.19419000000002	135.988515	71.92502	260.071625	144.021055	194.36273	178.428045	244.81732	171.58798	178.353075	217.867305	143.62668000000002	71.817455
ALAS1	491.04057	535.35268	586.034	849.42116	530.80448	355.23114	328.06797	437.33804000000003	391.6359	306.36537999999996	426.96718	421.40770999999995	567.25031	773.10829	608.37	355.96452	279.58943	425.3623	386.76407	279.67275
ALAS2	26.258105	20.869925000000002	31.685360000000003	31.38344	22.9541	19.808555	23.397060000000003	23.717035	20.62114	21.012355	26.88883	21.074435	35.650765	29.736095	24.400100000000002	21.20988	25.684450000000002	24.040035000000003	19.6139	17.668875
ALB	21.605204999999998	21.14347	21.451169999999998	17.659055000000002	20.51339	18.309835	17.170569999999998	21.131175	18.177875	18.546	19.243725	17.83923	18.253415	19.723425	19.796615000000003	18.327965	19.345745	19.213115000000002	20.212294999999997	19.493595
ALCAM	225.67657000000003	211.5494	158.48837	190.8551	204.36536	181.28056	460.99341	247.45165	491.26589	571.06464	192.42298	175.11826000000002	143.31185	191.22369	234.36072000000001	170.98111	409.08288	222.02579	488.11599	513.7122099999999
ALDH16A1	61.532819999999994	103.3736	62.569759999999995	65.50041999999999	60.344919999999995	52.601569999999995	40.51389	68.45196999999999	56.52145	58.80005	65.13975	98.23268	67.25186	65.07427	79.26079	53.225590000000004	38.10512	77.8167	73.7128	75.25071
ALDH18A1	658.621005	639.22877	578.254815	549.5365549999999	592.8496600000001	542.9014	418.42059	565.625825	657.468515	520.062005	590.628945	573.54915	530.17428	559.440775	635.098055	520.02817	390.942525	556.641865	634.3607099999999	516.956585
ALDH1A1	494.29105999999996	330.58666	678.55637	284.00157	547.9099	168.37859	1258.25269	711.27203	72.44123	62.66092	498.37599000000006	330.36303	711.70612	292.033	660.78805	199.18933	1316.7773	756.52776	75.44873	65.10779000000001
ALDH1A2	28.3177	27.34805	28.583340000000003	24.90521	28.065720000000002	20.72366	27.43259	27.660629999999998	28.76688	31.56852	22.85869	20.13788	22.66348	26.14301	22.68975	23.16753	24.14366	23.0843	21.34705	19.61279
ALDH1A2 /// LOC101928635	24.47839	38.65585	20.02467	27.63938	25.976	30.34947	36.997	29.459059999999997	30.061790000000002	18.93911	26.81152	35.05506	22.415779999999998	31.26185	34.75758	26.28765	40.766709999999996	28.29135	32.74575	20.21194
ALDH1A3	54.17401	45.09208	46.02397499999999	72.2143	59.8665	55.15406	134.88701	223.15504	93.80142	38.57898	53.175325	38.510655	47.793065000000006	64.70936	61.15239999999999	71.83647	132.464095	239.899815	95.4451	37.86747
ALDH1B1	132.910045	158.22745	151.418305	113.27001000000001	110.8903	188.793945	103.77870000000001	90.15713	226.73047000000003	279.39304000000004	123.352485	107.78237999999999	135.14793	123.396315	126.196855	181.49259	98.113555	94.02266	224.34493	304.119415
ALDH1L1	64.584745	56.31810999999999	89.258525	77.79188500000001	59.05448	77.426175	61.26286	55.894704999999995	43.93774	39.477070000000005	56.951295	47.166875000000005	84.94909999999999	77.47203	54.457815	56.418835	69.3484	46.622825000000006	27.28957	32.549815
ALDH1L1-AS2	23.13946	35.135020000000004	26.223959999999998	25.8039	26.57947	25.323539999999998	26.43293	22.88626	17.132720000000003	38.17385	23.958679999999998	28.3885	25.338279999999997	19.27274	22.26101	23.83427	24.103270000000002	21.29267	25.2908	35.76439
ALDH1L2	27.616590000000002	22.85393	25.918770000000002	28.91655	23.01726	26.473090000000003	28.05535	28.4982	30.29035	27.695420000000002	27.8973	23.822020000000002	27.22461	25.905089999999998	25.065479999999997	25.85516	28.967679999999998	24.94406	28.5313	34.51794
ALDH2	2795.12456	3148.08844	3337.70006	2825.0569800000003	3237.20146	1865.2122100000001	2665.22038	2010.6036800000002	2262.8152600000003	1145.2405	2424.24312	2998.34771	3258.70413	2690.48858	3082.24741	2065.25125	2580.5075899999997	2162.29518	2067.19398	1110.38723
ALDH3A1	25.88855	35.23039	48.03418	37.70564	38.878659999999996	27.93924	31.7312	51.32796	33.21992	34.220279999999995	29.56602	27.519090000000002	41.45933	33.25134	41.4833	23.43996	27.25812	54.431830000000005	19.99065	16.40194
ALDH3A2	417.9316	416.58693	526.8616900000001	442.03202999999996	403.89356000000004	235.97492000000003	232.58683	416.32486	142.50185	281.16227000000003	385.95633	445.29184000000004	536.4836	445.59761	514.69614	314.91648	229.62337999999997	479.72987	148.6519	322.93571000000003
ALDH3B1	72.14912	90.42107	73.98777	75.60599	61.12341	80.66926	69.64406	105.80696999999999	80.66564	52.838969999999996	67.96804	58.428090000000005	74.86506	67.32676	60.55732	60.66015	77.05272	89.93937	79.15687	32.728190000000005
ALDH3B2	23.004640000000002	22.74904	21.72914	21.028095	23.015425	27.89858	25.056005	26.868920000000003	22.565715	35.19849	23.325699999999998	23.646755	25.048965	24.672575000000002	18.414665	27.997794999999996	24.576945	29.40095	23.34279	40.02838
ALDH4A1	36.253045	66.1641	46.993575	47.08864	50.831245	91.926945	105.77809500000001	136.5017	66.294555	37.50653	35.450305	67.090155	50.18461	44.344815	55.50556	89.55599500000001	100.529105	142.80088	72.60826499999999	39.51824500000001
ALDH5A1	97.63848999999999	59.861075	77.69572	62.14359	76.941165	92.87249	78.39329	40.55200000000001	77.15413000000001	30.873345	87.53418	42.911085	65.83545	74.400925	86.31715	83.336735	66.61182000000001	38.4696	85.63342	25.52155
ALDH6A1	246.62552999999997	171.4328	194.0356	152.20338	227.49135	115.5222	109.25822	81.50369	66.85857	48.27415	254.72662999999997	163.63315	208.12936000000002	167.9417	266.93984	149.07673	104.2306	86.79732	73.27704	55.13375
ALDH7A1	189.48723999999999	108.35816000000001	212.8132	139.66314	207.07571000000002	123.75407	131.68546	120.92466	216.37842	94.44735	160.68113	81.98592	201.12704	144.60791	247.03002999999998	128.3117	118.22786	129.42604	210.13633	85.43949
ALDH8A1	21.50356	26.21367	16.817439999999998	18.237579999999998	20.56019	19.44999	20.66486	18.1689	24.352729999999998	16.001620000000003	19.02136	18.535320000000002	16.202	16.11656	17.89544	16.004170000000002	18.15551	16.17227	16.545360000000002	26.90557
ALDH9A1	1171.20572	1099.3637800000001	1037.97577	1210.15405	1210.71323	825.32225	816.72272	847.8332300000001	965.2204	287.47021	1086.99482	934.73855	1049.7273599999999	1247.9841099999999	1311.6127800000002	792.84298	799.1297	823.48654	990.11401	282.05768
ALDOA	2942.34373	3133.5500399999996	3027.03647	3484.2924	3170.71043	2910.85439	3112.6907	3085.67868	3655.30837	1843.20715	2861.32123	3241.1189	2977.33183	3487.49174	3494.12926	3334.6839	3014.65939	3177.33364	3589.8203700000004	2048.29554
ALDOAP2	22.519029999999997	24.33014	29.286590000000004	19.77074	26.33329	29.00331	26.59862	28.63383	24.60579	25.43514	23.936120000000003	23.46406	25.12859	21.02153	25.92336	22.56137	22.11934	24.16859	28.953120000000002	26.677459999999996
ALDOB	37.73101	92.67000999999999	85.18675999999999	30.65392	39.85778	89.63762	59.8462	78.45889	51.27186	22.59631	37.22	66.39749	102.60606	27.39895	41.27604	71.5948	57.29466	68.38103000000001	50.24651	25.32636
ALDOC	126.66056	130.27107	77.93616	108.03266	116.4378	119.9378	130.86722	81.6216	202.91742	65.61237	119.33836000000001	96.86131999999999	88.94436	125.33707	132.80357	131.01932	130.71136	69.07828	245.62651	71.14273
ALG1	101.39088000000001	103.45738	128.97218999999998	109.4478	113.61655	122.8199	92.82562	93.70305	88.82263	82.31299	104.19651999999999	91.07016	123.5304	113.54218	118.19899	96.86202	78.11814	92.76454	102.78505	88.55559000000001
ALG1 /// NAGPA-AS1	59.1518	69.06785	54.84523000000001	46.21137	47.48428	66.89464	40.0439	46.96297	41.93166	50.83452	49.24545	48.22565	42.94383	52.84601	50.06465	43.36299	37.93124	37.46719	43.98178	43.1478
ALG10	28.475475	28.31931	31.776725	25.541815	28.200319999999998	29.12255	39.62608	25.994255000000003	22.148020000000002	37.223775	27.545255	21.695795	27.66124	29.874585	34.720355	25.02543	34.609035	20.27491	28.736155000000004	27.081064999999995
ALG10 /// ALG10B	53.35329	41.94112	42.79115	35.21164	41.8908	46.89087	66.14952	44.00322	39.1139	54.31908000000001	52.09223	28.49441	35.92928	39.303020000000004	45.6658	34.28618	60.86274	40.253890000000006	34.14799	49.80653
ALG11 /// UTP14A /// UTP14C	160.48033	144.31101999999998	127.80062	167.68827	132.35931000000002	206.90175	238.66016000000002	368.87341000000004	267.58484	147.59025	157.84148000000002	133.71786	134.77917	169.15448	174.68644	284.7859	262.87236	470.75079000000005	318.4955	168.57208
ALG11 /// UTP14C	429.08925999999997	251.28789	288.93669	334.5137	348.66575	353.07538	471.85314000000005	588.56069	402.09529	177.14472	362.98818	211.73305	274.83499	358.34251	395.47558	312.26235	393.66636	532.56715	422.89352	165.59658000000002
ALG12	67.36336	59.53215	50.76925	61.08886	53.329440000000005	61.532140000000005	52.569269999999996	40.74078	61.34259	34.810390000000005	63.03709	62.324	42.81415	70.32444	75.75595	90.14575	54.64536	45.87147	75.486	41.85969
ALG13	96.91405	132.82818	90.66279	92.90661999999999	76.05111	88.45841999999999	78.45244	128.40515	91.38276	135.74125	80.56695	111.96713999999999	74.17147	89.13465	84.07336	75.62387	61.753859999999996	117.7773	93.58677	123.79293
ALG14	187.53669	203.67972999999998	270.524395	236.63172500000002	199.58966999999998	187.482105	197.27941500000003	174.51669	179.214155	165.66694999999999	159.21549000000002	145.46317	249.36125499999997	247.989415	213.448115	173.63344	189.68727	152.19047500000002	178.089575	149.97903000000002
ALG2	264.42644	194.1054	233.77366	289.178885	238.125165	242.46716500000002	240.43431	186.782295	370.24902499999996	181.77470000000002	232.61556	153.37281	213.91678	294.51457999999997	268.64979500000004	234.29665999999997	209.555125	180.76807	388.780225	168.76853999999997
ALG3	197.05025	182.95141	209.7436	236.97505	204.87683	202.92416	431.22382000000005	235.83087	300.69302000000005	134.40218000000002	175.97303	166.98661	189.29995	218.45254	223.67172999999997	225.88836	385.45031	191.66823	306.27941	163.52245
ALG5	44.57425	38.33662	51.35975	56.01671999999999	32.01106	44.74709	51.775090000000006	59.5863	80.5058	53.204280000000004	37.527159999999995	43.29547	41.239979999999996	46.74781	38.6694	44.174009999999996	41.17412	52.88698	56.98129	40.00524
ALG6	213.30847000000003	171.89274	232.11239	218.61708	246.91466	209.69818999999998	248.67235	192.36781000000002	147.30829	123.99439	183.78114	139.69676	206.43126999999998	219.50237	269.70148	170.72082	217.47832000000002	177.45677	147.49862	129.25364
ALG8	269.49778	192.21113	252.59631000000002	291.8365	291.99984	296.65744	368.45243999999997	257.34337	379.31773	113.25176	260.03965	161.62311	262.05585	294.48557999999997	338.4115	296.53556000000003	331.52382	251.29255	458.31355	105.78329
ALG9	126.97395499999999	101.848445	110.18302499999999	119.80303	119.93713499999998	111.31512000000001	113.03701000000001	115.074185	129.54688	82.40518	110.2156	77.580105	105.24716	115.2936	148.14029	124.54316	103.853595	108.81138	138.64775	79.856075
ALK	36.470974999999996	33.1251	33.48638	28.675195000000002	34.011835000000005	35.104060000000004	34.76427	28.385865	33.22274	31.177480000000003	36.004754999999996	32.38581	31.09073	34.280615	26.30477	33.92985	35.538335000000004	27.71283	33.349815	30.120355
ALKBH1	75.918755	66.909925	78.09302	65.89977999999999	77.359195	83.7539	85.26291499999999	64.3081	65.375325	58.007805000000005	67.355965	54.747005	70.44512999999999	72.528525	86.71704499999998	91.39389499999999	75.62367499999999	69.40438999999999	64.93482999999999	51.641729999999995
ALKBH2	50.524229999999996	66.84515999999999	50.931129999999996	63.27256	38.68676	73.65126	82.34286999999999	77.13393	110.18861000000001	99.96700000000001	52.29048	59.14836	56.320859999999996	57.5331	61.96196	89.01815	78.80336	94.87253	111.61119	95.76352
ALKBH3	103.86434	106.43697	92.80923	117.32338999999999	101.33021	127.10751	135.92148999999998	97.11461	161.64628000000002	53.84894	93.93621	90.90671	90.45169	127.93366999999999	124.30276	179.03015	122.38559	99.82355	169.01423	48.565909999999995
ALKBH3-AS1	20.309165	23.444834999999998	25.62762	22.47652	28.355020000000003	21.790595000000003	21.56113	21.031295	22.55482	23.516135	24.123115000000002	26.738815	24.63612	20.96113	22.286715	22.61275	21.466990000000003	19.230205	19.910365	24.622215
ALKBH4	49.60532	31.30615	41.9374	33.39419	34.00845	31.902690000000003	47.563829999999996	40.86012	42.22715	35.765679999999996	43.458059999999996	34.305409999999995	50.346990000000005	40.44706	44.99555	46.01658	52.85323	49.70567	45.82221	56.551680000000005
ALKBH5	150.49421999999998	133.8228	109.17031000000001	92.78827	116.20478	90.70304	114.14804	122.23018	100.11485	88.04924	141.02071999999998	110.11523999999999	95.86556	114.71392	141.57275	93.29853	104.5839	107.76799999999999	107.81401000000001	65.52787
ALKBH6	119.47061000000001	173.80211	129.97588000000002	157.36048	119.93415	126.82202	124.10446999999999	107.01421	132.31428	108.92168000000001	124.88859	156.38889	140.33408	152.65947	131.82397	165.32693999999998	138.95408	133.89553999999998	146.62646999999998	131.9001
ALKBH7	248.948825	223.98510000000002	332.925745	265.10817000000003	246.134335	235.380385	202.660115	243.31448500000002	378.50158000000005	620.882875	233.83708999999996	190.41926500000002	304.116725	273.47262	294.072155	258.237625	189.53411499999999	259.98634	402.22195000000005	633.7752
ALKBH8	37.943780000000004	47.270605	39.783645	31.905295	34.69459	36.24345	41.49182	33.65857	44.396005	48.85259	39.027285	35.28453	36.816365	38.542395	44.341294999999995	40.415985000000006	35.43081	37.58299	55.036730000000006	41.979815
ALLC	48.8195	45.787620000000004	60.11779	55.289559999999994	54.51095	55.56439	46.96024	54.90283	55.71663	89.77853	51.39028	54.42768	62.770959999999995	63.4367	40.2278	50.32478	50.15125	51.306999999999995	49.53308	85.8619
ALMS1	103.22498	86.09687	84.17891999999999	64.23128	88.30193	87.38008	102.75884	93.76635999999999	101.95214	64.45679	84.48217	63.870490000000004	67.49911	74.39132	102.49529	65.33289	90.3917	77.17260999999999	102.11394	45.05215
ALMS1-IT1	22.866239999999998	23.08251	29.77068	25.64412	32.975359999999995	30.53063	27.236009999999997	35.711859999999994	33.46393	65.42087	24.68884	27.924059999999997	28.20464	27.037879999999998	23.81281	29.133229999999998	22.63344	28.639440000000004	29.59802	46.04489
ALMS1P	23.75375	28.325090000000003	30.72999	32.18892	26.58843	27.27125	29.865540000000003	26.15343	35.83341	22.59494	28.65108	40.12083	30.256999999999998	29.46612	23.02317	30.511840000000003	37.57286	28.47428	29.295070000000003	32.98952
ALOX12	34.58874	47.12637	37.64751	40.44625	34.87171	33.46734	27.505879999999998	36.06106	29.916559999999997	42.83878	36.55429	44.559940000000005	41.83317	34.5084	32.51305	30.742009999999997	36.88726	36.80637	42.19948	35.74286
ALOX12B	20.578039999999998	18.0286	18.43274	24.25414	16.69722	20.32312	19.05619	20.82698	16.71725	18.97663	22.11956	22.08813	17.57236	16.41594	19.92127	22.89481	18.00225	21.195710000000002	18.64348	16.00381
ALOX12P2	16.03867	37.20683	29.59393	26.15474	33.68075	18.53257	23.975929999999998	35.05619	41.15837	47.13967	35.92655	16.912229999999997	34.45465	22.619020000000003	23.17759	26.20363	21.51205	18.80434	35.84113	34.60298
ALOX15	20.76365	23.30421	19.31774	21.24665	16.5756	22.01406	20.081139999999998	21.4529	20.579539999999998	18.197329999999997	20.296889999999998	24.63803	22.14986	18.4603	20.37291	19.28728	20.077070000000003	18.821070000000002	20.86702	24.23428
ALOX15B	21.446755000000003	26.055404999999997	26.919815	23.388435	25.955334999999998	27.066395	24.54785	25.623730000000002	26.102085	31.917469999999998	25.403554999999997	27.19523	28.273525000000003	21.95127	23.549105	24.288395	22.37064	21.720579999999998	23.489995	28.77403
ALOX5	31.725725	30.340870000000002	30.350355	35.339325	30.65095	40.12796	32.7023	35.349545	42.372515	27.708759999999998	31.054765	30.881684999999997	27.135044999999998	32.779065	28.174049999999998	31.968940000000003	27.216704999999997	37.45779	43.885975	20.21801
ALOX5AP	115.73674	66.1018	137.42825	114.11384	95.64735999999999	127.1337	234.10811	242.52861000000001	335.61127999999997	33.16232	122.85547	56.50995	127.5681	115.38221000000001	130.04689	134.72858	217.65156000000002	246.74577999999997	367.97674	27.87107
ALOXE3	23.293425	22.896865000000002	24.43712	21.55404	23.568089999999998	21.49852	21.987094999999997	24.061925	24.911659999999998	29.881465	23.454735	27.327315000000002	23.53998	23.04126	21.66777	25.315579999999997	24.87189	22.393015	21.956830000000004	27.948930000000004
ALPI	28.1079	30.11235	22.255505	19.639924999999998	24.67395	23.032635	18.70001	20.724874999999997	19.909824999999998	20.086875	28.323285000000002	27.88631	28.634445	24.679994999999998	26.677005	28.522785	24.344575	17.22023	16.7755	16.115485
ALPK1	42.013725	49.789995000000005	40.87487	35.48494	36.572865	40.94104	42.853759999999994	39.17205	38.36808	31.682609999999997	42.04013500000001	49.279424999999996	39.693695	39.51205	40.655874999999995	34.473415	42.819305	40.19614	40.227940000000004	30.403495
ALPK2	19.66571	19.14881	18.52515	17.49887	18.52928	32.73196	24.38638	28.48385	66.83809000000001	18.60426	22.802410000000002	19.0031	25.95579	25.05305	25.25968	29.407190000000003	24.12061	24.04637	68.58691999999999	25.21906
ALPK3	25.78773	29.973824999999998	25.830275	22.908275000000003	27.232189999999996	23.829525	18.411160000000002	19.45371	24.267825000000002	19.871555	23.659930000000003	31.269045	24.993325	20.570695	22.60607	21.019869999999997	19.630989999999997	16.996745	22.856080000000002	18.933815
ALPL	38.659099999999995	41.26877	39.07177	34.99673	33.26797	46.3777	45.557155	54.156684999999996	50.394549999999995	46.629735	39.47365	35.94703	39.64022	32.40125	28.375140000000002	36.14003	42.236090000000004	36.49749	47.73159	41.654759999999996
ALPP	54.881	61.21923	57.44235	56.00444	70.48042	71.99817	65.71036	69.19404	103.10672	77.69677	41.7512	47.01638	43.05697	39.97375	36.79257	38.226440000000004	40.83764	38.99906	60.14764	57.6267
ALPP /// ALPPL2	27.861559999999997	30.26687	32.40943	27.0119	33.86446	30.32525	28.910429999999998	34.21732	33.78117	35.84339	23.58785	20.24652	24.06312	22.58246	21.10595	19.94229	23.5074	23.66011	21.09301	24.23668
ALPPL2	36.087775	47.103375	30.952370000000002	26.94501	41.783145000000005	40.516645000000004	28.10165	47.72672	27.988095	28.565734999999997	34.79826	43.56451	27.323515	31.969175	38.962464999999995	38.846000000000004	27.777684999999998	50.504075	27.493045000000002	32.043845000000005
ALS2	52.615790000000004	48.86363	52.84583000000001	55.42746999999999	43.51656	51.63583	71.11431	67.87471	59.7282	72.61547	51.60982	37.02935	47.67876	50.29274	47.81916	41.02363	56.6949	71.95715	59.890480000000004	79.76857
ALS2CL	48.60653	52.25457	53.212880000000006	47.71467	47.87635	50.532759999999996	45.533970000000004	55.77541	55.63742	50.27345	38.288940000000004	48.41397	46.049929999999996	42.15688	45.42173	34.20335	36.78246	38.35501	41.40229	36.811370000000004
ALS2CR11	16.8221	17.09527	18.121119999999998	16.10367	20.141925	22.422765000000002	20.040445	18.908929999999998	20.988385	23.319705	20.85231	18.422755000000002	19.63872	19.18677	18.134925	20.60388	19.648025	18.369555	17.828384999999997	18.000239999999998
ALS2CR12	19.834865	18.785595	20.345685000000003	17.227015	19.428775	20.965055	20.25839	19.977075	22.433095	22.44413	19.082230000000003	18.963855000000002	20.745465000000003	18.16008	20.208644999999997	19.302965	20.384135	17.61273	20.315224999999998	17.239919999999998
ALX1	18.34283	21.374979999999997	16.40858	19.69962	17.67093	18.1592	17.42812	19.85833	18.67742	18.98995	19.07987	20.79018	21.25681	21.53495	16.01574	19.38725	18.32236	19.64562	19.65144	17.87961
ALX3	21.7731	24.39225	25.5999	22.38606	25.92694	20.82931	21.80821	24.73019	25.86197	21.50544	25.00711	21.92201	22.19237	21.93992	19.02805	26.94143	21.330470000000002	20.01441	19.0907	24.57787
ALX4	22.82255	27.38918	30.10452	28.92985	31.65918	36.56185	29.344079999999998	38.89168	28.4698	28.860540000000004	26.9805	25.959870000000002	25.41262	24.10829	27.828670000000002	21.76591	28.45707	27.04908	29.10003	28.73286
ALYREF	468.17265	619.553105	644.17367	647.463225	558.98081	539.9184849999999	696.8446550000001	491.841925	623.07697	811.9555849999999	429.14932500000003	579.9966549999999	654.14906	649.115485	629.34361	663.631165	666.4809	488.91846499999997	593.052765	888.83025
AMACR	31.70417	27.359309999999997	29.02307	23.96953	31.28738	23.37963	26.81578	25.68887	24.34529	24.70928	29.4929	29.6039	23.67676	28.0151	35.252590000000005	25.52603	30.846809999999998	27.52177	30.274459999999998	23.865
AMACR /// C1QTNF3-AMACR	382.0391	249.27872000000002	236.30285	184.36094	336.90563	294.26736	530.87099	119.03863	358.24191	358.87335	356.78331000000003	224.32601	228.21167000000003	185.88905	339.4034	286.84075	502.57080999999994	117.89979	405.68911	387.98795
AMBN	18.224510000000002	26.264390000000002	19.31579	22.95437	22.39252	24.157870000000003	33.93928	23.793000000000003	21.6707	20.623170000000002	20.47815	23.08791	22.512079999999997	19.856820000000003	20.0129	23.72583	23.24053	20.10087	23.53925	20.5534
AMBP	23.316465	21.84197	26.42006	25.825705	27.981589999999997	28.085275000000003	25.82555	25.18936	24.527970000000003	24.1892	23.64492	31.74272	26.077060000000003	22.06263	20.235145000000003	23.89142	25.34802	21.113500000000002	24.794435	25.60385
AMBRA1	51.87618500000001	53.67028	51.5782	36.77034	40.717065000000005	56.665595	54.1751	51.672284999999995	56.60772	37.355760000000004	43.253685000000004	44.583135000000006	41.146224999999994	37.995945	45.7375	46.64089	50.027085	38.766149999999996	59.0559	36.078540000000004
AMD1	341.27346	433.74457	495.28957999999994	471.21915	398.5081	407.919805	412.08468	344.160375	323.386255	558.96184	342.0822	326.12561999999997	436.19823499999995	531.4947549999999	468.75073	388.091145	355.14426	342.89479500000004	345.54123500000003	554.264985
AMDHD1	23.21153	23.85152	22.421020000000002	23.2793	20.372139999999998	21.09618	24.86139	23.52889	20.40825	16.79018	23.03367	17.60015	22.01446	24.23548	17.91297	16.27779	23.134320000000002	28.425340000000002	23.958660000000002	20.98881
AMDHD2 /// CEMP1	30.653374999999997	27.268639999999998	31.96664	22.87135	19.19621	27.82318	30.251455	34.407520000000005	31.74842	36.66254	19.715645000000002	24.09774	24.071035000000002	23.847694999999998	24.774835000000003	27.21373	19.270975	30.90086	26.813295000000004	30.281375000000004
AMELX	35.713609999999996	37.19285	30.764470000000003	30.959659999999996	30.3307	30.60495	22.76998	26.15537	18.96965	29.0808	29.03505	35.662009999999995	27.96971	22.875770000000003	23.47334	21.8062	24.66058	20.37774	20.59806	28.79087
AMELY	28.347040000000003	35.291290000000004	33.68355	32.55608	30.64855	28.844490000000004	27.128109999999996	21.56863	25.965	25.50285	26.9945	42.82781	25.819470000000003	27.197640000000003	26.836940000000002	21.94042	27.14115	26.476940000000003	19.13758	25.275370000000002
AMER1	19.09502	19.11777	19.55188	16.0052	20.2394	18.340989999999998	21.53576	17.21629	19.848110000000002	20.03499	21.63815	21.3874	24.18812	23.94173	19.767570000000003	29.258779999999998	16.421870000000002	23.5547	18.58275	17.81246
AMER2	17.10523	18.76375	17.5931	22.35025	24.42251	20.89153	18.04296	21.3829	19.68915	16.99093	16.79111	18.86169	17.58622	18.84832	19.602439999999998	21.24792	18.24386	19.322860000000002	19.88576	17.74421
AMER3	18.90979	16.05059	22.20555	22.73156	22.12022	21.541179999999997	20.3099	19.4079	20.61107	19.34696	19.78361	19.3896	17.15894	19.43148	19.356460000000002	18.79278	19.21805	19.050929999999997	18.51559	17.811410000000002
AMFR	146.475225	124.19853	141.48733000000001	133.41239	157.88882999999998	150.1632	191.31444	156.54440499999998	181.11726	136.594	144.59016	107.22588000000002	142.73352	142.86391	213.23376	183.873965	188.805275	166.06743	209.813035	132.880825
AMH /// MIR4321	24.54788	18.83285	29.267259999999997	22.26943	23.59391	25.55935	23.97101	30.0604	21.85184	27.64115	23.14759	22.61136	22.6807	22.32927	22.98613	18.19601	20.208479999999998	30.225479999999997	26.96674	25.89035
AMHR2	26.184739999999998	25.18685	31.066209999999998	39.74592	30.388709999999996	27.92128	29.081229999999998	28.09422	29.585620000000002	31.19773	24.123739999999998	23.75402	28.029290000000003	27.67555	28.811759999999996	31.759829999999997	23.02616	26.66368	27.94772	25.18215
AMICA1	73.14076999999999	32.18245	71.94111	91.28254	53.8745	44.41518	92.77532	66.12093	36.57525	19.54498	65.90471	23.50627	63.12096999999999	91.90004	68.01231999999999	54.65023000000001	90.53028	60.3799	39.53552	25.01671
AMIGO1	54.85386	52.332359999999994	44.1064	38.487190000000005	51.52964	52.03315	56.903490000000005	56.40091999999999	29.199859999999997	26.94035	52.58024	35.682109999999994	38.253890000000006	38.93858	53.88795	52.246159999999996	60.67621	49.33928	37.440540000000006	30.710759999999997
AMIGO2	346.82726	312.56555	107.5444	160.35861	226.2408	512.13806	651.76148	623.7287	542.06615	556.89123	289.46423	272.66139	93.22556999999999	149.53778	223.77062999999998	423.86438	596.11959	545.09668	508.95205999999996	517.29386
AMIGO3 /// GMPPB	80.59455	103.45939	100.86889000000001	116.33278	96.55445999999999	64.32531999999999	57.3176	48.761590000000005	75.25251	38.27431	73.28711	96.37203000000001	117.51292	143.5593	125.03884	91.36901999999999	58.29433	57.526830000000004	85.49105	40.98925
AMMECR1	89.17918	86.93057	114.02819000000001	96.15845999999999	89.869745	80.71858999999999	124.565175	107.813445	76.97252999999999	53.057415	81.28775	61.94161	115.887	94.91538	102.276585	73.00739	126.26225500000001	97.67709	93.10564000000001	54.39152
AMMECR1L	215.24839	135.3611	152.99943000000002	183.27537	161.05083	188.20003	252.55427000000003	271.22997999999995	322.52789	343.61174	197.11173	93.81527	147.95425	181.36599999999999	218.92663	190.7503	241.31707999999998	265.37456000000003	327.01941	358.43262999999996
AMN	104.42428000000001	89.22133000000001	94.17351	143.77617	107.21817	93.75304	66.7909	34.76811	39.068870000000004	62.94967	100.91412	99.27364	84.67772	157.57842	154.49123	115.1133	68.15178	33.85893	43.14472	58.97991999999999
AMN1	39.70704	38.43942	40.08587	36.970240000000004	38.93314	40.75372	33.83939	42.5831	43.4892	29.55348	35.62322	37.5666	39.37239	39.88169	37.936609999999995	33.31488	29.43085	45.67115	54.818419999999996	23.9422
AMOT	67.20387	89.74149	58.20778000000001	45.321490000000004	53.39371	61.60494	110.07268	162.36366999999998	58.14604	40.52421	53.56301	75.74584	48.52601	49.364259999999994	70.25688000000001	77.92743	115.56776	167.25419	61.610730000000004	40.74135
AMOTL1	38.457025	43.28811	34.25817	39.61068	42.820255	43.446160000000006	47.675595	40.552634999999995	42.14729	28.294629999999998	34.69271	37.43562	31.826185	31.544195	36.208420000000004	29.244459999999997	39.919545	29.563	39.691235000000006	25.521225
AMOTL2	126.82215	167.47489	77.10172	75.96346	101.76784	212.94158	326.52373	246.22762999999998	191.16629	183.7906	109.26593000000001	120.32083	74.30869	80.2523	98.03577	137.35061000000002	298.10143999999997	204.34415	196.18401	146.9481
AMPD1	61.982969999999995	33.41655	65.13795	82.69065	50.23317	36.28009	34.407990000000005	31.15454	34.40937	30.08567	69.62071	37.18882	76.8238	93.72298	54.79479	27.58359	33.82123	26.25392	26.929940000000002	30.11422
AMPD2	150.71163	159.30606	104.79369	144.86448000000001	109.73749	199.38169	201.5269	273.79366	221.90806	126.87862	122.68168999999999	115.06211	97.62735	144.62168	136.9638	250.49775	187.44375	288.62776	193.54175	156.91964
AMPD3	96.95178	79.15512	85.26536999999999	86.14010999999999	67.27928	145.11651	97.27999	103.46699	129.48443	53.890080000000005	91.40003	63.34593	63.71088	90.76944	101.55622	135.69892	88.89435	91.78336	136.64105	27.501340000000003
AMPD3 /// CAND1.11	25.69399	29.30718	26.02993	26.43903	23.755979999999997	22.23723	24.23905	22.65534	24.785510000000002	23.29097	23.00609	23.84441	27.11195	18.836370000000002	19.13564	24.11475	27.31	28.71323	22.71538	23.2948
AMPH	34.04523	31.620109999999997	34.33213	25.631320000000002	35.74707	31.32878	26.11126	25.91468	29.03655	27.59272	23.70811	27.43375	25.83001	26.157510000000002	32.46922	33.20733	28.434009999999997	30.649309999999996	41.995129999999996	17.75975
AMT	193.40107	140.17298	149.50285	129.04084	153.93185	148.18345	76.13531	42.541470000000004	82.32652	25.06285	182.24083000000002	124.29933999999999	150.17515	146.17152	204.12022	164.87395	72.5057	39.47829	107.81335	28.87753
AMZ1	31.316630000000004	37.569125	38.145115000000004	35.67173	39.50069500000001	40.537085	35.300405	35.058435	42.242125	43.130314999999996	32.461675	38.240249999999996	36.1782	35.154975	29.32793	31.945365000000002	33.130025	27.30703	33.675215	40.171229999999994
AMZ2	332.1597	279.23896	410.83607	283.76396	298.02306	331.62773	517.56322	450.12829000000005	505.49841	246.00581	292.14534	229.20892999999998	368.57349	275.85711000000003	315.6408	302.91404	505.10777	425.9292	507.38972	231.38308999999998
AMZ2P1	111.87273	78.06414000000001	120.11323	91.28191	104.91788999999999	93.10403000000001	165.06351999999998	135.56212	140.75666999999999	93.24364	99.55669	62.44908	110.25679	77.53397	101.65724	80.81249	155.72323	126.97672	122.83429	87.08391
ANAPC1 /// LOC101930107 /// LOC285074 /// LOC730268	54.32541	41.96987	43.33873	59.46083	73.78617	65.12299	97.2137	64.47609	85.0362	49.15279	59.36167	36.725359999999995	37.81406	68.98692	100.68164	77.29743	87.31912	48.89217	98.1613	49.35644
ANAPC1 /// LOC730268	164.710985	183.47039999999998	163.11861	170.75553000000002	151.80704500000002	163.094765	195.75956000000002	233.63192500000002	227.23327	154.93423	177.960265	141.67065000000002	183.13869499999998	188.452725	197.94015000000002	171.66465	214.928295	226.767175	223.024645	175.72389500000003
ANAPC10	88.064755	81.27632	101.620785	97.73949	84.91360499999999	94.671	132.882495	140.91630500000002	111.043615	101.75368499999999	81.109455	60.237555	88.88674	103.6644	86.44728	79.88776999999999	119.316595	134.65713	110.45214	95.31959499999999
ANAPC11	578.7443049999999	635.18135	818.7114300000001	845.92038	683.1402099999999	810.112405	889.2993649999999	689.0233450000001	990.06188	2137.539135	561.28249	598.7862299999999	788.472355	857.676525	742.684315	851.0825050000001	913.2478000000001	698.7905599999999	1045.2102200000002	1864.609175
ANAPC13	495.34084000000007	387.60297	400.47252999999995	394.00351	394.426455	505.72482	816.91864	490.11386999999996	448.663275	249.996605	477.858685	349.30811	397.209565	383.00728	432.467105	510.43187500000005	795.15559	488.76550499999996	486.586115	259.94776
ANAPC15	223.31256000000002	314.0238	302.16711000000004	314.55675	264.47055	295.75255	140.63271	160.47481000000002	208.25725	186.63743	209.95346	249.63633	284.56514	315.14091	356.93576	371.44346	129.75291	163.32708	200.95065	215.7108
ANAPC16	946.8266	686.13031	768.572795	760.8153199999999	713.20847	820.3435749999999	551.395845	973.8523150000001	778.476585	723.615575	841.625135	634.57952	694.8066	715.015315	749.21981	711.202625	541.27679	846.9764	680.50932	745.74017
ANAPC2	58.16896	64.87266	65.79118000000001	63.3587	47.99957	63.183069999999994	69.7581	53.593869999999995	54.04146	61.0879	53.733869999999996	67.33306	58.314859999999996	58.4844	56.71185	53.50196999999999	56.160709999999995	59.860890000000005	60.990069999999996	45.24917
ANAPC4	221.453915	218.61256	235.74298499999998	231.70373	189.448195	190.601045	217.655705	236.311935	193.801545	198.40261	202.35141499999997	187.873825	218.75029	235.96079000000003	246.14821	214.51106	204.452545	244.22145	189.423725	204.84293
ANAPC5	159.85073	143.31029	176.51000000000002	144.565025	171.715355	133.827755	167.76594	142.00241499999998	198.30898	93.88094999999998	148.174475	120.641385	171.809595	145.02074	206.43822500000002	159.295735	162.267415	174.49913999999998	215.51890999999998	99.125565
ANAPC7	112.60187	140.17055	118.83012000000002	119.409475	118.34114	125.296725	151.052035	159.06359	151.693305	154.15537	100.66713000000001	116.49368999999999	99.20933	131.0933	137.13537	147.19495999999998	140.37648	166.85861500000001	178.09560499999998	160.35261500000001
ANG	565.46641	266.03969	426.07482000000005	735.40979	569.36988	417.2049	267.02215	183.25947	187.66432	123.61335	528.8516099999999	241.73629	437.38847000000004	732.89764	696.84316	583.08338	238.44814	185.75583999999998	199.15866	125.28335
ANGEL1	55.381969999999995	54.22526	57.64273000000001	45.41082	61.50169	69.87826	69.56864	47.466429999999995	58.920869999999994	50.35013	55.59092	53.087309999999995	48.4572	50.16722	55.45997	72.05391999999999	77.72242	56.929069999999996	65.37737	50.45411
ANGEL2	53.22277	49.14246	55.08712	46.12676	46.98876	66.1596	62.16199	49.659259999999996	62.97755	64.85949000000001	47.1653	37.58254	51.51045	54.783269999999995	70.76071	58.404880000000006	52.594519999999996	49.54908	79.11462	45.05563
ANGPT1	42.729490000000006	41.88179	33.34802	30.8197	38.380179999999996	35.11891	32.79247	45.78755	35.5557	27.17918	41.106359999999995	33.0819	30.618409999999997	34.73774	35.41172	45.69567	32.390809999999995	38.89418	36.28228	32.635979999999996
ANGPT2	26.679835	27.507444999999997	25.15359	36.750215	23.80191	33.458085	35.788979999999995	37.99945	45.56373000000001	35.068945	22.584739999999996	19.145139999999998	21.850209999999997	34.257785	23.932025	39.7305	32.4602	42.790295	43.17715	39.04885
ANGPT4	24.43205	33.30145	24.02094	20.95351	26.95368	25.21583	24.10104	23.91871	34.62222	30.4754	25.31864	28.48493	28.75315	22.574679999999997	29.17752	18.72755	32.07196	20.574820000000003	26.670040000000004	28.425109999999997
ANGPTL1	79.34103	102.86761	35.46414	50.84324	76.60481	44.78021	33.98771	39.92747	31.764	23.87221	71.04316999999999	89.16575	30.462659999999996	49.7026	90.04612	39.0402	31.15652	36.13467	34.73956	24.359479999999998
ANGPTL2	69.34877	72.45398	49.27575	73.94406	62.87308	105.02373	112.09992	104.89433000000001	176.28779	37.859429999999996	66.01536	66.1571	46.03914	83.20322	76.47286	100.67241	107.75053	99.68381	193.27248	34.17003
ANGPTL3	20.0879	21.38172	21.5185	21.63886	21.21629	20.70804	18.07477	21.89705	23.349829999999997	22.22679	18.64735	21.60559	17.84985	20.003020000000003	22.237779999999997	18.18959	18.044829999999997	19.23558	20.2241	17.06171
ANGPTL4	24.29278	27.764175	22.27263	24.181105	21.07225	23.178739999999998	27.906484999999996	22.17109	27.6548	27.313475	24.756115	24.54293	25.51829	28.78842	28.85267	27.076575	25.120455	22.506715	29.684850000000004	29.336059999999996
ANGPTL6	41.80353	35.46071	35.49394	38.43074	38.913740000000004	39.21348	33.3546	39.19396	33.097359999999995	29.1815	39.74409	38.57718	38.724579999999996	40.8216	29.429170000000003	36.72899	34.13834	29.955409999999997	30.865	31.37487
ANGPTL7	19.41616	16.37462	18.47426	19.03937	21.99674	20.48922	22.79506	17.75262	19.482129999999998	24.36833	21.54458	19.80305	21.79577	21.44386	19.22791	23.51698	19.59384	21.38489	21.47652	19.11236
ANHX	63.541365000000006	72.61907000000001	64.28242	66.27329	72.866175	73.83269000000001	56.653525	57.684255	63.199645000000004	57.284375	79.47783999999999	99.48252000000001	83.35273000000001	71.363405	57.630465	68.676155	73.56693	59.17700500000001	64.25944	67.78808500000001
ANK1	27.77801	31.10448	34.78058	33.38859	37.57914	38.34214	45.30533	29.03629	46.33408	42.16203	29.749609999999997	25.072979999999998	32.16745	28.628840000000004	27.28636	27.477320000000002	39.5535	27.63066	35.27124	32.12914
ANK2	30.001175	27.53041	36.174545	32.03539	26.202005	34.173069999999996	28.689715	24.159535	26.136215	21.232770000000002	34.380275	28.01373	45.253299999999996	31.017184999999998	25.796480000000003	24.365225000000002	28.448815000000003	22.648740000000004	29.274595	27.255899999999997
ANK3	53.53764	40.691720000000004	46.20747	30.78183	59.434180000000005	40.054320000000004	41.63138	45.42608	44.09086	29.70482	60.419619999999995	43.12097	47.78147	38.47634	88.8042	44.292970000000004	41.61316	37.88813	46.7493	34.506679999999996
ANKAR	22.2106	25.272115	23.67328	22.625915	22.03006	20.224245	21.307805000000002	24.400655	22.125664999999998	26.141734999999997	22.23361	27.784045	21.535665	19.59216	19.677554999999998	21.44603	22.03015	20.438595	20.835144999999997	21.621075000000005
ANKDD1A	24.084049999999998	25.194055	22.82719	18.98348	23.251154999999997	28.579295	24.095505000000003	27.715455	23.290655	26.900284999999997	24.266080000000002	22.68902	20.41178	21.736625	24.568255	22.66766	23.291325	28.241269999999997	26.228465	24.41665
ANKEF1	63.06573999999999	85.476355	74.02962	87.296875	80.53849	67.087725	58.31697	115.58228499999998	78.549605	60.306125	69.42489499999999	55.31022	78.615095	77.603465	66.195185	60.938970000000005	56.236360000000005	116.00372999999999	113.74973	59.12377000000001
ANKFN1	23.12017	21.384700000000002	23.514975	21.554655	23.10117	18.81988	26.356794999999998	22.398255	21.902099999999997	22.109344999999998	24.492874999999998	24.01533	21.860030000000002	23.66237	23.11884	24.119665	21.60107	23.581699999999998	17.80674	23.30848
ANKFN1 /// BC037494	23.31974	17.98571	19.83269	20.32284	18.4332	19.14559	17.80813	23.79261	20.06762	19.17691	21.90456	23.888370000000002	22.597070000000002	17.87315	19.403470000000002	23.13772	17.34487	18.91263	16.50159	28.369909999999997
ANKFY1	33.815655	37.43678	32.893395	30.46631	34.920410000000004	32.261395	30.812849999999997	36.907574999999994	34.51572	36.75395	39.129805000000005	37.6723	35.71933	36.71952	43.38038	30.934199999999997	39.917950000000005	35.109764999999996	36.556495	26.94422
ANKH	116.38593999999999	71.69195	110.67356000000001	72.18893	84.78513000000001	107.84212	92.72933	105.22981000000001	122.33433000000001	151.20942	68.69624	54.194340000000004	93.90913	75.60194	75.6352	107.78551999999999	92.83515	111.44568999999998	81.044	129.87751
ANKHD1	31.4863	36.36549	31.774409999999996	26.72907	29.81413	25.5791	31.297420000000002	32.66372	33.042629999999996	27.1279	28.969279999999998	32.62827	26.51428	29.2483	36.7918	20.20263	30.566609999999997	31.4265	38.36796	22.39536
ANKHD1 /// ANKHD1-EIF4EBP3	240.12347	181.492085	178.90527500000002	196.934455	211.13929000000002	154.68526	224.52644	252.75548500000002	281.272625	118.05991499999999	197.01398	157.78165	186.633515	221.051345	229.68352499999997	191.47317	219.18059499999998	252.94011	287.368475	99.68384499999999
ANKHD1 /// ANKHD1-EIF4EBP3 /// EIF4EBP3	244.91355	234.96152999999998	272.42311	228.32782999999998	244.06353	264.71277000000003	278.25076	240.19482000000002	330.60942	222.87552000000002	223.99624	204.18145	252.75609	217.66367000000002	303.89166	315.47702000000004	259.82056	258.66933	349.47906	265.66879
ANKIB1	178.31386	186.97609	168.96812	136.48393000000002	156.08189	196.20479	234.19167000000002	219.36792000000003	238.37847999999997	89.63851	171.56212	126.15066999999999	137.92513	144.85863999999998	174.14914	175.46073	174.37708999999998	216.39584	241.27166	99.2261
ANKLE1	16.0721	16.064989999999998	18.4352	16.00231	16.00234	24.04944	17.169539999999998	20.45851	18.74244	26.479540000000004	17.9014	16.0013	16.57412	19.2857	16.0046	16.00197	17.97419	16.61639	17.004260000000002	17.46106
ANKLE2	50.44105	45.66294	47.151	47.56434	41.64707	48.84199	65.85874	60.74295	68.59214	33.81648	47.35779	32.68507	39.02108	39.73622	58.12311	66.92783	52.561609999999995	59.5621	88.24718	27.365990000000004
ANKMY1	23.46238	34.07413	26.466279999999998	26.70735	28.320559999999997	25.6721	22.102829999999997	27.26805	22.512729999999998	22.952070000000003	24.01954	32.955870000000004	27.177490000000002	24.90139	24.04362	21.57065	22.116999999999997	24.880860000000002	23.295920000000002	28.39752
ANKMY2	520.16698	395.99587	496.40644000000003	370.14351	553.01686	307.20617000000004	456.66393	553.43106	256.80641	292.83545	479.29343	370.30606	505.62177	377.30681	659.92993	376.16816	414.46979	595.19168	272.20928	287.99856
ANKRA2	283.28136	188.62698999999998	240.76998999999998	168.58205	239.99556	214.58700000000002	275.22011000000003	235.67307000000002	215.90057000000002	136.05398	258.76551	135.26596999999998	230.27434	180.66863	216.83777999999998	170.76276000000001	264.774	214.8961	213.93581	118.10878999999998
ANKRD1	19.9661	18.387629999999998	17.61666	17.1639	21.82078	21.015970000000003	19.736520000000002	21.98699	20.022070000000003	23.4177	22.321170000000002	18.731579999999997	18.23224	21.2973	21.04352	16.25722	17.94836	17.582279999999997	16.905739999999998	28.774590000000003
ANKRD10	67.669195	65.107045	74.572045	55.868885	51.66553	75.65368	90.431715	186.623395	143.08176	44.484675	69.45582	54.8868	73.47133	59.621285	79.12041	94.52789499999999	87.934255	203.895055	161.11559	50.534805
ANKRD10-IT1	222.496285	417.287745	159.995425	181.26109499999998	154.23705	200.91297	200.69763	261.77353	193.95574999999997	320.72719499999994	226.704185	511.34857	183.66774	182.37675	158.424945	187.80549499999998	230.324845	295.83648	223.715345	334.530385
ANKRD11	87.37879	80.97322	68.044215	73.447295	71.37238	71.36657	57.17212	73.44984	84.84959	64.22356500000001	78.841805	70.795055	71.67021500000001	74.10713999999999	93.439265	89.48891499999999	53.85553	79.40702999999999	88.93048	65.54608999999999
ANKRD12	133.378465	97.085415	76.886635	90.445	68.962385	63.542294999999996	75.27687499999999	74.70407	53.950149999999994	99.56535500000001	113.00333	76.89285	72.510265	90.59745000000001	87.1928	78.65847500000001	68.07457500000001	73.165165	63.07261	81.95957
ANKRD13A	336.32461	334.85827	301.648625	251.74932500000003	285.92248	286.77339	228.700345	227.96645	199.89268	80.90379	305.78560999999996	282.64671500000003	283.412425	267.06881	310.56963	285.16326000000004	193.62551	211.96064500000003	197.68896999999998	85.511505
ANKRD13B	27.96302	29.086209999999998	32.3957	34.665409999999994	32.48918	32.61855	28.24587	40.48433	44.27758	42.24454	21.58494	25.45182	31.64123	32.572109999999995	31.723840000000003	30.913420000000002	27.78182	40.858709999999995	33.4341	46.0875
ANKRD13C	101.10448000000001	87.47001999999999	96.22933	72.71878000000001	74.00745	76.47822	64.16183000000001	71.13509	59.55599	77.41221	84.08171999999999	59.91755	78.42819	86.24154	83.05079	58.98132	59.6547	71.63365999999999	64.43866	63.47034
ANKRD13D	28.02843	33.918079999999996	37.599759999999996	31.743190000000002	29.16702	34.20993	32.5527	31.20808	31.153909999999996	36.59572	27.0707	24.50939	29.04007	32.65141	25.79634	34.53593	34.3795	26.03031	34.3404	27.29014
ANKRD16	35.563985	43.871035000000006	49.545474999999996	44.41755	41.183295	46.364535000000004	46.841465	88.57839499999999	85.49337000000001	133.4876	35.878965	29.857529999999997	41.482985	49.527249999999995	53.223955000000004	58.749930000000006	43.797740000000005	105.42394	99.169925	134.24120499999998
ANKRD17	284.91296	254.03608	176.72393499999998	201.240765	221.26448999999997	181.00386500000002	313.200015	184.51524	176.301355	125.27044000000001	256.95030499999996	224.082405	166.52749500000002	217.80453500000002	251.99991999999997	186.41448	298.75824	184.30711	184.76085	120.44298
ANKRD18A	21.755665	23.766615	22.083055	21.559185	24.32647	23.122915	21.216790000000003	20.736674999999998	24.489365	24.077865	25.673389999999998	25.975215	23.48581	26.829965	24.003115	23.607795	24.26565	24.218045	23.631535	22.005634999999998
ANKRD18B	24.1943	21.3187	24.736179999999997	24.49411	26.052210000000002	28.580820000000003	26.801029999999997	30.597579999999997	29.38733	28.184690000000003	19.99989	27.08178	23.69426	23.390710000000002	22.35419	21.27081	22.84733	21.87655	23.32434	20.62939
ANKRD19P	28.7362	28.87705	30.92045	29.299120000000002	29.78712	35.75374	25.58309	34.5905	24.39444	48.31259	22.2065	23.39244	27.357229999999998	31.5646	25.218239999999998	25.02046	24.75255	24.60783	34.237159999999996	31.544240000000002
ANKRD2	26.23595	17.91019	22.43242	27.46738	29.20893	20.708920000000003	16.016379999999998	22.40254	16.00434	21.015610000000002	24.31806	22.30678	24.50843	24.03051	20.17295	26.380090000000003	23.42548	24.68168	19.71602	25.924979999999998
ANKRD20A1 /// ANKRD20A11P /// ANKRD20A2 /// ANKRD20A3 /// ANKRD20A4 /// ANKRD20A5P /// ANKRD20A9P /// LOC102723891 /// LOC102725051	47.92848	50.234759999999994	50.48625	36.18625	43.34171	40.47542	37.30255	35.39203	37.65736	26.88656	47.21018	37.518609999999995	47.886720000000004	37.177009999999996	41.30766	38.41684	33.81889	41.63523	35.14658	31.93233
ANKRD20A1 /// ANKRD20A12P /// ANKRD20A2 /// ANKRD20A3 /// ANKRD20A4 /// ANKRD20A5P /// ANKRD20A8P	19.409270000000003	17.98612	29.316370000000003	16.53088	18.97576	16.00309	21.21744	19.67376	16.042720000000003	19.173189999999998	18.45223	16.001920000000002	24.61516	16.00349	19.18903	16.0405	19.6207	16.00141	16.002270000000003	20.086029999999997
ANKRD20A1 /// ANKRD20A2 /// ANKRD20A3 /// ANKRD20A4	18.7668	19.20362	22.52216	16.02198	16.48045	16.00164	16.74685	18.30917	16.23547	16.00187	16.674879999999998	16.001520000000003	17.74234	19.27192	18.95776	16.80891	16.00206	18.73742	19.54223	18.18545
ANKRD20A11P	37.05842	42.26939	38.59172	33.28134	31.31281	36.08137	34.76634	35.28832	36.08586	38.36544	33.05782	38.49257	34.85995	33.681979999999996	25.669829999999997	29.608829999999998	31.45018	28.56522	31.04242	23.39082
ANKRD20A12P	26.34675	30.49097	28.941795	27.915745	33.40275	29.675975	32.477685	28.269190000000002	34.442595	38.682715	30.172780000000003	29.617375000000003	31.958920000000003	28.12261	27.06818	25.306115	26.176949999999998	28.5975	28.305844999999998	29.35169
ANKRD20A12P /// LOC101059949 /// LOC101060632 /// LOC101927345	30.27722	39.98188	35.763040000000004	30.613590000000002	26.591820000000002	26.678929999999998	19.307470000000002	20.7279	18.930629999999997	27.65049	25.00603	48.26943	32.3794	27.669420000000002	22.62019	23.78456	21.35683	19.59026	18.641389999999998	20.66674
ANKRD20A5P /// ANKRD20A5P	39.15513	27.5771	28.77475	38.38586	26.53455	35.19293	30.90795	26.1861	19.391679999999997	18.58775	42.11103	20.1166	24.48487	38.56306	33.323170000000005	45.28269	27.227040000000002	35.030429999999996	23.56397	17.303720000000002
ANKRD22	224.415445	210.22256	377.80948	427.743705	265.92267	232.39646	324.88037499999996	524.678655	538.9193	328.364175	199.36406	168.36524500000002	369.357325	385.852665	271.38777500000003	246.638525	284.978095	529.1002550000001	501.19025999999997	318.13517
ANKRD23	25.4537	22.11553	25.215320000000002	25.878529999999998	28.09243	26.255059999999997	26.437479999999997	25.243129999999997	24.20747	20.6917	24.98369	22.44192	21.40245	22.42396	20.60746	22.07923	23.95466	27.801140000000004	26.59161	19.634629999999998
ANKRD23 /// ANKRD39	26.53516	27.04457	25.382955	25.17015	25.96983	25.587235	23.74729	31.381140000000002	24.265835000000003	22.138515	24.774935	27.399524999999997	26.040725000000002	24.934105000000002	21.89322	26.362355	26.086545	30.23068	26.527205	31.971114999999998
ANKRD24	29.205859999999998	33.826840000000004	40.96949	37.61045	34.788990000000005	43.81278	35.06817	40.51931	40.1773	36.99642	30.0984	42.005140000000004	36.08883	33.77431	30.18106	28.075440000000004	38.701029999999996	30.58598	39.31031	30.6688
ANKRD26	26.396414999999998	26.912035	29.238965	29.12283	25.924550000000004	27.362090000000002	28.096194999999998	37.380265	25.837030000000002	25.443620000000003	28.662664999999997	26.080135	25.83418	26.445825000000003	33.946525	29.590175	24.489055	43.49441	29.346629999999998	29.504185
ANKRD26P3	17.866989999999998	24.08148	19.11443	23.14449	26.951859999999996	25.23603	21.9509	23.413220000000003	23.59818	40.96185	22.903170000000003	23.110229999999998	20.96375	21.15044	18.94809	21.67294	21.3704	18.834870000000002	19.199270000000002	28.591820000000002
ANKRD27	364.23926	274.24306	237.14197000000001	219.07233	264.8571	315.95714	357.8849	300.50585	293.98069	163.82168000000001	318.80757	208.70693	204.40746000000001	256.06084	335.53227999999996	334.2268	296.09413	281.59294	327.63012000000003	168.95485
ANKRD28	88.176605	98.12295	78.09223	78.3045	75.90350000000001	64.848945	53.340565000000005	73.287665	75.15596	86.967445	83.02132	83.69049	68.96033	82.15026499999999	90.189625	80.257115	50.3679	73.25885	78.05602999999999	86.916125
ANKRD29	38.32167	40.80847	32.138995	43.670925000000004	37.669470000000004	35.455420000000004	120.72072	129.96427	78.638455	33.52762	38.878795000000004	36.984285	32.713365	44.3297	34.113495	30.328454999999998	105.50252499999999	112.2645	75.568975	31.41848
ANKRD30A	31.7721	35.6547	30.17183	25.45413	28.68522	36.191340000000004	29.201179999999997	37.4917	27.535059999999998	25.33094	31.29932	34.634409999999995	37.14539	31.92855	25.076929999999997	23.14005	35.23819	32.48317	24.96555	24.96546
ANKRD30B	19.1583	16.006104999999998	17.37064	16.00177	18.09478	22.143445	17.62883	16.180965	22.495849999999997	20.30143	16.47729	19.4191	17.77248	16.97501	18.059804999999997	18.5757	17.804274999999997	18.27356	16.929135000000002	18.019190000000002
ANKRD30BL /// ANKRD30BP2 /// LOC100132004 /// LOC100132154	25.95536	34.80397	27.78878	28.013479999999998	27.51544	25.58661	27.49304	29.29265	35.85517	35.69686	24.640610000000002	27.92782	25.85792	26.3551	23.18809	28.587640000000004	23.86484	26.9302	22.4183	39.78868
ANKRD30BP2	30.93808	30.82793	30.14593	28.594140000000003	36.56406	32.709309999999995	29.30183	38.10712	34.40598	26.795990000000003	29.50432	42.25358	33.4981	28.53465	31.41765	22.957060000000002	31.95713	29.7472	30.56772	26.47363
ANKRD30BP3	19.59587	23.66925	22.623279999999998	21.77713	21.54685	24.55665	20.213060000000002	19.87857	21.80562	29.1948	21.85809	26.2029	20.17192	20.33432	21.57449	18.42041	20.07537	20.47855	20.685470000000002	21.75477
ANKRD31	16.0128	19.5147	18.85468	18.54107	18.939420000000002	19.39893	17.896910000000002	18.1853	20.9729	22.76266	19.1113	19.60973	19.58972	18.66389	16.00159	16.52071	18.613039999999998	17.65269	18.26495	20.398
ANKRD32	46.512874999999994	57.307105	56.641180000000006	50.59408500000001	53.537865000000004	46.80367	52.157534999999996	55.887225	55.51262	99.45491999999999	47.05395	43.40508	56.10638	60.806115	67.71008499999999	52.092675	45.589079999999996	59.028255	60.02517	103.49544499999999
ANKRD33	18.92871	25.42405	22.6496	19.45615	19.44115	20.834529999999997	18.252470000000002	16.11779	19.08729	26.44603	20.479039999999998	16.00381	17.840999999999998	18.799879999999998	16.0034	16.002470000000002	20.13071	17.4868	17.70319	16.00496
ANKRD33B	22.98291	23.38237	24.72834	24.26148	30.997629999999997	28.86078	28.7117	21.87961	31.3329	27.30902	22.59725	23.54976	23.07295	22.97167	23.140520000000002	25.43252	24.9328	22.4511	26.15943	16.015829999999998
ANKRD34A	23.07897	22.5516	21.21933	21.96285	22.26408	21.49212	23.44869	25.25848	20.449279999999998	24.72343	19.67226	21.59084	19.15744	18.54577	23.73616	21.936429999999998	21.29341	19.6633	20.808670000000003	21.73142
ANKRD34C	19.18317	17.54787	16.04779	21.80283	23.8885	16.040470000000003	17.85805	25.69408	25.94865	24.45338	18.64761	22.597939999999998	16.00389	18.46405	18.50856	16.00411	21.29289	24.41463	16.160970000000002	24.31795
ANKRD35	54.16619	49.99374	39.55682	40.26383	51.152840000000005	35.02306	45.40732	45.544	42.15282	24.29048	52.55826999999999	44.341029999999996	31.71898	40.35519	58.159859999999995	35.74361	46.97437	44.30955	40.76874	18.73562
ANKRD36	42.47216	93.597645	52.04168	48.886129999999994	29.584995	42.737795	39.881519999999995	39.475944999999996	42.720315	94.91067	41.539145000000005	65.97945	49.366965	47.956179999999996	35.59371	36.47365	36.498545	39.65607	40.95903	80.080955
ANKRD36B	49.43507	115.82085	38.59333	38.57893	42.05753	38.49252	50.7579	46.57274	59.84027	68.15263	47.5876	68.75135999999999	33.835370000000005	44.4974	53.74994	38.74965	44.43189	43.745509999999996	55.88966	66.43776
ANKRD36BP2	30.05736	18.92288	35.70062	25.71075	23.32759	21.194010000000002	27.025470000000002	22.192079999999997	26.22162	16.642429999999997	31.66429	16.88636	38.451609999999995	27.402929999999998	28.519379999999998	24.59261	22.75639	23.55602	19.43675	21.08979
ANKRD36C	20.803739999999998	25.21545	21.34577	20.33135	20.97006	22.110789999999998	21.219829999999998	19.258370000000003	20.97038	23.890520000000002	25.58844	25.66527	20.7703	16.97106	25.110129999999998	20.50899	21.96387	18.01195	18.132820000000002	16.56958
ANKRD37	140.69189	122.95014499999999	192.856975	241.48028499999998	253.64969499999998	116.42239	204.86919999999998	146.88797	102.39398999999999	91.371245	121.679565	92.50144	176.44727	237.42833999999996	254.03579	124.69730499999999	177.368065	157.78227	96.78979	93.65337500000001
ANKRD39	60.813359999999996	69.6697	87.30439	77.84565	76.89313	83.78472	97.8467	99.28718	86.19154	107.07751	52.974180000000004	44.03133	78.28766999999999	87.48886999999999	97.91362	88.25917	93.57316	94.40287	86.72095999999999	99.73449000000001
ANKRD40	75.27261	62.117630000000005	78.46611999999999	86.10643	76.91274	72.98531	88.57236	70.63388	86.52017	53.6541	72.36013	54.04155	79.41959	83.2067	85.90078000000001	72.57826999999999	82.3026	75.00605	94.90813	60.008030000000005
ANKRD44	24.89333	25.389020000000002	32.808409999999995	22.97759	29.78019	31.74356	26.729870000000002	25.85691	25.91698	35.8198	32.1179	30.07607	30.54457	29.52392	28.00321	33.0685	28.43102	25.77235	28.11246	29.736759999999997
ANKRD44-IT1	20.895529999999997	16.46818	18.869970000000002	19.67662	19.49894	18.354329999999997	16.972089999999998	16.27976	18.65752	20.75015	17.57832	18.72721	16.32745	20.32875	16.00167	16.5424	16.003420000000002	16.002979999999997	18.67766	16.00093
ANKRD45	21.43396	21.9886	21.35834	20.46366	22.80121	22.29932	20.56956	19.364520000000002	16.786739999999998	27.653129999999997	22.754839999999998	26.68341	23.84327	24.40555	19.59925	16.02246	22.680039999999998	20.58708	18.238879999999998	16.0096
ANKRD46	204.05665	192.27202	186.87861999999998	152.45905	170.75863	312.6012	287.30714	242.70256	178.66811	250.92721	184.60613999999998	130.01291	151.2318	166.96427	185.59056	262.80624	250.4061	202.41655	196.24704	226.26438
ANKRD46 /// GAPDHP62	95.15092	145.46258999999998	122.57995	125.81107	98.78635	127.45158	146.38843	93.86783	122.22018999999999	150.76681000000002	95.52296	139.86306000000002	139.98418999999998	106.24198999999999	89.9374	97.67446	176.71277	94.17605	113.67348999999999	117.4854
ANKRD49	168.29616000000001	148.67765	162.79362	180.26875	150.34716	175.01282	195.68528	129.49007	176.14373	133.83104	144.97908999999999	115.58973999999999	161.98936	183.38661000000002	199.45497	218.08877999999999	193.83328999999998	145.13792	196.06956	154.65542
ANKRD50	70.73103	55.174530000000004	43.98087	47.01504	53.762330000000006	62.21829	59.38071	76.34766	61.24646	75.09741	66.40101	47.31599	42.04827	48.58243	59.158809999999995	60.675830000000005	50.5057	83.65108000000001	72.62423000000001	60.02456
ANKRD52	81.63879	115.54921000000002	71.02735	96.29041	73.11968	68.74925	110.7534	73.08409	69.29489000000001	51.60946	77.50811	83.00299	63.116519999999994	84.45595	92.69008000000001	84.43029	95.04823	63.2018	64.41934	49.30485
ANKRD53	30.723889999999997	31.386175	32.231845	39.629385	32.058115	41.167385	32.43745	34.587625	34.77485	36.83762	37.903535000000005	39.688475	39.853805	38.14708	32.53555	39.891104999999996	33.63098	41.438635000000005	33.154865	46.473545
ANKRD54	45.65574	57.299405	57.855419999999995	61.38169	58.665345	47.31464	55.79532	43.95963999999999	71.053535	47.513825	44.78135	53.19348	52.936305	68.36483500000001	65.20596	37.04387500000001	53.320615000000004	43.145785	71.460125	43.846590000000006
ANKRD55	38.882909999999995	38.323609999999995	46.10239	36.540929999999996	39.63145	35.16933	38.53045	37.3195	45.657779999999995	45.176790000000004	41.36419	54.09976999999999	41.9543	34.68036	35.0209	34.38955	45.36373	33.39627	37.32124	42.1887
ANKRD6	29.660220000000002	32.91751	30.383490000000002	26.005985000000003	27.685904999999998	28.13334	26.349305	47.62785	59.71973	22.163515	33.073859999999996	30.33153	28.92532	30.8146	27.26716	25.394	26.950105	45.466570000000004	48.57784	24.302445
ANKRD60	16.00318	19.9856	18.20055	18.88702	19.15213	16.827920000000002	16.51306	18.33009	22.57563	18.471220000000002	19.382089999999998	18.22625	17.63564	19.95191	20.541970000000003	21.067239999999998	18.87569	18.2156	18.72033	20.5984
ANKRD65	32.791615	37.670485	34.156115	32.227545000000006	34.670865000000006	37.076365	39.66202	39.66121	41.61635	32.87551	33.873175	34.185705	28.8649	31.085794999999997	32.845600000000005	28.55193	32.91177	31.516185	34.691045	29.334899999999998
ANKRD7	22.931820000000002	26.229509999999998	42.34955	21.619310000000002	30.859990000000003	40.26448	26.8726	24.47587	26.54427	61.966280000000005	25.59127	25.83792	27.8156	25.29699	28.48575	35.19572	24.26124	28.05958	25.10763	42.60317
ANKRD9	163.53153	172.43493	120.11761000000001	145.17493000000002	149.37207	110.24036000000001	87.24967	76.94153	66.96061	57.278859999999995	171.72779	155.13593999999998	123.20885	184.39841	211.6126	120.97142	92.28709	78.04355	70.35117	48.98644
ANKS1A	310.34467	280.2814	195.12913	174.47066999999998	238.19225	235.20517	220.01057999999998	183.02216	241.56842999999998	199.76376000000002	296.28024	248.67345	159.04233	204.81444	314.01079	229.55721	195.57815	188.08626	255.01952999999997	188.35575
ANKS1B	29.82285	26.537740000000003	23.31342	24.093329999999998	24.70794	24.65618	21.72335	19.68255	20.137420000000002	20.96213	23.21764	26.509090000000004	19.3087	21.07346	24.49946	18.45684	21.7114	18.62961	21.608929999999997	22.71181
ANKS3	33.19662	44.98636	37.55086	42.15614	38.75773	47.07606	33.64522	44.32526	41.579240000000006	42.43376	35.28875	28.32599	34.64732	36.8254	37.59064	39.14164	30.89763	41.13087	42.00358	39.25161
ANKS4B	49.75608	51.88557	54.05519	46.72963	53.672	38.35955	30.52226	27.607059999999997	29.8106	21.32615	54.275780000000005	47.10281	52.88782	43.735640000000004	62.599380000000004	38.94133	30.31229	37.25184	42.340709999999994	34.81948
ANKS6	28.178255	31.748115	37.00349	35.491659999999996	34.876329999999996	36.713845	31.96188	31.87851	35.569160000000004	39.853505	33.03965	27.143425	39.550485	41.142425	43.50573	45.87272	34.0447	33.054725	41.60004	44.872045
ANKUB1	29.62769	27.797890000000002	32.251940000000005	30.502740000000003	31.92792	28.96162	29.80155	29.8247	31.998929999999998	32.19563	30.327690000000004	31.76691	35.0328	30.3995	26.73028	25.744410000000002	32.52532	23.91947	28.274009999999997	28.80068
ANKZF1	63.67474	72.15698	54.9305	51.40285	61.53292	64.61802	73.7668	84.02790999999999	93.47266	53.28706	67.34	62.324369999999995	59.6375	65.24342	78.56006	91.28782	72.1532	94.94645	100.82788000000001	52.45466
ANLN	92.309715	162.010925	156.384795	126.969615	151.272055	191.09785	423.85152	365.534405	293.483355	222.24014	86.90594999999999	131.52984	140.673025	149.156475	152.053405	148.552325	393.341515	338.06809	304.858405	200.571085
ANO1	38.10111	39.57172	36.688125	42.848145	39.97475	55.89229	35.65764	85.67013	40.547505	34.496399999999994	40.07249	35.087379999999996	37.819655	47.715095000000005	37.387769999999996	49.651	38.214569999999995	90.03909999999999	44.088224999999994	25.803215
ANO10	456.67956	403.82853	461.14090999999996	352.27977999999996	405.19899	302.99106	178.83559	138.58829	122.61726999999999	153.55934	430.92398	353.95981	472.89635	363.67051000000004	446.0819	317.18138	193.56124	172.98508	142.11217	156.38831000000002
ANO2	23.950319999999998	27.050815	22.099155	21.60771	23.22093	24.44886	24.23714	23.215560000000004	19.433945	24.269959999999998	23.69697	21.46269	22.765990000000002	23.220705000000002	26.90258	26.210865	23.455309999999997	23.06798	21.198974999999997	24.60776
ANO3	20.11891	24.363410000000002	19.192220000000002	22.73743	20.79699	21.955170000000003	21.58178	23.82284	29.811759999999996	17.98461	23.75731	19.55823	20.45064	20.155379999999997	20.49408	16.81223	25.33084	18.34256	21.92984	16.21698
ANO4	23.12635	25.2053	22.222089999999998	19.83942	23.087410000000002	26.48505	23.79534	20.85935	19.88025	24.4934	23.69956	23.026329999999998	23.00715	21.939120000000003	20.32548	21.30095	22.842010000000002	22.469739999999998	19.055889999999998	21.62033
ANO5	74.52441999999999	83.47846	59.993930000000006	63.060230000000004	74.00256999999999	51.94146	50.91872	33.35739	20.875420000000002	25.15749	64.86665	69.05371	53.59465	70.45676	77.76148	56.987680000000005	50.78002	33.6997	24.34615	32.13386
ANO6	142.398125	134.16387	51.2245	89.3007	103.58883999999999	115.425015	172.72879	255.732675	267.58368999999993	175.945775	134.50478	112.38319000000001	50.66914	98.15521000000001	98.02984500000001	90.641595	144.32761	215.37793	298.25218500000005	110.81871
ANO7	33.05189	30.09842	33.190490000000004	35.72198	38.34052	32.90972	41.74824	19.9435	24.75882	19.48385	29.89722	24.32883	32.21246	31.033170000000002	32.639829999999996	32.21895	32.481	28.2458	21.285120000000003	23.83892
ANO8	22.17292	27.922320000000003	25.00457	21.468320000000002	26.7304	33.70904	29.70562	36.98526	30.72953	38.83769	22.420279999999998	19.269679999999997	29.03902	23.494229999999998	31.50634	24.91631	25.51823	35.09555	35.674	24.30544
ANO9	67.43803	135.35238999999999	79.32897	51.32786	66.93519	68.97999	85.23523	60.1675	86.5544	46.262409999999996	58.5789	90.00861	57.30751	54.26851	70.66776999999999	68.31798	66.70788	57.58116999999999	83.1203	47.00161
ANP32A	653.19699	518.48565	653.49319	533.04588	457.04783	446.61479	639.1997700000001	627.09321	539.7642400000001	257.17926	609.819	443.67722000000003	634.48445	542.41067	486.41216	443.79379000000006	670.9980099999999	677.00537	598.7331	250.36364
ANP32A-IT1	17.18796	20.53379	17.812720000000002	19.153029999999998	16.00601	17.14497	16.00676	17.93921	18.91357	17.02415	17.22642	16.93245	18.47189	16.32827	16.30725	16.002	17.50443	16.00585	17.815360000000002	18.471510000000002
ANP32B	1691.20239	1789.806005	1647.80088	1591.764665	1497.76844	1652.47141	1954.479715	2332.56284	1894.61462	2166.32723	1600.1735750000003	1620.764735	1612.624065	1629.3664050000002	1693.782415	1674.272255	1856.2792599999998	2256.147725	1889.500055	2177.5883400000002
ANP32C	24.67306	16.874370000000003	17.64875	24.6831	21.95784	18.863870000000002	21.205289999999998	23.82486	21.8175	17.36289	23.043770000000002	22.17574	20.92849	19.40156	16.13304	16.00325	21.15104	22.04271	21.01501	27.75937
ANP32D	16.00561	26.771890000000003	18.99181	16.007360000000002	19.308729999999997	20.818920000000002	20.418789999999998	18.140539999999998	21.523529999999997	20.043870000000002	22.39817	21.71246	23.4873	18.72266	23.3088	27.49268	19.33481	16.02401	27.42795	31.41538
ANP32E	144.44867	116.57196	171.95391	142.09193	142.36141999999998	124.81058	251.05874	177.71316000000002	121.85378999999999	145.8797	120.98001000000001	92.33041999999999	163.37704	147.81926	149.93777	116.16031000000001	215.39925	191.24058	127.16835	119.96916
ANPEP	56.05305	42.12343	50.491040000000005	50.403859999999995	46.06524	60.504090000000005	49.403940000000006	40.24817	58.435340000000004	19.59023	39.07917	36.495020000000004	38.38799	29.86794	21.37615	26.43678	41.24085	21.859579999999998	25.26185	30.59117
ANTXR1	29.072380000000003	23.081895000000003	26.245735	21.490265	27.85272	30.10947	27.60906	36.468865	43.750285	28.904995	25.317104999999998	23.74239	27.242415	23.98493	25.954610000000002	31.835915	30.481855	31.468830000000004	42.11585	27.970795000000003
ANTXR2	213.805	167.87138000000002	103.89848500000001	123.900875	137.61281000000002	136.607555	92.97528500000001	131.703065	96.53685	48.691469999999995	201.081515	136.711545	95.77077	132.783385	163.17032500000002	148.74630499999998	85.8726	135.5308	98.598225	46.64729
ANXA1	268.165675	239.52401999999998	159.926215	289.46879500000006	268.076255	252.998565	491.90711500000003	668.5823300000001	482.20624499999997	710.3416450000001	242.75821499999998	220.09468999999999	149.75293	287.097785	307.37622	245.43284999999997	463.524375	633.658065	491.110785	723.4585649999999
ANXA10	31.14351	22.882379999999998	27.73113	25.56795	26.60543	33.05676	21.41655	30.955759999999998	22.88782	18.0336	31.02802	22.6372	24.73045	27.650009999999998	21.67251	21.87025	22.968410000000002	25.89538	22.190920000000002	28.88945
ANXA11	266.1211	283.14288999999997	210.87742999999998	254.14189	240.02601	223.66421	166.60433999999998	304.24728	309.50847000000005	152.55851	265.09777	244.46309	214.61412	261.57088999999996	279.73262	276.97076	151.79066	303.96286000000003	303.66699	168.17281
ANXA13	228.22287000000003	98.95023	260.62312000000003	245.9777	257.77001	97.661	121.61236000000001	522.54349	48.87184	28.355790000000002	207.35725	93.0609	254.17995	216.18201000000002	304.03288	95.29146999999999	115.68805	547.81794	44.397240000000004	28.94042
ANXA2	4004.90671	4728.41791	4933.7251049999995	4843.93894	4413.224034999999	4061.4712200000004	4530.866040000001	6498.23949	4153.029265	2736.56444	3847.82453	4862.61673	4644.739635	4722.30118	4684.718269999999	4122.919945	4247.269165	6043.81863	4093.1291900000006	2845.813545
ANXA2 /// NHP2L1	908.7860699999999	931.8611199999999	1097.73161	1485.84969	1110.7658900000001	1111.13221	1575.36607	1283.0882199999999	1970.73403	1373.60464	889.25727	925.6420099999999	1121.1394400000001	1513.51324	1302.65102	1277.5659	1576.6498800000002	1338.1113	2058.5401899999997	1474.88467
ANXA2P1	124.78978000000001	171.29632	179.56446	170.7919	165.74648	150.29734	131.52459	284.8513	109.82803	101.36021	162.94781	213.22852999999998	225.01212	170.83281000000002	96.47669	100.87976	186.86167	240.15967	111.1779	130.09368
ANXA2P2	1924.6704399999999	2535.43887	2522.23465	2271.23275	2252.9727199999998	2021.37402	2245.37158	3676.68967	2056.98643	1417.14035	1946.1949	2480.9826	2580.44227	2241.06455	2048.68113	1791.46912	2158.68514	3355.89063	1938.6753	1428.94397
ANXA2P3	151.05476000000002	186.69991000000002	216.18147000000002	179.82638	169.04533	141.21976	165.97513	279.56337	127.07626	99.67719	175.20654	238.15355	269.85325	173.85053	125.17835	87.40888000000001	206.93392	248.93603	121.23116999999999	109.95358999999999
ANXA2R	47.6666	27.000529999999998	42.9038	55.57971	31.64814	36.63573	32.748059999999995	46.847120000000004	48.64105	27.550390000000004	34.91768	32.110040000000005	48.69815	48.235440000000004	46.19921	45.93643	31.956940000000003	49.02686	50.424209999999995	27.14208
ANXA3	553.6523599999999	663.81209	699.37941	853.51685	619.53926	1138.66041	914.59737	1335.0464	790.5448	1494.5295800000001	486.63971	541.99486	669.6143099999999	930.26575	599.5079599999999	951.04746	866.6080400000001	1270.70417	823.97506	1405.13351
ANXA4	1641.67925	1718.0631600000002	2083.4749199999997	1794.9486350000002	1873.6234299999999	1620.558465	2203.59425	2296.8314250000003	1575.1971549999998	773.2178	1585.7585599999998	1687.8209350000002	2064.26904	1835.671075	1994.8507400000003	1641.58765	2141.230505	2279.203165	1558.4541599999998	785.90038
ANXA5	932.035	615.6165599999999	980.4683	1109.58128	1022.01735	1115.81926	1245.78595	1434.84221	1396.8116300000002	401.14012	880.72044	598.83555	943.94652	1082.50163	1122.05266	1163.66813	1198.0827199999999	1419.08175	1521.6119	475.74782000000005
ANXA6	119.41730999999999	130.93693	74.456635	101.91575	85.71175	129.39307	166.74025	345.4339	169.817385	76.56341	112.25959999999999	133.39372	72.139985	103.387875	105.65088	172.33642	174.99313999999998	375.997395	179.647735	70.199675
ANXA7	1136.5201149999998	817.52568	1049.81215	1134.1252749999999	1103.783165	1042.0272449999998	737.4640850000001	1009.093905	1269.03762	770.97379	929.8029750000001	683.28621	920.9985650000001	1075.853025	1035.24836	816.18562	627.118955	917.123145	1173.1388299999999	686.860055
ANXA8 /// ANXA8L1	22.80844	16.009870000000003	27.034570000000002	25.94166	23.61626	26.380640000000003	19.2332	27.49512	27.18635	26.769959999999998	17.23979	22.121029999999998	20.51035	21.1898	20.21924	20.594	19.14039	29.020570000000003	27.07865	23.84465
ANXA8 /// ANXA8L1 /// LOC100996760 /// LOC102725207	19.453310000000002	19.1635	28.78983	18.72981	26.562659999999997	28.483420000000002	26.508159999999997	20.821720000000003	22.45816	19.78402	21.50768	18.52983	22.42178	22.26298	21.4545	21.93283	22.834210000000002	19.65789	22.35802	24.13778
ANXA9	22.95401	21.681735000000003	23.440264999999997	21.05705	23.774205	49.41792	79.59179499999999	52.813045	36.558975000000004	26.97848	24.299135	24.883655	25.021610000000003	23.111815	21.78877	46.31511	66.27526499999999	49.348405	40.599855000000005	35.702745
AOAH	63.68625	50.10672	57.73056	49.340309999999995	52.86136	42.85237	70.72816	47.17605	128.03428	30.90537	66.6627	41.09802	52.31114	67.05667	74.15235	62.64881	79.33561	56.69701	133.2972	41.645179999999996
AOC1	2969.0944600000003	2548.20116	1663.54239	2160.6618	1962.67443	2029.69717	1763.71928	1640.1354	392.45894	348.41647	3013.42477	2563.53307	1726.48288	2085.25927	2041.7850399999998	2289.6231399999997	1856.09506	1864.58728	469.32369000000006	400.59614
AOC2	24.186770000000003	31.059140000000003	26.165960000000002	20.39559	26.605109999999996	28.2789	26.20555	23.79735	22.99418	22.58914	26.10794	21.71249	24.192970000000003	22.68366	25.07922	19.25935	27.7854	23.10746	25.04448	26.771759999999997
AOC3	931.86989	961.1184900000001	211.62964	308.33109	607.98036	364.41227000000003	269.96171	606.59564	227.06762	160.62461000000002	827.78349	888.0799199999999	198.87555	310.57817	545.64875	250.36846	249.75772	590.19962	230.35932999999997	99.43668000000001
AOC4P	22.34985	21.92538	23.60015	20.96602	23.55315	22.546529999999997	23.551029999999997	20.70874	25.8246	27.67558	17.76134	17.86225	18.63893	17.11569	18.86606	17.90332	22.26782	16.567420000000002	21.80743	27.00798
AOX1	33.70403	50.455005	36.38628	55.270805	41.01742	41.66898499999999	27.995785	30.58471	29.679365000000004	22.39103	30.92608	36.17882	31.843405	55.810485	45.55481	41.72168	28.2567	27.76208	28.389085	20.426140000000004
AOX2P	25.2507	20.51628	34.87075	33.24694	16.256520000000002	16.0043	16.29441	16.004379999999998	16.00271	16.003220000000002	25.33354	19.29166	28.142090000000003	16.00446	16.00596	16.00147	17.17107	16.00241	16.003220000000002	21.22176
AP000230.1	25.67985	23.41285	23.95191	21.23311	22.1541	27.663140000000002	23.61871	24.98367	18.966260000000002	27.367079999999998	19.2593	18.77584	23.84571	21.5847	20.91376	17.68046	22.528879999999997	18.8238	26.40076	27.17325
AP000253.1	19.76214	22.02927	20.04188	19.35145	24.04729	22.78086	19.11182	23.4159	17.09901	19.57845	20.03877	24.9111	17.21106	17.12005	22.15559	18.1568	19.07372	21.42635	20.01998	17.745279999999998
AP000265.1	30.94218	29.77597	36.34191	35.053979999999996	37.6424	35.434709999999995	33.59409	37.2608	41.663709999999995	47.50026	28.912059999999997	30.19407	30.38192	29.444370000000003	31.60635	29.88492	31.213420000000003	29.66439	34.33812	36.46732
AP000266.7 /// BC034802 /// LOC100128198	29.791990000000002	24.08929	20.2099	30.907459999999997	19.72261	23.23274	25.537370000000003	27.659309999999998	28.96361	21.0023	21.39145	18.94308	22.4824	22.83036	25.59434	26.61137	22.77024	24.3528	21.26318	24.55002
AP000347.2	16.002860000000002	16.00406	19.090510000000002	23.67032	16.0009	17.66142	16.00636	20.0296	19.89519	16.00291	18.46001	26.0806	18.4825	18.40614	17.40266	18.26899	17.8751	22.70516	16.038629999999998	25.50967
AP000462.1	16.00181	23.42041	16.00094	16.000989999999998	16.11567	16.00145	16.002760000000002	16.00106	18.30804	16.0011	16.002779999999998	16.00217	19.57206	17.84778	19.13739	18.24635	18.70208	16.00785	16.004279999999998	28.0556
AP000473.8	20.03043	27.32328	17.71145	18.34321	22.584	20.45826	21.744120000000002	17.7277	22.57979	19.276889999999998	23.5131	28.97335	23.18972	20.27011	19.09727	16.01156	17.14483	17.99616	17.32921	21.00862
AP000525.9	18.47314	23.73978	18.19674	22.70549	24.27598	25.34887	31.923270000000002	39.152	70.0035	29.038859999999996	18.21153	23.89891	16.250770000000003	18.56155	18.9046	20.41936	36.46585	37.25612	71.36511999999999	28.060370000000002
AP000696.2	25.62688	22.07574	23.72845	28.289920000000002	23.39565	28.65114	24.7352	27.10997	21.104860000000002	26.6045	21.10458	25.00816	21.49894	20.61544	20.157989999999998	22.78791	23.99043	21.21669	24.61859	24.07629
AP001062.7 /// C21orf2	29.677429999999998	24.786579999999997	28.2016	30.779459999999997	23.99642	24.79479	25.82317	25.79824	22.31418	19.23789	28.831359999999997	26.1456	29.85135	23.466160000000002	26.857059999999997	22.943270000000002	26.014020000000002	22.5312	25.73037	20.176479999999998
AP001063.1	19.516370000000002	26.48762	27.229909999999997	26.361720000000002	26.738809999999997	21.79465	23.41909	19.18516	20.58987	26.563059999999997	25.59595	21.14143	25.75445	18.50791	21.85698	19.65565	24.83091	19.43781	17.598670000000002	22.03097
AP001171.1	34.30178	34.96281	43.62941	33.59685	46.73067	43.77483	33.123329999999996	30.19765	29.40265	45.437059999999995	38.14358	40.07802	50.02942	40.10054	39.71024	31.123820000000002	40.34622	27.71255	29.10187	32.32268
AP001189.4	18.73428	17.33599	20.81399	18.00403	17.435129999999997	19.5343	16.3458	16.01014	22.885379999999998	22.68608	16.01557	18.16	16.005229999999997	16.000999999999998	16.0014	25.75649	16.00337	16.00214	16.00316	27.79131
AP001347.6 /// BC024173 /// BC048201	22.97876	29.981009999999998	23.05921	18.67679	22.70736	20.30562	17.68695	19.82516	20.90546	29.513709999999996	25.130110000000002	26.07241	22.88581	23.079629999999998	26.327709999999996	23.376920000000002	23.92867	19.124779999999998	22.77277	24.81006
AP001462.6	122.50396	366.11253	157.14578	211.33906000000002	168.12399	105.22502	157.65362	143.8141	136.32891	206.06638	120.44046999999999	181.54716000000002	175.77907	156.84977	190.04757	280.95596	237.46852	158.5136	148.21075	202.56573999999998
AP001604.3 /// BC043580	16.93293	19.248260000000002	16.00747	18.87405	23.57995	16.0699	21.12581	16.00401	16.00408	17.375420000000002	16.01361	16.00088	16.00096	16.0012	16.39675	17.39834	16.00646	20.06245	17.51313	16.288320000000002
AP001605.4	30.9228	35.970040000000004	33.10833	35.33249	32.66941	31.143420000000003	29.86785	29.665	35.45511	34.75496	41.331070000000004	41.00206	39.42073	31.99752	29.75725	32.42004	32.46273	27.078090000000003	32.4181	47.1822
AP001630.5	24.059910000000002	26.01613	25.34977	21.36376	22.17109	21.77583	22.86263	23.68546	21.33365	22.01181	25.62445	28.59419	24.94142	22.29965	23.47371	23.54911	27.7165	24.87915	25.18765	27.32118
AP006216.10	18.355539999999998	22.43638	16.67033	22.356279999999998	17.30556	19.918960000000002	19.14245	22.35621	20.66625	16.00256	18.23702	16.06764	17.198729999999998	16.14556	20.13375	22.7676	16.058670000000003	24.2446	21.52844	16.0054
AP006216.12 /// APOA1-AS	30.484990000000003	21.021520000000002	23.93386	29.500559999999997	24.54789	24.16098	18.14544	26.5295	25.88482	16.90181	31.67026	26.2804	30.89172	31.598229999999997	25.97638	32.33168	27.97734	38.164390000000004	23.4327	34.81419
AP006222.2	39.27023	37.91046	52.35735	45.50578	44.61268	44.74426	36.5275	39.98705	48.80644	70.985	42.89732	45.03909	52.88703	43.00909	30.8899	34.615970000000004	48.97441	35.343540000000004	43.23157	77.4319
AP006547.3	66.09793	48.30173	71.71611999999999	63.156040000000004	104.47041	73.93213	52.39248	55.68493	59.177319999999995	101.04717	51.63917	66.5178	61.32042	61.7901	47.954240000000006	64.99684	57.06516	57.243869999999994	45.44463	91.4032
AP1AR	33.59115	27.95569	33.780570000000004	21.82245	32.01573	28.4665	24.33321	34.97991	23.72569	27.7775	34.64343	24.62915	32.4398	26.38053	38.50152	23.93392	25.22577	35.6275	27.830779999999997	27.500759999999996
AP1B1	198.24851999999998	263.36452	174.37389	214.09711000000001	195.12202	141.92705	205.56922	139.14853	250.3103	90.62753000000001	185.79363999999998	215.42157999999998	177.86478	213.47118999999998	220.1702	167.24758	210.73309	160.18986	232.07869	95.55289
AP1G1	141.66034	167.79317	138.91533	142.25804	153.4384	133.99886999999998	165.74441000000002	70.83123	103.81177	81.5313	126.13253	133.6696	132.17902	150.06253	192.97371	139.51367	152.79571	62.08647	127.6832	88.43175
AP1G2	94.71304	82.21436	80.96479000000001	89.10436	66.254825	70.229945	73.382275	58.97586	51.79828499999999	52.091094999999996	77.26541	76.040775	80.09917999999999	88.13522	85.16377	102.11766499999999	72.45908	68.52407000000001	53.810255	61.8331
AP1G2 /// JPH4	30.44647	33.3332	23.38482	27.4209	26.97628	24.47853	25.29983	28.47386	20.708579999999998	24.030179999999998	26.626140000000003	32.23279	25.13344	25.59488	30.291090000000004	20.80077	21.641389999999998	23.91957	26.147479999999998	20.61243
AP1M1	63.191604999999996	54.136844999999994	51.96792000000001	52.08329	48.714749999999995	61.134865000000005	82.68503	80.497705	99.046575	42.143609999999995	55.330045	53.859579999999994	50.05566999999999	53.19982	56.391690000000004	67.784985	76.171355	81.50305	99.33506	40.556855
AP1M2	197.786665	228.18344	212.17345	204.32546000000002	197.725495	151.366245	208.87692499999997	170.57083	183.28431999999998	141.477955	170.83659	199.537505	209.99801000000002	192.55669999999998	238.10337499999997	177.72842500000002	178.936505	180.479185	188.100775	147.92796499999997
AP1S1	55.96409	76.25407	112.64636000000002	55.060190000000006	86.50305	64.89669	107.88237	199.13783	78.32738	212.03603999999999	50.994009999999996	57.12455	110.37828	61.33518	120.20862	69.66139	101.72306	210.54979	85.52062	227.80486000000002
AP1S2	153.13148	180.634445	122.03843	126.114245	142.739585	182.169445	113.82930999999999	359.12334	134.72347	108.31889000000001	144.14596	152.590325	114.70953	124.375295	163.59594	181.41085500000003	103.07142999999999	336.34396999999996	135.76828	101.02166
AP1S3	21.41731	31.20137	29.27202	31.025540000000003	26.018320000000003	25.616529999999997	34.69815	36.85333	42.83233	46.61946	25.17544	22.31653	26.389640000000004	26.65245	24.178620000000002	27.395570000000003	32.659490000000005	29.69773	35.49965	54.02355
AP2A1	43.27024	53.58572	41.370165	43.645565000000005	40.02413	35.634915	33.43782	35.082225	33.95462	31.919179999999997	40.95733	55.668795	33.6539	39.845445	43.16768999999999	44.69273	39.186245	42.62573	42.795265	53.9109
AP2A2	165.98698000000002	168.292825	139.16062	166.43502999999998	152.255655	171.413135	149.17087	141.110595	173.793725	86.803835	146.44236	140.791025	133.624875	154.72084	185.510365	180.179445	131.09402500000002	122.60714	166.28796999999997	78.520055
AP2B1	339.623165	496.23271500000004	296.81743	350.26461	346.03353	281.04653	305.13522	236.06729	278.7242	415.79906500000004	323.408725	475.64646999999997	303.049055	366.814	384.176345	309.80306	288.781245	229.35564499999998	297.395765	441.45262
AP2M1	584.7356900000001	446.14325	498.2607	508.48162	519.4449900000001	458.68045	819.7832900000001	585.54735	435.29702000000003	218.00292000000002	535.3507	373.40355	472.80800000000005	479.73947000000004	640.1452099999999	516.55963	762.38923	560.17306	457.65469	232.747
AP2S1	644.60577	916.10064	842.0246199999999	836.8541	744.79319	610.3687	965.17665	988.9607300000001	868.5848699999999	450.53247999999996	684.73047	1027.9187	853.66975	815.95148	931.01076	667.37305	941.0250699999999	1051.19539	898.98733	540.12711
AP3B1	130.12862	108.92177000000001	124.252655	111.475395	134.95966	99.56679500000001	118.195565	115.22176499999999	128.68047	70.67708	118.882315	102.607575	118.79995500000001	121.36434999999999	160.36428	100.59412	108.665245	114.08421	137.33584000000002	71.111695
AP3B2	26.93582	35.211325	40.84729	28.12748	35.105895	34.623599999999996	28.29139	28.545685	28.56064	51.92716	26.16491	29.058260000000004	29.32116	27.864085	27.19652	41.25308	27.4437	27.95249	27.539255	31.991854999999997
AP3D1	279.36685	338.2704	152.60541	331.09268	297.18995	231.54873999999998	354.06678	312.92702	548.19542	73.81073	282.80099	300.97769	145.92673	287.50524	370.54591	301.74592	372.31009	344.30779	478.81793	66.41001
AP3M1	209.72529999999998	167.297375	178.0605	212.67683499999998	192.104085	166.228315	179.54834499999998	228.37768999999997	231.76170000000002	109.815455	201.512645	148.44574	171.99472	195.74338500000002	211.82825	183.66609	171.14254499999998	255.84381000000002	247.05871	117.965375
AP3M2	62.797165	86.86589500000001	63.21074	65.622505	70.598505	69.32591500000001	93.11282	106.64219	80.59089499999999	72.69552	64.312225	79.024765	55.824325	64.33364	64.71276499999999	52.052369999999996	91.510175	104.429905	76.100565	66.62749
AP3S1	1183.23122	910.31415	1062.39777	1256.03738	955.64482	979.88115	768.26319	1120.46847	1457.7551	1294.1565699999999	1143.14588	872.155	1076.4105	1272.48417	1034.31547	1031.5302	750.12049	1104.41641	1498.59055	1331.0202
AP3S2 /// C15orf38-AP3S2	152.13166999999999	160.17475	107.49192	88.42795	128.84163	92.69261	101.09114	98.6731	47.19924	51.54338	135.37616	141.14046000000002	93.10772	98.35932	152.72536000000002	109.39491000000001	83.73875	91.15736	52.621109999999994	68.70219
AP4B1	30.07736	28.814120000000003	26.089470000000002	28.35773	27.96568	29.289820000000002	25.73775	28.853620000000003	23.50425	28.3522	24.93896	28.956559999999996	28.515079999999998	26.01983	32.20027	22.94254	24.80611	24.93833	23.14457	25.161360000000002
AP4E1	24.19454	24.530735	22.485615	21.385725	25.074129999999997	26.03167	23.04685	24.920985	23.362755	22.886815	23.988410000000002	23.706	22.79213	21.431765000000002	21.200285	20.813409999999998	24.13863	22.676785000000002	21.572955	28.594975
AP4M1	74.38229	63.69633	68.38974	60.61962	61.22354	79.44534	80.77335	108.87276999999999	107.76885	79.38591	67.30771999999999	40.35884	54.98185	58.971869999999996	72.60769	83.92796	74.81076	113.82632	108.12035	81.00704
AP4S1	46.56485	43.259625	43.239095000000006	37.13454	43.36762	42.58793	44.075315	35.332899999999995	35.68228	35.865215000000006	41.79084	37.657155	37.569109999999995	42.563505	63.149495	47.23211	44.278545	42.76583	34.130605	33.698040000000006
AP5B1	284.67438	240.8687	230.15454	260.02774	242.80968	261.18129	179.79533	78.07053	81.34040999999999	105.21537	316.71671000000003	268.53379	257.80126	251.00044	192.16408	207.023	227.58064	81.15862	305.30114	110.92687
AP5M1	73.4043	105.38038	63.56535	59.9299	63.72558000000001	50.77605	52.98453000000001	54.24143	43.14433	29.87715	71.29162	76.74516	66.03839	62.48975	63.82637	45.76106	53.675309999999996	54.00254	45.95476	36.12032
AP5S1	134.22942	205.7773	161.56278	183.83285	151.61229	179.53184	136.72311000000002	183.85521	210.0127	130.44305	138.89983	216.39617	158.48463999999998	193.69974	190.23065	187.87288999999998	133.56618999999998	188.40336000000002	207.50093	127.09578
AP5Z1 /// MIR4656	102.93683000000001	113.96881499999999	109.28311	76.50633	89.54164999999999	70.198625	72.601935	60.49236	56.044664999999995	52.453815	89.88660499999999	95.84695	94.558705	76.954515	98.869205	75.22818000000001	63.093199999999996	58.602385000000005	60.215090000000004	53.345425000000006
APAF1	24.91467	28.25832	31.54444	30.912509999999997	27.37397	30.94649	32.14963	23.30967	22.174570000000003	30.622059999999998	26.22018	25.553539999999998	27.88387	23.10136	27.38369	25.053279999999997	28.71583	24.2025	30.34086	22.698079999999997
APBA1	31.07825	32.499095	24.005185	28.89334	28.194760000000002	31.13474	27.899389999999997	25.717215000000003	23.416535	26.14125	30.82684	34.451605	27.301184999999997	31.140539999999998	33.48823	25.15212	28.222459999999998	23.54759	24.945185000000002	20.598135
APBA2	49.147695000000006	19.089199999999998	83.90406	69.24355	43.42194	25.317625	46.297185	26.7964	21.71433	16.007550000000002	20.212815	24.651975	19.718845	20.122555	24.824805	35.581365000000005	26.440415	31.109955000000003	35.801995000000005	23.865679999999998
APBA3	85.4682	74.63490999999999	66.30164500000001	75.918605	73.960065	75.22428500000001	103.58335	81.22334000000001	91.698305	77.35531	77.676695	84.62197499999999	74.44951	84.15404000000001	76.890055	84.71713	110.135195	98.13661499999999	93.23053	84.56653
APBB1	32.16165	27.722040000000003	22.16797	18.0516	30.31385	27.161309999999997	27.69967	32.22315	21.19961	24.7561	42.82046	33.62659	27.00885	31.76003	32.221790000000006	42.62997	27.80824	44.66182	30.0954	28.44101
APBB1IP	23.97729	22.81298	23.97941	20.66629	20.25114	19.7701	22.686429999999998	22.50461	30.68862	22.072960000000002	20.877860000000002	21.746229999999997	22.9233	21.96015	22.03337	19.26624	22.14954	18.13788	21.519460000000002	20.08923
APBB2	46.94572	47.17569	50.79943	34.62898	44.25443	47.37453	48.79803	51.826	53.22435	39.03198	40.44355	40.94052	43.65364	31.20307	50.65518	37.260090000000005	42.274370000000005	49.70527	50.253409999999995	27.679029999999997
APBB3 /// MIR6831	39.74053	46.96093	42.012890000000006	43.78716	42.38599	36.77195	38.02194	41.684470000000005	27.62272	30.40977	35.988609999999994	35.75254	42.80274	34.87458	46.917429999999996	43.592220000000005	40.15075	52.161429999999996	40.42368	44.07142
APC	46.51679	45.47525	32.3093	34.16725	37.59369	33.71115	34.47777	31.7758	35.31966	42.1666	41.188829999999996	35.62985	27.423440000000003	35.24561	38.94703	37.67052	28.971120000000003	28.19653	34.06738	28.09335
APC2	39.264185	38.39411	38.449225	56.252615000000006	39.227335	43.49144	38.69939	49.112649999999995	64.15663	42.559125	46.159745	54.30066	44.135665	44.91008	33.47751	42.847750000000005	52.484489999999994	45.701449999999994	40.251215	51.35434
APCDD1	96.04371	122.99333	67.91776	132.03229	97.97152	166.40096	3197.9937	1079.35107	604.6971	479.84097	81.97704	94.95591	68.04214	137.79506	124.93048999999999	186.78128	2871.32707	1146.28142	646.44325	488.22171
APCDD1 /// LOC100130468	26.533170000000002	28.390729999999998	25.645	29.81012	30.99176	26.464609999999997	193.20542	31.30398	24.89471	26.39044	27.108179999999997	29.84125	25.88861	24.77685	26.119670000000003	22.388939999999998	217.21278999999998	22.31288	30.22273	23.287979999999997
APCDD1L	25.1505	27.267020000000002	23.08432	28.062490000000004	22.440820000000002	26.49271	25.12197	24.15052	28.9878	22.98395	25.63822	25.436	25.1351	22.61694	21.9116	26.4886	26.9491	22.7352	26.79089	20.94164
APCDD1L-AS1	23.20492	19.74243	23.3285	21.553929999999998	20.15005	22.352629999999998	23.710639999999998	21.4006	25.87559	24.523629999999997	23.703139999999998	27.11324	21.215120000000002	21.96336	22.33813	23.36818	22.69132	21.9592	25.87298	23.92182
APCS	26.33598	31.7528	26.970340000000004	27.84876	28.21022	34.4748	32.77044	35.55339	37.08641	33.236470000000004	23.782429999999998	35.23653	27.25085	23.50705	24.298579999999998	26.3348	33.49168	25.20724	36.128479999999996	40.330009999999994
APEH	193.87337000000002	188.1021	213.63581499999998	236.797305	222.09528999999998	156.47534	149.26202999999998	136.209105	146.26195	124.92319499999999	199.92028499999998	162.97703	213.9143	221.30214999999998	269.73049000000003	168.54009000000002	138.38906500000002	150.67641	154.395905	103.6007
APELA	17.17225	16.7041	16.003410000000002	17.87367	16.09805	18.34422	29.878009999999996	27.3652	30.216829999999998	21.220129999999997	16.67587	18.42301	21.49236	16.52879	20.691029999999998	16.0048	28.8731	30.29409	33.24878	16.00571
APEX1	730.44244	514.2196799999999	849.0456	735.72048	764.37247	750.77237	777.53182	733.51075	818.3794	841.37315	719.02982	444.64887999999996	887.6491300000001	773.97319	976.1061900000001	964.4308699999999	769.82534	902.55075	931.76811	905.76812
APEX2	79.77662000000001	85.86616000000001	81.4589	71.05328	78.949725	78.58375000000001	82.26593	99.434005	83.064525	72.58546	75.23157499999999	74.671065	75.987075	77.862325	95.3558	89.78943000000001	71.85949	98.92508	96.78416	68.16531
APH1A	71.47654	51.7209	68.579	48.58007	62.850930000000005	49.65446	76.3597	60.57553000000001	79.94548	40.041309999999996	62.25707	33.184940000000005	66.46623000000001	65.23628000000001	89.99515	64.72657	67.33718	57.54356	76.14184	37.77159
APH1B	41.755155	40.14369	49.01898	40.938865	43.154225	45.22144	47.007875	71.33652000000001	47.92925	30.179949999999998	42.0831	32.2802	43.243399999999994	43.20935	42.267039999999994	47.34144	46.994685000000004	67.735255	55.739715000000004	32.446594999999995
API5	73.53699	53.04436	66.81567	59.399409999999996	73.28673	63.46974	64.32259	47.79444	57.8062	27.46753	69.09781	50.76062	65.05718	69.34091	93.39224	71.74174000000001	63.745180000000005	51.83487	60.830819999999996	33.90591
APIP	184.72270000000003	169.891455	333.26162	323.614705	228.64749	238.20057500000001	190.72539999999998	206.724135	375.92393000000004	282.395515	169.94119999999998	155.510015	294.15073	351.10263	217.893555	213.764615	172.95605000000003	196.324655	374.55049499999996	253.703795
APITD1 /// APITD1-CORT	111.60842	120.21847	162.31808999999998	135.36795	134.51701	126.76028000000001	155.63792	122.97568000000001	100.05471999999999	70.54068000000001	98.32135	111.62828	164.09546	158.26323	179.77143999999998	150.17472	150.63349	134.28951	104.94693999999998	75.42595
APLF	23.31565	23.584955	27.156715	23.58576	24.411405	26.299795000000003	33.832535	26.657809999999998	23.135795	21.507035000000002	25.77615	23.248885	26.968655000000002	24.57438	24.15433	23.498475	26.896900000000002	22.538785	26.917905000000005	19.843395
APLN	19.24108	20.79399	21.4326	21.30992	20.8796	33.60233	40.3367	31.362140000000004	41.77498	34.68127	25.93308	24.02495	27.380840000000003	24.37538	24.2833	33.71618	36.0595	30.22921	38.08295	30.46375
APLNR	46.93504	49.6426	47.3831	63.67305	61.43979	76.42116	76.41020999999999	78.99263	70.801	42.821290000000005	43.027640000000005	45.8266	46.665440000000004	59.829769999999996	76.07329	91.81993	69.82845	77.68948	70.30958000000001	42.92827
APLP1	21.55465	26.43777	26.05067	22.312070000000002	23.8627	21.62981	21.1268	24.44258	22.672729999999998	31.319879999999998	23.487479999999998	24.88147	21.297520000000002	22.84776	20.56942	24.946379999999998	26.215059999999998	20.68303	22.89077	16.00429
APLP2	715.34386	443.613785	469.53555500000004	386.62597000000005	555.2770949999999	485.37609	429.130095	375.983615	503.99621	383.88463	707.7705800000001	436.88775	482.03402	403.03434	658.127735	534.51126	452.89478500000007	406.0969	540.403335	451.258565
APMAP	407.80296	441.46505	436.71525	393.8293	347.19811	534.11276	1040.31863	689.0944	721.8855900000001	304.00055	340.65254	421.93074	396.96017	337.6775	392.72652	644.33834	983.47344	728.16661	730.19384	336.01173
APOA1	38.33724	46.6068	32.59196	29.907535000000003	37.136160000000004	40.00774	33.90431	36.973775	25.0625	29.34254	35.810545000000005	51.871785	36.95518	32.24334	26.71193	36.61178	39.10776	44.772065	24.41894	25.84508
APOA1BP	677.43664	662.85333	806.82103	860.5840099999999	693.75237	680.8448	986.5491300000001	982.9114300000001	1217.93194	670.29474	633.90892	594.04881	818.96254	830.66843	830.40177	797.79292	896.13871	931.6286699999999	1216.9533900000001	717.6428
APOA2	20.9571	20.70776	25.567815000000003	21.061729999999997	23.72899	22.655459999999998	22.26957	23.235715	18.667724999999997	17.465315	20.690559999999998	19.496735	22.786955	19.446550000000002	19.644215000000003	19.84206	20.57294	21.091675000000002	22.740955	19.332144999999997
APOA4	33.157759999999996	30.175559999999997	34.57955	31.868029999999997	30.681140000000003	35.4596	29.704990000000002	26.3289	20.42207	33.9349	27.87405	38.24022	34.42335	27.93298	29.24887	22.21661	26.926140000000004	25.028000000000002	28.117179999999998	25.5997
APOA5	30.981789999999997	35.68842	38.23814	33.723795	33.97094	30.667454999999997	39.631479999999996	37.682114999999996	41.47161	39.86954	31.92996	40.18055	38.895865	34.030885	29.193260000000002	27.480555000000003	38.58625	31.966430000000003	35.292424999999994	39.25197
APOB	21.69983	26.133505	22.9117	24.358865	19.712235	23.176834999999997	23.998345	18.91744	22.049680000000002	29.134980000000002	23.81713	25.120449999999998	24.265785	21.14195	19.2585	22.336370000000002	25.62037	23.113419999999998	24.03318	28.70847
APOBEC1	70.07988	125.90308	197.50981000000002	64.54621999999999	116.49488000000001	66.9704	138.39671	121.51648	133.29521	36.10415	66.77065	114.02824	202.40679	64.39152	160.82533999999998	70.52117	134.56322	135.6182	147.25546	31.44117
APOBEC2	35.56374	34.97468	42.36548	35.22935	36.105259999999994	45.09175	30.84106	44.90246	33.18622	39.87728	41.15143	46.54874	42.85154	35.30196	28.9069	43.25056	32.875809999999994	42.705459999999995	28.5014	39.87281
APOBEC3A /// APOBEC3A_B	27.6026	112.73798000000001	166.90908000000002	36.749309999999994	63.89023	30.172590000000003	54.801840000000006	66.08585	135.43941	24.08183	23.999979999999997	85.89178000000001	151.80115	41.95997	58.47914	24.74604	37.774390000000004	56.47922	118.09177	19.39704
APOBEC3B	412.43486	396.48804	642.44294	253.67382	449.926	250.6839	840.5387900000001	353.63621	141.71382	167.27512	371.49352999999996	317.23137	618.5267200000001	248.1701	424.8283	193.25003	888.6569199999999	309.94761	150.79918	139.78876
APOBEC3C	375.14319	376.56057000000004	239.66797000000003	298.16209	333.86503999999996	249.37251	404.00401	375.09576	348.89079	177.41612	371.81944	322.43491	254.32202999999998	269.84737	394.27495	297.99817	444.35722000000004	435.69144000000006	363.53947	187.11732
APOBEC3D	39.86039	47.09044	41.74188	35.652570000000004	39.61826	44.16168	35.80268	40.116620000000005	45.43971	49.9108	39.2417	42.84715	45.58505	39.87585	38.66284	39.00945	41.530770000000004	42.538000000000004	47.124309999999994	43.176190000000005
APOBEC3F	29.776699999999998	32.28281	35.723375000000004	32.1888	26.846365	32.93544	37.38687	37.695195	37.76188	50.018840000000004	27.462685	30.94439	26.52977	29.607235	30.87714	28.56807	30.672024999999998	31.562535	41.88169499999999	44.94677
APOBEC3F /// APOBEC3G	46.490629999999996	34.321979999999996	44.30478	42.26614	39.8575	45.92903	75.72346	49.78096	71.21982	53.27616	47.16168	38.26594	49.53416	50.04483	50.59447	41.5015	78.88726	56.50569	67.37745	52.09709
APOBEC3G	73.64729999999999	55.018005	78.713015	111.267935	46.652015	65.676105	149.39680500000003	63.059664999999995	97.125445	55.50568	70.025485	42.27181	65.15243000000001	109.42101000000001	47.218685	58.450230000000005	166.61645000000001	61.74341	79.97121	47.95667
APOBEC4	25.28203	29.199479999999998	25.72661	26.480559999999997	29.041490000000003	26.898359999999997	28.964440000000003	26.0905	28.430790000000002	29.2452	27.96401	29.89746	25.921120000000002	23.629360000000002	22.43923	25.902810000000002	30.371340000000004	22.33023	30.03177	17.82275
APOBR	132.24496000000002	128.06226	82.88580999999999	93.99224	98.28135999999999	81.53014	39.83037	31.26567	28.55288	19.775579999999998	133.94857	141.52472	83.84108	118.87473999999999	146.8365	95.29514	49.70026	30.833820000000003	29.85957	30.92704
APOC1	90.73756499999999	38.19021	62.157540000000004	103.85294	53.741355000000006	155.48307499999999	71.95723	166.871035	1007.2908150000001	132.23612500000002	86.28198499999999	27.054755	63.980405000000005	108.56507500000001	53.159299999999995	250.010405	70.810135	170.81315	1464.10019	155.296295
APOC2	29.204919999999994	31.05525	26.132005	24.701034999999997	27.90479	27.987229999999997	29.170519999999996	31.65136	34.67603	32.594875	28.973509999999997	33.893235000000004	32.310705	32.121045	28.784564999999997	34.20682	29.387845	33.613945	31.602815	38.084495000000004
APOC2 /// APOC4 /// APOC4-APOC2	32.005894999999995	45.14743	45.61023	46.021955	44.63073	68.56609	54.348625	55.63384500000001	79.037825	47.975685	45.123325	49.381035	63.07799	59.123135	53.72232	70.119635	53.43531	62.607965	82.87335999999999	52.5231
APOC3	20.88563	21.339129999999997	23.400815	21.655115000000002	24.630255	23.38724	23.160215	20.248675	21.878495	24.65937	20.608545	20.36958	18.87663	17.7303	20.534165	18.297334999999997	19.71018	18.380975	18.55034	20.220545
APOD	132.1906	68.01349	66.30241	215.4145	97.89681999999999	226.16702999999998	131.89111	263.21137000000004	151.35783	55.43584	115.46933999999999	56.619980000000005	64.04494	218.8525	127.09324	305.21968	139.47556	352.23422999999997	162.9108	49.09438
APOE	214.18431	87.50587	160.77622	396.68023	90.41096	275.92426	75.99661	251.98259	1274.86715	218.46257999999997	244.21752999999998	74.21979	158.5458	383.9808	112.55797	366.28396000000004	77.88249	271.97382000000005	1486.46375	257.71257
APOF	16.02593	22.026870000000002	17.32762	17.470570000000002	19.874229999999997	22.1084	18.34309	17.70198	16.00187	16.001920000000002	17.14961	19.05399	19.10143	17.305889999999998	19.8221	19.48273	17.731189999999998	22.84604	19.50871	21.94753
APOH	27.739169999999998	28.804475	23.834699999999998	26.068414999999998	27.685125	22.217835	23.59519	24.593725	23.485349999999997	33.48092	28.52449	29.52437	24.646045	25.254935000000003	26.841925	23.876885	30.16851	25.77853	24.280859999999997	28.32081
APOL1	57.620619999999995	46.60013	36.029340000000005	48.18137	48.0037	92.17748	539.36067	73.13327	84.47973	86.65111999999999	49.79564	36.06284	31.83108	45.32954	55.31397	98.0924	537.3999200000001	88.62012	116.3008	63.366769999999995
APOL2	62.74727	82.00446500000001	54.40582	65.765545	49.51313499999999	76.38785	123.102165	78.23940999999999	83.17050499999999	59.627365	61.7957	79.61949999999999	59.925995	70.14432	52.678245	83.968265	125.95977500000001	83.02689	85.96408	75.95900999999999
APOL3	71.08796	61.42938	60.123509999999996	79.37113000000001	54.15521	66.27585	126.00706000000001	81.24906999999999	70.09266	27.258159999999997	64.90911	49.262840000000004	54.44093	79.65748	57.41415	66.5706	126.5708	77.82856	64.86966	25.4918
APOL4	19.86111	17.83259	22.13905	21.853839999999998	25.86213	24.33868	28.520690000000002	25.04512	23.248739999999998	22.77235	17.16478	23.19456	27.26923	25.70167	22.25943	24.58134	33.24605	26.3909	21.667370000000002	25.10255
APOL5	30.6504	23.22445	24.087239999999998	31.451990000000002	24.67734	25.26887	23.677410000000002	23.03226	16.79436	32.08187	16.075789999999998	20.90494	16.014770000000002	16.00686	16.0086	21.79782	16.91842	22.28156	16.53063	31.5075
APOL6	146.87081999999998	154.97162	118.24181999999999	111.67727	108.131435	123.72822000000001	165.625535	87.48243500000001	105.30123499999999	67.57162	142.84222	137.504175	122.59281000000001	130.72642000000002	121.25430999999999	143.272015	166.81179500000002	98.356685	101.52879999999999	68.83395999999999
APOLD1	208.00987	326.36737	140.11426	118.15466	182.9798	249.33342000000002	218.19776000000002	221.9091	1437.7351099999998	118.2991	174.59222	284.90346	130.59366	136.62456	215.58996000000002	246.2984	197.52698999999998	229.9249	1589.44254	126.4251
APOLD1 /// DDX47	445.30429000000004	320.87433	435.49774	512.51437	388.63882	549.95908	516.2305	683.6884	512.6965	279.67625	416.12495	274.95444	434.68465999999995	497.21395	511.45935	660.01594	480.69541	718.12634	540.1791	287.60126
APOM	40.537139999999994	41.34568	67.9456	46.607485	47.563635	49.686125000000004	34.614515000000004	42.860105000000004	49.64506	40.41655	41.984674999999996	41.50756	58.03899	40.52402	55.126039999999996	43.440435	33.416395	40.79047	46.49563499999999	25.788455
APOO	337.54087000000004	227.9855	374.73509	393.85796	319.67902000000004	308.80542	259.17101	358.78856	339.15311	135.29138999999998	263.64401000000004	196.37446	368.41406	404.54667	385.66766	362.02385	232.67805	353.10398	322.90535	145.42033999999998
APOOL	105.86613499999999	95.57665	123.45148500000002	64.751535	146.565695	82.38943	103.217915	123.39515	83.82128	64.390855	102.93297000000001	80.959825	118.00666000000001	82.57630499999999	180.62698	84.703755	91.2337	123.92933500000001	87.575195	54.680955
APOPT1	206.732795	392.7787	192.120125	192.16892	192.347305	209.37241	215.42222499999997	199.20651999999998	173.57454	342.63784	218.17109999999997	376.46588	195.65321999999998	210.914305	202.87651	200.326365	235.11491999999998	214.44038999999998	196.10199999999998	391.482035
APP	2141.32688	1348.87392	1181.84714	1130.3800800000001	1659.20259	1807.6900100000003	1932.6307600000002	1581.42685	2273.9009100000003	325.77927999999997	2133.9329399999997	1213.43804	1155.79998	1164.17738	1480.96973	1263.67141	1756.60447	1381.8546099999999	2146.48635	783.92131
APPBP2	184.36055499999998	170.797725	136.451095	119.92669000000001	118.76078	152.57117499999998	167.25428	125.16279	142.5514	220.9894	166.389275	140.97625499999998	127.11918500000002	148.99013	155.42339	156.86419999999998	153.163045	129.70739	156.143215	197.566325
APPL1	302.654815	178.731065	188.673545	167.07656500000002	197.496425	203.993545	132.287475	174.051755	149.019075	90.579735	261.438095	143.221585	170.346015	150.81146999999999	189.12222500000001	140.07181000000003	111.25845	167.60469	140.745025	77.02525
APPL2	349.31473	383.78337	381.24717999999996	245.51905	324.22629	222.55256	195.52785	140.75953	103.04132	54.64068	318.05545	324.04275	346.93548	244.0163	344.49491	191.69845	179.34635	141.22935	118.06715	62.918209999999995
APRT	368.00892999999996	315.337895	486.115165	511.77448	415.50667	434.183985	323.63293999999996	328.609105	642.63906	690.33771	365.74828	303.99406	483.566855	502.7428	519.600125	512.52555	318.26410999999996	354.50137	676.96048	747.220055
APTR	69.07137	61.938155	83.11991499999999	72.69391	81.94978499999999	74.057705	77.222545	68.490985	66.46907	73.978285	71.43412500000001	48.886205000000004	76.692595	80.756205	98.57688000000002	76.384275	72.23405	73.32491	76.58052	74.794865
APTX	65.43864	57.367290000000004	80.54075999999999	69.39265999999999	73.72832	78.79871999999999	85.84358	84.66495	77.90835	84.93305	58.970459999999996	51.980979999999995	71.48288000000001	78.99976	105.56917	71.72663	82.80889	95.90928000000001	100.93831999999999	77.44389
AQP1	351.44038	319.760585	138.950585	176.749435	247.209005	383.51003	148.05014	346.29058499999996	148.10582999999997	37.672354999999996	309.805815	236.91598499999998	120.19937000000002	187.615015	293.10963000000004	378.58009	127.33984500000001	314.52441	141.75736	39.4232
AQP10	25.38075	27.563470000000002	29.78725	32.43509	30.896690000000003	29.55834	31.872120000000002	27.819740000000003	28.112209999999997	35.26831	29.94995	31.6331	32.49666	28.919140000000002	23.38993	24.64395	49.83521	22.50539	23.94509	37.97358
AQP11	92.49988	69.38263	60.475559999999994	40.88613	83.06215	52.88541	66.85898	34.250370000000004	39.11018	37.57589	93.29934	55.290569999999995	66.63578000000001	53.42448	104.87447	56.4667	55.37911	31.55245	43.93272	30.323520000000002
AQP12A /// AQP12B	49.766355	58.503555000000006	58.124700000000004	58.580325	55.137025	63.241855	53.802285	63.02088500000001	69.829705	90.03251	54.976815	74.110285	68.79761	62.060860000000005	52.40734499999999	54.891220000000004	65.906315	61.858215	60.21412000000001	68.99518
AQP2	22.9394	23.605999999999998	28.577679999999997	24.04747	23.81093	35.20819	26.8595	27.68155	22.94716	43.075359999999996	27.0711	30.58697	26.99036	24.86995	25.83108	25.705579999999998	27.63399	23.33222	28.526790000000002	36.58272
AQP3	49.78676	49.16587	60.3077	64.7474	59.75206	98.49174000000001	80.27989000000001	105.23236999999999	80.05875	53.37078	55.46306	41.04994	57.58712	64.01692	51.83486	89.27163	84.22485999999999	95.33928	64.48879000000001	51.211000000000006
AQP4	20.71296	23.21251	19.97215	21.4391	19.41631	18.98235	17.746470000000002	16.16377	17.31081	17.01577	19.683989999999998	21.35639	18.267210000000002	17.00019	19.13625	17.94604	19.51849	16.84061	18.0456	16.35995
AQP4-AS1	27.719140000000003	31.16829	31.82162	32.308825	30.967154999999998	30.339115	29.723300000000002	31.23758	30.293655	38.436555	30.98679	41.748035	34.679215	29.41643	27.48489	27.391985	32.50476	30.26146	27.226304999999996	36.413225
AQP5	18.13954	21.9245	26.643490000000003	19.490560000000002	30.059309999999996	18.09275	26.96872	20.20111	18.91871	21.64685	19.65294	30.970959999999998	24.04984	19.84842	17.36581	20.710639999999998	19.33769	18.60771	19.02431	25.28282
AQP6	26.44779	26.87316	37.115285	25.27928	25.822395	26.620055	25.2727	24.950490000000002	25.00584	40.82829	26.0299	22.73098	29.15372	26.260955	20.576085	29.793915	27.096575	23.16417	26.856765	37.700694999999996
AQP7 /// LOC100509620 /// LOC101930168	40.44291	41.400459999999995	44.21673	31.42972	33.7483	35.472559999999994	37.22275	37.64799	32.36053	31.420009999999998	38.91097	36.21608	41.18605	31.511029999999998	29.636029999999998	30.73925	38.1518	30.20273	27.903129999999997	33.23384
AQP8	1472.18638	613.38599	1110.1155	148.34338	439.217	348.58949	110.82566000000001	22.47499	17.36412	20.29711	1571.4600699999999	669.69734	1180.7843	140.92758	506.86414	481.61094	105.72821	31.03102	16.00705	16.005779999999998
AQP9	78.12308	70.2912	101.27821999999999	115.77276	85.44268000000001	101.18493000000001	68.32634	81.38381	2167.7132100000003	191.29143	89.81716	115.59817	108.98888000000001	117.78469	80.38636	138.2551	96.24091999999999	112.03681999999999	1321.80203	16.01782
AQPEP	20.21419	17.59175	19.1996	21.52645	16.21603	18.085720000000002	17.29443	18.86085	16.01352	16.54349	20.57339	20.180120000000002	16.395789999999998	16.81116	18.43029	17.063010000000002	16.63992	16.138560000000002	17.621679999999998	18.89852
AQR	76.183825	71.577215	52.3147	44.937255	58.71904000000001	46.641925	55.466089999999994	70.16656499999999	59.65402	27.979145000000003	68.94216	63.201555	45.916545	58.896325000000004	81.231975	47.431415	47.779835000000006	69.196745	76.18137999999999	35.091355
AR	30.838209999999997	38.700334999999995	29.864675	27.297195000000002	33.326130000000006	33.147335	30.75728	31.456265000000002	33.154650000000004	31.122500000000002	31.361365000000003	33.28945	28.17534	23.886515	31.706405	26.846500000000002	27.53397	25.88809	26.333824999999997	29.585525000000004
ARAF	117.36823	113.45620000000001	93.100505	110.23994499999999	112.18171	99.77582000000001	96.25599500000001	101.977765	83.85755999999999	66.26805	118.11939	109.63354	88.42997500000001	104.26767	124.66975500000001	103.95392499999998	95.546495	105.753495	81.50544000000001	61.421690000000005
ARAP1	53.675819999999995	53.23726	44.671279999999996	43.48894	42.48284	71.1437	64.80919	46.55498	70.58535	59.82255	47.3908	46.96932	39.48066	48.18465	52.91219	80.23403	51.3345	54.54663000000001	74.50627	54.5845
ARAP2 /// LOC101928667	35.829679999999996	35.208870000000005	39.2492	38.42132	42.43622	39.70255	34.99988	34.62745	42.047090000000004	43.70433	37.17351	43.34316	46.48845	37.82824	30.581129999999998	34.28821	47.11903	32.85889	40.61265	45.66975
ARAP3	52.28657	44.668375	40.927435	52.24048	40.526559999999996	56.660889999999995	61.69997	99.414235	60.203595	26.590575	51.89396	44.203835	37.295339999999996	48.778055	51.06828	56.915980000000005	57.04964999999999	98.86252999999999	59.130815	30.153170000000003
ARC	21.069689999999998	21.24691	25.7242	18.3263	21.3314	22.45186	21.01891	26.94828	20.73653	19.149	16.00645	21.47481	22.14313	18.70703	19.535999999999998	21.238970000000002	19.89292	20.01162	18.82309	16.00321
ARCN1	740.89048	567.3992599999999	590.32237	710.30863	675.41415	621.63189	752.94413	480.59028	712.13944	231.85932000000003	744.27125	447.287	551.51287	751.75618	740.68323	533.16523	699.8679099999999	455.44765	741.79351	284.52787
AREG	17.36026	23.13615	18.02744	19.2602	19.81699	22.408089999999998	20.99362	21.359939999999998	23.92115	19.2312	19.54849	17.12442	20.10249	20.587320000000002	20.83278	24.205460000000002	23.590429999999998	16.00618	20.86776	16.00495
AREL1	26.63053	38.33605	28.06842	28.75875	31.43889	32.73855	28.50413	29.275190000000002	36.2108	26.005110000000002	26.04141	27.76393	26.85251	21.416999999999998	27.07785	22.36339	23.57488	25.73904	26.31795	33.36541
ARF1	18.875770000000003	20.51657	17.19264	16.00456	20.43492	16.00543	16.16133	16.0091	16.005489999999998	20.87279	20.53248	23.36451	23.52621	19.52192	17.47874	21.38344	23.62818	22.57483	16.25262	19.920379999999998
ARF1 /// MIR3620	512.08281	297.28087	414.47237	420.08135999999996	491.5135	373.64128	474.61939	513.62447	542.24067	215.74996000000002	465.68924000000004	306.07178999999996	406.96218	402.19221	608.8179299999999	472.44960999999995	487.18997	583.24823	569.1421	244.813
ARF1P1 /// ARF1P1	45.70832	43.67722	50.49025	33.41891	55.84814	48.97768	45.83895	42.81705	46.09516	36.40473	53.33221999999999	50.12636	51.51677	35.7891	36.60052	27.51418	38.73186	43.54053	55.10131	32.11643
ARF3	351.97201	582.95665	432.58590999999996	458.12632	427.8294	394.63063999999997	627.69821	345.06635	378.72207000000003	182.63142	342.21013	611.5985599999999	477.66952000000003	448.51356	526.2480400000001	518.04112	699.29858	433.40210999999994	369.95715	212.68457999999998
ARF4	2507.6839499999996	1436.13852	2084.51008	2712.60382	2346.48279	2220.084275	1748.57591	1712.418615	1907.1423449999998	1075.893365	2365.26871	1233.69903	1952.3777850000001	2735.98202	2401.630575	1964.632985	1581.473685	1609.035275	1869.0130450000001	1018.86384
ARF5	404.40148	404.57099	416.82457	444.0359	434.00302999999997	400.37227	397.99416	561.24577	502.55798	456.25335	407.7138	347.47808	404.86315	438.94245	534.12906	488.68595999999997	376.80596	598.5982799999999	531.3617	570.11954
ARF6	766.22595	841.04045	819.90363	826.62376	652.43238	722.5914700000001	658.3037099999999	504.85478	410.58689	787.6346	681.97857	709.8740700000001	694.55314	750.08683	562.3197299999999	511.12816	553.71026	431.41578	378.23438	655.2117400000001
ARFGAP1	46.175034999999994	62.959685	44.06998	49.96585999999999	45.046459999999996	45.089835	132.62945000000002	59.026160000000004	71.987545	43.23666	39.795415000000006	59.299875	39.83545	49.518145000000004	50.866505	61.613375	123.06183999999999	62.1994	76.419675	51.40633
ARFGAP2	77.29241	112.362465	75.91039	73.656665	78.242895	90.33449	98.20240500000001	73.07319	103.6515	64.91016499999999	86.00731999999999	97.132905	80.69493	78.558545	93.09969	92.63087	97.01735500000001	70.11797	98.937635	64.816595
ARFGAP3	492.36055999999996	248.1579	305.41187	471.32516	369.04335	512.02664	461.51027999999997	375.11156	364.94979	181.05165	416.74023	188.11051	284.66796	453.68855999999994	341.57552000000004	370.60489	427.9789	358.5337	341.04121000000004	152.30646000000002
ARFGEF1	152.56973	88.01522	114.68771000000001	98.50431999999999	126.86984	153.32506	119.33131000000002	90.17101	110.14291999999999	39.92002	139.43087	69.53636	112.96698	102.24205	175.66211	182.64668	119.15863	103.12281	107.89453999999999	38.09126
ARFGEF2	141.84486	119.51127	96.09791	86.96149	95.675985	110.2843	139.99313999999998	77.00456999999999	128.45428	61.96586	141.15129	91.37896500000001	85.513745	82.831425	114.222235	111.88897999999999	125.705215	77.26506499999999	125.921115	63.08545000000001
ARFIP1	491.66491499999995	374.00165000000004	484.739715	422.821435	381.163335	312.348675	339.270045	405.34923499999996	243.418595	361.650015	456.56682	266.210535	455.60717	436.52209500000004	384.14225	264.13406	315.41388	372.16241499999995	255.649235	306.20864
ARFIP2	326.53914	386.43782000000004	407.88476	558.9983	372.43556	389.6386	424.63305	200.8594	349.31862	424.49604000000005	293.62715	382.35161	375.86236	518.39818	417.05868	441.20955	379.37034	219.99441000000002	356.43163	404.55722000000003
ARFRP1	56.376645	53.98606	55.644045	52.461955	53.98075	47.806025	69.18692999999999	63.28251	43.821349999999995	31.83856	50.805875	51.857425	59.963125	59.592355	67.38781499999999	63.407635	80.346615	92.73040499999999	49.111045	39.837
ARG1	19.135565	20.609485	21.035185	18.80119	21.65273	20.66281	20.426085	19.72082	18.836395	28.334225	23.562350000000002	24.1711	20.15678	20.489154999999997	22.2058	22.53653	20.33056	20.70084	20.529395	20.297565000000002
ARG2	129.48933	126.53314	179.73481999999998	147.45096999999998	121.86905	162.28196499999999	129.052345	119.29205499999999	123.40206500000001	199.17797000000002	115.28975	104.72376	130.89596999999998	136.43371	112.169185	145.76237999999998	111.91102	130.547335	132.657205	204.81717
ARGLU1	118.48039499999999	121.05500500000001	118.000005	102.68662	78.52663	115.76323000000001	101.40564	189.17205	128.16658	236.33434	93.21292	98.69018	102.30739	92.19746	75.56519499999999	107.12124500000002	87.62465	166.428255	116.275405	209.75097499999998
ARHGAP1	118.137125	133.206745	128.83932000000001	117.299815	138.739285	131.39647	130.777595	153.720835	155.19513	157.27589	124.967225	163.67103500000002	136.9334	118.290355	94.12608	108.50838	125.92724999999999	120.32115499999999	148.312025	141.461295
ARHGAP10	72.47504	87.56116	40.56823	39.59713	57.298230000000004	60.23011999999999	55.553219999999996	54.218680000000006	67.4108	32.3503	67.16946999999999	75.95546	36.625409999999995	38.846709999999995	69.0404	59.284580000000005	51.580729999999996	52.02455	64.69991	39.25105
ARHGAP11A	27.95257	40.98277	36.27487	31.43985	29.67212	26.760709999999996	43.5943	32.92767	24.78057	45.48038	26.873720000000002	39.3787	30.007409999999997	32.56886	38.37677	30.195759999999996	32.11257	39.72048	33.40532	39.34176
ARHGAP11B /// LOC100288637	32.43869	46.14755	36.97063	33.04132	30.2679	31.35847	49.36824	42.32116	27.103070000000002	23.28585	34.48922	39.60658	35.710370000000005	42.548840000000006	34.01174	22.245079999999998	42.680659999999996	42.41085	31.04021	18.564429999999998
ARHGAP12	185.86828	158.8322	143.87995	133.85687	151.79086999999998	189.00663	107.56161999999999	230.19942000000003	138.87696	617.6186700000001	165.39514	133.73389	155.52187	136.50118	155.26905	162.29809	106.22828999999999	227.70381	134.23713	555.9912400000001
ARHGAP15 /// LOC101928361	59.694675	40.157655	58.540695	64.97728000000001	43.057134999999995	45.308575	47.316509999999994	46.255069999999996	41.580865	25.69798	56.595580000000005	33.502015	55.79090000000001	72.074975	58.25192	42.08122	47.70051	48.301265	40.94373	23.10584
ARHGAP17	450.80999	391.12543	314.02367999999996	335.74799	440.03015	307.28892	239.52104	302.8289	309.78063	92.74766	419.52680999999995	408.17984	333.95141	366.495	494.7332	409.02636	232.89955	324.51302000000004	316.16415	90.34980999999999
ARHGAP18	317.48282	244.88375	292.09315	285.06233	256.84349	272.37744	404.40621	308.8431	410.09966000000003	111.29993999999999	308.97501	199.57667	298.02342000000004	267.84434	335.92537999999996	330.79262	392.93991	342.11244	456.24375999999995	106.31873999999999
ARHGAP19	103.74274	132.19521	94.20715	86.99755	107.42993	103.95953	91.26392	113.81501000000002	107.65584	94.83223000000001	84.3128	93.1581	83.35672	80.47373	109.4177	95.08939000000001	69.84756999999999	92.76632	102.76968000000001	63.884609999999995
ARHGAP20	34.7104	36.99181	53.834085	37.36095	36.4268	33.48708	31.618945000000004	30.128439999999998	31.516750000000002	30.94372	36.297005	36.187475	49.559285	39.861775	34.809870000000004	27.405275	31.651955	25.315579999999997	27.471175	29.624474999999997
ARHGAP21	262.33243	262.623005	188.26905	174.72024000000002	208.533475	202.52453500000001	105.96338	257.44067	198.82059500000003	515.8415200000001	228.85783500000002	211.82205	180.88461999999998	180.94756	234.1755	206.91037	97.769315	267.515385	217.07383499999997	518.0996700000001
ARHGAP22	21.84957	23.541089999999997	25.606835	22.150235000000002	19.616675	22.565224999999998	20.03254	22.996025	29.607615000000003	22.790180000000003	23.536105	25.55381	25.493720000000003	23.319100000000002	25.42767	24.508654999999997	23.34735	25.15305	28.07095	20.683845
ARHGAP22-IT1	29.48775	33.270055	32.6137	32.517885	34.259665	42.871935	54.61431999999999	42.75709	50.601525	54.008575	32.195695	38.867635	40.512695	35.553045	29.186515	38.877175	62.965835	34.64919	50.163285	56.64482
ARHGAP23	33.60906	39.79133	32.310075	32.25888	31.69142	32.02159	32.563635000000005	32.229555	43.863839999999996	27.52478	29.808030000000002	29.575565	28.319029999999998	34.082134999999994	27.48125	32.13459	29.308425	34.40992	32.175865	28.27156
ARHGAP24	31.14324	43.498875	33.351735000000005	31.179344999999998	31.03318	38.10405	36.62486	41.81955	35.24595	27.96396	34.402944999999995	38.88548	35.95859	33.288055	29.293554999999998	34.371995	40.792855	38.287079999999996	35.981719999999996	29.459699999999998
ARHGAP25	37.52745	41.45755	49.42387	43.1479	35.308370000000004	39.56061	39.85465	38.07031	39.08409	27.68735	38.0668	40.279759999999996	41.52241	44.332029999999996	32.19539	43.612790000000004	41.27805	35.65919	46.40524	20.31973
ARHGAP26	81.881485	81.534495	69.84588	63.833355	74.29665499999999	57.501014999999995	66.661995	66.98119	58.645880000000005	62.69462	81.7767	66.10736	61.52997499999999	72.24957	84.07683	48.429765	58.24927	67.20730999999999	65.70736000000001	64.4408
ARHGAP26-AS1	22.67833	25.82017	22.94526	29.844170000000002	24.11611	22.19722	24.777639999999998	24.76785	19.48459	22.04213	26.14477	20.95681	23.648229999999998	22.78805	21.31694	23.43301	25.75814	23.50058	23.75045	17.713820000000002
ARHGAP27	28.936970000000002	28.13253	26.59958	31.679409999999997	24.51097	23.08877	28.6313	29.854390000000002	27.50083	30.53643	23.30419	22.246470000000002	24.67335	27.41337	19.39995	21.654629999999997	27.31523	35.22266	25.76553	26.048289999999998
ARHGAP28	22.17468	23.1694	31.09562	24.81338	25.47307	21.53058	23.46629	23.28916	21.339679999999998	20.04616	25.6027	21.678539999999998	29.3995	25.676920000000003	23.2754	21.48493	23.32283	20.57694	21.78978	18.78831
ARHGAP29	18.69628	18.896605	20.473365	20.211955000000003	20.346445000000003	18.05444	18.926645	20.328319999999998	31.213504999999998	34.10891	20.88134	21.22531	20.173915	23.61101	22.578135000000003	22.301829999999995	21.970934999999997	22.825380000000003	26.319885	35.458659999999995
ARHGAP30	45.613834999999995	31.87236	44.962865	50.35552500000001	35.15055	36.434415	40.322475	46.475719999999995	54.653965	29.24575	40.659715	29.65434	43.079685	56.3018	40.924195	41.928360000000005	36.12554	46.211905	53.30895	25.084505
ARHGAP31	55.874235	53.61329	52.238765	49.09061500000001	48.00972	55.907259999999994	49.616009999999996	56.591635000000004	67.69026	37.9868	54.161815000000004	53.309955	39.635165	55.20969	48.93384	55.669955	49.7912	58.096334999999996	71.97038	32.16699
ARHGAP32	118.60935	99.62362999999999	93.217515	79.70769	100.241745	75.662075	108.05007499999999	66.43386	91.51401	88.848545	110.82764499999999	80.29902	85.20104	82.21709999999999	126.96768	81.58682	97.27857499999999	65.58899500000001	92.800365	68.602165
ARHGAP33	22.348760000000002	24.29952	22.35804	21.97319	22.84654	20.253729999999997	23.1435	22.7234	22.64012	20.434379999999997	29.9916	27.39497	20.48068	29.00195	25.40215	21.5862	21.98772	27.329729999999998	27.901020000000003	26.625190000000003
ARHGAP35	59.02025	55.091840000000005	53.416740000000004	45.5548	46.95195	52.160140000000006	58.902919999999995	49.373490000000004	45.99796	40.55715	50.26733	42.3313	51.60135	52.09553	50.57328	45.79037	49.775009999999995	43.0445	50.3604	32.33883
ARHGAP36	20.66382	19.26935	16.00445	16.00345	19.34236	16.12376	16.38663	18.749229999999997	16.00217	21.65126	21.92446	16.4638	17.87949	20.16747	23.05194	17.53271	16.5571	16.816689999999998	19.49226	18.73092
ARHGAP39	36.04795	38.54981	30.18103	30.17335	32.76512	34.26063	30.489240000000002	32.35105	30.949209999999997	24.83523	34.114309999999996	31.954109999999996	32.2743	34.4014	38.20301	44.22828	28.395509999999998	36.59997	38.630309999999994	40.62372
ARHGAP4	42.61493	46.297290000000004	55.22982	40.89335	47.62781	33.75588	41.7341	50.53431	45.60833	36.3331	41.47112	38.14585	50.75992	37.918040000000005	39.198029999999996	26.58411	39.223440000000004	32.85337	46.3422	28.336740000000002
ARHGAP42	19.46929	29.46825	25.637710000000002	24.32205	25.11104	28.571920000000002	27.046559999999996	33.9063	30.707140000000003	69.36895	23.28193	23.796310000000002	21.805	24.78966	23.49989	30.34262	28.0253	29.897509999999997	32.026540000000004	69.85481
ARHGAP44	213.89431	117.064615	201.73364999999998	154.214685	200.13522	107.185	73.33303500000001	47.833085	46.176975	44.62117	181.549755	86.26375	192.12526999999997	154.895935	206.41596	89.447965	58.944185000000004	35.113795	40.92438	28.96146
ARHGAP5	87.3966	76.22731999999999	57.0491	42.867259999999995	66.79924	54.56369	83.94399	78.31151	55.030480000000004	45.021	75.26999	55.64314	51.91531	50.29385	83.04086	59.9453	71.36828	72.78996	53.83425	43.009609999999995
ARHGAP5-AS1	46.82483	62.89331	52.69627	35.95629	44.864340000000006	46.68744	48.595909999999996	55.45884	44.89819	59.75966	52.42086	53.99459	51.73509	42.13224	45.55976	40.3707	55.975680000000004	42.82101	48.39557	53.4542
ARHGAP6	63.860594999999996	99.656985	40.207915	50.01146	54.29579	48.946955	44.314724999999996	67.062755	35.558975000000004	124.90006	62.682545	79.749925	38.835789999999996	50.59930000000001	58.49168	39.274895	37.296265	60.258155	31.34478	115.32289500000002
ARHGAP8 /// PRR5-ARHGAP8	80.392765	101.794245	68.22861	77.90797	88.49585	82.8583	65.38709	67.32625	71.988705	61.73131000000001	70.05404999999999	82.32923500000001	69.10046	75.42337	87.91546	70.76469	59.13497	71.31257000000001	70.63090500000001	78.87258
ARHGAP9	61.5864	35.34758	65.71068000000001	88.286	39.881809999999994	52.679790000000004	49.96808	51.59965	53.022330000000004	21.02117	52.33607	29.88134	63.09324	83.88489	49.38286	62.227169999999994	54.27149	58.23196	51.4773	29.59238
ARHGDIA	216.926405	232.25203499999998	220.16558	215.01581	202.51169000000002	203.45266	228.300045	202.58407499999998	181.89707499999997	160.53829	216.86436999999998	215.32529499999998	214.89699	235.26732500000003	234.98199000000002	228.64245499999998	214.28476999999998	208.68175000000002	183.297715	172.889275
ARHGDIB	146.66935	81.69226	179.54953999999998	208.01388	105.16201000000001	180.39526999999998	214.1172	217.91693999999998	331.25593	132.66024	146.49741	95.96211	183.55236000000002	207.1337	128.60356000000002	224.17102000000003	221.09335	246.50388999999998	373.91686	117.97798999999999
ARHGDIG	24.92918	24.41775	25.76033	23.11075	30.45448	26.59505	23.6899	24.496270000000003	18.81814	27.049879999999998	31.121140000000004	29.850379999999998	27.4633	26.10209	31.087320000000002	27.49618	32.40651	37.01996	23.6441	29.53905
ARHGEF1	42.533640000000005	90.23015	38.44625	41.60305	43.35472	40.51127	42.23536	44.25316	37.38092	66.44095	50.71301	95.99622	41.67522	38.77625	37.64933	34.39841	56.615359999999995	39.09086	54.04506	86.89048000000001
ARHGEF1 /// LOC100505585	74.65467	63.36022	70.26543000000001	90.21788000000001	53.0475	86.18381	85.87532	118.72566	111.60738	80.38109	57.07039	55.06661	58.1306	70.12259	59.88776	93.47789	70.21712	100.94165	101.29687	70.6991
ARHGEF10	29.854419999999998	34.8162	29.864855	28.237775	33.481065	30.196489999999997	30.14407	28.553504999999998	30.482885000000003	38.496085	39.39611	40.58751	35.796099999999996	29.773995	30.746205	25.719355	36.98355	28.761425	26.550130000000003	31.883085
ARHGEF10L	209.745245	226.00621	177.21235000000001	211.030595	192.579045	181.81782499999997	244.14031	192.41302499999998	152.00877	91.443865	183.37436	198.66617	164.249815	191.37617	201.49012	201.488915	218.42120500000001	190.45572	142.183305	84.33897
ARHGEF11	27.15196	26.36608	30.912129999999998	28.04465	25.747120000000002	22.465629999999997	27.86099	29.44841	25.06488	25.09156	29.7531	24.15675	26.23767	24.82196	31.946990000000003	25.361929999999997	23.84435	24.77736	28.31973	19.86015
ARHGEF12	18.77743	21.89489	20.50441	19.866770000000002	21.66814	20.16041	21.54869	21.98582	20.87032	23.10952	20.35843	19.57273	20.89893	19.40273	18.124779999999998	18.82486	18.94365	20.2092	20.46029	21.58361
ARHGEF15	46.69003	66.19115500000001	47.65635	48.671504999999996	48.39031	54.029545	48.541734999999996	57.37741	48.406165	68.54412	62.04765	75.53024500000001	56.011005	60.84624	54.157545	55.109885	61.18902	54.330439999999996	66.28833	82.75795000000001
ARHGEF16	112.13613000000001	134.70935	124.17066000000001	122.19993999999998	105.27525	91.20525	107.45976999999999	113.74949	57.71925	47.72322	107.09398	105.20348999999999	113.82968999999999	121.79185	141.3696	99.54236	94.81078000000001	114.40531999999999	57.87645	57.91831
ARHGEF17	103.36323	108.10096999999999	77.3344	81.643	49.93628	106.69422	75.00967	89.12713000000001	115.38658000000001	84.50738	107.35338	123.86758	80.75774	82.54101	49.51728	65.85551	79.00275	89.99963000000001	94.00679000000001	81.59985999999999
ARHGEF18	777.94298	891.39364	567.35247	682.74241	594.74812	500.55884000000003	479.98644	547.83092	592.65507	179.99043999999998	720.0702200000001	854.6213300000001	557.96357	646.23382	637.60883	568.00573	430.96955999999994	554.44301	623.95791	181.60781
ARHGEF19	40.41503	24.59153	31.977120000000003	38.37715	35.32985	49.07029	63.117090000000005	47.22891	37.01559	32.82482	39.91705	31.236759999999997	32.38128	44.35096	41.11187	77.04228	54.96021	56.56892	44.54913	28.768179999999997
ARHGEF2	43.527375	56.07736	66.27652499999999	47.796890000000005	51.65671	38.00224	36.003915	43.869885	45.28991	29.18724	45.624645	44.05888999999999	72.19683	50.397850000000005	52.373745	35.94091	37.407630000000005	42.641310000000004	47.490944999999996	28.521845
ARHGEF25	106.24426000000001	118.51956000000001	72.71808	60.5854	88.85494	69.82706999999999	73.88928	101.0911	90.79223	45.15994	109.37832	101.92624	90.44948000000001	75.19346999999999	110.2667	52.79951	74.66362	85.7313	89.75032	58.06354
ARHGEF26	70.01639	56.95633	32.87525	35.06115	57.31991	34.637840000000004	55.75805	43.70882	35.966879999999996	27.874159999999996	64.48318	43.20543	37.55734	38.84037	61.109019999999994	32.92154	55.20015	45.9631	31.383340000000004	33.19372
ARHGEF26-AS1	19.380029999999998	26.4811	24.01677	21.42417	23.76575	27.696070000000002	23.78376	24.0994	27.633840000000003	23.342029999999998	24.70286	30.84068	19.648789999999998	17.79366	21.65864	21.55305	20.7632	22.13896	24.59845	25.08527
ARHGEF28	35.39734	33.362359999999995	31.17277	26.183225	33.4928	38.112335	39.194265	43.37457	47.582155	30.599404999999997	38.043009999999995	32.20059	32.48818	28.631324999999997	37.945215000000005	35.866215000000004	37.122865	43.395579999999995	38.91494	34.70018
ARHGEF3	184.2826	172.87148	106.54033999999999	125.50505	127.9085	186.37724	114.64858000000001	175.44654	153.64341000000002	389.34304	162.91853999999998	116.18211000000001	78.29819	140.91928000000001	148.31788	166.31817	101.98065	152.90934	152.92969	338.47616
ARHGEF33	26.8721	31.02883	28.29782	37.85548	24.265729999999998	25.49333	22.76523	30.50972	36.13329	32.2958	25.768420000000003	31.932240000000004	32.682590000000005	29.099659999999997	28.29608	24.05304	26.85835	25.16883	33.28155	28.28309
ARHGEF34P /// OR2A4 /// OR2A7	17.85294	16.00585	23.62671	21.14854	16.01268	26.225109999999997	20.53044	21.237070000000003	16.40503	16.00536	19.823179999999997	18.336570000000002	19.266070000000003	20.24984	21.42181	18.579710000000002	20.1523	16.88343	20.30943	20.22834
ARHGEF37	93.343265	83.56263999999999	77.77688	49.81551499999999	72.816005	61.921985	53.05122	72.203885	49.253405	58.830335000000005	83.48536000000001	79.46656	77.00794	58.553385000000006	84.63757999999999	78.714455	56.01751	87.83936	62.20112	75.576885
ARHGEF38	25.30275	27.473770000000002	29.991220000000002	27.280620000000003	28.28165	24.27038	28.921440000000004	27.56887	33.410509999999995	20.40963	27.67713	35.64504	28.79042	25.84515	29.3534	23.37434	24.29027	19.17675	21.40395	19.67459
ARHGEF39	27.92205	36.09352	37.77987	31.85196	35.12896	33.66905	40.48435	27.65975	39.1117	30.819409999999998	28.059720000000002	31.816999999999997	34.87757	32.61806	41.44702	27.906109999999998	42.07051	29.024729999999998	35.62182	30.164070000000002
ARHGEF4	21.264229999999998	18.95913	22.18621	21.67915	18.9845	19.88196	18.56009	17.08209	22.810129999999997	19.50167	17.28285	21.727220000000003	20.52917	16.004	18.86431	21.47762	17.59767	21.53831	16.847070000000002	16.00139
ARHGEF4 /// LOC101930241	33.371885	36.39673500000001	23.14504	29.683385	30.44381	24.826635000000003	26.956020000000002	34.497705	29.447015	23.130865	32.769194999999996	36.30959	26.347555	29.185125	34.75481	30.663615	29.518969999999996	32.453435	25.338540000000002	28.510315
ARHGEF40	27.79725	27.868735	24.428835	23.426195	29.842399999999998	29.41562	24.37654	27.159305000000003	22.644869999999997	27.69243	29.874145	28.847125	24.046055	24.585195	29.17711	24.602575	26.567100000000003	27.773450000000004	27.94527	24.948685
ARHGEF5	136.200185	101.26794	124.48231000000001	112.713045	102.560115	113.380515	112.24514	203.73964	109.3001	48.854440000000004	131.366895	90.184635	119.12149	111.06129	131.54213000000001	137.145695	105.21293	209.04829	114.80953	53.5008
ARHGEF6	229.86697	131.54946	176.37763	218.18171	141.93447	148.31788999999998	173.71428	213.40568	204.07209	107.64447	220.61845	114.86281000000001	173.99379	234.61982999999998	172.3513	146.24138	159.78493999999998	222.68829	195.58283	93.95918
ARHGEF7	26.868109999999998	31.13066	31.871440000000003	29.7846	30.270970000000002	31.76033	33.52377	34.12373	34.92648	34.1856	34.13179	35.64594	33.54142	28.29865	25.49495	29.780520000000003	30.44	34.410340000000005	32.18201	32.005309999999994
ARHGEF7-AS2	19.54089	17.8297	18.38381	21.98541	18.23442	21.26129	19.19923	17.62014	17.2484	19.91905	20.241229999999998	20.42984	21.04995	21.18796	18.212670000000003	17.00429	17.83009	19.04877	16.577189999999998	19.0224
ARHGEF7-IT1	21.58664	19.77684	19.97123	22.25755	19.98089	19.578020000000002	19.984270000000002	21.362920000000003	20.030170000000002	20.94886	17.30996	17.93259	19.51315	18.04506	17.830370000000002	25.7496	17.337220000000002	18.01785	20.21355	21.26391
ARHGEF9	87.68166	72.45585499999999	77.3631	60.740725	81.48295	47.646945	49.625065000000006	45.650580000000005	48.146074999999996	23.128805	78.35951	57.1727	64.608495	66.01669	104.17246	57.96574	42.276804999999996	52.014485	58.240644999999994	24.586515
ARID1A	229.12374499999999	203.35258	131.74079500000002	153.308625	172.277455	173.589045	233.228185	158.43957	141.069235	73.421325	212.18331	190.16002999999998	140.41959500000002	162.5713	199.500965	182.15666	223.954265	163.27400999999998	139.03938	78.68522
ARID1B	44.28419	55.0306	49.97198	52.55388000000001	50.22341	60.67671	45.64898	51.39443	56.88245	39.8853	56.40478	59.423840000000006	52.9773	51.235	56.524409999999996	57.09565	34.47696	45.8024	56.76393	88.50142
ARID2	104.29861	71.49696	101.00822	88.53803	91.30029	87.07141	87.15661	85.64976	81.12433	73.73451999999999	94.67045999999999	63.56316999999999	93.66758	85.36801	115.8895	80.28716	77.07816	92.38864000000001	99.36322	78.1869
ARID3A	51.749224999999996	37.720695	44.139635	37.276205	34.910379999999996	57.22562	232.51321000000002	109.04043000000001	137.17669	49.995985000000005	46.88013000000001	32.74595	39.15132	40.35831999999999	34.494755	55.34459	195.151105	88.82013500000001	126.59722500000001	48.38958
ARID3B	52.000840000000004	43.02326	50.47925	46.022090000000006	41.87607	41.00816	60.56171	47.319829999999996	38.0997	37.88906	45.6495	39.85606	47.20989	31.76523	45.66075	29.92435	49.86786	50.15572	35.574909999999996	28.85081
ARID4A	108.009425	111.53529	109.64128	76.49778	90.34165	119.20534	91.58779000000001	81.47978	70.547035	223.783935	101.2766	70.463375	92.48256	79.86202	98.37446	95.20441	79.28555	70.389325	75.095955	171.706215
ARID4B	37.045975	50.416399999999996	45.913735	32.199905	38.215090000000004	47.01640499999999	42.82329	48.902435000000004	58.16396999999999	50.949055	41.020579999999995	37.329605	34.296189999999996	33.07378	41.6205	49.078045	38.172965000000005	46.62197999999999	56.12941	51.55874
ARID4B /// RBM34	237.918915	183.83744000000002	206.49275000000003	235.538025	215.91742000000002	245.17783	263.1595	277.610435	453.05914	146.24637	224.476795	149.595335	201.103795	243.521665	288.62758999999994	269.308795	243.773945	310.33622	478.898955	154.734175
ARID5A	58.45523000000001	58.80217	57.45178000000001	54.504909999999995	45.63808	64.12733	64.6942	109.1979	119.74521999999999	62.95649	56.76279	55.25878	55.22093	75.06071999999999	56.4796	85.32372	64.59925	131.65016	133.60331000000002	61.89187
ARID5B	28.72513	25.90971	25.081970000000002	27.02047	23.67004	26.870420000000003	25.9684	28.12828	32.18973	31.72924	25.7028	24.94578	25.44598	24.81754	23.140620000000002	25.21622	28.454729999999998	27.93168	27.564390000000003	26.17159
ARIH1	79.84438	68.45094499999999	73.599315	67.18589499999999	76.947755	82.03603	108.29452	107.59964	108.24137999999999	88.97294	77.64363499999999	50.552085	58.729749999999996	61.83183	88.06184	75.701555	99.42045	108.41254	112.24719	74.676735
ARIH2	137.80956	96.93446999999999	95.8616	112.82961999999999	114.53142	88.94291	91.73503000000001	90.05085	113.6794	70.07805	129.38617	95.37507	97.40194	114.79484	136.80569	113.86358999999999	87.84678000000001	94.44131999999999	108.27772	80.84233
ARIH2OS	27.393629999999998	19.18003	22.07255	21.86825	24.73457	24.404120000000002	21.688879999999997	23.30066	16.0033	16.00281	26.281909999999996	23.72506	21.38629	24.68711	25.70032	28.66842	23.24579	24.91976	21.53049	23.57435
ARL1	447.37574000000006	274.46182999999996	563.5674700000001	578.01626	508.72909000000004	474.59143	463.68864	331.02859	451.93254	188.6036	419.14648	245.21326000000002	508.45555	621.8185599999999	559.12483	444.8784	445.17068	331.64801	440.78988	154.53813
ARL10	31.624865	34.094915	27.888645000000004	31.459775	33.518625	37.90224	33.04812	38.014669999999995	43.28871	35.701935000000006	30.84267	31.562829999999998	22.86339	26.350565000000003	31.874049999999997	30.10134	29.600579999999997	35.838735	36.978375	32.17834
ARL11	30.007715	23.581735000000002	22.310675000000003	26.84563	23.387935	33.634285	24.57633	21.703485	27.62289	18.29682	31.532130000000002	22.072335000000002	22.13241	24.76733	24.46495	29.077015	23.400765	21.65699	27.361835	19.62725
ARL13B	59.48516	51.234809999999996	61.76314	64.80318	49.61395	80.75419000000001	135.12395	61.40246	96.84695	190.19169	48.62532	38.64418	49.762640000000005	72.56071999999999	61.66333	57.51031999999999	114.06192	56.646980000000006	91.04048	153.83162
ARL14	655.4030799999999	666.1032	839.0641199999999	678.07542	562.06076	297.53022999999996	244.82195	113.07635	53.36949	246.59856000000002	609.74115	499.00280999999995	782.18784	702.37874	657.65928	271.43957	213.52247999999997	96.76576999999999	63.500840000000004	196.95447
ARL14EP	134.67642	109.94276	128.76478999999998	130.8939	100.78676	141.07969	158.00941	127.71678999999999	192.93669	168.7632	119.47126000000002	80.995	114.16792	148.8491	117.13588	118.70386	141.27056000000002	123.88755	177.54065	165.25024
ARL15	236.825045	194.2352	188.20624	157.439495	152.76441000000003	161.014975	125.77980500000001	169.15843	174.11783499999999	133.69772500000002	211.84892	151.686115	181.71949	168.90106500000002	170.019835	153.540855	115.39658	166.55909000000003	178.183805	133.97338000000002
ARL16	43.345659999999995	73.23705	99.27934	78.81316	68.5225	66.06260999999999	84.07258	77.47104	81.97306999999999	134.54572	50.7836	68.66436	88.37171	100.8019	89.33468	83.8437	95.156	82.20815999999999	80.29974	145.37871
ARL17A /// ARL17B	28.450770000000002	24.21882	23.27587	19.77971	24.53257	27.306829999999998	29.6594	23.36325	22.77826	23.7006	22.26117	22.54815	22.07994	21.33752	27.027659999999997	22.91489	25.49689	23.691229999999997	19.69206	25.299429999999997
ARL17A /// ARL17B /// LOC100294341	42.8082	39.984429999999996	35.98581	35.389340000000004	30.64723	29.61565	37.634570000000004	30.363359999999997	37.74968	30.006840000000004	30.722170000000002	29.35421	35.106429999999996	35.519859999999994	43.02176	30.93037	23.44827	27.883459999999996	41.03888	25.37591
ARL2	442.55588	482.79420999999996	392.9605	407.51276	454.14257000000003	366.35067999999995	530.03242	490.64061	490.63827000000003	225.5739	449.16267	490.43555	404.09559	414.50404	483.68661	427.83172	538.7704	532.22568	491.89497	288.15085
ARL2BP	295.77936	207.11998	201.24035	242.53392000000002	244.30652999999998	225.04647000000003	213.00415	335.82547	309.04666000000003	104.88453	260.49895	195.19584	184.69918	237.79627000000002	278.61631	290.6865	200.26836	343.47132	308.78752000000003	123.06343000000001
ARL3	56.98084	62.38977	55.947430000000004	67.46021999999999	66.69207	63.05466	56.62744	96.08527	88.40446999999999	68.14569	42.44487	50.102309999999996	48.002559999999995	54.11439	58.52905	57.79325	43.6174	89.65245	81.19418	73.95268
ARL4A	383.8671	588.77178	428.01877	489.21392000000003	458.86072	390.64878	683.19969	732.54432	305.80102	335.34955	359.73972000000003	508.39923	407.17032	504.76140999999996	535.7249	368.95116	628.34496	668.94249	341.06841000000003	340.36269
ARL4C	74.82102	39.747749999999996	74.79974000000001	107.11493	53.472355	123.6588	234.95671	495.46956	281.428835	45.75632	76.574175	36.240245	71.59431000000001	106.2415	68.661675	128.13337	216.073995	494.251255	286.77970500000004	43.698975000000004
ARL4D	43.709599999999995	52.189865000000005	27.801475	32.45228	40.00624	31.06071	30.323835	33.89652	30.520739999999996	19.99903	43.32578	46.927085000000005	30.32544	37.283609999999996	42.52628	31.681205000000002	26.999785000000003	37.339995	31.769905	22.14998
ARL5A /// LOC101929356	439.4101	295.42478	451.83148	470.74242000000004	315.60119	484.06312	503.09042999999997	418.20795	393.13300000000004	936.04574	383.9498	262.71499	445.21435999999994	453.94631	302.65947	401.88511	499.75847999999996	420.22905999999995	414.33585	797.92061
ARL5B	199.73082	174.79043	192.58936500000002	237.23424	172.58316	191.03486	218.649455	383.573545	268.54921	288.75307	170.443285	150.758065	176.778175	215.82385499999998	200.00026499999998	173.66824	197.78077	359.69106999999997	256.098985	279.507515
ARL5C	21.90484	26.91665	23.66819	28.98576	25.64005	25.19683	24.45051	27.667070000000002	30.968490000000003	42.157379999999996	25.123829999999998	27.60499	32.00803	25.87696	27.65914	27.863940000000003	29.06386	26.68088	32.68542	33.222390000000004
ARL6	36.96576	34.461645	33.58806	33.34692	35.949005	36.13871	57.00791	45.14633	40.931749999999994	31.89756	40.028025	30.247015	32.955115	41.998295	42.029915	36.10932	48.26408500000001	38.732095	42.81031	30.12961
ARL6IP1	2166.57596	2251.7582199999997	2658.8631100000002	1844.02298	2135.06548	2356.67877	1513.6851900000001	2705.33357	2280.41947	1639.63942	1983.56105	1995.91678	2577.7564199999997	1757.45335	2215.28071	2197.54071	1557.51625	2716.1912899999998	2342.07969	1675.24371
ARL6IP4	303.37349	401.959285	348.47556999999995	411.87032999999997	341.417495	327.71794	371.654535	410.52869	506.55905999999993	526.846215	286.262745	381.39986	362.42707500000006	411.30216	445.52453	452.38363	371.42496	458.40747	499.72290999999996	644.716075
ARL6IP5	1763.1412	2088.37284	1920.090725	1585.3118100000002	1792.0330549999999	1614.538125	1265.754545	1522.9328999999998	1432.105865	1777.1953500000002	1676.58899	1958.423215	1835.19978	1647.12455	1820.28476	1510.560805	1233.675765	1486.969565	1376.7021450000002	1676.86138
ARL6IP6	102.16538	116.28963999999999	148.07048999999998	115.26195	92.19733000000001	137.19295	138.3734	117.49399	109.35951000000001	707.63274	95.73661	108.93933999999999	145.55174	116.50216	110.65891	112.33093000000001	137.29789	112.37456	104.12262	603.4313900000001
ARL8A	286.8156	263.34933	276.84952999999996	232.72564	219.95785	424.83845999999994	347.50788	486.2455	460.5635	256.25763	255.60385	188.87358	209.3112	207.84342	170.05816000000002	219.44511	291.1034	388.2353	479.22125	200.34295
ARL8B	552.188835	460.111255	479.057185	490.42569	431.93170000000003	535.4110499999999	417.260475	556.38395	452.55423499999995	499.859935	489.937285	416.47507	454.04312	498.68524	512.8407199999999	553.3612449999999	391.974375	568.50384	457.632295	512.2576300000001
ARL9	24.37228	26.42023	22.22042	21.27202	21.270229999999998	26.833240000000004	27.131970000000003	24.52487	32.5494	36.14986	27.930909999999997	24.19304	21.765079999999998	23.20915	24.75272	23.526510000000002	28.508390000000002	30.6801	34.82674	37.934779999999996
ARMC1	437.387475	433.52146500000003	376.41286	375.19652	357.124225	501.56172999999995	557.96262	390.057385	415.121335	479.41868999999997	390.97256	321.37457	349.538205	393.085035	380.32017499999995	401.57462499999997	525.97356	347.60946	414.704975	421.51035
ARMC10	286.39977	216.82755500000002	282.439775	278.4474	255.45017	395.51541	452.62301	689.717825	595.4453900000001	769.05457	255.28377	185.03140000000002	249.622115	283.09756	267.49262	406.20887500000003	400.43325000000004	666.502375	555.15544	748.27507
ARMC12	23.02821	33.01458	25.42391	26.67973	24.60183	28.245929999999998	23.195439999999998	23.14658	19.8635	28.76468	24.37687	24.39725	26.2247	26.74778	24.08521	26.75057	28.77453	28.1648	22.88208	26.010379999999998
ARMC2	17.32388	16.00923	17.657339999999998	18.37167	18.62823	27.608009999999997	67.42415	19.837529999999997	22.83631	20.16591	19.59712	16.01292	19.34283	21.94204	17.60667	26.128220000000002	61.37659	20.34009	20.953670000000002	19.61766
ARMC2-AS1 /// ATP5J2	1620.783	2040.0266100000001	2353.58323	2623.78985	2315.7596399999998	1859.8627199999999	2606.62698	2552.53213	2587.32667	2229.25645	1462.32015	1920.4837699999998	2263.98387	2545.7080100000003	2444.5331899999996	2072.8208600000003	2361.94933	2530.33928	2473.56383	2307.631
ARMC3	27.47798	16.04044	26.585790000000003	20.49754	23.369310000000002	24.58719	26.03345	27.87316	23.28952	30.34828	24.82767	21.3553	21.58106	21.44655	18.92473	23.71085	23.11419	25.85369	25.50044	18.77895
ARMC4	21.65952	24.28051	26.883989999999997	28.06678	25.755364999999998	27.373195	24.405195	31.636395	32.0496	28.03861	22.22802	24.676650000000002	25.741955000000004	23.45445	21.464669999999998	20.611159999999998	25.988304999999997	22.499995	24.15662	25.59874
ARMC5	44.27353	35.62425	42.63726	40.148	39.89548	51.36557	45.88323	39.273540000000004	48.270579999999995	39.89099	32.010020000000004	41.14958	28.82064	29.403090000000002	30.516040000000004	42.92052	34.75436	31.92093	34.52728	31.8489
ARMC6	49.19947	68.97277	52.734480000000005	49.64452	55.39846	53.11323	64.31625	73.65939	74.97316	73.15975	48.12914	46.83913	45.77047	49.3255	60.26599	47.86595	57.25755	57.9444	75.28041	67.02279
ARMC7	84.78876	89.785005	87.83526499999999	98.398535	84.768345	74.336375	84.242805	66.412355	81.776375	61.66445	80.740945	76.356685	81.606315	84.54317	94.381615	82.694525	76.81360000000001	64.660265	71.986685	53.20172
ARMC8	36.7705	46.736225000000005	42.316069999999996	35.759235000000004	38.79486	40.019130000000004	51.063995	38.194590000000005	34.582010000000004	57.58062	31.646975	34.46258	37.669845	38.899545	42.851780000000005	34.859385	39.654115000000004	39.894065	31.558010000000003	49.867455
ARMC9	31.22349	33.06372	23.37193	25.54961	26.20873	30.16109	32.12063	30.94503	33.1744	17.687520000000003	33.365159999999996	28.88137	22.71248	35.491279999999996	37.31354	38.50503	28.78847	40.479279999999996	41.91067	21.36957
ARMCX1	267.65632	204.25845	103.19496	108.06387	169.76157	156.79205	137.63421	196.30012	162.32683	114.85248	218.95882000000003	173.05565	97.5001	125.45201000000002	182.09126	114.18449	124.66273000000001	189.90374	173.67082	83.12593000000001
ARMCX2	91.73917	81.30351999999999	65.29784000000001	78.43871	85.80279	107.99958000000001	85.91013000000001	126.68661000000002	187.65152	40.1135	86.6237	57.74581	54.33591	84.49375	110.4523	119.67468000000001	82.15099000000001	128.8654	193.45212	26.11456
ARMCX3	328.88996499999996	246.63367499999998	250.45147	270.013175	282.27039	395.778635	361.82914	225.26664499999998	706.2286750000001	291.36368	302.41043	193.61144000000002	217.40129	288.35796	311.93365	343.25772	336.089915	209.99797999999998	720.07204	276.58099
ARMCX4	23.16077	29.964779999999998	24.00976	26.81738	28.62745	25.62288	25.19475	30.980529999999998	29.43297	30.97885	22.45918	25.645410000000002	25.024070000000002	22.03235	25.20206	25.375120000000003	26.18894	23.037589999999998	27.7247	23.927220000000002
ARMCX5	98.693525	94.386335	90.713065	93.80075	86.15162500000001	92.7704	87.87035	98.99561	98.486015	104.58676	86.89298	78.53373500000001	88.35708	105.77663999999999	94.67248000000001	93.535405	86.71500499999999	111.24451499999999	111.58587	102.262435
ARMCX5-GPRASP2 /// GPRASP2	103.79023000000001	107.5736	56.11094	55.99041999999999	68.31662	92.95575	73.22194	132.95354	75.64525	74.17538	89.68064	82.62047	46.2971	63.20044	100.33733000000001	95.03658	71.31205	132.25466	93.55425	77.45333000000001
ARMCX6	260.52504500000003	187.45043	232.49119000000002	287.300295	233.74975499999996	333.88414500000005	251.719405	184.23883500000002	296.951945	168.17297	217.643805	215.308175	231.857185	278.55553000000003	261.93502	398.8885	253.21733499999996	194.7323	297.941865	187.73194
ARNT	44.32688	36.755584999999996	43.694465	35.35043	39.526125	46.119535	40.717005	43.223165	37.92984	28.005645	42.58918	27.869165000000002	38.164809999999996	41.066115	39.672705	36.624305	44.060755	37.44874	43.078464999999994	26.587685
ARNT2	38.41703	34.59045	27.588790000000003	27.250690000000002	27.91623	20.245260000000002	23.49166	23.43911	22.41324	22.79181	32.02346	22.96681	24.062070000000002	24.79973	29.47387	26.88005	19.17547	28.25597	28.33975	16.0079
ARNTL	81.43384499999999	100.23176000000001	123.11007999999998	47.681070000000005	95.47764000000001	74.21312499999999	96.55021500000001	98.247455	68.287975	60.39294	68.042885	82.96722	111.259315	61.74595	126.08487	60.62067	82.74058500000001	87.76735	80.87127	55.092135
ARNTL2	28.601999999999997	29.437859999999997	30.405359999999998	30.97226	32.46614	40.38303	54.65586	70.318	37.969879999999996	59.92429	27.96129	21.29465	25.8562	33.39918	34.94789	46.84401	49.86308	83.06952	49.39067	62.213269999999994
ARNTL2-AS1	16.934079999999998	23.80125	16.00216	16.00232	17.51647	16.00518	17.19955	16.00311	19.14912	16.00119	18.679920000000003	16.00923	17.43553	16.20186	19.8655	20.86422	16.00743	20.6183	16.31494	16.00291
ARPC1A	1013.8675099999999	663.60902	813.35549	1017.7803	907.57304	708.1904	1035.90655	1016.83425	921.36992	382.8774	1034.9317800000001	670.8118599999999	876.11639	986.06168	1035.92707	798.19011	1031.2375	1089.7209300000002	953.3085800000001	428.57859
ARPC1B	813.9751200000001	1319.0879300000001	843.3330199999999	1113.36725	889.6347300000001	1080.7003300000001	1442.1577300000001	1872.4793899999997	1910.23632	638.60154	780.14369	1146.43443	825.43237	1081.64381	992.5170400000001	1207.67091	1333.5956199999998	1910.85725	1742.70425	770.22021
ARPC2	2708.06871	2527.92233	2715.5266100000003	2543.58147	2464.11859	2293.97617	3184.51972	2568.92506	2520.96834	1011.76084	2599.2584899999997	2490.84436	2688.1187	2487.1331	2589.13671	1948.45697	3023.32195	2192.85366	2549.32056	1105.2738
ARPC3	1830.9061	1479.5304800000001	2027.70787	2062.65975	1919.48994	1794.15395	2108.1815699999997	1321.4982400000001	1565.8673199999998	767.6511	1748.94723	1336.76145	1996.99458	1977.45912	1656.0444	1593.53631	2175.52822	1251.1440699999998	1605.7637	744.46885
ARPC4	205.966445	379.95573	234.99817499999997	266.399675	201.21688	245.770375	190.111	177.826475	202.78281500000003	235.72322	193.16321499999998	319.95191499999993	200.47949	249.70315499999998	224.66432	271.568635	151.67436500000002	175.065865	181.36239	248.885435
ARPC4 /// ARPC4-TTLL3	129.52433	97.80543	127.73153	122.74643	125.45321000000001	96.32948	109.53374	96.51746	94.95273	78.19173	125.38717	65.45352	125.46106	130.90028	170.95767	130.35568	103.43802	104.1308	96.60395	88.76559
ARPC4 /// ARPC4-TTLL3 /// TTLL3	24.77765	25.20263	28.66273	22.28315	24.087770000000003	25.7113	25.51735	27.04095	26.12336	24.43749	26.146729999999998	26.50627	27.520459999999996	25.46751	25.01915	30.25323	24.20628	24.4504	23.05796	25.12661
ARPC5	433.41104	307.28008	472.61395	417.37975	548.83753	410.7569	408.37212999999997	450.86911	530.88046	123.50216	403.67593	294.16692	430.39382	431.23574	599.98853	429.69210999999996	400.24114	466.15890999999993	536.9236900000001	136.18158
ARPC5L	333.888535	361.436025	419.97705	432.78460500000006	356.27522	383.27199	386.94403	490.609995	379.436835	307.363955	303.72121000000004	387.71792	395.78935	465.33313999999996	429.71949	445.85793	363.80797499999994	515.205265	434.1517	349.42889499999995
ARPIN	43.49821	65.09182	36.5724	37.31642	44.53179	36.518390000000004	34.398070000000004	35.84267	36.48676	27.86748	50.424890000000005	52.4409	36.53605	48.91169	47.10948	43.20685	39.49739	48.65104	32.95248	36.967
ARPP19	207.47787	182.08068	211.34528999999998	165.6456	175.1792	268.68897999999996	368.07403999999997	289.51047	182.37425	720.55917	162.88597	120.20109	168.45593	174.14182	153.34538999999998	161.31974	290.22916000000004	222.37229	175.27177	522.91041
ARPP21	17.872	20.45798	19.84874	20.385015000000003	20.322354999999998	19.142165	20.81107	19.89143	22.23115	22.806205	21.312445	21.420215	17.783314999999998	21.19842	17.299455	20.571640000000002	19.16448	20.8358	18.337415	18.769475
ARR3	30.525140000000004	32.32096	26.26381	34.280879999999996	32.381029999999996	24.48206	25.99996	25.64948	31.00954	36.91245	31.45627	32.01998	27.401059999999998	31.13233	26.838929999999998	31.65645	24.266270000000002	28.058320000000002	29.41532	36.65341
ARRB1	87.98289	73.63417	53.893809999999995	58.44305	59.31671	52.350390000000004	47.25633	52.29854	54.382909999999995	42.02908	82.39495	66.30944000000001	52.987809999999996	63.04806	68.32512	65.70187	47.71049	51.49735	55.175630000000005	44.9452
ARRB2	39.51463	43.15939	46.083009999999994	42.391259999999996	38.89605	39.89568	49.26777	54.1999	52.125859999999996	26.754720000000002	48.29157	39.26243	43.80612	39.84326	50.92418	51.77471	48.89144	62.35345	60.38955	22.60531
ARRDC1	85.92600000000002	118.04848500000001	90.092045	91.46322	85.63956	109.18071499999999	88.239055	129.339745	103.2132	135.98005	83.050455	109.53605	83.98858	100.30371000000001	105.27089000000001	123.85385500000001	78.202065	129.92649	109.777615	138.87390000000002
ARRDC2	85.55174	84.03026	72.11793	83.97928	65.34966	90.06634	87.44975	98.47051	92.36815	61.10508000000001	85.59863	68.38116	76.94774	82.19463	70.80451	72.03911	86.87817	97.83484	108.8816	59.63411
ARRDC3	419.54238	318.23967000000005	332.2584	343.14192	314.20423999999997	459.7884	638.73933	682.17291	450.60025	906.14904	401.28982	243.9994	286.68948	341.56846	278.88707	335.27557	576.64096	611.9296400000001	415.79467999999997	828.69731
ARRDC3-AS1	29.17812	23.88413	43.33229	25.52478	35.8919	35.26852	31.10724	37.27835	30.44182	36.03604	29.911270000000002	36.23312	41.53476	31.455070000000003	39.279309999999995	31.540740000000003	36.425340000000006	36.60248	30.405209999999997	30.45682
ARRDC4	585.35933	408.01435	643.92657	349.89581	325.55787999999995	341.86177000000004	324.80232	212.73924	244.39772000000002	123.72535	515.96863	310.7504	582.36954	369.93208	336.88849	236.24213999999998	275.39092	175.39661	232.59195	88.72936999999999
ARSA	55.609165000000004	51.376425	43.038815	47.488205	37.294444999999996	42.738344999999995	37.162724999999995	30.029535	45.558474999999994	44.356185	55.43133	49.61484	39.058005	49.430715000000006	38.811274999999995	55.51937	37.794905	28.436635	49.695545	34.61058
ARSB	25.692855	32.951655	29.054275	26.74297	29.58129	34.758875	30.075120000000002	27.698645	34.240120000000005	25.128355	28.696669999999997	29.25431	25.431175000000003	26.650865	27.55173	23.0412	27.8286	25.084274999999998	33.220635	27.503730000000004
ARSD	136.63851499999998	204.325615	91.519885	100.01043	108.56174999999999	140.80545	125.713915	111.13862	108.84723	96.02752	132.37098500000002	185.340495	83.03026	98.60377	135.10449500000001	188.48856999999998	115.47661	123.01289499999999	112.81909999999999	96.60301
ARSE	175.00425	212.89587000000003	105.20971000000002	128.55478	139.44728	162.64776	155.80003	83.6162	232.86472	155.28859	152.99669	190.39668	107.23324	145.39012	190.02325	213.46807	140.48734	82.30056	241.27666000000002	164.19395
ARSF	59.3787	99.91278	92.81612	91.27726	79.32809	39.73871	26.471940000000004	22.56393	33.244690000000006	30.72506	72.52436	127.86725	136.62991	115.10616	80.12881	34.07606	30.95082	20.66705	31.97063	24.45648
ARSG	30.551475	30.1767	34.69377	31.01198	31.99064	32.5048	28.541495	28.873514999999998	28.85119	30.022729999999996	32.768950000000004	37.93029	39.335975	34.592415	32.02071	30.39365	35.07784	32.187650000000005	31.706360000000004	31.492425000000004
ARSI	28.69772	35.90457	29.004920000000002	27.46013	28.00355	30.432809999999996	34.77665	36.433	28.5818	26.73583	27.6477	26.0961	28.587259999999997	28.190959999999997	24.59861	24.00967	26.47462	27.45198	36.23806	24.96803
ARSJ	57.25625	35.9174	42.90422	80.07021999999999	50.650490000000005	74.69192	85.79802	77.65602	46.38588	231.99552000000003	52.592119999999994	27.402720000000002	44.22576	79.27231	66.78389	51.83213	83.77555	71.83610999999999	43.40058	196.45925
ARSK	30.62432	35.738409999999995	45.1837	39.997409999999995	32.122609999999995	31.3528	29.47881	30.37325	38.900459999999995	29.66099	36.53865	29.915359999999996	39.00445	36.52762	29.962979999999998	28.733240000000002	32.93805	23.24783	31.89728	28.33186
ART1	24.147270000000002	24.73132	24.55319	19.655839999999998	26.34405	24.02378	25.91668	25.062520000000003	23.00596	25.63275	24.68755	27.441509999999997	25.643279999999997	26.40038	20.25848	24.88426	23.2898	22.86973	24.29192	26.17006
ART3	32.87223	35.70505	61.96261	27.195759999999996	27.343009999999996	41.148709999999994	22.08258	24.145129999999998	21.83783	85.11365	33.411390000000004	25.26129	51.188790000000004	28.146079999999998	26.566370000000003	27.25532	20.71774	20.74956	26.99822	51.59616
ART4	17.88078	21.36938	21.635885000000002	18.701875	23.10015	16.017845	19.331505	19.89681	20.554299999999998	16.35041	19.828070000000004	21.56277	20.15192	21.89162	22.71218	18.329335	19.070845000000002	17.634235	18.974154999999996	19.080170000000003
ART5	21.17336	19.35089	22.61354	20.97852	21.781979999999997	21.27524	20.78803	20.47268	22.58697	25.77253	16.00219	17.3754	20.59993	16.00376	16.002	16.01388	17.40547	18.91068	18.37412	22.68734
ARTN	23.81042	30.61765	33.432159999999996	30.85833	26.75035	30.676709999999996	31.93089	34.55252	30.15472	35.69668	24.7867	21.98925	27.60847	32.36607	30.3238	26.211270000000003	26.909370000000003	32.367309999999996	29.503559999999997	24.246
ARV1	296.576215	206.3929	358.44169500000004	256.31968	298.738495	220.70691499999998	193.73757	227.688345	216.249335	137.135855	258.215415	164.28358	336.31061500000004	251.05224499999997	311.233875	198.467905	171.97142000000002	243.461255	222.838115	132.92868
ARVCF	38.07863	40.71283	33.212790000000005	35.69721	32.86292	37.17707	33.34896	40.10051	38.16337	33.51574	29.58731	36.676	26.14497	27.57487	26.924059999999997	31.593940000000003	31.24442	28.12759	28.330309999999997	32.83785
ARX	30.743360000000003	26.957765	30.19928	29.924265	28.395274999999998	32.225120000000004	27.60495	27.28713	29.564925	32.833055	28.78635	24.399504999999998	25.891565	24.89782	25.818495000000002	28.936125	25.785680000000003	23.920955	20.741285	28.063269999999996
AS3MT	46.71544	34.6453	32.76057	46.780559999999994	37.27368	53.82965	35.71206	35.52693	38.820029999999996	35.40631	43.89523	40.25735	38.37631	46.9636	46.60576	53.49044	41.28163	42.45539	42.462309999999995	53.103019999999994
ASAH1	584.20289	395.45441	392.84619	594.01247	538.43937	463.36884000000003	533.67065	330.88833	804.1232200000001	290.16804	500.62249	349.93358	394.91669	612.01689	603.61227	435.28897	499.33369000000005	361.57443	787.42431	261.56293999999997
ASAH2B	50.858245000000004	42.872440000000005	57.328855	53.63259	46.263535	40.446615	41.359705	57.96289	57.105575	49.790850000000006	43.522265	33.417655	50.204625	56.414120000000004	53.683434999999996	44.5644	34.93009	49.878185	58.263465000000004	58.284435
ASAP1	98.53481	75.68672	76.28641999999999	111.08673	79.69764	117.65836000000002	147.36081000000001	143.26892	139.82471	63.14082	92.71298	96.86645	74.17299	109.52996	101.51023	137.74136000000001	139.13336999999999	116.01575	151.39026	63.437059999999995
ASAP1-IT1	16.023310000000002	21.60351	21.37206	19.74697	19.11244	17.59459	21.54474	22.78085	16.00887	22.5032	19.74132	18.35172	18.15513	17.90813	21.34279	16.0152	22.1044	16.01838	22.73184	16.00461
ASAP1-IT2	23.79976	17.94882	18.21259	18.98028	23.76085	23.22082	24.35022	16.007820000000002	16.00843	18.94677	24.20204	24.85226	22.588729999999998	19.73856	18.44557	20.36488	23.04969	18.7693	17.06417	16.02584
ASAP2	690.4329	545.10385	548.89653	458.30020999999994	475.07699	485.93222000000003	374.06768	466.83415	265.73745	459.54815999999994	608.38213	396.19358	493.66729000000004	458.9139	469.11299	362.1786	306.99575	409.0648	257.6785	420.51742
ASAP3	89.697495	68.34306000000001	106.04619	82.231995	83.69836	53.90435500000001	44.59706	40.273975	42.71789	16.00508	85.983705	83.18780500000001	112.98661999999999	77.07683	109.81282	68.771195	46.42582	48.21455	40.015795	19.011895
ASB1	36.13221	33.61988	26.19606	22.5907	26.86915	28.633259999999996	34.74086	30.689870000000003	28.85265	21.6729	34.36009	30.075840000000003	29.188129999999997	29.37596	32.01318	26.800690000000003	33.30963	30.299540000000004	35.13969	20.02376
ASB10	16.70664	27.763609999999996	19.35288	20.15227	20.46396	19.889870000000002	19.251260000000002	19.49867	19.21248	20.14933	18.3855	22.98899	17.55874	16.6884	19.662860000000002	16.015970000000003	20.75307	17.162370000000003	18.35594	17.61003
ASB11	26.70435	24.406879999999997	28.25396	28.3591	24.111060000000002	22.75238	26.0931	22.81483	22.62593	27.354979999999998	22.37216	20.84443	25.94422	23.421210000000002	23.27886	26.12426	22.65885	21.7183	19.50895	29.95322
ASB12	19.86477	17.469079999999998	18.88232	21.42906	18.24902	19.27261	17.88103	18.82948	16.83407	21.23743	20.79254	18.969929999999998	18.60941	19.49812	18.21745	21.87031	17.929270000000002	20.49256	17.00242	23.01754
ASB12 /// MTMR8	78.07579	60.050935	85.287275	94.104235	67.44939000000001	147.368465	99.97719	104.40304	88.48552	187.350695	94.00703499999999	117.640885	125.67533	90.40521999999999	38.482839999999996	105.442775	169.37464	90.386065	67.06001499999999	174.675075
ASB13	364.42516	262.25096	244.39529	234.83516	221.22992000000002	295.06212999999997	152.99395	300.94257999999996	328.33847000000003	76.59776	303.08832	235.96478	246.86952999999997	262.08895	309.25473999999997	319.8381	135.67587	306.42003	308.99357000000003	59.4145
ASB14	20.012755	22.814235	24.02984	20.862005	25.482065	25.12051	25.510070000000002	26.271125	23.56515	28.511645	24.439500000000002	24.777250000000002	21.9938	21.042305	25.83512	23.7025	24.34348	22.23776	23.80999	24.724475
ASB15	17.59296	23.3954	22.1375	16.04713	21.79508	26.28235	19.11962	20.86711	18.21486	21.60302	22.45491	22.32453	22.482860000000002	21.152079999999998	21.83607	21.08778	21.25734	20.08675	23.599970000000003	19.05455
ASB16	45.90945	42.33662	52.544	55.27406	48.96179	43.33298	56.13333000000001	40.13666	51.32232	63.021840000000005	48.724270000000004	60.16125	58.29064	53.24208	40.73538	41.33332	76.2677	51.56326	47.78751	60.65976
ASB16-AS1	74.36043000000001	83.33273	73.61315	54.167809999999996	75.44429000000001	68.62515	77.95764	60.93824	82.25317	63.83034	61.73601	58.45505	60.0682	65.54377	81.43346	48.438109999999995	62.71204	58.28561	80.60874	54.73339
ASB17	18.213060000000002	20.19896	16.51815	17.623820000000002	18.34828	19.470670000000002	20.0896	18.33588	20.8641	20.03446	20.09391	20.73534	19.53184	16.0041	16.14552	20.90125	19.052120000000002	16.00639	17.13905	20.615779999999997
ASB2	59.35554	70.182845	40.46405	36.465845	49.765294999999995	35.0831	36.329665	35.345005	16.02303	24.647235000000002	57.741645000000005	61.034515	38.20246	36.767075000000006	58.02984	46.21099	37.160255	41.632955	20.68026	21.248849999999997
ASB3 /// AX747197	26.46054	39.48297	36.76124	24.74837	33.96889	38.959070000000004	37.747209999999995	28.17062	41.82103	80.4756	32.61419	34.14405	39.7399	33.95828	31.44371	31.84023	34.79916	31.06799	49.07455	58.96978000000001
ASB3 /// GPR75-ASB3	83.56857	57.40339	72.38082	56.49341999999999	80.70498	73.07647	100.14438	82.11673	71.33733000000001	40.590959999999995	80.10065999999999	47.654720000000005	63.024409999999996	74.52664	90.17499000000001	66.69931	94.18009	92.12535	83.50650999999999	44.20993
ASB4	21.945225	26.165480000000002	24.184995	22.138635	21.935265	21.09234	22.25789	27.02545	23.15589	21.81915	22.986739999999998	19.42242	23.432875	20.120655	25.257745	22.184705	21.724445	21.030389999999997	24.407745	20.352069999999998
ASB5	37.50122	124.59371999999999	20.31251	18.62991	33.04271	35.96516	28.37414	33.80936	28.04417	34.97677	41.47763	67.24209	22.258000000000003	16.73957	33.081540000000004	20.32863	23.585720000000002	22.592679999999998	18.57006	27.51241
ASB6	44.789635	47.921319999999994	43.630855	46.171434999999995	47.58121	37.988085	51.630075000000005	53.81719	44.342234999999995	51.934475000000006	40.73262	49.68141	39.820085	47.274155	51.643625	50.787890000000004	48.826125	55.737815	52.11508500000001	45.40948
ASB7	121.00536500000001	115.32916	111.32396	78.00612	98.59774999999999	83.80484	87.59472500000001	69.18097499999999	53.605005	95.790465	112.36426	106.499215	100.713575	80.46021999999999	104.425325	75.942215	78.79281999999999	77.48679999999999	67.75333499999999	89.15952
ASB8	232.19183500000003	244.50949	203.77392500000002	181.596015	187.13844999999998	173.062005	150.56259	124.087425	132.809105	101.306515	214.626995	208.48711	197.11487	188.381375	224.82457	182.41857	138.012695	131.33313	142.41923	103.30349
ASB9	42.79088	40.4352	51.10443	46.15245	49.53629	50.025529999999996	43.330059999999996	52.186409999999995	92.53668	89.33648000000001	37.70813	29.374059999999997	49.325759999999995	41.26562	59.6201	46.40654	38.58602	47.83894	97.93507	72.03571
ASCC1	96.25175	90.87044	107.03073	91.32878	94.56854	97.86471	89.84133	140.652135	116.41041000000001	58.56675	87.37301	75.45270500000001	101.09969000000001	93.57104	112.80442	105.83686	85.00957	137.39539499999998	127.62577999999999	52.27896
ASCC2	79.99368	111.66561000000002	80.58791	97.29245999999999	81.5584	70.50183	107.23145	77.0803	88.80869	41.7703	89.70144	82.80994	81.78681	95.30975	116.31728000000001	95.87941	94.58511999999999	89.51261	107.05747	42.93861
ASCC3	131.01484499999998	92.02985000000001	121.30482	128.107345	120.72816499999999	110.531675	208.81263500000003	93.08663999999999	86.647575	132.18312500000002	110.28066999999999	71.35372000000001	121.47249	141.21497999999997	123.642055	111.96238000000001	204.19582499999999	100.484845	88.66431	133.719365
ASCL1	20.235210000000002	20.582965	24.41446	23.824835	20.705345	22.411225	19.213704999999997	22.835635	22.131675	27.117995	21.26615	21.3001	20.544415	21.981785000000002	17.81463	20.352899999999998	21.137010000000004	18.26923	20.2181	17.535805
ASCL2	47.991015	59.972705	41.716665000000006	54.849735	47.547175	270.15309499999995	767.46196	261.69381999999996	656.8720850000001	292.99548	49.492325	46.89775	36.367684999999994	58.916205	56.23623500000001	310.25587	731.766495	289.74271999999996	665.350675	336.48094000000003
ASCL3	38.12911	59.496340000000004	59.29943000000001	39.813140000000004	60.15987	51.08619	49.92415	59.474959999999996	51.64481	67.64443	36.5865	49.09458	45.39744	41.52519	37.99856	42.9006	40.03588	35.79257	48.15345	41.91937
ASCL5	18.3392	22.96925	16.03315	19.9353	21.0972	18.401970000000002	19.917460000000002	89.57704	53.77066	39.42374	17.7904	16.00258	16.68214	17.050420000000003	19.07573	18.203670000000002	18.44031	94.95964000000001	51.93094	40.692679999999996
ASF1A	174.49134500000002	121.61748499999999	184.91393	152.742935	141.75205	152.13879	163.57296000000002	124.39244	124.89236499999998	247.441905	147.80262499999998	80.73076499999999	155.755585	155.500385	166.42597999999998	154.1398	146.309685	122.28668000000002	116.20315500000001	229.825055
ASF1B	91.45879000000001	150.17416	173.01367	147.07043000000002	147.69498000000002	111.87231000000001	271.29865	170.59521999999998	132.77643	127.77748000000001	99.44632	147.93526	165.89132	166.67435	167.02273	109.76614	251.15165	173.94568	138.41792	125.49618000000001
ASGR1	20.7031	29.66638	27.563740000000003	20.14457	24.66885	37.12849	24.091620000000002	38.795770000000005	33.10082	24.060389999999998	21.39902	19.46837	21.13154	26.11608	23.19192	30.271109999999997	24.19254	36.83591	33.577220000000004	18.21613
ASGR2	40.32643	49.99061	41.67414	40.0876	39.10033	39.848420000000004	44.85822	37.18213	33.20667	35.983109999999996	31.46045	34.12978	32.77575	37.422990000000006	38.44014	23.81993	40.9757	23.66623	33.567040000000006	27.66643
ASH1L	315.30824	253.11118	177.12281000000002	161.97188	271.02232999999995	217.73361	224.2482	241.20641	305.5214	75.17571	294.96288	201.50326	162.90436	173.73981	303.06887	210.80209	190.71014	220.08232999999998	311.35058	80.73473
ASH1L-AS1	60.58971999999999	76.13069	86.79014000000001	68.19158	65.1076	52.4844	52.230090000000004	69.2869	85.61487	127.45518	52.36063	70.54726	65.67487	81.59286	66.52235	51.79783	44.1061	50.97031	82.96206	112.18656000000001
ASH2L	275.35629	214.95281	206.75173999999998	226.96595	233.05848999999998	234.53055	302.52626000000004	311.40016	263.95667000000003	158.2112	243.9318	192.96641	215.53665	227.42573	295.0883	282.93307999999996	311.39243999999997	371.75307999999995	278.52316	165.38015
ASIC1	25.81849	30.302120000000002	24.796485	25.910735000000003	28.750495	34.290185	32.13183000000001	41.106715	40.393955000000005	32.81634	30.12944	27.925105000000002	25.13054	26.249465	26.120044999999998	26.29535	32.11576	34.622465000000005	37.337720000000004	34.76711
ASIC2	21.0589	23.135939999999998	24.316879999999998	26.9802	27.31226	24.36664	23.54648	23.28315	31.42101	25.58084	25.12566	22.3389	25.917270000000002	29.75212	29.21439	22.59705	27.41743	22.06154	26.63695	29.59075
ASIC4	25.65757	28.28397	26.59307	27.2648	29.22353	26.7197	24.96363	28.716929999999998	31.823290000000004	33.161229999999996	23.51217	20.333389999999998	23.02608	22.00754	27.64418	29.704259999999998	28.21847	24.64024	23.97193	22.90183
ASIC5	23.3031	27.538059999999998	22.706039999999998	24.85841	16.00594	21.46098	23.70883	26.871679999999998	25.44741	16.01312	27.715290000000003	27.925690000000003	25.45601	19.801579999999998	21.59348	29.50972	28.498070000000002	26.66521	29.63243	23.72371
ASIP	22.4919	25.317870000000003	24.29814	25.37781	18.78012	25.64135	17.34133	28.60405	27.1254	21.489060000000002	18.9993	17.74265	22.64946	19.126720000000002	17.26611	18.8437	18.66483	20.087429999999998	20.41241	23.99865
ASL	717.46227	684.15235	940.6945400000001	1026.59193	811.91844	461.30460999999997	726.41392	616.57666	676.28517	403.06847999999997	691.83189	705.9485400000001	952.3811400000001	1025.41495	950.2012	580.06988	672.37496	632.1719400000001	686.24077	451.56408
ASMT	25.429944999999996	18.69717	23.476365	20.15532	20.679585	21.74219	22.47162	24.24956	24.227909999999998	25.014775	20.075465	21.464055000000002	21.887715	19.641289999999998	20.356195	21.14606	23.99049	21.39848	23.815604999999998	23.718715
ASMTL	117.84976	98.05836	103.34204	88.40066	120.98123999999999	87.97749	109.33605	262.15837999999997	115.3152	63.90085	111.95553999999998	88.08018	91.27794	92.07551	148.91674	93.82908	92.37442	286.77653	118.53437	57.762530000000005
ASMTL-AS1	25.1141	28.84882	30.12655	30.3366	26.95187	33.176	27.889409999999998	28.01325	32.8604	40.45881	31.137290000000004	28.43423	29.85125	29.3711	26.07524	23.797079999999998	25.00403	22.9771	25.03471	33.65868
ASNA1	187.66675	121.66581000000001	237.4787	221.16289	182.3206	164.52243	231.43286	200.04933	224.81461000000002	240.60865	174.08225	104.44233	226.10408999999999	217.67244	235.88127999999998	207.3265	232.0019	245.77291	232.2971	283.77692
ASNS	152.49278500000003	139.92455	129.78636	180.56201	125.77465500000001	95.44298500000001	234.061115	180.233745	479.04607	449.77469	138.30497499999998	107.62626499999999	115.54486999999999	175.58178999999998	141.687805	116.163	222.64237	191.94949000000003	444.123005	437.46565999999996
ASNSD1	263.99582999999996	228.36934	188.16581000000002	192.801	203.72669	301.92626	413.2919	305.6269	329.32319	558.3004099999999	260.98175	171.95876	189.97496	215.03058	264.45599999999996	261.33865	387.33272999999997	332.12588	377.81789	532.5214900000001
ASPA	34.953145	33.9366	48.58391	34.614810000000006	36.614965	26.392345	25.993715	19.714844999999997	16.997345000000003	18.83983	32.570845	27.67819	44.75608	40.47504	48.07714	23.90388	24.25553	21.95316	20.30202	18.257225
ASPDH	27.413159999999998	26.300279999999997	21.58389	29.69293	22.74361	18.00019	24.9289	25.861179999999997	25.1114	16.00849	29.6513	27.95562	27.62525	31.873559999999998	27.67298	31.189020000000003	27.172759999999997	31.78932	25.09454	33.264520000000005
ASPG	30.179705	35.979434999999995	38.998540000000006	39.56140499999999	42.12507	43.658575	38.97904	34.758185	28.36155	60.740975	43.52141	39.517489999999995	35.723960000000005	31.909985	34.849935	30.996049999999997	37.1745	34.829125000000005	33.45953	28.960825
ASPH	53.08935	38.86626	52.30546	54.74749	64.0138	56.45296999999999	48.65781	55.62831	42.60417	34.995470000000005	45.19688	35.302240000000005	48.41426	52.12607	53.259130000000006	42.782920000000004	42.10992	45.104	46.79056	29.32285
ASPHD1	42.096250000000005	42.059665	46.980535	44.197244999999995	49.292835	45.854169999999996	42.534255	62.70605499999999	57.85758	56.71618	44.898895	46.490959999999994	53.18098499999999	56.46737	48.093729999999994	43.93477	43.077645000000004	75.22104999999999	63.276945	46.408815
ASPHD2	86.19968	76.42792	68.6601	102.52373	72.640275	82.80296	74.392315	119.03118	81.494945	37.282985	84.66117	74.12791	65.281915	109.17901499999999	89.937135	91.098015	64.57429	116.26722	86.21629000000001	45.08368
ASPM	46.4099	98.14225	56.39496	40.19523	43.51089	53.01927	78.73024000000001	90.09999	70.43278000000001	98.87855	38.72019	84.92052	49.92003	50.223729999999996	55.72291	59.938930000000006	71.05516	82.94166	76.36215	111.40553999999999
ASPN	212.95968000000002	119.80772	47.189105	66.41414	85.843655	217.31408499999998	137.850535	679.352175	916.268205	48.192915	192.73861	107.93482	45.257535000000004	72.68099000000001	97.47621000000001	212.67101	121.64751	702.16948	957.9325099999999	51.91003
ASPRV1	43.45325	50.88649	52.07308	45.84407	44.89318	47.8593	51.73478	61.55434	54.34839	53.71821	41.47687	45.079570000000004	38.950109999999995	33.01331	37.39583	46.74252	46.53675	34.01218	42.91857	47.89334
ASPSCR1	35.702690000000004	37.6904	40.21313	34.18869	36.3614	39.32046	83.01485	56.98667	40.75434	43.012190000000004	32.3042	38.27088	36.64848	43.49944	55.71762	33.03273	74.11058	61.88669	61.98899	45.939640000000004
ASRGL1	184.659645	214.83793000000003	131.944715	240.34425499999998	257.046525	130.53813	157.804315	74.92541	61.51455	130.57276	169.86212	210.96544	145.003195	241.70605999999998	299.152225	151.771145	146.28277	74.270445	55.915665000000004	127.70473999999999
ASS1	1545.7993900000001	2711.67558	1391.8423400000001	1931.6861199999998	1138.54826	2069.44918	1567.3232699999999	1393.7503199999999	984.09471	1966.86606	1496.30289	2567.49551	1428.90782	1968.5831899999998	1299.066	2399.07644	1563.2117	1529.50528	979.5674	2181.99518
ASTE1	123.98125	121.43871000000001	100.18324	85.73749000000001	96.93125	117.56936999999999	121.85801000000001	54.35702	74.12756999999999	51.01547	95.11412	84.77643	94.6079	108.66127	141.1602	139.61547	95.3805	68.4012	93.09368	59.450669999999995
ASTN1	20.992829999999998	38.56622	17.71414	17.40161	22.92587	20.70286	19.0172	18.44709	16.00805	19.342470000000002	19.43979	24.2823	19.32239	17.853289999999998	26.01026	21.27799	18.61939	17.5349	16.012	18.52586
ASTN2	37.28113	50.92021	43.22054	43.80905	40.19477	44.73884	37.4395	39.74418	32.5378	52.19101	34.14478	34.43571	38.91941	47.30705	45.52012	35.34853	40.89955	39.90005	33.88289	44.47077
ASUN	208.58696	188.86138	247.11167000000003	270.22005	235.06557	288.60007	387.90134	365.73779	387.08956	351.50417999999996	168.78141000000002	139.21048000000002	226.85245	254.65102000000002	252.9055	247.17355	350.88813	326.27109	374.34783	286.11376
ASXL1	58.90378	70.779695	57.954465	61.230464999999995	64.591535	87.23702499999999	110.71531999999999	80.67383000000001	117.897525	53.894155	53.428290000000004	59.406695	54.042325	66.177825	68.096445	90.648855	101.40919	83.34796	112.31383499999998	52.47928
ASXL2	44.473325	42.73148	39.39723	36.85914	42.3237	41.530535	52.86129	42.68411	42.447415	38.44352	40.920604999999995	37.524225	32.785285	36.4448	45.53011	33.56633	48.089529999999996	42.067455	40.082425	37.988025
ASXL3	24.725645	24.826994999999997	26.401385	22.78133	24.59522	26.673470000000002	22.039830000000002	20.84259	21.38835	23.070480000000003	23.835255	30.856035	24.804085	21.47586	23.47703	23.483719999999998	19.64664	22.66446	21.097654999999996	31.34212
ASZ1	16.415770000000002	16.00529	16.6491	17.68661	17.504579999999997	16.36959	18.11299	16.00374	16.32994	17.53986	16.00133	16.00139	16.00966	20.10225	16.67632	21.2936	17.38802	18.35872	16.002229999999997	16.00067
ATAD1	272.14491	207.14565	247.13861000000003	212.006055	251.865525	265.968515	203.60384499999998	323.97983	316.43597	427.38756	229.72321499999998	164.04901500000003	211.667155	215.27041	235.54440499999998	225.58529000000001	162.052115	278.13833999999997	299.059845	353.13997
ATAD2	58.742035	92.900735	96.19069999999999	73.167685	75.58732499999999	168.60142	237.9051	88.84407	77.98749000000001	162.136445	59.755269999999996	64.73481000000001	81.32715	79.756835	86.61429000000001	137.78355	225.93822	85.605605	100.925025	148.741605
ATAD2B	49.38881	45.03968	43.2329	43.35779	49.01939	49.37988	43.21195	52.38037	58.778040000000004	51.05681	44.9275	44.57105	47.01008	47.53812	32.006640000000004	41.21885	41.80275	41.27636	51.2036	41.87853
ATAD3A	55.10145	91.01562	82.38336	97.50476	62.66123	78.61559	100.48568	106.58227	78.02168	83.94074	53.11781	91.12812	74.91171999999999	88.78324	81.66530999999999	80.85799	94.33134	94.04056	73.45801	74.66265
ATAD3A /// ATAD3B	36.952565	59.075599999999994	48.006060000000005	54.26618	41.52822999999999	44.156189999999995	58.246995	56.617755	46.393975	50.54519499999999	35.392365	49.017245	40.71453	51.878625	47.89773	49.08686	48.49079999999999	46.58392	42.633945	45.94596000000001
ATAD3B	48.758340000000004	74.95999	60.79594	82.02483000000001	58.0844	53.21904	64.89493	77.41518	42.43479	81.38699	44.99743	97.23781	66.65831	94.8541	76.79671	75.7926	56.020430000000005	67.96967	55.769169999999995	101.84859
ATAD3C	26.95331	44.43063	30.586029999999997	25.83628	31.13389	31.99411	34.61161	40.780390000000004	35.31622	39.030879999999996	26.41157	40.30853	30.70972	27.14958	30.10401	25.27879	33.265190000000004	31.9519	37.2828	46.56126
ATAD5	29.160140000000002	36.58672	28.87702	30.06247	28.181990000000003	20.01928	38.80473	31.513609999999996	42.63666	39.15682	24.30216	31.4321	27.42472	29.435470000000002	27.6195	22.88619	31.66992	29.17103	40.93096	29.44933
ATAT1	40.413664999999995	42.687780000000004	45.719224999999994	40.098015000000004	44.93934	53.254149999999996	44.857375000000005	44.72327	53.232015	44.22311	44.91971	50.234075000000004	46.96904000000001	48.04764	46.796245	50.795230000000004	45.69677	45.065295	51.879165	51.11771
ATCAY	30.282529999999998	36.514109999999995	35.65296	27.2452	30.93045	38.509170000000005	34.93728	32.13075	43.79529	40.25837	33.02231	40.37818	37.222229999999996	33.669340000000005	34.9072	31.28963	32.40554	39.26125	39.218070000000004	36.8642
ATE1	46.618415	52.58401	43.175065000000004	41.210924999999996	42.671944999999994	45.341275	50.259434999999996	46.478365	43.960665000000006	49.00273	44.441255	39.01866	45.62885	40.48959	41.46625	35.787214999999996	43.32774	37.20283	44.444779999999994	42.290445
ATF1	189.3317	131.05289	182.29721999999998	145.17864	142.82936	175.31646	148.23785	139.53542	102.84364000000001	221.17933	152.47531999999998	88.88819000000001	171.57374	140.53791999999999	148.54606	131.10446000000002	141.71308	116.4419	107.31558000000001	180.94596
ATF2	52.803630000000005	36.4131	47.691179999999996	39.804970000000004	50.56203	42.84004	54.602090000000004	44.37596	47.85696	20.455820000000003	39.95864	33.775009999999995	43.12917	38.92903	56.8438	49.49899	59.894940000000005	45.7452	42.88438	19.02696
ATF3	44.60094	49.34442	60.13746999999999	57.60357	69.49803	36.57225	87.56389	67.47925	39.27619	41.88201	41.61252	40.835840000000005	58.013690000000004	51.31896	77.37832	33.67167	79.44360999999999	58.23075	31.233259999999998	57.722190000000005
ATF4	1843.743	1520.6110199999998	1678.30947	1766.1389199999999	1412.9358300000001	1429.91065	1836.07345	1795.53603	2473.02518	2212.6336899999997	1722.35124	1368.9179199999999	1659.5630199999998	1772.69638	1516.54079	1508.83926	1723.00971	1800.7101	2314.82456	2302.0660399999997
ATF5	33.903165	34.852415	31.583064999999998	37.635090000000005	30.72285	27.95834	37.682595000000006	30.527575	34.50656	22.63933	30.346365	25.995925	27.98058	32.967895	36.915175	29.699289999999998	33.595395	27.89206	34.587180000000004	26.645465
ATF6	135.548605	116.422875	99.61413999999999	96.83740499999999	92.31057000000001	113.20747	118.571405	139.306355	139.58848	60.067245	119.526105	98.243865	94.959565	108.22278	116.283945	119.943595	121.28636500000002	143.138065	156.96398	49.363209999999995
ATF6B	24.93218	29.500059999999998	33.15118	34.435590000000005	34.52257	33.784290000000006	31.04995	30.992690000000003	36.57597	30.29713	32.70503	30.532429999999998	32.6947	36.30722	31.87517	25.86929	29.682	39.41943	36.3495	27.90907
ATF6B /// TNXB	19.8427	19.05314	24.181829999999998	19.75468	21.41181	23.795579999999998	23.30102	27.825390000000002	22.763070000000003	17.89702	22.82466	25.9724	19.90616	21.95569	24.570710000000002	27.70932	19.5958	20.27345	21.62295	25.00262
ATF7	69.3004	112.61963999999999	96.1099	91.53698	110.95151000000001	88.75898000000001	82.48886	84.97674	96.2766	143.641	89.38696999999999	75.62096	87.4874	97.21681	101.77733	65.1258	50.70675	72.76008	82.87445	100.89925
ATF7IP	186.37894500000002	167.87449	125.276595	106.09626	142.030695	182.55406	168.000355	227.17575	191.680815	163.38836	194.65559000000002	131.52949999999998	124.426665	118.48998999999999	180.02956999999998	185.15736	153.78937	217.207015	208.2149	146.874305
ATF7IP2	29.994234999999996	41.53499	62.855295	44.26685500000001	41.424634999999995	36.22593	38.357749999999996	27.81443	43.9054	21.59194	33.17745	38.04307	56.508545	47.85630999999999	52.72018	32.048745	35.40117	32.03856	46.12624	18.83313
ATG10	40.152175	38.318325	48.985029999999995	31.12361	48.309239999999996	33.453745	44.29666	45.53686999999999	36.394915	32.21306	47.186505	37.33826	43.116645000000005	35.903	57.800734999999996	34.508555	39.149879999999996	44.894645	36.232435	33.223575
ATG101	158.95287	179.09141	152.94632	235.81944	138.95353	187.17997	186.31919	159.69805	219.84624	229.42966	130.32166999999998	152.92252	149.11623	220.77387000000002	193.38296	222.94482000000002	188.92799	172.52526	230.91056	281.06701
ATG12	146.40447	117.44667	116.50465	106.78204	100.84215999999999	120.89748	97.6016	186.52482	148.02643999999998	210.60644	135.26318	114.03371000000001	113.19933999999999	129.95277	112.90565	109.26251	86.42341	190.68148	160.02844	198.82254
ATG13	66.79347	79.97779	85.59393	69.0107	87.06894	79.85023000000001	93.32125	60.6307	71.4841	57.03575	63.494730000000004	80.56226	73.44206	69.66559000000001	80.59838	115.68826000000001	80.98245	68.33952	79.18505	51.65469
ATG14	124.35574	102.58666	84.75873	70.34068	82.35288	103.3909	116.94428	108.79618	75.81438	108.02472	111.13643	97.61454	95.78184	77.67173000000001	104.47771	121.09268999999999	100.03513000000001	110.62513999999999	100.60001	108.9334
ATG16L1	35.596235	37.599845	35.255584999999996	34.50468	32.7601	34.972765	41.88017	34.234049999999996	40.427724999999995	41.246404999999996	32.422845	32.341495	34.92515	40.078845	41.671535	27.869590000000002	40.045055	38.830214999999995	46.25929	38.30773
ATG16L2	27.107135	37.748954999999995	41.62535	29.001820000000002	31.327109999999998	31.261335000000003	31.564704999999996	29.3677	30.004910000000002	29.012345000000003	26.705460000000002	30.51995	30.142105	30.030915	30.475725	24.19983	25.12455	25.778405	27.55064	25.44952
ATG2A	115.80776000000002	121.4917	102.99678	106.92703	118.26773	90.19171999999999	104.72276	88.0796	114.6885	77.98391	124.96598999999999	150.89364	118.62496999999999	111.95723000000001	152.68006	131.91575	113.23794	107.40488	123.00345	103.56756
ATG2B	55.562735	53.14707	50.62604	37.8908	43.09879	52.573989999999995	56.418975	39.365075	32.50872	49.39202	52.43231	40.609545	47.793805	45.933965	41.54443499999999	38.339420000000004	47.313545	42.226185	39.946515	49.379335
ATG3	679.7273500000001	531.82705	750.512925	766.95948	615.96401	642.928855	898.5246	629.2936950000001	616.512715	560.6622649999999	622.917925	473.01479500000005	713.140235	813.8978850000001	595.7784999999999	647.27966	831.9397050000001	643.621205	607.55889	549.545445
ATG4A	187.80002	158.7742	165.74313999999998	216.26222	173.16051000000002	101.13385	100.27224	82.4523	83.95297	60.84619	177.26394	164.26372	170.30757	221.6977	194.41273	127.37012	88.8483	82.51289	96.25773000000001	61.308319999999995
ATG4B	135.72216	134.93651	150.31633	168.54293	146.5741	124.31079	221.87682999999998	161.64934	174.30934	97.67605	115.07874	126.91498	152.74971000000002	171.88398	185.92344	165.56323	214.16353999999998	172.22493	187.09103000000002	98.49238000000001
ATG4C	114.14392	85.25254	104.56094	93.9231	99.14024	101.0854	115.16818	94.17446	89.77569	77.43383	95.89474	61.519	94.48284	97.68421	119.62275	80.27386	98.66205	77.45595	93.49237	73.98785
ATG4D	106.12267	167.35074	128.92897	144.82054	118.40746000000001	94.39921	104.30637	71.64538	91.73769	94.01784	94.80396999999999	142.89289	104.97783999999999	123.04709	140.17224	84.97059	89.10896	67.12005	85.65441	86.54722
ATG5	214.42191	188.12213	218.84618999999998	182.56339	168.32334	229.87916	183.68884	167.71687	127.52843999999999	136.80587	182.90839	126.23754	177.36816000000002	186.99241999999998	198.23643	201.39359	146.77303999999998	158.9411	132.97777	119.25996
ATG7	49.28862	53.858215	48.9191	40.842955	45.66011999999999	52.836690000000004	53.976775	43.630084999999994	57.066845	36.903349999999996	50.710505	40.605125	45.15819	47.12923000000001	54.51697	50.362205	50.668445000000006	45.071765	64.53392	39.111675
ATG9A	115.35283999999999	124.22941999999999	91.70725	78.69104	84.81411999999999	95.53399	121.75667	101.1708	118.4062	67.86118	107.50335	130.97557	87.58034	93.2323	107.34133999999999	123.14747	116.6672	114.61308999999999	133.4258	77.09399
ATG9B	16.729865	19.066045000000003	16.64382	18.59328	18.612595	20.20962	18.21708	40.872135	19.334045	16.988844999999998	19.895319999999998	24.43631	20.044975	20.63452	18.5976	19.680590000000002	19.12339	35.894635	21.821379999999998	16.42864
ATHL1	24.9723	31.89384	29.3841	39.4237	28.13121	40.568490000000004	58.50996	46.702009999999994	85.49587	56.18374	23.72409	33.56129	25.65595	34.90537	27.705759999999998	55.52056999999999	42.380179999999996	46.5963	89.97764000000001	68.32394000000001
ATHL1 /// LOC101930595	30.441990000000004	28.30893	28.153159999999996	28.53657	36.18397	28.43344	28.88968	27.610059999999997	28.564390000000003	22.94639	23.91076	18.612070000000003	18.843989999999998	21.73207	29.94417	22.08879	19.17529	21.20018	23.70391	20.22384
ATIC	639.56531	530.95615	715.45344	792.63576	722.28861	673.90865	1655.0537199999999	1158.97908	1297.85525	416.03938	599.4562599999999	484.01613	716.1267	704.9357200000001	860.43185	812.3875400000001	1628.32269	1269.04401	1281.91914	449.43427
ATL1	149.95593	169.96542	104.88781999999999	71.46869000000001	137.39335	136.137	84.31566	76.76715	81.29887	50.095009999999995	129.66451	139.15921	94.67744	90.19983	150.86549	127.38767	80.62375	72.47615	100.82813	42.5476
ATL2	55.085640000000005	46.876670000000004	40.13217	38.984140000000004	56.10742	50.189679999999996	48.999759999999995	52.648340000000005	53.72846	38.88064	54.1816	44.8258	40.37657	48.854820000000004	61.8781	52.04746	57.97269	60.76124	49.47148	44.87904
ATL3	105.43481000000001	109.03408999999999	149.70747	136.43544	133.38252	104.39041999999999	253.5316	107.84754	94.09895	140.97887	96.21861	75.65021	139.16653	135.35903000000002	161.93585	131.6079	234.98771000000002	110.6558	99.04834	161.42202
ATM	31.98673	31.572335000000002	32.76626	27.665875	30.899015	33.154844999999995	32.40658	30.33432	30.877164999999998	29.767125	29.96347	27.91677	29.798659999999998	28.163645000000002	29.557445	28.57061	33.56116	32.569445	32.322985	28.635334999999998
ATMIN	183.88566	176.81121000000002	130.4786	135.79166	150.51186	172.07713	121.67998	132.40086000000002	192.54551999999998	96.08013000000001	181.42095	165.8129	131.43399	142.90881000000002	193.44255	179.24652	116.05605	133.8013	197.38056	94.26741
ATN1	35.02413	48.583600000000004	34.81129	39.018190000000004	34.885715000000005	34.438865	34.09211	42.49884	35.16158	36.392945	34.56721	35.727345	29.959905	33.05564	35.350225	31.262420000000002	33.26314	34.155699999999996	35.667255	29.28427
ATOH1	65.27634	22.2046	58.93273000000001	52.33882	58.28528000000001	46.0595	52.987390000000005	35.6249	23.77342	26.074089999999998	65.46481999999999	30.269940000000002	52.553580000000004	58.06245	68.84461	41.715740000000004	46.97102	24.91077	22.97447	28.237859999999998
ATOH7	23.895464999999998	25.980575	28.607190000000003	26.985775	28.355829999999997	24.2186	27.045575	25.943469999999998	24.25621	30.2219	24.249055000000002	25.28911	31.315475	29.050595	23.800045	28.70108	28.34944	26.873810000000002	27.535960000000003	27.193115
ATOH8	28.6838	33.59535	37.9851	27.13659	30.0108	36.97084	40.80158	36.96598	41.42705	58.69566	29.117259999999998	32.99236	28.32075	30.12762	33.52093	23.38808	35.53385	29.92233	32.77657	65.83359
ATOX1	311.80846	394.77752000000004	365.94192999999996	445.92985	410.34743	390.64687000000004	597.88868	475.13555999999994	665.3213400000001	297.73305	319.52065	322.64961	362.91013	471.27682000000004	531.43939	494.03084	579.3765900000001	534.7791599999999	751.66965	321.63212999999996
ATP10A	28.26543	36.123259999999995	31.628459999999997	31.365040000000004	31.61735	32.12555	38.86333	35.95175	45.58041	36.48896	33.89862	39.22355	26.98637	32.422509999999996	34.85812	33.08014	37.67678	27.88287	38.23283	36.82275
ATP10B	792.594195	540.960745	475.32898000000006	642.3129250000001	609.756185	570.144625	685.49762	356.2733	696.066185	390.47841999999997	784.95806	562.948855	515.08559	645.445185	715.7010750000001	741.598325	718.388565	402.54496	723.1170000000001	451.286285
ATP10D	109.5031	61.73081	79.56356	71.18687	75.6172	72.26369	137.6633	100.19561999999999	85.05807	53.07275	90.00004	53.93147	73.32564	87.92486	99.66385	69.72576	117.30468	93.69028	102.08251	39.34425
ATP11A	23.806125	26.030875	27.810184999999997	25.40434	26.42904	34.02672	37.604495	70.026555	31.14736	32.314475	27.876695	25.576819999999998	26.954745000000003	29.309325	25.318740000000002	40.20767	34.04948	86.091845	50.69931499999999	30.379055
ATP11A-AS1	20.59361	20.69999	24.91496	20.78006	23.381970000000003	22.09844	19.461920000000003	24.043470000000003	18.50483	22.14014	22.17575	24.27088	22.67545	21.20117	19.74294	21.68577	24.33563	19.5213	21.4719	22.28589
ATP11B	101.65179499999999	103.20649	102.29517000000001	87.11999	92.05857	90.769385	93.91580499999999	61.127404999999996	70.15722	144.08211	95.08608000000001	106.82104000000001	112.07897	105.583825	90.20497499999999	95.69203	121.875	70.662135	87.64735499999999	139.503185
ATP11C	87.77111	96.572925	71.29656	65.417085	63.347759999999994	75.34549000000001	55.727025	67.79417000000001	84.249555	68.494455	77.22230499999999	71.319765	68.00278499999999	70.665785	76.113205	67.603455	52.981244999999994	71.16561	82.43673	52.43015
ATP12A	36.37631	31.17466	29.119329999999998	35.74185	29.189459999999997	48.09982	29.52399	22.77761	34.28646	30.144059999999996	31.40883	43.37642	35.1419	42.689820000000005	25.87034	38.37901	32.649159999999995	16.00611	27.435270000000003	43.68578
ATP13A1	192.91441	216.69752999999997	172.31589	173.36543999999998	186.62553	148.31073999999998	180.80685	172.53788	194.57685	80.67979	171.22697	185.32697	150.85927	178.61088	207.55796999999998	171.26651999999999	163.0993	179.16962	196.71925	75.87959000000001
ATP13A2	65.25124	78.11417	43.393570000000004	65.88747	45.27552	62.51249	68.20589	83.77545	92.52965999999999	21.38629	58.50055	77.68831999999999	48.76383	66.36193	80.00715	95.67118	63.70169	83.07021	85.89848	32.058840000000004
ATP13A3	271.02488999999997	252.94604	207.06397500000003	245.600815	216.49186	296.28031000000004	418.498665	172.292835	247.80818	304.78279000000003	249.29000499999998	233.68845	181.29003	231.00459999999998	216.35295	261.664285	424.244995	172.6169	258.756655	263.40932499999997
ATP13A4	24.52984	22.604879999999998	23.61695	27.911620000000003	24.98399	20.8741	22.3494	21.05067	25.82863	20.46257	23.30626	25.96102	22.02078	22.71499	20.627029999999998	19.19614	20.15633	20.6716	20.48648	18.9025
ATP13A4-AS1	18.409000000000002	21.81854	21.56053	20.70959	18.027079999999998	16.69629	17.674129999999998	20.338279999999997	17.259929999999997	16.01295	22.22193	25.91435	21.69293	21.37023	20.127589999999998	17.95456	16.00255	16.00743	16.03005	25.14397
ATP13A5	21.2504	23.089309999999998	29.439935	25.31933	27.59751	26.737885	21.952345	23.313405	22.847929999999998	20.490845	23.808115	23.639415	27.73731	22.104785	23.691885	22.73112	26.57719	23.333174999999997	27.23116	27.48689
ATP1A1	2085.13188	2454.10846	1512.91994	1849.9318899999998	2089.02662	2000.79653	3287.68831	1691.2036600000001	1582.06071	901.2515599999999	2071.1495	2285.72325	1428.71735	1942.53772	2332.7674	2033.13854	3074.97825	1731.45474	1654.05665	926.9364199999999
ATP1A1-AS1	41.03407	27.519755000000004	36.166015	42.030185	39.420334999999994	43.088655	36.60847	38.646589999999996	35.024555	37.710905000000004	37.83807	26.62115	31.257635	29.26947	33.776645	37.019414999999995	30.093035	29.90996	30.145465	32.345124999999996
ATP1A2	218.318615	172.84924	31.283910000000002	36.419335	91.453065	44.598875	26.829625	36.597535	20.225005000000003	21.061014999999998	197.922635	153.533295	33.94003	35.480455	105.68377000000001	36.59418	23.353465	38.992205	18.971195	21.323220000000003
ATP1A3 /// LOC101927137	25.58097	21.98414	18.60987	21.598760000000002	26.927740000000004	23.129620000000003	20.85409	24.57341	21.22083	24.40587	31.25214	28.72395	33.35191	28.30872	24.05198	33.88284	29.2265	30.674540000000004	19.1019	33.61829
ATP1A4	23.47642	27.096140000000002	23.74284	24.92221	26.3742	26.70219	25.87486	24.19039	22.723779999999998	33.03058	29.309420000000003	23.40336	29.74258	25.544539999999998	20.75583	23.67483	29.42662	25.11654	24.81961	19.46699
ATP1B1	2831.796045	3395.183345	2809.91629	2266.33881	2358.76035	2513.54987	3626.922035	2091.146405	3872.552095	2207.318865	2577.85207	2992.8575149999997	2681.8197	2301.9195449999997	2226.73113	2048.2140600000002	3273.0319050000003	2020.9440399999999	3915.520955	2046.5497500000001
ATP1B2	28.34395	27.24837	22.58195	18.92901	22.71096	30.3665	25.57046	28.37518	25.44214	27.35756	30.394609999999997	26.99275	27.27522	25.7144	27.831590000000002	26.70542	20.53195	22.908	21.3769	18.30272
ATP1B3	58.74275	33.70305	44.38434	39.91402	38.71505	42.71197	41.573890000000006	31.07276	33.16789	24.77081	38.774879999999996	30.2429	31.213620000000002	37.47654	34.992470000000004	37.00071	31.33965	27.876009999999997	30.310090000000002	19.75995
ATP1B4	18.367785	20.702075	20.90773	21.280920000000002	20.682430000000004	20.303759999999997	20.330554999999997	17.27248	17.07065	19.39388	17.2333	17.779335	17.987875000000003	18.495235	19.31882	17.743595	18.890839999999997	18.360715	16.708260000000003	18.19399
ATP2A1	25.449370000000002	21.977014999999998	28.528969999999997	23.9479	26.611864999999998	26.990805	25.286179999999998	26.758655	33.93157	36.64271	26.719540000000002	20.319955	33.814835	25.78508	28.877055	24.754825	27.853175	26.357924999999998	34.1345	43.99065
ATP2A2	240.67307	195.32748499999997	182.15449	172.8112	224.87919000000002	204.24629500000003	207.77918	210.081305	226.21319	203.79032	234.258395	148.5238	160.07145	195.702205	268.893965	186.98769	198.76160000000002	168.19529500000002	220.12656500000003	160.594785
ATP2A3	38.09865	23.97774	33.76018	27.603790000000004	28.98733	27.445390000000003	27.71397	29.68706	19.59682	19.48894	32.180170000000004	22.527279999999998	26.577920000000002	28.995009999999997	38.23968	28.71783	22.60355	23.385279999999998	23.0386	24.50646
ATP2B1	230.3203	274.5176	209.65004	201.65723	214.47056	169.53513999999998	185.63719	132.37333999999998	107.6175	234.0846	216.64018	223.95387999999997	205.07957	202.66765	228.38422000000003	125.17027	170.35067	120.32295	108.5917	225.53878999999998
ATP2B2	19.338775	24.121250000000003	19.996935	22.090155000000003	20.862379999999998	19.93406	21.674174999999998	21.025329999999997	19.15257	21.56767	21.076215	17.778955	21.319665	19.074365	20.871695	23.656824999999998	20.529745	23.079050000000002	22.192619999999998	21.221015
ATP2B3	23.599785	24.870894999999997	23.33815	25.368125	22.227265	21.284865	22.53259	22.832175	23.529195	28.719745000000003	23.798955	22.472935	26.370784999999998	21.863255000000002	22.549205	27.574405	25.647915	26.730779999999996	21.582825	30.76883
ATP2B4	204.69564	185.90686000000002	38.494609999999994	56.58535	119.47363999999999	72.85501	71.45839000000001	136.99428	76.81628	40.56062	198.36818	180.91523	45.05469	43.9509	144.78649	95.62396	75.11275	144.75902	72.37465	53.473530000000004
ATP2C1	201.45009	165.34709	161.57981	138.61536999999998	157.92597999999998	175.817155	192.79766	151.066745	162.37773	185.10801500000002	174.298145	98.61834999999999	141.657685	143.765845	150.42904	122.5125	158.13294000000002	119.07531	170.61598999999998	150.8686
ATP2C2	275.84247999999997	177.85843	160.00236999999998	278.95127	261.44338	178.45338999999998	133.57143	129.74507	150.85654	72.29842	252.18107	145.84368	148.99756000000002	231.37509	313.08774	206.47221000000002	116.59222	128.37832	130.97513999999998	75.66292
ATP4A	26.341829999999998	20.7493	21.26153	25.99495	26.804890000000004	25.10581	25.75788	23.06837	25.59892	20.476329999999997	27.43117	28.61185	26.72285	24.6362	24.00998	27.01018	26.695990000000002	20.304270000000002	24.3508	34.75393
ATP4B	16.6488	20.011470000000003	19.86206	18.27159	20.85217	20.84684	20.12411	19.6183	23.637079999999997	20.69973	20.384079999999997	18.495379999999997	22.82951	20.177529999999997	19.59555	18.58971	19.18299	20.68148	19.38206	19.8776
ATP5A1	2448.83731	2230.4814650000003	2610.37212	2188.086275	2475.862055	1682.9287649999999	1672.105115	1589.876175	1333.2318500000001	547.99061	2314.89018	1951.7948150000002	2420.9235900000003	2289.59617	2540.4854800000003	1609.52182	1595.612605	1463.583255	1325.58566	576.266305
ATP5B	3860.02057	3521.4011600000003	3984.3242600000003	3658.55621	4441.01497	2343.5823800000003	2744.38044	2015.67948	2210.91256	1446.33045	3711.3924899999997	3549.11253	3974.4312700000005	3340.95964	4255.932379999999	2422.49944	2746.9911899999997	2021.3342699999998	2153.99721	1555.66851
ATP5C1	3364.670005	3077.012595	4051.45867	4002.39488	4008.0831049999997	2607.2613650000003	2154.7805200000003	3502.4667449999997	3105.72677	2092.902305	3235.924035	3102.01612	4119.05455	3889.05783	4290.819439999999	3052.7815849999997	2114.715505	3609.157525	2997.73702	2344.56042
ATP5D	857.766065	1233.63022	1168.756595	1021.8992949999999	1027.17373	598.64994	715.257355	678.06729	826.949175	650.90967	811.90814	1117.273925	1125.653625	1076.02865	1145.77342	698.90166	665.26685	662.960135	891.1027	711.231005
ATP5E	2140.1123150000003	2692.039595	2232.0742550000004	2216.00346	2001.344505	2578.8373049999996	3239.93967	2377.208365	2418.509395	1999.5012399999998	1989.824375	2516.28635	2232.0234499999997	2245.484205	1890.530305	2326.4916749999998	3295.90987	2363.561975	2374.93089	1965.139475
ATP5F1	2264.551255	2165.01307	2724.56694	2393.8444400000003	2456.437625	1883.7625900000003	1693.5142250000001	1576.09427	1232.80583	1355.297485	2064.8348300000002	2028.8186050000002	2539.121115	2331.3693099999996	2594.46214	1778.0929549999998	1650.9253449999999	1530.9898799999999	1149.41124	1364.679685
ATP5G1	1254.8542699999998	1634.11185	2124.90728	1899.6532399999999	1754.6585	938.3589099999999	1096.75911	639.1338599999999	1123.7744599999999	817.98373	1282.93899	1661.68838	2156.77827	1930.6140699999999	2003.22241	1141.8588	1089.3450300000002	733.44168	1207.30373	888.6298
ATP5G2	1144.736435	856.8903949999999	1021.6051	1085.5234899999998	1012.77719	826.51785	1099.263785	922.8506000000001	1073.744385	602.325555	1166.4179350000002	908.96338	1144.84411	1142.609745	1271.361795	1160.97093	1168.6211	1072.01966	1159.51309	744.609685
ATP5G2P1 /// ATP5G2P1	92.95172	64.30048000000001	95.8032	72.37481	67.42944	74.36625	89.05013000000001	64.61354	63.01328	62.84496	102.04434	70.7815	92.51007	81.9306	86.25998	75.90411	102.91127	80.52931	91.82016999999999	65.92364
ATP5G3	3672.25078	3574.98964	4688.5870700000005	3933.80975	4339.96493	2822.47414	3598.52934	2299.01618	2841.51819	2484.5012899999997	3554.43125	3205.29472	4518.3254	3955.0096399999998	4269.92346	2589.48391	3584.3340700000003	2268.72402	2779.32558	2541.96344
ATP5H	1320.20369	1478.24938	1600.622395	1816.5851599999999	1772.4790850000002	1093.1997299999998	1320.315965	943.2941300000001	1296.222615	1248.35408	1255.5772000000002	1446.788635	1694.6293	1742.352275	1885.94573	1220.7292300000001	1319.9155349999999	998.09187	1322.563815	1358.554585
ATP5I	1437.152985	2590.8563999999997	1859.5759349999998	2205.13425	1717.96664	1344.2078849999998	1153.96857	935.61725	979.8453549999999	1238.27917	1331.017245	2566.42695	1797.09125	2007.3561599999998	1699.3321099999998	1354.594985	1115.350265	992.0918550000001	902.11177	1190.0801900000001
ATP5J	2255.1831399999996	3010.69089	2954.74341	2766.82845	2594.99091	2238.75806	2141.68565	1493.55521	2137.06345	2330.2942399999997	2238.1794	2908.97054	2999.55688	2870.82085	2830.69874	1835.44217	2232.32931	1548.18009	2218.53423	2313.35394
ATP5J2	20.11264	18.486279999999997	17.50873	17.93011	16.84619	19.32507	21.82414	17.48366	16.55245	17.926479999999998	17.56997	20.85843	19.5647	20.13956	16.0131	21.7293	22.18862	17.76809	16.033079999999998	24.09618
ATP5J2-PTCD1 /// PTCD1	84.18517	113.4671	78.57927000000001	84.78904500000002	79.878565	95.57638	104.526535	114.566125	130.8681	115.15951	78.72807999999999	97.69640000000001	71.70602	89.16261	97.23586	95.370155	101.75127499999999	132.92756	121.371855	119.93368999999998
ATP5L	1803.13729	2333.4377	2430.155825	2471.2343250000004	2593.0753000000004	1553.9774400000001	2140.90272	1326.240885	1968.1529150000001	1643.3343599999998	1784.6134550000002	2302.02273	2349.4749949999996	2464.80263	2861.946255	1639.595935	1969.4919249999998	1326.789515	1956.8030050000002	1678.927135
ATP5O	1243.70494	1238.3930300000002	1511.70154	1317.98334	1207.9778199999998	915.44211	1007.69202	922.9844699999999	891.14715	362.57312	1151.59038	980.5907699999999	1345.88453	1302.87883	1099.90087	759.4995299999999	1004.24357	855.06663	922.4807	344.13549
ATP5S	85.0827	89.46356	116.43718999999999	89.91874	68.32536999999999	115.20148999999999	100.87279000000001	80.54462	80.15807	244.69885	68.37737	65.76039	103.14724	96.60948	69.73102	77.79473	92.37736	68.20908	77.04564	203.60531
ATP5SL	229.14472999999998	214.9015	230.88326	228.68377999999998	220.3411	227.56900000000002	223.79162000000002	214.46788999999998	245.25807000000003	142.16921000000002	225.15791000000002	240.01352000000003	252.00654	254.43648	280.20577000000003	284.33859	215.0534	249.43	282.35487	181.67494
ATP6	4149.463879999999	4220.66932	3799.071265	3116.416405	2975.8043399999997	3835.319365	3669.26287	3694.0075049999996	3092.86201	4884.9445350000005	4079.8013800000003	3891.30529	3793.71038	3495.414635	2833.4800149999996	3368.27037	4338.9308	4138.494290000001	3682.991915	4234.61567
ATP6AP1	364.44049	317.60582	250.95631	316.45132	352.9224	364.59127	364.83046	423.62667999999996	411.25401	135.0438	365.40833	315.06689	256.46805	335.79377	386.26623	439.21255999999994	328.67187	479.96470999999997	443.90599000000003	135.1671
ATP6AP1L	30.397915000000005	36.925305	50.252975	34.966	38.986599999999996	34.16213	35.517645	37.232510000000005	38.851815	49.49905	34.72278	36.057134999999995	40.635095	32.76135	31.69592	43.72142	36.772045000000006	48.972435000000004	41.220005	40.898849999999996
ATP6AP2	656.65058	361.3419	501.17647	477.2212	590.6514099999999	611.40573	704.3163599999999	684.75473	652.21731	210.41589	598.53574	324.08518	485.30118	489.42857000000004	573.91073	625.1442400000001	702.15171	666.10528	633.92671	193.87986999999998
ATP6V0A1	142.47795	147.715305	111.59955	107.81995	119.29914000000001	113.12625	84.25254	102.164175	95.98106	40.18855	137.52779	138.069535	107.219195	114.11385999999999	131.83574000000002	118.133345	82.657465	92.812515	103.651125	48.078050000000005
ATP6V0A2	47.158640000000005	42.32035	36.63129	41.25778	38.4968	34.10402	34.08182	37.88767	45.01409	29.35424	41.5985	40.364979999999996	38.38513	51.32863	44.1997	45.20606	31.0645	42.99621	40.60877	36.86365
ATP6V0A4	21.783170000000002	22.010679999999997	23.68965	22.60908	26.447909999999997	19.51631	22.377570000000002	20.80096	25.288529999999998	22.444329999999997	20.99001	22.59154	23.58001	19.62645	20.74094	16.55035	20.60322	20.13355	19.94132	26.5209
ATP6V0B	932.17253	1057.97393	1113.68167	1447.29107	1086.46346	1299.8777599999999	1179.61328	1338.68447	1010.18495	1605.01119	879.1409	1107.6186	1058.93676	1477.34385	1256.17935	1375.4587900000001	1034.42436	1330.6674699999999	1037.54153	1673.91783
ATP6V0C	758.9854700000001	704.87966	694.1450299999999	787.88762	662.48099	745.873675	625.800275	1028.07744	502.23047499999996	382.15959000000004	809.5031399999999	712.57137	769.31582	821.444565	799.2344499999999	900.834575	686.37797	1163.693065	576.39323	475.83536499999997
ATP6V0D1	1254.6292	1315.3859	1136.41796	1248.19783	1338.13737	859.81798	991.689	612.90094	772.01863	311.52262	1137.9956	1250.965	1108.23125	1132.27611	1408.44995	951.90681	972.5862300000001	641.9660700000001	735.00174	366.59907999999996
ATP6V0D2	38.5784	31.26342	37.23259	39.62673	41.47155	30.210659999999997	36.26859	31.12412	40.460840000000005	32.30101	41.6622	40.84018	34.05773	37.3177	30.91403	33.31312	34.29753	30.48405	34.8647	22.871579999999998
ATP6V0E1	89.00774	77.46233000000001	90.51522	72.37115	60.21904	111.43607	92.91049	102.98527	124.91451	133.85837	68.28454	54.342290000000006	66.52396999999999	65.8004	61.28545	73.26351	67.16619	68.22043000000001	84.56554	110.58718999999999
ATP6V0E2	135.6681	130.71032	136.9758	120.48791000000001	139.20129	118.53961000000001	174.52591	189.49813999999998	122.17058999999999	52.97871	122.35094	117.33391	128.22548999999998	129.49922	140.50666999999999	102.69391	183.26488999999998	215.72741000000002	125.30781	58.60519
ATP6V0E2-AS1	22.97835	18.68855	21.40318	22.12078	18.53463	26.7518	19.16137	21.53369	18.600720000000003	20.609560000000002	18.56549	19.84933	18.19364	17.63537	19.71026	29.456259999999997	21.2133	22.764120000000002	22.20655	19.70405
ATP6V1A	529.401715	346.66522499999996	445.003235	480.08050000000003	414.48673500000007	450.92633500000005	518.1302	340.60138	402.25463	265.258255	500.76946999999996	334.62243	447.42731	481.75561000000005	441.440385	474.25064499999996	522.6130300000001	371.332885	459.132535	310.964785
ATP6V1B1	37.7625	31.00609	30.608345	30.48717	28.182145	29.111845000000002	31.678345	35.06197	31.996540000000003	28.461505000000002	28.66602	24.468255	27.012515	27.008325	26.35247	27.93844	33.85965	25.52411	25.8243	23.41726
ATP6V1B2	277.48829	229.94345	212.58822	227.70927000000003	211.59346000000002	193.7622	340.49746	191.2551	367.04759	94.75558000000001	257.14599999999996	189.68222	213.19001	232.95604	301.22274	236.02058	323.19741	191.64825	363.0264	120.49316999999999
ATP6V1C1	137.84327000000002	95.44094999999999	120.273	99.55160000000001	112.39356000000001	167.36045000000001	182.26181	122.26414500000001	137.913295	70.73091	114.59971	75.19717	101.73816500000001	108.71341	112.11637	122.106695	158.410285	120.76303999999999	144.198775	53.233140000000006
ATP6V1C2	22.03512	20.651085	18.622419999999998	20.773135000000003	21.953674999999997	23.098405	23.60743	21.445574999999998	18.917765	22.866965	21.7123	18.71443	20.26579	19.145715000000003	18.534165	23.195970000000003	24.37669	20.773045	19.70823	21.439795
ATP6V1D	343.80999499999996	396.608155	290.860975	322.40682	346.000295	280.733885	292.88998	223.76505	238.65055999999998	156.09294	328.518945	337.9156	303.62861000000004	308.01645500000006	363.754175	299.548115	298.41604499999994	228.950135	228.405855	171.542685
ATP6V1E1	758.5323599999999	733.76256	652.37031	820.7323200000001	761.59655	553.16367	724.23881	806.89664	885.6115699999999	385.14611	770.0060900000001	724.78763	626.61815	831.54609	848.0698	630.74151	684.5352	835.26235	865.8144699999999	359.69627
ATP6V1E2	30.13125	32.17589	36.58565	37.347570000000005	33.950070000000004	32.08169	53.870709999999995	38.75602	43.112759999999994	30.43165	32.6818	29.50088	30.568659999999998	40.074940000000005	34.10567	31.65043	59.73246999999999	34.09905	51.96516	32.72323
ATP6V1E2 /// FLJ41757	50.00578	58.9977	78.85595	60.500280000000004	87.17815999999999	82.43829000000001	80.9423	87.78639	92.09629	95.66332	48.58212	68.96356	59.072230000000005	44.405609999999996	58.813919999999996	44.73639	72.58721	47.77377	61.97124	54.24273
ATP6V1F /// LOC101927180	373.40999	376.6473	385.66121	563.94452	346.6446	557.0317	665.71654	1325.8605	1075.02164	1680.78705	335.28157999999996	384.96471	392.99906	609.82502	448.57425	740.60384	749.21929	1641.17236	1180.44034	2009.7204600000002
ATP6V1G1	593.90017	479.34690500000005	575.70973	641.141835	529.378545	590.186945	765.3867349999999	899.4823200000001	763.6904	908.420745	553.923605	385.39368499999995	543.160385	651.277925	575.366575	547.46263	700.4220799999999	851.99304	763.7043	886.112735
ATP6V1G2	29.01897	40.3871	24.1045	23.08009	24.79179	26.587390000000003	25.985770000000002	23.86938	28.57878	24.346610000000002	30.03122	31.82508	29.261879999999998	28.509120000000003	31.30068	29.418640000000003	30.22482	22.428729999999998	26.366020000000002	29.72908
ATP6V1G2-DDX39B /// DDX39B /// SNORD84	459.33579499999996	492.534195	439.712175	535.57246	437.155515	575.739725	624.49342	453.26708999999994	452.33568499999996	241.27911500000002	437.54227000000003	477.08623	452.932285	530.035915	528.873345	665.145765	626.870355	514.24976	451.982615	273.90270499999997
ATP6V1G3	31.93866	25.44378	32.266459999999995	40.24978	24.33135	35.6849	29.37711	24.03076	45.113609999999994	81.54656999999999	34.99539	51.13479	42.094409999999996	47.53768	26.88815	41.422109999999996	40.58815	32.52883	51.52835	16.06847
ATP6V1H	27.46322	39.64049	40.29237	34.14552	39.359609999999996	36.179970000000004	35.49668	36.208529999999996	39.74321	28.896990000000002	35.90121	43.56523	41.93603	28.03718	30.748790000000003	39.79957	38.4752	32.76804	35.40713	34.413579999999996
ATP7A	68.66724	76.698485	48.73875	49.704105	46.122065000000006	67.842445	63.706745000000005	68.334075	52.084465	166.50709	59.997895	59.768029999999996	45.933724999999995	45.512694999999994	52.09621	70.37977000000001	60.10413	65.43386	65.59574	168.26418999999999
ATP7B	96.24811	66.75556	78.2052	61.23313	72.0186	108.24113999999999	111.88859	171.53256000000002	99.23589	62.91228	77.89359	66.46829	66.01796	69.78621	96.85909000000001	89.37279000000001	85.44397	178.34636	96.09787	60.77195
ATP8A1	38.11985	31.05968	30.074559999999998	19.60821	30.84814	35.75605	22.65275	23.61656	22.93562	24.34145	36.02952	36.672959999999996	31.042609999999996	19.757920000000002	32.90381	34.74987	22.25777	20.34241	20.787229999999997	22.233620000000002
ATP8A2	20.66379	28.64248	20.772560000000002	19.05827	20.20042	23.56185	20.76751	21.09658	25.94652	26.487890000000004	24.11988	30.7463	23.749589999999998	24.451729999999998	26.478170000000002	26.6252	21.25465	19.371589999999998	22.12406	16.92191
ATP8B1	1482.42157	1504.10136	1323.453465	925.0338999999999	1154.5615300000002	1192.0328299999999	694.4668350000001	448.49107499999997	350.06931499999996	728.68777	1412.5851	1229.153075	1193.96632	931.4216700000001	980.952175	795.459735	660.4356	423.21052000000003	338.685315	615.55467
ATP8B2	87.95594999999999	89.00418	76.696	97.32948999999999	75.548225	93.86012	72.95727500000001	100.076875	104.65947	64.04093	79.828525	75.21034	64.971	89.98094	71.89572	78.50113	71.92516	97.87061	91.09456	68.86955
ATP8B3	27.58046	27.26705	27.054679999999998	29.637890000000002	30.8714	32.26056	27.3496	27.59818	27.33016	23.656589999999998	30.31925	38.691179999999996	26.89958	26.259059999999998	18.351110000000002	28.839679999999998	28.77634	27.941259999999996	27.504340000000003	34.18355
ATP8B4	26.221909999999998	22.35258	26.11228	31.07787	28.168259999999997	31.8411	22.18424	33.1764	33.72615	21.95785	28.79096	22.01125	27.876140000000003	27.418840000000003	26.44306	22.95441	29.06788	32.0214	29.85215	24.09
ATP8B5P	19.438074999999998	17.52433	19.18966	19.880020000000002	17.054645	20.845444999999998	17.14826	19.520865	17.830905	20.588279999999997	18.13049	19.06443	18.832425	18.386	18.188355	24.93732	17.97617	20.49627	20.767505	18.05816
ATP9A	396.23054500000006	289.222695	182.56643	177.146965	205.06082999999998	405.646355	597.5562100000001	565.092755	328.394705	77.93044	361.36986499999995	257.13134	170.04989	178.05318499999998	254.827415	465.1462149999999	558.449445	568.23514	311.929535	55.39783
[truncated: 21,917 more rows]
