# Supplementary material for: Effective prediction of potential ferroptosis critical genes in clinical colorectal cancer
Source: Front Oncol. 2022 Oct 17;12:1033044. doi: 10.3389/fonc.2022.1033044 (PMC9619366; doi:10.3389/fonc.2022.1033044)
Supplement: Supplementary Figure 2 — (A-D) grouping cluster analysis plot of dataset. (E-H) sample cluster analysis plot of dataset. [file DataSheet_1.zip › Figure 2&Supplement Figure 1 2&Table 1/Figure 2 A&E+Supplement Figure 2 A&E/Normal..matched.normal.colon.tissue-Tumor..colon.adenocarcinoma-deg.txt]

	logFC	AveExpr	t	P.Value	adj.P.Val	B
CDH3	-188.896489	110.8106975	-20.4582548631884	2.84581083705185e-14	6.69334708874596e-10	7.79159886289329
CLDN1	-334.3180175	204.19154075	-15.2934642071206	4.92522328071313e-12	5.79206257811864e-08	6.93296224600573
ETHE1	2060.118421	2105.4893265	14.4093921605306	1.38257371719162e-11	1.08393779427823e-07	6.70960182298868
SGK2	122.7045165	152.23741675	13.5068335929512	4.19657870664323e-11	2.46758827950622e-07	6.44701744109238
TST	1990.591005	2770.9608405	12.7572456668111	1.10662469806104e-10	4.51763709632023e-07	6.19765414862999
SGK1	1187.430826	1258.242247	12.7266239890044	1.15245844293883e-10	4.51763709632023e-07	6.18679423534069
PAPSS2	1304.80969	1276.636521	12.1148656160755	2.63653807245406e-10	8.30875344509276e-07	5.95769566105709
SDHAP1 /// SDHAP2	517.774758	798.577245	11.9519627201993	3.30485467718472e-10	8.30875344509276e-07	5.89257630857731
ITGA11	-20.15893	35.262365	-11.9242396756671	3.43521761588744e-10	8.30875344509276e-07	5.88131256659409
FABP1	2538.699546	2431.9448465	11.854455753706	3.78776277772836e-10	8.30875344509276e-07	5.85272172348865
SQRDL	2285.228879	2497.7900535	11.8279707050619	3.93130283787704e-10	8.30875344509276e-07	5.84178074919435
ARL14	485.409669	422.4628055	11.7366945116466	4.47119298887376e-10	8.30875344509276e-07	5.80369074015795
GHITM	935.345664	1681.396346	11.6819186578629	4.83196103684241e-10	8.30875344509276e-07	5.78054352946948
HIGD1A	2404.489867	2835.5725955	11.621471886082	5.26567624228879e-10	8.30875344509276e-07	5.75474482953676
CDK4	-310.40541	540.807092	-11.6170517333647	5.29894990120712e-10	8.30875344509276e-07	5.75284772245866
DHRS9	582.222643	413.4871255	11.4647958944158	6.59042435196218e-10	9.6879237973844e-07	5.68660679014738
TMEM171	171.105445	187.0598605	11.3320248610212	7.98550802435903e-10	1.10461944714127e-06	5.62739782777703
UQCRC1	1182.412116	1634.892731	11.2624415091009	8.83695051010117e-10	1.10461944714127e-06	5.59581672197017
TPD52L2	-315.48868	439.363687	-11.2557745363509	8.92337138421944e-10	1.10461944714127e-06	5.59277069365497
GPD1L	519.400858	560.93478	11.1613581500495	1.02468037693998e-09	1.20502412328142e-06	5.5492506972826
GET4	-111.276043	224.5681145	-11.057268093761	1.19466497791262e-09	1.20987970088969e-06	5.50043172616417
SNHG17	-118.680649	142.544487	-11.0446278370714	1.21723031064005e-09	1.20987970088969e-06	5.49444252322999
LIMA1	779.298479	1040.3986655	11.0390064737839	1.22740831069187e-09	1.20987970088969e-06	5.49177474353964
PKIB	1025.9356355	716.19434275	11.0350795606445	1.23457112335682e-09	1.20987970088969e-06	5.48990955312086
AHCYL2	611.0070555	597.04377675	10.9913107054534	1.31743112873695e-09	1.23943920591572e-06	5.46903317907532
TDP2	1778.722686	2144.491233	10.8534215399146	1.61866430697707e-09	1.43339624061695e-06	5.40220495790963
CLIC3	-51.298093	55.7494235	-10.8424743565574	1.64548037825925e-09	1.43339624061695e-06	5.39682958943712
RPL12	-1245.5827865	5158.08228725	-10.7291359941323	1.95203165997559e-09	1.6397065943795e-06	5.34056332978589
ADNP	-219.956497	433.3667015	-10.704741052912	2.02549803852553e-09	1.64274875400415e-06	5.32830467716977
CKMT1A /// CKMT1B	1048.534323	969.4498995	10.6205248433723	2.30212652833021e-09	1.80486719821089e-06	5.28557676580118
KRT24	45.842494	51.128311	10.5890116166182	2.41555156096275e-09	1.83270234560787e-06	5.26942379508401
TOP1MT	-66.518142	89.6612605	-10.5648791708422	2.50635215493424e-09	1.84216883387666e-06	5.25699294113563
IDH3A	197.520646	254.870438	10.4059738552754	3.20063862465254e-09	2.26137597431557e-06	5.17379690457134
LIMS1 /// LIMS3 /// LIMS3L	-490.392489	809.9290115	-10.373891098097	3.36371524771007e-09	2.26137597431557e-06	5.15671291465495
ATG4A	94.473084	135.732033	10.3736174755748	3.36514281892199e-09	2.26137597431557e-06	5.15656679166957
NAT14	-14.960766	32.143647	-10.3525687164026	3.47688015590085e-09	2.27156170185522e-06	5.14530474732955
SOX10	18.9582355	37.11867625	10.2704888392337	3.95100552251274e-09	2.51155810512161e-06	5.1009828908672
PRELID2	106.3344575	209.84506675	10.1949105937347	4.44743041793158e-09	2.69187965830019e-06	5.05959445314315
IL1R2	559.556795	409.8338815	10.1826261551433	4.5340839263705e-09	2.69187965830019e-06	5.05281432133724
DHRS11	534.472786	417.684946	10.1764899871614	4.57802662976223e-09	2.69187965830019e-06	5.0494220233347
WDR75	-106.358651	195.2381295	-10.1561212457734	4.72710874501866e-09	2.71174628494729e-06	5.03813475767841
CPT2	283.321981	356.567914	10.1105340273437	5.07943821485001e-09	2.844485400316e-06	5.01272346804977
LOC102724017	-28.902594	78.380045	-10.0765412605998	5.35994420295223e-09	2.93176482914968e-06	4.99363997841416
PGM1	820.299647	996.1326315	9.99062192821721	6.14347315183136e-09	3.19755647871886e-06	4.94488452260846
EEF1D	-592.273609500001	1394.36847375	-9.98464562983126	6.20224301595459e-09	3.19755647871886e-06	4.94146526410521
HIBCH	243.656882	373.710146	9.97945887568928	6.25372440565763e-09	3.19755647871886e-06	4.93849476522256
RILP	91.0606759999999	147.696757	9.89460083929912	7.16240044949365e-09	3.43218152037433e-06	4.88950178060241
C14orf159	57.7933025	113.38957125	9.87340316756172	7.41023300710276e-09	3.43218152037433e-06	4.87714648198373
ETFDH	157.798614	169.1661805	9.87102596921442	7.4385789629619e-09	3.43218152037433e-06	4.87575797415422
RP11-247L20.4	110.073245	154.8141725	9.85582459986158	7.62253826045721e-09	3.43218152037433e-06	4.86686493002324
C10orf99	2022.0891035	1785.39121375	9.853386769394	7.65247868513864e-09	3.43218152037433e-06	4.86543650246356
KLF4	966.1588035	942.85185525	9.8467091815347	7.73512036065399e-09	3.43218152037433e-06	4.86152062157366
ZNF575	134.745347	124.0208405	9.8437241861722	7.77236337862182e-09	3.43218152037433e-06	4.85976863828688
MAOA	887.463766	781.503682	9.83517973434997	7.88000859269617e-09	3.43218152037433e-06	4.85474845276296
CDS1	194.553261	263.7915445	9.81755010347558	8.10705823411041e-09	3.46687290302322e-06	4.84436602588152
LOC100289019	171.41203	256.613951	9.77239720931579	8.72026713847305e-09	3.62720298259294e-06	4.81762429264721
GLTP	541.7231295	676.22668325	9.76744444125268	8.79041539148799e-09	3.62720298259294e-06	4.81467780599359
AMIGO2	-329.571597	383.0054205	-9.72192183973995	9.4634345638822e-09	3.79163470814455e-06	4.78747249751856
C6orf136	194.061013	254.107129	9.71881215410583	9.51132856209731e-09	3.79163470814455e-06	4.78560594901648
ATP5B	1663.576955	2997.9260705	9.686312667601	1.00272758567758e-08	3.93069213585612e-06	4.76603600155133
BLOC1S1-RDH5 /// RDH5	111.713695	101.4424085	9.66550671528954	1.03728444376237e-08	3.99949674053949e-06	4.75344729083289
SULT1B1	296.71897	266.017283	9.62843493630832	1.10197182358215e-08	4.18038343397618e-06	4.73089982469228
AGPAT9	334.080225	277.1916315	9.61705122970738	1.12266954251214e-08	4.19129962537867e-06	4.72394590082298
NBEAL1 /// RPL12	-1397.092783	6606.1213485	-9.58132706350244	1.19029723219578e-08	4.37434232831949e-06	4.70203049234834
LDHD	58.829365	57.0440715	9.53776833766085	1.27854887912594e-08	4.62637994416032e-06	4.67511752252183
TEX30	-119.795364	149.175172	-9.52349035901785	1.30894063943866e-08	4.66458846054503e-06	4.66624977495194
PPM1H	-69.918483	73.997095	-9.51339776166548	1.33087744947013e-08	4.67197576291604e-06	4.65996770953536
KBTBD11	164.442535	209.2708095	9.48343328064015	1.3982952111407e-08	4.83645637735725e-06	4.64124910960009
GCNT3	1186.142859	1104.6433165	9.4554024363537	1.46459057076905e-08	4.99234351079536e-06	4.62364673091519
IGFBP7	-2534.349917	2685.7837405	-9.37558705778937	1.6719337274354e-08	5.5514399053884e-06	4.57303568073844
CCDC68	160.004798	158.882937	9.374192500326	1.6758173183783e-08	5.5514399053884e-06	4.57214490105558
GCNT2	78.21451	70.460326	9.36102626468601	1.71294993197018e-08	5.59563644443593e-06	4.56372386146619
CMAS	139.3546945	221.17942625	9.24564219543611	2.07749769429378e-08	6.69352681777941e-06	4.4890631344818
MPC1	474.570995	699.5933135	9.22739751001823	2.14216939056097e-08	6.74199496185316e-06	4.47711472566187
NFE2L3	-167.202406	142.5154235	-9.22526319108503	2.14987084242767e-08	6.74199496185316e-06	4.47571439250482
LINC00556	191.454181	198.4092505	9.17710854861739	2.33152462533417e-08	7.21545515629732e-06	4.44397618647585
PDZD3	20.0205555	41.96234775	9.15365879815094	2.42570906095559e-08	7.32251809817427e-06	4.42842054851792
ELOVL6	134.934579	161.8526125	9.14693242539343	2.45345078132699e-08	7.32251809817427e-06	4.42394637246743
AKR1B10	2048.093494	1343.614855	9.14547160598614	2.45951925916568e-08	7.32251809817427e-06	4.42297396211523
A1CF	243.311342	284.151154	9.10107905319814	2.65159548883486e-08	7.79138073664415e-06	4.39330093543556
MALL	1490.927663	1659.3628715	9.09408464612069	2.68325612103816e-08	7.79138073664415e-06	4.38860398413288
UGDH	1035.735548	1175.560957	9.05594711974547	2.86295725670434e-08	8.21179935093733e-06	4.36288889779865
C5orf34	-37.110784	63.280841	-9.004316360206	3.12644652938053e-08	8.85952076759399e-06	4.32779234388062
KAL1	-74.2392785	62.82345025	-8.98874907629982	3.2107571775997e-08	8.99012009727917e-06	4.3171459546079
DOLPP1	114.828818	218.23947	8.97184011754284	3.30502349219883e-08	9.08189792876486e-06	4.30554804066619
TMEM246	148.234283	222.7543645	8.96906605176203	3.32076199776266e-08	9.08189792876486e-06	4.30364191535642
ANO10	226.784059	301.2740025	8.94311272535666	3.47184508280738e-08	9.38595360317582e-06	4.28576244607394
SLC39A10	-318.459909	283.1195585	-8.89888456812082	3.74603509828107e-08	1.00121301717694e-05	4.25509954235741
UGP2	880.111196	1284.4954185	8.83494045690473	4.18297198202721e-08	1.10543259569978e-05	4.21033254325135
TM4SF1	-311.208256	375.632063	-8.82055967379878	4.28835555735358e-08	1.12069025232173e-05	4.20019322280487
LRRC1	128.195609	203.3489315	8.80907520835556	4.37449905861048e-08	1.1214597853815e-05	4.19207705177185
BCAR3	131.931876	191.149644	8.80747261580683	4.38666242581199e-08	1.1214597853815e-05	4.19094314705923
SF3A2	-34.56967	80.697242	-8.80058500511542	4.43934043206876e-08	1.12258273700899e-05	4.18606612259534
PCDHA5 /// PCDHA6	26.782449	37.7265235	8.79448913094935	4.48651263940667e-08	1.12258273700899e-05	4.18174465394991
ABCG2	383.175837	260.4009905	8.77861078221773	4.61185238776318e-08	1.14179755958095e-05	4.17046586829125
G3BP2	153.414257	251.2779615	8.77081399707166	4.67472796515157e-08	1.14530835146213e-05	4.16491577061502
COQ9	104.697015	212.9144815	8.74707810256039	4.8716953559881e-08	1.16562255205934e-05	4.14797133493368
PRDX6	1523.4687265	2087.22319125	8.74470338659116	4.89187144318651e-08	1.16562255205934e-05	4.14627208835971
AJUBA	-88.3769615	73.06520425	-8.74300912531688	4.90631941555588e-08	1.16562255205934e-05	4.14505930113386
MYC	-534.929732	672.358768	-8.72620810643597	5.05202003166514e-08	1.17747023947723e-05	4.13301268708479
UGT2B17	3024.852249	2543.6771985	8.72572069944503	5.05631352836736e-08	1.17747023947723e-05	4.1326626624405
SLC7A5	-180.342643	140.9934155	-8.71043793368655	5.19288256749482e-08	1.19741762732822e-05	4.12167191869775
GPT	107.138902	95.832997	8.69221852141163	5.36072754646783e-08	1.224119532941e-05	4.10852958127767
UQCR10	645.4638885	1369.14783725	8.68099501972462	5.46692603466674e-08	1.23636634937848e-05	4.10041211685818
NDUFV1	275.3837115	454.78627075	8.67451531961333	5.52923311428014e-08	1.23854821759875e-05	4.09571814334455
MRGBP	-106.806456	147.704859	-8.6505669548754	5.76600450697775e-08	1.27127238940387e-05	4.07832194924026
TSPAN1	2141.125177	2156.5389595	8.64884561502846	5.78342456063837e-08	1.27127238940387e-05	4.07706866237423
TMC6	-51.0686905	105.40439725	-8.64319794088319	5.84096512026199e-08	1.27203240396817e-05	4.07295392388601
UQCRFS1	1471.617951	2507.6193165	8.61752667965558	6.11012391855311e-08	1.31650432196161e-05	4.05419762238369
TMEM56	149.5568	172.424618	8.61316528662515	6.15712055339187e-08	1.31650432196161e-05	4.05100239780348
KRT20	4714.234669	4923.3904925	8.60280316839305	6.27029388098945e-08	1.32593886423828e-05	4.04340085915873
CA2	3611.088653	3022.2333495	8.59089989023882	6.40297654682538e-08	1.32593886423828e-05	4.03465118873939
AGR2	2008.5576405	3629.88887025	8.5888235948324	6.42641819215909e-08	1.32593886423828e-05	4.03312305375409
ZBTB33	-83.295047	160.3550745	-8.58879474889035	6.42674449503247e-08	1.32593886423828e-05	4.03310181936603
SLC17A8	16.562455	26.8725905	8.57288500970882	6.60936859484972e-08	1.35175955957274e-05	4.02137331973604
ADH1B	136.309488	115.3514365	8.55565766948033	6.81322033584571e-08	1.3765608497963e-05	4.00863549277291
NR3C2	581.467217	538.1415675	8.55279794175829	6.84768790077242e-08	1.3765608497963e-05	4.00651718922784
FXYD1	41.035408	59.40597	8.54304870367628	6.96656321501458e-08	1.38858954929782e-05	3.99928736174258
DSC2	308.7472475	336.22008075	8.53448096081033	7.07280525825612e-08	1.39118088366782e-05	3.9929232056418
STAP2	512.320298	708.488653	8.53247984234783	7.09786165136641e-08	1.39118088366782e-05	3.99143534953805
SGSM3	127.414115	219.1732185	8.52317615132526	7.2155740003832e-08	1.40256446685135e-05	3.9845108877799
EYA2	59.712282	55.148595	8.50622314291137	7.43532025018922e-08	1.43343223183976e-05	3.97186336547624
PTP4A1	370.343738	484.515496	8.48804928983295	7.67864152253159e-08	1.44438653166512e-05	3.95826206070407
NIFK	-121.566705	184.7054625	-8.4856545082374	7.71131658963693e-08	1.44438653166512e-05	3.95646648284834
SRI	1317.2002155	1988.43135275	8.48458987421997	7.72588918059935e-08	1.44438653166512e-05	3.95566798446497
PLCD3	69.573116	92.5514395	8.48372234651385	7.73778499106316e-08	1.44438653166512e-05	3.9550172067606
FKBP1A-SDCBP2 /// SDCBP2	660.562855	806.0117275	8.46326070683437	8.02395788852253e-08	1.48601172864606e-05	3.93963833106213
NAA16	-47.8107535	88.00279875	-8.44136664887754	8.3423900630928e-08	1.53030016763342e-05	3.92311994665274
FOXQ1	-854.659817	462.1788265	-8.43648468997739	8.41517046282224e-08	1.53030016763342e-05	3.91942776917622
ACAA1	405.1745615	645.51665175	8.43361288512699	8.45829174287178e-08	1.53030016763342e-05	3.91725433424778
MED11	103.697253	171.1179785	8.41848600549291	8.68925340060281e-08	1.56008580139067e-05	3.90578745782209
SHPK	79.506691	114.8487765	8.41295207780207	8.77537799448578e-08	1.56361280629019e-05	3.90158467327719
HSD17B2	607.061668	494.697157	8.39997085185154	8.9809082172529e-08	1.5882027163142e-05	3.89170952971318
SNAI1	-13.893898	29.606294	-8.39381808350862	9.08006758254488e-08	1.59375514583176e-05	3.88702089600375
MMP28	80.297018	86.340682	8.37432501962639	9.40181092674094e-08	1.62899422428522e-05	3.87213213320182
TMEM206	-40.786227	67.624298	-8.37009499086895	9.47318263115042e-08	1.62899422428522e-05	3.86889434153771
ARSF	66.010407	62.4917405	8.36918475149191	9.48861431662737e-08	1.62899422428522e-05	3.86819729448895
CA12	498.534749	417.1347275	8.35144989114092	9.79455665212134e-08	1.66933313375286e-05	3.8545934051873
SDHA	628.588519	981.5263765	8.33540543677861	1.00801803084337e-07	1.70074817572133e-05	3.84224871616947
LGALS4	4070.002808	5545.201906	8.33301333224751	1.01235010459603e-07	1.70074817572133e-05	3.8404051637071
PLAC8	3104.85794	2552.683044	8.31261918038562	1.05007936337893e-07	1.75162174657252e-05	3.82465549891172
CALCRL	-26.004418	47.032588	-8.2945498272756	1.08472962306034e-07	1.79060399090713e-05	3.81065284332716
C11orf71	44.881286	80.0232065	8.29253054737323	1.088675045492e-07	1.79060399090713e-05	3.80908519533846
LINC00963	-26.34902	45.2762215	-8.26988764864548	1.13395237903761e-07	1.85212221909476e-05	3.79146757878558
SPIB	138.897512	100.0237175	8.25695392616351	1.16068963461183e-07	1.8827186349014e-05	3.78137209550586
ZFAS1	-1324.04818	1456.7367955	-8.24627429268856	1.18326102187346e-07	1.90618487907287e-05	3.77301834746376
C3orf17	-68.461323	142.9214695	-8.2269735689759	1.22521834253312e-07	1.96034934805299e-05	3.75788034900577
BMP2	170.3226015	209.51083725	8.22142056713173	1.23757426885487e-07	1.96673964888288e-05	3.75351527136571
SLC25A5	1299.573739	3593.4139735	8.20927799227223	1.26504612280164e-07	1.98560587551911e-05	3.74395511172441
PRKAR2B	190.467975	197.5797715	8.20871712159079	1.26633027775454e-07	1.98560587551911e-05	3.74351301998897
GPN1	-137.066355	439.4214925	-8.19525271551267	1.29756830270338e-07	2.02111301189295e-05	3.73288667720136
C1QTNF5 /// MFRP	-77.199044	87.2186135	-8.17364846316215	1.34937585938369e-07	2.06095580915321e-05	3.71578246357925
LRP11	-221.186612	432.578704	-8.17360456980943	1.34948327846455e-07	2.06095580915321e-05	3.71574764539678
VILL	465.123746	422.32486	8.16963598385094	1.35923233122031e-07	2.06095580915321e-05	3.71259845073027
YEATS2	-30.643005	86.27905	-8.16631314635944	1.36745137808236e-07	2.06095580915321e-05	3.70995995165278
SUCLG1	477.731464	1059.86481	8.16540181870249	1.36971456578645e-07	2.06095580915321e-05	3.70923603698224
SNHG6 /// SNORD87	-1230.693746	2026.148788	-8.16143461361321	1.37961217437061e-07	2.06095580915321e-05	3.70608330119395
RLIM	-59.0046805	125.92186975	-8.15949207438082	1.38448562009442e-07	2.06095580915321e-05	3.70453874762532
LOC102724156	41.419388	50.783478	8.14951590085018	1.40979735456615e-07	2.08543608675446e-05	3.69659799681212
S100A11P1 /// S100A11P1	-939.936165	1133.7325515	-8.13459437970518	1.44855796878765e-07	2.12938021411785e-05	3.68469433512205
SLC9A2	160.053467	145.6616135	8.12617756561277	1.47090886295596e-07	2.14880599110088e-05	3.67796574567587
SCGN	56.969189	55.1965895	8.11237005379306	1.50835441909825e-07	2.1696523109486e-05	3.66690569512812
UGT2B15	750.577259	644.1135995	8.10930187410079	1.51680897079891e-07	2.1696523109486e-05	3.66444431132213
LINC00675	249.3148195	270.46824725	8.1065701285932	1.52437790983331e-07	2.1696523109486e-05	3.66225168539431
LRRC19	830.491349	691.4493235	8.10493404743998	1.52892984206241e-07	2.1696523109486e-05	3.66093797645347
GOT1	244.826222	396.019114	8.10232419645831	1.53622027895574e-07	2.1696523109486e-05	3.65884157098622
ATP5F1	834.7445825	1938.92964175	8.09655505631383	1.55246447687132e-07	2.1696523109486e-05	3.65420393372149
PRSS12	28.116452	55.2128195	8.09544079752624	1.55562241797348e-07	2.1696523109486e-05	3.65330766216571
S100A11	-1548.095568	1824.774257	-8.09425995160372	1.55897636288399e-07	2.1696523109486e-05	3.65235763484964
SATB2-AS1	57.7860875	73.57645925	8.08818556597981	1.57634854471851e-07	2.17350212755417e-05	3.64746742433954
RAI14	-82.706792	108.321211	-8.08658599666327	1.58095654900959e-07	2.17350212755417e-05	3.64617879850706
GLIPR2	172.815875	243.920238	8.08364487495482	1.58946584157873e-07	2.17350212755417e-05	3.64380844328663
JAG2	-47.779898	66.2517825	-8.07168437370897	1.62456354538943e-07	2.20865517847164e-05	3.63415616994031
HADHB	617.159765	1305.9608345	8.047658459959	1.69752252752487e-07	2.27632399441679e-05	3.61470436053491
GPA33	1588.473306	1803.586963	8.04737572289123	1.69840109943729e-07	2.27632399441679e-05	3.6144749529881
CES3	165.9732315	158.43985425	8.04577897036684	1.70337169650236e-07	2.27632399441679e-05	3.61317915998336
CS	333.343089	831.1267585	8.03567337739937	1.73518242473584e-07	2.28949471194315e-05	3.60496969637753
CAPN5	117.6726455	177.27169025	8.03350641379896	1.74208368723504e-07	2.28949471194315e-05	3.60320738939625
CNNM4	283.145216	345.186573	8.03339788518569	1.74243007414041e-07	2.28949471194315e-05	3.60311910933318
MOGAT2	117.125726	112.3855015	8.00688925109002	1.82921820299587e-07	2.37731519532907e-05	3.58150484713144
TCN1	-34.92569	37.146696	-8.0036122976658	1.84025457515533e-07	2.37731519532907e-05	3.57882580171744
SLC35D1	306.717089	424.9791905	8.00121097126312	1.84838585596563e-07	2.37731519532907e-05	3.57686162054519
APPL2	185.185406	233.570848	7.99990743534404	1.85281546450974e-07	2.37731519532907e-05	3.57579503120933
RGP1	101.732679	177.8305095	7.99785731541591	1.85980440450914e-07	2.37731519532907e-05	3.5741170629308
FAM118B	71.797595	132.0100375	7.98671306395145	1.89827771416969e-07	2.41337793714978e-05	3.56498502271377
MYOT	35.779051	42.1422535	7.95270099503645	2.02089343849609e-07	2.53818787111336e-05	3.53700143212531
FAM46C	232.0030645	209.42535475	7.95199565574551	2.02352161549867e-07	2.53818787111336e-05	3.53641930883059
BC037833 /// RP11-492E3.2	-19.757761	36.3239315	-7.95057561284492	2.02882363847496e-07	2.53818787111336e-05	3.53524711125718
GBA2	85.1366455	126.13889125	7.93735173523436	2.07889621445903e-07	2.58707084466012e-05	3.52431695706171
FAM189A1	17.124908	30.995748	7.93370934897043	2.09291250000335e-07	2.5908053684252e-05	3.52130181698295
SULT1A2	557.031013	564.786505	7.92532398112723	2.12555469864893e-07	2.61743699016873e-05	3.51435301366752
CHP2	988.967556	700.890059	7.90322670860669	2.21413192424441e-07	2.7123116071994e-05	3.49599150175723
COMMD6	-463.4984365	1202.18463425	-7.89934428048019	2.23008653398916e-07	2.71770130981476e-05	3.49275795083889
ABHD5	21.733096	52.3260565	7.8882814227294	2.27620694574497e-07	2.75960759607844e-05	3.48353175520569
STARD5	67.385679	107.1019145	7.86338469704536	2.38366009048169e-07	2.86224708156879e-05	3.46270169768059
SH2D2A	-26.618777	48.0941745	-7.86303509921157	2.38520590130732e-07	2.86224708156879e-05	3.46240854489618
SUGT1	-97.702121	173.9081155	-7.83334028126864	2.52038231966118e-07	3.00910620093558e-05	3.43744138948249
ESM1	-58.167888	46.773612	-7.82505654075359	2.55949338330125e-07	3.04036789773966e-05	3.43045289662901
TP53I3	289.233237	415.5164125	7.81473760992449	2.60909670648896e-07	3.08371630837288e-05	3.42173300594052
BCAS1	428.230503	414.6481695	7.80732931294843	2.64532339502096e-07	3.11090031254465e-05	3.41546282670469
APLN	-12.065427	28.9981875	-7.79996458826709	2.68185497365784e-07	3.13817059604142e-05	3.40922132610706
ADTRP	629.3101335	586.01709725	7.78558280210303	2.75471180804804e-07	3.19021727185417e-05	3.39700935941018
RUNDC3B	54.772895	67.4574985	7.78435872267612	2.76100704698942e-07	3.19021727185417e-05	3.39596851676369
MUT	223.036094	413.6162395	7.78319123052538	2.76702518477147e-07	3.19021727185417e-05	3.39497557949041
SHD	61.610533	80.1520575	7.77671704515257	2.80064610986497e-07	3.21322909775728e-05	3.38946562386251
KDM3A	-50.67978	158.392129	-7.7518409415979	2.93382635950868e-07	3.34968912503127e-05	3.36823533311119
LRRC75A	119.948908	145.136472	7.74111884470712	2.99324169961304e-07	3.38818756480258e-05	3.35905567045399
IPO5	-221.768292	310.849185	-7.74056288475248	2.99635634982541e-07	3.38818756480258e-05	3.35857921150556
PLP1	81.125529	71.3318175	7.72986738819814	3.05693510969123e-07	3.44014898468601e-05	3.34940398237846
RAVER2	50.2881195	85.86422225	7.7134548744626	3.1523786278012e-07	3.53066406313735e-05	3.33529043112487
LPAR1	121.837896	144.575806	7.70785103326458	3.18567063815492e-07	3.5510413938106e-05	3.33046211792723
SHROOM3	329.103802	432.03773	7.69755880373893	3.24777008863311e-07	3.59394474772667e-05	3.3215817375174
PLS3	-706.121315	847.7328695	-7.69641960990126	3.25472037102798e-07	3.59394474772667e-05	3.32059781697206
PGRMC2	186.6660445	354.42156375	7.69331555084559	3.27373685367913e-07	3.59805097189407e-05	3.31791583525738
CPM	112.947984	107.8843955	7.68483148776502	3.32630363215521e-07	3.63882146178095e-05	3.31057786375709
CCNYL1	85.2244475	152.46312875	7.67747290737417	3.3726063220659e-07	3.67239355069398e-05	3.30420439098439
STRADB	201.973996	401.227494	7.67275522161717	3.40264307953488e-07	3.68802604749587e-05	3.3001138952579
SLC51B	569.989478	419.878955	7.65799722379373	3.49841043325513e-07	3.7744318068881e-05	3.28729578662058
HMGB1	-1111.265705	2405.4303615	-7.64753147928372	3.5680166593762e-07	3.83195213828896e-05	3.27818539797426
SMAP1	323.372178	549.497297	7.64401686180699	3.59171298935639e-07	3.83262061215013e-05	3.27512214813189
AFG3L2	106.846414	196.641809	7.64261216371817	3.6012294017227e-07	3.83262061215013e-05	3.27389731623582
TXNRD3 /// TXNRD3NB	-16.3167365	38.88245075	-7.62794815209855	3.70215027607134e-07	3.92227813032423e-05	3.26109277242535
PEX5	-30.7402135	107.06601025	-7.61707577810006	3.77886802998996e-07	3.98560430786385e-05	3.25157759303276
SLC3A2	-114.125927	168.1711035	-7.61424752638899	3.79909387977591e-07	3.98904857376471e-05	3.24909938979419
FAM60A	-421.4917785	569.44328425	-7.59161081153912	3.96508028318894e-07	4.14483058936017e-05	3.22921966379199
DENND2A	105.463828	111.373011	7.58053980962672	4.0489824735059e-07	4.21380830871056e-05	3.21946802743782
FAM126B	57.874731	137.1345775	7.5721567278634	4.11373827892141e-07	4.25192770078694e-05	3.2120712838194
GOLM1	519.303173	634.0587615	7.56830912071387	4.14381828280034e-07	4.25192770078694e-05	3.2086727106105
KRCC1	248.463347	415.9315885	7.56792191865159	4.1468579800697e-07	4.25192770078694e-05	3.20833056895778
KBTBD6	-57.993622	104.78079	-7.56651498317554	4.15792249651784e-07	4.25192770078694e-05	3.2070871678145
KCNJ1	46.8204155	61.57172575	7.54714849823764	4.31337660776988e-07	4.39180163700206e-05	3.18994031538275
SLC30A9	124.7032445	354.92181925	7.52713865531295	4.48033946538715e-07	4.51014218748569e-05	3.17216219054448
MTUS1	88.253203	145.553697	7.52456858091088	4.50226500128743e-07	4.51014218748569e-05	3.16987420961023
MAST3	49.396254	83.819704	7.52430621006944	4.50450956272755e-07	4.51014218748569e-05	3.16964057848505
NIT1	77.3139789999999	166.2583595	7.52409619833596	4.50630703256436e-07	4.51014218748569e-05	3.16945356334144
TUBAL3	196.773837	172.6330575	7.51530509387043	4.58222055181724e-07	4.56668760079413e-05	3.1616188840575
TTC19	283.438418	501.631707	7.49147184426845	4.79477293009707e-07	4.73519074735039e-05	3.14031741783346
KRT19P2 /// MIR492	75.693391	97.9206465	7.49063885960532	4.80238410530813e-07	4.73519074735039e-05	3.13957130207511
GRINA	-75.109811	85.9508695	-7.48887986871772	4.8184976114937e-07	4.73519074735039e-05	3.13799539035323
MAL	37.075065	49.4932105	7.48742937161218	4.83182729321469e-07	4.73519074735039e-05	3.13669549662079
OGN	140.400427	129.1847915	7.47713818205573	4.92750554849464e-07	4.80891827803294e-05	3.12746329286427
LGALS3	1122.7184055	3543.32650425	7.44719865721058	5.21718945405094e-07	5.07059074211893e-05	3.10050937680993
ARHGAP44	113.57521	114.04171	7.44234604268775	5.26577965898715e-07	5.0967546328962e-05	3.09612729556746
C2orf27A	-13.6642735	33.60223925	-7.43103133496697	5.38090748067307e-07	5.18684196497666e-05	3.0858951950024
ZBTB7C	138.3126435	139.70923525	7.42481545070806	5.44526220498901e-07	5.22745171678945e-05	3.08026539593857
RPS7	-1276.8857785	6106.81849725	-7.42183263761865	5.47642692829992e-07	5.2359984290087e-05	3.07756164485115
HPGD	852.4988935	702.97448575	7.3766542379143	5.9717413985095e-07	5.68645172845925e-05	3.03643650605853
GDPD5	-28.3818605	59.16207775	-7.37417211497576	6.00026490745778e-07	5.69057381545996e-05	3.03416761839471
F2R	-109.855087	136.007511	-7.36951306214405	6.05418675808053e-07	5.71373859369902e-05	3.02990615284635
CES2	1918.685226	1681.977036	7.36787393284702	6.07327656643179e-07	5.71373859369902e-05	3.02840607401054
TMEM54	936.139572	1410.920165	7.35346252302028	6.24382628429388e-07	5.85078861380845e-05	3.01519866274952
RAPGEFL1	97.358356	127.104536	7.34316456397458	6.36873156546347e-07	5.94414946109923e-05	3.00574061685949
GRAMD1A	-28.0698905	50.34167475	-7.337354321488	6.44034488802166e-07	5.9872297140818e-05	3.00039674079
FUT3	130.8041015	285.97329025	7.33498196217266	6.46982456034496e-07	5.99095565587848e-05	2.99821324019012
C4orf19	187.1160285	198.65241325	7.33002063737278	6.5319284825356e-07	6.01520545794847e-05	2.99364394762944
PDCD4-AS1	17.15119	33.151783	7.32881110486715	6.54716240320922e-07	6.01520545794847e-05	2.99252938852679
NXT1	-256.847914	308.35305	-7.3134457617644	6.74392397337174e-07	6.16085977789315e-05	2.97835001733846
MCU	289.208182	523.777654	7.31235781717452	6.75808598085218e-07	6.16085977789315e-05	2.97734460181261
FXYD3	1869.651803	2219.955994	7.30792078843822	6.81616366636275e-07	6.17062864448682e-05	2.97324217721601
SAMD13	285.935608	344.086595	7.30419213852864	6.86536905183575e-07	6.17062864448682e-05	2.9697922524516
FAM89A /// MIR1182	-145.889549	127.3316465	-7.30374215825439	6.87133209057436e-07	6.17062864448682e-05	2.96937575732791
S100A14	990.951132	1446.368552	7.30356022950752	6.87374449343344e-07	6.17062864448682e-05	2.9692073574661
TSPAN7	503.740945	429.3800005	7.29872302652534	6.93820949399502e-07	6.20481700755752e-05	2.9647279042759
FA2H	177.0172155	223.73087575	7.29367314602067	7.00617760442822e-07	6.24186732030878e-05	2.96004746568992
DLST	245.680815	469.9949085	7.28484299730098	7.12668866561503e-07	6.31798069775859e-05	2.95185339999899
ALKBH2	-35.583782	73.543351	-7.28349054648586	7.14533531294126e-07	6.31798069775859e-05	2.95059725837751
PDSS2	112.877156	181.5729125	7.27812642593018	7.21979138771576e-07	6.35990612131366e-05	2.94561220230654
LOC100506558 /// MATN2	194.706462	180.840748	7.26620286033491	7.3881889378632e-07	6.47871389471058e-05	2.93451452071464
IL1RAP	-31.1298485	46.16983225	-7.26436968770874	7.41443772821063e-07	6.47871389471058e-05	2.93280627600402
CLDN23	117.250893	122.5406795	7.26217601615542	7.44597546865054e-07	6.47871389471058e-05	2.93076138248792
ABHD3	753.129951	1098.9118055	7.26086812912121	7.46484466609935e-07	6.47871389471058e-05	2.92954182630807
IP6K2	90.714744	217.017622	7.25202256345337	7.59376932968364e-07	6.56637700860879e-05	2.92128636562153
C2orf88	288.1223505	269.92696075	7.24856674721742	7.64476282874746e-07	6.58625720630551e-05	2.9180576370631
LOC339166 /// WSCD1	22.759036	38.528567	7.24601699755604	7.68261390654892e-07	6.59471091540258e-05	2.91567419004449
MYO1D	206.512879	290.4961395	7.24212118895668	7.74082264907494e-07	6.61091548851096e-05	2.91203043444581
PRR15	210.136783	555.3724865	7.24099682960439	7.75770695080368e-07	6.61091548851096e-05	2.91097835990645
LGR5	-89.76722	91.791598	-7.2388617452316	7.78987422928434e-07	6.61436252248259e-05	2.90897997286843
ALDH6A1	116.322707	147.1545805	7.22876836397762	7.94382293456554e-07	6.72081710147416e-05	2.89952275603692
VIT	29.9526	40.486612	7.22328147458108	8.02883052299749e-07	6.76426075341426e-05	2.89437472264039
METTL17	110.4905805	227.14216825	7.22175216896383	8.05269137311221e-07	6.76426075341426e-05	2.8929389873833
ASAP3	47.9127265	65.95012475	7.21554449820093	8.15030280244753e-07	6.8218904595575e-05	2.88710721084222
NR5A2	32.025891	43.137789	7.21276896628363	8.19434192405182e-07	6.83442986006025e-05	2.88449770968774
FOXA1	73.506417	91.3345535	7.20691921356752	8.28796857228196e-07	6.8880926084831e-05	2.8789937622292
STMN2	118.669766	119.1783395	7.20055810222739	8.39103826502134e-07	6.93317760804702e-05	2.87300233280659
KCTD9	149.095745	253.8005485	7.19900244535683	8.41644619513098e-07	6.93317760804702e-05	2.87153607667342
SIGMAR1	-147.586325	290.1002035	-7.19813492618246	8.43064964243812e-07	6.93317760804702e-05	2.87071824016476
SRPX	257.551838	283.55772	7.18982312503267	8.56799964158925e-07	7.01096902081077e-05	2.86287620666232
CTSH	-741.804578	765.579099	-7.18671258626156	8.61999453919249e-07	7.01096902081077e-05	2.85993855895848
NXPE4	758.233698	647.634667	7.18636248592888	8.62586714629339e-07	7.01096902081077e-05	2.8596078187194
SHB	-25.1227425	62.72751075	-7.18525466618343	8.64447710899287e-07	7.01096902081077e-05	2.85856112755915
TRIP13	-87.8321439999999	149.329617	-7.17263702809383	8.85939538398432e-07	7.16058348561207e-05	2.84662551484767
RETSAT	844.691916	993.616557	7.15873196882353	9.1026638853152e-07	7.30578202334988e-05	2.83344178598605
ANKS4B	18.540863	42.3995585	7.15794337022924	9.11666599618796e-07	7.30578202334988e-05	2.83269314371668
NDUFC1	442.631264	903.5622025	7.15706841536735	9.13222752918735e-07	7.30578202334988e-05	2.83186240091176
PLD1	25.87173	46.191177	7.150972040709	9.24142118391656e-07	7.3634193307355e-05	2.82607058327947
PPARGC1B	29.850253	50.531179	7.14956092002605	9.26688827337462e-07	7.3634193307355e-05	2.82472908609616
ELTD1	-83.163104	123.819306	-7.14646174376469	9.32307583574707e-07	7.37825768703934e-05	2.82178166958786
COMMD5 /// LOC101928879 /// ZNF250	-67.54485	168.473293	-7.14507657546254	9.34830268170801e-07	7.37825768703934e-05	2.820463818305
AP5Z1 /// MIR4656	32.6077035	78.53141975	7.13263655379887	9.5780547876661e-07	7.5343093179233e-05	2.80861418822557
ANKRD9	78.740396	120.301268	7.12979744406086	9.63130443993339e-07	7.54927014128007e-05	2.80590624256014
CLDN7	1122.029718	1614.875875	7.12820699801986	9.66126833556675e-07	7.54927014128007e-05	2.80438869219774
CXCL8	-1055.8210435	581.10223475	-7.12217949485893	9.77570503076691e-07	7.61339676568337e-05	2.79863365980116
PDHB	259.788488	647.706403	7.11321434227522	9.94851801562565e-07	7.72241398440644e-05	2.79006266979111
LRP8	-50.160291	59.5025355	-7.11112932703673	9.98916041666617e-07	7.72845569078909e-05	2.78806741998037
PTK7	-43.8743855	55.85402125	-7.0940207474149	1.03292138049883e-06	7.94980777235008e-05	2.77166823667738
TPMT	88.394575	201.2765385	7.09334630625136	1.03428621528024e-06	7.94980777235008e-05	2.77102076755263
LOC101929857 /// SLX1A-SULT1A3 /// SLX1B-SULT1A4 /// SULT1A3 /// SULT1A4	680.2979805	786.31184175	7.0872439591459	1.04672044790906e-06	8.01917424587003e-05	2.76515903578738
ACVR1	-120.056674	257.322932	-7.08022263290337	1.06121888728205e-06	8.10385332106292e-05	2.75840691838854
DHRS4 /// DHRS4L2	175.72584	292.490819	7.07236259782246	1.0776960947902e-06	8.19031570407135e-05	2.75083854152601
PQLC1	84.3164955	164.88288175	7.07150687069892	1.07950589636995e-06	8.19031570407135e-05	2.75001394803419
MTM1	125.7883055	156.07811475	7.06739031456164	1.08825619418552e-06	8.23015616953169e-05	2.74604546249967
C21orf33	178.577051	410.2870495	7.06161470444813	1.10065699200837e-06	8.27358887584147e-05	2.74047284946943
STAG3	25.815526	49.612342	7.06011109807656	1.10390931744315e-06	8.27358887584147e-05	2.73902118065641
VRK2	-92.893915	204.9187025	-7.05981439918418	1.1045522563836e-06	8.27358887584147e-05	2.73873468590485
HMGCS2	1194.286136	973.0948965	7.04722016744591	1.13220418202042e-06	8.4537912257525e-05	2.7265600866585
HMGCL	308.656492	415.606872	7.04187157107595	1.14416343545802e-06	8.51605189935841e-05	2.72138171017498
ATP5D	348.6567885	884.25797225	7.0371769701508	1.15476812142914e-06	8.5237496002874e-05	2.71683258582553
COX7C	779.417933000001	3515.5804505	7.03701284901225	1.15514069172954e-06	8.5237496002874e-05	2.71667348399364
TAF1B	-24.6554945	57.16124725	-7.03660381442223	1.15606977997095e-06	8.5237496002874e-05	2.71627693933174
RHOF	28.3801075	53.64866675	7.02931590232263	1.17275396205245e-06	8.55344707238713e-05	2.70920688519781
MYO1A	263.593296	289.320759	7.02889654971029	1.17372153391312e-06	8.55344707238713e-05	2.70879979861642
DHDDS	60.878295	108.880551	7.02878004920153	1.17399048204629e-06	8.55344707238713e-05	2.70868670052764
LINC01186	70.996979	90.9027145	7.02849694745934	1.17464430458378e-06	8.55344707238713e-05	2.70841185738381
ACO2	231.7679215	374.21964375	7.02501105610961	1.18272591967791e-06	8.5857140835878e-05	2.70502655906351
CLMN	98.3713964999999	124.63934675	7.02271060721372	1.18809073216609e-06	8.59812123709123e-05	2.70279138314937
DLAT	105.026938	251.303126	7.01794203944876	1.19929174151211e-06	8.65255882219782e-05	2.69815530296336
GRSF1	94.1201415	247.87571275	7.00726142994816	1.22477801545233e-06	8.80941251481306e-05	2.68775764580024
TEX11	28.010259	44.6067975	6.99979997254516	1.24291474627162e-06	8.88985441066487e-05	2.68048253412009
ENC1	-293.7080425	242.14048375	-6.99747605674924	1.2486201279408e-06	8.88985441066487e-05	2.67821475302457
ENDOD1	269.139218	311.5268525	6.9971257993874	1.24948238252337e-06	8.88985441066487e-05	2.67787287776325
LINC00152 /// LOC101930489 /// MIR4435-1HG	-492.971103	372.8654265	-6.9964772055794	1.25108070150088e-06	8.88985441066487e-05	2.67723975136003
NANP	-64.004354	102.863853	-6.99161050787823	1.26314132712877e-06	8.94851928134596e-05	2.6724868640394
IFITM3	-2525.276938	2792.948045	-6.98777284000573	1.27273662885997e-06	8.95320656292971e-05	2.66873614267166
PUS7	-179.014911	201.1072905	-6.98751205694749	1.27339139419424e-06	8.95320656292971e-05	2.66848117833519
CELSR3	-14.5750835	31.27481175	-6.98678334286237	1.27522287354654e-06	8.95320656292971e-05	2.66776866322448
GOLGA2P5	8.216721	28.5155835	6.97998309067861	1.29244594317352e-06	9.02208239792775e-05	2.66111528347066
ETFA	801.177594	1448.613898	6.97988158885322	1.29270483337655e-06	9.02208239792775e-05	2.66101591512074
PLAC9	39.087587	61.8428745	6.9763698415818	1.3016950082659e-06	9.05794869657221e-05	2.65757691668079
ATP5G1	802.683815	1369.0008185	6.97177361075818	1.31355933948297e-06	9.09072743468881e-05	2.65307277229953
CYP4F12	193.911211	208.2493815	6.97155139813193	1.31413576861998e-06	9.09072743468881e-05	2.65285492183925
FLJ36848	37.387336	49.673974	6.96828848995042	1.32263009672842e-06	9.12265685485411e-05	2.64965511131603
C1orf109	-136.428036	239.29988	-6.94645554286223	1.38094930820733e-06	9.49705489153114e-05	2.62819830310234
PTGDR	33.795404	44.92214	6.94494995103736	1.38506778150201e-06	9.49760764458521e-05	2.62671569283475
FAM47E /// FAM47E-STBD1 /// STBD1	108.908317	133.0552455	6.94172117394455	1.39394284770156e-06	9.5306790052153e-05	2.62353491273131
SULT1A1	932.492189	955.0854475	6.9203220826327	1.45427006617447e-06	9.91432810331114e-05	2.60240949857638
CLEC3B /// EXOSC7	291.603487	263.0445945	6.91556179130356	1.46805348988427e-06	9.97936938788385e-05	2.59769957912971
STK3	-95.621941	127.1122605	-6.9120213787446	1.47839233622158e-06	0.000100206881117959	2.59419414761303
JADE3	-75.077875	119.5872835	-6.90870515206096	1.48814482738605e-06	0.000100578064195747	2.59090876539555
ATP5A1	1007.46273	1843.401581	6.9063823112987	1.49501554237064e-06	0.000100628631298548	2.58860642228829
MPHOSPH10	-141.801505	377.1724935	-6.90544098989619	1.49780920591008e-06	0.000100628631298548	2.58767314768079
ECI2	399.996976	454.270614	6.90239192462099	1.50689538465661e-06	0.000100628631298548	2.58464911810091
CALML4	41.429555	106.5153925	6.90228737681631	1.50720794497728e-06	0.000100628631298548	2.58454540084563
FGFBP1	460.492627	319.3446845	6.90125928131096	1.51028515511851e-06	0.000100628631298548	2.58352537423893
TNFRSF11A	192.0769545	274.37232625	6.8935092286205	1.53369211389397e-06	0.000101820092629424	2.57583039038861
GGT6	438.264199	454.8126695	6.89248109831424	1.53682537769751e-06	0.000101820092629424	2.57480880163957
TBCB	-106.131526	353.867658	-6.88855526286426	1.54885053755116e-06	0.000102328552368548	2.57090629769581
DPP10	39.619068	46.955273	6.88374040563423	1.56373183734654e-06	0.000103022332813419	2.56611649050128
SLC1A5	-138.032647	216.8484245	-6.87977834048042	1.57608828938044e-06	0.000103378543163692	2.56217209163003
CALM1 /// CALM2 /// CALM3	488.2253645	712.72764225	6.87919077814942	1.57792929403764e-06	0.000103378543163692	2.56158692254687
NDUFA9	555.585132	965.322072	6.87709100748298	1.58452668636427e-06	0.000103522410175799	2.55949522617791
BDH1	117.376603	188.7009485	6.87166293387466	1.60171399531194e-06	0.000104355438143315	2.55408455969711
EIF3E	-533.0247565	1401.37172875	-6.86480727267547	1.62369749940988e-06	0.000105495483939559	2.54724373802961
SMPDL3B	51.080815	79.4680235	6.86176040073204	1.63356759350835e-06	0.000105844379612442	2.54420089980967
C6orf48	-444.423397	590.7910235	-6.8602552315863	1.6384663433005e-06	0.000105846897200365	2.54269714145926
PIGN	37.2561885	83.12033425	6.85898660486091	1.64260703563491e-06	0.000105846897200365	2.54142940491162
ACADS	325.006537	313.8799765	6.85680544084293	1.64975148958034e-06	0.000106016817035327	2.53924913212563
UNC5CL	-62.785961	83.7815275	-6.84228882390992	1.69812697267651e-06	0.000108648294748978	2.52471784166615
NOB1	-133.161179	255.6998115	-6.84094938289529	1.70266385273214e-06	0.000108648294748978	2.52337524029915
DQX1	50.446904	72.086872	6.83993291005557	1.70611515671315e-06	0.000108648294748978	2.52235616534095
FIGF /// PIR-FIGF	14.459013	29.7832425	6.83903259401843	1.70917810617015e-06	0.000108648294748978	2.52145339766383
C11orf86	178.731166	131.295648	6.83299275991649	1.72987368666871e-06	0.000109667463909563	2.51539354803361
MPI	31.7469545	62.80089675	6.82784552301707	1.74771522687701e-06	0.000110204598938753	2.51022434956832
ISLR	-122.417533	117.2637965	-6.82784487308389	1.74771749167325e-06	0.000110204598938753	2.51022369657705
TCEA3	430.6965335	539.21420725	6.81894590741048	1.77901363579871e-06	0.000111878076775363	2.50127610877001
ZNF200	-27.900208	83.9179315	-6.81705688877516	1.7857312197409e-06	0.000112001062102149	2.49937503137641
PCK1	1759.273702	1547.089929	6.81032375800794	1.80988916246347e-06	0.000113001945077625	2.49259396633983
SLC25A20	163.506463	285.2960115	6.80993391788883	1.81129818427996e-06	0.000113001945077625	2.49220111392714
IER5L	-76.428382	74.2125725	-6.80584594862791	1.82614205069878e-06	0.000113626616487924	2.48807999433639
CWH43	258.4239565	202.52354375	6.80118746936639	1.84321092450497e-06	0.00011438607109329	2.48338025917668
SOCS6	59.025666	124.556325	6.79898048065427	1.85135492702954e-06	0.000114412649563261	2.48115243093194
BC017398 /// CTD-2314B22.3 /// DQ786293 /// DUXAP10 /// LL22NC03-N64E9.1	-20.709884	29.423406	-6.79840936817682	1.85346844011752e-06	0.000114412649563261	2.48057579015853
GLOD5	23.3886125	40.35843275	6.79712444883416	1.85823265872304e-06	0.000114412649563261	2.47927822917944
SLC12A2	-594.176825	1092.5559675	-6.79300090533451	1.87360760272466e-06	0.000115058096125546	2.4751122103138
PPAP2A	405.2021105	688.77029025	6.78987885568299	1.88533584123501e-06	0.000115375837794181	2.47195606758084
ASPA	16.565083	29.943531	6.78901547416494	1.88859258294047e-06	0.000115375837794181	2.4710829636257
HHLA2	176.799873	175.8843385	6.7845945534857	1.90536000304606e-06	0.000116098619874724	2.46661026137417
PDCD6IP	349.666627	796.6675275	6.77771038634901	1.93177690514666e-06	0.000117404115785657	2.45963880207978
ASB8	70.3329880000001	173.0979695	6.76926686680786	1.96469534092783e-06	0.000119096995924285	2.4510771375081
HSD11B2	1040.285438	1074.305555	6.76165131810557	1.99488311316127e-06	0.000120501367037745	2.4433445513493
PRKACB	259.62928	292.259726	6.75960116218289	2.00309148340485e-06	0.000120501367037745	2.44126118952494
NOL8	-118.393631	232.9305255	-6.75956595246269	2.00323275985367e-06	0.000120501367037745	2.44122540322519
AIFM3	53.786072	74.643774	6.75645349676602	2.01576204551716e-06	0.000120809292953686	2.4380611390918
CRK	153.153738	275.715826	6.75574518685275	2.0186246654251e-06	0.000120809292953686	2.43734080687946
AKR7A3	432.040774	512.4156745	6.75170215226421	2.03504514237044e-06	0.000121207904839336	2.43322750099532
SYT7	-17.035214	38.829843	-6.75156810117643	2.03559193926605e-06	0.000121207904839336	2.43309107194472
SLC44A1	91.679383	160.0801845	6.74905837838	2.04585722751024e-06	0.000121511520179396	2.43053625918767
LETM1	28.766708	51.078324	6.74411159606855	2.06624755366912e-06	0.000122413457083874	2.42549743625368
CAMK2D	105.843377	166.6608315	6.74256739736154	2.07265556952162e-06	0.000122484570339569	2.42392364532813
SLC29A1	-55.7603685	66.46630575	-6.73908713025453	2.08717317668009e-06	0.000122884611454144	2.42037518235757
LIN54	18.431546	50.833316	6.73844234771669	2.08987434445824e-06	0.000122884611454144	2.41971753682667
BBC3 /// MIR3190 /// MIR3191	-69.581805	123.7778515	-6.73116845378266	2.12059811248459e-06	0.000124380218467924	2.41229358395664
GSTM5	17.768319	57.9110315	6.72597180035077	2.14283352759327e-06	0.000125371752659188	2.4069841538573
SERPINB2	94.042694	121.861404	6.72447141103339	2.14929810791749e-06	0.000125437944164316	2.40545033929688
CMSS1	-185.093058	365.42507	-6.71950949059728	2.17082095310134e-06	0.000126182996841423	2.40037512014902
DNAJC2	-141.1817205	211.37088225	-6.7190571779826	2.17279395071327e-06	0.000126182996841423	2.39991226887622
GNA11	477.0307235	549.02973375	6.71286145973152	2.20000711774519e-06	0.000127448688200411	2.39356864822096
PAG1	121.562166	154.035716	6.7109073324205	2.20866300847041e-06	0.000127635759113573	2.3915665014309
LAMA1	147.7108205	123.81246925	6.70195208921124	2.24878312938263e-06	0.000129635733340881	2.38238278263955
APOBR	72.292177	79.9031355	6.69825434441968	2.26556825584324e-06	0.000130284022927709	2.37858666532595
SCARA5	160.978938	133.82061	6.69674699428028	2.27244764291943e-06	0.000130360898930403	2.37703853820477
SORD	-113.928321	129.9167675	-6.69234391548578	2.29266670526736e-06	0.000131200780797782	2.37251410283925
PRMT3	-106.721721	179.7723945	-6.68707637799557	2.31709980573737e-06	0.000132277153958599	2.3670969888092
ZNF697	-48.352063	59.1250045	-6.68533421133615	2.32523979690145e-06	0.000132420435891337	2.36530429801821
PHLPP2	105.3795385	112.65350325	6.68248461003436	2.33861783899812e-06	0.00013286060766482	2.36237092683024
CHSY3	-25.576426	41.787044	-6.66804892079313	2.407621388348e-06	0.000136451216997458	2.34748932323009
FAM162A	1672.975923	2234.3372075	6.66302082494046	2.43214707263345e-06	0.000137509853721968	2.34229745454972
ARMC10	-311.883908	411.9511675	-6.66154934177754	2.43937327738405e-06	0.000137587672623676	2.34077721603117
C6orf203	99.1056169999999	241.4358635	6.65379332390995	2.4778300051062e-06	0.000139422396459564	2.33275802425012
BOP1 /// MIR7112	-83.1906595	115.82960075	-6.65251580234946	2.48422417703415e-06	0.000139448574328982	2.33143615592815
RP11-391M1.4	33.763747	66.1842845	6.64532849142253	2.52051673123487e-06	0.000141148936949153	2.32399408511332
TAF4	-53.137118	130.172263	-6.64276408946836	2.53359794881466e-06	0.000141544474480097	2.32133662079083
GSTZ1	144.684051	174.3013725	6.62974614959233	2.60109338415541e-06	0.000144970844888005	2.30782868536748
ENOSF1	133.4370705	169.87755175	6.62857493487636	2.60725626648071e-06	0.000144970844888005	2.30661194575727
SLC27A2	209.242771	312.1315205	6.62317517717224	2.63586522199332e-06	0.000146215919861516	2.30099922367049
SLCO4A1	-72.988665	68.4132005	-6.62155082095422	2.64453466117838e-06	0.00014635165936686	2.29930981385136
MAPK7	15.308547	60.133668	6.61625580247119	2.67300001628035e-06	0.000147305401016137	2.2937995571353
ZNF260	-68.285505	129.50194	-6.61601639698762	2.67429448273344e-06	0.000147305401016137	2.2935503050325
CCT4	-447.1497215	1022.47537625	-6.61253263483989	2.69320462826158e-06	0.000148000403870823	2.28992213177635
NDUFS2	549.537988	1173.091166	6.60347807042031	2.74300217243005e-06	0.000150385573649312	2.28048237436056
RGS16	-22.990297	38.6574715	-6.60118062511618	2.75578807159289e-06	0.000150735198706662	2.2780849273458
ITM2A	149.268976	200.3381575	6.59989153778055	2.76298912798902e-06	0.000150778432228078	2.27673932773296
TATDN1	-159.273267	404.8367345	-6.59380955403814	2.79722714303674e-06	0.000152293477787556	2.2703868197504
ZC3HAV1L	-151.3899005	166.40438725	-6.58800591456794	2.83030682317391e-06	0.000153738606191802	2.26431903960462
DECR1	554.739736	808.512788	6.58675090598875	2.8375131098397e-06	0.000153774904017119	2.26300614147546
CLCN2	140.492875	188.6507295	6.58105078574404	2.87048255189417e-06	0.000155204022116209	2.25703964385758
CITED2	68.098835	88.2816605	6.57516562926494	2.90493747409446e-06	0.000156706718786013	2.25087352950001
SLC25A34	51.792524	59.3793815	6.56299341852943	2.97756190105264e-06	0.000160256878518897	2.23810107734398
COL4A1	-438.684006	546.74524	-6.5606951531469	2.99148335948774e-06	0.000160638558482082	2.23568658156603
GABPB1	-31.1785665	98.39312375	-6.55863991831073	3.00398960638422e-06	0.000160666265539451	2.23352662733159
CASP7	609.779818	765.126949	6.55836584595875	3.0056614301598e-06	0.000160666265539451	2.23323853465661
C9orf152	388.017898	666.30065	6.54995484511899	3.05743784119314e-06	0.000163063351530301	2.22439089540384
FAM217B	-133.712453	178.5998065	-6.54758592242161	3.07218600643881e-06	0.000163479219166156	2.22189676828604
CARD6	-62.437709	78.3381375	-6.54645708373333	3.07923961783408e-06	0.000163484685804645	2.22070792276711
RNF43	-369.788518	330.269909	-6.54201968657569	3.10712937163514e-06	0.000163990795440197	2.21603248728291
CCND1	-168.9405135	220.32049325	-6.54018882814572	3.11871248439416e-06	0.000163990795440197	2.21410241336475
FTL	-1583.3898635	5334.71551175	-6.54006305624141	3.11950982765506e-06	0.000163990795440197	2.21396980431504
NPY	16.132333	41.3796725	6.53975459503308	3.12146623866349e-06	0.000163990795440197	2.21364456301122
WDYHV1	-81.74374	130.782142	-6.53819945873511	3.13134897728003e-06	0.000163990795440197	2.21200457530195
GALM	328.292198	474.1685425	6.5379698454507	3.13281088144858e-06	0.000163990795440197	2.21176239807505
POLD4	250.644167	490.3818025	6.5372217120203	3.13757899439152e-06	0.000163990795440197	2.21097326454337
DDX56	-38.529053	93.3163295	-6.52926508953603	3.18875524979176e-06	0.000166296060920404	2.20257454613892
COX8A	1122.03331	2797.825129	6.5255378691998	3.21302398943456e-06	0.000167190982813055	2.1986364256731
ITGA2	-222.3983535	233.34596775	-6.52157559384109	3.2390323797286e-06	0.000167941099215114	2.19444728778489
TPST2	-116.490115	185.6763135	-6.52082905666599	3.2439569313717e-06	0.000167941099215114	2.19365769995513
RPS20 /// SNORD54	-1299.039993	6320.4310805	-6.52008685421935	3.24886055029238e-06	0.000167941099215114	2.19287260025051
TNS4	-86.6494045	77.13753975	-6.51513003094281	3.28180631338721e-06	0.000168987778246115	2.18762681684059
FKBP5	60.243561	101.9583965	6.51487981292629	3.28347851439093e-06	0.000168987778246115	2.18736189834942
APEH	69.3614345	177.55409625	6.51153247983878	3.30593342823103e-06	0.000169771952471602	2.1838168541994
AVPI1	195.716942	373.704862	6.5084147331189	3.32699078115327e-06	0.000170467815806735	2.18051319415582
ITGAV	-527.07048	792.338628	-6.5073845008469	3.33397939077798e-06	0.000170467815806735	2.17942115464051
YWHAG	-991.215682	1989.187032	-6.50223598666832	3.36913223259084e-06	0.000171272680639149	2.17396097985388
BOD1	-180.387758	336.536689	-6.50206364320727	3.37031554854749e-06	0.000171272680639149	2.17377812349669
PHYKPL	31.853525	72.009564	6.50188147323411	3.37156679999686e-06	0.000171272680639149	2.17358483556146
TRPM4	255.672685	290.5054245	6.50060958124552	3.38031627864663e-06	0.000171347066538295	2.1722351572512
DCAF6	66.271345	133.2251345	6.49628509008347	3.41024059828654e-06	0.000172492169616558	2.16764407069408
HERC3 /// LOC101929134	14.488409	44.348512	6.49438495693284	3.42347533807415e-06	0.000172789999895931	2.16562576307158
CD44	-53.522424	82.999058	-6.48057509123438	3.52126990836431e-06	0.00017734532814717	2.15093802283278
NMNAT1	42.380789	88.6545635	6.47760815047656	3.54265390198572e-06	0.000178041067894667	2.14777811637712
CAST	335.986427	826.0553195	6.47520001201552	3.56010887618699e-06	0.000178536803343109	2.14521222134031
C22orf29 /// GNB1L	-23.4738115	54.96189375	-6.473922987123	3.56940115546711e-06	0.000178621947184226	2.14385112628371
BRI3BP /// THRIL	223.035944	484.96076	6.46783427624118	3.61405106421784e-06	0.000180472358875592	2.13735764579158
VDR	192.378819	256.8530735	6.45706444046117	3.69444539277681e-06	0.000184096092453624	2.12585591847504
MIR4680 /// PDCD4	511.381394	532.7178465	6.45379116741514	3.71924352724733e-06	0.000184908125997369	2.1223561678986
TIMM21	139.552994	261.217766	6.45284221745155	3.72646478413064e-06	0.000184908125997369	2.12134120842666
AGO2 /// CASC7 /// CASC7	-52.715908	106.367797	-6.44398379479524	3.79457690362801e-06	0.000187891471101749	2.11185896008851
MAST2	19.561319	65.7969505	6.44060686929146	3.82087897350049e-06	0.000188294393239987	2.10824059647985
MPND	112.146639	185.6460315	6.44019727380087	3.82408198134322e-06	0.000188294393239987	2.10780158011586
C16orf89	23.411737	33.7085145	6.43866659088662	3.8360763538394e-06	0.000188294393239987	2.1061606886766
KRT80	-71.903706	53.663815	-6.43861494663988	3.83648171236507e-06	0.000188294393239987	2.10610531888535
ACADVL	429.274186	646.802456	6.43781798432336	3.84274271918341e-06	0.000188294393239987	2.10525080538037
PIGZ	226.372162	242.680798	6.43559974784195	3.8602249453561e-06	0.000188757776953795	2.10287179520245
JPH1	-67.5632259999999	145.858087	-6.42991110205513	3.90543396591155e-06	0.000189836626393089	2.09676689339677
COX4I1	721.467381999999	1896.140013	6.42943064901714	3.90927716950978e-06	0.000189836626393089	2.09625102354606
CCDC107	40.074123	139.6730345	6.42925954424295	3.91064679984987e-06	0.000189836626393089	2.09606729590435
BZW2	-714.99964	1519.609239	-6.42876935918361	3.91457329084388e-06	0.000189836626393089	2.09554092005103
KRT19	1259.9981645	1910.39240725	6.42424287423569	3.95102418697155e-06	0.00019121005941887	2.0906782439957
STYK1	104.260519	141.629469	6.41912710452285	3.99264226212876e-06	0.000192827404528272	2.08517817748166
MIER3	70.237888	103.190957	6.417277718714	4.00779854454218e-06	0.000193162749523836	2.08318873258709
IFITM1	-2349.632184	2708.557994	-6.41181848562241	4.05288575361965e-06	0.000194936345450172	2.07731254592774
PTP4A3	-51.833083	64.0622315	-6.40996255775778	4.06833255959659e-06	0.000195196408797276	2.0753136751777
HADHA	290.325361	576.9430295	6.40917675878224	4.07489101698395e-06	0.000195196408797276	2.07446717153315
ZNF536	17.010768	31.658029	6.4018776749134	4.13633445598747e-06	0.00019773696423745	2.06659902236134
PLCD1	97.427549	107.9290135	6.39545913767024	4.19115499354323e-06	0.000199717477350087	2.0596723170765
PDGFRB	-283.986143	287.5725175	-6.39504168046781	4.19474633549927e-06	0.000199717477350087	2.05922155760372
RCAN2	92.429402	151.938223	6.38919582112045	4.24537242708211e-06	0.000201719514111053	2.0529061241258
BRAT1	-99.950081	149.1386005	-6.38793872009835	4.25634120931374e-06	0.000201832954119071	2.05154725845442
DGKA	28.1887035	69.45672575	6.38683285571273	4.26601454758124e-06	0.000201884632110887	2.0503516420023
NTMT1	-101.099534	163.032592	-6.37986721222253	4.32746864852299e-06	0.000204162297486602	2.04281571018858
C7orf26	-34.936308	116.347101	-6.3794133331307	4.33150452575742e-06	0.000204162297486602	2.04232437440062
PAQR8	417.534454	605.447194	6.37184678237635	4.39936077147992e-06	0.000206610998757089	2.03412803686955
LOC101928927 /// SNHG15 /// SNORA9	-96.275575	117.1615415	-6.3716627110338	4.40102510107574e-06	0.000206610998757089	2.03392851888393
NDUFS1	59.929256	145.786291	6.36899566471324	4.42521289738941e-06	0.000206918210749039	2.03103699227491
PCSK7	38.0473555	97.27437375	6.36720989947872	4.44148482653501e-06	0.000206918210749039	2.02910022100238
CAPN8	90.164039	128.0390015	6.36713529086166	4.44216600304082e-06	0.000206918210749039	2.02901929116195
SRSF5	359.881456	564.57285	6.36707032796486	4.442759201882e-06	0.000206918210749039	2.02894882347649
DISP2	54.468019	67.3961465	6.36086035894457	4.49984341482639e-06	0.000209162682048847	2.02220919905296
UGT1A1 /// UGT1A10 /// UGT1A4 /// UGT1A6 /// UGT1A8 /// UGT1A9	426.822502	417.20433	6.35430502640997	4.56092346266866e-06	0.000211583668327351	2.0150873686601
QSOX2	-19.8823605	40.97591625	-6.35013573337093	4.60021551094623e-06	0.000212986355939873	2.01055382638505
CHP1	569.3876465	1079.19004725	6.33947697327748	4.70225993617319e-06	0.000217283209624349	1.99894990705868
KL	18.351123	37.4066835	6.3350716359226	4.74511458292363e-06	0.000218833519588948	1.99414806576251
PPA1	-1180.684575	3342.7011825	-6.33260041938095	4.7693304091918e-06	0.000219519865409376	1.9914529246517
METTL7B	202.604108	294.628603	6.3306317972331	4.78871239456484e-06	0.000219981475625322	1.98930514699283
RBKS	76.925149	133.160745	6.31594855520363	4.93586147353009e-06	0.000226299145920912	1.97326402984163
LOC102724112 /// WIBG	30.422188	76.81871	6.31324737007197	4.96343524990701e-06	0.000227106578426309	1.97030889147309
RPL37	-1419.604075	7048.0185875	-6.31233502300073	4.97278434904546e-06	0.000227106578426309	1.96931047796848
EIF3B	-121.261656	215.0962665	-6.30601847007705	5.03801190764704e-06	0.000229639612534609	1.9623940113439
ATP6V0D1	511.467707	977.3347635	6.30220222730809	5.07784691768887e-06	0.000231007658615169	1.95821189913596
PRKAG2-AS1	23.553086	44.217484	6.29866668118874	5.11504167426146e-06	0.000232250540885385	1.95433509351566
COX10	81.283049	147.6984765	6.29663915765406	5.13649827726121e-06	0.000232472453905402	1.95211086987926
C6orf1	-34.121617	61.2201865	-6.29633763460553	5.13969711015344e-06	0.000232472453905402	1.95178003240612
CD3EAP	-53.719165	89.1048705	-6.29384741177087	5.16619431095346e-06	0.000233222437991604	1.94904709158545
WDR7	33.8689035	75.48365125	6.28911010698568	5.21699097964829e-06	0.000235064421151969	1.94384501719425
SPRY4	-51.509219	76.2143725	-6.2857023788749	5.25384913521003e-06	0.000236272527074837	1.94010050372467
SPDEF	112.915587	115.5944395	6.28399773203034	5.27238728475259e-06	0.000236623186321191	1.93822661482324
ABHD14A-ACY1 /// ACY1	210.707551	395.3314555	6.28313753631503	5.28176755181229e-06	0.000236623186321191	1.93728082103324
FLNB	272.8980205	371.52028225	6.27802235020296	5.33790404086847e-06	0.000238349370882777	1.93165391453928
ACTR3B	-24.3695935	68.39629575	-6.27778114620894	5.34056626085133e-06	0.000238349370882777	1.93138846614532
SLC26A3	2491.1322415	2374.20865175	6.26581387210875	5.47438463311239e-06	0.000243503598611079	1.918205362595
AGRN	-65.9553825	103.64832825	-6.26560414637956	5.47676035991756e-06	0.000243503598611079	1.91797410313134
RNF125	89.925314	109.9477315	6.26454277018853	5.4887997000263e-06	0.000243578431970979	1.91680362978179
MAP2K4	50.3099345	116.12411525	6.26202830296716	5.51743062214675e-06	0.00024438788744424	1.91402990721835
EVA1A	-47.127931	43.3230015	-6.26056598011904	5.5341520621856e-06	0.000244667775380837	1.91241629517762
RAB26	25.8645335	43.57677625	6.25953836709066	5.54593389786902e-06	0.000244728640296209	1.91128214030593
WIPI1	137.3136145	231.47422675	6.25274118627134	5.62451896633464e-06	0.000247731621887998	1.90377551743921
LGALS9	228.699548	366.373199	6.24567378482853	5.707445709394e-06	0.00025091424875691	1.89596177738371
USP22	17.4360565	44.13133925	6.24451311899151	5.72118458216657e-06	0.000250917673452259	1.8946776943823
KCNAB2	-18.3088005	34.59760775	-6.24386593382742	5.72886014642275e-06	0.000250917673452259	1.89396158820053
GNG7	21.466982	44.163319	6.24151307904995	5.75685433756621e-06	0.00025167511899546	1.89135754322414
RYK	-58.62786	178.030186	-6.24025893045117	5.77183370843225e-06	0.000251861834549771	1.88996910053443
ADAMTS12	-56.146474	53.7504605	-6.23791078279499	5.79998772811291e-06	0.000252621687713362	1.88736876269409
GFOD1	12.7070615	42.72302475	6.23298347410693	5.85952650807891e-06	0.000254743185711675	1.88190908062243
MOB3B	150.23236	205.1336915	6.23106687046314	5.88285543771929e-06	0.000255285534861914	1.87978423209563
IFITM1 /// IFITM2	-1974.228926	1964.613277	-6.23000498242902	5.89582193216797e-06	0.000255377038387828	1.87860668583318
CIRH1A	-141.273495	263.657552	-6.22191656802947	5.99555926587143e-06	0.000259219768259735	1.86963072888977
THEM6	-52.18582	124.740005	-6.21938104957303	6.02718103846984e-06	0.000259710668906908	1.86681459530044
CASP6	255.9528755	425.73978925	6.21845952576446	6.03871637027149e-06	0.000259710668906908	1.86579080008639
ANO5	31.059497	53.5495375	6.21835391752253	6.04003979132988e-06	0.000259710668906908	1.8656734617264
HEYL	-29.9798145	50.72161425	-6.21725340504074	6.05384856685763e-06	0.000259829412942503	1.86445059521419
ABCC1	-57.043058	116.641687	-6.21512041400446	6.0807051377142e-06	0.000260506711910816	1.86207984735254
GEMIN6	-46.427216	143.7770465	-6.21123622723037	6.12992678774798e-06	0.000262137960086968	1.85776062778837
NDUFS3	451.96238	1194.828811	6.20987936485381	6.14721795937379e-06	0.000262400302004486	1.85625116360174
CPNE5	34.751029	59.0678755	6.20872018687705	6.16202973588238e-06	0.000262556049615858	1.85496135755879
DHRS7B	113.530186	182.39993	6.20543532437331	6.20420317732517e-06	0.000263874970579906	1.8513050257704
GALNT6	-53.8349615	79.96550575	-6.20282345977097	6.23794832019778e-06	0.000264831307745581	1.8483964291878
SLC7A6	-22.516257	50.9123705	-6.20188328184377	6.25014159446329e-06	0.000264870865408606	1.84734914152778
PTPRH	157.984868	178.667937	6.19810808553395	6.29935029054365e-06	0.000266476113010048	1.84314227378046
TRIM59	-109.086499	159.1677565	-6.19613506917477	6.32522665656178e-06	0.000267090360794135	1.84094264644184
C5orf30	262.900455	389.0984685	6.18933893426046	6.4152000264052e-06	0.000270404130145252	1.83336064220464
SLC12A7	-214.766093	477.3600185	-6.1875630817342	6.43892689080102e-06	0.000270918712829409	1.83137808585066
DPEP1	-510.61916	274.668687	-6.18422787014774	6.48373267722787e-06	0.000271724404883563	1.82765314983456
PFKFB2	31.851905	81.275543	6.18401703817161	6.48657579804835e-06	0.000271724404883563	1.82741761533857
SYTL2	275.77589	403.593197	6.18356066474112	6.49273450444569e-06	0.000271724404883563	1.82690774298622
INO80E	-64.18179	151.188705	-6.17530866430782	6.60513926675181e-06	0.000275937611996452	1.81768199995911
TEAD4	-63.4781815	73.59767775	-6.17191300439552	6.65197356919549e-06	0.000277401450970706	1.81388213098943
MAMDC2	100.689224	101.831001	6.1689401295011	6.69325740568231e-06	0.000278584904993536	1.81055368955992
PRRG1	-55.267601	115.3747095	-6.16816667012277	6.70404150622199e-06	0.000278584904993536	1.80968746382442
KIAA1654	14.8229205	32.26835125	6.16454324800446	6.75480051657042e-06	0.000280199132539217	1.80562804179837
IGSF9	38.536845	71.9982795	6.1595758973768	6.82503003608292e-06	0.000282613919803997	1.80005918101441
CDX2	117.099387	206.7851975	6.15854940635827	6.83963630134291e-06	0.000282720994389429	1.79890784176594
BUB3	-191.652177	386.6971385	-6.15566438790234	6.88086076131026e-06	0.000283583289760133	1.79567092492147
ESRP2 /// MIR6773	142.465636	275.636622	6.15540279516786	6.88461132878554e-06	0.000283583289760133	1.79537735129944
CDH13	-22.64161	47.941335	-6.15122977786373	6.94472714441725e-06	0.000285559409854359	1.79069251646352
IMPDH1	-180.175109	303.7437045	-6.14596351029966	7.02136446181832e-06	0.00028819433425279	1.78477591935472
UBE2K	124.254909	378.7354175	6.14514770654645	7.03331410974071e-06	0.00028819433425279	1.78385893049049
LOC100996643 /// LOC101928195 /// MTHFD1L	-74.01179	104.139841	-6.14386097559615	7.05220433644689e-06	0.000288465819118662	1.78241236386655
CAMSAP2	-57.296494	79.565455	-6.14155489119644	7.08619029834254e-06	0.000289352770515654	1.77981908353145
C9orf114	-14.8033635	63.42514675	-6.1260098034174	7.31973001749602e-06	0.000298370970557203	1.7623133211939
PAQR5	171.805084	218.760589	6.12453645560133	7.34227193548168e-06	0.000298772034468043	1.76065190903648
PDE3A	64.19556	89.331106	6.12115918543017	7.39421355603752e-06	0.000300365980721939	1.7568420902942
SIRT6	38.895797	115.6565635	6.11450351595969	7.49768645502939e-06	0.000303935264670463	1.74932803676136
NDUFB10	615.916174	1131.8641985	6.11385011140195	7.50792469275252e-06	0.000303935264670463	1.74858993681081
RP4-781L3.1	-929.980255	910.0283565	-6.1083066021607	7.59536742718518e-06	0.000306946807366659	1.7423248071106
PHLPP1	33.262572	77.3791825	6.10394182442089	7.66495428444591e-06	0.000309192858513139	1.73738799450631
HSD17B11	1044.660996	1486.728746	6.10317559824006	7.67723764335345e-06	0.000309192858513139	1.73652099855406
FHL2	-309.044789	950.1872805	-6.10183739025121	7.69873905315299e-06	0.00030941838000786	1.73500654592255
PLCG2	10.9525655	34.85413625	6.10038969845596	7.72206938641539e-06	0.00030941838000786	1.73336783073224
IQGAP2	287.606004	398.546673	6.10037516578505	7.72230395682883e-06	0.00030941838000786	1.73335137857646
ASCL2	-408.2785645	254.13803175	-6.09872693967169	7.74895545849869e-06	0.000309644612833139	1.73148520934694
WISP1	-26.238702	35.8442655	-6.09832853805809	7.75541173358613e-06	0.000309644612833139	1.73103405484023
CCL15 /// CCL15-CCL14	688.062361	846.8867775	6.09758686392929	7.76744564504899e-06	0.000309644612833139	1.73019409926245
KRT82	-47.337445	70.6392415	-6.09523116963536	7.80579520606801e-06	0.000309884198358648	1.72752559441396
NAT2	303.549426	322.069388	6.09500248378474	7.80952846425199e-06	0.000309884198358648	1.72726648888189
FAN1	-25.887943	62.0780735	-6.09479105114092	7.81298170181455e-06	0.000309884198358648	1.72702692327354
SH3BP4	-146.65361	279.8962155	-6.09274469576261	7.8464852670069e-06	0.000310689113602698	1.72470787047196
PLEKHH1	86.262279	153.9550255	6.0834847968444	7.99994988347342e-06	0.000316233313040832	1.71420466201094
PHGR1	824.874373	1592.4236805	6.07994111893246	8.05949372574748e-06	0.000318052504076478	1.71018113509813
PKP2	134.9385525	282.58987725	6.07906951690011	8.07420888195939e-06	0.000318099485600812	1.7091911663401
SERPINA6	27.630525	38.7624225	6.07502780658343	8.14280687819826e-06	0.000320265581563918	1.70459880600609
SPIN3	-12.3334415	33.25670575	-6.07344985285157	8.16975126854127e-06	0.000320788897889968	1.70280507807795
ECH1	578.97386	925.621309	6.0715380881119	8.20251862723773e-06	0.000321538730187719	1.70063129775484
KRT8	1790.390026	3029.422686	6.06723532186547	8.27676309415175e-06	0.000322905637457926	1.69573643377174
METTL7A	551.834093	537.6131175	6.0671481011847	8.27827522297751e-06	0.000322905637457926	1.69563717661847
HRCT1	561.092539	443.3834265	6.06713077404673	8.27857565421468e-06	0.000322905637457926	1.69561745817017
MRPL35	136.443719	223.1259485	6.06606159005499	8.29713571266662e-06	0.000323093761526356	1.6944006129627
PPP1R14D	469.284476	715.489919	6.06218507716385	8.36478828886596e-06	0.00032518978603988	1.68998701833267
EPN3	91.9229155	141.88948925	6.06116373686193	8.38270693926114e-06	0.000325348625761423	1.68882372747677
ZNF195	-50.180895	131.8202595	-6.05605789974487	8.47287916651626e-06	0.00032830661943404	1.68300546671196
ACER3	48.172402	108.1525795	6.0544535731873	8.50141817941334e-06	0.000328870650624674	1.68117632606371
RASD2	27.01405	52.017476	6.04938072269919	8.59231060814574e-06	0.000331820030360653	1.67538959542072
PRKAR2A	319.578869	756.1799845	6.04862831993065	8.60587663775502e-06	0.000331820030360653	1.67453091921032
INSM1	69.159043	56.7357795	6.04653901285666	8.64366311117526e-06	0.000332386890427202	1.67214597730837
KRT27	7.42375599999999	21.370802	6.04625336116519	8.64884255703434e-06	0.000332386890427202	1.6718198456567
ITSN1	12.4358835	35.83811125	6.04481745654863	8.67492684194444e-06	0.000332444849657149	1.67018023710961
CBFB	-216.2847185	279.98803925	-6.04396710655802	8.69041223643221e-06	0.000332444849657149	1.66920907913575
EPB41L3	103.106739	134.0061555	6.04282571238547	8.71124244620917e-06	0.000332444849657149	1.66790532589023
GTF3A	-1342.55338	1478.203409	-6.04250933150826	8.71702542095225e-06	0.000332444849657149	1.66754389985334
TMEM9	-272.9108975	341.50802625	-6.04093317236863	8.74589419302326e-06	0.000332444849657149	1.66574306670825
PCDH17	-42.446825	78.1929425	-6.04081953960485	8.74797927719242e-06	0.000332444849657149	1.66561321899784
LUM	-917.3044765	1188.14871675	-6.04074798057134	8.74929259939521e-06	0.000332444849657149	1.66553144759022
GDPD2	41.352663	54.8660395	6.03889553869885	8.78336113859927e-06	0.000333201054806217	1.66341432089908
FASTKD1	176.043578	479.142888	6.0369791256072	8.81874984788581e-06	0.000333526341881286	1.66122343793483
DPM2	-55.182242	137.587313	-6.03689552474954	8.82029696641836e-06	0.000333526341881286	1.66112784878852
ENTPD5	178.114652	163.299288	6.03297021282883	8.89325411157455e-06	0.000335745323762815	1.65663824622129
GRAMD3	52.934564	103.4836375	6.02985417015579	8.95161181573953e-06	0.000337406906900952	1.65307229269608
NUP155	-72.490374	123.497954	-6.02309071957634	9.07963826380182e-06	0.00034168494714339	1.64532633511398
ABCD3	343.915283	622.375853	6.01931431676243	9.15194045627479e-06	0.000343855654203807	1.64099779235378
CLCA4	2261.869257	1621.5111655	6.01240847577102	9.2856940106759e-06	0.000348324598295211	1.63307567770963
TINAG	44.776969	64.0149835	6.01091574398728	9.31486886361514e-06	0.000348862604573612	1.63136215418157
SMPD3	82.83749	128.819567	6.00710678874924	9.38974143602882e-06	0.000351107660692207	1.62698800904714
VEGFA	-36.7499595	97.47652725	-6.00261773440344	9.47877802506412e-06	0.000353874379602394	1.62182952310065
MSRA	50.530413	125.0262335	5.99922764917042	9.54659273427207e-06	0.000355841301283802	1.61793150564639
CHRNA2	8.81067600000001	33.960266	5.99762956976759	9.57873332987746e-06	0.000356002844344432	1.61609327630508
MCM3	-72.697051	219.7650305	-5.99750720078576	9.58119899957592e-06	0.000356002844344432	1.61595249963844
MAP3K7CL	-18.742621	45.8946575	-5.9964794688845	9.60193303212426e-06	0.000356210512485115	1.61477006285598
S100A10	730.3309795	2793.33267725	5.98125036615594	9.9146397509732e-06	0.000367232010933684	1.59722641203314
TTTY13	10.610987	26.2588625	5.97840817074537	9.97415013130656e-06	0.000368855363346431	1.59394766818268
C1orf115	160.133584	178.3702855	5.97548762132715	1.00356838703225e-05	0.000370179583777619	1.59057703264499
LOC101926967	14.898169	36.5801235	5.97493069434599	1.00474621472372e-05	0.000370179583777619	1.5899341046613
COX5A	698.557567999999	2121.6980625	5.97384764522354	1.00704079401987e-05	0.000370179583777619	1.58868365183085
PEX11A	68.447241	116.771928	5.97372951945311	1.0072913844289e-05	0.000370179583777619	1.58854725503834
CPNE8	48.797124	80.954285	5.96782288230226	1.01990376733569e-05	0.000374229900276685	1.5817238351283
IFITM2	-1916.038559	2183.6531855	-5.96420445319003	1.02771026975713e-05	0.000376506939948405	1.57754070356786
VPS4B	320.747916	759.385277	5.96296950838008	1.03038861695697e-05	0.000376901092858912	1.57611249449254
DARS	-464.2001905	930.06550575	-5.9606899321901	1.03535142870455e-05	0.000378128347874704	1.57347545767811
CEP170B	102.997192	197.821506	5.95956755813594	1.0378039465385e-05	0.000378436415854038	1.57217674303772
LARS2	64.4385705	152.09004325	5.95420722688428	1.04959955117778e-05	0.000382145223586708	1.56597112597753
UNC5C	12.096437	28.8105865	5.9531757626768	1.05188509562017e-05	0.000382385431978152	1.56477641850349
SETD3	39.9767405	214.78534975	5.95077370884245	1.05722748335642e-05	0.000383734419884922	1.56199347040068
FAM220A	-223.237831	355.5261235	-5.94738532926448	1.06481102549565e-05	0.000385891453307514	1.55806604251454
GLCCI1	16.470663	37.8196595	5.94054093745993	1.08030054344425e-05	0.000390902596643213	1.55012654011811
TRIM28	-174.662288	479.259157	-5.93806113342296	1.08596958847872e-05	0.000392015391617927	1.54724789970583
PLEKHG6	48.634553	119.8375485	5.93733728493929	1.08763012852229e-05	0.000392015391617927	1.54640742481148
ATPAF2	20.9224625	59.10298125	5.93658314941369	1.08936292512526e-05	0.000392015391617927	1.54553168349313
TMEM74B	-22.929563	35.9842225	-5.93628759669139	1.09004279812128e-05	0.000392015391617927	1.54518844462537
NAAA	104.840261	126.836038	5.93486278640023	1.09332647804054e-05	0.000392596011656695	1.54353352849824
NOTCH3	-86.5658465	89.83927925	-5.93125137658062	1.10169512403913e-05	0.0003949980078872	1.53933725438409
LPCAT1	-72.69634	123.088595	-5.92656215938093	1.11265971672848e-05	0.000398196715419985	1.53388514711951
KRT8P12	27.8660175	69.18642575	5.92599106843695	1.11400271575829e-05	0.000398196715419985	1.53322087695931
MXI1	616.541979	624.1703955	5.92423053490515	1.11815334943135e-05	0.000399073850965484	1.5311727281524
FABP6	-15.12355	35.386062	-5.91816885338808	1.13256637196282e-05	0.000403254369208009	1.52411652614864
MASP2	13.201448	41.254546	5.91786425016512	1.13329565495958e-05	0.000403254369208009	1.52376177449238
LOC101929340	21.089587	39.0427525	5.91620119388591	1.13728587621259e-05	0.000404062897409669	1.52182462828456
IMPA2	375.481746	511.943175	5.91356418778862	1.14364255346367e-05	0.000405708489554531	1.51875200206974
ASUN	-117.338081	277.8936895	-5.91042755064701	1.15125120561105e-05	0.000407792595722469	1.51509559113812
CSNK1E /// CSNK1E	-120.947408	257.8236885	-5.90930654904569	1.15398306324777e-05	0.000408145588685526	1.51378840158101
HSBP1L1	168.838589	224.4358645	5.9084272301728	1.15613060782425e-05	0.000408291169610006	1.51276287894701
TMEM61	67.021611	78.7840035	5.9048669887858	1.164867794147e-05	0.00041075997778617	1.50860926723567
C2CD2L	12.9828355	51.53455625	5.89970598687728	1.17765407414376e-05	0.000414647063231456	1.50258408396865
RHBDF2	-82.116459	97.8989735	-5.89874695705331	1.18004589983629e-05	0.000414868154920023	1.50146394580877
GPN3	-76.497103	201.5082255	-5.89248885929088	1.19577671161468e-05	0.000419771168017571	1.49415051149701
TNFRSF11B	-78.2412285	102.67525675	-5.88748458334667	1.20851081299273e-05	0.000423040542638786	1.48829730557962
VAMP8	409.233793	1601.2821455	5.88741562223567	1.20868726468225e-05	0.000423040542638786	1.4882166146063
CTDP1	27.125748	71.01796	5.88126532441735	1.22453107276057e-05	0.000426937680298094	1.48101677385475
NARS	892.362617	2071.8222095	5.88106638744632	1.22504710405894e-05	0.000426937680298094	1.4807837756973
RERGL	29.48462	33.854901	5.8809814182831	1.22526757738611e-05	0.000426937680298094	1.48068425630276
LOC100996506 /// RETSAT	140.749191	159.0478275	5.87966284352283	1.22869417383938e-05	0.000427395775448792	1.47913972184514
PDP1	-138.5621665	178.99478225	-5.87907822391584	1.23021658154265e-05	0.000427395775448792	1.47845481862183
ROBO1	-112.20505	198.891299	-5.8730283992513	1.24608521664272e-05	0.000432270269844199	1.47136364489555
SLC25A11	76.6010345	167.45928525	5.86873696809176	1.25746899818225e-05	0.000435576890091997	1.46632957317828
TCEB1	-407.7615385	910.52198025	-5.8657568993806	1.26543698262238e-05	0.00043769232104821	1.46283186341588
PPARD	35.3568135	80.13069775	5.85987005695678	1.28132979724196e-05	0.000442146818755904	1.45591781109376
ZNF12	-91.1789765	189.58822075	-5.85959573012147	1.28207538431771e-05	0.000442146818755904	1.45559546542138
HOOK1	140.921504	332.7888525	5.85812482613454	1.2860807327067e-05	0.00044266874023589	1.45386686169906
HAGLR	13.845729	40.2794175	5.85765860124717	1.28735296905335e-05	0.00044266874023589	1.4533188744414
POLR2G	-129.094314	649.875262	-5.85600427534584	1.29187774436627e-05	0.000443576124780944	1.45137411448869
GMFB	194.872698	539.148206	5.84812778916147	1.3136460202728e-05	0.000450392921236388	1.44210812980028
TLCD2	125.96976	185.499992	5.84702750995054	1.31671672612609e-05	0.000450788608420461	1.44081286782649
KIF1C	61.657331	115.3076695	5.84142067877594	1.33247943568843e-05	0.000455522039642324	1.4342090826624
UQCRC2	635.116851	1106.3324505	5.83793888684237	1.3423653829456e-05	0.0004582356140331	1.43010536751717
SLC30A10	63.008371	61.8630515	5.83554155864899	1.34921595586062e-05	0.000459906656258578	1.42727856717759
COX6A1	744.238594000001	2168.6359995	5.83099908467416	1.36229513639558e-05	0.000463692932098755	1.42191951382589
ESRP1	300.0464135	788.31818875	5.82919683335794	1.36752039622037e-05	0.000464798839871431	1.41979226001611
NEU4	51.771368	67.989702	5.82811133872322	1.37067749624721e-05	0.000465199635089963	1.41851073697072
ITPKA	28.127248	49.264186	5.82642968486547	1.37558328301088e-05	0.000465676029798822	1.41652497976348
CBR4	116.991174	174.382215	5.8262731020667	1.37604098941404e-05	0.000465676029798822	1.41634005549955
MIR6778 /// SHMT1	65.318293	135.4434585	5.82509384099433	1.37949311104917e-05	0.000466173534078687	1.41494720780568
PPAT	-59.8839875	99.58591825	-5.82249967892931	1.38711850136274e-05	0.000468077864448375	1.41188232040902
RPS21	-912.399982	3200.728145	-5.81747104879856	1.40202341831574e-05	0.000472429667604385	1.40593779776386
CALCOCO2	44.078941	109.181748	5.80916163195801	1.42701410794134e-05	0.000480162686963954	1.39610505527795
ACOX1	164.046596	219.249783	5.80614476820245	1.43620018032287e-05	0.000482563260588484	1.39253207703519
TSPAN5	-38.029412	57.784198	-5.79806535204237	1.46110155002899e-05	0.00049022979253469	1.38295534522062
TMEM100	81.367908	104.705937	5.79450740250185	1.47220762904575e-05	0.000493252470586268	1.37873432801473
RNF114	-269.268951	396.4338855	-5.79368603669282	1.47478380245048e-05	0.000493412731630658	1.37775956990999
SUCLG2	985.759089	1517.2776215	5.79277530081152	1.47764569354162e-05	0.000493667993069587	1.3766786110027
KLHL13	31.55082	52.435387	5.79140709596867	1.48195585619686e-05	0.000494405698407802	1.3750544009699
SDHD	424.358933	964.8770665	5.78847548290211	1.49123463926818e-05	0.000496320756212238	1.37157312931963
MVP	508.227135	1025.5735415	5.78770038277613	1.49369784861736e-05	0.000496320756212238	1.37065244681319
CAMTA2	88.732063	156.9200065	5.78750730868459	1.49431207314809e-05	0.000496320756212238	1.37042309211822
SLC16A9	228.322338	243.70813	5.78693415360589	1.4961369734459e-05	0.000496320756212238	1.36974219617357
STK25	-52.3278650000001	177.4732575	-5.78624719558923	1.49832723276215e-05	0.000496347274853041	1.36892602762275
GAK	260.825003	460.8607975	5.7840150317415	1.50546689958901e-05	0.00049801099125645	1.36627343336706
ARNTL2	-25.928878	42.498722	-5.78284678203642	1.50921751070895e-05	0.000498550503537562	1.36488478854798
TMPRSS2	129.962135	175.352057	5.77359359092946	1.53926548184043e-05	0.000507763311821695	1.35387735130192
UBP1	157.496536	533.643478	5.7686722442179	1.55549615585646e-05	0.000512293303998508	1.34801678610249
ZNF703	-473.334063	689.6201475	-5.76803665128371	1.55760512541344e-05	0.000512293303998508	1.34725957824223
TMEM216	-61.588096	146.696043	-5.76681689183363	1.56166065259732e-05	0.000512293303998508	1.34580622730905
PARM1	596.4076635	726.61644775	5.76680193331297	1.56171045479137e-05	0.000512293303998508	1.34578840249376
SLC52A2	-115.4206045	233.82687475	-5.76250947104983	1.57606916127874e-05	0.000515843428055981	1.34067178797197
GP2	18.9710515	37.14407625	5.76166758412399	1.57890121654348e-05	0.000515843428055981	1.33966787382356
NUDT16	22.690602	60.328175	5.76160482755554	1.57911253486525e-05	0.000515843428055981	1.33959303424327
METTL5	-306.16972	613.911846	-5.75919321170538	1.58725513253985e-05	0.000517784198576106	1.3367165596883
POC5	-37.055986	81.011798	-5.75837309430389	1.59003399438803e-05	0.000517972292908676	1.33573812188455
PDE6A	35.54233	38.626363	5.75755661215619	1.59280550020463e-05	0.00051815747392549	1.33476390209774
ADCY3	-36.3421055	78.92344525	-5.75474815828316	1.60237657554764e-05	0.000520551064321553	1.33141197138142
RTN4IP1	46.5702455	108.10283975	5.75104252292497	1.61509562166978e-05	0.00052367108078448	1.32698709188702
LOC389906 /// LOC441528	-16.2769225	41.95777975	-5.75065442476517	1.61643369323781e-05	0.00052367108078448	1.32652352446578
LAMB1	-191.082034	385.7563675	-5.7487368879922	1.62306163200662e-05	0.000525095042431854	1.32423271135612
AKNA	22.852082	61.924942	5.74427788495036	1.63858219315494e-05	0.000529388093173136	1.31890316726947
CD1D	30.531278	64.582523	5.7431478265599	1.64253975831888e-05	0.000529938753301234	1.31755192279738
UGT1A1 /// UGT1A10 /// UGT1A3 /// UGT1A4 /// UGT1A5 /// UGT1A6 /// UGT1A7 /// UGT1A8 /// UGT1A9	346.538747	327.8763185	5.74136746760349	1.64879465018625e-05	0.000531193134092731	1.31542263331863
TP53INP2	328.531429	358.7947335	5.74075710458089	1.65094464720147e-05	0.000531193134092731	1.31469251605263
SLC22A18AS	96.9235179999999	128.747753	5.73859806589933	1.65857295811258e-05	0.00053291852424601	1.31210933816801
PACSIN2	61.810515	112.0918965	5.73568580689565	1.66891989787787e-05	0.000535002134667287	1.30862365670924
SLC44A4	258.1435585	313.98229025	5.73549307065472	1.66960700189536e-05	0.000535002134667287	1.30839291753038
PFN1	861.288076	2526.350254	5.73365465056112	1.67617557468328e-05	0.000535589606410989	1.30619167302327
OXNAD1	51.014498	122.790744	5.73310742901502	1.6781358850281e-05	0.000535589606410989	1.3055363374954
CA7	87.201466	67.071528	5.73306949770986	1.67827185342219e-05	0.000535589606410989	1.30549091016727
PPP2R3A	52.436323	75.9560555	5.72962481165678	1.69066692055911e-05	0.000538814173056236	1.30136441425813
ATP5G3	1190.271648	3376.12284	5.72881821138683	1.69358287502009e-05	0.000539013115297329	1.3003978577393
CEACAM7	701.980949	541.5254985	5.72742566571495	1.69862924491362e-05	0.000539888646491464	1.29872888498268
CXCL5	-10.782764	24.88698	-5.72546325696659	1.70576692161914e-05	0.000541425613987615	1.29637634279967
KIFC3	-15.9311005	32.81408475	-5.72276848753076	1.71561853218725e-05	0.000543818704542372	1.29314472767729
GGA1	28.909837	93.9428675	5.7210805662862	1.72181900533976e-05	0.000544374339384519	1.29111988462735
ZNF202	-12.6932675	46.01059325	-5.72103126350661	1.72200046131838e-05	0.000544374339384519	1.29106073302255
CHODL	28.320445	51.9726805	5.71899390680988	1.72951602026179e-05	0.000546016332839695	1.2886160115978
FAM107A	55.3608875	64.69726525	5.71708982934183	1.73657036036623e-05	0.000547480252297891	1.28633055077158
ZYX	-86.152507	167.143489	-5.7155318517677	1.74236441075523e-05	0.000547480252297891	1.28446003332737
TACO1	35.5370895	117.31771925	5.71525108983219	1.74341065998601e-05	0.000547480252297891	1.28412290291169
DUSP14	-106.590276	118.120691	-5.71523680780176	1.74346389868674e-05	0.000547480252297891	1.28410575310805
RPL30	-1058.977019	7365.4084575	-5.71348066613437	1.7500229477018e-05	0.000548807196399286	1.28199670889552
AIDA	-262.0379605	671.81349875	-5.71259565672592	1.75333797811031e-05	0.000549114637085946	1.28093364602585
HTRA3	-82.767928	91.7023915	-5.70639742804626	1.77673637572516e-05	0.000555702653684252	1.27348450308513
RP11-388M20.6	7.81829900000001	28.6111365	5.7050880183278	1.7817202745977e-05	0.000556485135372942	1.27190995688875
CEP95	-14.9999505	51.09856775	-5.70449812966226	1.78397020438435e-05	0.000556485135372942	1.27120052472607
DOCK11	-44.8015685	91.39886025	-5.70134577907632	1.79604329002294e-05	0.000559509114984629	1.26740828798977
LOC284112 /// MIR195 /// MIR497 /// MIR497HG	8.68787100000001	38.2050145	5.69915688161685	1.80447576931902e-05	0.000560768381935245	1.2647740336518
CDH16	12.540834	34.123389	5.69905894208327	1.80485401838852e-05	0.000560768381935245	1.2646561472647
FGD4	93.776595	161.7264595	5.69706692737523	1.81256499351036e-05	0.000561629270451376	1.26225805892063
HOMER1	-52.783844	60.9630925	-5.69655492366859	1.81455238586111e-05	0.000561629270451376	1.26164156895334
LOC344887	20.084083	38.2151005	5.69649414336979	1.81478845894152e-05	0.000561629270451376	1.26156838192764
CYB5D1	24.781128	62.565606	5.69542256714834	1.81895568267076e-05	0.000562179207048834	1.26027796329204
MGLL	405.5227185	800.46989725	5.69336288111143	1.82699313476626e-05	0.000563922290416043	1.25779706524257
FAM120AOS	32.1389795	93.22196975	5.69157415512652	1.83400278928128e-05	0.000565343979081201	1.25564192774821
TMEM117	-38.580168	106.657207	-5.68450553443221	1.86197435836768e-05	0.000573215142785443	1.24711977351349
NECAB3	-12.0274895	84.70577525	-5.6812233778533	1.87511076699327e-05	0.000575905705533491	1.24315968339152
EDNRA	-32.247479	39.9645815	-5.68109879347541	1.87561126887183e-05	0.000575905705533491	1.24300932826099
CRNDE	-131.8364955	92.10193175	-5.67910358623921	1.88364545964691e-05	0.000577129831444526	1.24060102922689
SMIM12	104.0702	283.29825	5.67889050387787	1.88450557206376e-05	0.000577129831444526	1.24034378807151
HABP4	-19.4024185	46.95413725	-5.6762831461958	1.89506292663641e-05	0.000579608322945231	1.23719543342646
RAPSN	14.011366	31.384083	5.67456906142472	1.90203640105889e-05	0.000580985664323443	1.23512503794366
ITM2C	1200.684013	1348.9286525	5.67297298357879	1.90855345235898e-05	0.00058222019713986	1.23319671070323
PRPF4	-52.788942	143.310401	-5.67223324220222	1.91158170383652e-05	0.000582295935292335	1.23230282681131
ZNF746	-22.4181315	58.03228925	-5.67170352322588	1.91375322270823e-05	0.000582295935292335	1.23166266873191
CKAP2L	-28.562576	64.158147	-5.66965092130154	1.92219154451104e-05	0.000584107818177	1.22918165710163
WNT2	-55.992559	45.6768595	-5.66635797404191	1.93580878714589e-05	0.000587486744176403	1.22519985853714
ZNF786	-31.293413	74.1214915	-5.66416304547832	1.94494034760237e-05	0.000589497383706285	1.22254470407437
MYO5C	386.00118	654.268542	5.66320368772507	1.94894542890618e-05	0.000589951048749979	1.22138392259312
DAO	10.994709	43.0463265	5.66119352434355	1.9573648208402e-05	0.000591738053806702	1.21895118198812
OR7E14P	41.839755	84.4182975	5.65997186002213	1.9624998719844e-05	0.000592528844532388	1.217472348673
SUMO4	-528.389688	1265.354186	-5.65767558622568	1.97218928412685e-05	0.00059469092259825	1.21469197629856
LINC01207	426.862074	466.942389	5.6564434673256	1.97740857754554e-05	0.000595501277130232	1.21319971742893
MBOAT1	167.286335	245.6044645	5.65484137854223	1.98421626946013e-05	0.000596655596719424	1.21125897334873
ZNF319	-20.654279	66.4756775	-5.65410793751773	1.98734086828618e-05	0.000596655596719424	1.21037034298062
PLS1	1281.41473	2349.444781	5.65333296374883	1.99064788842938e-05	0.000596655596719424	1.20943128824134
LRIF1	-54.559739	112.0078885	-5.65315952042943	1.99138879007121e-05	0.000596655596719424	1.2092211081242
GUK1	-146.23378	354.8678085	-5.65205896951361	1.99609663349541e-05	0.000597072023834295	1.20788732663931
HAR1A	-47.404447	51.1800375	-5.65164841428763	1.99785579403737e-05	0.000597072023834295	1.20738971085102
FABP2	33.861956	47.171394	5.65008398053479	2.00457371822668e-05	0.000598319465135678	1.205493256052
TMEFF2	11.411218	33.341869	5.6484190844888	2.01174849556986e-05	0.000599699931759228	1.20347454099796
UGT2B28	451.696507	407.1318145	5.64714185020048	2.0172705155155e-05	0.000599784211396066	1.20192553928246
CEACAM1	521.453776	433.883509	5.6470267830627	2.01776876178356e-05	0.000599784211396066	1.2017859741781
TIAM1	9.59417299999999	35.1348115	5.64658531107427	2.01968152817043e-05	0.000599784211396066	1.20125049035578
MAN2C1	15.98936	49.359264	5.64556107541352	2.02412640113214e-05	0.000600346191105019	1.20000800974464
MORC4	-50.164861	102.0258625	-5.63991534728381	2.04880785332327e-05	0.000606901268389966	1.19315594712607
ATP5I	800.576263	1520.902861	5.63866160447153	2.05433060157057e-05	0.000607771770426915	1.19163354775098
SLC25A4	84.4794845	221.06491375	5.63623851280018	2.06504764995134e-05	0.000610174883503211	1.18869043763015
PMAIP1	-183.8106715	155.06244625	-5.63425965891873	2.07384240998809e-05	0.000611234908035811	1.18628613104299
ZNF121	-270.001667	398.3570655	-5.63408344757991	2.07462741863668e-05	0.000611234908035811	1.18607200069644
PTPRR	109.7608385	122.35926125	5.63367874081274	2.07643151156723e-05	0.000611234908035811	1.18558018404336
MPDU1	57.658836	119.0972795	5.63161301089517	2.08566517250597e-05	0.000613041883667245	1.1830693701872
GUCA2A	3654.219166	2730.316577	5.63114055055004	2.08778294565248e-05	0.000613041883667245	1.1824950068899
SERPINE2	-435.149595	341.599028	-5.63036893633616	2.09124639955133e-05	0.000613293208446975	1.18155688146449
ATP8B1	589.05565	919.2371915	5.62693713454965	2.10672184492736e-05	0.000616777500381793	1.17738323299059
SMAD1	87.072256	305.638365	5.62657271094896	2.10837206763164e-05	0.000616777500381793	1.17693991003113
SLC41A2	44.699242	91.00712	5.61947445955715	2.14078084229599e-05	0.000625480315662134	1.16830016409894
CBX3	-179.6142595	426.87835325	-5.61740614668095	2.15032000134457e-05	0.000627487920987895	1.16578100657983
HIC1	8.68151100000001	33.3272015	5.61560892300534	2.15864426942143e-05	0.000629136471087881	1.16359141448756
C15orf48	2846.188041	4531.4456805	5.61495706116631	2.16167168140282e-05	0.000629239083497455	1.16279709738923
IL6R	103.303946	109.821596	5.61422168825202	2.16509216615032e-05	0.000629455719998213	1.16190092875026
CIDEC	120.014844	117.550556	5.61260873431995	2.1726140450422e-05	0.000630862744930771	1.15993495309044
HADH	424.50558	697.835013	5.61194672044465	2.17570904302318e-05	0.000630982449961839	1.15912791321017
DHCR24	226.722692	389.343382	5.60843758930763	2.19219032339011e-05	0.000634979266085411	1.15484874877401
GNPDA1	-186.904356	237.546043	-5.59979579436014	2.23332607525269e-05	0.000646098761253915	1.14430133446608
FAM129C	-19.941292	35.164063	-5.59523712239086	2.25534377274374e-05	0.000651061716200405	1.13873209878867
PCSK2	5.87290200000001	24.5941105	5.5950983655081	2.25601742645974e-05	0.000651061716200405	1.13856252473359
TDRD7	133.537007	309.5260745	5.58908762949763	2.28539795367899e-05	0.000658628523992045	1.13121356859057
COPS8	-45.896347	112.8141885	-5.58859200091758	2.28783802764243e-05	0.000658628523992045	1.13060730908684
ECHS1	949.477014000001	1844.072587	5.58550073521222	2.30311730831719e-05	0.000662216614811985	1.12682505175883
TLN2	34.064755	71.1260935	5.58039723070097	2.32857180854748e-05	0.000668718057839277	1.1205770642881
FAM53B-AS1	13.1503165	33.22094325	5.57913649673639	2.33490420945564e-05	0.000669718865931667	1.11903289654128
MLX	77.822903	195.6671415	5.57787340375496	2.34126616073929e-05	0.000670725701590598	1.11748555789185
GZF1	-47.6372195	85.16059125	-5.57599370507847	2.35076674593551e-05	0.000672628149201986	1.11518233129665
C2CD5	188.595783	526.3089385	5.57520221166184	2.35477901503115e-05	0.000672957502230043	1.11421231433092
MAGI3	10.524103	38.1217355	5.57292710951273	2.36635118061983e-05	0.000675443929225465	1.11142344054692
CCDC64B	158.746192	258.849294	5.56951411258341	2.38382058941703e-05	0.000679605578946529	1.10723799474234
TADA3	23.810758	119.2727125	5.56794888765201	2.39187634082133e-05	0.000681076652979634	1.10531783143746
FKBP10	-42.688385	50.6601835	-5.56542907641776	2.40490372596664e-05	0.000683388940710926	1.10222570657229
TCF7	-206.7557905	391.06321425	-5.56525468642926	2.40580800556398e-05	0.000683388940710926	1.10201166669372
AKAP7	110.460702	141.613941	5.56228245107378	2.42127389217536e-05	0.000686952496308378	1.09836282880376
EIF4E3	61.775825	109.87152	5.56098566809299	2.42805353147965e-05	0.000688046012775919	1.09677035649333
PAN3	-286.961833	432.4784535	-5.56011126425264	2.43263593241902e-05	0.000688515007587189	1.09569640572746
LOC101928419	8.66757	29.267587	5.559535520377	2.43565801400979e-05	0.00068854178472969	1.09498919820761
ETV7	-25.566571	47.883334	-5.55482046256169	2.46055259896573e-05	0.000694744263237383	1.08919531799446
GFRA3	10.2964845	31.83919325	5.55363951404711	2.46682850991235e-05	0.000694879020845543	1.08774355016841
PPFIBP1	-13.483467	32.7629755	-5.5536188067773	2.4669387007059e-05	0.000694879020845543	1.08771809203999
ANGPT2	-12.342329	32.337454	-5.55213681217459	2.47483803686744e-05	0.000696270222812466	1.08589588781328
UTP14A	-79.7179305	129.18249425	-5.54654112014731	2.50489866587142e-05	0.000703885503241287	1.07901214653544
XXbac-B476C20.9	22.425361	41.1999045	5.54398724046501	2.51874246632117e-05	0.000706931059759831	1.07586856561339
TCTA	77.435837	163.4200145	5.54272555231537	2.5256105992907e-05	0.000708013841422136	1.07431512436185
SERPINH1	-238.821857	233.7600995	-5.53958324626218	2.54279960944489e-05	0.000711560288513566	1.07044497152004
TMEM72	67.1101735	71.79625625	5.53930779441709	2.54431208605404e-05	0.000711560288513566	1.07010563432701
CXCL12	194.15977	247.9138585	5.53564828842535	2.56449373640281e-05	0.000716352644657886	1.06559611355713
DEGS1	-137.894032	307.325465	-5.53446783738737	2.57103868216387e-05	0.000716712836867358	1.06414096917555
LUZP6 /// MTPN	-561.374043	1574.4507405	-5.53418877276329	2.57258844016746e-05	0.000716712836867358	1.06379692978777
C11orf54	149.683495	269.2783865	5.53376836414497	2.57492494537805e-05	0.000716712836867358	1.06327861131878
ZBED8	-27.286369	63.8356505	-5.52675177673284	2.61424359796923e-05	0.000726796801704922	1.05462332266006
GLRX5	333.781378	695.639564	5.52527193961255	2.622614363462e-05	0.000728263162085316	1.05279676784669
C7orf55	102.779736	276.504051	5.52398089627034	2.6299396345049e-05	0.000729436087306075	1.0512029254052
PRR26	16.022802	47.1777315	5.52051552643205	2.64970566615805e-05	0.000734052735783713	1.04692334365131
XPOT	-238.9641285	342.22333925	-5.5191975549553	2.65726309805809e-05	0.000735091255765646	1.0452951514175
LINC00936	24.691015	62.1525515	5.51877249080326	2.65970518136294e-05	0.000735091255765646	1.04476997159318
C20orf24 /// TGIF2-C20orf24	-922.612029	2429.9270385	-5.51552240798224	2.6784537520667e-05	0.000739053271029535	1.04075334404674
P2RY2	13.703388	36.360462	5.514006385228	2.68724539806543e-05	0.000739053271029535	1.03887912612287
TGFBI	-3397.620302	2268.309464	-5.51376787518826	2.6886312427213e-05	0.000739053271029535	1.03858422582399
COX14	159.490076	458.14538	5.51363784884177	2.6893870593577e-05	0.000739053271029535	1.03842345350099
XKR4	18.529873	28.5622925	5.51306333185479	2.69272921569144e-05	0.000739053271029535	1.03771305088203
LINC00483	154.440119	275.9614955	5.51303503565537	2.69289393398091e-05	0.000739053271029535	1.03767806052309
MME	-20.682275	35.169269	-5.51079809121085	2.70594838548505e-05	0.000741770466510587	1.03491146665456
PAFAH2	36.113654	71.5057515	5.51008239062229	2.71013877394955e-05	0.000742054295265349	1.0340261213222
E2F3	-54.4342725	119.60341375	-5.50672186722987	2.72990351633373e-05	0.000745575078833625	1.02986783886025
SMIM14	295.082319	360.4226585	5.50647227991552	2.73137732821813e-05	0.000745575078833625	1.02955892251601
ABHD12B /// MIR4454	11.045653	32.8076245	5.50628101397673	2.73250730422868e-05	0.000745575078833625	1.02932218362693
CCNB1IP1	-137.447826	309.655398	-5.50398937949333	2.74608329952132e-05	0.000748411114771047	1.02648521950395
TSNARE1	-7.673804	25.397937	-5.49647395687842	2.79109259088315e-05	0.000758947472059377	1.0171749135069
DSCC1	-25.9593745	61.44665125	-5.49645664748927	2.79119712300749e-05	0.000758947472059377	1.01715345872571
TARBP1	-65.553559	128.3583525	-5.49500619747585	2.79997071174652e-05	0.000759635780072838	1.01535545637464
OPA1	28.5999025	126.01387275	5.4949703318563	2.80018801582972e-05	0.000759635780072838	1.0153109920673
SMYD5	-21.386697	59.1599465	-5.49383927790664	2.80704976024942e-05	0.000760619935035327	1.01390865506997
ANAPC7	-34.0187325	136.40456375	-5.49216767674113	2.81722237943431e-05	0.000762303448807882	1.01183570955804
NINJ1	-91.066785	182.0158935	-5.49127280500582	2.82268367785173e-05	0.000762303448807882	1.01072578137403
LOC283278 /// PLEKHA7	64.935271	130.4338665	5.49122332151546	2.82298598601898e-05	0.000762303448807882	1.01066440186251
GRB10	-21.8729965	61.32139475	-5.48778810139234	2.8440539434996e-05	0.000767111797604479	1.00640229134704
NKD2	-119.306688	80.193813	-5.48705008490419	2.84860111892225e-05	0.000767458170871148	1.00548635702832
PTGER4	233.7080625	341.70506325	5.48545625631708	2.85844666834834e-05	0.000767989909936691	1.00350796913267
NFYB	-38.7064715	106.51887275	-5.4853898420248	2.85885768452659e-05	0.000767989909936691	1.0034255207146
PROSER1	-150.5984895	211.61967875	-5.48514546365113	2.86037058292747e-05	0.000767989909936691	1.00312213642759
SIRT7	73.968174	239.15938	5.48283992185206	2.87468415677839e-05	0.000770952923231788	1.00025939888028
BID	-116.155629	219.1630305	-5.48142615338859	2.88349756294687e-05	0.000771805142338262	0.9985034944382
DBN1	-32.164438	64.206994	-5.48127766670781	2.88442483042233e-05	0.000771805142338262	0.998319053220876
PDHX	156.739513	471.4093805	5.4791550316778	2.89771366299283e-05	0.000773575475159388	0.995682021129047
MZT1	-252.869865	283.5188645	-5.4786649813891	2.90079053807591e-05	0.000773575475159388	0.99507310035193
LOC100130872 /// SPON2	-265.210216	218.498029	-5.47864627884612	2.9009080318477e-05	0.000773575475159388	0.995049860337623
IFI6	-895.440527	769.9319285	-5.47737228388278	2.90892305080648e-05	0.000774834316590809	0.993466633881866
P4HA1	-93.0714685	141.02219425	-5.47371103048616	2.93208336647818e-05	0.000779710714970476	0.988915116178687
FUCA1	426.4800865	708.05304025	5.47343132476405	2.93386047087105e-05	0.000779710714970476	0.988567301089348
EFNA4	-90.9823609999999	248.5329635	-5.46946053465477	2.95920809838845e-05	0.000785559531310341	0.983628130509736
CLDN22 /// WWC2	-15.498566	40.944967	-5.46783229243115	2.96966674335163e-05	0.000787447145474977	0.981602000561208
ACADSB	81.935068	142.2492125	5.46644647769908	2.97859802126163e-05	0.000788925962388215	0.979877173471493
LOXL3	35.291594	91.087635	5.46518582656246	2.98674653473262e-05	0.000790194358795401	0.978307836674245
PTCH2	23.84866	36.404839	5.4630820892061	3.0003953925894e-05	0.000792913479030367	0.975688354178867
BRINP3	53.197469	48.6412985	5.46249732608534	3.00420061355866e-05	0.000793028040750837	0.974960094890127
PCK2	305.600976	539.138892	5.4600827306979	3.01996547407446e-05	0.000796295829038467	0.971952343352513
CNTN3	82.465806	89.083737	5.4580686785013	3.03317997038416e-05	0.000798884578985838	0.96944274969188
PITX1	-75.83514	76.7778585	-5.45659987216565	3.04285434457987e-05	0.000800536176560609	0.967612107698295
MUC5B	92.1200205	93.45378825	5.45531077709485	3.05137106816645e-05	0.000801879860595249	0.96600513724338
FAM117A	70.713046	178.310252	5.45433425064121	3.05783897323358e-05	0.000802682730473815	0.964787617554297
RP11-672L10.6	11.314993	33.7471815	5.44712678176717	3.10601293301675e-05	0.000812606256871919	0.955796286917955
ZBTB39	-18.519915	49.1068775	-5.44686468527671	3.10777932688979e-05	0.000812606256871919	0.955469149914634
SLC26A2	2216.661076	1716.554657	5.44671027085315	3.10882048106167e-05	0.000812606256871919	0.955276411183121
TNFSF15	-121.8658935	96.82484925	-5.44655246586166	3.10988486537894e-05	0.000812606256871919	0.955079436068221
SPATA33	-12.0846595	36.60369725	-5.44610312614526	3.11291767619728e-05	0.000812606256871919	0.954518538063422
NBEAL1	16.7240785	40.02918825	5.4451557248672	3.11932207060271e-05	0.000813375333709267	0.953335808312426
TMEM251	101.946405	258.4717245	5.4443951365658	3.12447337669084e-05	0.000813816321370637	0.952386181174003
MDK	-151.194587	165.0902345	-5.44228632698833	3.1388014964303e-05	0.000816631670268123	0.949752713185991
NEK2	-83.1127875	179.66797175	-5.44178370198129	3.14222645234971e-05	0.000816631670268123	0.949124923597113
RPGRIP1L	-10.6740255	31.16362075	-5.44026732833367	3.15258242929149e-05	0.000818418749855805	0.947230672413559
TMEM30B	166.5660525	281.96796175	5.43867059134752	3.16352501084452e-05	0.000820354005017233	0.945235597310611
C16orf13	-33.228405	80.979674	-5.43524346437804	3.1871428840772e-05	0.000825568288915152	0.940952001104523
NPEPPS	116.054255	316.1858215	5.43403433821266	3.19551852167554e-05	0.000826129197582937	0.93944021420418
PJA2	155.329144	317.086287	5.43391690182843	3.19633320493398e-05	0.000826129197582937	0.939293368294906
BRIX1	-104.527152	174.589793	-5.42914202646402	3.22963829847245e-05	0.000833820996488167	0.93332068480027
RBM28	-43.918718	104.403112	-5.42845420025403	3.23446511966453e-05	0.000833838715801332	0.932459985084289
EGLN1	35.904547	87.5175095	5.42812222522016	3.2367973959465e-05	0.000833838715801332	0.932044544192374
BIN2	44.464359	82.1366905	5.42695116877378	3.24503835652885e-05	0.000834400502090959	0.930578904725231
NAA20	-348.131666	585.871021	-5.42569117585109	3.25392916668818e-05	0.000834400502090959	0.929001689318286
GSTA1	60.644304	80.229227	5.42555407662869	3.25489807421899e-05	0.000834400502090959	0.928830056562946
NUTF2 /// NUTF2P4	-217.7085325	800.36513175	-5.42549012310459	3.25535014751208e-05	0.000834400502090959	0.928749992846169
UQCRH /// UQCRHL	567.892822	2590.437202	5.42529692033869	3.25671624540604e-05	0.000834400502090959	0.928508117063926
TEX10	-27.5620005	76.11557325	-5.4245480914127	3.2620166105777e-05	0.000834849082489527	0.927570576297902
TP53RK	-57.4319915	110.98893175	-5.41874396734202	3.30339997118279e-05	0.000843937357959509	0.920300442555935
CAPRIN1	-27.389362	90.365566	-5.41856232932954	3.30470368486695e-05	0.000843937357959509	0.920072831503753
CAD	-24.9544315	61.04247275	-5.41757106872983	3.31182777889807e-05	0.000844839363987881	0.918830579007577
BMX	20.458926	35.345625	5.41665284368752	3.31844099588363e-05	0.000845609233187247	0.917679702210934
PACS1	-18.0425065	58.69726225	-5.41440383760768	3.33469587690122e-05	0.000848831677756673	0.914860242113818
DPP10-AS1	126.967794	115.445996	5.40873364887827	3.37604030356169e-05	0.000858426680429957	0.907747914354932
CDV3	-92.8939459999999	219.456706	-5.40373915453736	3.41289228119874e-05	0.000866021539831515	0.901478497015963
DNAJC22	54.2216	114.163256	5.40368775433678	3.41327367101962e-05	0.000866021539831515	0.901413953532482
C17orf85	24.456452	75.462167	5.40048637491973	3.43711407808329e-05	0.000871130637031454	0.897393059564062
GSTA3	39.255512	49.99585	5.39857867566371	3.45140150574887e-05	0.000873810155169142	0.894996164302268
LOC100506125	26.132595	43.3928545	5.39660152543551	3.46627321158734e-05	0.000876631676736928	0.892511340484154
GALNT12	329.2908785	396.03333375	5.39604833369769	3.47044593004666e-05	0.000876744234959156	0.891815983765831
MAN2A1	273.49265	449.138665	5.39411996962	3.48503178328045e-05	0.000879484415694809	0.889391632475061
RP1-101G11.2	12.492557	35.6103155	5.3896490142888	3.51909118961367e-05	0.000887127811143769	0.88376823242983
STOML1	-12.079544	51.089778	-5.38067254608629	3.5885052565926e-05	0.000903657854765074	0.872467479238743
GGCT	-381.067332	1126.855221	-5.37813555438241	3.60837629723388e-05	0.000905600069648778	0.869271045588107
AIM1	463.907518	716.041028	5.37801343192132	3.60933565874826e-05	0.000905600069648778	0.869117151567725
SLC4A2	-84.751922	115.175548	-5.37788340915312	3.61035736976538e-05	0.000905600069648778	0.868953299039373
RP1-305G21.1	-26.73626	38.574532	-5.37772286484627	3.61161932538501e-05	0.000905600069648778	0.868750979727469
PIK3R3	-14.3462885	64.03507575	-5.37412818923086	3.6399936778946e-05	0.000911742825389573	0.864219767340143
OSBPL3	-102.7035485	99.19839125	-5.37181160601471	3.65840022128713e-05	0.000915378438347588	0.861298446407667
PLXNA2	48.042405	92.8040295	5.37087658202127	3.66585645212539e-05	0.000916269327885115	0.860119073258591
SURF2	-70.685182	145.00321	-5.36971474755103	3.67514301721132e-05	0.000916783471726562	0.858653406147
EPB41L4B	68.518321	104.626245	5.36932279934032	3.67828129218191e-05	0.000916783471726562	0.858158906310966
ZNF259P1 /// ZPR1	-65.289398	104.789944	-5.36915731422559	3.67960713141954e-05	0.000916783471726562	0.857950114703343
RNF149	-258.936145	619.9433405	-5.36775679262249	3.69084747101386e-05	0.000918610926119005	0.856182894584865
CSGALNACT1	-64.552135	78.9055025	-5.3665695545021	3.70040353851676e-05	0.000920015763487465	0.854684535618633
BLNK	142.295229	209.4024735	5.36480502336039	3.7146530124271e-05	0.000921654600609165	0.852457150067742
E2F5	-43.351096	77.13806	-5.3647828637521	3.71483231878184e-05	0.000921654600609165	0.852429174338216
CYSTM1	1042.066932	2737.307384	5.36226542455819	3.73526013100884e-05	0.000925746241109883	0.849250441517442
KIAA0907	-53.5441495	179.90174625	-5.36035270035782	3.75085775636862e-05	0.000927293219596969	0.846834539141532
RHEB	-49.776028	84.933012	-5.36014108593356	3.7525874890227e-05	0.000927293219596969	0.846567216611938
SCO1	140.020437	168.7261365	5.36005031508722	3.75332969836868e-05	0.000927293219596969	0.846452547702073
DIEXF	-50.8138195	87.75127625	-5.35919714135886	3.76031321773263e-05	0.000928043723830761	0.845374681440975
RNF167	92.661298	260.81006	5.35718896932345	3.77680329618887e-05	0.000930658553537401	0.842837137958672
CDRT1	-7.26716799999999	25.020443	-5.35694375477137	3.7788219329431e-05	0.000930658553537401	0.842527234891893
CYCS	57.562628	113.118845	5.35420432056756	3.80144846227238e-05	0.000934456285672732	0.839064419867883
NFKB2	-7.729122	26.995389	-5.3534870676124	3.80739551487994e-05	0.000934456285672732	0.838157552960224
TMED1	-55.439967	100.4008995	-5.3534308332258	3.80786218041261e-05	0.000934456285672732	0.838086448611236
BRCA2	-18.5021815	41.78620675	-5.35315714249604	3.81013426003465e-05	0.000934456285672732	0.837740378496387
COX16 /// SYNJ2BP-COX16	61.529038	108.724689	5.35196097223683	3.82008070838947e-05	0.00093591977355542	0.836227720676522
FAM160A2	49.521152	134.838162	5.3489025768925	3.84563293849781e-05	0.000941199653626102	0.832358996856835
ALDH2	986.247519	2486.5964855	5.34796323085599	3.85351600675343e-05	0.000942148612046161	0.831170444193818
KIAA1468	48.6160725	128.53345475	5.34716248323012	3.86024899300073e-05	0.000942178362421066	0.830157139308229
MPV17L	26.757697	61.998635	5.34699611234085	3.86164941060335e-05	0.000942178362421066	0.829946591599811
CEBPB	-1028.656027	1114.9670845	-5.3425886349665	3.8989389096303e-05	0.000949452679081178	0.824367044220077
ERN2	134.5236975	211.79541025	5.34251820191037	3.89953778908341e-05	0.000949452679081178	0.824277853802586
CTNND1 /// TMX2-CTNND1	182.632528	426.2452995	5.33292996876389	3.98194918005158e-05	0.000968515457236951	0.812128131190371
VWA5A	182.2939965	271.18480875	5.33142114292635	3.99507887283236e-05	0.000970705114555961	0.810214777621502
FAHD1	326.521461	631.0024365	5.3301615794196	4.00607339963926e-05	0.000972371995454235	0.808617214526658
OXCT1	190.137385	290.8320725	5.32737104467779	4.03054185667349e-05	0.000975959287773019	0.805076873915747
C22orf42	7.67611049999999	24.64824775	5.3271347467908	4.03262081008745e-05	0.000975959287773019	0.804777021988982
SOCS5	-59.882813	154.5916865	-5.32680521277919	4.035521887518e-05	0.000975959287773019	0.804358841315615
AMOTL2	-111.226456	158.744586	-5.32658626108771	4.03745062501338e-05	0.000975959287773019	0.804080979921606
NANS	448.6090145	898.50607375	5.32457563706993	4.05520626543988e-05	0.000979244880525114	0.801529003934127
TTC26	-8.29192399999999	31.062304	-5.32361302311165	4.06373526381685e-05	0.000979383149348043	0.800306963408275
MTMR10	29.9917455	80.53195875	5.32357112065234	4.06410694627419e-05	0.000979383149348043	0.800253764514609
UBAC2	-308.456462	455.547434	-5.32071332297401	4.0895383269508e-05	0.000984502983110366	0.796624822026875
C1orf210	201.087325	292.1204625	5.31870998595057	4.10746286285035e-05	0.000987807019777508	0.794080067343785
MBNL3	16.048622	43.887029	5.31377797836405	4.15193427456231e-05	0.000997482064736521	0.78781219824047
C4orf29	43.864126	100.043674	5.31174491695741	4.17040917445976e-05	0.00100067269885986	0.785227251158449
ZFP91	99.0212465	268.07124425	5.31138109765986	4.17372413937722e-05	0.00100067269885986	0.784764596024099
GPR116	-44.3232975	77.83825675	-5.30783061822793	4.20621633529922e-05	0.00100743592878043	0.78024839020748
RNF40	23.574824	64.108476	5.30500068668548	4.23229955466837e-05	0.00101265193820753	0.77664716649408
RP11-95H11.1	10.846381	30.9232185	5.30270060851849	4.25362093082344e-05	0.00101603546650627	0.773719191497648
SLC4A4	72.799549	70.5852395	5.30254358593898	4.25508050386343e-05	0.00101603546650627	0.773519270241702
CA1	1976.762988	1696.2839945	5.3004323276843	4.27475508728407e-05	0.00101969817092212	0.770830802956574
PDZK1IP1	-240.4390945	256.95814925	-5.29987454145867	4.2799685474785e-05	0.00101990739854807	0.770120392337531
USP32	-20.286018	93.327449	-5.2966634968715	4.31010787129017e-05	0.00102531411788492	0.76602968457021
ABHD13	-49.236143	88.342097	-5.29652888165485	4.31137611644638e-05	0.00102531411788492	0.765858152910035
EIF4EBP1	-120.640652	259.667393	-5.29594816044362	4.31685161625641e-05	0.00102557929307425	0.765118140886206
PAK6	-14.2499525	46.30789325	-5.2927566045412	4.34707126097394e-05	0.00103011209457299	0.761050112370957
AFTPH	90.4632735000001	492.85736025	5.29265042308607	4.34808036156526e-05	0.00103011209457299	0.760914741034129
DCLK1	16.532382	36.7008565	5.29254629344103	4.34907019519974e-05	0.00103011209457299	0.760781983680591
LOC102725263 /// LOC389906	-25.636626	53.224366	-5.28821231832788	4.39047294337566e-05	0.00103887247110861	0.755254844299296
LIFR	16.681999	36.0321115	5.28612447437244	4.41056180954066e-05	0.00104257702271755	0.75259105579093
MALSU1	-260.875144	514.469945	-5.28341481676133	4.43677380839851e-05	0.00104748011036176	0.749132806982584
LRMP	41.691889	54.7616145	5.28306069318983	4.44021118210323e-05	0.00104748011036176	0.748680757382515
ATP5J	694.146686	2395.992978	5.28150797894158	4.45531508189154e-05	0.00104999008743576	0.746698416061259
FOXD2	36.023931	57.4036525	5.27922251169862	4.47764235447572e-05	0.00105375253976411	0.743779820939054
RPL7	-954.789154	6320.137122	-5.27895732796473	4.48024039015353e-05	0.00105375253976411	0.743441117112961
C17orf97	24.548287	53.0035025	5.27486923821543	4.52048737025982e-05	0.0010621564730121	0.738218111357287
DPM1	-561.023471	1182.6282495	-5.27386673936447	4.53041319381281e-05	0.00106237030635959	0.736936866217688
ELK3	-112.00603	173.825802	-5.27386492320902	4.53043119591269e-05	0.00106237030635959	0.736934544921255
USP30	49.86977	133.120641	5.27021396873599	4.56676837513236e-05	0.00106982462333778	0.73226698067444
ZNRF3	-320.226505	290.7463535	-5.2673091281982	4.59589229165059e-05	0.00107557598706092	0.728551655374553
PALD1	-82.027748	78.574677	-5.26607658278722	4.6083070668749e-05	0.00107663289097326	0.726974778741621
RPP14	38.426265	127.8767055	5.26575143902875	4.61158777554675e-05	0.00107663289097326	0.726558757542514
OLFM1	28.24766	52.091318	5.2654985619474	4.61414096131397e-05	0.00107663289097326	0.726235188995141
CDK3 /// TEN1-CDK3	27.9094045	62.51105325	5.26162940046237	4.65338674784589e-05	0.00108471413587052	0.721283043810622
PLAU	-107.238134	92.7210205	-5.26070309525118	4.66283296871802e-05	0.00108487132774932	0.7200970845188
BEST4	101.598237	73.6437595	5.26065869997089	4.6632861919837e-05	0.00108487132774932	0.720040241041881
WNT5A	-173.591571	157.968073	-5.25476411937418	4.7238643874505e-05	0.00109767231526584	0.712489859123185
L3HYPDH	-19.872753	42.4733145	-5.25396560540598	4.73213227033153e-05	0.00109767231526584	0.711466583982587
C11orf84	-42.747719	65.5029085	-5.25372162481535	4.73466141402629e-05	0.00109767231526584	0.711153907392486
HECTD3	156.963737	255.4255145	5.25306453914783	4.74147974428196e-05	0.00109767231526584	0.710311759885288
PRR13	665.378015	1604.3289245	5.25304855645167	4.74164571560415e-05	0.00109767231526584	0.710291274897995
PRPSAP2	83.558961	208.8882725	5.24838087061273	4.79037188963215e-05	0.00110786181754325	0.704306844985665
C9orf16	-224.6514565	288.71961075	-5.24455930855734	4.8306460186214e-05	0.00111542125738103	0.699404459112062
ACVR1C	45.456243	73.446023	5.24428096260975	4.83359289090615e-05	0.00111542125738103	0.6990472932851
SEMA4G	30.977239	59.5289805	5.24393236958956	4.83728606517282e-05	0.00111542125738103	0.698599969711832
ZDHHC20	-256.9402365	630.05030075	-5.24300145213018	4.84716281885267e-05	0.00111643635815766	0.6974052907607
ATG4D	40.201669	107.0516065	5.24262320461113	4.85118179437557e-05	0.00111643635815766	0.696919830245596
IGSF10	16.810073	41.209704	5.24110741602464	4.8673216144016e-05	0.00111905576119966	0.694974151597346
ME2	167.537905	274.6541425	5.24038354701352	4.87504857126158e-05	0.00111973771871164	0.694044849156632
HADHAP1 /// HADHAP1	14.907026	49.55038	5.23887025922165	4.89124270171298e-05	0.00112236125213941	0.692101802897134
LOC101927157 /// NIPAL1	143.46903	185.204156	5.23828825868329	4.89748547884915e-05	0.00112269842556074	0.691354416122671
ADAMTS15	9.764048	27.251165	5.23740481658509	4.90697719955429e-05	0.0011237790042212	0.690219817237921
SHROOM4	-7.991884	25.050748	-5.23498826044153	4.9330368427437e-05	0.00112796837898491	0.687115570478662
PRKDC	-63.484226	135.207248	-5.23456732467675	4.93759056318313e-05	0.00112796837898491	0.686574745301928
SLC1A1	165.9041815	218.91047475	5.23437639782497	4.93965744198322e-05	0.00112796837898491	0.686329429398491
NDUFB8	541.922252	1156.728394	5.23223043598448	4.96294943171841e-05	0.00113218788199822	0.683571723412363
PITPNM3	26.1573935	53.40567475	5.23127014526046	4.97340860349006e-05	0.00113314353625964	0.68233743090502
MAVS	47.017436	110.481403	5.23096158482112	4.97677411971177e-05	0.00113314353625964	0.681940794926017
RIOK1	-58.026831	154.9066865	-5.23024892832436	4.98455606711459e-05	0.00113329409323648	0.681024655685753
SMCHD1	32.062394	88.6890125	5.2297111765122	4.99043634595581e-05	0.00113329409323648	0.680333303913553
SCG3	6.73625	21.485098	5.22920079816108	4.99602385125068e-05	0.00113329409323648	0.679677098844149
SLC35A4	94.4856250000001	293.9354795	5.22913824794815	4.99670907604689e-05	0.00113329409323648	0.679596673560424
LTBP2	-51.980975	68.22867	-5.22767538332322	5.01276186113397e-05	0.0011358396818292	0.677715573931336
CTC-428G20.3	56.908616	112.757841	5.22654813948744	5.02516762774494e-05	0.0011375547892643	0.676265801069849
MYL6B	-91.440345	158.6910915	-5.22331129630311	5.06096495678273e-05	0.00114166645693939	0.672101624755798
MEIS3P1	58.537848	102.163187	5.22330468734133	5.06103831330368e-05	0.00114166645693939	0.67209312054905
CAPN2	582.647146	1420.537322	5.22253563573263	5.0695818618246e-05	0.00114166645693939	0.671103478096565
PHLDA1	-128.8436365	108.48318125	-5.22250043635061	5.0699732511398e-05	0.00114166645693939	0.67105817989594
ANXA9	-25.1589345	35.78069225	-5.22237123400818	5.07141014364238e-05	0.00114166645693939	0.670891907169859
FAM200A	-11.7863765	35.15680425	-5.22227729416486	5.07245513393563e-05	0.00114166645693939	0.670771012580555
TRIM25	54.5526665	115.38464625	5.21733113757881	5.12778812082416e-05	0.00115301698472069	0.664403505231938
MIR22 /// MIR22HG	136.588326	237.780725	5.21679992189135	5.13376740826748e-05	0.00115325892495178	0.663719389639811
SIRT3	26.741669	59.7636515	5.21585120147142	5.14446378813942e-05	0.00115455904863587	0.662497479574177
LOC100507053	6.1576005	26.11102975	5.21534302868908	5.15020255646017e-05	0.00115474512991366	0.66184291254898
ECHDC2	77.954331	145.282177	5.2120212366279	5.18787676179097e-05	0.00116208439464118	0.657563099310967
NUDT9	280.59211	410.918453	5.21061280309158	5.20393540038629e-05	0.00116410172064646	0.655747900977889
LINC00657	-521.7897695	1339.65396875	-5.21036364660451	5.20678150561255e-05	0.00116410172064646	0.65542675141606
NSUN5	-132.2665875	236.62847575	-5.20991824845325	5.2118732330287e-05	0.00116413350845997	0.654852630451373
TEP1	52.9439095	105.50808025	5.20887989235123	5.2237633230593e-05	0.00116482485560845	0.653514052285073
LOC100506100	28.495955	101.5116755	5.20875180796125	5.22523191974035e-05	0.00116482485560845	0.653348921910753
CBX4	-111.8043025	157.99150925	-5.20835138044412	5.22982588232364e-05	0.00116482485560845	0.652832660360426
TMEM131	114.860832	317.1125185	5.20424109152404	5.27722088654346e-05	0.00117425143470073	0.647531791147411
AXIN2	-26.465129	45.7873595	-5.20381712715498	5.28213442990379e-05	0.00117425143470073	0.646984858850348
M6PR /// PHC1	-121.913882	344.644898	-5.20238948243879	5.29871452250523e-05	0.00117657551267462	0.645142911566981
SH2B1	24.8086225	72.31905975	5.20184148816826	5.30509281263465e-05	0.00117657551267462	0.644435797558798
ATHL1	-29.090109	44.4808155	-5.20162659474761	5.30759616899562e-05	0.00117657551267462	0.644158492173168
PHB2	528.695789	2365.1950175	5.19845792260958	5.3446492878246e-05	0.00118367374058036	0.640068627135841
ARHGEF9	30.0772485	59.96679025	5.19582932439554	5.37558737695326e-05	0.0011892681498147	0.636674554804483
CSTF3	42.811739	104.7799695	5.19545376159808	5.38002258249506e-05	0.0011892681498147	0.636189528814192
NPEPL1	-20.629824	76.169709	-5.19033997953446	5.44078687023277e-05	0.00120157095951056	0.629582885047137
TNFRSF12A	-328.726385	231.5552825	-5.18876198724253	5.45967840613907e-05	0.00120461197103556	0.627543337409734
KLHL34	9.44484000000001	25.9770315	5.18797806816983	5.46908827579919e-05	0.00120555722817992	0.626529969078348
SYNGR2	-158.0742555	522.23765175	-5.18566370135537	5.49696577585418e-05	0.00121056774389598	0.623537592134955
RPL36	-1107.657918	4343.610989	-5.18375080503989	5.52011687671472e-05	0.00121452898915183	0.621063615725642
COL7A1	-26.7324635	40.44806125	-5.18047895673287	5.55994586564929e-05	0.00122214884822497	0.616830653638559
IL18	134.244711	242.9756545	5.17784286152385	5.59224899764755e-05	0.00122802752563414	0.613418883295227
DDX1	-187.691419	643.2766925	-5.17744571614856	5.59713225969304e-05	0.00122802752563414	0.612904775558811
ADRA2C	-31.337776	50.876449	-5.17564835965421	5.61928686941463e-05	0.00123137815625186	0.610577750833507
GPX1	-734.199341	1918.2357765	-5.17535796369292	5.62287474410928e-05	0.00123137815625186	0.610201726068755
C7orf31	50.613264	78.54716	5.17473844949441	5.63053672891877e-05	0.00123190905920158	0.60939948868995
SELENBP1	1618.052163	1768.3150305	5.16782939762949	5.71671166413788e-05	0.00124960091394538	0.600448252686304
AMPD1	31.457183	46.8326475	5.16737516807646	5.72242410264542e-05	0.00124968816057772	0.599859479534122
PRAP1	-386.507568	411.129872	-5.16609605181014	5.73854172620781e-05	0.00125204546753625	0.598201299918379
CROCC	-8.25885	37.224196	-5.16559295318423	5.74489375610744e-05	0.0012522697047604	0.59754903354786
CHRNB3	-28.9220885	59.15182775	-5.16275521048556	5.78085720503645e-05	0.00125894223576349	0.593869107147699
SNX10	-189.563135	207.5384505	-5.16183083669537	5.79262158098505e-05	0.00126033727645484	0.592670105340497
XPO5	-18.839846	57.942708	-5.16140243428701	5.79808208173954e-05	0.0012603594321859	0.592114377373644
SHFM1	-451.38182	1062.074312	-5.15996076899505	5.81649644485553e-05	0.00126288745892292	0.590244007513343
USPL1	-44.9276275	89.75191075	-5.15965179660594	5.8204507035393e-05	0.00126288745892292	0.589843111212534
SPINK2	62.27211	57.386946	5.15853801434385	5.83472778160539e-05	0.00126481840943188	0.588397828688835
TMEM14A	-241.146833	693.0737115	-5.15767318324306	5.84583831216195e-05	0.00126606001014778	0.587275449840794
STT3B	-476.581566	1442.659565	-5.15667004425907	5.85875274188062e-05	0.00126768964571327	0.585973417201129
C1orf177	14.596006	30.698687	5.15532338277292	5.87613547913185e-05	0.00127028222857703	0.58422524047111
SLC25A3	541.800377	1808.6353365	5.15485890049186	5.88214322691322e-05	0.00127041330300274	0.583622199243933
AP4M1	-29.539916	77.023907	-5.1533740898499	5.90139027531754e-05	0.00127340091078412	0.581694213798326
BTD	27.7782925	71.39802025	5.15205846887456	5.91849787841983e-05	0.00127592181576934	0.579985606693642
DPY30	-263.342134	646.084801	-5.15126589833468	5.92882844388353e-05	0.00127697843406722	0.578956148775629
BCMO1	21.138556	47.550874	5.14137933456707	6.0592495657527e-05	0.00130387511241083	0.566105771965272
AKAP11	-96.791386	195.809243	-5.13974352990878	6.08110929663775e-05	0.00130738291276892	0.563978000620522
TBC1D4	-102.4804675	216.65509425	-5.13880073907779	6.0937446187634e-05	0.00130858530617415	0.562751462448564
NPM1	-719.270694	1835.585068	-5.13848586740346	6.09797050653188e-05	0.00130858530617415	0.562341792113159
GNAQ	126.080714	263.955906	5.1380821474274	6.10339320099085e-05	0.00130858530617415	0.561816499522802
FAM83E	27.18795	47.990781	5.13553541259478	6.13771408523322e-05	0.00131474531224668	0.558502233869765
PKM	-194.17769	365.7032005	-5.13327874499569	6.16829042509669e-05	0.00132009272791878	0.555564547004185
ZNF627	-37.4769865	132.14781525	-5.13200927617344	6.18555913640554e-05	0.00132258500807508	0.553911601680478
KBTBD2	-44.554003	84.9853175	-5.13133879955284	6.1946995934446e-05	0.00132333637091569	0.553038480994326
ZDHHC1	-14.9682555	37.60560325	-5.12956329827601	6.2189712231289e-05	0.00132731581822134	0.550725990647706
SLAIN1	9.32376900000001	30.7633155	5.12735368180689	6.24931289455956e-05	0.00133258240507743	0.547847352595588
AMIGO3 /// GMPPB	43.597846	83.559104	5.12178482563592	6.32645416949109e-05	0.00134680193525418	0.540588749449842
OSER1	-89.1191555	182.88770025	-5.1217134209857	6.32744956826473e-05	0.00134680193525418	0.540495644949987
UAP1	327.126731	886.2329335	5.12029739749234	6.34722232463581e-05	0.00134978905131496	0.538649116331915
DKK3	-70.815645	94.6817175	-5.11667216444342	6.39813129638182e-05	0.00135938616161608	0.533920198316328
USP43	24.688986	58.24733	5.11433673008501	6.43114809574391e-05	0.00136516789902434	0.530872589387624
KCTD4	8.5814995	24.86472225	5.11163375555096	6.46957798078381e-05	0.00137193670394687	0.527344224607496
PPTC7	90.277856	210.476273	5.11127464478625	6.4747012813819e-05	0.00137193670394687	0.52687536269691
MPLKIP	-200.262903	669.9799095	-5.10801240501012	6.52143241891786e-05	0.00138059487392392	0.522615134359778
AHCY	-584.770181	918.5659745	-5.10625283165495	6.54678073804394e-05	0.00138471477480929	0.520316533251781
CDH19	7.826677	27.6207175	5.10339361178505	6.58818501644174e-05	0.00139222022988957	0.516580319220744
RPL36AL	618.115662	2070.561349	5.10200544240951	6.60838326624408e-05	0.00139523495890539	0.514765872398892
UBL4A	-90.791856	278.074992	-5.10060184587073	6.62887020151309e-05	0.0013983051761398	0.512930934713822
FAM171A1	279.543385	474.2066025	5.10008078882061	6.63649204119281e-05	0.00139865853771375	0.512249667415811
LOC389332	45.301628	81.255031	5.09794255560933	6.66786307456185e-05	0.00140401199206531	0.50945351486889
ZNF280C	-40.025739	57.1217125	-5.09702002245482	6.68144465674252e-05	0.0014043735885777	0.508246889748107
UBE2D3	161.13084	478.6771085	5.09684376716333	6.68404270474704e-05	0.0014043735885777	0.508016340929962
GLO1	-487.391315	1283.7214215	-5.09660978326199	6.68749327894145e-05	0.0014043735885777	0.507710272844943
CD5L	9.436544	40.347473	5.09560378497747	6.70234950169752e-05	0.00140541783205976	0.506394249612324
LYRM1	-359.6782	549.362732	-5.0954639836995	6.70441669885652e-05	0.00140541783205976	0.506211351552396
TRMT112	-415.528541	1192.4623225	-5.09435287548913	6.72086944018803e-05	0.00140761219263778	0.504757604489794
ABCE1	-126.700502	287.4308645	-5.09255759148441	6.74754017712443e-05	0.00141194079151216	0.502408264503306
XAB2	-14.263413	44.7975645	-5.09210568123041	6.75427074264686e-05	0.00141209286992937	0.501816802427653
ATPIF1	717.257586	1408.851771	5.09146094780068	6.76388499041255e-05	0.00141218658412734	0.500972913783031
ORC2	-26.0806655	105.25100025	-5.09099824121631	6.77079345929727e-05	0.00141218658412734	0.500367236656753
FAM149A	31.607877	47.3310475	5.09086851892839	6.77273157693724e-05	0.00141218658412734	0.500197425419011
ACSL6	-9.664364	26.202523	-5.0900465505654	6.78502536282112e-05	0.00141349686920773	0.499121373647461
MMP11	-21.961227	37.6412925	-5.08938316529374	6.79496388994154e-05	0.00141431460788872	0.498252843632345
DNAJC11	59.2575735	128.82484875	5.08828454090793	6.81145562592494e-05	0.00141649368984752	0.496814320681115
TWISTNB	-45.9111015	98.12128675	-5.08760288658474	6.8217086287965e-05	0.00141737267623051	0.495921671525865
SH3KBP1	488.236532	898.041385	5.08510703924965	6.85938403775986e-05	0.00142372904257975	0.492652617338385
TGDS	-76.0031715	116.96744925	-5.08428338667987	6.8718637767107e-05	0.00142372904257975	0.49157357241749
CDKN2A	-49.19474	49.30648	-5.08408632268633	6.87485306245559e-05	0.00142372904257975	0.49131538752268
SLC35B3	161.768405	368.879412	5.08378325091376	6.87945297989659e-05	0.00142372904257975	0.490918303147715
SRPK2	-28.1303015	71.96049475	-5.08357815113218	6.88256769308325e-05	0.00142372904257975	0.490649572941397
E2F6	-97.959194	111.113494	-5.08221981395839	6.90323217922247e-05	0.00142674886516092	0.48886964724807
CXCL10	-179.60077	132.797714	-5.08107293119399	6.92072904444747e-05	0.00142910928117124	0.487366566922227
KIAA0895	-55.018015	69.6895895	-5.08037872664341	6.93134180409181e-05	0.00143004525642315	0.486456651090872
DPF3	6.6141025	25.49832375	5.07949027604726	6.94494834211695e-05	0.00143159671346705	0.485292014224043
PNPLA8	-122.842036	370.918953	-5.07778276615609	6.97117521368186e-05	0.00143574466747633	0.483053335452817
ACADL	5.337641	23.4331405	5.07550865228618	7.00626184645827e-05	0.00144025574634603	0.480071044140641
BPNT1	43.894626	123.512323	5.07525386108959	7.01020414482421e-05	0.00144025574634603	0.479736855514987
MNX1-AS1	-17.421458	26.914514	-5.07511640518452	7.01233189283627e-05	0.00144025574634603	0.47955656145963
ANLN	-153.233289	211.5432245	-5.07477802574998	7.01757264163498e-05	0.00144025574634603	0.47911271269269
PDE8A	42.984661	93.522156	5.07210406174211	7.05912713879337e-05	0.00144752110117193	0.475604634914242
SLC5A1	-57.259506	92.7544835	-5.06797186303406	7.12383718475556e-05	0.0014579322715023	0.4701811138348
VSIG2	222.4183905	240.08164075	5.06770585598516	7.1280235033163e-05	0.0014579322715023	0.469831882114024
DTL	-50.070652	127.286594	-5.06767588229603	7.12849537511753e-05	0.0014579322715023	0.469792529930349
AL928768.3 /// Ig alpha 1-[alpha]2m /// IGH	162.832536	119.008584	5.06695700186163	7.13982216004994e-05	0.00145898016684947	0.468848673822472
RNPEP	334.152829	556.0381125	5.06579168906378	7.15822198920118e-05	0.00146147032279524	0.467318491485315
MIB2	15.082857	39.6135375	5.06395905394542	7.18725641583861e-05	0.00146612550650932	0.464911588154534
RP11-54K16.2	-36.987254	122.712416	-5.06115756040472	7.2318726790883e-05	0.00147394840045197	0.461231155274239
SMPDL3A	390.416806	467.34616	5.06054650660879	7.24164169957132e-05	0.00147466158245816	0.460428217448555
DFNB31	-13.2884545	31.51337025	-5.05664235747396	7.3043763349342e-05	0.00148614992558523	0.45529662585397
RFX6	15.000421	26.5654235	5.0545307306392	7.33853801465519e-05	0.00149180997497571	0.452520066940377
VSNL1	-173.8362525	168.09476075	-5.05316887067849	7.36065638450804e-05	0.00149391899425873	0.450728979419034
NAP1L2	49.682658	59.278292	5.05310987207584	7.36161613242292e-05	0.00149391899425873	0.450651378872776
MET	-39.7500015	70.94479175	-5.04691800105164	7.46305361833221e-05	0.00151319845778598	0.442504053490465
SESN2	58.5653055	115.28766975	5.04585253228526	7.48065164864392e-05	0.00151546017895009	0.441101462017262
SLC41A1	-17.110059	47.5575025	-5.04531531676888	7.48954070948146e-05	0.00151595522794323	0.44039419638261
TJP3	108.2058145	145.17762225	5.04339634624456	7.5213810432665e-05	0.0015210909900054	0.437867407189045
LINC00202-2	13.566519	32.0924385	5.04114649977891	7.55888714839861e-05	0.00152736276400632	0.434904167836694
MSI2	-26.216268	56.37187	-5.04026569175878	7.57362254210233e-05	0.00152902662824246	0.4337438418238
KLHDC9	48.19638	112.591047	5.03930958521621	7.58965077350454e-05	0.00153094842360915	0.432484177407022
EDN3	126.484977	135.2805015	5.03854835573242	7.6024367885904e-05	0.00153221348129945	0.431481154804327
BBS10	-38.522433	92.3794995	-5.03648868912143	7.63714220444153e-05	0.00153789027952453	0.428766788378923
HIST1H3A /// HIST1H3B /// HIST1H3C /// HIST1H3D /// HIST1H3E /// HIST1H3F /// HIST1H3G /// HIST1H3H /// HIST1H3I /// HIST1H3J	21.2189925	44.58649075	5.03596341904408	7.64601882333579e-05	0.00153836067343762	0.42807444074379
SUOX	37.006929	87.589588	5.03078250509488	7.73413716263785e-05	0.00155344215639272	0.42124315675117
MARC2	34.514884	69.394443	5.03077959625106	7.7341869265981e-05	0.00155344215639272	0.421239320062725
LBH	-141.649632	200.468069	-5.02906538406959	7.76357017663234e-05	0.00155690134229787	0.418978077744105
ABHD17C	264.762493	604.7092475	5.02900261379335	7.76464827600087e-05	0.00155690134229787	0.41889526740351
RAB27A	320.390039	404.4597365	5.02793793547056	7.78295771879008e-05	0.00155924331810854	0.417490580961811
NAT1	293.068324	511.077328	5.02712858427048	7.79690568860691e-05	0.00156070827060455	0.416422636687039
NDUFV2	653.362549	1261.4076415	5.0261491889656	7.81381818127617e-05	0.00156276363625523	0.415130174415356
PHF20L1	-21.953576	73.358356	-5.02494640153582	7.83463942843639e-05	0.00156429161315305	0.413542696777238
GDPD3	280.03791	251.941365	5.02493945370646	7.83475986519685e-05	0.00156429161315305	0.413533526118952
ULBP2	-32.857836	35.8061185	-5.02211724666089	7.88383760155918e-05	0.00157275538921689	0.409807751993119
DGKQ	47.850603	121.386591	5.01887414193181	7.94062164016929e-05	0.00158216516731839	0.405524712826079
ABCC13	13.4416255	34.09747375	5.01865575806576	7.94446030018292e-05	0.00158216516731839	0.405236240061332
ASNSD1	-162.014458	298.953301	-5.01687300636602	7.97586756090722e-05	0.00158706843026054	0.402881033660118
LOC101928626	22.429215	32.1394655	5.01649312756207	7.98257633077476e-05	0.00158706843026054	0.402379105744358
CEP170 /// CEP170P1	-30.281854	54.541307	-5.01403284470692	8.02616505283679e-05	0.00159438684157704	0.399127800900859
ARHGAP22-IT1	-14.968911	41.3309195	-5.01011383801108	8.09609929310128e-05	0.0016069219862763	0.393946724002096
AAED1	-50.921323	83.3900695	-5.00967800174545	8.10391500438455e-05	0.00160711703965535	0.393370376661681
PODXL	-156.27016	177.332308	-5.00715771708593	8.14926143359456e-05	0.0016141524750157	0.390036958355283
HSF1	-69.9239745	170.80181525	-5.00694408486067	8.15311709319156e-05	0.0016141524750157	0.389754353066355
CHGA	1022.607293	730.4906625	5.00597637771906	8.17060567362749e-05	0.00161625437715491	0.388474119740165
PXMP2	284.573028	415.849065	5.00331002484805	8.21899045737092e-05	0.00162445929039802	0.384945863161364
PVRL4	-7.363233	30.0576155	-4.99944292359858	8.28968368766344e-05	0.00163597545476748	0.379826653108924
ACOT4	32.037372	88.575192	4.9993620818279	8.29116812110051e-05	0.00163597545476748	0.379719609977433
LRRC66	73.786113	110.6430765	4.99785757528295	8.31884364591726e-05	0.00163930318579663	0.377727288382209
NUDT6	50.1926975	89.43315325	4.99720668648073	8.33084594291141e-05	0.00163930318579663	0.376865243747176
SF3B5	492.463084	1480.448379	4.99694243318865	8.33572376877995e-05	0.00163930318579663	0.376515243939641
ATP5O	441.534126	1019.293542	4.99686538648383	8.33714651408772e-05	0.00163930318579663	0.376413194509404
SCAPER	21.780949	52.5978035	4.99651057581734	8.34370164473072e-05	0.00163930318579663	0.375943230374612
LIAS	42.772037	81.5128815	4.9961779265504	8.34985211132805e-05	0.00163930318579663	0.375502601474821
CHGB	104.113692	89.834315	4.9954247271817	8.36379534434979e-05	0.00164067111342041	0.374504843178989
FBXW5	68.5332909999999	244.5400785	4.99046471720852	8.4562093090414e-05	0.00165741702457211	0.367932043560322
C6orf223	-26.8675335	55.09500075	-4.98606298325209	8.53909236835187e-05	0.00167226854707441	0.362095696413238
BYSL	-80.715779	128.8601975	-4.98561705144918	8.54753512593243e-05	0.00167252933578977	0.361504250814879
RPS19	-1253.214351	7246.2761185	-4.98288324265645	8.59948004345595e-05	0.00167998449806957	0.357877655813027
FOSL1	-19.760049	32.8377525	-4.98286012624272	8.59992064487994e-05	0.00167998449806957	0.35784698504368
LOC389906	-15.433456	36.831446	-4.9824611787809	8.60752825107086e-05	0.00168007522377748	0.357317649406474
TMEM220	122.649049	141.1092785	4.97980480486456	8.65835820267436e-05	0.00168859523156634	0.353792432868206
LUZP1	39.903906	99.298332	4.97501505864184	8.75078424753859e-05	0.0017052066735883	0.34743317091113
PML	-8.466606	35.688286	-4.97394381355001	8.77159279891505e-05	0.00170733151533374	0.346010388659404
TRIM22	-202.292228	314.347678	-4.97370663882186	8.77620664132014e-05	0.00170733151533374	0.34569535811132
KIF5C	10.949918	32.541892	4.973123211185	8.7875667809707e-05	0.00170812868337546	0.344920373658276
B4GALNT2	18.251551	40.2936575	4.97036606230574	8.84145518684868e-05	0.00171657616273212	0.34125722406146
ZNF84	-23.229353	77.146307	-4.97015358125009	8.84562206305835e-05	0.00171657616273212	0.340974870520319
CD46	-162.874789	253.9933725	-4.96971252837317	8.85427774886117e-05	0.00171683934586327	0.340388758037793
ATP6V1D	92.2524775	288.02576375	4.96546569250267	8.93806472534902e-05	0.00173165800939217	0.334743552894836
MYO5B	168.150516	276.823453	4.96268632045077	8.99333633499841e-05	0.00174093226830586	0.331047428995568
DPY19L4	-105.718198	202.032542	-4.95900194433808	9.06714201157861e-05	0.0017525149363604	0.326145869242023
LOC101929304 /// SNX29	6.938877	27.856587	4.95895568413927	9.06807260863351e-05	0.0017525149363604	0.326084312423356
REEP4	125.966088	247.522526	4.95829872935989	9.0812987934803e-05	0.00175363011184447	0.325210088525889
NABP1	-63.812771	98.8903125	-4.95744083083798	9.09860006540873e-05	0.0017555297254997	0.324068359566979
PSMA2	-304.776034	921.70414	-4.95701161268179	9.10726871473679e-05	0.00175576196861155	0.323497092649224
GPATCH2	-15.360169	50.5274415	-4.95654740796108	9.11665343015185e-05	0.0017561317663978	0.322879226981613
CEBPG	109.590501	331.097328	4.95452057918756	9.15774481684394e-05	0.0017626035850423	0.320181070514404
TTC9	-23.8172175	34.85637575	-4.95408362190609	9.16662825013211e-05	0.00176287078040153	0.319599297105484
KIF13B	316.439507	494.7696375	4.95337049583694	9.18114509848092e-05	0.00176303738697232	0.318649761085934
CYP2S1	-44.925453	71.0896235	-4.95330466410833	9.18248639048083e-05	0.00176303738697232	0.318562101205986
C10orf54	52.494599	114.6822595	4.94968946394399	9.25645157130121e-05	0.00177578907795273	0.313747118847973
SULF1	-795.049217	511.0792575	-4.94840084427314	9.28296246116873e-05	0.00177941762026738	0.312030333898829
ZDHHC7	155.468491	300.3155965	4.94798503266632	9.29153347485429e-05	0.00177941762026738	0.311476304917777
TMCC3	154.612025	176.0623385	4.94766855660008	9.2980623099856e-05	0.00177941762026738	0.311054612335298
EIF6	-520.987452	1219.091562	-4.94644383898444	9.3233720123471e-05	0.00178281064821466	0.309422569753638
SLC39A5	66.3490425000001	116.27106375	4.94447357101385	9.36423631660854e-05	0.00178917009071188	0.306796510035904
CA5B /// CA5BP1	-14.185666	38.120008	-4.94005396198802	9.45656556781991e-05	0.00180534433567471	0.300903589929068
TCEB3B	14.958493	42.7751305	4.93900470419109	9.47862119692481e-05	0.0018080873524061	0.299504092716127
LIPC	11.844736	25.962734	4.93858567621815	9.48744387997083e-05	0.00180830372817596	0.298945144917887
CEMIP	-391.7438565	228.80111425	-4.93574828758442	9.5474057585153e-05	0.00181825897522494	0.295159567065241
YDJC	-123.961625	222.5368705	-4.93534885498893	9.55587779135451e-05	0.00181840004573348	0.294626549613668
GRHL3	-24.090283	33.3405895	-4.93465938376867	9.57051959882644e-05	0.00181971399324493	0.293706433777297
OTC	32.161006	35.141063	4.93405583521641	9.58335546927371e-05	0.00182068271920289	0.292900921182661
IFT81	-7.69138649999999	45.24431175	-4.93044384366035	9.66053994448375e-05	0.0018338652098003	0.288079036168583
SLC38A4	22.969588	31.024023	4.92922940442028	9.68663311348801e-05	0.00183733557120353	0.286457331514168
MXRA8	-301.861901	317.7388725	-4.92728464298077	9.72856730298987e-05	0.00184380260246835	0.283859896954686
ZER1	12.8052025	36.82660375	4.92588071874944	9.75895439657799e-05	0.00184807252340994	0.281984431179673
ACADM	367.456854	707.624609	4.92444787962909	9.79006693519679e-05	0.00185247284244432	0.280070013380315
GPR176	-15.2703085	53.44486875	-4.92160471040233	9.85210245231215e-05	0.00186271261799342	0.276270279361613
POT1	-50.1670115	126.05646475	-4.9198979211381	9.88953512543805e-05	0.00186828808152854	0.273988631518283
SNHG11 /// SNORA60 /// SNORA71E	-32.649955	69.4052915	-4.91783629176353	9.93494306545877e-05	0.00187437500479053	0.271232009993518
CBX8	-15.115646	33.042198	-4.9177117005209	9.93769400924233e-05	0.00187437500479053	0.271065396259782
RPAP2	-28.529809	91.2088395	-4.91619581043115	9.9712266369152e-05	0.00187784459340686	0.269038023797378
RAB22A	-83.704299	240.7374205	-4.9161583211206	9.97205738590634e-05	0.00187784459340686	0.2689878804221
IL1RL2	4.265149	21.3153915	4.91315780047924	0.000100387766949557	0.00188889622292287	0.264973842545236
TSPAN3	25.199932	60.177897	4.91032655244935	0.000101021485468005	0.00189930082990207	0.261184936901563
LCN2	-1627.241045	1572.9924405	-4.90930175833035	0.000101251867208797	0.00190211175459337	0.259813195432627
WDR78	15.670372	38.893694	4.90859433621345	0.000101411213034077	0.00190358478097486	0.258866175608055
AP5M1	23.985932	58.646714	4.90417515064196	0.000102412419902157	0.00191823469176379	0.252948445619941
HK2	499.747655	720.9522845	4.90406778145657	0.000102436870112438	0.00191823469176379	0.252804628879682
MPC2	411.0607485	959.75006825	4.90393770694535	0.000102466498755767	0.00191823469176379	0.252630396803117
GTF2IRD1	-374.349356	314.785095	-4.90371213804373	0.000102517899980744	0.00191823469176379	0.252328245611027
DNAJA1	-651.972206	1195.98213	-4.90195413240524	0.000102919403225183	0.00192368840257953	0.249973106730875
SMURF2	-49.584369	130.2386595	-4.90172021795481	0.000102972946379576	0.00192368840257953	0.249659702625907
SIPA1L2	81.134582	133.694784	4.89921751590694	0.000103547592979751	0.00193263142471045	0.246305978657571
ANXA1	-273.097974	379.773067	-4.89892054828114	0.000103615996027205	0.00193263142471045	0.245907963690961
LY6E	-194.586817	144.0129405	-4.8978107427593	0.000103872033996013	0.0019358718221761	0.244420407415592
THUMPD2	-41.549565	85.1179495	-4.89736299772883	0.00010397551325034	0.00193626608998258	0.243820205473091
C16orf62	42.8038485	87.12538225	4.8964862726506	0.000104178438754984	0.00193836719888541	0.242644863786071
ZBED9	8.518684	24.588495	4.89616384877717	0.000104253167797196	0.00193836719888541	0.242212590141829
RPL7A /// SNORD24 /// SNORD36A /// SNORD36B	-1088.456125	5555.1615275	-4.89335380116104	0.000104906773002721	0.00194897891076145	0.238444460738848
UBE2S	-260.907851	375.1893235	-4.89199264312882	0.000105224869628237	0.00195334564613743	0.236618767147601
AEN	-79.301387	118.3770795	-4.88833739215575	0.000106083949261068	0.00196774013140405	0.231714599024108
STK38L	-203.168336	366.444974	-4.88775242656726	0.000106222092208661	0.00196874988869008	0.230929567206351
IL23A	-21.389242	40.823982	-4.88722357279655	0.000106347141514034	0.00196940690711508	0.230219791540063
HPSE	42.17491	75.7088495	4.88689458391988	0.000106425007608132	0.00196940690711508	0.229778232574022
KCNH3	-12.083404	29.124057	-4.88069854075381	0.000107902385216421	0.00199509643798478	0.221458888921019
GAREM	52.7256995	111.44653275	4.88005851173672	0.000108056176816889	0.00199509643798478	0.220599184396892
ZNF623	-43.594284	110.155858	-4.87974885519115	0.000108130663718817	0.00199509643798478	0.220183221981749
RIMS3	14.5794355	43.25798275	4.87965791400026	0.000108152549253001	0.00199509643798478	0.220061057571329
ZNF567	-12.1814665	39.41161025	-4.87914566060422	0.000108275910238196	0.00199580674671032	0.219372905646201
CEACAM3	10.378617	44.0760715	4.87878250837185	0.000108363451321716	0.00199585620601939	0.218885028390841
SST	169.838041	124.0948985	4.87810830910777	0.000108526163975753	0.0019972890271594	0.217979219389887
ADH1C	1970.976858	1606.06351	4.87043235046105	0.000110396308761891	0.00202686097858613	0.207661253320288
FAM91A1	-103.7895465	229.60830025	-4.87039589428858	0.000110405268579013	0.00202686097858613	0.20761222701943
DUSP4	-83.355471	70.9389095	-4.87016523274979	0.00011046197530473	0.00202686097858613	0.207302028269813
EGLN3	102.8800115	179.34698725	4.87010124518347	0.000110477711502866	0.00202686097858613	0.207215974885812
XK	201.71718	436.218651	4.86525840238597	0.000111675331159924	0.002047236000687	0.200701227250775
COL12A1	-51.903248	55.669263	-4.86361728852595	0.000112084161336571	0.00205313043195961	0.198492710088614
DUS2	21.085504	84.1576025	4.8625137322792	0.000112359931941301	0.00205593522918612	0.197007368824582
RABEPK	-66.2755865	153.13309375	-4.86230526105346	0.000112412104793085	0.00205593522918612	0.196726753618176
LRRC31	156.627183	202.3936215	4.86157466592592	0.00011259514098803	0.00205768276304466	0.195743273267857
ZNF267	-139.559205	191.7220715	-4.86078561215356	0.000112793163234908	0.00205881098414365	0.194681005322117
ZNF79	-7.155317	31.8876225	-4.8606312424134	0.000112831945517056	0.00205881098414365	0.194473172764174
UAP1L1	-14.732965	38.2238195	-4.85802373963645	0.000113489080498346	0.00206919625838846	0.190962048315948
HMGB1P4 /// HMGB1P4	-327.676986	795.140577	-4.85564605283994	0.000114091689511397	0.00207857206607905	0.18775945045672
TMF1	29.465216	117.239276	4.85507423637453	0.000114237097245933	0.00207961031518912	0.1869891163983
IRX5	-7.85872500000001	24.6032535	-4.85305223628257	0.000114752786269161	0.00208591334410509	0.18426472659741
SIDT1	81.652682	106.885218	4.85302124501182	0.000114760708642516	0.00208591334410509	0.184222964780415
MGAT4A	55.314886	99.71546	4.85256703308393	0.000114876883750463	0.00208605747148649	0.183610881093222
RGL2	-50.739429	122.4570295	-4.85184903423474	0.000115060772344715	0.00208605747148649	0.182643259273173
ALAS1	224.376488	466.787394	4.85167159640265	0.000115106262517054	0.00208605747148649	0.182404120079224
SLC25A23	99.1899735	146.06580075	4.85123436104493	0.00011521843567262	0.00208605747148649	0.181814821563954
ASIC1	-7.47445100000001	30.8505175	-4.85104474785343	0.000115267115661963	0.00208605747148649	0.181559254749133
CHRFAM7A /// CHRNA7 /// LOC101929970 /// LOC101930361	7.391275	26.5891105	4.85091360885995	0.000115300795617876	0.00208605747148649	0.181382498058246
VASN	-21.862614	41.459901	-4.84977856912422	0.000115592722142546	0.00208973161014041	0.179852513428874
NKX2-3	100.526244	141.200771	4.84811850046096	0.000116021037199167	0.0020958638977914	0.17761444874525
TMEM45B	570.7534125	1056.11158125	4.84727294956365	0.000116239817985471	0.00209722201418212	0.176474331340609
CGN	181.113032	267.8771815	4.84713885014457	0.000116274553847512	0.00209722201418212	0.176293505108369
LOC102724985 /// PDXDC1	466.15474	1056.914032	4.84452307989064	0.000116954232973389	0.00210786479657785	0.172765708980935
UBE2H	-20.557933	60.007489	-4.84306679372919	0.000117334381679401	0.00211309698093378	0.170801203565461
IGSF22	-19.708581	67.1579405	-4.84229414100446	0.000117536584573883	0.00211511895116889	0.169758773363449
HEPH	325.569381	671.330836	4.83990173131825	0.000118164926369517	0.0021248005108647	0.166530443805065
EXOSC2	-32.836988	75.068718	-4.83743303762205	0.000118816883316888	0.00213489159328739	0.16319823830666
RP11-4M23.7	-437.117778	1516.228556	-4.83537364906215	0.000119363543458526	0.00214307674972865	0.160417778396435
ZNF441	-7.48115300000001	40.994802	-4.83489937403756	0.000119489800460185	0.002143707175304	0.159777347591679
BTBD19	-22.225859	84.7020045	-4.83411534998152	0.000119698813651533	0.00214582019594821	0.158718574424451
GPX4	-517.701765	1064.2152525	-4.83347314899799	0.000119870295018715	0.00214610139338762	0.157851252570848
GNE	523.611466	710.081308	4.83337325563271	0.000119896991110176	0.00214610139338762	0.157716336221045
AGK	-53.746633	141.7962455	-4.83121786695498	0.000120474484035099	0.00215479837604983	0.154804881176969
MTMR14	23.147456	100.7592255	4.82959568409305	0.000120910979080883	0.00215848282963054	0.152613191954195
NPY1R	98.731084	107.425714	4.82946888564212	0.000120945165512177	0.00215848282963054	0.152441860571787
POLB	-61.6480405	132.56930675	-4.82942945678925	0.000120955798020963	0.00215848282963054	0.152388583386064
AMMECR1L	-107.390889	222.4063445	-4.82794876861438	0.000121355773514894	0.00216397861491305	0.150387667648175
SHOC2	101.19846	424.750286	4.82729439653421	0.000121532965850309	0.00216549648242368	0.149503278530227
SH3RF3	-50.098341	112.0987295	-4.82661123347254	0.000121718234826215	0.0021662075365172	0.148579907024861
HDAC6	7.746424	34.446312	4.8262648637536	0.000121812277465712	0.0021662075365172	0.148111721738843
MUSTN1 /// TMEM110 /// TMEM110-MUSTN1	55.646923	74.8119245	4.82612904411063	0.000121849173929092	0.0021662075365172	0.147928130274059
SOCS2	27.360403	61.2903515	4.82558753954951	0.000121996390804263	0.00216689127643042	0.147196133852439
ASRGL1	98.422218	160.341102	4.8248922199888	0.000122185689908491	0.00216689127643042	0.146256146074041
RIN2	-205.0356635	358.01015175	-4.82474022393125	0.000122227110218483	0.00216689127643042	0.146050655804344
SPTSSA	289.064252	690.387198	4.82463367887375	0.000122256153223774	0.00216689127643042	0.14590661063174
TCFL5	-153.230834	157.199455	-4.82373899274146	0.000122500311654494	0.00216958383291695	0.144696956745832
HIST1H1C	297.856088	435.649239	4.82252859478894	0.000122831416226687	0.00217292503333407	0.143060248821507
GRPEL2	-31.643736	95.3608085	-4.82237412444759	0.00012287373700401	0.00217292503333407	0.142851356635578
LOC100996583	45.888482	80.204745	4.82052207230341	0.000123382305566928	0.002180279359079	0.140346514363431
EPHB4	-75.913749	119.5205605	-4.81938030585986	0.000123696896888352	0.0021841974585691	0.138802045547566
LRP3	-29.8934375	70.80834725	-4.81579620833545	0.000124689729936807	0.00220007685529909	0.133952517327738
LOC101927830 /// TMLHE-AS1	12.280254	25.633505	4.81478559568353	0.000124971141187833	0.0022033892359354	0.132584729170449
TAS2R40	6.71247099999999	22.4070365	4.81404868693871	0.000125176744694915	0.00220536107507446	0.131587278766752
CA4	575.513523	523.930573	4.81142844666054	0.000125910600863904	0.00221662973975975	0.128039943632613
FAM120B	16.2274475	66.61686525	4.80816101896954	0.000126831844079917	0.00223117799009696	0.123614942451764
AMPD2	-81.41496	169.344478	-4.80710367876857	0.000127131422892371	0.00223477658178518	0.122182657239458
RNF25	-21.900749	61.1874845	-4.80601274761433	0.000127441272718208	0.00223855021234672	0.120704687997574
LOC101929072 /// LOC285835	52.423636	87.773619	4.80550870184559	0.000127584692478358	0.0022393969903664	0.120021755823246
SATB2	225.804885	368.944429	4.80426473889477	0.000127939348331789	0.00224309403521055	0.118336140881636
VMP1	-48.002331	108.4979215	-4.80410114834899	0.000127986062723323	0.00224309403521055	0.118114451952691
GPX2	-535.677489	1466.153486	-4.80278820189197	0.000128361611709833	0.00224728388844579	0.116335069134564
STX6	-13.899067	41.1669355	-4.80259760474397	0.000128416222196902	0.00224728388844579	0.116076738442541
HM13	13.526904	39.806756	4.79940379794228	0.000129334841397299	0.00226093767900861	0.111747096258187
DDN	-26.956828	54.356577	-4.7992172769194	0.00012938869540585	0.00226093767900861	0.111494192804568
PC	27.228743	48.5028995	4.79759736059892	0.000129857371179877	0.00226630622481121	0.109297525927762
AGAP2-AS1	-12.410718	35.871288	-4.79748949865402	0.000129888639075064	0.00226630622481121	0.109151246733586
SPPL2A	335.035896	589.196957	4.79480734524532	0.000130668628055356	0.00227822544986063	0.105513212144464
CCDC71L	-27.9693995	83.20668275	-4.79242124192613	0.000131366522311604	0.00228588508973438	0.102275803556487
SLC9A3R1	306.242938	498.272654	4.7923547606805	0.000131386021059386	0.00228588508973438	0.102185590813235
FAM107B	256.8064165	444.52173675	4.79199199273742	0.000131492471598922	0.00228588508973438	0.101693315311516
LOC100507562	11.025114	35.553583	4.79197756849799	0.000131496706054873	0.00228588508973438	0.101673741223374
ADAMTS3	-5.93498	24.221507	-4.79093604603384	0.000131802827274742	0.00228796022631309	0.100260282022202
TMEM41A	-56.1940525	115.86005275	-4.79090951792109	0.00013181063378632	0.00228796022631309	0.100224278308211
PAFAH1B3	-148.641396	262.246147	-4.78896550084136	0.000132383986001843	0.00229621781029746	0.0975855811397208
FZD5	241.078467	430.757702	4.78862857649174	0.000132483612935996	0.00229625245118248	0.0971282002414702
NUPL1	-32.58365	79.1114365	-4.78812811278172	0.000132631738277785	0.00229630041481015	0.0964487794681661
CCDC85C	31.9818595	105.35829775	4.78795962710755	0.000132681643865943	0.00229630041481015	0.0962200375973561
GPS2	63.907527	178.3023545	4.78297667411537	0.000134166253864218	0.00232028697859294	0.0894530384106087
AL110181 /// RP11-390E23.6	16.069394	45.548438	4.78192556638956	0.000134481567327275	0.00232093672152845	0.0880251155064062
ATP5H	389.2191295	1406.73372025	4.78190133508104	0.000134488845153815	0.00232093672152845	0.0879921954336274
ZNF322	-86.9589745	158.13983575	-4.78186465774663	0.000134499861881092	0.00232093672152845	0.087942366318063
HMGCS1	238.8711975	422.55103675	4.78118234275522	0.000134704975231519	0.00232277200692473	0.0870153487467942
COL1A2	-3575.643447	2334.6842645	-4.77949085293711	0.000135214831613142	0.00232985556010337	0.0847169220569315
CHPF	-50.900245	87.2327255	-4.77842935901121	0.000135535792311388	0.00233367630685493	0.0832743209499727
MACC1	-114.273823	97.8147375	-4.77473317134675	0.000136659447627205	0.00234964216472694	0.0782497466652146
HDHD2	166.011223	377.5035385	4.77472199167853	0.000136662860601465	0.00234964216472694	0.0782345459195266
HOXD1	29.845029	50.6011845	4.77180795607952	0.000137555427519978	0.00236326052247617	0.0742717441693959
TPK1	62.695646	107.269165	4.76974505318579	0.000138190869919761	0.00237167323486739	0.0714656137016414
DDX18	-71.2184610000001	245.9724335	-4.76941213910044	0.00013829369747714	0.00237167323486739	0.0710126955515076
SOX9	-360.0834025	488.58701875	-4.76923770755125	0.000138347605367264	0.00237167323486739	0.0707753806704021
MIR7114 /// NSMF	-52.223827	84.9421555	-4.76723144527757	0.000138969174958808	0.00238059358705839	0.0680455177990416
NRARP	479.688187	815.2261955	4.76562477798351	0.000139468988405131	0.00238741674475159	0.0658589288314264
TSPAN17	-23.070582	90.8581425	-4.76300428581605	0.000140288109339779	0.00239969187757935	0.0622917324507535
TTYH3	-82.845706	77.509485	-4.76253747328249	0.000140434538729413	0.00240045083642137	0.0616561647803593
ANXA3	-437.292424	880.438468	-4.76037868039452	0.000141113728120249	0.00241030855874238	0.0587165249656758
SLC45A3	32.0543585	68.55688325	4.75966284939302	0.000141339675090701	0.00241241593478467	0.057741617229464
MLXIP	108.9338735	172.21898775	4.75901160878649	0.000141545553656107	0.00241417797098741	0.0568546089023272
LXN	360.378166	535.545564	4.75851456352162	0.00014170289086142	0.00241511013989898	0.0561775755650604
ING2	36.6745595	94.35761925	4.75754931011392	0.000142008944461316	0.00241857376808845	0.0548626809091699
ACOX3	63.967389	90.5456985	4.75695126911626	0.000142198902390135	0.00242005657323876	0.0540479418865516
FUT1	-18.533248	43.949228	-4.75641180384214	0.000142370476009839	0.00242018318169623	0.0533129565836523
LOC729680	-137.470672	218.797061	-4.7562809039242	0.000142412139603214	0.00242018318169623	0.0531346075347434
LOC727916	37.387345	57.7506235	4.75534215480076	0.000142711293113044	0.00242219466730348	0.0518555004312464
IFT80 /// TRIM59	-21.901652	46.389205	-4.75504659335182	0.000142805612409002	0.00242219466730348	0.0514527508632927
RRS1	-97.957442	233.287852	-4.75494058869903	0.000142839455933245	0.00242219466730348	0.051308299395358
TTLL6	24.321663	34.8137315	4.75451239080189	0.000142976247228918	0.00242276753229406	0.0507247810543925
LOC100129518 /// SOD2	-112.535153	288.3179805	-4.75412007988438	0.000143101690880263	0.00242314742224894	0.0501901425145892
C1orf74	-8.9793445	49.22148825	-4.75263136029379	0.00014357873484942	0.00242857280316162	0.0481611130830677
LINC01351	10.395353	25.0516285	4.75247602234093	0.00014362860413256	0.00242857280316162	0.0479493779914204
DPH1 /// OVCA2	32.101996	116.930097	4.75183661251207	0.00014383406379745	0.00243029969864656	0.0470777848285211
INO80B /// INO80B-WBP1	-7.74620600000001	38.5842265	-4.74816063793632	0.000145021055945056	0.00244826710094786	0.0420657806329023
FAM181B	5.223785	25.9134175	4.74789989920237	0.000145105626646315	0.00244826710094786	0.0417101987178254
TSFM	34.934407	76.8615745	4.74548010590521	0.00014589287977482	0.00245978532781631	0.0384097184961085
TWIST1	-90.91684	82.329406	-4.74502892743993	0.000146040144612405	0.00246050444218035	0.0377942348109279
CDC25B	-251.458123	248.0479665	-4.74466914154467	0.00014615768701386	0.00246072211779957	0.0373034039203777
FDX1L	-25.2647	106.357173	-4.74352764958799	0.000146531249618661	0.00246449473504905	0.0357460159027676
KIRREL3	4.532502	21.272776	4.74334433144942	0.000146591332242076	0.00246449473504905	0.0354958884470848
COQ2	89.832501	177.2922735	4.74013960671351	0.000147645731820313	0.00247944728135	0.0311223965857268
DBNDD1	-13.321144	27.074848	-4.74000082529494	0.000147691566376333	0.00247944728135	0.0309329662825029
TMEM11	75.7183249999999	222.2750415	4.73916003045015	0.000147969559915729	0.00248076782558834	0.0297852573676218
SBF2-AS1	-8.2409635	36.61910525	-4.73912493239719	0.000147981175990665	0.00248076782558834	0.0297373451996297
ATP6V1F /// LOC101927180	-740.762148	792.176298	-4.73770615883115	0.000148451509987741	0.00248687999637584	0.0278004288290816
RCOR1	39.1711115	115.67002025	4.73664854416493	0.000148803104000474	0.00248982866310812	0.0263563702536223
MFSD12	-35.379045	91.6074355	-4.73653996639053	0.000148839247463011	0.00248982866310812	0.0262081094603914
LGALS2	426.484265	403.5863945	4.73219348003828	0.000150293451227927	0.00251157338591361	0.0202716059152666
RAB8A	322.161	836.54533	4.73201731919904	0.000150352692490066	0.00251157338591361	0.0200309423498091
SLC2A12	-36.819828	41.989235	-4.73157226419068	0.00015050246596995	0.00251229098624075	0.0194229059627036
TIGD6	-7.96867499999999	26.3449765	-4.72898228539081	0.000151377075988145	0.00252509845903629	0.0158838709974258
MAP3K8	-50.6123005	60.90933625	-4.72705619649618	0.000152030839943125	0.00253420648863381	0.0132513420143132
CCT6A	-317.6094995	686.43505975	-4.72487037207798	0.000152776236730902	0.0025448279659425	0.0102631361532639
SERHL2	10.8732515	33.13293325	4.72411813676252	0.000153033616441936	0.00254731115266408	0.00923460081532568
MEX3A	-13.074548	33.248991	-4.72356665852025	0.000153222585986304	0.00254865291541575	0.00848050758620733
STX12	189.997558	413.7728945	4.72287187504088	0.000153460997638902	0.00255081460386358	0.00753039314508097
LOC100289098	-24.938569	61.7807985	-4.72233745745798	0.0001536446366113	0.00255148881629212	0.00679952920345261
ZNF74	-13.9595205	34.41302375	-4.72212262059278	0.000153718522648212	0.00255148881629212	0.00650570843035769
KLRG2	6.879454	27.3142025	4.72051227319345	0.000154273497659385	0.00255889468614155	0.0043031023250375
RHBDL1	-9.787465	28.0546775	-4.71871187823125	0.000154896376632831	0.00256741562960125	0.00184009089092907
HAUS2	-66.624527	156.1688115	-4.71739888968742	0.000155352237225267	0.00257315818277344	4.35636697533326e-05
TOMM20	-644.3819635	1231.59116425	-4.71495060650851	0.000156205903463071	0.00258547702283703	-0.00330704809980986
ADH5	287.987952	748.080116	4.71412232256207	0.000156495785399182	0.00258845349689787	-0.00444080435555705
GREM2	43.102735	56.4025235	4.71328308388432	0.000156790057992372	0.00259149835838412	-0.00558966038978692
USP19	19.407778	87.965069	4.71034619483705	0.000157824282977057	0.00260676062894689	-0.00961087655857895
LINC00849 /// SLC25A16	51.910579	129.9842815	4.70514464915824	0.000159673022768834	0.00263544526001613	-0.0167360506482988
PARK2	7.155651	31.9842525	4.70447851537537	0.000159911362610677	0.00263752822482687	-0.0176488253630405
LPIN1	-53.971739	155.5841375	-4.70375973060285	0.00016016894562179	0.00263992543869972	-0.0186338198561193
TRAF3IP2	73.8886235	181.80721725	4.70204649246484	0.000160784598620107	0.00264821691844882	-0.0209818854608042
PROX1	-43.4576055	58.12367425	-4.7016034587489	0.00016094419332294	0.00264899050171837	-0.0215891532975352
C2orf72	25.493015	60.3991345	4.70031439112786	0.00016140947075741	0.00265479073581418	-0.0233562493375761
LOC145837	28.2098575	40.30586975	4.69969694122299	0.000161632816877225	0.0026566064660743	-0.0242027576757406
PKD1P1	-4.150188	20.128062	-4.69890835206579	0.000161918524046544	0.00265819776015274	-0.0252839763294546
PRIMA1	73.46717	75.405261	4.698589584756	0.000162034159326182	0.00265819776015274	-0.0257210580644083
TBC1D1	7.30845600000001	28.237715	4.69802013790713	0.000162240939062526	0.00265819776015274	-0.0265018998514659
KLF9	17.110032	47.227085	4.69789388798655	0.000162286819661566	0.00265819776015274	-0.0266750238960114
TTC23	8.233639	39.914246	4.69787213244263	0.000162294727192999	0.00265819776015274	-0.0267048570874673
FAM117B	13.819571	45.6040915	4.69659656200035	0.000162759045283522	0.00266394763052779	-0.0284541592485015
KDR	-28.721734	68.609293	-4.69599791284525	0.000162977422865589	0.00266461379573419	-0.0292752231817284
MARC1	91.440922	137.794299	4.69586395628578	0.000163026328744111	0.00266461379573419	-0.0294589556307399
PCDHB14	-25.930687	46.6015415	-4.69255418960606	0.000164239422843101	0.00268257723977065	-0.0339994216062269
IDH1	700.897903	1469.8399585	4.69112165307647	0.000164767310772133	0.00268933181773808	-0.0359651360645641
SPARC	-1520.618806	1680.2456265	-4.69008390572512	0.000165150794015703	0.00269372168879981	-0.0373893147498494
SLC39A1	-108.137613	286.0944355	-4.6890518002163	0.000165533090344128	0.00269808612951759	-0.038805909463
HTR4	15.696537	34.6218295	4.68842285515811	0.000165766494325035	0.00270001935354904	-0.0396692323848837
FAS	142.7087205	200.71701525	4.68755173714499	0.000166090321086995	0.00270332233015396	-0.0408650716275245
NUFIP1	-42.368531	79.3945635	-4.6872593566985	0.000166199153460996	0.00270332233015396	-0.0412664661670297
ARRDC4	217.278569	334.2270235	4.68642590206869	0.000166509786265756	0.00270538329525614	-0.042410744129322
PIANP	10.0209995	38.20541975	4.6863022816378	0.000166555910354204	0.00270538329525614	-0.0425804755676182
CACFD1	45.3385495	121.83080025	4.68304501353119	0.000167775911731199	0.0027233191469412	-0.0470535369929186
ATP6V1G1	-214.826257	660.2730645	-4.68199606303421	0.000168170719646404	0.00272784505247133	-0.048494348922322
DSEL	21.293522	35.549823	4.6791864009388	0.000169232879101568	0.00274148621621548	-0.0523544328531012
HPGDS	47.07204	78.711174	4.67915493643277	0.000169244812327588	0.00274148621621548	-0.0523976673147368
NES	-21.8374265	59.49438875	-4.67867580100854	0.000169426634662261	0.00274254263403743	-0.0530560514545932
PPARGC1A	29.2702685	52.82131575	4.67800381866118	0.000169681972343483	0.00274478678783955	-0.053979485454601
LOC284242	7.672406	29.505847	4.67679514706002	0.000170142222104585	0.00275034025010298	-0.0556406026481051
PIRT	11.181176	28.81196	4.67626635524603	0.000170343978507534	0.00275171042204478	-0.0563674065903497
EAPP	322.383955	590.5562635	4.67530993727889	0.0001707095087957	0.00275572247554898	-0.0576820711746562
TMEM176A	-662.868852	1195.012592	-4.67340735675008	0.000171439016599068	0.00276385052264896	-0.0602977054484501
ANKRD46	-68.551588	206.758859	-4.673383873557	0.000171448040499355	0.00276385052264896	-0.0603299930701295
DAPK2	13.7746935	44.06366125	4.67206382045135	0.000171956073356282	0.00277014167489025	-0.0621450975933762
CSE1L	-305.5243365	460.05921025	-4.6708990314743	0.000172405619227411	0.00277548265860965	-0.0637469238394717
FGF13	33.652215	72.6439285	4.67031322926152	0.000172632157558563	0.00277722869068222	-0.0645525989430009
ZHX2	-32.02284	95.0858565	-4.66969121162459	0.000172873031340734	0.00277920280050176	-0.065408137844285
CASC16	8.41001900000001	26.2879665	4.66923568714595	0.000173049647476995	0.00278014187749926	-0.0660347140067472
RP11-587D21.4	8.86110299999999	27.0842565	4.66749006142199	0.000173728157862812	0.00278809645973505	-0.0684361139904333
HCG9	-9.44493799999999	32.13783	-4.66735218868331	0.00017378186266886	0.00278809645973505	-0.0686258001238942
TUFM	207.4765285	662.38531525	4.66603784947102	0.000174294675847137	0.00279441770683344	-0.0704342164070786
ZNF800	-24.892053	64.511225	-4.66460959926598	0.000174853673239317	0.00280147029604138	-0.0723996526938109
ISG20	145.357032	258.7876375	4.66331165777214	0.000175363246053933	0.00280772195179612	-0.074186029612048
STC1	-46.857039	53.1948205	-4.66214662375626	0.000175821921496078	0.00281315074393725	-0.075789694961399
GET4 /// SUN1	-64.150015	100.0504685	-4.66111311814746	0.000176229832068004	0.00281776046923145	-0.0772124789484101
C1orf35	-29.175695	97.9586095	-4.66061501773967	0.000176426768018425	0.00281899292377266	-0.0778982490312119
LRRC61	-12.479636	42.883709	-4.65988351371517	0.000176716390212855	0.00282170366449854	-0.0789054284723401
BRCC3	69.198018	249.798356	4.65843865476105	0.000177289865995876	0.00282894005985279	-0.0808950295103585
CYP2J2	115.07852	236.871768	4.65765085180006	0.00017760334558895	0.00283202080559464	-0.0819799798107654
MYL6	526.611622	2938.377126	4.65620504281295	0.000178180119206174	0.00283929295645611	-0.0839713630005745
FNIP2	190.4080745	363.60797625	4.6545584742764	0.000178839294584778	0.00284786743983343	-0.0862396355311681
EPHX2	138.257053	172.8675335	4.65359349985075	0.000179226753886683	0.00285210639473261	-0.0875691454102929
CEP72	-26.427576	44.652933	-4.65098984884854	0.000180276430312529	0.00286687061592339	-0.09115705031601
NXPE1	290.0536315	300.73142675	4.65003338630953	0.00018066359680775	0.00287108634926911	-0.0924753320830547
LOC150051	12.595698	28.232479	4.64868962433826	0.000181208962624284	0.00287780877847614	-0.0943276505074468
CORIN	-9.484819	25.1825085	-4.64822836680794	0.000181396548478408	0.00287884400824032	-0.0949635351773681
ACOT1 /// ACOT2	67.175443	156.6304955	4.64677661493732	0.000181988237783444	0.00288622864687331	-0.0969651076968114
GALNT7	390.919894	834.2659865	4.646485105557	0.000182107283671768	0.00288622864687331	-0.09736705729141
ACAP2	27.861949	83.1203025	4.64338574188452	0.000183377885774302	0.00290440934236471	-0.101641402424745
C1orf216	-35.503393	80.7759015	-4.64277517017949	0.000183629250708895	0.00290643336249879	-0.10248360969472
ALDH3A2	173.092326	366.98697	4.63955338442979	0.000184961415581301	0.00292554976090935	-0.106928560353151
INSL3	10.693661	27.3204545	4.63892174440703	0.000185223736448699	0.0029277300277375	-0.107800182621939
NMD3	-296.107711	520.0780425	-4.63737558197995	0.0001858674518843	0.00293593181216839	-0.109934031708311
C5orf64	7.51083	23.455915	4.6350662709913	0.000186833114507042	0.00294876766878491	-0.113121745315669
NUCB2	133.593077	214.493227	4.63483331934081	0.000186930807574757	0.00294876766878491	-0.113443348870144
LARP6	-34.669937	62.7882935	-4.63406529386181	0.000187253261713688	0.00295187447419969	-0.114503709437201
XDH	194.34228	231.4186115	4.63301587434521	0.000187694770192389	0.00295685264228064	-0.115952710247223
MSANTD3	-76.7397065	111.59705875	-4.62991111805581	0.00018900718098543	0.00297553473679874	-0.120240583121637
PIP4K2C	79.4591279999999	308.028345	4.62953729917661	0.000189165823861557	0.00297604025232362	-0.120756945999027
MIF	-1536.450302	3389.593823	-4.62773897345655	0.000189930893149033	0.00298607928266394	-0.123241289653522
IPO11 /// IPO11-LRRC70	-37.321457	108.3265865	-4.62469511746122	0.00019123300591499	0.00300454261798301	-0.127447371688003
SPINK5	837.691348	760.145037	4.62291071316708	0.000192000547478737	0.00301458803518017	-0.129913733410073
EXOSC5	-79.362563	110.7187335	-4.62239690165503	0.000192222136039474	0.0030159594444899	-0.130623997067432
RNASEH2C	-116.8628	296.0754215	-4.62211376769307	0.000192344352327162	0.0030159594444899	-0.131015401590397
SLC9A9	7.17704499999999	35.555125	4.62130228769738	0.00019269506839032	0.00301944570855452	-0.132137256158534
DDX10	-35.0831075	99.73460125	-4.62064465919802	0.000192979766174853	0.00302189354223206	-0.133046484018772
ADCY6	35.65064	75.833458	4.62027301723687	0.000193140844303048	0.00302240363140898	-0.133560338586603
RP11-297L17.2	16.002604	38.693204	4.6198140446526	0.000193339961540541	0.00302350790919782	-0.134194969286439
MXD1	261.51537	417.849306	4.61900822513378	0.000193690055547886	0.00302565518451382	-0.135309265914428
DPY19L3	-44.574213	116.2178395	-4.61890590794891	0.000193734553906369	0.00302565518451382	-0.135450758023012
CHPF2	-28.65939	134.511575	-4.61846977400907	0.000193924347381892	0.00302660958886668	-0.13605389469291
GPD2	21.089486	71.418663	4.61737147355821	0.000194403132446788	0.00303207007635839	-0.137572873814566
SMC5	33.385564	105.772889	4.61669558225022	0.000194698370685873	0.00303466247748954	-0.138507736268909
ATP5L	618.968467000001	2029.905817	4.61611310961229	0.000194953166830858	0.00303662151249124	-0.139313439111906
ZNF600	-72.922262	204.703609	-4.61566734974024	0.000195148387680147	0.00303765061431969	-0.13993006765907
RAB14	99.8672549999999	396.2184475	4.61510846105951	0.000195393433231686	0.00303945340582623	-0.140703230048381
TNFSF4	-31.858485	44.9594015	-4.61437155249745	0.000195717008432293	0.00304247457919863	-0.141722732655881
NIT2	-196.93869	411.428123	-4.61252417518439	0.000196530576887512	0.00304794430415328	-0.144278897232718
LRRC32	-53.727314	97.499389	-4.6124323811557	0.00019657109139294	0.00304794430415328	-0.144405922900791
ABHD6	26.379862	76.3815095	4.61238952855913	0.000196590007848635	0.00304794430415328	-0.144465223248931
ZNHIT1	-161.728875	734.2129555	-4.61212230039316	0.000196708012205382	0.00304794430415328	-0.144835025321492
TMEM237	-26.798476	58.112923	-4.61182299424445	0.000196840266967393	0.00304794430415328	-0.145249230527483
COA3	287.238113	786.516963	4.61180911276948	0.000196846402976566	0.00304794430415328	-0.145268441201668
OAZ3	9.85475999999999	38.8539065	4.60954612346775	0.000197849304181896	0.0030596764619063	-0.148400579471124
SCN7A	66.340515	63.7727655	4.60951241636483	0.000197864281401338	0.0030596764619063	-0.148447238071795
FBLIM1	34.683523	73.266486	4.60863846025509	0.000198253011225631	0.00306367334035929	-0.149657057038453
ZNF284	-19.360612	65.649697	-4.6078788856418	0.000198591493291183	0.00306688898372202	-0.150708626729155
ASL	260.052678	720.633386	4.60753654667489	0.000198744237899151	0.00306723390773492	-0.151182594493351
SYNGR1	10.790714	36.926265	4.60490632026971	0.000199921767606601	0.00308338358957853	-0.154824700631893
TRIB3	-349.291476	258.939533	-4.60419350694038	0.000200242103464257	0.00308630031027479	-0.155811912958174
ALDH9A1	393.027045	939.5334945	4.60325987998481	0.000200662458821404	0.00309022528777758	-0.157105051907958
SPATA31A1 /// SPATA31A3 /// SPATA31A5 /// SPATA31A6 /// SPATA31A7	7.707906	29.593968	4.60283488857986	0.000200854102509995	0.00309022528777758	-0.157693736301627
RP11-567C2.1	8.66653499999999	29.9961915	4.60275328618994	0.000200890921131459	0.00309022528777758	-0.15780677226704
NCOA4	573.292705	1599.3726765	4.60244845107546	0.000201028521808361	0.00309032080583834	-0.158229039568099
UGT1A1 /// UGT1A3 /// UGT1A5 /// UGT1A8 /// UGT1A9	45.267876	51.0972845	4.60098383026657	0.000201690975001202	0.00309847925018176	-0.160258064757648
OSBPL8	-156.364067	287.7228385	-4.59652915348174	0.000203719463066459	0.00312759906744328	-0.166431279166281
CCDC59	-57.087957	287.4879765	-4.59513521861267	0.00020435844243243	0.00313536240444277	-0.168363553574119
NAA25	-26.120614	67.120886	-4.5944213287173	0.000204686474988851	0.00313834803894249	-0.169353256304884
PTGES	-40.1704215	55.57041225	-4.59370378056635	0.000205016725926519	0.00314136377445716	-0.170348104074104
TXNL4A	28.397059	87.5377775	4.59182318668805	0.000205884830633977	0.00315085663637472	-0.172955810708801
HINT2	168.938152	550.70191	4.59178133036745	0.00020590419430731	0.00315085663637472	-0.173013856101757
ZHX1-C8orf76	-7.114979	32.1582475	-4.59097191967704	0.000206279008766095	0.00315453984797045	-0.174136377610536
EP300-AS1	79.235724	147.60054	4.59054084272577	0.000206478909840711	0.00315554513284829	-0.174734249672762
SLC23A1	25.450419	38.9975715	4.58779897936361	0.000207754980473679	0.00317298515632528	-0.178537633221566
PPM1A	40.2985475	95.23882625	4.58558776503395	0.000208789901222307	0.00318672191872075	-0.181605705994188
LOC100506403 /// LOC101928269 /// RUNX1	-5.34685500000001	28.3445465	-4.58361613608731	0.000209717090464952	0.00319879764444596	-0.18434193978715
CAB39	116.9116955	416.14230175	4.58329217890911	0.000209869834719882	0.00319905282735685	-0.184791581641742
TMEM135	65.085563	172.894988	4.58291780976008	0.000210046488296686	0.00319967189426039	-0.185311212237884
SLC22A5	99.3937175000001	150.47247625	4.58139301186379	0.000210767551645938	0.00320732055126788	-0.187427862919155
LOC100506990	43.985111	100.4501805	4.58127951093801	0.000210821325351197	0.00320732055126788	-0.187585432629917
SHISA2	-96.371428	69.514496	-4.58052277154991	0.000211180203505294	0.00321070354650582	-0.188636036544998
LOC91548	40.104831	98.6137675	4.5791405781544	0.000211837296277833	0.00321693715752481	-0.190555186932212
ADAM19	-88.1054285	81.70582775	-4.57908500079779	0.000211863760927123	0.00321693715752481	-0.19063236075437
MYO1C	142.122561	259.2662525	4.57878097941499	0.000212008588119813	0.00321705935005032	-0.1910545277095
ZNF384	-20.8700845	67.75699375	-4.57634630918222	0.000213172017921677	0.00323070627259135	-0.194435806817502
EPHA2	-118.590611	158.7945665	-4.57632410351134	0.000213182658803647	0.00323070627259135	-0.194466650005427
PPARG	174.125373	299.0099015	4.57518596592639	0.000213728771270072	0.00323689678060019	-0.196047591662767
NAP1L1	-368.841126	707.743545	-4.57369166130146	0.000214447934708103	0.00324569847125778	-0.198123549515453
RPS3	-771.718349999999	5319.881818	-4.5725966473608	0.000214976486759698	0.00324926830430425	-0.199644994868292
PPIL1	-127.605072	312.923941	-4.57242512652499	0.000215059397515103	0.00324926830430425	-0.199883326461548
GRIN2D	-16.147521	27.6240715	-4.57234478178301	0.000215098246165039	0.00324926830430425	-0.199994968501543
NDUFA1	578.778493	1884.3518345	4.57161186494667	0.000215452957588727	0.0032494743166955	-0.201013426181406
PDLIM1	612.615640999999	1991.0790495	4.57147964494843	0.000215517011429155	0.0032494743166955	-0.201197166542627
KLHL15	-29.769755	99.0204535	-4.57146035561092	0.000215526357740008	0.0032494743166955	-0.201223972299874
PYY	410.787772	270.179914	4.57096755560417	0.00021576527456867	0.00325099247780597	-0.201908818094932
LOC101928152	15.18636	31.888436	4.56864766418614	0.000216893600026023	0.00326590107081437	-0.205133240209698
HAO2	6.7858585	33.64080025	4.56792430823207	0.00021724663889285	0.0032691240862187	-0.206138789781826
SERPINB1	197.9267475	904.03379675	4.5670273078252	0.000217685234252815	0.00327362960973542	-0.207385828148642
NDUFA6	229.0239695	950.89021775	4.56586074638062	0.000218256974872497	0.00327894141144226	-0.209007788744721
STARD10	422.063942	848.430134	4.56573789729616	0.000218317272547558	0.00327894141144226	-0.209178606506369
MMRN1	12.471216	35.759728	4.56424532578453	0.000219051215812528	0.00328786508992385	-0.211254150010584
SLC25A35	8.28542299999999	37.1455475	4.56314946716517	0.000219591672916115	0.00329387509374172	-0.212778231603691
GPC5	6.678255	27.0131235	4.56122091975277	0.000220546076897977	0.0033060826823712	-0.215460798446754
RP3-522P13.1	-157.622501	499.6497495	-4.5605052365295	0.000220901323177695	0.0033092988032735	-0.216456431267499
SLC17A5	192.0616425	310.68123725	4.55818766846071	0.000222055682628451	0.00332447463744186	-0.219681043479778
ARIH1	-26.275555	83.4225205	-4.55604688512979	0.000223127411956384	0.00333545970785111	-0.222660352456614
SGTB	-27.2701415	66.37625275	-4.55591057958681	0.000223195826927796	0.00333545970785111	-0.222850069467135
KIAA1958	-14.847248	46.7098765	-4.55587266067104	0.000223214863101941	0.00333545970785111	-0.222902847413154
UBE2V1P9 /// UBE2V1P9	-22.516237	57.4602765	-4.55510405399069	0.000223601075910065	0.00333910940025697	-0.223972686352327
GTF3C6	378.920991	1036.5665285	4.55025292530555	0.000226054347481892	0.00337360295226783	-0.230726981769752
DANCR	258.683928	547.009128	4.54803142864139	0.000227186860657337	0.00338587541936369	-0.233821104210995
SRM	-65.772048	173.695735	-4.54763074724677	0.000227391737416069	0.00338587541936369	-0.234379250747575
CTPS1	-58.458463	110.8594035	-4.54759841551633	0.000227408277455095	0.00338587541936369	-0.234424289614091
AMT	78.525823	118.0427535	4.54751195281649	0.000227452515416439	0.00338587541936369	-0.234544734922104
MST1R	38.214233	111.5498545	4.54601293173066	0.000228220863688298	0.00339516427194736	-0.236633085502459
NHSL1	23.4804835	54.78964225	4.54555866119637	0.00022845422585969	0.00339648760570159	-0.237266011314039
CRIPT	-20.89711	107.911444	-4.54507253287769	0.000228704221104982	0.00339732995101367	-0.237943355875277
B4GALT7	-22.339301	87.33914	-4.54488687098478	0.000228799772211125	0.00339732995101367	-0.238202055699366
GTF2A1L	-10.416608	33.957191	-4.5438565953403	0.000229330739349536	0.00340140040974818	-0.23963772121559
SPOCK3	4.824268	22.982352	4.54357499694678	0.000229476081939443	0.00340140040974818	-0.240030147930914
RP11-164P12.4	9.389959	29.7430125	4.54351365063393	0.000229507757239386	0.00340140040974818	-0.240115639703269
SH3GL1P1 /// SH3GL1P2	7.227805	20.3509355	4.54296582196316	0.000229790817069058	0.00340345089260973	-0.240879113028353
CTNNA1	327.483153	1033.4325025	4.53914101938567	0.000231776938401755	0.00343070710585857	-0.24621065948088
LRWD1 /// MIR4467	-54.22839	113.70686	-4.53772260542371	0.000232517891948068	0.0034395099488167	-0.248188362288243
RRP15	-64.803403	130.481418	-4.53723796270262	0.000232771609470707	0.00344109884019549	-0.248864166676292
COX5B	1163.325184	3185.804157	4.53623693726473	0.000233296548105781	0.0034455091363415	-0.250260138445841
IRF2BP2	-210.861294	579.383809	-4.53611051827374	0.00023336292747415	0.0034455091363415	-0.250436444926521
MDFIC	11.106141	39.2717495	4.5349761429864	0.00023395941460198	0.0034508545441435	-0.252018567134845
HMGA1	-120.4302785	319.76345525	-4.53486410740185	0.000234018409775037	0.0034508545441435	-0.252174833765664
FBN1	-49.323739	65.7669325	-4.53425812249528	0.000234337767456886	0.0034525913193197	-0.253020088508905
RPAP3	-52.182726	124.312322	-4.53406175264301	0.000234441350120659	0.0034525913193197	-0.253294004880681
MEF2BNB	23.331006	102.603389	4.53362717606428	0.000234670748619724	0.0034525913193197	-0.25390021495285
CHST5	175.972073	179.167146	4.53352756129251	0.00023472336392824	0.0034525913193197	-0.254039175698008
SCRN1	-96.245737	122.1947075	-4.53277271041496	0.000235122455079031	0.00345630008966175	-0.255092223384975
SLC25A32	-167.811569	287.3587455	-4.53177523762792	0.000235650874170372	0.00346096034362612	-0.256483859926101
LTBP1	-101.5809625	174.93358075	-4.53161894827491	0.000235733778507187	0.00346096034362612	-0.256701921479324
PPP1R35	-187.757303	241.6024575	-4.52671625065875	0.000238349471674127	0.00349606627249916	-0.263544094455458
LZTS3	-115.898202	107.710715	-4.52658069967709	0.000238422206678939	0.00349606627249916	-0.263733315865822
MARCH3	49.743304	107.13891	4.52543420595411	0.000239038300113025	0.00350291639791798	-0.265333857253793
OR2F1	71.781503	118.4965035	4.52463359226733	0.000239469482189493	0.0035066248974254	-0.266451647118571
BCL7C	-109.464476	229.348121	-4.52441091184705	0.000239589549751812	0.0035066248974254	-0.266762561790029
NXF2 /// NXF2B	-3.47807599999999	30.858509	-4.52376424758657	0.000239938571472503	0.00350954925437392	-0.267665497334845
TUBD1	-33.637075	91.7528385	-4.52335775042494	0.000240158231933961	0.00351057900253993	-0.268233117824931
ADH6	58.654805	73.9069775	4.52228000989295	0.000240741600015759	0.0035169207654476	-0.26973815310313
CENPB	-62.7827	118.802625	-4.52146549865226	0.000241183436158758	0.00352118834168465	-0.270875702378033
CBLL1	-79.5662265	140.26780325	-4.52091798754655	0.000241480897552266	0.00352276888160519	-0.271640409843192
ITGA8	13.538779	36.279879	4.52044324717576	0.000241739123192999	0.00352276888160519	-0.272303512114463
TTTY5	12.558524	39.697097	4.52043974743463	0.000241741027844846	0.00352276888160519	-0.27230840055729
EPDR1	-280.788241	253.1522335	-4.51862852368255	0.00024272878351824	0.00353497274820372	-0.274838547079712
PKN1	-25.847707	47.0756145	-4.51756954330598	0.000243308191613573	0.00354121823437577	-0.276318074589176
PIAS2	9.66298600000001	38.79146	4.5158406917874	0.000244257119527591	0.00355156911113395	-0.278733827836788
PCGF5	122.30081	299.983388	4.51572386414667	0.000244321378478517	0.00355156911113395	-0.27889708791973
GSTM2	141.574137	245.8958615	4.51520652972857	0.000244606134585872	0.00355351222079044	-0.27962005638642
PHF6	-98.5725514999999	245.79519675	-4.51471323305537	0.000244877972275391	0.00355526537525753	-0.280309466737322
EIF2S3	-208.423966	614.048394	-4.51362338509447	0.000245479631311312	0.00356107984998332	-0.281832710467794
CCL14 /// CCL15-CCL14	87.521247	137.4704405	4.51332139291343	0.000245646612854934	0.00356107984998332	-0.282254823681976
KIF14	-43.8968975	81.33787775	-4.5131658212905	0.000245732678423594	0.00356107984998332	-0.282472280692871
METAP1	123.854761	383.0542955	4.51228941442892	0.00024621809575555	0.00356424598856168	-0.283697378770373
PXYLP1	-33.332231	104.9327405	-4.51198186207294	0.000246388670233646	0.00356424598856168	-0.284127320348739
ATP5J2-PTCD1 /// PTCD1	-25.6623065	100.37396525	-4.51195102195321	0.000246405781352096	0.00356424598856168	-0.284170433887643
LOC101927150	6.564037	33.0873115	4.51117630180274	0.000246836016271541	0.00356827480190943	-0.285253511739412
ZDHHC8	-13.726127	59.479295	-4.51069590596369	0.000247103182002976	0.00356994277684889	-0.285925158400444
NHLRC3	-11.945232	44.046544	-4.50960623491918	0.000247710272635074	0.00357651664357087	-0.287448756925198
GBP5	-11.369661	29.940455	-4.50533049634217	0.000250107032457493	0.00360890638245414	-0.293428749699094
EIF3H	-408.0025945	1372.79512725	-4.5034632736709	0.000251161046438021	0.00361980887112317	-0.296041009634655
C15orf65	49.38482	87.726165	4.50344671873862	0.000251170411465689	0.00361980887112317	-0.296064172257543
COL5A2	-995.756798	681.255014	-4.50270288871904	0.000251591556323072	0.00362358732824121	-0.297104931286509
NT5C3B	-286.089283	341.8299545	-4.50243973936635	0.00025174071829703	0.00362358732824121	-0.297473145191486
PIK3CB	63.8725484999999	196.22472425	4.5014987736273	0.000252274821611735	0.00362613577404816	-0.29878987680084
ANP32B	-347.9189875	1811.46485125	-4.50125310108469	0.000252414456818859	0.00362613577404816	-0.299133676319173
MGST1	1016.392384	1443.926116	4.50108070681859	0.00025251248882936	0.00362613577404816	-0.299374933547153
PLOD1	-65.100867	136.1043585	-4.50104208625692	0.000252534455692639	0.00362613577404816	-0.29942898166571
RAF1	29.3365645	87.56488125	4.49937063949801	0.000253487006399137	0.00363554563210612	-0.301768308062437
NEO1	137.22363	219.057055	4.49934975712724	0.000253498930129849	0.00363554563210612	-0.301797537062998
IGDCC4	-21.541485	47.8065165	-4.49852258880491	0.000253971695636468	0.00364010620436912	-0.302955370355087
IER5	-140.272077	485.7456025	-4.49703329597398	0.000254825145316057	0.00365011413997177	-0.305040251566866
ECSIT	32.541109	135.0609205	4.49493265690121	0.000256033863823749	0.00366519566471976	-0.307981479257819
PRKCD	50.797034	92.080435	4.49431753620511	0.000256388903606392	0.00366804562823744	-0.308842859651065
PRPH	35.58417	53.511142	4.49386488078937	0.000256650488436423	0.0036691184246745	-0.30947676575227
WDFY1	-73.1075155	289.88919825	-4.4933768432122	0.000256932822585648	0.0036691184246745	-0.310160252895038
LYPLAL1	-69.7853885000001	197.14006325	-4.49294938790386	0.000257180367327379	0.0036691184246745	-0.310758922404339
PSMA7	-755.9064585	1620.72769275	-4.49293454040941	0.000257188970030402	0.0036691184246745	-0.31077971740496
SACM1L	201.35847	604.324876	4.49283976606925	0.000257243889553072	0.0036691184246745	-0.310912456499357
RP9 /// RP9P	-48.182136	106.761474	-4.49168975059855	0.000257911242418685	0.00367640752829544	-0.31252324322968
VSTM2A	27.136946	36.844749	4.49062772063777	0.000258529092060549	0.00368298258344284	-0.314010951600302
OGFR	-21.538502	53.594419	-4.49030047888386	0.000258719770620323	0.00368346792069613	-0.31446938795425
FLVCR2	19.997366	44.220603	4.48981170099867	0.000259004838552648	0.00368529570644784	-0.3151541490683
TPRA1	-22.89836	54.796733	-4.48874523951252	0.000259627929440594	0.00369192799301256	-0.316648337926637
ADAMTS2	-9.692959	30.6323015	-4.4875233824914	0.000260343674905861	0.00369897435405899	-0.318360437045282
AGTRAP	-23.136743	86.5615505	-4.48736262905457	0.000260437990234766	0.00369897435405899	-0.31858570420732
LZTR1	-17.62899	80.397419	-4.48681262794265	0.000260760941657671	0.00370132610005336	-0.319356458842713
HMGN5	35.4196895	61.71018025	4.48653404034089	0.000260924678074085	0.00370141642237785	-0.319746878607294
GAFA2	5.89711800000001	26.251322	4.4833135472993	0.000262825046283259	0.00372273337146535	-0.324260924121639
NUDT3 /// RPS10-NUDT3	-20.943695	101.500968	-4.48307517895945	0.000262966259076688	0.00372273337146535	-0.324595092070873
SEPSECS	14.412664	46.727144	4.48292578341575	0.000263054802219982	0.00372273337146535	-0.324804533216076
WDR1	53.138764	101.071847	4.48291617843529	0.000263060495891812	0.00372273337146535	-0.324817998768754
UBAP1	-34.4187255	152.20702525	-4.48241966573141	0.000263354990065237	0.00372465987151797	-0.325514094040494
CLNS1A	-127.65463	331.0924265	-4.48091143709589	0.000264251603926923	0.00373509478627477	-0.327628788141492
PAPD7	-52.068092	153.876845	-4.48051105295453	0.00026449014277709	0.00373622111598628	-0.328190220260767
KRT8P11 /// KRT8P11	18.9346	44.914627	4.47899454168845	0.000265395617618332	0.0037467616604941	-0.330316920059978
NUF2	-54.400717	117.3365625	-4.47800990735646	0.0002659851978687	0.00375118305499501	-0.331697901665605
CHDC2	11.528246	36.4878	4.47793888163344	0.000266027777879748	0.00375118305499501	-0.331797522614674
TXNDC11	75.428072	162.363848	4.4767814688721	0.000266722620134598	0.00375872739698367	-0.333421010208974
RASSF10	-51.060321	47.0913985	-4.47611345522057	0.000267124490768868	0.00376213654064896	-0.334358106490177
MPZL2	67.3271	163.631432	4.47528931965235	0.00026762112632164	0.00376687545845899	-0.335514295182345
ZNF780A	-7.06711150000001	29.92984975	-4.4730358710055	0.000268983856191126	0.00378379204402827	-0.338676150484221
ARL6IP5	318.927448	1649.1933685	4.4722132903781	0.000269483041697365	0.00378854820126839	-0.339830499089701
POMP	-487.86745	1295.08955	-4.47180840394667	0.000269729092015321	0.00378974208136221	-0.340398720142399
S100A16	786.065695	1717.6558475	4.47127675230336	0.000270052522696697	0.00379202109482168	-0.341144878103933
COLEC11	10.085665	42.1834135	4.4695563741833	0.000271101805070939	0.00380448356519599	-0.343559640688367
SDHB	183.2807845	354.34458425	4.46692686593731	0.000272713546788587	0.00382481969020129	-0.347251248717049
LINC00526	43.434998	112.991628	4.46616119134627	0.000273184680641125	0.00382914403377787	-0.348326366024327
SETBP1	39.03689	73.65608	4.46227033419579	0.000275591539249311	0.00386057951348647	-0.353790905297164
ZNF548	-12.773788	46.21529	-4.46123973094937	0.000276232646121259	0.00386725704569763	-0.355238682686063
STAT1	-69.940858	130.9807405	-4.46095598563431	0.000276409419894487	0.00386742983695321	-0.355637309215898
IPO7	-207.0640105	520.34126075	-4.46046001737346	0.00027671868349843	0.00386945507484131	-0.356334108223802
CDK5RAP1	-52.736767	185.4271815	-4.45854324560693	0.000277917187294952	0.00388342495245467	-0.35902734139944
CIPC	112.695659	205.6315615	4.45833463303967	0.000278047943024391	0.00388342495245467	-0.359320490092572
CORO2A	109.7909085	224.43873225	4.45800863246743	0.000278252400570473	0.00388391094468027	-0.359778607616586
NPM1P22 /// NPM1P22	-223.964777	639.1693775	-4.45775272558524	0.000278413003942642	0.00388391094468027	-0.360138234816066
SCP2	695.2429505	1817.65328625	4.45748268892693	0.000278582576530061	0.00388397285120748	-0.360517728153018
GPALPP1	-76.816729	109.2131165	-4.45556941038756	0.000279787034718416	0.00389845441740352	-0.363206814262632
FAM19A5	-16.171721	29.7207785	-4.45294686113442	0.000281446551933924	0.00391817987264645	-0.366893564503679
ARRDC3	-262.596725	459.2804465	-4.45280613290201	0.000281535883706314	0.00391817987264645	-0.367091424607723
HSPH1	-219.740185	239.6109755	-4.45210979942995	0.000281978325566545	0.00392160307159856	-0.368070489566073
GLOD4	181.661382	394.658271	4.45189441096539	0.000282115323007856	0.00392160307159856	-0.368373345050948
NSUN5P1 /// NSUN5P2	-105.32665	184.9193435	-4.45101313409687	0.000282676558446265	0.00392546855574527	-0.369612563699975
NUTM2B	-13.717619	37.9895025	-4.45082750477415	0.00028279491903941	0.00392546855574527	-0.369873601918755
ZMYND12	12.79906	34.991248	4.45043531055201	0.000283045153815093	0.00392546855574527	-0.370425133761437
FOXD1	-75.043365	61.3900735	-4.45041048983707	0.000283060997897278	0.00392546855574527	-0.370460039132726
PXT1	13.498576	33.853652	4.45005440331455	0.000283288401228617	0.00392630712840134	-0.370960812637049
CPTP	128.558382	325.144033	4.4494569120743	0.00028367038480129	0.00392928589548076	-0.371801117639747
C12orf45	-60.19691	145.69688	-4.44884492568334	0.000284062174821098	0.00393188688939115	-0.372661857713896
SGIP1	-7.177924	23.850381	-4.44864153588553	0.000284192504760414	0.00393188688939115	-0.372947930253952
C9orf24	28.189053	52.8844615	4.44800645001504	0.00028459984976961	0.0039352077992835	-0.373841228901227
KYNU	-15.5686575	36.04998775	-4.44752888991869	0.000284906546053778	0.00393713393841648	-0.374512990383732
NDUFS7	128.4275515	372.65215525	4.44707550042582	0.000285198028616163	0.00393884769997191	-0.375150780263881
TNFAIP1	-35.6542205	113.37648775	-4.44592360030458	0.000285939937171279	0.0039467765975754	-0.376771298513512
KIAA1549	-23.549502	35.21181	-4.44514980713547	0.000286439411585038	0.00395135188297952	-0.377859986611926
PROCR	-140.340413	201.9540385	-4.44374871170402	0.000287346046376073	0.0039615351762985	-0.379831459729107
LINC01082	77.101542	85.86774	4.44284991531161	0.000287929174406394	0.0039672490814519	-0.381096287961898
NOP58	-408.464065	795.5625745	-4.44237892779533	0.000288235222546461	0.00396914076949224	-0.381759126353503
POP7	-165.050634	473.86008	-4.44165389320888	0.000288706993206047	0.00397331098900306	-0.382779552186581
FOXD3	8.651025	26.5230095	4.438853542804	0.000290536481962748	0.00399615090980341	-0.386721466134343
ZSCAN21	-35.229591	78.2278815	-4.43772737212114	0.000291275515174764	0.00400208246118616	-0.388307013185329
CTC-444N24.11	-45.6016335	93.11440975	-4.43767787101756	0.000291308043093142	0.00400208246118616	-0.388376710135954
SMIM6	53.551171	125.4130145	4.43721388708308	0.000291613112352604	0.00400393485261719	-0.389030009610402
UFM1	-190.822929	310.1216775	-4.43606387969892	0.000292370633762071	0.00401034207075375	-0.390649367682123
GNPNAT1	169.52949	474.970059	4.43568949560676	0.000292617672976395	0.00401034207075375	-0.391176586258676
SKIL	-12.510973	31.6087325	-4.43563187997373	0.000292655709656961	0.00401034207075375	-0.391257723913903
RP11-16N11.2	4.234471	25.2738685	4.43532422969142	0.00029285889873006	0.00401034207075375	-0.391690982193455
GABRB2	8.157046	33.470933	4.43512323587762	0.000292991722994287	0.00401034207075375	-0.39197404486399
RPF2	-113.73597	282.214401	-4.43495521082966	0.000293102806956875	0.00401034207075375	-0.392210681209053
BCAT2	64.5161235	155.69881375	4.4343548911142	0.000293500035263277	0.00401344234266993	-0.393056165738053
LARGE	36.571015	76.6389395	4.43257189785433	0.000294683041233952	0.00402727782093117	-0.395567596674487
PRKAR1B	-12.6999945	36.44746775	-4.43166085031156	0.000295289374248257	0.00403322072143961	-0.39685101234895
EFCAB7	-34.579267	82.8262085	-4.43070023702613	0.00029593005987272	0.0040367031048087	-0.398204370989863
MIR6836 /// SNX8	-22.30733	57.907882	-4.43059028435553	0.000296003482829208	0.0040367031048087	-0.398359285403421
NFAT5	-77.246596	119.609789	-4.43050683488417	0.000296059220059311	0.0040367031048087	-0.398476860017027
TESK2	22.472816	68.719565	4.42986895211629	0.000296485622478611	0.00404017487873518	-0.399375623622757
PDHA1	246.137108	627.907026	4.4290643832397	0.000297024333496181	0.00404517216203252	-0.400509320883493
MMP14	-67.489117	74.559048	-4.42823432659795	0.000297581146387414	0.00404855177709056	-0.401679021557356
TMEM243	-330.858148	463.561378	-4.42818130070023	0.000297616752661122	0.00404855177709056	-0.401753747764406
RHBDL2	63.947134	80.925492	4.42730322864354	0.000298206993827084	0.00405423612416937	-0.402991215628953
SLC9A7	-4.9179445	23.77434575	-4.42519459231807	0.000299629255160773	0.00407025719526293	-0.405963332800538
TMEM63C	22.236133	45.8222505	4.42504335781925	0.000299731524753206	0.00407025719526293	-0.406176519858224
CNN2	-176.419908	295.59763	-4.42290989088478	0.000301178005448975	0.00408645070903781	-0.409184272109042
TFCP2L1	110.980701	169.8674665	4.42277235804813	0.000301271493599982	0.00408645070903781	-0.409378185777064
LOC100996782 /// MED18	32.0829535	128.83958525	4.42219436463362	0.000301664705986855	0.00408716195414018	-0.410193151525894
TFAP4	-17.73538	48.196878	-4.42218441757163	0.000301671477567489	0.00408716195414018	-0.41020717718111
MEGF6	-10.444171	29.830126	-4.42183378427531	0.000301910273453788	0.00408804239011692	-0.410701588910903
ZNF597	-8.45591	31.522957	-4.41936214417061	0.00030359898776225	0.00410854326361802	-0.414187190671695
PACSIN3	-27.982564	55.880593	-4.4190127851687	0.000303838450753002	0.00410941941443968	-0.414679934649185
STIM1	13.2106145	56.28353525	4.41805638556225	0.000304494977062755	0.00411593210374482	-0.416028944340737
KCNG3	4.7735375	26.87006025	4.41774102851582	0.000304711769730997	0.00411649673984667	-0.41647378432888
SOWAHA	117.047601	278.0435025	4.41572779796401	0.000306099446569642	0.00413286968043513	-0.419313936657038
LRRC8E	-28.4979855	40.67487075	-4.41529903831077	0.000306395804741036	0.00413449760614411	-0.419918875012924
ACP1	-148.539647	363.0444035	-4.41419196537183	0.000307162352838903	0.00414246475846961	-0.421480958693873
HDAC2	-109.4782125	334.48594075	-4.41323930769558	0.000307823532337523	0.00414900256766678	-0.422825289902806
CENPN	-17.1064735	71.32057725	-4.41223058783953	0.000308525187587903	0.00415607812833189	-0.424248861542313
DMWD	-14.259925	63.5482085	-4.41096124497908	0.000309410424746343	0.00416561716659072	-0.42604042984473
MCM10	-21.72646	47.54414	-4.4103373344525	0.000309846478344237	0.00416796639311771	-0.426921102814579
LOC100132891	-21.540923	37.0255085	-4.41020458478702	0.000309939337651483	0.00416796639311771	-0.427108490454213
TRHDE	58.82643	66.640924	4.40979312022983	0.000310227338513074	0.00416945542961572	-0.427689322851216
MFAP2	-252.156054	166.625447	-4.40909662271854	0.000310715461540257	0.00417292468295458	-0.428672564221314
CCDC82	-11.46729	69.553777	-4.40886215551509	0.000310879956477224	0.00417292468295458	-0.429003574365896
SPTLC3	11.479068	32.996979	4.40866587520349	0.000311017728283137	0.00417292468295458	-0.42928067948904
NLRP2	15.5775375	30.15418275	4.40677283221615	0.00031234964925381	0.00418840578702942	-0.431953501641698
SCIN	250.837835	276.9184045	4.40607545079781	0.00031284176821996	0.00419240577802896	-0.432938264615829
ZADH2	36.959033	73.0189135	4.40584516522141	0.000313004444992298	0.00419240577802896	-0.433263461667295
RDH11	56.533035	203.3389465	4.40285711218835	0.00031512300498227	0.00421837966828855	-0.437483655176801
AVEN	-70.971422	183.960356	-4.39966495092898	0.00031740227692895	0.00424647414867401	-0.441993400242756
MIR6789 /// PLEKHJ1	76.77771	288.396812	4.39834788053036	0.000318347536899837	0.0042566992995362	-0.443854483592323
GIPC1	260.869925	694.4888255	4.39475111006985	0.000320943437635236	0.0042889713938527	-0.448938033474787
MYO15B	52.89411	126.71214	4.39379280069527	0.000321638677146586	0.00429343745479754	-0.450292756114715
CHSY1	-129.168997	259.5500525	-4.39362706891795	0.000321759067238592	0.00429343745479754	-0.45052705633417
HILPDA	-144.3421615	188.60584775	-4.39353596622161	0.000321825265000343	0.00429343745479754	-0.450655852585306
CD93	-76.258712	144.512525	-4.39307373270075	0.000322161348661818	0.00429548464882424	-0.451309350760747
OLFML2B	-64.937878	63.818277	-4.39138296244566	0.000323393705342946	0.00430947305930091	-0.453699968452054
PTGS1	83.5712305	104.47821075	4.39025312501658	0.000324219864419035	0.00431768979974987	-0.455297675821464
JOSD1	127.117807	312.2622405	4.39003792975764	0.000324377460721004	0.00431768979974987	-0.455602002864113
DKK2	-12.79151	45.938298	-4.38943622788612	0.000324818522105523	0.0043211151809513	-0.456452955399801
EGR2	-29.455832	59.315656	-4.38817116791724	0.000325747815508971	0.00432974282184841	-0.458242209102959
ISG15	-721.920865	801.3635045	-4.38800330946104	0.000325871323210564	0.00432974282184841	-0.458479637301941
LINC00629	16.406376	77.753793	4.38780224503664	0.000326019325573705	0.00432974282184841	-0.458764038605251
PRR15L	554.821901	1135.2456965	4.38729361318029	0.000326394029511524	0.00433227289735386	-0.459483510600612
EFHC2	29.8124745	42.38909825	4.38592841485677	0.00032740190771367	0.00434137213780928	-0.461414780638472
ZSWIM7	35.61651	87.1886055	4.38586509348091	0.00032744873182286	0.00434137213780928	-0.461504363665192
C7orf55 /// C7orf55-LUC7L2 /// LUC7L2	51.575044	123.574085	4.38543509839914	0.00032776687810695	0.00434314195666224	-0.462112706767601
CCDC135	10.007673	31.7745225	4.38364066167827	0.000329097923275171	0.0043583238487793	-0.464651673516205
AMN	51.916935	87.6163915	4.38190727125584	0.000330388866489918	0.00437295787273093	-0.467104656875438
HIST3H2A	-93.9946135	125.64177575	-4.38026497333087	0.000331616683058256	0.00438674037431394	-0.469429086633192
POLR1D	-296.917248	409.298742	-4.37956037391608	0.000332144867055829	0.00439125760154755	-0.470426448574134
LOC285812	21.904292	65.242877	4.37879997188401	0.000332715834515941	0.0043958189826839	-0.471502870400618
C1orf186 /// LOC100505650 /// LOC101929219	3.915319	23.6629535	4.37842925984553	0.000332994552246603	0.0043958189826839	-0.472027675535218
CHMP2B	258.151354	825.789996	4.37797418669051	0.000333337018565154	0.0043958189826839	-0.472671931984527
RUVBL2	-177.424061	603.7979005	-4.37789984279407	0.00033339299999554	0.0043958189826839	-0.472777184683827
GSTM1	134.739827	261.620281	4.37785819524467	0.000333424365013098	0.0043958189826839	-0.472836147693863
POLR3H	-13.372259	70.3068725	-4.37721658820766	0.000333907939552875	0.0043997281446967	-0.473744538408115
FCHSD2	-12.6896905	59.91684525	-4.37604898804269	0.000334789767870956	0.0044088775701707	-0.475397767777479
QPCT	-414.675774	321.697196	-4.37539019602395	0.000335288356234617	0.00441297265732411	-0.476330641811465
ORC3	-78.645619	202.2412825	-4.375104294657	0.000335504965784897	0.00441335391233824	-0.476735506005904
GLIDR /// LOC728903	25.260396	58.788042	4.37381494152317	0.000336483583558175	0.00442375287047976	-0.478561485046865
ZNF133	-34.8610155	77.55688625	-4.37241285713376	0.000337551033655709	0.00443530743663815	-0.480547354049635
ETV4	-76.6725255	68.87998125	-4.36859765476026	0.000340472995916257	0.00447120316245135	-0.485952354127119
UBE2T	-150.296548	288.635852	-4.36830875502037	0.00034069529324174	0.00447162572379784	-0.48636171389128
NSUN5P1	-84.9086475	146.18191675	-4.36770114091361	0.000341163307101619	0.00447527104463474	-0.487222714147654
POLR2I	-160.914242	595.831802	-4.36706433547797	0.000341654501708699	0.00447921620969265	-0.48812512930022
LOC101929243	42.66715	131.420676	4.3664376388504	0.000342138595585263	0.00448306393769659	-0.489013269482336
VDAC2	663.587842999999	2473.5947115	4.36547818423614	0.000342881070570941	0.0044902910800827	-0.490373083122596
RPUSD4	-72.602932	226.918413	-4.36425528270981	0.000343829771119783	0.00449866582246793	-0.49210644319014
TOX	52.119465	104.771922	4.36409394068284	0.000343955134359684	0.00449866582246793	-0.492335146079351
PEBP1	512.177116	1186.488388	4.3639148017508	0.000344094379873291	0.00449866582246793	-0.492589080002893
RNF219	-44.0942915	75.52072275	-4.36349422702082	0.000344421518077568	0.00450044116954688	-0.493185271173234
SLC22A18	419.121627	888.2325785	4.36209041204199	0.000345515729311748	0.00451155179501992	-0.495175429270197
WDR77	-65.948703	166.2150835	-4.36178554406572	0.000345753823445395	0.00451155179501992	-0.495607666922442
IRF2BP1	-12.277243	51.2889445	-4.36116265094903	0.000346240801815537	0.00451155179501992	-0.496490832781427
RPS6KA1	138.549429	244.8255225	4.36096383444957	0.00034639638235111	0.00451155179501992	-0.49677273406878
GMDS	343.564862	728.043322	4.36091940799339	0.000346431157172531	0.00451155179501992	-0.49683572688321
KCNT1	9.076647	28.7562035	4.36070986662238	0.000346595223226042	0.00451155179501992	-0.497132841510665
CDCA7	-143.4970065	401.93151075	-4.36068519614611	0.000346614544795961	0.00451155179501992	-0.497167822840465
SAR1B	106.578189	286.2970835	4.35964116152893	0.000347433214784075	0.00451970642241231	-0.498648274871512
PLA2G16	-176.509712	170.469399	-4.35886156605034	0.000348045799144209	0.00452517257925473	-0.49975383913199
C10orf76	24.622281	89.0602055	4.35804455572922	0.000348688952347069	0.00453102992221163	-0.500912544592239
FAM133B /// FAM133DP	-29.9825655	142.31643125	-4.35713278749052	0.000349408114938402	0.00453786795325854	-0.502205737558087
DCAF13	-82.6977785	181.11442675	-4.35626083685273	0.000350097270773622	0.00454230764957758	-0.503442553788673
EEPD1	-21.568794	47.4552205	-4.35621161501794	0.000350136214654938	0.00454230764957758	-0.503512375233717
PTK6	107.0678185	215.91220525	4.35464262497247	0.000351379878038564	0.0045559287384052	-0.505738156076721
EHF	23.738168	75.332519	4.35376022553947	0.000352081270557018	0.0045625077044083	-0.506990070470896
TNS3	-125.9050555	335.38868325	-4.35312137428731	0.000352589955198667	0.00456658356072282	-0.507896509155649
ZNF571	-11.954045	36.4959545	-4.3527325652355	0.000352899906809916	0.00456808244808432	-0.508448198774408
LRRC14	61.5325415	211.78025075	4.35225556479803	0.000353280538446193	0.00457049409474943	-0.509125051008189
MIER1	51.567561	148.5131865	4.3495882079907	0.000355416651781141	0.00459560178663685	-0.512910493038731
CLINT1	45.881544	138.107593	4.34893429519371	0.000355942313537201	0.00459986989801922	-0.513838644932702
ZBTB7B	14.2603415	56.45852925	4.34657892850574	0.000357842232699449	0.00462188320323506	-0.517182253386482
PLK2	-67.616241	136.9778585	-4.34551231722432	0.000358705959121734	0.00463049624508407	-0.518696611426948
DYX1C1 /// DYX1C1-CCPG1	-11.707226	29.681072	-4.34521820059484	0.000358944500137719	0.00463103381417398	-0.519114218649045
TUBB2A	277.910698	758.118597	4.34414014084922	0.0003598202208737	0.00463978705863456	-0.520645015214587
FXYD5	-374.1507635	280.23136225	-4.34340056657169	0.000360422231643412	0.00464500322644003	-0.521695261544349
MAML1	-75.725455	360.9048415	-4.34297960896988	0.000360765343116743	0.00464687889929124	-0.522293080787611
NLRP9	7.14950900000001	28.9670565	4.34260067962004	0.000361074480171509	0.00464831514703552	-0.522831232895788
MRPS23	-90.974002	208.668297	-4.34114766965717	0.000362262348756913	0.00466105604089858	-0.524894950838717
CDK12	-27.165186	79.3019335	-4.34048606316248	0.000362804532050251	0.00466547982166315	-0.525834721367823
ARHGAP20	9.68760600000001	34.7601425	4.33996466020089	0.000363232395741111	0.00466842947968903	-0.526575380008907
MIR6883 /// PER1	5.12168399999999	30.043785	4.33817445656242	0.000364705314811362	0.00468173413001114	-0.529118641669203
LRRC8B	-11.78136	40.059826	-4.33798165683667	0.000364864302736397	0.00468173413001114	-0.529392567349467
DOPEY2	18.9721685	54.92199575	4.33798112795987	0.000364864738958777	0.00468173413001114	-0.529393318772553
SLC2A1	-358.152008	345.3821535	-4.33737603664354	0.000365364168419405	0.00468558628201985	-0.53025304949897
DUXAP10 /// LINC01296	-20.682531	36.6967465	-4.33601714344394	0.000366488283736709	0.00469621549052598	-0.532183969033432
C12orf66	-12.210642	49.854858	-4.33589157710268	0.000366592331658405	0.00469621549052598	-0.53236240413231
FH	474.302319	1023.7961195	4.3326595064648	0.000369280794341433	0.00472808072014726	-0.536955987360887
HMCN1	-24.643582	56.158622	-4.3316733693546	0.000370105022749669	0.00473605556859206	-0.538357793585623
RP11-131L23.2	7.684527	25.1679935	4.33096151054456	0.000370701157720883	0.00473862854591816	-0.53936978466455
LOC102724094	-15.221858	34.119199	-4.3309521107486	0.000370709035905162	0.00473862854591816	-0.539383148000661
GLCE	-114.409101	206.6212535	-4.32957237783364	0.00037186725448887	0.00475037717050379	-0.54134478099406
ISOC1	172.967823	368.5653565	4.32937636952315	0.00037203208962874	0.00475037717050379	-0.541623474597676
MARVELD3	49.336593	89.9720955	4.32885682095773	0.000372469365673383	0.00475133507889082	-0.542362215565195
MRTO4	-59.4119245	165.09460075	-4.32880722549585	0.000372511134586508	0.00475133507889082	-0.542432736607541
MEST	-249.930608	611.941964	-4.3283854310374	0.000372866557529154	0.00475329074963995	-0.543032509115145
ARHGEF1 /// LOC100505585	-26.758224	78.561477	-4.3264324101693	0.000374516722412261	0.00477174068858959	-0.545809902428241
FAM114A1	131.458959	303.0700725	4.32446110552466	0.000376189802529566	0.00479046245560119	-0.548613774684379
HES6	-141.318645	325.7888975	-4.32265028305945	0.000377733317871794	0.00480751495473192	-0.551189808407367
TIMM50	-45.214737	160.2609625	-4.32194902856184	0.000378332769224085	0.00481254014718793	-0.552187505166403
TPRG1L	248.991335	534.1004695	4.32123676283318	0.000378942615002734	0.0048176920566834	-0.553200929913237
TESC	-202.008301	127.285243	-4.32038436829566	0.000379673742559909	0.00482437948406757	-0.55441381454199
BCL7B	-26.79916	120.360169	-4.31992730810975	0.000380066364002027	0.00482506546080555	-0.555064208950901
CLN5	-62.922691	155.6883515	-4.319843939592	0.000380138022911253	0.00482506546080555	-0.555182844713235
LOC157740	5.705106	24.896043	4.31926422793725	0.000380636687349257	0.00482805898089995	-0.556007814440767
ETV5	-8.13704499999999	29.1564905	-4.31909263885175	0.000380784413672169	0.00482805898089995	-0.556252005482157
MGAT2	89.126102	221.639462	4.31798654459858	0.000381738072260797	0.00483721275278302	-0.557826191854502
LOC439994 /// LOC642361	35.371462	143.777834	4.31777852731673	0.000381917690557741	0.00483721275278302	-0.558122257521576
RAB27B	9.75246799999999	31.91206	4.31751102021836	0.000382148802215578	0.00483753489134037	-0.558503001326854
SPAG7	87.4058269999999	334.9269065	4.31620520490263	0.00038327898123651	0.0048492316507169	-0.560361698946087
MBNL1-AS1	63.906453	91.912938	4.31496027850479	0.000384359598122125	0.00486028911173784	-0.56213392195164
AK055981 /// RP11-617F23.1	46.8414575	74.36807925	4.31411914604319	0.000385091453007976	0.00486692690744094	-0.56333142898164
DDX26B	25.453957	57.4121285	4.31372538092192	0.000385434543784582	0.00486864686885788	-0.563892055950062
RILPL1	-30.19345	66.689077	-4.31316349853185	0.000385924650072535	0.00487222102507033	-0.564692074396556
TIMP1	-1883.461344	1551.486216	-4.31275729764174	0.000386279353108281	0.0048740828246281	-0.565270454727725
RFXAP	-33.124114	67.124753	-4.31229257791727	0.000386685559025838	0.004876592143854	-0.56593218346713
P2RX5-TAX1BP3 /// TAX1BP3	1001.177315	2744.4688395	4.3095023487943	0.000389133533568614	0.00490483424948221	-0.569905831702764
GOLGA4	106.055564	335.9896565	4.30856694953043	0.000389957686035392	0.00491258959590382	-0.571238174352811
LOC157503 /// XKR4	5.772118	20.708105	4.30706691453174	0.00039128299635808	0.00492664672073985	-0.573374982718962
AK057259 /// AK096803	74.269159	104.4518585	4.30616669251557	0.000392080538773897	0.00493404722951421	-0.574657485740333
MLLT6	-6.28580199999999	38.726559	-4.30582040276766	0.000392387766736351	0.00493527287360372	-0.575150854376913
GNB2	-131.264241	504.5702105	-4.30378785557047	0.000394195938251568	0.00495536529539117	-0.578046975091141
PHACTR3	-26.842473	40.8415915	-4.30133467153787	0.000396389499064938	0.00498027832158512	-0.581543118473091
MT1HL1	1355.954988	2083.57083	4.30077990530406	0.000396887256701579	0.00498386987593227	-0.582333842189529
WASIR1 /// WASIR1 /// WASIR2 /// WASIR2	-10.164657	28.0176035	-4.29984606950431	0.000397726553029588	0.00499174414474701	-0.583664948590003
CAPG	-572.681888	632.680412	-4.299382339135	0.000398144000714633	0.00499431834496436	-0.584325997513896
SYPL1	-260.442626	829.440748	-4.29857377050595	0.0003988729263391	0.00500079489738573	-0.585478676660392
NOC4L	-16.534949	72.2595585	-4.29733313875592	0.000399993972843573	0.0050121780720729	-0.587247450229884
PYROXD1	154.804214	389.130809	4.29676448073037	0.000400508878148932	0.00501595783496426	-0.588058250477488
ICE1	-80.26591	251.107022	-4.29578145640457	0.000401400557227687	0.00502444976370155	-0.589459952004971
PCBP4	-30.262465	63.3338725	-4.29392351467814	0.000403091320727897	0.0050409497322301	-0.592109523563772
SLC35G1	11.492207	50.0954385	4.29386204377916	0.000403147382921974	0.0050409497322301	-0.592197193042679
CEP70	41.161334	77.526693	4.29350549604088	0.000403472713687367	0.00504233699571035	-0.592705708582264
UBE2C	-643.614349	881.3065485	-4.29211506225323	0.000404743939356732	0.00505553768118446	-0.59468891969151
FNBP1	22.9823075	75.00261175	4.29007739298943	0.000406614204093849	0.00507620280270027	-0.597595720263388
DEPDC5	14.412379	47.3710295	4.28975572174051	0.000406910243195798	0.00507720367106906	-0.598054640321094
MT1X	1160.317166	2025.140416	4.28933151932622	0.000407300975363337	0.00507800178557474	-0.598659857983374
ASB7	24.961425	90.3917825	4.28921755665093	0.000407406010602871	0.00507800178557474	-0.598822454392397
SSBP4	-83.095982	235.019143	-4.28807227418384	0.000408463091989108	0.00508848089172872	-0.600456574517914
RASSF6	52.067368	122.072724	4.28423123772502	0.000412028535897231	0.00513018060577177	-0.605938220127154
SPECC1	14.936244	45.298419	4.28323182187978	0.000412961373420425	0.00513808647083404	-0.607364803319044
MMP3	-582.735203	339.5354735	-4.28308306254402	0.000413100404606598	0.00513808647083404	-0.607577155160332
LOC100652777 /// PLA2G10	556.133835	659.0097955	4.28282730621779	0.000413339545919763	0.00513834361523934	-0.607942249883624
CENPH	-48.730251	122.2763495	-4.28155551685781	0.000414530786957305	0.00515043006298775	-0.609757858266243
TNFSF13	132.847882	262.67881	4.28118262891514	0.000414880713369615	0.00515205616602605	-0.610290230346047
GTF3C4	-19.890326	76.624139	-4.28008824985943	0.000415909422288482	0.00516210533626654	-0.611852771240819
EVA1B	-34.254577	68.6724945	-4.27956229866957	0.000416404726586818	0.0051637954288251	-0.61260376878882
CHRNA3	6.43023700000001	26.1394895	4.27947744572627	0.000416484690836786	0.0051637954288251	-0.612724932087262
GSTA4	51.1360345	119.72233175	4.27779367869088	0.000418074652416295	0.00517944893509468	-0.615129396192403
BTF3	-525.053199500001	2791.83831875	-4.27767426001784	0.00041818764998915	0.00517944893509468	-0.615299942085578
DCAF11	29.2310355	98.77524775	4.27733256617951	0.000418511141035481	0.00518072738797605	-0.615787936146996
ZNF891	-7.94428899999999	31.5030855	-4.27471653666363	0.000420996175114607	0.0052087480477094	-0.619524510596971
NDNF	24.438234	59.214919	4.27427980706218	0.000421412481149654	0.00521115749560456	-0.620148387503197
HAPLN1	64.56938	66.233797	4.27276837257807	0.000422856436818159	0.00522626557748981	-0.622307676849996
GABBR1 /// UBD	-472.60811	338.152104	-4.27203140264958	0.000423562310515397	0.00523049679259916	-0.623360636956717
ST6GALNAC1	1518.20339	1845.510952	4.27194665949848	0.000423643553992407	0.00523049679259916	-0.62348171951834
MICB	-72.4287259999999	133.165172	-4.27151817402555	0.000424054584480701	0.00523282467313016	-0.624093960448894
PSMG3-AS1	9.294591	33.3287675	4.2704448652486	0.000425085934367578	0.0052428008265996	-0.625627652060285
COL3A1	-2502.166523	2523.0781835	-4.26927927083936	0.000426208823737296	0.00525389493412013	-0.627293368966879
COL18A1	-111.481193	174.3979835	-4.26855624021755	0.000426906864692231	0.00525806697944456	-0.62832671186949
LAMTOR3	125.216977	393.969517	4.26846567091171	0.000426994384810337	0.00525806697944456	-0.62845615632759
RBM48	-10.726776	44.007275	-4.2667842066008	0.000428622525163624	0.00527535415585999	-0.630859533703538
OVGP1	-17.006126	49.185846	-4.26433556534422	0.000431004701067807	0.00530164361016817	-0.634360063044566
GUCA2B	811.043966	492.854709	4.2640231003048	0.000431309642289325	0.00530164361016817	-0.634806807905803
CUL4A	-107.189262	199.652029	-4.26389494622147	0.000431434773378482	0.00530164361016817	-0.634990038709322
ACSS2	344.320968	625.368209	4.26281130662187	0.0004324943137737	0.00530999745156253	-0.636539471116952
RAB3A	36.091636	97.455968	4.26273796501129	0.000432566118928308	0.00530999745156253	-0.636644342972209
PLOD3	-487.47006	681.075905	-4.26244365065126	0.000432854388369657	0.0053107643267889	-0.637065192213615
PHF14	-65.6713885	176.54986125	-4.26146995317914	0.000433809466423654	0.00531970732548714	-0.638457585279173
PPP2R5E	108.3553055	286.18271025	4.25833074552679	0.000436903117510322	0.00535485217500926	-0.642947431182609
EDAR	-98.317752	89.373096	-4.25802286715191	0.000437207721531909	0.00535579458876588	-0.643387836109914
ZNF337	-64.4881775	211.71538025	-4.25722305522883	0.000438000026907993	0.00536270725292868	-0.64453197995061
STX19	107.680088	193.794035	4.25673113905839	0.00043848804408149	0.00536337858632465	-0.645235711295471
CRCP	-53.037031	142.784682	-4.25670808605815	0.000438510927784962	0.00536337858632465	-0.645268691430877
DCUN1D2	-22.444421	49.5186695	-4.25511607149667	0.000440094163113449	0.0053799452788089	-0.647546413865499
CNNM2	25.699346	64.2327455	4.25215973219097	0.000443049482275773	0.00541325912889672	-0.651776887565402
SCML1	-76.259683	140.7927445	-4.25182011344813	0.000443390260779423	0.00541461003817862	-0.6522629420518
PIGR	1701.897371	3645.931163	4.25028844940816	0.000444930436947891	0.00543059879450669	-0.65445519185233
TRPM6	43.7929985	54.96368175	4.24951661378064	0.000445708601743445	0.00543727505861299	-0.655560013569924
ACACB	30.0830755	60.92291475	4.24837510435532	0.000446861984002338	0.00544851936948419	-0.657194121689496
RPP25	-52.4884455	98.16115225	-4.24676497574986	0.000448493969400657	0.00546344445561852	-0.659499332051927
RP11-382B18.4	8.097658	29.576727	4.24670916214357	0.000448550648120721	0.00546344445561852	-0.65957924544109
KBTBD12	12.392299	35.6852565	4.2457638860015	0.000449511671995305	0.00547231600689937	-0.660932737950974
TMEM170A	30.541062	97.291037	4.24517385586453	0.000450112582029378	0.00547679665252508	-0.661777624662329
FNDC4	-8.207983	25.8495515	-4.24477433250236	0.000450519931501695	0.00547891871195443	-0.662349740457135
POLD2	-112.330172	318.414816	-4.2445396845188	0.000450759348867789	0.00547899735678056	-0.662685764055772
PDE4D	7.4143965	37.60111525	4.24409103698591	0.000451217472066954	0.00548156213206882	-0.663328259856526
KLHL8	65.480334	160.147479	4.24387672755182	0.000451436473206518	0.00548156213206882	-0.663635174771921
ANGPTL1	33.57791	50.765158	4.2433715438877	0.000451953139918495	0.00548500405102322	-0.664358675033683
TIMP3	-152.3909155	151.50534825	-4.2431028059507	0.000452228228876951	0.00548551209034857	-0.664743560948243
TSTD1	329.310839	875.4846585	4.24056907484965	0.000454830138668756	0.00551422931004595	-0.668372777851671
SNX16	-33.5212325	90.28101525	-4.23965275750478	0.000455774818206091	0.00552283550963795	-0.669685458292811
NMB	-71.678485	108.0154005	-4.23919080116382	0.000456251821712407	0.00552576871610495	-0.670347275818782
TADA2B	49.2796345	118.00527175	4.23784546277711	0.000457643845749674	0.0055397752197799	-0.672274803417196
TNFRSF10B	-18.932693	35.1749725	-4.23722687016099	0.000458285338457214	0.00554291584107449	-0.673161159580373
RAB5B	165.100102	481.9072	4.23714083471633	0.000458374630565046	0.00554291584107449	-0.67328443977277
C7	79.2898715	99.98506325	4.2363016641041	0.00045924648477678	0.00555060499586324	-0.674486932290461
ECHDC1	124.68993	356.1691495	4.23326664856179	0.000462413663606554	0.00558444146740669	-0.678836648067898
ZNF77	-9.747635	40.26385	-4.23316423689547	0.000462520917453581	0.00558444146740669	-0.678983440704187
YBX2	29.241513	56.5341885	4.23067128061589	0.000465139480710919	0.00561317628851761	-0.682557113806086
DNASE2	-31.4060825	152.37306525	-4.22819802584202	0.000467752092474003	0.00564180985384028	-0.68610325166109
CKLF /// CKLF-CMTM1	-182.818634	330.216658	-4.22771192228982	0.000468267319628399	0.00564512934785235	-0.686800306704972
DLGAP4	-19.147681	58.6631015	-4.22544079146606	0.000470682096492677	0.00567133345773964	-0.690057386218065
TMEM185B	-32.800476	85.1093835	-4.22485397672836	0.000471308060967925	0.00567596804606534	-0.690899046537656
C10orf35	-21.912955	54.5580265	-4.22338266072071	0.00047288122234619	0.00569199915536458	-0.693009508343297
DRAM1	-147.554038	180.063844	-4.22065858785544	0.000475807817220996	0.00572414246041079	-0.696917583622771
SLC25A38	70.679166	230.94312	4.21993130246132	0.000476592250455676	0.00572414246041079	-0.697961122793909
LIMS1 /// LIMS3L	-217.550315	367.0944185	-4.21986305450621	0.000476665927869795	0.00572414246041079	-0.698059050882397
MFI2	-10.180272	33.977005	-4.21982530016973	0.0004767066906716	0.00572414246041079	-0.698113224309047
CBX2	-7.44849050000001	32.39127975	-4.21976806040154	0.00047676849829697	0.00572414246041079	-0.698195357552205
CKS1B	-235.863048	562.012028	-4.21593886915169	0.000480921630610839	0.00577105956733007	-0.703690705710339
SHMT2	-59.715375	158.9828995	-4.21528783949746	0.000481631347417341	0.00577662890936046	-0.704625177319071
RELL1	206.8578495	400.61425975	4.21497446193245	0.000481973350013284	0.0057777845016883	-0.705075008787136
RP3-507I15.1	-706.91348	2781.686666	-4.214672324456	0.000482303317135509	0.00577879471167966	-0.705508716468975
KLHL7	-49.369035	88.5481155	-4.21260340642439	0.000484568915892063	0.00580298416587644	-0.70847885390404
WT1	-9.681558	23.7068645	-4.21217145188579	0.00048504328330415	0.00580570891771685	-0.70909902888255
SLC7A7	-110.89388	128.401132	-4.21097962665147	0.0004863545558431	0.00581844310957767	-0.710810291344301
AP3S2 /// C15orf38-AP3S2	46.096315	102.7295365	4.21035698911181	0.000487041012958936	0.00582180067072709	-0.711704359128748
DESI1	-87.450115	141.148742	-4.21019774022122	0.000487216741124836	0.00582180067072709	-0.711933037427857
CCNO	-44.681343	48.7097945	-4.21005184862769	0.000487377785742417	0.00582180067072709	-0.712142537429635
IDH1-AS1	6.953115	27.8543435	4.20914459005413	0.00048838047926411	0.00583081668644257	-0.713445412792209
TMEM248	-204.3133	626.6585195	-4.20890451248201	0.000488646157730189	0.00583102873151397	-0.713790193544775
C17orf58	73.456092	236.945964	4.20790130359094	0.000489757918662539	0.00584133176822664	-0.715230994725476
ENPEP	-11.068167	39.7004625	-4.20660886251283	0.000491193959335349	0.00585549007783447	-0.717087356692513
BREA2	7.167945	25.2554805	4.20627729438835	0.000491563049242756	0.00585692143778602	-0.717563625796393
PFKFB3	-104.813686	237.977036	-4.2046545558951	0.000493373451789082	0.00587551573978694	-0.719894729043743
IL27RA	-8.36989899999999	41.1738075	-4.20403635120569	0.000494064912480431	0.00588077264247963	-0.720782873193961
MYEOV	-77.476916	69.440491	-4.20304429530343	0.000495176562652823	0.00589102314294102	-0.722208200901719
SNHG16 /// SNORD1A /// SNORD1C	-282.006366	518.4844885	-4.20239725651829	0.000495902958336261	0.00589408194845135	-0.72313788796169
RASL11B	-10.6056125	27.67731875	-4.20236885171536	0.000495934871427943	0.00589408194845135	-0.723178702016144
DKC1 /// MIR664B /// SNORA56	-78.03881	207.644612	-4.20185478768471	0.000496512784801748	0.0058953880648876	-0.723917361704471
ELMSAN1	36.4267405	99.93146525	4.20182519106444	0.000496546078084283	0.0058953880648876	-0.723959890055371
KLB	15.253537	36.5340985	4.20084466734986	0.00049765034096683	0.00590296195090836	-0.725368892302868
LINC00926	21.7017215	53.09595675	4.20081308477431	0.000497685950197758	0.00590296195090836	-0.725414277927571
BATF3	-7.964681	35.3569245	-4.20046279412786	0.000498081073410594	0.00590467078962559	-0.72591766933476
DDIT3	-81.518775	125.5989585	-4.1998000145521	0.000498829543400952	0.00590638876247607	-0.726870166227599
PMEPA1	-610.363362	413.790044	-4.19979820848831	0.000498831584514367	0.00590638876247607	-0.726872761833842
IFI44	-34.0769735	49.28376425	-4.19966747307466	0.000498979356761903	0.00590638876247607	-0.727060650775569
CXCL11	-59.995058	52.9091805	-4.19937800921071	0.000499306698887189	0.00590729052204562	-0.727476666222654
WDR74	-32.739117	77.2156005	-4.19869349539959	0.00050008164533183	0.00591348431282284	-0.7284604821072
CCDC170	-17.796414	35.104694	-4.19842520601523	0.000500385708870053	0.00591361907481992	-0.728846094739413
THRB	81.777769	99.4146345	4.19823984006848	0.000500595900423744	0.00591361907481992	-0.729112526137185
CCL28	103.238451	157.2272975	4.19720651173221	0.00050176924808489	0.00592450437497821	-0.730597826977607
RPL21 /// RPL21P28 /// SNORA27 /// SNORD102	-352.010682	3111.625514	-4.19663773720495	0.000502416273149615	0.00592916745834367	-0.731415431607768
IVD	45.253826	113.7078755	4.19512766537423	0.000504138170620905	0.00594650439970094	-0.733586312331857
ZFYVE21	72.8291385	207.05389075	4.19418697312613	0.000505213817320168	0.00595620500419567	-0.734938781345273
CHFR /// LOC100128843	19.788395	81.3878855	4.19349595045311	0.000506005446216734	0.00596254914580039	-0.735932353918843
REM1	40.022813	106.9611395	4.19247047036166	0.000507182525912846	0.00597342664470212	-0.737406917412183
FKBP14	-44.149907	66.7777395	-4.19196155141745	0.000507767701659001	0.00597732549700685	-0.738138748272998
PROM1	609.412941	837.8444895	4.19173661387472	0.000508026560319018	0.00597738103987159	-0.738462220060689
[truncated: 2,611 more rows]
