# Supplementary material for: Effective prediction of potential ferroptosis critical genes in clinical colorectal cancer
Source: Front Oncol. 2022 Oct 17;12:1033044. doi: 10.3389/fonc.2022.1033044 (PMC9619366; doi:10.3389/fonc.2022.1033044)
Supplement: Supplementary Figure 2 — (A-D) grouping cluster analysis plot of dataset. (E-H) sample cluster analysis plot of dataset. [file DataSheet_1.zip › Figure 2&Supplement Figure 1 2&Table 1/Figure 2 B&F+Supplement Figure 2 B&F/GSE44076_expression.txt]

Gene Symbol	GSM1077598	GSM1077599	GSM1077600	GSM1077601	GSM1077602	GSM1077603	GSM1077604	GSM1077605	GSM1077606	GSM1077607	GSM1077608	GSM1077609	GSM1077610	GSM1077611	GSM1077612	GSM1077613	GSM1077614	GSM1077615	GSM1077616	GSM1077617	GSM1077618	GSM1077619	GSM1077620	GSM1077621	GSM1077622	GSM1077623	GSM1077624	GSM1077625	GSM1077626	GSM1077627	GSM1077628	GSM1077629	GSM1077630	GSM1077631	GSM1077632	GSM1077633	GSM1077634	GSM1077635	GSM1077636	GSM1077637	GSM1077638	GSM1077639	GSM1077640	GSM1077641	GSM1077642	GSM1077643	GSM1077644	GSM1077645	GSM1077646
---	2.3555	2.3457	2.5406	2.473	2.44325	2.54695	2.4962	2.40505	2.3729500000000003	2.3956999999999997	2.47825	2.3807	2.3806000000000003	2.3952999999999998	2.4370000000000003	2.3903	2.34255	2.42775	2.3308999999999997	2.3856	2.3991499999999997	2.40455	2.3493500000000003	2.3931	2.4509499999999997	2.5064	2.42105	2.4661999999999997	2.38735	2.5049	2.4391	2.39355	2.3697	2.39155	2.4522	2.41945	2.3776	2.3491	2.3922999999999996	2.38225	2.4345	2.41125	2.4099	2.3271	2.3676500000000003	2.3230500000000003	2.3875	2.364	2.38135
A1BG	3.0695	2.5372	2.6452	2.9394	3.0076	2.5299	2.5562	2.6431	2.7977	2.5622	2.4866	2.967	2.4606	2.3396	2.6433	2.7811	2.8836	3.2139	2.8087	2.7007	2.6894	2.6179	2.6746	2.7941	2.9047	2.0217	2.388	2.5817	2.7182	2.9312	2.5173	2.1533	2.6287	2.9203	2.8316	2.9961	2.5841	2.5085	2.8016	2.7044	2.9849	2.4159	2.6339	2.9302	2.4473	2.9276	2.9882	2.8736	2.6060000000000003
A1CF	7.517049999999999	7.75095	7.0898	8.01385	7.7284500000000005	7.6793	8.09635	8.3032	7.5907	8.433300000000001	7.7677499999999995	7.7112	7.49885	7.53065	7.7009	8.091800000000001	7.5139	7.7294	7.831200000000001	6.160450000000001	7.898300000000001	8.0298	7.65255	8.22975	7.696249999999999	8.1248	7.9237	7.654400000000001	7.59285	7.948	7.8597	8.2093	7.58535	7.5882	7.7118	7.695499999999999	8.16205	7.60805	7.7753499999999995	7.7233	7.73125	8.20055	7.60195	7.87415	7.8115000000000006	7.7813	7.43365	7.36	8.48815
A2BP1	2.4501	2.4465	2.6923000000000004	2.6407499999999997	2.57845	2.43665	2.5812999999999997	2.56895	2.4684	2.5275999999999996	2.52265	2.4745	2.4752	2.7332	2.7889	2.55655	2.7328	2.50335	2.5134	2.3674999999999997	2.5311000000000003	2.45465	2.40545	2.56775	2.5387500000000003	2.5618	2.58665	2.4794	2.6020000000000003	2.7312	2.5394	2.64195	2.4627	2.5466499999999996	2.8031	2.41445	2.4114	2.37975	2.2603999999999997	2.5126	2.52755	2.4315499999999997	2.5027999999999997	2.5274	2.4176	2.45785	2.6500500000000002	2.5567	2.45135
A2LD1	3.3719	4.2585	3.2336	3.261	4.3627	3.8832	4.4964	4.6065	3.6886	3.4688	3.6435	3.5117	4.2176	3.4096	3.0607	3.863	4.3884	4.1454	4.0686	4.1985	4.1179	4.2169	3.9186	3.6295	3.612	3.3128	3.807	3.5803	3.9777	3.7424	3.7982	4.0507	3.4585	4.2139	4.0991	3.9351	4.3368	3.3608	3.8818	3.9809	3.7277	4.2883	3.8034	3.6654	3.5389	4.504	4.2098	4.2338	3.7626
A2M	9.5475	9.8755	9.4348	9.6501	9.7832	9.4697	9.693999999999999	9.4004	10.1322	9.4264	9.7836	9.5832	10.0543	9.4679	9.9631	9.36	9.7825	9.4577	9.5196	9.4149	9.602	9.3893	9.5633	9.514	9.5485	8.9739	9.332	9.5293	9.5327	9.7771	9.1805	9.4755	9.5838	9.5829	9.4761	9.4374	9.5721	9.2237	10.1849	9.974	9.3661	9.4554	9.5465	9.6136	9.4121	9.9481	9.4149	9.7738	9.047
A2ML1	2.215	2.0589000000000004	2.0987	2.2215	2.0273	2.41995	2.3922	1.9897	2.18975	2.0328999999999997	2.0492	2.1569000000000003	2.1654	2.1109999999999998	2.18105	2.2214	2.12655	2.2014	2.00645	2.0604	1.9437	2.2005	2.11435	1.97865	2.0728999999999997	2.3237	2.2694	1.9101	2.10155	2.20305	1.9791500000000002	2.12545	1.9961	2.0681	2.091	2.13305	2.20955	2.12	2.1275000000000004	2.14365	2.22695	2.18125	2.23435	2.11005	2.1198	2.16615	2.08685	2.3333500000000003	2.4172000000000002
A3GALT2	2.4854	2.5069	2.6651	2.7784	2.68	2.6347	2.5719	2.6024	2.4216	2.9292	2.5837	2.4147	2.7672	2.878	2.8718	2.7401	2.795	2.427	2.7187	2.5559	2.531	2.4917	2.6866	2.7057	2.4638	2.8401	2.6423	2.5748	2.7026	2.6647	2.6403	2.5045	2.4554	2.6772	2.7275	2.7705	2.6975	2.5438	2.4168	2.7783	3.0195	2.5859	2.5972	2.6632	2.6846	2.5938	2.8162	2.7765	2.7228
A4GALT	2.7896	2.7285000000000004	2.9604999999999997	2.9949000000000003	3.32115	3.1478	3.0554	3.14255	3.1576	3.0867	2.98455	3.0064	2.86135	2.94035	2.8997	3.1124	2.82695	2.738	3.04755	3.02775	3.0124500000000003	2.9542	2.9001	3.0259	2.9056499999999996	3.2992	2.83935	3.01	3.0298	3.0263999999999998	2.8758	2.90975	2.9461	3.2129	2.9232	2.99505	2.94025	2.8415	3.15535	2.92265	3.0506	2.885	2.95385	2.8714	2.67395	3.0642	2.97465	3.1008	2.77805
A4GNT	2.6339	2.5351	2.4165	3.0438	2.7202	2.7889	2.7166	2.6746	2.6816	2.5623	2.5617	2.3446	2.9084	2.2266	2.6883	2.2899	2.4251	2.6357	2.7635	2.4372	2.501	2.5994	2.5278	2.8277	2.47	2.3375	2.9255	2.2579	2.616	2.5883	2.8075	2.4602	2.4778	2.6654	2.7443	2.5045	2.7081	2.4616	2.5434	2.5093	2.3877	2.2241	2.9282	2.1983	2.5319	2.8145	2.6478	2.4994	2.7011
AAA1	2.25005	2.2268499999999998	2.51605	2.39915	2.4123	2.5404	2.2439	2.2622999999999998	2.28965	2.3339	2.6824	2.2849500000000003	2.22065	2.2315500000000004	2.2503	2.2190000000000003	2.2617000000000003	2.3014	2.3442499999999997	2.21665	2.33955	2.2840499999999997	2.3797	2.46395	2.1938	2.4179	2.3752	2.4122500000000002	2.4204	2.3630000000000004	2.32085	2.4036	2.24725	2.3120000000000003	2.5588	2.34795	2.4269	2.14185	2.4071	2.37	2.18745	2.3362999999999996	2.2107	2.2283999999999997	2.3002000000000002	2.04095	2.354	2.3219000000000003	2.5116
AAAS	4.5257	4.5172	4.867	4.7355	4.4476	4.7806	4.5723	4.728	4.6288	4.7593	4.1168	4.6207	4.8684	4.1847	4.7283	4.534	4.5680000000000005	3.9504	4.8707	4.4855	4.6064	4.3887	5.0133	4.6493	4.4978	4.7404	5.064	4.3088	5.0092	4.6148	4.7837	4.5108	4.4682	4.5033	4.8802	4.4047	4.823	4.7068	5.0979	4.2151	4.8045	4.5061	4.7925	4.7527	4.523	4.4431	4.0389	4.8596	4.9329
AACS	3.35935	3.3613999999999997	3.463	3.6031500000000003	3.5797	3.4067499999999997	3.5290999999999997	3.5691499999999996	3.1245000000000003	3.4093999999999998	3.4833499999999997	3.47865	3.6718	3.09865	2.769	3.4914	3.7298999999999998	3.1204	3.36945	3.50475	3.25465	3.5829	3.76235	3.9368	3.7425	3.535	3.24355	3.1168	3.58	3.87505	3.72775	3.30065	3.2403	3.59055	3.87115	3.4199	3.48135	3.6454000000000004	3.7138	3.4072	3.4395499999999997	3.7392000000000003	3.37765	3.87965	3.4734499999999997	3.9486	3.8664	3.7281	4.5081
AACSL	2.1741	2.497	1.9941	2.5643	2.4277	2.4002	2.6046	2.4848	2.0835	2.6724	3.0163	2.1896	2.3337	2.3206	2.2573	2.101	2.4758	2.5577	2.1538	2.5344	2.1769	2.3480000000000003	2.4237	2.4044	2.5208	2.4665	2.5172	2.7225	2.2956	2.3831	2.6131	2.2955	2.4507	2.3027	2.3754	2.6659	2.5728	2.0497	2.0828	2.4383	2.475	2.6691	2.5567	2.0737	2.4278	2.0633	2.204	2.5595	2.4929
AADAC	1.9984	2.1125	2.1985	2.0653	2.3788	2.4698	2.0021	2.253	2.1115	2.1255	2.0554	2.1897	2.1079	2.1167	2.1283	2.1073	2.2223	2.2869	2.3627	2.2662	2.0173	2.2681	2.265	2.4892	2.2053	2.435	2.2237	2.1719999999999997	2.4484	2.4745	2.0876	2.0819	2.0808	2.336	2.083	2.1992	2.2043	2.2647	2.2497	2.2254	2.1176	2.2281	2.0855	2.1744	2.023	2.0338	2.311	2.3117	2.3208
AADACL2	2.0101	1.8715	1.9789	2.0976	1.9714	2.1295	2.0141	1.9638	1.9091	2.0094	2.5452	1.9909999999999999	1.9679	2.1127	2.0024	1.8384	2.0194	2.2352	2.0033	2.1622	2.2084	2.0293	2.0114	1.9486	2.1199	2.3995	1.9606	2.0606	2.0593	2.0784	2.0443	1.9167	1.6869999999999998	2.0794	1.9722	2.075	2.1025	2.1844	1.9615	2.0983	2.3119	1.9967	1.9391	1.9924	1.8968	1.5835	2.1086	2.1373	2.1688
AADACL3	2.2062	2.3022	2.9534	2.1401	2.4517	2.2665	2.6631	2.3523	2.3814	2.4271	2.6912	2.2009	2.4885	2.2661	2.3038	2.3347	1.9654	2.4579	2.253	2.4899	2.4343	2.2143	2.1473	2.4215	2.5753	3.2036	2.6132	2.7051	2.3369	2.5639999999999996	2.2569	2.5645	2.2397	2.4706	2.2569999999999997	2.5489	2.6282	2.2591	2.2792	2.2533	2.3596	2.1962	2.3429	1.9719	2.1835	2.2301	2.1311	2.1833	2.1781
AADACL4	2.28	2.3242	2.7336	2.5822	2.6308	2.6474	2.4761	2.4285	2.4342	2.3006	2.6910000000000003	2.4515	2.3306	2.3269	2.3703	2.2906	2.2977	2.384	2.5357	2.6641	2.9325	2.4852	2.1662	2.4926	2.5409	2.2606	2.4226	2.217	2.2991	2.613	2.3527	2.5182	2.3763	2.2987	2.4494	2.4164	2.5212	2.3005	2.2477	2.4947	2.1603	2.5822	2.3526	2.3919	2.2425	2.2723	2.4848	2.4267	2.4358
AADAT	3.1981	3.2053	3.1511	3.0666	2.9738	3.0125	2.6924	3.1258	2.9183	2.4217	3.4814	2.8964	2.8722	3.2569999999999997	3.0838	2.832	3.0471	3.6095	3.3205	2.8313	3.1611	3.5276	2.972	2.9889	3.0743	2.4681	3.471	3.0884	3.2265	2.4834	3.2169	3.089	3.3951	3.1165	2.7938	3.1109	3.0505	3.2847	3.0668	2.5387	3.2118	3.1867	2.7301	3.0109	3.0582	2.9498	2.9357	2.8548	3.2229
AAGAB	5.9386	5.5974	5.9735	5.9668	5.7875	5.8275	6.1789	6.2925	5.5476	5.5826	6.047000000000001	6.1256	6.197	6.1845	6.0503	5.7998	5.8188	6.1812	5.8024	5.6303	5.6638	5.9036	5.8949	5.5408	6.218999999999999	5.6569	5.7748	6.1178	5.5006	6.4499	5.6591	5.7815	5.93	5.5911	5.835	6.1052	5.9541	6.0898	5.7444	5.6084	5.4291	5.542000000000001	5.5056	5.4821	5.7411	5.832999999999999	6.3015	5.4639	5.9646
AAK1	2.63455	2.6273	2.9238999999999997	2.85955	2.83225	2.84345	2.72895	2.7238499999999997	2.86235	3.009	3.0152	2.6471999999999998	2.7036499999999997	2.8004	2.7275	2.7063	2.3804999999999996	2.84005	2.551	2.9013999999999998	2.65545	2.6177	2.36585	2.7273	2.69985	2.60415	2.667	2.9798	2.76265	2.941	2.6426	2.66065	2.70815	2.80445	2.9093	2.8362499999999997	2.63955	2.7298	2.5543	2.82585	2.4464	2.61425	2.6582	2.4847	2.6636	2.5585500000000003	2.6985	2.5881999999999996	2.77875
AAMP	7.40785	7.13045	6.95755	7.5489999999999995	7.12695	7.3035499999999995	7.51425	7.29415	6.82385	7.01685	7.254849999999999	7.08875	7.25225	6.8772	7.102	7.31825	7.16345	7.04115	7.39295	7.1368	7.312200000000001	7.3138000000000005	7.5024999999999995	7.43815	7.08075	7.12575	7.0579	6.9037500000000005	7.24075	7.5222999999999995	7.3225	6.808	7.3119499999999995	7.13305	7.31215	7.1867	7.37335	7.291399999999999	7.3290500000000005	7.0489	7.3378	7.2013	7.3001000000000005	7.5871	7.17425	7.6244499999999995	7.0118	7.27675	7.2393
AANAT	2.4206	2.7306	2.5045	2.4845	2.4624	2.9297	2.412	2.687	2.4706	2.2914	2.4683	2.3469	2.4371	2.2265	2.3616	2.5337	2.6425	2.2889	2.5274	2.4638	2.5866	2.2969999999999997	2.4166	2.3683	2.8721	2.5095	2.4026	2.639	2.4138	2.3286	2.294	2.3612	2.4184	2.6182	2.4243	2.4411	2.7085	2.5499	2.4252	2.3457	2.8263	2.7415	2.5624	2.7355	2.3229	2.5226	2.6321	2.2901	2.5126
AARS	6.5045	5.555	5.87265	5.88575	5.7603	5.75535	5.6126000000000005	5.7621	5.6772	5.793699999999999	5.43955	5.7529	5.9491	5.76	5.7090499999999995	5.546950000000001	5.9913	5.98	6.23965	5.659549999999999	5.83595	5.70105	5.66315	5.9944500000000005	5.41295	5.0314499999999995	5.7823	5.3870000000000005	5.5947499999999994	5.9581	5.801	5.5079	5.945	5.83725	6.00525	5.6578	5.9967500000000005	6.3863	5.8697	5.7892	6.258	5.5408	5.7052	5.9788	5.511699999999999	5.759	6.00235	6.43435	5.9493
AARS2	4.11115	3.9890499999999998	4.13945	3.8335999999999997	3.58735	3.9460500000000005	3.46325	3.8675499999999996	3.7818	4.04415	3.8994999999999997	3.9238999999999997	4.0245	4.0773	3.6677999999999997	3.7757500000000004	4.0902	3.1628	3.894	3.89445	3.8845	3.7941000000000003	3.6180499999999998	4.07845	3.70875	3.1148	4.162800000000001	3.2205500000000002	3.81165	3.72825	3.64985	3.6723999999999997	4.06715	3.37545	3.91945	3.8928000000000003	3.9265	4.03145	3.9865	3.912	4.5115	3.81445	3.8386	3.8087	4.0812	3.8865499999999997	3.4332000000000003	3.90245	3.78105
AARSD1	2.6058	2.5433	2.516	2.7838	2.3048	2.6515	2.7244	2.8392	2.7332	2.3128	2.8139	2.7901	2.8992	2.7006	2.5359	2.7497	2.7867	2.5534	2.5908	3.0046	2.6603	2.5963	2.1423	2.6676	2.2164	2.2164	2.6345	2.7877	2.4273	2.412	2.662	2.665	2.6258	2.7199	2.7606	2.4916	2.612	2.6874	2.5111	2.7599	2.6347	2.9256	2.8061	2.656	2.7788	2.8102	2.5551	2.5548	2.5141
AASDH	5.5237	5.8665	5.5246	5.6814	5.6821	5.8229999999999995	5.2096	5.3337	5.4962	5.43	5.5666	5.671	5.3038	5.3934	6.1215	5.7138	5.936	5.9807	5.5927	5.6674	5.6056	5.4471	5.3249	5.381	5.9275	5.4108	5.9291	5.6666	5.4568	5.0992	5.7358	5.8558	5.5909	5.8309	4.9766	5.6887	5.4953	5.2935	5.822	5.4965	5.8218	5.6928	5.9332	5.3333	5.3342	5.4919	5.8797	5.6385	5.3397
AASDHPPT	6.5895	7.2569	6.6695	6.6073	6.4821	6.8035	6.3979	6.9096	6.9819	6.8205	7.1649	6.8311	6.5514	7.0687	6.8327	6.8472	7.3103	6.7202	6.761	7.0715	7.1282	7.2025	7.0887	6.6234	6.8046	6.6282	6.9075	7.2222	6.8188	6.4995	6.7777	7.2384	7.1082	7.1284	6.8431	6.8385	6.8404	6.8957	6.784	7.1457	7.0909	6.6804	6.7705	7.1861	6.789	7.3393	6.3982	7.0483	6.7582
AASS	2.55355	2.48935	2.66115	2.4800500000000003	2.6283	2.5034	2.6096500000000002	2.34775	2.3676	2.2144000000000004	2.5618	2.23445	2.49045	2.64435	2.5073999999999996	2.3840500000000002	2.2846	2.5433000000000003	2.47365	2.3773999999999997	2.51145	2.65525	2.4675000000000002	2.5724	2.6863	2.48085	2.56365	2.42735	2.51335	2.57595	2.63125	2.5102	2.47045	2.4261	2.6126	2.39025	2.4054	2.4692	2.48725	2.5192499999999995	2.5623	2.3029	2.59715	2.4944	2.32845	2.32805	2.5378	2.6883	2.66265
AATF	6.4944	6.5184	5.7673	6.6813	6.1748	5.4359	6.4009	6.4346	6.1357	5.922000000000001	5.8156	6.0663	6.3277	5.9627	5.9936	6.1877	6.2568	5.6788	6.5972	5.9954	6.3436	6.3079	6.3842	6.527	5.9837	6.0667	6.2373	5.5738	6.3955	6.3351	6.3435	5.9718	6.2335	6.164	6.3824	6.2161	6.3027	6.3095	6.5565	6.1055	6.1977	6.3201	6.0426	6.3172	6.3004	6.3432	6.1282	6.2337	6.525
AATK	4.569	4.7003	6.6938	4.6088	4.4511	5.2291	5.1118	5.31	4.6861	4.5165	4.7245	5.3838	6.3288	5.9441	4.6237	4.5855	3.9788	4.5337	4.2462	5.6286	4.7497	4.9105	4.8656	4.8449	4.8687	5.0447	4.6659	4.4628	4.2599	5.6701	5.5997	4.4844	5.0191	4.6521	5.0753	5.6535	4.8834	6.6654	5.121	4.6519	4.9346	4.395	4.6487	4.9025	4.9817	4.5042	4.7722	5.0588	5.0631
ABAT	4.8965	5.635	4.5859499999999995	5.30775	4.9855	5.2433499999999995	5.06085	5.7447	5.50755	5.76185	5.3335	5.386	5.5187	4.5967	5.3293	5.488300000000001	5.092700000000001	5.8291	5.32685	4.7565	5.4991	5.20145	5.44875	5.98625	4.7413	5.7809	5.3109	6.2548	4.9893	6.0859	5.35505	5.6387	5.24945	4.57535	5.66075	4.8323	5.7519	4.47555	5.22995	5.4102	5.18385	5.466200000000001	5.4465	4.7535	5.6198999999999995	5.734299999999999	5.0009	4.917949999999999	6.054399999999999
ABCA1	2.8052	2.5324	2.5422	2.7622	2.4136	2.6693	2.4991	2.8188	2.6382	2.9073	2.8121	2.8081	2.5185	2.3909	2.6469	2.7322	2.5769	2.4908	2.6187	2.7864	2.4582	3.0928	2.6884	2.7444	2.6189999999999998	3.1258	2.7352	2.678	2.7302	2.5315	2.5392	2.7948	2.3906	2.4529	2.7096	2.8689	2.7994	2.3115	2.4057	2.668	2.5415	2.5419	2.6834	2.9364	2.6544	2.3479	2.4048	2.6074	2.3425
ABCA10	2.26235	2.29985	2.71915	2.48475	2.4421999999999997	2.77845	2.4583500000000003	2.56445	2.4984	2.5923000000000003	2.8838	2.593	2.2058	3.0365	3.14195	2.36315	2.5664	3.0867	2.3521	2.83385	2.4598	2.35925	2.3513	2.60585	2.6416	2.59155	2.6367000000000003	2.7209	2.59435	2.3227	2.3966000000000003	2.7475	2.7561	2.3743	2.25265	2.6411	2.9352	2.40465	2.4717000000000002	2.9713000000000003	2.41465	3.1944	2.9028	2.27435	2.8069	2.23445	2.73645	2.2424	2.4417
ABCA11P	1.9606	2.3383	2.1283	2.0602	2.2186	1.8997	2.4957	2.1638	2.1265	2.0353	2.261	1.9879	2.2359	2.0794	2.0881	2.2807	1.8961	2.0227	2.1394	2.0929	2.0281	2.0142	1.9275	1.9516	2.0434	2.1998	2.1519999999999997	1.9562	2.0709	2.358	1.8615	2.1547	1.9852	2.2525	2.4244	1.9371	2.1359	1.9147	2.2248	2.3341	2.0106	1.9114	2.173	2.6143	2.0479	1.7874	1.6894	2.1456	2.1448
ABCA11P /// ZNF721	1.9911	2.1238	2.9417	2.4353	2.4153	2.5228	2.0118	2.24	2.0417	1.976	2.4049	2.3091	2.275	2.1768	1.9981	2.0393	2.1473	2.3551	2.2753	2.4274	2.4209	2.0952	2.0564	2.2573	2.119	2.2587	2.2731	2.3373	2.3444	2.244	2.1189	2.1830000000000003	2.2279	2.0066	2.2565	2.2541	2.4384	2.0086	2.0545	2.1143	2.0493	1.9967	2.3144	2.1898	2.2615	1.9449	2.3545	2.2858	2.5126
ABCA12	2.46015	2.47075	2.6897	2.46715	2.62195	2.47775	2.5648	2.56205	2.4090499999999997	2.4663500000000003	2.62415	2.3968	2.32505	2.3302	2.35885	2.4736000000000002	2.3504500000000004	2.56255	2.4254	2.4074999999999998	2.4914	2.5161499999999997	2.4589	2.6391999999999998	2.32395	2.64745	2.38825	2.35945	2.2887999999999997	2.31965	2.47435	2.27455	2.3867	2.3720499999999998	2.5935	2.69405	2.34105	2.42455	2.3838999999999997	2.479	2.3742	2.5081	2.3715	2.1224	2.4074	2.3612	2.19305	2.5267	2.4568
ABCA13	2.3636	1.9286	1.955	2.3214	2.148	2.7979	1.9796	2.4851	2.0829	2.1419	1.9755	2.008	1.7832	2.0892	2.2673	2.1814	2.2036	2.0434	2.3009	1.895	2.3044	2.1593	1.8321	2.2949	2.1885	2.6986	2.198	1.9217	2.7060000000000004	2.1180000000000003	1.8809	2.1346	2.1562	2.0736	2.0861	2.099	2.2503	1.9394	2.2356	2.0208	2.3061	2.1254	1.8509	2.3703	3.0987	2.008	2.0625	2.0459	1.9333
ABCA2	2.60155	2.49585	2.5408	2.7824999999999998	2.68295	2.6268000000000002	2.7714	2.5952	2.577	2.82755	2.44225	2.5434	2.6068499999999997	2.36855	2.615	2.3175499999999998	2.5444	2.5532000000000004	2.47275	2.63645	2.4741999999999997	2.4665	2.50715	2.7644	2.41015	2.53825	2.6225	2.59125	2.6302	2.4827	2.7061	2.4702	2.5699	2.46755	2.74655	2.5088	2.6420000000000003	2.43805	2.48695	2.6039000000000003	2.5475000000000003	2.6359500000000002	2.44985	2.4049500000000004	2.4902499999999996	2.4200999999999997	2.3564499999999997	2.70905	2.6073
ABCA3	2.5681	2.8072	2.9822	2.4803	2.7126	2.485	2.7089999999999996	2.4757	2.676	2.8849	2.3819999999999997	2.5475	2.878	2.7808	2.6689999999999996	2.7915	2.75	2.509	2.4828	2.7094	2.6532	2.4837	2.4865	2.5589	3.1272	2.6567	2.6919	2.3283	2.8408	2.7165	2.6082	2.7748	2.8594	2.9077	2.9462	2.9932	3.0755	2.4826	2.8415	3.1515	2.4435	2.6753	2.6879	2.5823	2.1874	2.6041	3.0538	2.9622	2.6232
ABCA4	2.5946499999999997	2.3898	2.3850499999999997	2.4262	2.51255	2.5536	2.46195	2.4560500000000003	2.3615	2.26505	2.32655	2.31475	2.3874000000000004	2.40485	2.5899	2.4217500000000003	2.3821000000000003	2.33645	2.41845	2.4032	2.32985	2.5457	2.6018499999999998	2.3205	2.5176	2.84115	2.2437	2.3383	2.48815	2.60055	2.1638	2.5693	2.53965	2.27985	2.57645	2.39705	2.41815	2.23635	2.5220000000000002	2.4907	2.57195	2.2681	2.548	2.3392	2.54005	2.38775	2.42915	2.4236000000000004	2.4843
ABCA5	6.5564	7.7474	7.3689	6.4799	7.2578	7.7	7.2477	6.6201	7.2925	7.3712	7.8131	7.6475	6.6043	7.2334	7.6051	6.95	6.6439	7.3948	6.6781	7.3266	6.8417	6.9121	6.3008	7.0258	7.7602	6.6713	7.8637	7.6464	7.0737	6.771	7.2017	8.0313	7.2214	6.9375	6.672000000000001	6.7386	6.6911	6.9907	7.0032	7.9005	7.4922	7.4895	7.5683	7.0305	7.6992	6.7708	7.7143	5.8987	7.2644
ABCA6	2.6313	2.5576	2.3876	2.4744	2.4859999999999998	2.5985	2.4679	2.4085	2.4868	2.254	2.6365	2.5072	2.4527	2.5024	2.5005	2.3496	2.5869	2.4901	2.56	2.5523	2.6719999999999997	2.3687	2.2581	2.6555	2.4256	2.8193	2.2632	2.4195	2.7744	2.3547	2.4701	2.3013	2.6131	2.488	2.7394	2.5163	2.4611	2.2428	2.5762	2.3797	2.3913	2.7333	2.4966	2.5598	2.4817	2.5	2.5995	2.4715	2.5385
ABCA7	3.17965	3.1938	3.29035	3.73245	3.4907500000000002	3.17575	3.3412499999999996	3.452	3.41305	3.6909	3.43145	3.436	3.1803999999999997	3.2689000000000004	3.53065	3.5463	3.0591	3.65815	3.0812	3.4565	3.31345	3.3243	2.9811	3.37035	3.06615	3.2816	3.349	3.269	3.2691999999999997	3.57	3.2833	3.4078	3.2415000000000003	3.6702500000000002	3.7646500000000005	2.91625	3.21565	3.1107	3.3234000000000004	3.3613	3.1308	3.3654	3.40085	3.2416	3.7639500000000004	3.30125	3.3486000000000002	3.5645	3.7870500000000002
ABCA8	2.6136	2.4266	2.9601	3.0178	2.5496	2.7191	2.4237	2.5197	2.4753	2.4242	2.8831	2.3447	2.4706	2.7692	2.7148	2.7408	2.7912	2.4463	2.4384	2.3822	2.5496	2.5564	2.5519	2.5558	2.6379	2.9069	2.6156	2.6659	2.3977	2.6973	2.3843	2.4134	2.5296	2.5193	2.8097	2.4165	2.5554	2.3548	2.5403	2.6078	2.5554	2.7348	2.4618	2.792	2.3435	2.403	2.355	2.4924	2.435
ABCA9	2.7278000000000002	2.7761	2.85065	2.7653	3.0452500000000002	2.8381999999999996	2.6563	2.7390499999999998	2.68815	2.4345499999999998	2.8212	2.68945	2.7007000000000003	3.1047000000000002	2.99915	2.42525	2.73925	2.7847	2.5647	2.83925	2.7388500000000002	2.7328	2.47055	2.5979	2.85635	2.59445	2.84885	2.86655	2.5316	2.51505	2.74105	2.6354499999999996	2.60305	2.6534	2.8019	2.64295	2.5157499999999997	2.5388	2.78485	2.72315	2.6538500000000003	2.8918	2.75105	2.48175	2.56445	2.39845	2.6384499999999997	2.6969	2.5818
ABCB1	6.51595	5.92975	6.55265	5.9211	6.370900000000001	5.95615	6.31815	6.4355	6.377599999999999	5.75115	5.992	6.61555	6.04815	6.58655	6.2921	5.31095	6.1477	6.0513	6.198	6.43615	6.027	6.0865	5.8347	6.2011	6.32125	6.1754	6.07835	6.25905	6.55	6.07085	6.08545	6.3660499999999995	6.2572	5.89945	5.8415	6.2616499999999995	5.888199999999999	6.4483	6.1747499999999995	6.13355	6.0061	6.77095	6.261150000000001	5.9639500000000005	6.3378	5.9177	6.1688	6.18885	5.9323999999999995
ABCB10	8.5412	8.3173	7.9482	7.8961	8.2838	8.6966	8.228	8.3261	8.2437	8.065	8.5677	8.2985	8.1529	8.567	8.85	8.2416	8.5102	9.287	8.4078	8.629	8.543	8.478	8.3108	8.2822	8.4885	8.6377	8.0262	9.1862	8.4274	8.0675	8.3301	8.5253	8.4974	8.6174	8.3602	8.1251	8.1998	8.5612	8.4467	8.6811	8.5174	8.6191	8.0731	8.237	8.4923	8.5489	8.5563	8.2745	8.3035
ABCB11	2.2194	2.6039999999999996	2.2376	2.5534	2.6428	2.1331	2.3917	3.3277	3.2241	3.4415	2.9784	2.6207	3.284	2.6859	2.4754	2.1148	2.911	2.7836	2.5026	3.0983	2.6705	2.6062	2.638	2.8657	2.5081	2.5987	2.3556	2.7763	3.4468	2.3041	3.1159	3.0439999999999996	4.0191	2.7538	2.0383	2.5179	2.1881	2.4408	2.3438	2.3578	2.9377	2.5732	2.6371	2.6228	2.8781	2.515	2.375	2.2917	2.4959
ABCB4	2.4227499999999997	2.5001499999999997	2.5517000000000003	2.7865	2.51975	2.7609500000000002	2.65215	2.6182499999999997	2.76455	2.6477	2.738	2.7586500000000003	2.7363999999999997	2.7840499999999997	2.61175	2.5425500000000003	2.57605	2.4516999999999998	2.5259	2.74215	2.7805999999999997	2.5251	2.4331	2.3075	2.6226000000000003	2.8223	2.8398	2.4153000000000002	2.52575	2.5491	2.56585	2.6643499999999998	2.7016	2.61855	2.5456000000000003	2.3361	2.53025	2.4884	2.74055	2.6717500000000003	2.5570500000000003	2.83545	2.5476	3.0570000000000004	2.6273999999999997	2.6428000000000003	2.7035	2.72095	2.55305
ABCB5	2.4056499999999996	2.24025	2.4078999999999997	2.4354500000000003	2.4918	2.3977500000000003	2.4809	2.29885	2.22885	2.6117	2.363	2.34985	2.315	2.5010000000000003	2.2807	2.34215	2.39255	2.39175	2.2553	2.3327999999999998	2.4202000000000004	2.2577	2.36945	2.4179	2.385	2.5191	2.3285	2.45025	2.4297500000000003	2.3735999999999997	2.4116999999999997	2.32475	2.4168000000000003	2.2824999999999998	2.45715	2.27485	2.47135	2.45655	2.5201	2.3346	2.4812000000000003	2.3606	2.53805	2.19555	2.44475	2.46795	2.2943	2.44815	2.33935
ABCB6 /// ATG9A	3.20695	3.059	3.1118	3.0652	3.4562	3.4053500000000003	3.5136	3.6469500000000004	3.3617	3.2763	3.20265	3.2691999999999997	3.31285	3.21115	3.0617	3.47255	3.31975	3.6790000000000003	3.549	3.17965	3.48095	3.55915	3.3922	3.4178499999999996	3.19575	3.37195	3.41015	3.2378	3.13295	3.74525	3.5519	3.20885	3.1353	3.2472	3.2993	3.29935	3.5422000000000002	3.20955	3.21525	2.8993	3.3811	3.38975	3.4028	3.159	3.4196999999999997	3.39175	2.8793499999999996	3.3293999999999997	3.45905
ABCB7	7.6704	7.7964	7.8548	7.5232	7.4393	7.7989	7.7463	7.8732	7.5917	7.3631	8.0386	7.6306	7.4583	7.6322	7.8014	7.6906	7.7431	7.8955	7.7866	7.6354	7.6138	7.4953	7.6058	7.3254	7.7965	7.6417	7.9001	7.8082	7.8382	7.5698	7.6534	7.9429	7.4553	7.5197	7.7012	7.6234	7.6886	7.6867	7.6783	7.6078	7.8091	7.6147	7.6093	7.685	7.7574	7.5532	7.2307	7.4939	7.5725
ABCB8	3.1841	3.10405	3.12445	3.166	3.1935000000000002	3.5631000000000004	3.20565	3.01085	3.2491000000000003	3.221	3.0679	3.17245	3.0724	3.13345	3.3545	3.23585	3.00535	3.1902999999999997	2.8939	3.28585	3.20525	3.18135	2.9008000000000003	3.2416	3.109	3.2899000000000003	3.1125999999999996	3.17805	3.1285	3.4084000000000003	3.12035	3.00755	3.1384499999999997	3.06005	3.2971500000000002	3.2779499999999997	3.2529500000000002	3.10025	3.23315	3.0877999999999997	3.2862	2.97285	3.13165	2.9532	3.1245	3.021	3.09395	2.91615	3.21115
ABCB9	2.63055	2.752	2.9278500000000003	2.7763999999999998	2.8919	3.1242	2.9095	2.738	3.0292	3.1011	3.14695	2.94765	2.88355	2.9035	2.7102500000000003	2.9522	2.87065	3.0101	2.7091000000000003	2.8241500000000004	2.91235	2.7885999999999997	2.7681	3.3057	2.54405	3.00135	2.87295	2.8850499999999997	2.9261	3.3026	2.7269	2.9107000000000003	2.8834999999999997	3.13275	3.0195499999999997	2.73285	3.07635	2.82255	2.9439	2.8484	2.9829999999999997	2.98365	2.8785499999999997	2.673	3.01355	2.8527	2.8705499999999997	2.78655	2.89855
ABCC1	4.8761	4.1194	3.9512	4.9030000000000005	4.4148	5.7501	5.0176	5.2192	4.6779	5.4829	5.1264	5.0598	4.8557	4.41	5.0634	4.8498	4.5977	5.9043	5.0962	4.6913	4.0818	4.6386	4.6801	4.3571	4.2758	4.8117	4.7365	5.3835	4.3787	4.29	4.2897	4.3378	4.6972	5.0826	5.0171	3.5255	4.7948	4.227	4.3098	4.6031	4.7862	4.7698	4.791	4.7169	5.1183	4.0752	4.6132	5.1821	4.721
ABCC10	4.6895	4.5432	4.8793	4.8512	4.4783	4.7272	4.1595	4.1835	4.4586	4.3387	4.8206	4.9033	4.3629	4.3099	4.8138	4.8253	4.5778	4.4	4.625	4.7315	4.3468	3.7633	4.329	4.4123	4.158	4.3353	4.5035	4.3902	4.2414	4.8479	4.5205	4.2099	4.2489	4.3529	4.9447	4.1961	4.467	4.4126	4.5117	4.3554	4.2452	4.3609	4.2256	4.5666	4.6196	4.612	4.6555	4.3657	4.982
ABCC11	2.6698000000000004	2.5256499999999997	2.8672000000000004	2.7035	2.4507	2.64335	2.66915	2.7969	2.4818499999999997	2.3932	2.4968000000000004	2.4046	2.5887000000000002	2.4320500000000003	2.5002500000000003	2.4417999999999997	2.4352	2.40015	2.36805	2.47025	2.654	2.4956	2.5288	2.4955499999999997	2.5049	2.6647	2.49215	2.858	2.7333	2.72335	3.04995	2.4114500000000003	2.4646	2.55365	2.95625	2.76645	2.5122	2.41515	2.56805	2.5786	2.4067499999999997	2.6666499999999997	2.5936500000000002	2.4538	2.3155	2.4920999999999998	2.57695	2.58515	2.6334
ABCC12	1.9233000000000002	2.0806	2.2698	2.27325	2.2232000000000003	2.419	2.3319	2.192	2.1307	2.08555	2.2013	2.02555	2.3089	2.21835	2.10925	2.4054	2.27065	2.14995	2.1484	2.3896499999999996	2.0589500000000003	2.4368	2.1339	2.3689	2.5535500000000004	2.3494	2.4602	2.1425	2.1843	2.44465	2.24015	2.3329	2.2209000000000003	2.4307499999999997	2.0848	2.182	2.2133	2.3053	2.2014500000000004	2.1549	2.21715	2.3378	2.42075	2.13765	2.0809499999999996	2.2044	2.1373499999999996	2.07335	2.21455
ABCC13	4.327500000000001	3.6522500000000004	4.11825	3.81325	3.91195	4.3039000000000005	3.408	4.472799999999999	4.05295	4.2439	4.30135	4.269500000000001	4.0794	4.9931	3.77875	4.21815	4.49055	4.29725	3.8803	4.4990000000000006	3.4377999999999997	3.9465500000000002	4.0779	4.293950000000001	4.075699999999999	4.16915	4.4937	4.4994	4.34765	3.6567499999999997	4.062749999999999	4.619149999999999	3.7787499999999996	4.0385	3.9987500000000002	4.8896999999999995	2.8712999999999997	3.83535	3.4210000000000003	3.74965	4.10705	4.67235	4.09935	3.4800500000000003	4.43205	4.0102	4.1455	2.6856	4.6838
ABCC2	2.5603	2.4886999999999997	3.0538999999999996	2.70315	2.3481	2.6312499999999996	2.8241500000000004	2.6043000000000003	2.4276	2.5458	2.8148999999999997	2.6235	2.3149499999999996	2.4359	2.8804499999999997	2.5702499999999997	2.61965	2.8045999999999998	2.5138	2.601	2.6502	2.5153	2.42385	2.6515	2.847	2.57805	2.3400499999999997	2.6868999999999996	2.4627999999999997	2.65625	2.57615	2.4829	2.5941	2.4284499999999998	2.55415	2.9282	2.8614	2.7420999999999998	2.67265	2.5090500000000002	2.51205	2.64555	2.5604	2.4971	2.52795	2.5576499999999998	2.4198500000000003	2.5683499999999997	2.723
ABCC3	6.605549999999999	6.6812000000000005	6.89175	6.9491499999999995	7.04715	7.30255	6.97825	7.43655	6.767899999999999	7.1096	7.029450000000001	7.18135	6.70365	6.716749999999999	7.2672	6.98965	6.56245	7.097049999999999	7.3538	6.732749999999999	7.11845	6.9466	6.70835	6.8078	6.80185	6.65175	7.1270999999999995	6.9773	6.65105	6.774649999999999	7.1806	6.996449999999999	6.49485	6.780200000000001	7.0606	6.63565	7.3221	6.924799999999999	7.042400000000001	6.787000000000001	6.69695	7.169250000000001	6.59585	6.52705	6.9925	6.63275	6.69235	6.58225	7.12075
ABCC4	3.2925	3.25965	3.05125	2.87005	2.68685	2.6125499999999997	2.7508999999999997	2.63775	2.89195	2.4345999999999997	2.89165	2.89745	2.8088999999999995	2.915	2.46915	2.7379499999999997	2.7603	2.70125	2.85435	3.5200500000000003	2.73475	3.3803	2.7081999999999997	2.9108	3.4133	2.73465	3.1553500000000003	3.0223500000000003	3.4739500000000003	2.3747499999999997	2.95625	3.2184999999999997	3.2978	3.5543	2.77155	3.08025	2.8648499999999997	3.2375	2.7857000000000003	3.53735	3.20925	2.8928000000000003	2.8442499999999997	2.97955	3.0055	3.15515	2.8202499999999997	2.80475	2.83915
ABCC5	3.77625	3.8447	4.381550000000001	4.0341000000000005	4.1124	4.6335500000000005	4.555199999999999	4.2863500000000005	4.3507	3.7538	4.3603	4.0234	3.8684	4.15535	4.3926	4.4399	3.90275	4.7699	4.33605	4.03905	4.0509	4.43965	4.05835	4.15765	4.196	4.29145	4.4534	4.32545	4.2387999999999995	4.67335	4.4087	4.5703	3.8817500000000003	4.0961	4.0728	3.8692	4.21695	4.0757	3.9173	3.9472	4.2970500000000005	4.189	4.0665000000000004	3.94125	4.23185	3.7089499999999997	4.250249999999999	3.8360499999999997	3.9375
ABCC6 /// ABCC6P1 /// LOC100292715	2.5635	2.5495	3.1139	2.8194	2.681	2.8129	2.7848	2.6854	2.5607	2.6189	2.8225	2.7395	2.535	2.4464	2.2784	2.5145	2.5104	2.7733	2.8305	2.5812	2.5748	2.8137	2.8363	2.5922	2.4493	2.8786	3.3003	2.7034	2.6863	2.9352	2.3993	2.5244	2.8602	2.5095	2.7888	2.5416	2.7519	2.6044	2.5872	2.7038	2.8065	2.8489999999999998	2.4707	2.3011	2.4956	2.4933	2.4485	2.9493	2.8523
ABCC6 /// ABCC6P2	7.3608	7.6574	7.4615	7.6315	7.917999999999999	7.537000000000001	7.5686	7.7378	7.5828	8.1796	7.2388	7.5787	7.5386	7.0537	7.28	7.4775	7.5531	7.5796	7.5271	8.0333	7.7286	7.6039	7.5499	7.9583	7.4772	7.5709	7.6382	7.5608	7.4339	8.103	7.6372	7.7795	7.3023	7.6806	7.7313	7.8725	7.7265	7.6798	7.7927	7.3369	7.7715	7.9153	7.3805	7.4361	7.6981	7.9161	8.3247	7.4079999999999995	7.8212
ABCC6 /// LOC100292715	3.5778499999999998	3.38945	4.2231499999999995	3.20335	3.5115499999999997	3.9901	3.62295	3.2574	3.28945	3.67195	3.6628499999999997	3.4077	3.2188	2.9940499999999997	3.5241499999999997	3.8985	3.34195	3.9627999999999997	3.4240000000000004	3.3482000000000003	3.5954499999999996	3.26985	3.34305	3.55795	3.58215	3.14405	4.07295	3.6723	3.51325	3.18695	3.4177	3.4127	3.21475	3.2333999999999996	3.5012	3.4826	3.2253	3.22615	3.69515	3.5524999999999998	3.5661500000000004	3.88415	3.3525	3.00365	3.6205000000000003	3.26635	3.6328500000000004	3.3089000000000004	3.5997
ABCC6P1	4.1007	3.516	4.8577	3.8112	4.5257	3.2489999999999997	4.5743	4.4139	3.48	4.3183	4.3942	3.9433	2.8174	3.2844	3.5972	4.0848	3.5199	4.0049	3.8386	3.6625	3.6496	3.3046	3.865	3.0269999999999997	4.4859	3.4746	4.5278	3.7476	3.5199	3.9724	4.2187	3.4812	2.7802	4.1243	3.0886	4.621	3.2278	4.3595	3.33	3.3722	4.2573	4.7494	3.6128	4.388	3.7449	3.4991	4.349	3.4294	3.5210000000000004
ABCC8	2.6745	2.7087	2.7621	2.972	3.0103	3.0679	2.7057	2.7372	2.6956	2.7666	2.8935	2.9083	2.9597	2.9333	3.0936	2.8044	2.8509	2.8398	2.8828	2.908	3.0538	2.8213	2.8425	2.8121	2.5101	2.7654	2.8762	2.7594	2.7346	3.2077	2.8211	2.8001	2.6205	2.7841	2.7301	2.928	2.6798	2.6854	2.6827	2.7597	2.6209	2.761	3.1083	2.8269	3.1282	2.6828	2.9486	2.8331	2.6881
ABCC9	2.4018	2.4483	2.4569	2.0315	2.4114	2.4939	2.4282	2.3472	2.2996	2.4387	2.7882	2.2536	2.5153	2.639	2.7525	2.3415	2.4606	2.6889	2.253	2.3843	2.2147	2.1841	2.3104	2.335	2.3475	2.658	2.3706	2.695	2.303	2.9681	2.3791	2.5484	2.2935	2.4177	2.3174	2.325	2.3091	2.421	2.3596	2.255	2.2698	2.4708	2.219	2.5139	2.3714	2.3579	2.2069	2.5005	2.3346
ABCD1	3.9174	3.8309	3.7982	4.2131	3.2304	4.3826	3.7889	3.9915	4.0359	4.2517	3.7077	3.5565	4.2293	3.6194	3.8428	3.5209	3.7510000000000003	3.3979	3.4932	3.6223	3.6045	4.165	4.0568	3.6952	3.9992	4.0369	3.7598	3.1998	3.7858	3.7258	3.5672	4.0706	3.5946	3.8797	3.7896	3.6663	3.6673	3.7935	3.6925	4.1776	3.7562	3.8078	3.5635	3.5496	3.7880000000000003	3.9431	3.6191	3.8265	4.0269
ABCD2	1.94005	1.83915	2.04465	2.085	2.2439999999999998	2.23915	1.9752	1.935	2.0331	1.94175	1.9974	2.01845	1.97385	2.03735	2.1082	2.0918	2.01325	2.31245	2.01415	2.072	2.0648	2.02555	1.89765	2.1416500000000003	1.9933999999999998	1.96475	2.0653	2.1896	2.1172	2.04265	2.0505500000000003	2.00395	2.058	2.04025	1.9381	2.0538	1.9541	1.89725	2.03415	1.95205	2.10005	2.05565	2.1266	2.0648999999999997	2.05085	1.8624999999999998	2.0629	2.15	1.9539499999999999
ABCD3	6.8921	7.3073	6.3047	6.8215	6.9053	4.8279	6.8678	6.6309	7.0456	7.4986	6.5289	7.0178	6.1483	6.2298	5.0405	7.002000000000001	6.7532	6.862	6.9586	7.5161	6.57	7.5154	7.2319	7.1031	6.6299	6.9425	6.4159	6.4281	6.8446	6.0347	6.6978	7.2073	7.2723	7.2159	6.3743	6.0187	6.6848	6.9165	6.6151	6.5353	6.5102	7.0118	6.8592	6.7347	7.0871	7.0739	5.8782	6.9095	6.8837
ABCD4	4.0173	4.146	4.0134	4.2002	3.8112	4.1892	4.149	4.0579	3.9408	3.7383	4.0136	4.2931	3.9524	3.443	3.9607	4.1185	3.5328	3.9534	4.2164	3.8916	4.0131	4.1319	3.8233	3.6429	4.1151	4.3254	3.7009	3.761	4.119	4.4326	3.5946	3.3755	3.9492	3.8041	4.2972	3.8594	4.4275	3.5980000000000003	3.9239	4.2261	3.7478	4.5783	4.1963	3.6425	3.9993	4.3825	3.753	4.3375	4.8569
ABCE1	5.1468	4.5156	4.2973	4.3734	4.4289	4.4664	4.0954	4.5792	4.8406	4.4982	4.3512	4.4151	4.5258	4.6221	4.4206	4.6736	5.0881	5.0086	4.4929	4.7757	4.6119	4.5488	4.9956	4.5339	4.3862	4.3135	4.716	4.7697	4.7269	4.1083	4.0867	4.8339	4.6655	4.7047	4.2871	4.5965	4.203	5.0087	4.2941	4.0464	4.3887	4.402	4.7055	4.4569	4.497	4.6016	4.7453	4.3751	4.3339
ABCF1	7.311400000000001	6.8849	6.940799999999999	7.33275	6.8671500000000005	7.2635000000000005	7.0654	7.0120000000000005	6.86285	6.6233	7.129099999999999	6.64585	7.194	6.60915	7.14195	6.7345	6.99535	6.68715	7.0797	6.99135	6.969099999999999	6.95875	7.04635	7.1433	6.82515	6.5847	6.8828	6.76385	6.8274	7.37755	7.09195	6.6452	7.1556999999999995	6.932449999999999	7.0655	6.5823	6.9232	6.9773499999999995	7.11145	7.04175	6.9565	6.9354499999999994	7.094	7.1480999999999995	6.912649999999999	6.97655	7.15815	6.83385	7.291
ABCF2	4.7831	5.01825	4.4994	5.0636	5.1172	4.4968	4.7223500000000005	4.75145	4.89105	5.01715	4.34595	4.91955	5.012499999999999	4.82175	4.708399999999999	4.89925	4.5297	4.325	5.019299999999999	5.2735	4.58825	4.9025	4.761	5.2977	4.7384	4.8580000000000005	4.8959	4.26	4.71565	5.0736	5.1499500000000005	4.52845	5.034800000000001	4.56255	4.78675	4.7174499999999995	4.908250000000001	5.066800000000001	4.9921	4.8442	5.10715	4.74085	4.8363499999999995	4.8608	4.906700000000001	5.00915	4.90255	5.08435	5.5068
ABCF3	4.5464	4.31635	4.5988999999999995	4.43895	4.2567	4.7049	4.40225	4.43135	4.277	4.4006	4.38575	4.51365	4.5978	4.44705	4.7234	4.2084	4.233499999999999	4.10075	4.613849999999999	4.2847	4.55835	4.57785	4.2233	4.4015	4.26965	3.92335	4.3696	4.0435	4.43605	4.64	4.6622	4.27275	4.40555	4.39505	4.547750000000001	4.3378	4.5862	4.32775	4.58535	4.4083000000000006	4.66515	4.31215	4.39925	4.4803999999999995	4.51545	4.5059000000000005	4.55905	4.5606	4.54815
ABCG1	7.1927	7.1318	7.1838	7.6562	7.7295	8.0165	7.5206	8.1732	7.8477	7.5528	7.8966	7.5606	7.2998	7.6312	8.1754	7.7522	7.2595	7.6653	7.5941	7.2843	7.4323	8.055	7.3993	7.8231	7.6161	8.3714	7.8244	8.2334	8.0093	7.7985	8.1293	7.4165	7.7805	7.7206	7.7469	7.2245	7.9072	7.0413	7.2393	7.6911	7.5034	7.527	7.3111	6.8693	7.8936	7.3728	7.5876	7.068	6.9346
ABCG2	7.84685	6.648499999999999	7.89565	8.0381	7.7277000000000005	7.4826	8.01785	8.2244	7.264749999999999	8.5773	8.7333	7.4818	7.89705	8.4709	7.8393999999999995	6.797649999999999	6.81125	9.120999999999999	7.6404000000000005	9.1699	7.6572	8.68585	7.3107500000000005	7.66325	6.9924	8.98645	7.803850000000001	7.59875	8.61525	8.3798	8.0795	8.1906	7.8652	8.3102	7.0771	8.1297	8.05395	8.1421	7.825699999999999	5.8128	6.83665	8.19555	8.0976	8.20555	8.09915	7.37665	7.64515	7.47295	8.06325
ABCG4	2.1668	2.1389	2.4182	2.3804	2.1225	1.9937	2.399	2.1134	1.9735	2.2469	2.2133	2.1944	2.2801	1.9475	2.0881	1.9580000000000002	2.1918	2.2961	2.3299	2.0484	2.3719	2.0996	2.2267	2.1835	2.2621	2.4895	2.2094	2.3905	2.0407	2.2106	2.2855	2.3596	2.1994	2.0609	2.5145	2.1372	2.0057	2.314	2.148	2.3762	2.2883	2.2374	2.1382	2.3755	1.9656	2.134	2.3192	2.4362	2.3487
ABCG5	2.7847	2.7548	2.5925	2.8597	2.6153	3.1084	2.7221	2.7685	3.1267	2.6853	2.6297	2.5091	2.617	2.6042	2.6403	2.5888	2.6628	2.9888	2.6234	2.8052	2.4918	3.3273	2.4234	3.2743	2.3369999999999997	2.6459	2.3144	2.4591	2.6933	3.1474	2.3327	2.6512	2.7363	2.983	2.8503	2.3626	2.6579	2.7667	2.6127	2.5331	2.9243	2.6531	2.7586	2.6538	3.3067	2.7861	2.4864	2.9325	3.4559
ABCG8	2.5004	2.4343	2.4158	2.4688	2.3587	2.3291	2.2157	2.4846	2.2079	2.3071	2.48	2.4302	2.3907	2.3788	2.5166	2.6067	2.2646	2.4172	2.3618	2.1454	2.4146	2.0654	2.0832	2.2278	2.5123	2.7894	2.1619	2.3654	2.7093	2.4261	2.5105	2.3691	2.1232	2.5603	2.8699	2.2701	2.4686	2.5127	2.6545	2.3398	2.1429	2.3732	2.1941	2.2807	2.5892	2.2844	2.0872	2.4459999999999997	2.1096
ABHD1	2.1023	1.9686	2.0808	2.3337	2.225	2.6105	2.2995	2.0618	2.3216	2.0545	2.1722	1.921	2.245	2.2127	2.577	2.2595	2.1212	2.0182	2.2813	2.2024	2.0613	2.0448	2.4119	2.2839	2.0747	2.0701	2.1234	2.0403	2.1803	2.3487	2.0909	2.3153	2.2803	2.4903	2.1675	2.2328	2.1108	2.4598	2.169	2.1344	2.1292	2.2375	1.9983	2.1589	2.0137	2.2224	1.8919	2.2056	2.2386
ABHD10	6.5302	6.4147	6.0451	5.7143	5.5302	5.2998	5.4985	5.9110000000000005	5.9561	5.8641	5.1971	5.959	5.9153	5.7008	5.858	6.2119	6.121	5.7397	5.9951	5.9282	6.1233	5.9483	6.1162	6.3097	6.1301	6.0002	5.9652	6.2708	6.3849	4.9747	5.7322	5.9014	5.8523	6.4014	6.0001	6.3959	5.7654	6.0012	5.7171	6.1247	6.0565	5.9429	5.8089	6.5099	5.6883	6.1456	5.6898	6.3189	6.0071
ABHD11	5.13105	5.2064	5.097300000000001	5.16075	4.4729	3.6957500000000003	5.1505	5.3618	4.777200000000001	4.4022	4.08575	4.78835	5.04765	4.823600000000001	4.01295	5.1521	4.99985	4.0283	4.9715	4.7488	4.896100000000001	4.850849999999999	5.130050000000001	5.1703	4.4399999999999995	4.68685	4.3175	4.01685	5.254199999999999	5.2163	5.10815	4.6028	4.7323	4.8651	4.7941	4.8944	5.01965	4.62715	4.871	4.457000000000001	4.737349999999999	4.784	4.770849999999999	5.1861	4.46835	5.78545	4.3785	5.0920000000000005	4.7912
ABHD12	6.0638	5.9114	6.1334	6.4371	6.2439	5.5995	6.3063	6.7209	6.0255	5.9088	5.4282	5.7612	5.5328	5.5892	5.7567	6.4372	5.7521	5.6213	6.0996	6.1563	6.0813	6.2021	6.2875	6.3218	5.8773	5.7564	5.6721	5.5762	6.6328	5.9443	6.08	5.5611	6.2555	6.08	5.8605	6.5137	6.6517	5.8395	6.2148	6.2376	6.0768	5.9153	5.54	6.254	6.0423	6.0619	5.9462	6.0959	6.3794
ABHD12B	3.2688	3.4768999999999997	2.34855	2.9724500000000003	2.6324	2.50365	3.532	2.85475	2.6336000000000004	2.4792	2.5143	2.13915	3.8343	3.2176	4.34405	2.39675	3.10585	2.55635	2.5042999999999997	4.07955	2.8829000000000002	2.9042	2.59225	3.04505	3.1724	2.7125	3.1972	3.3853	3.008	2.3649	4.2197000000000005	2.4775	2.9577	2.5674	2.5305	2.32285	2.8686999999999996	2.61645	3.4062	2.5882	2.22005	2.61435	3.0313499999999998	3.5256499999999997	3.15465	2.5118	2.43255	3.0408	2.5271
ABHD13	6.4285499999999995	5.82985	6.016	6.0585	6.14055	6.27125	5.710850000000001	6.162	6.11725	6.06405	6.131	6.0152	6.0958000000000006	6.5200499999999995	6.1045	5.9585	6.0807	6.6224	6.2146	6.3586	5.8757	6.29025	6.16305	5.959099999999999	6.360250000000001	6.446899999999999	6.1495999999999995	6.55855	6.30565	5.79815	6.02285	6.09685	6.1223	6.27365	6.0302	6.2117	5.9636499999999995	6.336449999999999	6.00315	6.0836	6.1634	6.2759	5.9558	6.05025	6.11395	6.330500000000001	6.4108	6.15615	6.10755
ABHD14A	3.6251	4.6412	5.6004	5.0489999999999995	4.466	4.2814	4.4031	4.985	4.3805	4.7362	4.2328	3.9572	4.8035	4.7352	4.3955	4.9809	4.9308	4.5379	4.9016	4.4424	3.9044	4.336	4.8955	4.7525	4.9064	3.9466	4.7941	4.0682	4.9319	4.7241	4.6504	4.0396	4.3671	4.2497	4.7628	4.6583	4.668	4.5043	4.829	4.7099	4.9105	4.4533	4.4681	4.6914	4.5456	5.043	4.3164	4.9541	4.5566
ABHD14A /// ACY1	2.543	2.5813	2.7129	2.7023	2.6763	2.495	3.8298	3.1437	2.9228	2.5931	2.4465	2.4595	2.457	2.3209	2.4185	2.9960000000000004	2.4001	2.5901	2.3897	2.5268	2.7715	2.2624	2.6007	2.8332	2.7649	2.7638	2.6742	2.7661	2.7187	2.4723	2.6963	2.5468	2.5429	2.3625	2.3285	2.454	2.8056	2.6057	2.4908	2.5432	2.4327	2.4046	2.7357	2.6513	2.5416	2.6629	2.8716	2.4155	2.8374
ABHD14B	4.9375	6.57635	6.3725	6.3599	6.191750000000001	6.2151499999999995	6.0953	6.68305	6.1568000000000005	6.06765	5.91915	6.4178999999999995	6.306800000000001	5.0146999999999995	5.75745	6.3004999999999995	6.3826	5.42175	6.22675	6.1339500000000005	5.966900000000001	6.188599999999999	6.27305	6.0288	6.2597000000000005	6.32785	6.2783999999999995	5.8618500000000004	6.223599999999999	6.18365	6.3888	6.415850000000001	5.98095	6.27555	6.31865	5.4449000000000005	6.5047	6.0519	6.3119499999999995	6.1827000000000005	6.4598	6.2263	6.37345	6.1272	6.2715499999999995	6.30095	6.1007	6.0804	6.41985
ABHD15	5.59445	6.1594999999999995	5.525399999999999	5.9174	5.683	5.70505	5.1579999999999995	6.05775	5.6205	6.0775500000000005	5.672700000000001	6.10815	5.2308	5.34075	5.52575	6.1633	5.3512	5.4517500000000005	5.93765	6.09445	5.995749999999999	6.37915	6.2485	5.5908999999999995	5.6195	5.527749999999999	6.058450000000001	5.02015	5.6226	6.0009999999999994	5.8139	5.92925	5.655950000000001	5.861800000000001	5.48915	5.61235	6.20975	5.4632499999999995	6.0649999999999995	5.95305	5.98975	6.11855	5.7469	5.78975	5.95975	6.2589500000000005	5.8747	6.00465	6.45035
ABHD2	5.04955	5.1795	5.109500000000001	5.227399999999999	5.75925	5.502599999999999	5.4723500000000005	6.06315	5.0809	5.3209	5.3331	5.7687	5.17075	5.339650000000001	5.08395	5.806	5.7620000000000005	5.33885	5.8482	5.22145	5.3434	5.39215	5.6951	5.25145	4.6572	5.2965	5.20955	5.5091	5.2241	5.6259	5.100149999999999	5.347099999999999	4.7933	5.18765	5.5642	5.4769000000000005	5.588699999999999	5.00345	5.0126	5.119149999999999	4.7425	5.45895	5.112550000000001	4.9329	5.3283000000000005	5.3804	5.3534500000000005	5.83645	5.58495
ABHD3	9.4448	9.3509	9.21345	9.770050000000001	9.939499999999999	8.9137	9.2509	9.905650000000001	10.0714	10.379550000000002	9.648599999999998	9.5414	9.12705	9.925	9.2943	9.4541	9.351500000000001	9.54495	9.46245	9.957799999999999	9.627600000000001	9.75195	10.01925	9.72265	9.0785	10.17915	9.2466	9.63465	9.8307	9.31605	9.6456	9.9195	9.9417	9.42525	9.413	9.59545	9.81185	9.7592	9.4037	9.293800000000001	9.3165	10.02655	9.2844	9.4725	9.7556	9.142800000000001	9.24705	9.338899999999999	9.0539
ABHD4	2.2653	2.9316	2.9760000000000004	2.6828	2.4995	2.4622	2.8001	2.7957	2.7084	2.6766	2.4961	3.0174	2.51	2.6064	2.3196	2.6903	2.6698	2.376	2.613	2.6466	2.3494	3.1215	2.6928	2.7846	2.576	2.766	2.2799	2.3875	2.5812	2.4461	2.6696	2.9885	2.6855	2.6147	2.87	2.7975	2.7216	2.5553	2.3657	2.5014	2.42	2.6233	2.6964	2.8160000000000003	2.86	2.5832	2.4909	2.7586	2.5157
ABHD5	5.09885	5.48305	3.65545	5.642	5.640750000000001	5.5950500000000005	5.00755	5.66795	5.51065	5.7424	5.45765	5.58215	5.3451	4.7434	5.1045	5.885350000000001	5.7541	6.1098	5.9382	6.3248999999999995	5.7025	5.8301	6.0343	5.36805	4.74315	5.80645	5.12625	5.943849999999999	5.441750000000001	5.335100000000001	5.4413	5.6033	5.57775	5.9389	5.204549999999999	4.82015	5.6344	5.01255	5.56595	5.625500000000001	5.642250000000001	5.96145	5.6263000000000005	5.1023	5.64475	5.6126000000000005	5.0503	5.4592	5.14
ABHD6	3.8169	3.8360000000000003	3.9915	4.1212	3.6989	2.8074	3.3709	4.0354	3.6210000000000004	4.037	3.6856	4.0196	3.6534	3.3607	2.8073	3.2227	3.6658	3.3433	3.8374	3.9887	3.6306	3.5602	3.7221	3.7677	3.6218	3.1903	3.6474	3.2760000000000002	3.5517	3.3874	3.6775	3.1347	3.8415	3.3673	2.7595	3.3917	3.8654	3.4398	3.6016	3.2473	2.9791	4.0360000000000005	3.6224	3.9535	3.6642	3.8992	3.4637	3.5149	4.0218
ABHD8	3.0654	3.4719	3.5892	3.3585	2.877	3.1179	3.2437	3.1573	3.2477	3.7158	3.1301	3.1878	3.2208	3.2247	3.4144	3.3638	3.0106	3.1954	3.0728	3.569	3.1101	3.1354	3.7528	3.2260000000000004	3.1425	3.1434	3.2065	3.1233	3.1136	3.623	3.1479	3.4561	3.0769	3.5247	3.1894	3.2585	3.3339999999999996	2.9314	3.5138	3.3065	3.076	3.2485	3.2492	2.9451	2.8372	3.0902	3.0733	3.0467	3.1774
ABI1	7.6966	7.5473	7.5559	7.7036	7.6309	7.0427	7.6524	7.735	7.7233	7.5329999999999995	7.4254	7.7156	7.5626	7.3411	7.0087	7.5432	7.7027	7.7455	7.6097	7.7692	7.7488	7.7713	7.7357	7.8105	7.51	7.5469	7.6401	7.7078	7.7256	7.5766	7.7077	7.8535	7.8957	7.7122	7.7218	7.6255	7.6289	7.4296	7.8208	7.895	7.5251	7.9384	7.6913	7.6599	7.6564	7.5832	7.6971	7.4945	7.6623
ABI2	3.1628	3.2378	3.0745	2.9819999999999998	3.1049	3.0363	3.1991	3.1538	3.3806	3.1301	2.9779	3.0271	3.3538	3.0739	3.1046	3.3705	3.1079	2.9661	3.1981	3.1736	2.8128	3.1837	3.1135	3.0394	3.0365	3.2231	3.0717	2.9160000000000004	3.111	3.1653	3.2742	3.2502	3.1567	3.1691	2.918	3.2087	3.0735	3.3113	3.1018	3.1884	3.2124	3.2234	3.0419	3.3077	3.1012	2.9577	2.9406	3.432	3.1116
ABI3	5.0417	4.7001	4.5355	4.8559	4.7668	4.9419	4.2825	4.2988	5.4287	5.0998	4.6885	4.5254	4.9989	4.7353	5.0511	4.2893	4.9714	4.9503	4.5543	4.4946	4.4756	4.6824	4.9125	5.2113	4.1166	4.5135	4.8136	4.9792	4.3414	5.0212	4.538	4.44	5.0045	4.3243	4.7872	4.17	5.1026	3.9326	5.0724	5.0664	5.2923	4.5752	4.8132	5.7435	4.8267	4.192	4.3921	5.0507	3.8851
ABI3BP	5.1874	4.1979500000000005	6.0236	4.7177	5.19015	5.29765	5.11095	4.63865	5.4762	4.4902	5.6826	5.04195	4.67475	6.13615	5.435	4.48405	4.818	5.36795	4.424300000000001	4.90235	5.0630500000000005	5.26515	4.41985	4.8631	6.34985	4.9587	5.1728499999999995	6.0941	5.248200000000001	4.7834	4.7132000000000005	5.0061	4.9384999999999994	4.5899	5.22635	5.59705	4.4178	6.693099999999999	5.26155	5.49835	4.9822	5.1905	5.29205	5.53985	4.7014499999999995	5.13195	5.55015	5.7056	5.1667499999999995
ABL1	5.619	5.3927499999999995	5.14695	6.1582	5.48025	5.80635	6.0116	5.807449999999999	5.476100000000001	5.969049999999999	5.7094000000000005	5.456049999999999	5.58465	4.8863	5.24555	5.801550000000001	5.45185	5.19755	5.73105	5.4315	5.5515	5.59055	5.794499999999999	5.817	5.41465	5.7555499999999995	5.673	4.91245	5.667249999999999	6.1472	5.6654	5.609249999999999	5.5123	5.491350000000001	5.6631	4.9028	5.81415	5.4299	5.89555	5.58525	5.9299	5.6024	5.9291	5.4443	5.6655500000000005	5.5548	5.36805	5.34445	5.5168
ABL2	4.024150000000001	3.78945	3.6615	3.82995	3.4167	3.49265	3.36525	3.72265	3.8731999999999998	3.52485	3.4509999999999996	3.9702	3.72755	3.5992499999999996	3.4949500000000002	3.4774000000000003	3.6395	3.62445	3.75225	3.71235	3.7618	3.83075	3.90715	3.4833499999999997	3.935	3.5340499999999997	3.7303999999999995	3.60545	3.49915	4.0695	3.7759	3.3054	3.63375	4.03125	3.7746	3.3588500000000003	4.02665	3.7909	3.9312500000000004	3.56445	3.8712999999999997	4.1812	4.15655	3.70585	3.7641999999999998	3.5965499999999997	3.8751499999999997	3.5027500000000003	3.508
ABLIM1	6.8468	7.8053	7.0699000000000005	6.98635	6.7905	7.203950000000001	7.262499999999999	7.887	7.4915	7.47875	6.9857499999999995	7.521850000000001	6.7997499999999995	7.06285	6.49295	7.66785	7.740600000000001	6.891400000000001	7.0428	6.89705	7.59615	7.6038	7.5644	7.1887	7.59615	7.69555	7.1572	7.13755	7.40535	7.2993500000000004	6.84565	7.5215	7.3538499999999996	7.4224	7.203250000000001	6.8643	7.23205	7.238	7.06185	7.28795	6.7860499999999995	7.10975	7.62805	7.47775	7.2436	7.4254999999999995	7.4895	7.0114	7.33095
ABLIM2	2.7505	3.6879	3.6105	3.4592	3.3076	3.0467	2.9237	3.9409	3.3894	3.8914	3.1171	3.2345	3.9413	3.4294	3.8448	3.0671	3.0703	3.2645	3.3429	2.9289	3.7023	4.027	3.1315	4.1158	3.5912	3.1444	3.4878	3.3434	2.9852	3.4666	3.4252	3.534	3.4608	3.492	3.1363	3.8102	3.1413	3.3426	3.679	3.252	3.3991	4.1428	3.3281	3.53	3.6696	3.2017	3.3212	3.3806	3.3988
ABLIM3	2.9095	2.9791	2.9139999999999997	3.1942	3.0315	3.4948	3.3301	2.4047	3.0493	2.9336	2.8544	2.7527	3.2257	2.9798	3.1061	2.8276	2.7082	3.1555	2.88	2.5543	3.0332	3.1308	3.1536	2.983	3.3302	2.7325	2.299	3.2182	3.1534	2.6452	3.4047	2.8706	3.0112	2.8579	3.1065	2.9271	2.9132	3.0569	3.2164	3.0916	3.2318	2.8894	3.0348	3.1986	2.6053	3.0967	2.9730000000000003	3.3787	2.8551
ABO	2.1043	3.5163	2.5537	2.7548	2.5693	2.367	2.2872	2.4586	2.5810000000000004	2.276	2.3888	2.1754	2.4159	2.0783	2.384	2.7941	2.4198	2.5896	2.2339	2.6749	2.9974	2.3341	2.3167	2.2615	3.12	2.4866	2.0349	2.4047	2.2984	2.3025	2.3726	2.0693	2.0078	2.4405	2.2589	2.5387	2.0326	2.0547	2.8415	2.2899	2.3199	2.4303	2.9562	2.1993	2.1046	2.5585	2.2902	2.5588	2.3235
ABP1	10.0875	10.0674	10.1955	10.4082	10.475	9.7342	10.1162	10.2313	10.0546	10.0518	9.7261	10.3309	10.0267	10.0573	10.122	10.2305	9.9347	9.2728	10.054	9.7702	10.1426	10.0473	9.7956	10.3527	10.347999999999999	9.6734	10.1962	9.6651	10.0014	10.3696	10.1303	9.7761	9.7671	9.1751	10.1016	10.2157	10.1566	9.7822	10.3493	10.4878	10.084	10.3837	9.7765	9.724	10.2149	10.0007	10.5406	9.8776	10.423
ABR	7.84205	8.0673	7.96575	8.21425	7.9342500000000005	8.70655	8.027000000000001	8.0752	7.963850000000001	7.9058	8.271	8.0315	7.98105	7.202350000000001	8.4847	7.86025	7.6325	8.143349999999998	7.92975	7.8777	8.14875	7.9155999999999995	7.54955	8.12675	7.9281500000000005	7.9895000000000005	8.4137	8.03175	7.8825	7.87635	8.17	7.86115	7.91425	7.8647	8.039349999999999	7.22785	8.17335	7.7695	8.1588	8.14835	7.984	8.0281	7.8459	7.74145	8.0162	7.578799999999999	8.01475	7.8744	8.183050000000001
ABRA	2.0751999999999997	1.95225	2.22195	2.1536	2.1277	1.9625	1.99035	1.9236	1.9947	1.93595	1.9628	2.03885	1.9806	2.2184999999999997	2.08885	1.927	2.1239	1.91635	2.09855	1.9727000000000001	1.9832	2.1844	1.9548999999999999	2.30795	2.18095	2.3548	1.9984000000000002	2.05595	1.9311	1.9558	2.0154	2.0675	1.94225	1.8862	1.84335	2.11745	2.04985	2.0344	2.1205	2.07895	1.99075	2.1155999999999997	1.9119000000000002	2.0871500000000003	2.1025	2.0114	1.9628	1.9656500000000001	2.1959
ABT1	5.8731	5.6113	5.58715	5.409050000000001	5.73095	5.9197500000000005	5.4262999999999995	5.7064	5.6554	5.4963	5.68845	5.7287	6.0201	5.8203	5.39105	5.77435	5.731949999999999	5.498	5.80915	5.75995	5.52805	5.91955	5.54925	5.72825	5.7713	5.7040500000000005	5.78005	5.4925	5.6084499999999995	5.3685	5.664	5.5815	5.5	5.73395	5.86775	6.15045	5.6844	5.730449999999999	5.94205	5.72985	5.8841	5.8155	5.6635	5.93895	5.6003	6.0464	5.9307	5.8624	5.7356
ABTB1	2.5305	3.0959	3.2761	3.1521	2.8507	3.5058	3.5324	2.937	3.1696	3.2095	2.7717	2.9464	3.2583	3.1665	3.2249	3.0539	2.7763	2.8276	2.7651	3.4233	3.6396	3.2265	2.892	3.2194	3.5597	2.7510000000000003	3.7829	2.7633	2.9686	2.8408	2.9553	3.4259	2.9332	3.2029	3.0302	2.6622	3.0706	3.1387	3.408	2.9513	3.4476	3.3537	2.7560000000000002	3.3567	2.9657	3.0779	3.0269999999999997	2.8388	2.8791
ABTB2	3.943	3.75375	3.9632499999999995	4.37905	4.14355	4.1045	3.7965500000000003	4.1462	3.9852	4.20395	4.46785	3.9960000000000004	4.0546	4.08985	4.09135	4.2507	3.87035	3.8041	3.8724499999999997	3.9423000000000004	3.9911000000000003	3.7061	3.76495	4.255	4.00735	4.2395499999999995	4.0327	4.3828499999999995	4.139799999999999	4.0055	4.280950000000001	3.5115499999999997	3.9003	4.46325	3.95575	4.10995	3.93935	4.1762	3.9194500000000003	4.10515	3.7580999999999998	4.1078	3.61295	3.64925	3.9621500000000003	3.3312	4.684	3.8602	4.17185
ACAA1	6.371549999999999	5.99315	6.657299999999999	6.4952000000000005	6.273149999999999	5.669499999999999	6.4866	6.23305	5.78295	6.7726	6.3958	6.1036	6.38035	6.5102	6.27455	6.24745	5.815300000000001	6.301	6.4369	6.77475	6.28235	6.3342	6.2486999999999995	6.4645	6.011150000000001	6.12355	6.51005	5.8581	6.4243500000000004	6.50355	6.39025	6.13115	6.0426	6.32075	6.2993	6.5285	6.606999999999999	6.3993	6.5679	5.85475	6.149900000000001	6.5411	5.9642	6.59185	6.3541	6.5813	6.22145	6.39365	6.9942
ACAA2	9.7976	9.9207	9.0991	10.6049	10.5318	10.0205	9.9382	9.8325	9.7596	9.8788	10.1279	9.6968	10.1668	8.802	9.624	9.8008	9.4759	10.1182	9.8632	9.9999	9.9639	9.9952	10.0146	10.1891	8.8106	10.1617	10.0022	10.0921	10.176	10.0321	9.9088	9.7736	9.8719	10.1754	10.1001	8.951	10.2506	8.8545	10.4783	10.0895	9.7401	9.9193	10.0527	10.5867	10.1596	9.9599	9.6483	10.009	9.9384
ACACA	2.5305	2.6177	2.5672	2.6686	3.1323	2.7142	2.3875	2.5757	2.6645	2.6212	2.6299	2.7174	2.8486	2.8478	2.6708	2.57	2.5212	2.5411	2.6083	2.6954	2.6264	3.0092	2.6947	2.7532	2.6293	3.0039999999999996	2.9239	2.699	2.5336	2.9186	2.5172	2.7443	2.6668	2.6898	3.0627	2.8323	2.7455	3.3847	2.4704	2.4645	2.4521	2.8962	2.5426	2.5899	2.5847	2.5754	2.903	2.9126	2.5875
ACACB	3.3023	3.1156	3.2866	3.2435	3.1889	3.3168	3.4705	3.11	3.302	2.9072	3.1063	3.0488	2.9944	3.3328	3.2633	2.9977	3.1164	3.3193	3.0003	3.0454	3.322	3.0189999999999997	2.9328	3.1415	3.4952	3.3064	3.503	3.4296	2.9799	3.3939	2.8999	3.3875	2.9121	3.2012	3.6426	2.9497	3.0334	3.0462	3.1630000000000003	3.0376	3.5525	3.4473	3.1613	2.8645	3.5041	3.0433	2.7177	3.4028	2.9052
ACAD10	3.2803	3.24805	3.5229999999999997	3.6359	3.58	3.0591999999999997	3.5404999999999998	3.39705	3.2839	3.21325	3.5728999999999997	3.3635	3.1289499999999997	2.8221999999999996	3.0942499999999997	3.7179	3.3482000000000003	3.0739	3.2649	3.3729	3.36715	3.21165	3.1201	3.5356	3.4330999999999996	3.3640499999999998	3.1414	3.3253	3.3299	3.7897	3.35825	3.0969499999999996	3.3983	3.1231	3.1531000000000002	3.0256	3.4737	3.13865	3.36835	3.3619	3.1311999999999998	3.4598	3.42135	3.5844500000000004	3.186	3.2495000000000003	3.51365	3.3314000000000004	3.6442
ACAD11 /// NPHP3	3.0452500000000002	3.2413	3.2811000000000003	3.3906	3.5399000000000003	3.1868	3.2515	3.46985	3.1304	3.38855	3.18475	3.06645	3.12595	2.9683	3.11565	3.2886499999999996	3.5732999999999997	3.5007	3.3889500000000004	3.2284499999999996	3.53705	3.66645	3.9718	3.0727	3.2683	2.9410499999999997	3.5547	3.3979999999999997	3.0721499999999997	3.3214500000000005	3.19635	3.4779999999999998	3.1728	2.9819	3.47125	3.1353	3.5945	3.0648	3.68705	3.00335	3.1417	3.23765	3.5143500000000003	3.12565	3.74385	3.16215	2.816	3.4684500000000003	3.8641500000000004
ACAD8	2.968	3.15885	3.22635	3.35715	3.0531500000000005	3.08295	3.27065	2.94715	3.2134	3.0991	3.1506	3.1369	3.3869499999999997	2.99785	2.9514	2.9147499999999997	3.24505	3.11075	3.16255	3.1812500000000004	3.28375	3.0507	3.24985	3.56705	3.3125	3.3772	2.97095	3.1599500000000003	3.12145	3.258	3.29015	3.06275	3.09115	3.1381499999999996	3.30265	2.8167	3.2079500000000003	2.7792000000000003	3.13535	3.2276499999999997	3.1893000000000002	3.0859	2.9539	3.2446	3.0166	3.20995	3.1168500000000003	3.1693999999999996	3.4613
ACAD9	4.69555	4.6736	3.67975	4.73135	4.49075	4.765	4.5546	4.62765	3.9959499999999997	4.293950000000001	4.40895	4.4575499999999995	4.575699999999999	4.4664	4.3393999999999995	4.6304	4.17445	4.22245	5.04945	4.11985	4.48735	4.4056999999999995	4.5858	4.38985	4.353899999999999	4.4521	4.638199999999999	4.0949	4.661	4.1309	4.72275	4.768549999999999	4.86775	4.14595	4.372450000000001	4.50535	4.89895	4.6123	4.523949999999999	4.2415	4.599550000000001	4.2926	4.5195	4.7928	4.2962	4.7206	4.53455	4.6325	4.6716
ACADL	2.31965	2.21205	2.2626999999999997	2.28375	2.38565	2.4703999999999997	2.54565	2.4546	2.2352499999999997	2.34155	2.48705	2.34945	2.24995	2.28605	2.23145	2.2298	2.2467	2.3956	2.35105	2.4505999999999997	2.3487	2.2039	2.2645	2.4188	2.4928999999999997	2.65685	2.2182500000000003	2.3977500000000003	2.3424500000000004	2.3761	2.3616	2.20165	2.37075	2.3594999999999997	2.5694	2.33085	2.386	2.3201	2.25135	2.35335	2.2349	2.2003	2.1391	2.2146999999999997	2.2542999999999997	2.2563	2.49355	2.3819	2.2895
ACADM	8.0552	8.7879	7.9159	8.3523	8.6847	8.1091	8.754	8.7833	8.1937	8.772	8.5265	8.0848	8.524	8.013	8.347000000000001	8.8462	9.3169	8.6682	8.1735	9.2009	8.9293	8.8751	8.3881	8.869	8.2644	8.9886	8.5713	8.6416	8.9347	7.9845	8.8535	9.2675	8.9185	9.216000000000001	8.1809	8.8183	8.3169	7.986000000000001	9.0444	8.796	8.6394	8.8137	9.0594	9.1254	8.5433	8.8732	8.5125	8.7648	8.4842
ACADS	7.5579	8.00065	7.1278999999999995	8.19915	8.1603	7.878400000000001	8.3534	8.02305	7.51185	7.91045	7.73375	7.7768	8.07415	6.862500000000001	7.51825	8.04265	7.920999999999999	8.16005	7.933	8.071850000000001	8.28225	8.1008	8.52545	8.389700000000001	7.5609	7.9032	8.00225	7.91165	7.7761499999999995	8.4434	8.011050000000001	7.53295	7.825200000000001	8.0415	8.338899999999999	6.67605	8.176950000000001	7.15435	8.2131	8.1115	7.7806999999999995	8.2271	7.8599499999999995	7.781000000000001	7.94975	8.34495	7.224600000000001	7.9163	8.004950000000001
ACADSB	5.4778	5.5078	4.6489	5.48255	5.2367	5.5958	5.1851	5.42385	5.37725	5.3574	5.2563	5.6025	5.43155	5.0301	5.8989	5.8408999999999995	5.94905	5.76295	5.598	5.1447	5.46495	6.07965	5.6076	5.59745	5.59605	5.1669	5.0924000000000005	5.566599999999999	5.35375	5.0985499999999995	5.0897499999999996	5.7023	5.836650000000001	5.5309	5.4962	5.01385	5.7765	5.7138	5.65265	5.7445	5.6287	5.63745	5.46835	5.0661000000000005	5.49735	5.8424499999999995	5.7360500000000005	4.9998499999999995	5.73305
ACADVL	8.193	8.1277	8.4006	8.6079	8.388	7.6747	8.462	8.4388	7.7529	8.301	7.9962	8.2999	8.3058	7.5568	7.8908	8.1397	8.0799	7.7969	8.5293	8.3156	8.1189	8.0017	8.31	8.5249	7.9828	7.6561	8.3531	7.8407	8.306000000000001	8.2242	8.3986	8.1642	8.0819	8.1309	8.2617	7.7923	8.538	7.7582	8.4166	7.7716	8.0819	8.1463	8.1188	8.2597	8.0965	8.1313	7.6788	8.1003	8.1539
ACAN	2.2836	2.29615	2.6688	2.4895	2.45705	2.3590999999999998	2.7348	2.28065	2.5067	2.3911499999999997	2.5913500000000003	2.3617999999999997	2.37655	2.41645	2.3387000000000002	2.4121	2.4121	2.4981999999999998	2.3095499999999998	2.3977500000000003	2.32855	2.36715	2.57355	2.13245	2.6885	2.6193999999999997	2.46855	2.7471500000000004	2.40545	2.6771000000000003	2.60695	2.3884	2.4173	2.6724	2.3681	2.5356	2.5033000000000003	2.32695	2.4199	2.41385	2.3254	2.4368	2.5438	2.3854	2.28475	2.3045	2.41995	2.42065	2.621
ACAP1	3.352	2.5284	3.1982	3.2575	3.0108	3.2866	3.0845	2.7939999999999996	3.6268	2.9817	3.2439	3.2968	3.1125	2.8283	3.7327	3.0216	3.2299	3.472	3.225	2.3974	3.2819	2.9155	2.6431	3.3647	2.9810000000000003	2.7905	3.5554	2.8382	2.7334	2.8488	3.1428	3.2728	2.7082	3.0855	3.7878	3.2832	2.7739999999999996	2.5953	3.3488	3.3056	3.7236	2.6518	3.2616	4.6092	2.9101	3.165	2.8997	3.5469999999999997	2.7467
ACAP2	5.7448	5.68585	4.9178	5.5360499999999995	6.010350000000001	5.60105	5.80215	6.228899999999999	6.00035	6.26515	5.89025	6.08605	5.70505	5.46715	6.1633	6.23165	6.07735	6.4375	5.96055	5.83245	6.0398	6.110099999999999	6.0216	5.76825	5.1194	6.330550000000001	5.8895	6.71155	6.06765	5.72455	6.0916	6.23285	5.7964	5.934150000000001	5.6983999999999995	5.7631	6.159	5.74515	5.6874	6.06105	5.71065	6.2947	6.00735	5.7935	5.9812	5.5784	5.4846	5.57845	6.145
ACAP3	3.8394	3.9599	4.2622	3.82385	3.90955	4.1846	4.00435	4.03565	4.0417499999999995	4.504049999999999	4.4948999999999995	3.82645	4.2477	3.97435	3.8830999999999998	3.79225	3.81085	3.9631	3.7235500000000004	3.81995	4.0222	3.75645	4.09915	3.92635	3.96485	4.04415	3.97365	3.9572000000000003	4.0794	4.0547	3.70695	3.7782	3.8297499999999998	3.8623	4.22695	3.89065	3.7639500000000004	3.89345	3.8034	3.9196	4.15095	3.9596	3.71995	3.87765	3.5991	3.9612	4.0362	3.89895	4.202
ACAT1	6.0634	6.2521	6.004300000000001	6.18025	6.2078500000000005	6.3393500000000005	6.2175	6.32675	6.2406999999999995	6.05075	6.402800000000001	6.0466	6.2999	6.31235	6.25615	6.4184	6.35515	6.026549999999999	6.2287	6.389049999999999	6.27705	6.2056	6.12565	6.57885	6.20505	6.26255	6.3987	6.346699999999999	6.3866499999999995	6.0565999999999995	6.4283	6.2386	6.3229500000000005	6.37845	6.215450000000001	6.38885	6.15125	6.0059499999999995	6.4237	6.2953	6.38875	6.2207	6.15025	6.30585	6.17335	6.2546	6.35875	6.1045	6.3155
ACAT2	9.3422	9.0026	8.9884	9.5147	8.9406	8.2213	9.1218	9.3731	8.6786	8.4745	8.9401	8.9863	8.7541	9.1042	8.6949	9.3424	8.8026	8.9396	9.2057	8.6911	8.4541	9.0366	8.8588	9.1939	8.1576	8.8886	8.6135	9.2063	9.3024	8.8086	9.5485	8.0503	8.9038	8.4941	9.3893	9.0611	9.1169	8.472999999999999	8.5461	8.1819	8.767000000000001	8.2598	9.196	8.5446	8.5085	9.2287	8.6262	9.4702	9.6599
ACBD3	6.8246	6.9616	6.7424	6.3613	6.04435	6.4651499999999995	6.8255	6.73905	6.1880500000000005	6.5642499999999995	6.66475	6.55515	6.74645	7.0222	6.1701999999999995	6.9148	7.1323	6.6171	6.69835	6.5296	7.001799999999999	7.0969999999999995	7.1294	6.0568	7.1455	6.2535	6.7093	6.77435	6.32865	6.69325	6.51435	6.93205	6.598000000000001	7.01215	6.46475	7.15785	6.66165	7.4462	6.7806999999999995	6.839650000000001	6.0327	6.62615	6.8741	6.71215	6.489800000000001	6.47655	6.72085	6.6288	7.1286000000000005
ACBD4	2.95805	3.31135	3.2699	4.04325	3.59075	4.01865	3.2437	3.43595	3.1327	3.5073	4.12365	3.31575	3.28285	3.03545	3.37155	3.5639	3.67415	3.4699999999999998	3.6958	3.5541	3.4612499999999997	3.8375	3.8917	2.9846	3.05245	3.75955	3.5000999999999998	3.30985	3.65505	3.84395	3.6017	3.4614	3.09835	3.5177	3.52385	3.3185000000000002	3.5888	3.21785	3.11775	3.5792	3.309	3.77745	3.34315	2.94685	3.1736000000000004	4.0703000000000005	3.1093	3.3404	3.07965
ACBD5	7.3469	7.421200000000001	6.8579	6.8065999999999995	7.0278	7.4783	7.277900000000001	7.39675	7.09745	7.4787	7.5382	7.3233999999999995	7.0959	7.2090499999999995	7.4007000000000005	7.4055	7.341149999999999	7.69755	7.33465	7.4428	7.33545	7.5867	7.27815	7.22245	7.61885	7.066549999999999	7.291849999999999	7.52685	7.47945	6.9540500000000005	7.247400000000001	7.6318	7.28165	7.637449999999999	6.9866	7.4632000000000005	7.1221499999999995	7.37385	7.5202	7.344150000000001	7.4662500000000005	7.4946	7.5592999999999995	7.37355	7.2592	7.33265	7.2797	7.03645	7.4635
ACBD6	6.7799	6.68455	6.07995	6.63495	6.571199999999999	6.68455	6.44525	6.8732500000000005	6.7707	6.31945	6.5494	6.790900000000001	6.7959499999999995	6.4858	6.6276	6.4366	6.875	6.4366	6.5649999999999995	6.7592	6.71335	6.62915	6.5375	6.8205	6.6793499999999995	6.44745	6.5724	6.4165	6.8699	6.386150000000001	6.9337	6.62335	6.572	6.68975	6.966950000000001	6.5914	7.0912500000000005	6.79765	6.75775	6.634399999999999	7.00675	6.6063	6.78215	6.87885	6.3924	6.93995	6.8315	7.115399999999999	6.45045
ACBD7	3.07335	2.85815	3.33415	2.64285	2.69205	3.0958500000000004	3.00995	2.87145	2.5387500000000003	2.5772000000000004	2.82475	2.51695	2.76905	3.004	2.63735	2.84675	2.7651000000000003	2.91645	2.7279999999999998	2.6279500000000002	2.8095499999999998	2.99405	2.8059000000000003	3.06385	2.89405	2.8465499999999997	2.87805	2.86175	2.7932499999999996	3.0930999999999997	2.7336	2.88715	2.5879000000000003	2.4903	3.3003	2.91035	3.05585	2.79745	2.6999500000000003	2.69025	2.7784	2.90355	2.83835	2.8029	2.6751	2.7555	2.8585000000000003	2.66675	3.13345
ACCN1	2.3933	2.43665	2.5374	2.3763	2.5448	2.4066	2.4629000000000003	2.27495	2.25895	2.3633	2.36925	2.4811	2.46075	2.2466	2.3992	2.3976	2.2525500000000003	2.44855	2.2407500000000002	2.287	2.4846000000000004	2.6834499999999997	2.38485	2.8851	2.6666499999999997	2.49255	2.34355	2.8635	2.623	2.88	2.4489	2.64385	2.6271	2.2959500000000004	2.61365	2.3449	2.3198499999999997	2.2676	2.43475	2.2199999999999998	2.34715	2.3575	2.41995	2.4076500000000003	2.3362	2.1565	2.4536499999999997	2.2961	2.4557
ACCN2	2.8534	2.9459	3.0912	2.7039999999999997	3.15	3.1306	3.1008	2.8826	3.1006	2.915	3.0209	2.6547	3.0989	2.9038	3.0174	2.6382	3.1776	2.909	2.9821	2.9035	2.7795	2.9691	2.654	3.0639999999999996	3.2060000000000004	2.9292	2.7601	2.82	3.0743	3.0238	3.0868	2.8285	2.7803	2.9714	2.7393	3.2366	2.8853	3.1282	3.0723	2.9811	3.1689999999999996	2.8183	2.8078	2.6401	2.8968	2.7372	2.9897	2.6881	2.9619999999999997
ACCN3	2.5173	2.4717	3.2478	2.6581	2.6422	3.1839	2.8985	2.792	2.8366	2.7592	2.9296	2.3946	2.7793	2.7301	2.8966	2.8965	2.6375	2.8053	2.6791	2.3406	2.7295	3.0569	2.807	2.6349	3.0296	3.0153	2.4181	2.9776	2.9721	2.9739	2.7646	2.7392	2.8457	2.5658	2.5081	2.8843	2.4544	2.9478	3.0609	2.6251	2.8163	2.3465	2.7819	2.8046	2.5811	3.0889	2.3481	2.7871	2.5783
ACCN4	2.85425	2.7675	2.81475	3.00745	3.2218	3.3419499999999998	3.02705	3.05315	2.91495	3.4383	2.9128	2.9915000000000003	2.81995	3.3480499999999997	2.9701000000000004	2.81195	2.71345	3.52585	2.7986	3.02355	2.9985999999999997	3.3701999999999996	2.83465	3.0756	3.04345	3.3002000000000002	2.83685	2.8222	2.96625	3.3304	3.229	2.6848	3.26195	3.1969000000000003	3.1428	2.9307499999999997	2.8128	2.8528000000000002	3.0066	2.68605	3.19725	2.96395	2.86325	2.6458	2.92715	2.86055	2.82195	2.7445	2.96685
ACCN5	1.909	1.8699	2.2402	1.9528	2.2421	2.3726	2.2604	2.0381	1.9982	1.8577	1.929	2.1519999999999997	2.2334	2.7048	2.0223	2.0098	1.8604	2.0059	1.9642	2.0372	2.1213	2.0102	2.2496	2.1481	1.959	2.1097	2.0157	1.9818	2.0759	2.2065	2.0546	1.703	2.2474	2.1142	1.8448	2.1077	2.2404	2.0961	2.0151	2.0948	2.1536	1.9405	2.0841	1.8652	2.0753	1.9932	1.8378	2.0929	2.117
ACCS	3.01005	3.0515999999999996	3.4692499999999997	3.32195	3.1342999999999996	3.3775500000000003	3.27895	2.709	3.07715	2.8377999999999997	3.1106	2.91155	2.83435	2.9122	3.08605	2.7904999999999998	2.6699	2.9072	2.92485	3.01905	2.7516000000000003	3.07665	2.9529500000000004	2.7901499999999997	2.92305	3.1593	2.8969500000000004	2.9038500000000003	2.7191	3.51525	2.99895	3.2192499999999997	2.88565	2.8356000000000003	2.9217	3.0290999999999997	3.187	2.8653500000000003	3.0313	2.8964999999999996	2.84725	2.72385	2.93095	2.8252	3.11875	2.95445	3.08985	2.93715	3.0473
ACCSL	2.0307	2.2539	2.2219	2.434	2.0296	2.5380000000000003	2.5103	2.5757	2.434	2.0995	2.0064	2.254	2.198	2.3759	2.238	2.563	1.9588	2.144	2.5544	2.275	2.2538	2.2993	2.2489	2.4709	2.2475	2.7107	2.3205	2.3044	2.3678	2.3726	2.4356	2.1074	2.5265	2.1297	2.5719	2.2981	2.3834	2.1301	2.1371	2.3018	2.3345	2.1019	2.2359	2.2959	2.419	2.2056	2.2913	2.0488	2.4376
ACD	2.5557	2.7933	2.8237	2.7506	2.7753	2.6955	3.1758	2.8195	2.7581	3.2644	2.7033	2.6973	2.7978	2.7834	2.5306	2.5612	2.6568	2.7571	2.7982	2.5886	2.6765	3.242	2.9307	2.6863	2.6352	2.7871	2.9957	2.8226	2.6959	3.1605	2.6473	2.7772	2.8503	2.5509	2.8036	2.5671	3.0231	2.8235	2.6903	2.5716	2.8611	2.8098	2.8752	2.9231	2.3906	2.7602	2.6537	2.8310000000000004	2.6254
ACE	2.4669499999999998	2.6109	2.53575	2.642	2.415	2.3893500000000003	2.83225	2.27595	2.6006	2.6284	2.54075	2.55615	2.40385	2.25605	2.5096	2.7335	2.35005	2.3457	2.30685	2.497	2.7523999999999997	2.66845	2.64995	2.5343	2.47895	3.0605	2.93375	2.3735999999999997	2.5077499999999997	2.9002	2.48785	2.3225	2.34775	2.7638499999999997	2.59345	2.27015	2.53205	2.41145	2.86625	2.4785	2.52285	2.3655	2.68485	2.29735	2.66605	2.4733	2.55505	2.7283	2.7822
ACE2	7.2801	6.7049	6.1188	5.6922	7.4815	5.3663	6.0525	5.9477	5.5302	5.3649	5.5206	6.6224	6.3245	6.1188	7.0411	6.4095	5.8847	5.5693	6.8438	6.1635	5.6452	6.1469	6.1275	6.4114	5.8006	6.1404	6.985	6.026	6.0742	6.6021	5.9237	6.0141	5.2907	6.1408	6.3818	5.3329	6.082000000000001	4.3711	6.3431	6.7634	5.3754	6.7198	5.8971	5.1449	6.6814	6.1689	5.7024	5.9881	7.6485
ACER1	2.1939	1.9861	2.9972	2.2886	2.2518	2.7413	2.1397	2.2646	2.2312	2.5023	2.1329	2.298	2.5353	2.2876	2.0508	2.0289	2.3889	2.3091	2.2884	2.2359999999999998	2.0607	2.0459	2.5046	2.1627	2.3017	2.491	2.2889	2.1857	2.4425	2.3424	2.4295	2.2178	2.259	2.1782	2.2916	2.1867	2.2074	2.1315	2.484	2.1459	2.3057	2.0802	1.9346	2.1617	2.1198	2.1281	2.2361	2.0634	2.2092
ACER2	2.2446	1.9075	2.4186	2.2263	2.2708	2.4084	2.0681	2.0718	1.9403	2.1237	2.3084	2.2174	1.9569	2.41	1.8939	2.1766	2.0189	2.4518	2.0780000000000003	2.3921	2.1152	2.3459	2.0551	1.8599	2.3526	2.2543	2.0861	2.2085	2.2681	2.2031	2.1483	2.1678	2.0992	2.8068	2.0847	2.1253	2.3040000000000003	2.0674	2.2684	2.4005	2.2243	2.1128	2.2237	2.1601	2.0836	2.1913	2.0378	2.175	2.785
ACER2 /// LOC645978	2.39715	2.4276	3.38205	2.5421	2.47415	2.3085	2.4693500000000004	2.61935	2.28405	2.5508499999999996	2.254	2.3305	2.40215	2.4919000000000002	2.4843	2.4827	2.5873999999999997	2.78185	2.5424499999999997	2.3588500000000003	2.6406	2.3181	2.5077499999999997	2.2697000000000003	2.3978	2.51855	2.26465	2.60245	2.3695500000000003	2.1921999999999997	2.4394	2.4856	2.5256	2.6361	2.5206	2.876	2.6113999999999997	2.5598	2.3483	2.4932	2.63055	2.29125	2.64755	2.596	2.2168	2.3739	2.6538	2.6138	2.52665
ACER3	4.62265	4.96055	4.35035	4.637600000000001	4.82205	4.3046	5.1526	5.6244	4.5646	5.1028	4.67275	4.95975	4.75335	4.89525	4.24975	5.808450000000001	5.5593	5.2701	5.34495	5.612	5.01965	5.63195	5.8195500000000004	4.6944	4.6428	5.107950000000001	4.97775	5.3214500000000005	5.10245	5.1609	5.09365	4.912599999999999	4.3703	5.1823	4.4277	5.0734	5.1352	4.87645	4.5017499999999995	4.617750000000001	4.6901	5.16045	5.3682	4.992900000000001	4.92445	5.5825	4.5935500000000005	5.26605	4.9498
ACHE	3.1917	3.1702000000000004	3.4514	2.7723	3.2264	3.0152	3.29195	3.1045499999999997	3.32465	3.1743	2.9859999999999998	3.0061	2.95095	3.8319	3.051	2.77185	2.81325	3.45755	3.2607	2.8959	2.96565	3.0143	3.1866000000000003	3.0851	3.3842999999999996	2.9709	2.8202499999999997	3.11005	3.0378	3.58225	3.424	2.83225	3.0730500000000003	3.1072	3.3903999999999996	3.32945	2.9775	3.13055	2.9726	3.0772500000000003	3.2392	2.9879	3.03605	3.0143	2.941	3.0010000000000003	3.1488	3.00935	2.8685
ACIN1	6.1322	6.0168	6.0628	5.3175	6.3135	6.1739999999999995	6.1719	6.0979	5.8424	5.9739	6.249	5.9114	5.7608	5.9187	5.6577	6.1163	5.822	5.4289	6.1157	5.5869	6.0243	5.9015	5.6956	6.0465	5.6071	6.3198	6.432	5.6938	6.2074	5.428999999999999	5.8533	5.6962	5.7048	5.7567	5.6243	6.0932	5.8945	6.1748	6.2685	5.6346	5.8678	6.2623	6.2542	6.5264	5.854	5.4592	5.6872	5.6069	6.0531
ACLY	7.101700000000001	6.6286	6.449249999999999	6.71455	6.8309	6.399649999999999	6.53605	6.5854	6.5379	6.54105	6.5451999999999995	6.6949499999999995	6.7965	6.8233999999999995	6.8775	6.571949999999999	6.8491	6.8369	6.8096000000000005	6.2513000000000005	6.61645	6.603949999999999	6.607150000000001	6.70085	6.4154	6.253500000000001	6.6073	6.773950000000001	6.471299999999999	6.62725	6.5533	6.67125	6.6611	6.5301	6.6442	6.617050000000001	6.64935	6.91675	6.6096	6.5782	6.41985	6.654249999999999	6.50685	6.26915	6.632200000000001	6.5435	7.142199999999999	6.4514499999999995	7.425549999999999
ACMSD	2.4103	2.307	3.0922	2.6967	2.524	3.0372	2.6924	2.4253	2.3319	2.5119	2.6726	2.3061	2.7617	2.6636	2.3844	2.6292	2.6244	2.4654	2.4474	2.5297	2.7791	2.4047	2.3832	2.4171	2.4728	2.4607	2.6211	2.7018	2.6701	3.0235	2.6688	2.3274	2.2808	2.42	2.7961	2.5058	3.0232	2.3664	2.3166	2.5721	2.3114	2.4802	2.4722	2.3777	2.2588	2.4013	2.456	2.5041	2.4252
ACN9	7.2794	7.5985	6.8029	6.8915	7.1019	7.4085	6.8932	7.6411	7.0789	7.4526	7.1114	7.3028	7.4849	7.6465	7.3544	7.3932	7.6838	7.55	7.3025	7.5659	7.4314	7.4781	7.9606	7.0308	7.377000000000001	7.5853	7.1389	7.4512	7.442	6.4475	7.2666	7.6664	7.3837	7.3754	7.1252	7.4219	7.3158	7.5352	7.0631	7.1757	7.5351	6.8504	7.3268	7.327000000000001	7.4591	8.1326	7.4176	7.2772	7.1368
ACO1	6.7780000000000005	7.4333	6.5100999999999996	7.26135	6.736000000000001	7.113250000000001	6.9064499999999995	7.652049999999999	7.348599999999999	7.2187	6.998150000000001	7.13695	6.9529	6.46795	7.25445	7.4825	7.47255	7.5906	7.3396	6.708550000000001	7.3139	7.3575	7.39355	7.20485	6.61885	6.808249999999999	6.7067499999999995	7.35985	6.51175	7.35895	6.7766	6.767250000000001	6.7551000000000005	7.1495	7.3141	6.859999999999999	7.4186	7.2128	6.84725	6.097300000000001	6.94375	6.9473	7.1835	6.44205	7.31445	7.08595	6.9961	6.928	7.26065
ACO2	7.2249	7.42595	7.6669	7.8778	7.89035	7.7379999999999995	7.8878	8.06055	7.1193	7.89355	7.293900000000001	7.31335	7.9674	7.0291	7.40765	7.67905	7.40585	7.22355	8.158999999999999	7.300549999999999	7.9704	7.7440999999999995	8.030999999999999	7.985100000000001	7.36485	7.4881	7.42225	7.28615	7.6251	8.0338	7.62045	7.1472	7.5335	7.4071	8.182	7.23165	7.884449999999999	7.61185	7.819649999999999	7.5901	7.59275	7.76585	7.4672	7.5276	7.44575	7.7846	7.46	7.6102	8.1009
ACOT1 /// ACOT2	6.4996	7.1838	6.422000000000001	6.4206	6.9427	6.9326	6.8618	6.7655	6.6305	6.4841	6.9716	6.8222	7.1525	6.0097	6.3275	6.8063	6.5974	6.4523	6.7571	6.8786	6.4028	6.6942	6.6606	7.0353	6.6727	6.5459	6.7208	6.8011	6.7772	6.7147	6.9942	7.1496	6.9999	6.9802	6.8652	7.0117	7.2765	6.4688	7.3666	6.7703	7.3051	6.9187	7.0115	6.7676	7.2551	6.3937	7.1841	6.909	7.9763
ACOT11	4.2296	3.5942	3.5259	3.5345	3.5218	2.9610000000000003	3.5407	3.5569	3.4849	3.5779	3.4667	3.5162	3.7145	3.571	3.6919999999999997	4.2663	3.4739999999999998	2.8371	3.3865	3.3309	3.6899	3.7522	3.8160000000000003	3.193	3.5361	3.1543	2.8024	3.1816	3.5285	3.4904	3.2965	3.2221	3.7235	3.1506	3.5008	3.2049	3.7259	3.6133	2.9994	3.281	3.647	3.2476	3.6632	3.3575	3.7831	4.0139	3.175	3.2994	3.7793
ACOT12	2.24535	2.2563	2.28605	2.39155	2.65165	2.1967	2.2788000000000004	2.5622	2.5455499999999995	2.3320499999999997	2.65415	2.3518999999999997	2.3005500000000003	2.68515	2.2338500000000003	2.3431499999999996	2.29265	2.3615500000000003	2.34065	2.3851500000000003	2.2508	2.4792	2.2214	2.56455	2.2758000000000003	2.54335	2.4279	2.3833	2.5058499999999997	2.6489000000000003	2.446	2.4450000000000003	2.4574499999999997	2.3153499999999996	2.42835	2.4407	2.4584	2.2171000000000003	2.54845	2.40515	2.3516500000000002	2.3251999999999997	2.4736000000000002	2.3135	2.3847500000000004	2.38265	2.2774	2.35925	2.3778500000000005
ACOT13	8.9426	9.6476	8.4531	9.3253	9.3553	9.1381	9.3838	9.7382	9.5823	10.0104	9.0796	9.4529	9.719	9.6684	9.0577	9.747	9.6563	8.6752	9.0755	9.017000000000001	9.5979	9.4854	9.4899	9.4493	9.7027	9.9431	9.846	9.1488	9.3659	9.4509	9.4658	9.6154	9.4424	9.5825	9.5615	9.6509	9.5636	9.249	9.5233	9.4572	9.5715	9.7527	9.2746	9.1152	9.5096	9.9951	9.217	9.204	9.4613
ACOT4	3.9374	4.0280000000000005	3.3184	4.1434	3.7353	4.4558	3.5609	4.1895	4.3704	4.7318	4.6663	4.349	4.2031	3.7361	4.1994	4.0352	3.8576	3.9075	4.0052	4.7047	4.0866	3.7752	3.8112	3.7572	3.1044	4.1836	3.8448	4.3943	4.3955	3.7441	3.7705	4.114	4.195	3.3803	4.1418	3.3337	4.0118	3.4542	4.6022	4.2613	4.1221	4.2166	3.906	3.0796	4.4764	4.5946	3.5389	3.4858	4.7273
ACOT6	1.8888	2.0097	2.0297	2.1505	2.0192	2.3276	2.1034	1.8287	2.0053	2.0621	1.916	1.8799	2.0815	1.8769999999999998	1.8398	1.9695	2.0168	2.1414	1.8604	1.8152	1.9342	2.0541	1.9473	1.8525	2.4017	2.0401	1.9773	2.1279	1.9858	2.048	1.8863	2.0346	1.8963	2.2063	1.8543	2.0576	1.9611	2.1161	2.0194	2.0772	2.026	1.9357	2.2002	2.0105	2.1855	1.8559999999999999	1.916	2.1807	2.1525
ACOT7	5.6767	5.12785	5.02355	5.41455	5.2866	5.2938	5.47655	5.48625	5.0161999999999995	5.097949999999999	4.94885	5.3267500000000005	5.307449999999999	4.98015	5.10595	5.173500000000001	5.36135	5.0934	5.456049999999999	5.1296	5.2975	5.231400000000001	5.339449999999999	5.40865	4.856199999999999	5.12105	5.3706499999999995	4.93145	5.03685	5.75505	5.226100000000001	5.0442	5.006550000000001	5.0427	5.39295	5.2860000000000005	5.43745	5.23635	5.0844000000000005	4.8355999999999995	4.8949	5.0997	5.401350000000001	5.4318	5.28045	5.405	5.0958000000000006	5.52125	5.437799999999999
ACOT8	3.57915	3.7309	3.6843500000000002	3.8956999999999997	3.8821	3.7964	3.5959	3.72705	3.6939	3.9804	3.6778	3.48675	3.69185	3.58475	3.62645	4.05445	3.51975	3.4772499999999997	3.71175	3.7725999999999997	3.5630499999999996	3.8274	3.48585	3.8731	3.72035	3.9922	3.8112	3.61485	3.6315	4.14845	3.6790499999999997	3.7899000000000003	3.7513000000000005	3.8615500000000003	4.15555	3.8077500000000004	4.0034	3.47065	3.8791	3.75855	3.65335	3.8297499999999998	3.8468	3.6050000000000004	3.75685	3.8683	3.73875	3.5961	3.75445
ACOT9	5.7719000000000005	5.841950000000001	5.07765	5.32245	5.4437	5.039	5.6034500000000005	5.9337	5.25645	5.1513	5.2075	5.829599999999999	5.760400000000001	5.9834499999999995	5.224449999999999	5.6927	5.5853	5.3271	5.9242	5.4731000000000005	5.644399999999999	5.8503	6.08845	5.59645	5.3635	5.231	5.4683	5.3591999999999995	5.5322499999999994	5.79235	5.80125	5.2968	5.18725	5.13615	5.70945	5.8355	5.9237	5.43405	5.807	5.2587	5.2557	5.47025	5.3489	5.94365	5.4564	6.218450000000001	5.3816500000000005	6.063549999999999	5.965350000000001
ACOX1	9.1436	9.218	8.2285	9.6465	9.4413	9.4804	9.4339	9.6744	9.302	9.6444	10.2854	9.5513	9.6127	8.2524	9.4943	9.5463	9.2331	9.4426	9.2515	10.1093	9.4625	9.6377	9.3526	9.2124	8.6405	9.5827	9.4224	9.4908	9.3793	9.7542	9.2967	9.3967	9.5342	9.2693	9.3884	8.5538	9.9512	9.0927	9.6736	9.1382	9.4663	9.601	9.7159	9.0246	9.4737	9.4055	8.8407	8.9336	9.5182
ACOX2	5.983	5.6803	5.4804	5.7027	5.5549	5.6622	5.263999999999999	5.5360000000000005	5.182	5.7426	5.5569	5.6843	5.6254	4.6653	6.0869	4.6292	5.0671	4.5891	5.4236	5.1389	5.2802	5.1513	4.7918	5.4284	5.6175	4.8766	5.9144	5.8271	5.7119	5.5216	5.6897	4.9061	5.5676	4.4084	5.5404	5.2758	5.4624	5.2174	5.511	5.2386	4.7882	5.8093	5.1783	5.7404	5.9239	5.1424	5.1058	4.8929	5.452999999999999
ACOX3	6.205	5.5621	5.7084	6.2959	6.0072	5.8426	5.8031	6.292000000000001	5.5836	5.7154	6.0093	6.0455	5.9477	4.9931	5.7762	5.8494	5.4871	5.8888	5.6914	5.4122	6.1565	5.8406	5.8020000000000005	6.0237	5.6142	5.6787	5.9481	5.4842	5.4034	6.7724	5.3007	5.3698	5.5	5.9052	6.1809	5.6276	6.3075	5.615	5.5739	5.332999999999999	5.5523	5.9910000000000005	5.7622	5.3925	5.9532	5.7877	6.0292	5.5152	6.5709
ACOXL	2.46885	2.367	2.71525	2.5914	2.51355	2.3893	2.4534000000000002	2.4008	2.47555	2.5460000000000003	2.43895	2.1058	2.3419499999999998	2.6163	2.411	2.33455	2.0972	2.27065	2.2431	2.2164	2.3858	2.3482000000000003	2.2721999999999998	2.19665	2.3151	2.4555000000000002	2.22465	2.49915	2.21175	2.43865	2.4506	2.5181500000000003	2.3024	2.335	2.21285	2.46305	2.21385	2.16715	2.3758	2.1101	2.3411999999999997	2.4442	2.22295	2.34795	2.3339	2.2721	2.4356	2.22105	2.26815
ACP1	7.80745	7.77815	8.08695	8.1807	7.8218499999999995	6.8024000000000004	8.1104	8.2796	7.77675	7.5359	7.28725	7.7265	7.90005	7.7829	7.3984000000000005	7.9854	7.866350000000001	6.98305	7.8751999999999995	7.83075	7.88185	7.944800000000001	8.3956	8.06025	7.6066	7.79025	7.511	6.9796	7.86115	8.063099999999999	7.997350000000001	7.97955	7.85965	7.8564	7.8276	8.199750000000002	8.0333	7.7431	7.8721499999999995	7.6129	7.8373	7.7706	7.85795	8.09365	7.77325	8.11255	7.79685	7.9722	8.137550000000001
ACP2	4.5022	4.3866	4.4936	4.5941	4.8375	3.43	4.5948	3.7038	4.1399	3.6168	3.8387	4.5373	4.5239	3.8401	3.2694	4.1852	4.0484	3.3262	4.2966	4.6152	4.27	4.1275	4.6017	4.4784	4.0455	3.802	4.3587	3.312	3.9247	4.9738	4.4055	4.0816	4.1931	4.6596	3.7056	3.9912	4.5991	4.2116	4.3642	4.4274	4.297	4.7297	4.1845	4.2924	4.1894	4.5268	3.9309	4.3821	4.8612
ACP5	5.4122	6.8782	6.8252	6.7823	6.4243	5.5883	5.4143	6.2593	7.1199	6.4419	6.4545	6.1801	6.8423	6.0165	5.8808	6.0533	6.9029	6.1351	6.4901	6.1415	6.3877	6.9514	6.7581	6.937	6.233	5.3741	6.107	5.9382	6.263999999999999	6.8585	5.9049	6.091	6.8367	6.6848	6.0585	7.4264	7.1298	6.8705	6.9838	6.544	5.8834	6.2732	6.3058	7.3357	5.8605	7.087000000000001	6.1931	6.7046	6.0614
ACP6	5.7286	5.8599	5.2712	5.2572	6.1136	5.7496	5.6152	6.2722	5.6503	5.7412	5.3764	5.0116	5.8371	5.4133	5.6182	6.3561	5.2435	5.329	5.7525	5.8315	5.942	6.1901	6.1283	5.6672	5.4283	5.1377	5.8646	4.7993	5.3468	5.9079999999999995	5.9704	5.9809	4.9633	5.8654	6.3633	5.5505	6.3088	5.615	5.2936	5.3971	6.3976	5.5491	6.0213	5.4419	5.7858	5.9337	6.0795	5.263	6.2268
ACPL2	4.3546	4.2594	4.3181	4.4695	4.1816	4.442	4.16475	4.17955	4.2112	3.9629	4.5653	4.23015	4.38355	4.22245	4.17615	4.2116	4.3457	4.40655	3.9032999999999998	4.6257	4.16425	4.5329999999999995	4.29775	4.0271	4.2085	3.9948	4.2281	4.0787	4.15525	4.30295	4.35395	4.184699999999999	4.29515	4.3412500000000005	4.1882	4.26095	4.48025	4.15855	4.18735	4.21385	4.2588	4.198449999999999	3.975	4.339650000000001	3.9928	4.5154	4.100099999999999	4.12225	4.04305
ACPP	3.4	2.8222	2.9533	2.8512	2.9493	3.4081	2.8366	2.9574	2.7187	2.943	2.6785	3.1513	2.7623	3.5152	2.838	2.8645	2.7501	3.4711	2.7283	3.3421	2.5971	2.8603	2.5140000000000002	3.1596	3.2686	3.4052	3.2961	3.3365	2.9782	2.8823	2.9964	2.5644	2.8805	3.2178	2.5746	3.2422	3.0372	3.1526	2.7703	2.8149	3.0825	3.0389999999999997	3.0167	2.8387	3.1111	2.832	3.1309	3.6135	4.8095
ACPT	2.5019	2.4567	3.5735	3.0208	2.7826	2.7712	3.3226	2.7478	2.6732	3.0114	3.3593	2.7005	2.9262	2.5660000000000003	2.5721	2.4398	2.6159	2.6847	2.6863	2.8869	2.6716	2.6998	2.7311	2.9413	2.8229	3.4204	3.2484	2.6883	2.6467	3.0274	3.0651	3.1319999999999997	2.9261	2.7744	3.1497	2.6962	2.815	2.7469	2.6635	2.6501	3.0908	3.0888	2.6264	2.5433	2.7615	2.6377	2.4024	2.9034	2.8355
ACR /// LOC645529	4.5437	3.5904	4.3978	4.3675	4.3905	4.4196	4.4457	4.2981	4.3482	4.1137	3.7416	3.7727	4.345	3.4554	3.9117	4.3936	3.6186	3.625	4.4878	3.6322	3.8794	3.682	4.4527	3.8574	4.1769	4.4855	4.3688	3.75	3.971	4.2139999999999995	3.8958	3.6766	3.9521	3.4799	4.6535	3.6219	4.0725	4.1536	4.1181	3.6241	4.2221	4.3361	4.407	3.6817	4.4059	3.7773	4.3888	3.912	4.4864
ACRBP	3.1948	3.6988	3.7179	4.0584	3.6965	3.7093	3.7058	3.5898	3.5912	3.5343	3.487	4.1971	3.8098	3.324	4.4871	3.7191	4.3237	3.5138	3.6751	3.4918	3.7134	3.6798	3.147	4.4712	2.9215	4.0894	3.889	3.6495	3.4189	4.2754	3.6562	3.6378	3.2318	4.0143	3.3282	3.4495	3.6296	3.6484	3.7433	3.7785	3.2275	3.7343	3.9058	3.4491	3.8149	4.0364	3.4958	4.0296	3.5306
ACRC	2.6045	2.3941	2.9447	2.685	2.5408	2.5425	2.8842	2.8211	2.5904	2.5643	3.0101	2.5694	2.6404	2.4809	2.4031	2.6531	2.574	2.4904	2.7025	2.9887	2.6346	2.6666	2.6075	2.8754	2.92	2.7195	2.6331	2.9194	2.542	3.5149	2.7377	3.0349	2.5633	2.6518	2.8526	2.8788	2.7764	2.5299	2.7883	2.7233	2.6664	2.6581	2.53	2.8293	2.8366	2.4867	2.6294	2.4771	2.7308
ACRV1	2.8257	3.2147	3.3724	3.3615	3.2927	3.575	3.6129	2.9671	3.2158	2.9257	3.4234	3.2775	2.8666	3.135	3.385	3.1229	2.9573	3.0578	3.1557	3.4828	3.1142	3.1068	3.2146	3.0485	3.6302	3.5292	2.9562	3.6372	3.0686	3.761	2.995	3.085	2.9648	3.0599	3.4261	3.0929	3.1404	3.0607	3.187	3.339	3.2707	3.5387	3.2501	2.8293	3.3116	2.7551	3.1353	3.4239	3.1919
ACSBG1	2.1847	2.2353500000000004	2.53695	2.2168	2.37135	2.39695	2.4537	2.3825000000000003	2.1139	2.3708	2.23115	2.40045	2.36515	2.36445	2.3467	2.4012000000000002	2.1646	2.46875	2.25145	2.12705	2.2440499999999997	2.386	2.4173	2.2872500000000002	2.3002000000000002	2.32435	2.3562000000000003	2.3080499999999997	2.33235	2.4472	2.3722	2.3497	2.1971	2.3362	2.35395	2.38775	2.2485999999999997	2.16085	2.4383	2.1997	2.5558	2.4315499999999997	2.17145	2.30565	2.19295	2.3110999999999997	2.18715	2.2674000000000003	2.34295
ACSBG2	2.3078	2.2533	2.4607	2.2581	2.6289	2.6524	2.0636	2.2383	2.2138	2.3213	2.4657	2.458	2.352	2.3406	2.1717	2.2689	2.1614	2.3424	2.4073	2.4218	2.2803	2.1393	2.3661	2.3503	2.228	2.3189	2.1352	2.3874	2.2926	2.0999	2.0619	2.1771	2.2908	2.2631	2.6927	2.4523	2.3438	2.2969	2.2576	2.3772	2.3403	2.2426	2.3243	2.375	2.2149	2.4954	2.509	2.5432	2.3536
ACSF2	7.8783	7.8905	6.5419	7.983	7.6528	7.9547	7.9955	8.3739	7.5939	8.2517	8.5681	7.5577	8.0652	6.6817	8.1586	7.5679	7.2894	8.1128	7.8861	8.2324	8.0371	7.9142	7.9324	8.1469	7.1806	7.3547	7.9596	7.7687	7.9449	7.9855	7.9071	8.105	8.3822	7.35	7.5027	7.1715	7.8119	7.4277	7.9219	7.6796	7.7555	8.1671	8.0688	7.7244	7.8386	8.0947	6.9535	6.9174	8.0291
ACSF3	4.5766	4.69905	4.6452	4.75065	4.6438500000000005	4.817550000000001	4.80835	4.6312999999999995	4.5371500000000005	4.4991	4.5912500000000005	4.49475	4.51265	4.2194	4.57055	4.7887	4.6307	4.57105	4.47475	4.1859	4.84045	4.464700000000001	4.64785	4.3421	4.5623000000000005	4.81675	4.50825	4.2523	4.52905	4.8736	4.67975	4.37765	4.52175	4.5697	4.80975	4.2028	4.50005	4.16745	4.7463999999999995	4.484249999999999	4.45575	4.59495	4.62615	4.57965	4.397349999999999	4.76835	4.564	4.49355	4.4224
ACSL1	4.84145	5.10505	4.78205	4.0149	4.72145	4.42825	4.5306	4.7014	4.2376	5.02415	4.21305	4.4049	4.2993500000000004	4.86695	4.851	5.1209	5.2615	5.0858	3.91655	4.2259	4.8158	4.83065	4.911	4.69505	4.4429	4.9285499999999995	4.5203	4.93235	4.72165	4.64085	4.8114	4.6604	3.9615	4.415	4.83195	5.15025	4.177350000000001	5.4573	4.2738499999999995	4.70815	4.19675	4.4111	5.0597	4.60585	4.7418000000000005	4.9133	5.4763	5.1511	5.90395
ACSL3	8.011	8.1016	8.08405	7.8370999999999995	7.92	7.711550000000001	7.601850000000001	7.796	7.918950000000001	7.77635	7.724450000000001	8.4017	7.543749999999999	8.41525	8.2484	7.977600000000001	8.142050000000001	7.90125	7.8858999999999995	7.643800000000001	8.09365	7.954549999999999	7.93665	7.7346	8.59945	7.4176	8.12115	7.83155	7.6449	7.4107	7.9315999999999995	7.89095	7.81105	7.755	7.9013	8.312000000000001	7.682449999999999	8.49195	7.7608500000000005	7.951550000000001	8.024899999999999	7.6949000000000005	7.6593	7.63145	7.9748	7.9612	8.22815	7.90205	8.323250000000002
ACSL4	4.8467	4.47295	4.34835	4.4878	4.6601	4.7954	4.67685	4.5131499999999996	4.51445	4.263	4.49475	4.73055	4.68405	5.0146500000000005	4.9026499999999995	4.565799999999999	4.68945	5.065799999999999	4.6216	4.3723	4.7023	4.66985	4.6078	4.5626	4.50445	4.39525	4.6319	4.88455	4.38185	4.2715000000000005	4.3588	4.532500000000001	4.5905000000000005	4.45595	4.47725	4.53725	4.49275	4.66465	5.03425	4.5453	4.5603	4.60455	4.5845	4.6629	4.3595	4.82455	4.633900000000001	4.7436	4.523
ACSL5	9.9957	9.7041	9.0835	9.7658	10.0475	9.0433	9.7042	9.8919	9.6425	9.6881	9.8557	9.8046	9.673	9.5004	9.1034	9.6878	9.597999999999999	9.4519	9.9316	10.2007	9.7821	9.706	10.1658	9.7558	9.3323	9.7554	9.7496	9.3354	9.8823	10.0691	9.4397	9.9064	9.7953	9.7968	9.7289	9.4146	9.8898	9.8203	9.7444	9.461	9.4704	9.7823	9.7685	9.6139	9.4797	9.8032	9.4342	9.5794	9.9172
ACSL6	2.2529	2.0972	2.5417	2.4652	2.319	2.3828	2.4212	2.1986	2.1269	2.0391	2.339	2.2222	2.4826	2.1626	2.2306	2.2304	2.3304	2.2923	2.1086	2.1131	1.994	2.1203	2.1826	2.476	2.5052	2.1269	2.4019	2.3184	2.2694	2.0981	2.1796	2.3365	2.2911	1.9843	2.4404	2.1897	2.0636	2.2047	2.082	2.1949	2.2657	2.1502	2.3285	2.3022	2.4251	2.4151	2.2749	2.3382	2.3479
ACSM1	3.0847	2.5702	2.9456	2.5662	3.0444	3.2658	3.6659	2.7996	2.758	3.0785	2.6454	2.6551	3.4332	2.7779	3.4767	2.9130000000000003	2.4901	2.8959	2.9731	2.9123	2.8086	2.7898	2.9871	2.9389999999999996	3.303	2.8984	2.6345	3.0394	3.1886	2.7038	3.1105	2.4473	2.7941	3.1926	3.1169	2.7532	2.9349	2.8333	2.8551	3.0614	2.9743	2.7564	2.7274	2.616	2.8364	2.7882	2.7826	2.4945	2.7835
ACSM2A	2.146	2.2718	2.3757	2.3392	2.2669	2.225	2.3555	2.2938	2.1352	2.5191	2.5863	2.34	2.1643	2.3291	2.2167	2.3657	2.2329	2.4659	2.3221	2.3367	2.1796	2.3309	2.2713	2.2383	2.3592	2.6392	2.0512	2.3322	2.2631	2.2074	2.2997	2.2426	2.2445	2.3956	2.6481	2.2583	2.3308	2.4297	2.2279	2.5483	2.3073	2.2138	2.1109	2.1002	2.1777	2.3886	2.2921	2.1729	2.4290000000000003
ACSM2A /// ACSM2B /// LOC100291873	1.9601000000000002	2.14605	2.44685	2.07625	2.3348500000000003	2.3907	2.3667499999999997	2.16335	2.1941	2.2561	2.2266500000000002	2.11035	2.1883	2.2016999999999998	2.04755	2.1543	2.0797499999999998	2.1033	2.0584499999999997	1.9621499999999998	2.2934	2.06285	2.0620000000000003	2.14095	2.0305	2.23085	2.0218499999999997	2.24855	2.194	2.22765	2.25035	2.2697000000000003	1.9868000000000001	2.2546999999999997	2.1710000000000003	2.4837499999999997	2.13095	1.9372500000000001	2.0336	2.1201	2.1948499999999997	1.9697	2.13775	2.1454500000000003	2.0567	2.0347	2.27855	2.1285	2.1154
ACSM2B /// LOC100291873	2.3132	2.6277	2.2354	2.3946	2.4317	2.2640000000000002	2.7337	2.253	2.1732	2.3456	2.2099	2.2577	1.9702	2.2236	2.1807	2.051	2.2132	2.3631	2.2564	2.3015	2.1651	2.4401	2.1339	2.4475	2.4218	2.5737	2.1733	2.3765	2.1362	2.3614	2.2793	2.3375	2.0782	2.3075	2.478	2.4384	2.1319	2.1981	2.2205	2.3166	2.3318	2.0780000000000003	2.1289	2.3332	2.4405	2.4229	2.1004	2.4845	2.1389
ACSM3	8.275500000000001	8.06955	7.5812	7.9959	7.4277	7.114850000000001	7.7423	7.77375	6.9399	7.154249999999999	7.598599999999999	7.415649999999999	7.75785	7.1705499999999995	7.68595	7.76335	7.1757	7.26385	7.4055	7.837	7.80945	7.66505	7.8376	7.97665	8.29345	7.7066	7.9619	7.583550000000001	8.2566	7.5844000000000005	7.5954	7.57895	7.872299999999999	7.84465	7.44535	7.81245	7.847300000000001	7.77835	7.10075	7.6035	7.81245	7.528600000000001	8.04515	8.072700000000001	7.4338999999999995	7.81035	7.9897	7.49535	7.5454
ACSM4	2.1581	2.0421	2.3273	2.8387	2.3668	2.2138	2.3695	2.0348	2.3433	2.0921	2.6468	2.2169	2.1571	2.1587	2.39	2.4162	2.2164	2.0636	2.2857	2.4826	2.7337	2.1218	2.2256	2.2963	1.9608	2.2653	2.2604	2.3346	2.4004	2.2911	2.2248	2.4808	2.2574	2.2203	2.5322	2.099	2.5518	2.0251	2.1683	2.2624	2.1081	2.3186	1.9657	2.0021	2.1276	1.7884	2.1632	2.2608	1.9848
ACSM5	2.7520999999999995	2.62365	3.2331	2.841	2.80555	3.0928500000000003	3.2824	2.88785	2.8949	3.052	2.98205	2.96115	2.95435	2.8762	2.872	2.99995	2.6618	2.7586	2.7558	3.05715	2.7375499999999997	2.91335	2.83645	2.9295	2.9107	3.0389999999999997	2.9257	2.7633	2.9203	2.90335	2.84235	2.6452999999999998	2.7706	2.8333500000000003	2.9575	2.80255	2.8105	2.7862	2.8393499999999996	2.92965	3.1488	2.83915	2.8087	3.0674	2.86135	2.601	2.7786	2.7107	3.0456000000000003
ACSS1	6.1092	5.8847	6.7539	6.311	6.2648	6.2227	6.3647	5.9053	5.5768	5.367000000000001	6.0713	6.1351	6.0623	5.9905	5.787000000000001	5.8262	5.6252	5.7605	5.8657	5.8602	6.1854	6.2077	5.3932	6.4168	5.9891	5.8848	6.0424	5.5941	5.9168	6.5545	5.7361	5.3389	6.0828	6.1896	6.367999999999999	6.1949	5.9054	6.2155	6.0367	6.1763	5.7811	6.3145	5.7419	6.0683	6.153	5.9959	6.1241	5.7456	5.7557
ACSS2	7.93365	7.97795	7.73345	8.45635	8.286850000000001	8.04005	8.266449999999999	8.3447	7.8721	8.175	7.77305	7.90925	8.0672	7.4006	7.8375	8.167	8.138449999999999	7.77865	8.17925	7.9091000000000005	8.243	8.2553	8.4036	8.46335	7.6046	8.07525	8.03275	7.9186499999999995	8.14215	8.26325	7.948650000000001	7.921799999999999	7.978300000000001	7.9885	8.40035	7.54575	8.19775	7.88215	7.9984	7.93825	8.0609	8.0143	7.9885	7.7766	8.0196	8.0681	7.5532	7.68825	8.517
ACSS3	2.4649	2.4898	2.6084	2.0285	2.4897	2.4269	2.5659	2.2893	2.3273	2.4387	2.3027	2.7669	2.4274	2.3449	2.2707	2.5374	2.722	2.1719	2.2259	2.5513	2.349	2.9187	2.4707	2.2661	2.6291	2.7222	2.4542	2.3517	2.1364	2.4307	2.3102	2.3571	2.2566	2.6169	2.5143	2.4844	2.5184	2.2992	2.282	2.6235	2.1808	2.4297	2.1484	2.483	2.537	2.5528	2.1988	2.7624	2.0884
ACTA1	2.7993	3.1071	3.0839999999999996	2.7674	3.1544	2.0780000000000003	3.3574	2.6085	3.0716	2.9412	2.6571	3.0113	3.0585	2.6182	2.3659	3.3496	2.9668	2.8544	3.0438	3.0709	2.963	3.0167	3.3967	3.3282	2.7682	2.6532	2.7038	2.9559	3.0568	3.174	2.9607	2.9776	3.2344	2.7519	3.0169	2.735	2.6739	2.9874	2.7755	2.7714	2.8481	2.8844	3.0424	3.2556	2.9102	2.9881	3.1010000000000004	3.1441	2.8124
ACTA2	2.1928	2.4073	2.6849	2.255	2.4437	3.1916	2.2518	2.2568	2.5767	2.5154	2.3172	2.452	2.4341	2.5264	2.2818	2.4008	2.395	2.6525	2.4564	2.3117	2.2538	2.456	2.1869	2.476	3.1776	2.6005	2.3512	2.6219	2.316	2.668	2.7778	2.5412	2.4279	2.654	2.2871	2.4651	2.4865	2.5624	2.6538	2.5756	2.695	2.2561	2.7776	2.455	2.4329	2.7098	2.2725	2.5041	2.7343
ACTB	11.69065	11.99065	11.50145	11.78995	12.12545	11.441749999999999	11.6509	11.93735	12.07005	11.85995	11.5699	11.838750000000001	11.8355	11.6571	11.30135	11.770800000000001	11.88785	11.8544	12.0798	11.62055	11.994150000000001	11.93855	12.129950000000001	11.99435	11.34215	11.7254	11.589400000000001	11.833549999999999	11.69945	11.6897	11.70845	11.94285	12.136	11.72885	11.77935	11.36645	11.892949999999999	11.9365	11.849799999999998	11.6857	11.60785	11.759049999999998	11.75075	11.917850000000001	11.7759	12.11085	11.2615	11.92785	11.891200000000001
ACTBL2	2.29345	2.2741	2.4591	2.3578	2.42145	2.3617999999999997	2.1531000000000002	2.70005	2.2986	2.27765	2.4197499999999996	2.23825	2.2384500000000003	2.1814	2.4785	2.3037	2.3136	2.34785	2.39955	2.20805	2.4657999999999998	2.2092	2.0434	2.34565	2.2960000000000003	2.2536	2.31575	2.35055	2.28795	2.3979999999999997	2.18905	2.4047	2.28805	2.3891999999999998	2.2883500000000003	2.4433	2.4345	2.1285	2.2731000000000003	2.28275	2.13105	2.3572499999999996	2.28405	2.23425	2.2543499999999996	2.1578	2.34165	2.2962	2.4442500000000003
ACTC1	2.2272	2.1596	2.3348500000000003	2.31765	2.08825	2.3822	2.39605	2.1315999999999997	1.8951500000000001	2.2062	2.2236000000000002	2.1727499999999997	2.1684	2.2881	2.19345	2.1870000000000003	2.12595	2.20815	2.2487000000000004	2.2545	2.20915	2.04985	1.95575	2.2556000000000003	2.4276999999999997	2.1593999999999998	2.3194	2.37515	2.15315	2.19395	2.1698500000000003	2.3058	2.1277	2.3406000000000002	2.54035	2.1302000000000003	2.13775	2.09115	2.0688	2.2680499999999997	2.23125	2.3427499999999997	2.0936500000000002	2.17755	2.18335	2.02665	2.2020999999999997	2.2126	2.41695
ACTG1	12.3374	12.4744	12.2003	12.1991	12.3565	12.2857	12.2969	12.2812	12.4349	12.2451	12.3797	12.3891	12.4037	12.3505	12.538	12.3263	12.3819	12.4668	12.4819	12.3836	12.1437	12.2984	12.4132	12.3801	12.2801	12.3975	12.1851	12.5358	12.3595	12.308	12.3629	12.3793	12.4158	12.335	12.3355	12.0703	12.4027	12.356	12.4174	12.2824	12.2676	12.3235	12.353	12.3327	12.2587	12.3527	12.4078	12.3547	12.2344
ACTG2	5.7449	5.3756	5.1852	3.4691	5.5836	3.8388	5.7625	4.5649	4.7889	5.1998	4.8189	3.2259	6.2694	6.5363	5.284	4.5283	6.511	4.342	5.0668	4.7595	5.0381	3.8343	5.4644	5.4088	5.5215	3.8701	3.8636	5.4133	4.6278	4.6804	6.0595	5.6955	7.4964	3.9072	8.5709	6.7075	4.1681	5.0325	4.1864	5.5742	4.2934	4.0393	4.774	4.2069	5.2333	5.2512	5.3067	5.4257	5.7683
ACTL6A	8.1726	8.186	7.9095	8.1083	8.0336	8.1854	7.7875	8.0137	8.2106	8.3082	8.0461	8.1769	8.1482	8.3161	8.4782	8.2512	8.2341	8.436	8.343	8.3314	8.201	8.1795	8.2304	8.1114	8.1885	7.7773	8.1164	8.2785	8.1115	7.8848	8.1756	8.3752	8.2059	8.2616	7.9376	8.3033	8.0042	8.4384	7.9643	8.1525	8.1993	7.9539	8.0478	8.2429	8.1966	8.4656	8.2063	8.2593	7.9103
ACTL6B	2.0437	2.2943	2.5863	2.3952	2.4194	2.4617	2.2161	2.3962	2.199	2.4387	2.5523	2.2804	2.1995	2.4654	2.3344	2.0189	2.1019	2.6729	2.27	2.113	2.3722	2.4127	2.2426	2.4492	2.4095	2.3196	2.3698	2.1109999999999998	2.4804	2.4853	2.3968	2.3343	2.1794	2.5469	2.2645	2.4023	2.5492	2.5051	2.7445	2.7356	2.2057	2.1099	2.294	2.3482	2.2229	2.3995	1.9577	2.0374	2.5048
ACTL7A	2.6381	2.5523	2.5502	2.4486	2.4967	2.8004	2.5645	2.8188	2.54	2.6895	2.4666	2.4172	2.6843	2.6147	2.8974	2.5172	2.4924	2.4832	2.7449	2.4722	2.7229	2.4751	2.6547	2.5799	2.2387	2.478	2.6057	2.6247	3.031	2.6513	2.5491	2.498	2.4022	2.5208	2.6417	2.677	2.5839	2.4716	2.7246	2.4576	2.7389	2.6677	2.386	2.6996	2.7954	2.5197	2.4501	2.4933	2.6672
ACTL7B	2.7114	2.8077	2.9204	2.8955	2.8136	3.0517	2.7038	2.6325	2.5896	2.9330000000000003	2.6912	2.9652	2.6204	3.1036	2.5409	2.6471	2.7294	2.5577	2.4582	3.1812	3.0239	2.7206	2.9003	2.8939999999999997	2.9659	3.4152	2.7412	2.8115	2.7578	2.8738	3.0868	2.6424	2.6364	3.1069999999999998	2.9417	2.6573	3.0369	2.5715	2.6079	2.4736	3.0093	2.9925	3.0152	2.7287	2.7577	2.7348	2.9883	3.0499	2.7368
ACTL8	2.7547	2.7828	3.2960000000000003	2.6234	2.5565	2.7518	3.0392	2.9273	2.8261	2.8352	2.7159	2.7875	2.938	3.0635	2.9582	3.0181	3.0259	2.8008	2.7301	2.7669	2.7474	2.8944	2.8459	2.74	2.7906	2.8678	2.5140000000000002	2.6830000000000003	2.8972	3.0142	2.9589	2.657	2.9316	2.983	2.3245	3.0141	2.7894	2.818	2.5784	2.9552	2.6669	2.5988	2.577	2.855	2.6621	2.6169	2.9011	2.5909	2.7802
ACTL9	2.7096	2.5957	2.5712	2.9281	2.8664	2.364	2.6305	2.32	2.4276	2.5336	2.7155	2.5753	2.4283	2.2355	2.2765	2.4619	2.5589	2.3169	2.3432	2.4252	2.5156	2.7457	2.4844	2.2226	2.4706	2.6255	2.2197	2.4784	2.4501	2.5241	2.5732	2.3653	2.4615	2.487	2.9731	2.3905	2.4357	2.1954	2.265	2.8179	2.4947	2.4276	2.5421	2.6722	2.4253	2.5288	2.515	2.5682	2.5506
ACTN1	6.4581	6.4497	6.3355	6.5604	6.5141	6.4338	6.2753	6.5009	5.9022	6.0965	6.0402	5.9725	6.5875	6.1608	6.331	6.4221	6.6461	5.9762	6.4209	5.7721	6.5744	6.4043	6.8631	6.0732	6.2292	5.2909	6.2234	5.6325	6.2656	6.678	6.4551	6.0461	6.2996	6.0493	6.7404	6.0546	6.4125	6.5715	6.3821	6.3208	5.9947	6.2424	6.1955	6.5077	6.2793	6.4716	6.3757	6.5674	6.4506
ACTN2	2.1116	2.1321	2.46205	2.24295	2.32905	2.2729999999999997	2.18335	2.2836	2.1165000000000003	2.08595	2.1762	2.1363	2.1656	2.3465	2.1700999999999997	2.1304499999999997	2.1585	2.2602	2.13185	2.2319000000000004	2.0434	2.22105	2.1308499999999997	2.07395	2.2902500000000003	2.20915	2.1310000000000002	2.24015	2.20115	2.306	2.3425000000000002	2.11545	2.0778499999999998	2.2241	2.34475	2.21845	2.22375	2.16195	2.18255	2.3029	2.2944	2.07705	2.1391	2.3201	2.277	2.1797	2.276	2.2624000000000004	2.24015
ACTN3	2.3365	2.4018	2.9305	2.5269	2.6595	2.6384	2.7734	2.4912	2.6094	2.2983	2.5129	2.4229	2.6084	2.6091	2.6936	2.5502	2.5928	2.4955	2.3151	2.4977	2.7343	2.4853	2.4273	2.4714	2.4073	2.3836	2.542	2.5416	2.5583	2.4729	2.4957	2.5298	2.3237	2.8013	2.5954	2.5773	2.3422	2.4064	2.5399	2.2521	2.6101	2.405	2.4549	2.4817	2.3708	2.5238	2.5017	2.5403	2.5686
ACTN4	7.8564	8.1728	8.5097	8.5481	8.4545	8.3164	8.0888	8.971	8.5135	8.5293	8.1019	8.4014	8.2219	7.8469	8.1975	8.5655	8.1011	8.031	8.5137	7.9738	8.1869	8.2144	8.513	8.5845	7.6291	8.4327	8.3983	7.824	8.3826	8.5305	8.3368	8.2203	7.9356	8.1035	8.2274	7.6567	8.6578	8.2653	8.3394	7.857	8.1684	8.0508	8.2356	7.7282	8.4732	8.1127	7.6214	8.4421	8.1511
ACTR10	7.2589500000000005	7.5373	6.92445	7.4602	7.1405	6.9060999999999995	7.2503	7.50905	7.2466	7.47395	7.2433	7.5418	7.1927	7.16125	7.314299999999999	7.2719499999999995	7.279	7.28655	7.2222	7.405799999999999	7.25395	7.364750000000001	7.198449999999999	7.0457	7.191800000000001	7.169549999999999	7.0408	7.3881000000000006	7.4845	7.2781	7.3968	7.291449999999999	7.3866000000000005	7.409549999999999	7.4624999999999995	7.0535499999999995	7.31075	7.231	7.371449999999999	7.088800000000001	7.106249999999999	7.24075	7.1861500000000005	7.1373999999999995	7.1937999999999995	7.41825	7.44395	7.1372	7.3078
ACTR1A	6.2011	6.0862	6.3487	6.25	6.3352	6.3321	6.4686	6.4418	5.8437	6.2378	6.3064	6.0567	6.2782	6.2716	5.9933	6.3271	6.0923	6.2877	6.3046	6.3044	6.2429	6.2374	6.4594	6.2949	5.9883	6.204	6.1123	6.3037	6.0802	6.5167	6.4396	6.2075	5.9104	6.2267	6.2814	6.4963	6.0982	6.4525	6.0289	6.2122	5.7935	6.3776	6.0423	6.3579	6.1867	6.3289	6.2931	6.5395	6.5104
ACTR1B	6.74015	6.5651	6.92755	7.20365	6.906	6.6975	6.80025	6.85295	6.64475	7.0704	6.5127500000000005	6.74125	6.876900000000001	6.4641	6.60655	6.8185	6.585649999999999	6.46885	6.756550000000001	6.68285	6.5748	6.4857499999999995	6.82445	6.7139500000000005	6.694599999999999	6.3873999999999995	6.77365	6.50525	6.76005	7.14595	6.9206	6.572649999999999	6.697050000000001	6.7722999999999995	6.63385	6.88555	6.665900000000001	6.73245	6.7799	6.7322500000000005	6.995900000000001	6.7265	6.837899999999999	6.84485	6.7185	6.80525	6.8278	6.8645499999999995	6.9635
ACTR2	7.65	8.4863	7.85	7.2912	7.9472	7.4577	8.0913	8.385	8.0831	8.5668	7.8525	8.1944	7.7564	8.2892	7.2901	8.5013	8.6874	7.9421	8.3779	8.0538	8.2731	8.2926	8.8999	8.0937	7.9011	7.9128	8.1976	8.0129	8.1064	7.9927	8.1226	8.8425	8.3569	8.5512	7.4542	8.4601	7.654	8.5918	8.6195	8.0808	7.5389	8.2146	8.8681	8.6858	8.1581	8.2683	7.8275	8.1152	8.1398
ACTR2 /// LOC284441	7.3791	7.92985	7.51225	7.24485	7.5802	6.8243	7.5371500000000005	7.78725	7.5333000000000006	8.1558	7.35935	7.6934000000000005	7.361	7.95155	6.8538	8.01425	8.1079	7.5091	8.0127	7.561249999999999	7.8995	8.0216	8.554749999999999	7.65335	7.122299999999999	7.3847000000000005	7.63455	7.4224	7.6174	7.4855	7.7200500000000005	8.1789	7.7759	7.9871	6.78585	8.0223	7.47185	8.1202	8.29875	7.43895	7.2269000000000005	7.8077000000000005	8.4322	8.251449999999998	7.758050000000001	8.03815	7.3807	7.6930499999999995	7.83755
ACTR3	9.671949999999999	9.7955	9.16265	9.59645	9.6951	9.4469	9.7146	9.75095	9.8828	9.75365	9.30585	9.7599	9.68855	9.65155	9.603	9.9079	9.9816	10.1715	10.1026	9.70835	9.9281	10.00615	10.139050000000001	9.6411	9.4057	9.9942	9.528749999999999	10.09975	9.5504	9.4388	9.627749999999999	9.7264	9.77575	9.9256	9.7178	9.688849999999999	9.7226	9.86185	9.73795	9.50545	9.268699999999999	9.77285	9.7578	9.939499999999999	9.78035	9.760449999999999	9.546	9.864	9.97515
ACTR3B /// LOC100290215	3.0381	3.5486	3.2073	3.3919	2.8481	2.807	3.1531	3.27	3.3943	3.1681	3.5056	3.2007	3.1981	3.1216	3.0595	2.8755	3.1928	2.9888	3.1868	2.9873	2.8061	2.9145	3.0534	3.0908	3.1624	2.8576	3.2849	3.0358	3.1252	3.5901	3.1845	3.2148	3.1262	2.5154	2.9004	3.4986	3.4066	2.9235	2.9127	2.6764	3.1728	2.9137	3.2833	3.4777	3.0078	3.3058	3.3948	2.9533	3.2179
ACTR3C	5.0593	4.1632	4.5066	4.5371	4.739	4.2268	4.1458	4.8617	4.1273	4.6831	4.2413	4.485	4.4609	4.5831	4.6476	4.4842	3.7098	4.1926	4.6634	4.2735	3.6851	4.2904	4.4627	4.1353	4.3303	4.0884	4.9224	4.5639	4.2449	3.7601	4.1071	4.294	5.1085	4.4274	3.4864	4.3226	3.8395	4.2938	4.8971	4.3149	3.7893	4.3799	4.3189	3.9508	4.7162	4.0719	4.3142	4.5051	4.9589
ACTR5	4.7862	4.2027	4.8961	4.2982	4.5532	4.8074	4.2982	4.1404	4.3683	3.8305	4.5716	4.4606	4.5063	3.8949	4.5115	4.459	4.4592	4.4841	4.6908	4.4822	4.3791	4.449	4.3406	4.4289	4.2589999999999995	4.4007	4.8948	4.3403	4.5865	4.846	4.6704	4.4261	4.4649	4.0517	4.3006	4.3821	4.2497	4.2396	4.3588	4.3554	4.6392	4.1753	4.3542	4.8339	4.4179	3.9389999999999996	4.3868	4.4592	4.5654
ACTR6	5.6809	5.3451	5.2822	5.2498	5.2516	4.9165	5.6956	5.0518	5.6694	5.8034	5.1542	5.5376	5.3407	5.7459	5.1405	5.4397	5.4439	5.6404	5.6669	5.5765	5.4628	5.5226	5.7929	5.2612	5.4155	5.8887	5.1606	5.4713	5.585	5.2896	5.3103	5.8255	5.3558	5.3201	4.8954	6.0481	5.1414	5.4315	5.1075	5.4687	5.3746	5.4623	5.4706	5.3865	5.3743	5.7005	5.1631	5.6036	5.4848
ACTR8	5.05875	5.15925	4.9853000000000005	5.15705	5.17715	5.12565	5.0891	5.3103	4.961399999999999	5.288499999999999	4.87265	5.290850000000001	5.30555	5.02885	5.24655	5.192	5.2471	5.17305	5.17225	5.219799999999999	5.15955	4.71855	5.09145	5.370100000000001	5.328	4.6627	5.16405	4.91115	5.1743500000000004	4.87765	5.35915	5.3721499999999995	5.1918500000000005	5.2152	5.05525	5.3033	5.22455	5.2952	5.12255	5.03055	5.23845	5.2578499999999995	5.133900000000001	5.0628	5.1036	5.16965	5.143750000000001	4.9959999999999996	5.13375
ACTRT1	2.1736	2.4436	2.113	2.4722	2.4598	2.5557	2.4686	2.355	2.4626	2.3881	2.7012	2.7583	2.6442	2.2795	2.6865	2.4226	2.2451	2.488	2.4236	2.1587	2.7497	2.1726	2.4273	2.9598	2.4151	2.822	2.6168	2.3507	2.3933	2.3958	2.6111	2.364	2.5079	2.5938	2.2325	2.2434	2.7069	2.3415	2.3542	2.6103	2.5474	2.4018	2.5848	2.3513	2.5837	2.3911	2.5769	2.5293	2.7737
ACTRT2	3.0001	2.6087	2.827	2.7748	2.6212	2.9501	2.9384	2.5541	2.8178	2.8332	3.3888	2.6572	2.767	2.6936	2.5695	2.4693	2.529	2.5164	2.8072	3.1323	2.7508	2.4472	2.5504	2.9084	2.7266	2.6153	2.5374	2.9267	2.6141	2.5616	2.5311	2.6671	2.4786	2.4243	2.9931	2.5503	2.6114	2.3763	2.428	2.6348	2.7341	2.6009	2.7166	2.5491	2.3125	2.7238	2.7558	2.6013	2.5405
ACVR1	4.53645	4.89505	4.04975	4.7832	4.465350000000001	3.9819	4.073	4.7031	4.9681	4.30955	4.462	4.5689	4.57445	4.347799999999999	4.09185	4.366099999999999	4.57045	4.1913	4.5245	4.4224	4.42495	4.3755	4.5668	4.76245	4.4431	4.63025	4.616350000000001	4.61795	4.79275	3.89675	4.0604000000000005	4.67165	4.44195	4.6259999999999994	4.54235	4.322150000000001	4.42995	4.5549	4.5863	4.5451999999999995	4.579549999999999	4.6835	4.5277	4.4373000000000005	4.73015	4.5405999999999995	4.6596	4.97445	4.60315
ACVR1B	3.6881	4.2321	3.4883	3.9483	3.5577	3.2373	4.0947	3.6147	3.8961	3.6216	3.9146	4.2905	3.7382	3.4731	3.2227	4.0765	3.8018	3.3048	3.7729	4.843999999999999	4.5991	4.0299	3.7713	3.8504	4.1833	4.0914	3.8429	3.1656	3.805	3.9382	3.8869	3.8484	4.4746	3.7291	3.2915	3.6156	3.4519	4.2524	4.0191	4.2194	3.9683	4.3856	4.2219999999999995	3.8681	4.3535	3.9954	3.6797	3.5923	3.9016
ACVR1C	4.9852	4.1109	3.9233	4.8521	4.8661	6.3399	3.9598	4.7176	4.9928	4.979	6.4879	4.9392	4.1565	4.4299	6.6166	4.8315	4.6930000000000005	6.1003	4.725	4.5619	4.5887	4.5827	4.561	4.9685	5.4532	4.4844	5.4282	6.194	5.4257	3.6182	4.8935	6.1345	5.567	4.7351	4.8932	4.3265	4.6159	4.9024	5.4982	6.1407	5.5744	5.1217	4.775	4.4086	5.2817	3.8978	4.8252	4.1884	4.0906
ACVR2A	6.6876	6.7887	6.666	6.4359	6.7184	7.2171	6.4385	6.545	6.8457	7.0275	7.6144	6.8924	6.7041	6.6826	7.3625	6.6351	6.7194	7.2693	6.6713	7.1139	6.5964	6.7069	6.607	6.497000000000001	6.8861	7.0228	6.82	7.4634	6.7372	6.8414	6.5767	7.145	6.9352	6.8516	6.8871	6.7181	6.5793	6.6414	6.7874	7.1354	6.8607	7.0357	6.8393	6.2745	6.9279	6.5435	6.8418	6.2486	6.7659
ACVR2B	4.5351	4.47485	4.9973	4.610250000000001	4.12725	4.83245	5.01785	4.5009	4.5608	4.40585	5.1553	4.80345	4.41835	4.8012	4.64345	4.70195	4.6065000000000005	4.8512	4.5178	4.99835	4.80365	4.62205	4.37135	4.7665500000000005	5.0703	4.4176	4.81335	4.9342	4.64205	4.95775	4.74055	4.6404	4.62405	4.8228	4.4633	4.8424	4.89745	4.7635000000000005	4.5329500000000005	4.984	4.94705	4.7012	4.7971	4.53175	4.504	4.368399999999999	4.61525	4.5652	4.5382
ACVRL1	6.872299999999999	6.720750000000001	7.2170000000000005	7.0808	6.9017	6.50015	6.7595	6.3524	6.97825	6.6593	6.88955	7.05635	6.84625	7.3163	6.4968	6.6532	6.7021999999999995	5.8979	6.41385	6.5919	6.54885	6.6254	6.0199	7.0147	7.522550000000001	6.6907	6.66115	6.45575	6.6958	6.6654	6.6887	6.4038	6.63575	6.78355	6.833500000000001	7.08475	6.70385	6.827	6.94605	7.26335	6.675750000000001	7.0112000000000005	6.7443	7.1815999999999995	6.6852	7.10915	7.0642	6.6827000000000005	6.56325
ACY1	5.7776	5.9049	5.9199	6.261	6.138999999999999	4.5473	5.9098	6.267	4.8314	5.5655	5.1662	5.8588	6.1046	5.8558	5.303	6.0889999999999995	5.6411	5.3609	5.9567	6.0001	5.7498	5.8898	5.6992	5.9401	5.1853	5.4142	5.6684	4.7252	5.7322	6.5229	6.2476	5.1333	5.5748	5.8714	5.888999999999999	5.6211	6.2641	5.3681	5.8604	5.585	5.4112	6.0841	5.7931	5.9259	5.8023	6.3685	5.9346	6.0426	6.9559
ACY3	4.5339	3.7247	4.0943	3.653	3.6163	3.6233	4.0731	3.9158	3.4431	3.3302	3.5610000000000004	4.0033	3.5569	3.4236	3.3141	3.4361	3.7773	6.0696	3.3873	3.3533	3.2331	3.5822	3.5223	3.7189	3.3227	6.4959	3.9809	3.7529	3.3149	3.7792	3.7735	3.835	3.4608	3.8657	4.2634	3.3396	3.5764	3.7057	3.7796	4.0052	3.2883	3.4960000000000004	3.7848	3.6836	3.3433	4.0569999999999995	4.5602	3.8107	4.9176
ACYP1	7.4547	7.0949	7.287000000000001	7.2665	7.405	7.7622	6.7638	7.2237	7.4345	7.7972	7.5509	7.1086	6.8644	8.0122	7.9723	7.4192	7.0962	7.7063	7.4173	7.5374	7.4052	7.4797	7.5407	7.2528	7.1418	7.3931	7.8446	7.5836	7.032	7.6034	7.2239	7.7619	7.4732	7.1039	7.0587	7.7318	7.2555	7.4982	7.4745	7.4298	7.5618	7.2296	7.1219	7.3207	7.0382	6.6676	6.7057	6.8045	7.0455
ACYP2	4.3916	5.3824	3.6443	4.5824	4.4817	4.6109	4.4085	5.6718	4.3812	4.1778	4.0528	4.0777	4.7496	5.1622	5.2594	4.8842	5.0914	4.8652	4.5511	4.6765	4.7529	5.069	4.9451	4.4838	4.9572	4.5812	4.25	4.6682	4.6874	3.7713	4.2628	4.4546	4.5829	4.2642	4.5717	4.8539	4.5875	4.7907	4.7921	4.737	4.2651	4.5749	4.4857	4.6691	4.9295	4.9213	4.3295	4.6518	4.5998
ADA	5.2757000000000005	4.63805	4.8004999999999995	4.7719000000000005	4.62	4.6213	4.49235	4.50415	5.3149	4.51875	4.662649999999999	4.63035	4.9843	4.0985000000000005	4.35655	4.9868	4.779249999999999	4.73755	4.72945	4.37645	4.9087	4.852	4.81495	5.04185	4.085850000000001	4.5157	5.1342	4.3469	4.68335	4.9174	4.62075	4.29495	4.4276	4.3869	4.8586	4.5992999999999995	5.129049999999999	4.4745	4.60965	4.87005	5.0108	4.35805	5.18635	5.392200000000001	4.56405	4.645	4.4847	5.2349499999999995	4.647600000000001
ADAD1	2.0061	2.2436	2.2276	2.0642	2.1812	2.0876	2.214	2.0298	2.109	2.0366	2.0395	2.113	2.0336	2.4877	1.7928	2.0018	2.2012	2.0455	1.916	2.0666	2.221	2.0632	1.9252	2.1294	2.4677	2.1223	2.0532	2.4876	2.1563	2.1342	2.0431	2.0452	2.094	1.9903	1.9927	2.3142	2.479	2.0961	2.1776	1.8209	1.8408	2.3515	2.3441	1.9524	2.0437	2.2084	2.2976	2.0351	2.0862
ADAD2	2.6787	2.468	2.687	2.5742	2.5283	2.4443	2.8927	2.464	2.6754	2.4747	2.2717	3.0027	2.5032	2.2024	2.6719	2.4554	2.4805	1.95	2.391	2.8898	2.3202	2.407	2.5329	2.3423	2.1718	2.6655	2.6766	2.4157	2.2772	2.6704	2.5883	2.6477	2.5994	2.0057	2.6191	2.4811	2.7545	2.5553	2.2279	2.3744	2.4296	2.7754	2.8163	2.5121	2.1675	2.6303	2.685	2.8482	2.471
ADAL	3.7881	4.5976	3.718	3.5101	4.1364	3.9073	3.4930000000000003	4.4452	4.2387	4.1299	4.5656	3.8411	3.8227	3.9478	3.5053	4.4651	4.3463	4.0877	3.408	4.1209	4.4623	4.248	3.7651	4.019	3.282	3.9996	3.9386	4.5896	5.2619	3.6846	4.725	3.9852	4.4188	4.6361	3.7315	4.5883	3.9596	4.3882	4.3141	4.223	4.2409	4.0524	4.3919999999999995	4.024	3.9329	4.7222	4.6203	4.1485	3.7707
ADAM10	4.84535	5.527200000000001	4.37845	4.48635	5.0608	5.1107	4.54335	4.45245	5.23295	4.7471499999999995	5.0532	5.36795	4.79325	4.9521999999999995	4.23865	4.904400000000001	4.918749999999999	5.4634	4.963150000000001	5.3387	4.720000000000001	5.26385	4.9727	4.7057	5.078049999999999	4.8321000000000005	4.571300000000001	5.32775	4.710100000000001	4.4041999999999994	4.5571	5.2333	5.6034500000000005	5.23645	4.4115	4.54355	4.8027	4.94065	4.7738499999999995	5.2768999999999995	4.353949999999999	5.570399999999999	4.5732	4.73645	5.36855	5.1682500000000005	5.0116499999999995	4.609400000000001	5.54715
ADAM11	2.3431	2.5932	2.7145	2.2344	2.4756	2.3736	2.6668	2.7025	2.463	2.4294	2.4291	2.6305	2.7186	2.2907	2.6691	2.5394	2.4076	2.7327	2.2614	2.8810000000000002	2.3438	2.1841	2.5054	2.2721	2.9575	2.509	2.488	2.6897	2.3717	2.9810000000000003	2.3531	2.5807	2.2235	2.4444	2.8335	2.4476	2.3796	2.3938	2.5618	2.5093	2.4411	2.6331	2.8161	2.2965	2.6491	2.6022	2.3047	2.5366	2.173
ADAM12	2.5046	2.2840000000000003	3.0384	2.6725	2.7398	2.6983	2.3642	2.41	2.4795	2.4412	2.4304	2.4526	2.352	2.4407	2.2995	2.3961	2.3082	2.5004	2.3868	2.4659999999999997	2.5414	2.4172	2.2191	2.437	2.7399	2.6725	2.7049	2.5196	2.4229	2.6689999999999996	2.5874	2.3644	2.3553	2.611	2.4716	2.5196	2.583	2.4636	2.4544	2.7945	2.7086	2.4338	2.5453	2.5865	2.3761	2.4566	2.4296	2.548	2.5552
ADAM15	4.8469	4.6303	4.89095	4.86905	4.881600000000001	4.52975	4.8464	4.60065	4.5563	4.5600000000000005	4.22315	4.53215	4.63915	4.585000000000001	4.341200000000001	4.7616499999999995	4.537000000000001	4.6508	4.70815	4.3948	4.7202	4.6791	4.95185	4.7048	4.74095	4.83875	4.7143	4.54925	4.65195	4.97425	4.4725	4.3959	4.72265	4.67255	4.8077000000000005	4.81175	4.6363	4.8669	4.4901	4.11095	4.7333	4.42925	4.61045	4.74805	4.7385	4.754049999999999	4.6511	4.61425	4.87345
ADAM17	2.9654	2.9375999999999998	2.87195	2.84595	3.2963500000000003	2.95345	3.01045	2.8615	2.8903	3.4288	2.58545	2.9448	2.89685	2.9958	2.6394	2.99985	2.89505	2.9765	2.60905	2.95265	2.9006	2.73145	2.9776499999999997	2.7609000000000004	2.91655	2.7433	2.9960500000000003	2.8546500000000004	2.88485	3.1456	2.9185499999999998	3.06395	2.7173	2.78875	2.993	3.0594	2.7614	2.5868	2.947	2.87405	2.68145	2.79535	3.08575	2.87	3.14285	3.08825	2.9002	3.0809499999999996	2.85585
ADAM18	2.0372	2.0742	2.1362	2.2366	2.1687	2.2202	2.5282	2.4312	2.0833	2.2911	2.3176	2.4588	1.9284	2.2243	2.1711	2.1817	2.4054	2.5834	2.2822	2.0426	2.5096	2.0866	2.0088	2.545	2.4607	2.4174	2.1876	2.3336	2.0175	2.3080000000000003	2.1953	2.3077	1.9040000000000001	2.0423	2.1172	2.2055	2.4793	2.0762	2.1027	2.233	2.2391	2.1906	2.2825	2.3075	2.2571	2.2561	2.0179	2.2088	2.1744
ADAM19	2.7882	2.8615500000000003	3.219	2.9355	2.7107	3.0317	2.7222999999999997	2.99855	2.7424999999999997	3.27205	2.9571000000000005	2.79345	2.73815	2.6708499999999997	3.2971500000000002	3.2941	2.8719	3.1780999999999997	2.6941	2.80875	2.7592	2.7668999999999997	2.76315	2.81205	3.05075	3.3040000000000003	2.70205	2.79475	2.61505	3.47135	2.82815	2.7760499999999997	3.16275	2.9038000000000004	2.9374000000000002	2.83195	2.6367	2.83115	2.54835	2.7645	2.9481	2.90585	2.8105	2.82855	3.12905	2.80495	2.84115	2.7812	2.62395
ADAM2	2.0388	2.1	1.9888	2.0111	2.0407	2.0824	2.0139	1.9966	2.1248	2.0586	2.0459	2.1287	2.2616	2.0633	1.9104	2.0271	1.9608	1.9331	1.8806	2.0591	2.0265	2.1545	2.0114	1.9917	2.2406	2.2044	1.8006	2.1041	2.2091	1.9999	2.0103	2.1645	2.0646	2.1754	1.9769	2.1362	2.0615	2.0955	1.8447	1.8045	2.0367	2.2963	2.369	2.2695	2.138	2.1011	2.2684	2.053	2.0177
ADAM20	2.5492	2.877	2.7459	2.6374	3.0906	2.5557	2.9111	2.8279	2.5829	2.6525	2.5838	2.6518	2.6078	3.1783	2.4898	2.6834	2.7683	2.6889999999999996	2.4363	2.7288	2.8294	2.7597	2.5036	2.4422	2.4516	2.5306	2.7447	2.497	2.6982	3.0146	2.7430000000000003	2.7098	2.6115	2.8987	2.6722	2.9509	2.6665	2.8647	2.9723	2.8302	2.8202	2.5904	2.8525	2.8129	2.6858	2.7701	2.8025	2.8766	2.6749
ADAM21	2.5902	2.5445	2.2902	2.4526	2.8083	2.3275	2.7430000000000003	2.4845	2.319	2.4601	2.5845	2.6561	2.39	2.7484	2.4434	3.0175	2.3841	2.6721	2.2537	2.5079	2.6081	2.6118	2.38	2.5101	2.7288	3.0724	2.6232	2.7939	2.54	2.7695	2.4671	2.4026	2.311	2.8911	2.3631	2.501	2.6426	2.3224	2.2753	2.5131	2.4897	2.6464	2.3429	2.7152	2.4508	2.6177	2.3849	2.4825	2.8047
ADAM21 /// ADAM21P1	2.5002	2.6418	2.2957	2.7008	2.2879	2.4011	2.6541	2.3914	2.4074	2.9116	2.2121	2.5368	2.086	2.4741	2.5002	2.4136	2.4484	2.4314	2.3063	2.3562	2.137	2.2105	2.43	2.2197	2.2739	2.4798	2.2636	2.1488	2.5725	2.3684	2.4342	2.1119	2.4751	2.4952	3.0380000000000003	2.524	2.2074	2.3151	2.3646	2.306	2.661	2.2596	2.4857	2.2153	2.4386	2.1068	2.3227	2.3816	2.4512
ADAM22	2.19815	2.2207999999999997	2.5199	2.2264999999999997	2.2767	2.39595	2.3525	2.3779500000000002	2.2756499999999997	2.2882499999999997	2.05075	2.2308499999999998	2.292	2.2991	2.3106999999999998	2.0907999999999998	2.24345	2.45385	2.2505	2.2599	2.2188999999999997	2.25185	2.10775	2.3375500000000002	2.3303000000000003	2.26635	2.46995	2.4214	2.1717	2.41005	2.3409	2.1882	2.2580999999999998	2.2977	2.3579499999999998	2.2572	2.25545	2.07015	2.2098500000000003	2.11895	2.3264	2.1831500000000004	2.2629	2.1792	2.50935	2.4302	2.27645	2.2525	2.3212
ADAM23	2.1517	2.1163	2.4157	2.5785	2.1769	2.7236	2.1916	2.3845	2.3024	2.2318	2.1428	2.4632	2.1362	2.267	2.2326	2.1683	2.4324	2.0681	2.3555	2.1685	2.0069	2.2914	2.1368	2.319	2.1439	2.8977	2.2773	2.1967	2.155	2.4093	2.4017	1.8891	2.2634	2.1852	2.4504	2.1833	2.2015	2.0552	2.2279	2.2909	2.2144	2.3502	1.9808	2.1046	2.0431	2.1175	2.2883	2.7549	2.202
ADAM28	4.23945	4.57395	4.26365	5.4637	4.6221499999999995	4.12605	4.47475	4.93705	5.08095	4.321899999999999	4.725199999999999	5.010149999999999	4.9902999999999995	4.4505	4.52275	4.0508500000000005	4.8353	4.5571	4.87415	3.94965	4.735250000000001	4.79225	4.53235	4.805350000000001	4.283250000000001	3.9708499999999995	4.44095	3.9474	4.76295	4.80285	4.64245	4.3302499999999995	4.7591	4.426349999999999	4.45	4.3706	4.7096	4.2905999999999995	5.30915	4.9806	4.55725	4.187250000000001	5.1279	5.7343	4.4971499999999995	5.4895	4.19375	5.6073	4.1891
ADAM29	2.4791	2.5227	2.6891	2.8465	2.4077	2.3479	2.8308	2.3278	2.4179	2.2873	2.6665	2.6187	2.2171	2.4664	2.5046	2.144	2.0189	2.4408	2.406	2.2192	2.4777	2.7114	2.2737	2.4902	2.2176	2.3018	2.2032	2.3826	2.2187	2.7752	2.5371	2.5498	2.3158	2.3342	2.3344	2.364	2.258	2.1645	2.7760000000000002	2.2884	2.5464	2.3819	2.2772	2.1134	2.3762	2.3742	2.1402	2.3222	2.3231
ADAM30	2.5117	2.1805	2.2568	2.1603	2.2611	2.2602	2.1476	2.5079	2.133	2.4099	2.6648	2.4871	2.4117	2.5122	2.2793	2.4175	2.1526	2.6572	2.1163	2.2017	2.2792	2.5704	2.2255	2.4975	2.4728	2.5279	2.2854	2.4724	2.144	2.0365	2.3304	2.3217	2.2926	2.32	2.7194	2.3665	2.2635	2.1455	2.565	2.4865	2.0972	2.5295	2.2454	2.6129	2.3023	2.3336	2.3636	2.2078	2.9321
ADAM32	2.7823	2.4984	2.9237	2.8379	2.3124	2.6878	3.2563	2.7087	2.8418	2.662	2.8965	2.8702	2.9351	2.92	2.7653	2.9225	2.6186	3.5655	2.7977	2.7288	3.0485	2.8319	2.4974	3.1143	2.4569	3.0476	2.8503	3.1449	3.1319	2.8089999999999997	2.8359	2.6006	2.5397	2.6988	2.6363	3.0349	3.0025	2.8082	3.5027	2.7755	3.117	2.6961	2.7659	2.5908	2.6438	2.738	2.6696	2.8444	2.4523
ADAM33	2.8966	2.9165	3.2639	2.7426	2.7710000000000004	2.7166	3.2639	2.779	2.7388	2.9553	3.1191	2.7388	2.8339	2.7722	3.0964	2.8946	2.6896	2.7818	2.6742	2.6661	2.8947	2.8812	2.8651	2.9088	2.9392	2.9597	2.7125	3.0764	2.5909	2.8421	2.6802	2.7444	2.6706	2.9992	3.0711	2.967	2.654	2.698	2.7181	2.589	2.9733	3.1197	2.7392	2.7436	2.9239	2.9001	2.5549	2.5843	2.6543
ADAM3A	2.3149	2.2288	2.1648	2.1819	2.5416	2.4228	2.2545	2.1445	2.1697	2.6564	2.1982	2.4973	2.0755	2.4382	2.1792	2.035	2.5026	2.394	2.2807	2.1127	2.084	2.4047	2.2234	2.4202	2.3296	2.7515	2.3659	2.5798	2.3205	2.58	2.2517	2.4585	2.1193	2.3215	2.2727	2.1196	2.5455	1.9807	2.489	2.2309	2.245	2.1917	2.0939	2.2819	2.5034	2.1134	2.3466	2.2236	2.4959
ADAM7	2.501	2.444	2.6989	2.4959	2.2937	2.6491	2.411	2.4378	2.2784	2.4171	2.654	2.5339	2.5446	2.5258	2.3175	2.4412	2.4299	2.4049	2.4882	2.2408	2.515	2.3386	2.275	2.3944	2.5937	2.4792	2.5852	2.5184	2.4705	2.4886	2.279	2.5564	2.3976	2.5075	2.7379	2.9049	2.6753	2.53	2.4622	2.4203	2.4309	2.478	2.449	2.4554	2.3595	2.4709	2.779	2.6943	2.406
ADAM8	2.9394	2.75895	3.1468499999999997	3.2332	3.4337	3.0114	3.2268999999999997	3.18795	3.1912000000000003	3.30125	3.09515	2.8626	3.16675	2.9663500000000003	3.083	2.97135	3.05065	2.93025	2.9553000000000003	3.01885	2.9934	2.8169	2.902	3.2141	3.07415	3.20735	3.0864	2.9490499999999997	3.01245	3.15285	3.1539	2.9436	3.16925	3.0246500000000003	2.9241	3.23575	3.2641999999999998	2.9669499999999998	3.1464	3.01265	3.19755	3.0182	3.1065	3.075	3.09625	2.93645	3.0102	3.3153	2.8495999999999997
ADAM9	7.60235	7.72045	7.66095	7.608549999999999	7.70605	7.68735	7.97455	7.75135	7.6236999999999995	7.06165	7.1104	7.79895	7.426399999999999	7.3994	6.69175	8.03715	8.29015	8.480599999999999	7.8072	7.39575	8.23725	7.94045	8.30845	7.513249999999999	8.04825	8.01875	6.99705	7.89785	7.393649999999999	7.3041	7.4714	7.42665	7.757199999999999	8.0979	8.086649999999999	7.5604499999999994	7.890000000000001	7.8051	7.5054	7.85985	7.5553	7.7534	7.775449999999999	7.244400000000001	7.70585	7.82025	7.7858	8.013449999999999	7.957649999999999
ADAMDEC1	9.189	9.2996	8.6594	9.4626	8.9512	8.0405	8.7446	8.8312	9.8611	8.872	9.5472	9.31	9.8409	9.4549	8.9894	9.1345	8.9282	8.7408	8.8907	9.4941	8.7712	9.6886	9.4294	9.3302	9.4777	8.355	8.5144	8.9765	9.8385	8.1343	8.7401	9.4162	9.5676	9.0904	8.1638	9.1533	8.6002	8.9643	10.055	9.3629	8.6425	9.1887	9.0403	9.8785	8.6244	9.6401	7.954	9.186	8.1046
ADAMTS1	4.2448999999999995	3.77235	4.34715	3.3661000000000003	3.6422	3.92015	4.03735	3.51885	3.46435	3.32845	3.9868	3.4169	3.91905	4.4943	3.9445500000000004	3.3531500000000003	3.8411999999999997	4.31515	4.11885	3.70355	3.54575	3.6993	3.8607500000000003	3.5656	4.5834	3.95805	3.54465	4.15275	3.7079500000000003	4.5723	3.6296000000000004	3.5875000000000004	4.2629	3.20255	3.95985	4.2014499999999995	3.7571000000000003	4.25795	3.7169	3.9555	3.1378500000000003	3.5675	4.1974	3.52375	3.7239	3.8049	4.6367	4.3338	3.95935
ADAMTS10	1.7487	2.0704	2.4868	2.2002	2.3124	1.9771	2.0593	2.0755	1.9702	1.9372	2.2797	2.2243	1.9612	1.9519	1.9756	2.0062	1.9463	2.0899	2.0993	1.9048	2.0026	2.0699	1.9252	2.1485	1.9599	2.0471	1.8036	2.1315	1.9878	2.2759	2.0916	2.015	2.1597	1.9932	2.0386	1.9685	1.8976	2.4103	1.7631	1.9189	2.0898	2.0593	2.1634	2.2209	1.9174	1.9749	1.9016	2.1732	2.2275
ADAMTS12	2.2917500000000004	2.1877500000000003	2.4762500000000003	2.50535	2.61055	2.23935	2.57615	2.42065	2.4227	2.6394	2.21315	2.5763499999999997	2.2558	2.46625	2.4404000000000003	2.2916499999999997	2.32835	2.2476000000000003	2.40335	2.3434999999999997	2.4322999999999997	2.28075	2.27925	2.42345	2.21305	2.63835	2.46765	2.33995	2.44275	2.61185	2.4356	2.3273	2.52225	2.4269499999999997	2.26125	2.57285	2.44795	2.2078499999999996	2.0401	2.3064999999999998	2.5507999999999997	2.48635	2.48605	2.5271	2.35045	2.2679	2.3663499999999997	2.48665	2.3611
ADAMTS13	2.6209	2.5799	3.0643000000000002	2.67665	2.7551	2.93885	3.0077	2.7257499999999997	2.9722	2.7513500000000004	3.1432	2.50725	2.80715	2.6451000000000002	2.9481	2.808	2.66745	2.8743499999999997	2.77555	2.5829	2.75955	2.6763500000000002	2.6631	2.8522999999999996	2.816	2.77165	2.67915	2.508	3.1106499999999997	2.9004	3.0063	3.0025500000000003	2.84795	2.56975	2.9555	2.61435	2.72395	2.81905	2.4998500000000003	2.98045	2.8376	2.8971	2.8994999999999997	2.4307	2.6022499999999997	2.8414	2.7516499999999997	2.9885	2.7057
ADAMTS14	2.44725	2.4932999999999996	2.6751	2.7561	2.3802000000000003	2.60025	2.4982999999999995	2.53755	2.7291499999999997	2.7385	2.9063999999999997	2.7463	2.6726	2.59735	2.94275	2.63295	2.7449000000000003	2.73625	2.51695	2.7804	2.38255	2.8659	2.5604	2.76225	2.3034499999999998	2.5881	2.7479	3.10995	2.85635	2.6543	2.7784500000000003	2.77925	2.7763	2.4631	2.8539000000000003	2.3606499999999997	2.35465	2.6199000000000003	2.4556	2.7797	2.398	2.43865	2.6612	2.64065	2.5862	2.71055	2.3247	2.9045	2.3911
ADAMTS15	2.8606	2.92705	3.42565	3.07815	3.2794	2.7188	3.2009499999999997	2.90215	3.2039	3.7123999999999997	3.12915	2.48355	2.81825	2.80895	2.81715	2.8138	3.0505	2.9259000000000004	2.74445	2.9848	2.75405	2.83285	2.87	2.6595500000000003	3.0296	3.3874500000000003	2.8821	3.099	3.09635	3.4075499999999996	3.0002	3.1359500000000002	3.01135	2.78025	2.9016	3.1307	2.87075	2.784	2.7916	2.7685	3.0346	3.03705	2.9777	2.80005	2.78655	2.8884499999999997	2.86055	2.8745000000000003	2.7226
ADAMTS16	2.29385	2.34015	2.23945	2.2842000000000002	2.09505	2.38545	2.3279	2.2662	2.2972	2.3612	2.00205	2.1604	2.22975	2.29535	2.22045	2.30735	2.27645	2.5662000000000003	2.1555	2.37835	2.1897	2.2777000000000003	2.1686	2.1426999999999996	2.1871	2.37225	2.1788	2.3762	2.28615	2.43905	2.3615000000000004	2.11605	2.2384	2.0959000000000003	2.58235	2.2353	2.2217000000000002	2.2042	2.2767	2.1578	2.1777	2.3464	2.18935	2.28085	2.2022000000000004	2.14705	2.2188	2.19495	2.1846
ADAMTS17	2.8584	2.9925	2.5174	2.5356	3.3164	3.1449	2.8855	3.302	2.7358	3.008	3.6195	2.8096	3.1161	2.6522	2.8531	3.3238	3.2323	3.1655	3.0580000000000003	3.2959	2.7013	3.0834	2.4489	2.7879	2.9435	3.3763	3.2184	2.8786	2.7599	2.6827	3.3765	3.3215	2.7416	3.1813	3.0268	2.9925	2.9716	2.6793	2.532	3.2105	3.5319	3.1807	3.0735	2.7637	3.3521	3.0254	3.1432	3.3941	4.1848
ADAMTS18	2.2509	2.0811	2.62655	2.33675	2.45045	2.79255	2.4433499999999997	2.4058	2.35115	2.39385	2.3823	2.51945	2.3668500000000003	2.3133999999999997	3.2365500000000003	2.32545	2.23075	2.28765	2.2345	2.5168999999999997	2.2398499999999997	2.55285	2.26495	2.3972499999999997	2.4448999999999996	2.3004	2.22695	2.513	2.20915	2.5138499999999997	2.45555	2.2055	2.43255	2.21045	2.46095	2.35615	2.50305	2.31575	2.64045	2.24155	2.33355	2.5137	2.27135	2.03075	2.4622	2.13305	2.2186000000000003	2.2125500000000002	2.3371500000000003
ADAMTS19	2.9051	2.86445	3.3161	2.73145	3.2739000000000003	3.51755	3.3396	2.9856	2.80355	2.7865	2.90745	2.82035	2.8679	3.0606999999999998	3.1804	3.0724	2.9931	3.58185	3.26885	2.8303	3.35145	3.3907499999999997	3.3152	3.1756	2.9829499999999998	3.0884	2.67515	3.4655000000000005	2.7534	2.7901499999999997	2.91615	2.779	2.90575	2.9548	3.3358499999999998	3.26875	3.0332	2.82775	2.9301500000000003	2.947	2.6725000000000003	2.9815	2.85485	2.7924499999999997	3.02065	2.9468	2.8584500000000004	2.9363	3.12575
ADAMTS2	2.5694	2.553	3.1472999999999995	2.6712999999999996	2.6790000000000003	2.69785	2.7268	2.6555999999999997	2.8182	2.5572	2.4637000000000002	2.52605	2.71135	2.46575	2.7493	2.5935	2.52925	2.5949	2.57815	2.5445	2.5841000000000003	2.64255	2.4406	2.8321	2.56065	2.59985	2.3957	2.65515	2.6849999999999996	2.7127499999999998	2.5863500000000004	2.61785	2.74165	2.3485	2.8612	2.58425	2.7416	2.41645	2.75655	2.6003	2.5804	2.6601999999999997	2.69515	2.5970999999999997	2.4782	2.6749	2.4605	2.7302999999999997	2.5943
ADAMTS20	2.1824	2.0707	2.61855	2.32015	2.46665	2.7211999999999996	2.4221000000000004	2.10435	2.3187499999999996	2.3259999999999996	2.46815	2.15795	2.3005500000000003	2.28205	2.27405	2.24715	2.30795	2.4158999999999997	2.31055	2.2127	2.29565	2.2366	2.2855	2.22885	2.40705	2.48425	2.18355	2.66995	2.16425	2.7289	2.4727	2.17585	2.24225	2.5562	2.4038500000000003	2.348	2.2057	2.21485	2.44205	2.25575	2.3561	2.2352999999999996	2.4236	2.55785	2.26145	2.3137	2.3800499999999998	2.30115	2.3413500000000003
ADAMTS3	2.3668	2.3965	2.4603	2.0705	2.6328	2.7024	2.5075	2.3153	2.3389	2.2296	2.3483	2.3802	2.2809	2.5939	2.8369	2.0925	2.3713	2.5147	2.2291	2.6924	2.3819	2.3215	2.3095	2.2609	2.6159	2.376	2.4523	2.9678	2.5127	2.2014	2.2994	2.0872	2.481	2.1842	2.4096	2.3547	2.4715	2.3944	2.3933	2.3329	2.4896	2.3	2.2132	2.4053	2.2674	2.456	2.2934	2.0904	2.38
ADAMTS4	2.46335	2.48455	2.9404000000000003	2.6703	3.19355	3.1213499999999996	2.7207	2.46425	2.41395	2.44525	2.8429	2.53375	2.5879000000000003	2.5163	2.87645	2.49965	2.4814499999999997	2.5709	2.6567	2.76675	2.7045	2.8608000000000002	2.2912	2.4814999999999996	2.61095	3.0328	2.7039999999999997	2.78165	2.8433	2.7935	2.9195	2.53195	2.7226	2.8883	3.0529	2.41955	2.4763	2.6403999999999996	2.918	2.26975	2.7272499999999997	2.7767999999999997	2.5646	2.81775	2.56635	2.6566	2.45485	2.5023	2.3076499999999998
ADAMTS5	3.6814	3.55295	3.4785	3.3231	3.6643	4.0529	4.0543499999999995	3.2492	4.04775	3.4788	3.98345	3.32805	3.5736499999999998	3.50635	4.70845	3.7504	3.6122	5.73375	3.22055	4.39745	3.4195	4.0332	3.5460000000000003	3.27115	4.0874500000000005	3.65585	3.57225	5.0886	4.64355	3.9939	3.8040000000000003	3.9951499999999998	3.8945	3.7024	3.3319	3.9998	3.4014	2.9465	3.6355	3.82755	2.73005	3.42195	3.95765	3.99135	3.7001	3.95575	4.2478	4.1653	4.0107
ADAMTS6	2.5052000000000003	2.27385	2.8494	2.4061500000000002	2.57045	2.79765	2.58415	2.47705	2.29875	2.71745	2.51905	2.3266999999999998	2.43845	2.4461	2.3340500000000004	2.4833	2.3499999999999996	2.6178	2.30835	2.3664500000000004	2.3807	2.2983000000000002	2.4138	2.4096	2.5349000000000004	2.7941000000000003	2.56555	2.63155	2.5050499999999998	2.4744	2.39555	2.36195	2.3402000000000003	2.4368499999999997	2.49505	2.3612	2.38295	2.56625	2.5065999999999997	2.44175	2.58595	2.3616	2.45385	2.4926000000000004	2.3800999999999997	2.29825	2.6149500000000003	2.4005	2.3747
ADAMTS7	2.1965	2.4867	2.5294	2.728	2.8613	2.8222	2.3943	2.5437	2.4388	2.5610000000000004	2.7251	2.4725	2.5492	2.4605	2.47	2.5139	2.4204	2.4118	2.3762	2.4593	2.228	2.5402	2.3467	2.3716	2.6351	2.8023	2.7941	2.3515	2.7257	2.9302	2.4330000000000003	2.191	2.326	2.2248	2.7365	2.6046	2.3324	2.2717	2.8819	2.4744	2.4432	2.4424	2.2746	2.4204	2.4537	2.4055	2.6226	2.5488	2.4151
ADAMTS8	2.2801	2.4178	2.4613	2.128	2.3741	2.3452	2.5018	2.4436	2.3333	2.5232	2.2715	2.2384	2.2936	2.3901	2.1544	2.0526	2.2801	2.4129	2.5767	2.5327	2.2958	2.4777	2.3694	2.4004	2.112	2.4608	2.3133	2.2776	1.9902	2.5561	2.2333	2.1856	2.4064	2.2457	2.3657	2.3939	2.1958	2.0037	2.4873	2.3694	2.2198	2.2318	2.4302	2.3209	2.359	2.3193	1.9595	2.3031	2.2949
ADAMTS9	3.053	2.879	3.27715	3.0412	2.7622	3.3084000000000002	3.1391	3.0699	2.8952999999999998	3.2868500000000003	3.109	2.8278	2.85865	2.95155	3.2361999999999997	2.9614000000000003	3.01355	3.2401	2.9833	3.04235	2.859	2.73515	3.10505	2.997	3.06675	2.96125	3.18095	3.2127	3.0843499999999997	2.9606500000000002	3.05755	2.9583	3.0970500000000003	2.5428499999999996	2.8723	3.0258000000000003	3.12465	2.7407500000000002	2.7489	2.8	2.8527	2.96805	2.8607	3.0257	3.0097	2.9097	3.23095	2.76565	2.72835
ADAMTSL1	2.61435	2.43985	2.56475	2.488	2.56515	2.74895	2.7639500000000004	2.4657	2.5219	2.7016	2.6792	2.4501	2.6596	2.66365	2.532	2.47455	2.4533	2.49195	2.4204499999999998	2.5518	2.3946	2.7112499999999997	2.691	2.61615	2.53885	2.74545	2.7471	2.5923499999999997	2.6281999999999996	2.8153	2.6025	2.5134	2.30435	2.4987	2.51845	2.48305	2.6005000000000003	2.6607000000000003	2.6492	2.5254000000000003	2.75755	2.73025	2.4982499999999996	2.5554	2.8404499999999997	2.57285	2.3648	2.5947	2.6195000000000004
ADAMTSL2	3.26205	3.3879	4.1251500000000005	3.46695	3.2726499999999996	3.1151	3.8301	3.4724	3.51585	3.5793	3.70685	3.5908999999999995	3.25685	3.5008999999999997	3.8487999999999998	3.7146	3.4291	3.654	3.1566	3.3861	3.2081	3.5094000000000003	3.711	3.5593500000000002	3.5961	3.4124499999999998	3.35505	3.1841	3.4641	3.66235	3.22095	3.3935500000000003	3.6045	3.5999	3.4453500000000004	3.32935	3.5050999999999997	3.45385	3.2872	3.72025	3.2015000000000002	3.26645	3.4225000000000003	3.6254999999999997	3.3795	3.42005	3.5101500000000003	3.71765	3.47075
ADAMTSL3	2.8475	1.9602	2.9117	2.8615	2.2713	2.2222	2.4728	2.4352	2.4258	2.3605	2.6134	2.2633	2.6525	2.9398	2.3868	2.1755	2.3626	2.6584	2.4559	2.3657	2.1637	2.3455	2.4077	2.6239999999999997	2.4189	2.4775	2.4756	2.5027	2.5605	2.4359	2.5609	2.7109	2.5908	2.309	2.4737	3.1941	2.7069	2.4817	2.3835	2.7134	2.3284	2.7226	2.5494	2.5294	2.3426	2.6203	2.2913	2.4609	2.1682
ADAMTSL4	2.2412	2.5659	3.1974	2.5904	2.479	2.3616	2.4684	2.5580000000000003	2.5881	2.7336	2.7327	2.7539	2.4764	2.3606	2.5727	2.3417	2.3603	2.6357	2.4299	2.4247	2.5467	2.2035	2.3583	2.5163	2.6206	2.8016	2.3706	2.5294	2.3209	2.9567	2.6430000000000002	2.5116	2.6386	2.3089	2.4117	2.485	2.4728	2.4649	2.4478	2.562	2.4092	2.4617	2.4848	2.4179	2.3219	2.4611	2.4507	2.3768	2.3414
ADAMTSL5	2.4074	2.6387	2.5927	2.7361	2.6891	2.812	2.6722	2.6308	2.5926	2.4667	2.5033	2.6601	2.6604	2.4351	2.5318	2.7457	2.3724	2.4225	2.4145	2.6635	2.4878	2.5234	2.6919	2.5112	2.5075	2.6117	2.3484	2.8942	2.7433	2.4337	2.5488	2.4406	2.5037	2.3433	2.5385	2.5537	2.4452	2.4636	2.5803	2.5418	2.7684	2.7158	2.4697	2.4567	2.307	2.4383	2.4207	2.6167	2.2934
ADAP1	5.11595	5.429399999999999	5.56765	5.60215	5.584	5.5093499999999995	5.55305	5.2532	4.9813	5.3922	5.32025	5.47525	5.752750000000001	5.1985	5.3476	5.44145	5.4052	5.1864	5.5893	5.579700000000001	5.3687000000000005	5.7444500000000005	5.4288	5.4078	4.8474	5.5602	5.38065	5.18975	5.2029	5.6586	5.4018	4.81565	4.9907	5.405200000000001	5.4221	5.0539000000000005	5.29755	5.32315	5.58615	5.13105	5.33995	5.64335	5.29295	5.2468	5.3652999999999995	5.84795	5.4696	5.39705	5.7885
ADAP1 /// COX19	4.2568	4.1055	4.0737	4.2951	4.0375	3.9761	4.0518	4.0189	3.7926	4.1033	4.0664	3.7862	4.3635	3.0589	3.512	4.2267	3.9484	3.6899	4.0976	4.4772	3.5955	4.5875	4.1749	3.7007	3.5685	4.2634	3.8179	3.8775	3.488	4.8026	4.1012	3.3382	3.7556	3.967	3.7684	3.7492	3.7973	3.6804	4.1862	3.5887	4.0177	3.8769	3.8075	4.1417	4.2779	4.5699	4.0204	3.5885	4.3012
ADAP2	5.24035	5.4431	4.8655	5.419499999999999	4.9306	4.68005	4.38655	5.2684	6.109	5.0901	4.6449	4.9874	5.4025	4.806649999999999	4.543950000000001	4.58455	5.21375	4.76235	4.8462	4.23345	4.71645	5.1044	5.65255	5.2330000000000005	4.3589	4.61295	4.8006	4.1701	5.0116499999999995	5.32045	4.54355	4.3796	4.99735	5.047700000000001	4.9358	4.8436	5.08055	4.97345	5.13955	5.3174	5.069850000000001	4.86965	5.069599999999999	5.57345	4.7945	6.0404	4.739800000000001	5.51535	4.9712499999999995
ADAR	7.2456499999999995	6.5436	6.706950000000001	6.852399999999999	6.71655	6.7867	6.788399999999999	6.3206500000000005	6.9239	6.7488	6.85	6.4983	6.5552	5.8889	6.53495	6.482150000000001	6.4254	6.8032	6.743	6.348700000000001	6.660450000000001	6.36265	6.66925	6.92075	6.3952	6.5108999999999995	6.76205	6.601800000000001	6.453950000000001	6.613250000000001	6.5928	6.37115	6.6724	6.49625	6.7096	6.162050000000001	6.645099999999999	6.75835	6.6175	7.12875	6.5988500000000005	6.6784	6.797750000000001	6.55095	6.488049999999999	6.17645	6.20195	6.6477	6.60365
ADARB1	2.8572	2.8843	3.2366	2.9823	3.1434	2.9774	3.0848	2.9681	2.81	3.1177	3.1129	3.0488	3.0503	3.2658	3.1677	2.8757	2.9839	2.8797	2.8423	2.9451	2.8843	2.9398	2.8843	3.1028	2.9063	3.0973	3.3093	3.0087	2.9241	2.9931	2.7919	3.2611	2.9105	2.7341	3.45	3.037	3.0609	2.9210000000000003	2.9674	3.0424	2.9098	2.8891	2.9903	2.9563	2.7852	2.9221	2.6236	2.9236	3.1987
ADARB2	2.2847	2.3503	2.4135	2.2366	2.483	2.4717	2.4617	2.2571	2.5382	2.4181	2.352	2.5353	2.3913	2.3988	2.3992	2.2293	2.2217	2.5877	2.4044	2.3159	2.2639	2.3963	2.5576	2.3143	2.4779	2.3576	2.3591	2.362	2.3747	2.5582	2.4362	2.3788	2.3178	2.2063	2.3294	2.3916	2.4112	2.2891	2.4295	2.3943	2.3739	2.4743	2.293	2.2497	2.992	2.3913	2.3303	2.5	2.3429
ADAT1	3.7691999999999997	4.0346	3.2824	3.5444	3.3112	3.415	3.5919499999999998	3.5892	3.8406000000000002	4.08915	3.30405	3.89795	3.80775	3.70035	3.5071000000000003	3.5736499999999998	3.8173500000000002	3.3213999999999997	3.8966000000000003	3.7773	3.4467	3.71675	3.92225	3.5109	3.4520999999999997	3.2609500000000002	3.6637	2.89285	3.6261	3.5481	3.63905	3.5687	4.0474	3.71795	3.64195	3.57425	3.8122499999999997	3.6433	3.6856	3.5123499999999996	3.9490999999999996	3.70665	3.7455499999999997	4.00225	3.6674499999999997	3.79595	3.6693999999999996	3.6565	3.87545
ADAT2	3.2717	2.7689999999999997	3.2627	2.9381	2.7804	3.7533	3.2078	3.036	3.0356	2.6525	3.7601	2.8686	3.0205	2.9129	3.5445	3.0591	2.9026	3.659	3.1002	2.8553	2.9094	3.2	3.1543	3.1682	3.3044	3.0948	3.5318	3.5584	3.3424	2.9291	2.9105	2.8105	3.4638	2.9928	3.096	2.9017	2.9074	3.3077	3.0704	3.0287	3.3992	2.8398	3.1372	2.9264	2.8441	2.5861	3.0699	2.989	2.6786
ADAT3	4.5887	4.084	4.7343	4.5751	4.3959	4.4828	5.2266	4.7196	4.0134	4.7618	4.3133	4.2848	4.5148	4.625	4.6254	4.3163	4.4098	4.1236	4.2347	4.7579	4.2647	4.0627	4.5629	4.8615	4.2237	4.6576	4.6497	4.1467	4.3801	4.2767	4.7908	3.9892	4.4403	4.2895	4.7802	4.7273	4.5107	4.2419	4.6197	4.0366	4.2684	4.6213	4.0174	4.3403	4.3155	4.5129	4.6116	4.2171	4.8499
ADC	3.6251	3.4795	3.7188	3.7748	3.5727	3.8058	3.7737	3.7651	3.4169	4.0206	3.7347	3.4497	3.4626	3.2972	3.5834	3.5899	3.6804	3.8009	3.4712	3.5212	3.6292	3.5417	3.7675	3.8704	3.4328	3.3769	3.3025	3.802	3.3152	4.547	3.5166	3.5869	3.6419	3.5978	3.3239	3.2365	3.4926	3.3003	3.2895	3.5923	3.7126	3.4902	3.909	3.3972	3.2479	3.4002	3.3421	3.5513	3.6946
ADCK1	4.7178	5.01195	4.74935	4.83515	5.0177499999999995	5.331799999999999	5.3262	5.34945	4.46495	4.9713	4.68685	5.0161999999999995	4.87975	4.62275	5.068849999999999	4.89315	4.9341	4.7067	4.94225	4.7683	4.97955	4.4712	4.453250000000001	4.8481000000000005	4.7761499999999995	5.043150000000001	5.06935	4.8829	4.99875	4.928850000000001	5.09755	4.82805	4.7379999999999995	4.993399999999999	5.253500000000001	4.84835	4.827	4.95895	4.89645	4.4691	5.0728	4.569699999999999	4.8337	4.59465	4.8549	4.6626	4.8009	4.994949999999999	4.799099999999999
ADCK2	4.5677	5.0169	4.7276	4.6683	4.9199	4.8069999999999995	4.5732	4.5122	4.7339	4.8879	4.5791	4.5607	4.7252	4.9498	4.887	4.859	4.6809	4.8325	4.77	4.7864	4.845	4.6319	4.5198	4.6214	4.9636	4.2813	4.8762	4.5022	4.7451	4.6067	4.8062	4.7775	4.5432	4.6587	4.5360000000000005	4.8194	4.8248	4.6141	4.9315	4.8202	4.5258	4.8576	4.6351	4.6007	4.5368	4.7942	4.6013	4.7662	4.614
ADCK4	6.0995	5.8526	5.7551	5.8392	5.3756	5.6166	5.5688	5.726	5.6667	5.9642	5.4011	5.5464	5.6244	5.6834	5.4138	5.8973	5.7945	5.5488	5.5473	5.561	5.8502	5.9006	5.9372	5.5552	5.792000000000001	5.8475	5.4126	5.3541	5.8389	6.0725	6.1448	5.818	5.5746	5.8014	5.5669	5.3123	5.7410000000000005	5.2965	5.5789	5.7309	5.9276	5.6388	5.565	5.4098	5.6694	5.9539	5.507000000000001	5.9485	5.973
ADCK5	4.7105	4.5802	4.5874	4.333	5.1844	5.0799	4.6188	4.3837	4.3979	4.6525	4.7373	4.4292	4.5306	4.2502	4.8854	4.4872	4.1461	4.3942	4.7071	4.1654	4.5433	5.0539	4.2727	4.6627	4.4462	4.3944	4.8782	4.7264	4.2965	4.7706	4.3986	4.2191	4.6809	4.8854	4.2315	4.6192	4.7249	4.6251	4.8615	4.3608	4.7775	4.399	4.418	4.0235	4.5092	4.9068	4.8446	4.743	4.9817
ADCY1	3.4944	3.5385	3.6773	3.3758	2.9973	3.7616	3.6622	3.4571	3.3138	3.0647	3.1487	3.0985	3.3471	3.3868	2.8408	3.285	3.1355	3.2369	3.2523	3.1255	3.3341	3.2149	3.0392	3.1247	3.1027	2.8625	3.3543	3.3074	3.5286	3.4567	3.17	3.0502	3.2578	3.1128	3.2642	3.7425	3.4683	3.7899	3.7394	3.2015	2.9971	3.2161	3.2616	3.0127	3.1958	3.238	3.5039999999999996	3.2748	3.7074
ADCY10	2.23	2.0217	2.3083	2.3407	2.1258	1.8686	2.3085	1.9824	2.3887	2.3869	2.048	2.0484	2.037	2.3075	2.2606	1.9453	1.9593	2.3905	1.851	2.0829	1.9095	2.2319	2.2069	1.9397	2.2298	2.2543	2.101	2.0252	1.9223	1.8972	2.4209	1.9606	2.1059	1.9424	2.1619	2.099	2.3792	2.2601	2.0105	2.0688	1.8519	2.1469	2.411	2.0702	2.0497	1.9981	2.3705	2.1066	2.1089
ADCY2	2.4379999999999997	2.37765	2.5011	2.49635	2.58545	2.4894499999999997	2.60935	2.45615	2.4999000000000002	2.161	2.6848	2.5981	2.5421500000000004	2.81715	2.6214500000000003	2.5611499999999996	2.3534	2.6982999999999997	2.54135	2.59345	2.55165	2.57235	2.3847	2.6707	2.6623	2.4909	2.38675	2.6851000000000003	2.6153500000000003	2.6004	2.5103999999999997	2.502	2.57735	2.3646000000000003	2.8725	2.6652	2.4463	2.4894	2.7803	2.34155	2.4742499999999996	2.4953	2.73255	2.42365	2.5176499999999997	2.4265499999999998	2.49895	2.4904	2.71835
ADCY3	5.3935	5.7727	5.9115	5.653	4.8941	6.0281	5.3612	5.3592	5.4103	4.7094	5.9182	5.1932	5.2456	5.4629	5.4176	4.8599	5.6604	4.7017	5.3646	5.3444	5.0019	5.0698	5.2995	5.4504	4.8903	4.4705	5.1675	5.6282	5.3918	5.0212	5.5653	5.4079999999999995	5.6231	4.574	5.3493	5.4897	5.5074	5.5846	5.1388	5.2692	5.8203	5.2157	5.7261	5.7408	5.3339	5.4784	4.8855	5.7519	5.1374
ADCY4	3.5462	2.9244	4.087	3.8922	3.819	3.8321	4.3305	2.7230000000000003	2.8756	2.6253	3.9084	3.3445	3.3537	3.6162	3.3313	3.2375	2.9641	3.5138	3.5105	3.6133	3.7113	2.8753	3.1163	2.852	3.2078	3.3737	3.5951	3.5858	3.4010000000000002	3.3203	2.7987	3.0380000000000003	2.9728	3.2691	3.6655	3.9069	3.3921	3.0423	2.9575	3.589	3.7408	3.5252	3.2362	3.2372	3.533	3.4227	3.5053	3.552	3.2808
ADCY5	2.3597	2.0187	2.286	2.4828	2.157	2.6931	2.1014	2.1555	2.1883	2.3155	2.1916	2.4088	2.4565	2.3861	2.582	2.1975	2.3721	2.3219	2.4834	2.3319	2.282	2.135	2.4242	2.0871	2.3111	2.3862	2.2217	2.6196	2.1335	2.2949	2.6927	2.3105	2.2786	2.0051	2.3113	2.3912	2.552	2.3447	2.3972	2.1687	2.6835	2.0272	2.219	1.9361	2.4986	2.0467	2.2319	1.9302	2.687
ADCY6	4.3516	4.5142500000000005	4.4244	4.80605	4.43305	4.6211	4.3782	4.41075	4.5031	4.75465	4.42565	4.5648	4.3858	4.41505	4.669	4.510149999999999	4.0835	4.361800000000001	4.6889	4.41955	4.53025	4.346	4.4232499999999995	4.4601	4.6301000000000005	4.693099999999999	4.6262	4.426	4.2977	4.5191	4.59995	4.50655	4.452450000000001	4.48255	4.4184	4.0393	4.38005	4.2645	4.53035	4.35595	4.6046	4.35085	4.4754000000000005	4.2693	4.42695	4.2671	4.4197	4.3356	4.47545
ADCY7	3.5406	3.7104	3.8014	4.1644	3.9177	4.07	4.1032	3.8939	4.1694	4.0528	3.7592	3.7096	4.2293	4.1266	3.9008	3.7277	4.034	3.9705	3.5757	4.3011	3.8412	3.6229	3.7844	3.8435	4.1813	4.0373	4.1627	4.117	3.6846	4.2054	4.0683	3.8683	3.8721	3.6237	4.1269	4.2205	3.4588	4.1879	3.8536	3.7591	3.9538	3.6769	3.7832	3.6849	3.8031	3.9969	3.9965	4.294	3.7887
ADCY8	1.9344	2.0340000000000003	2.4079	2.148	2.3146	2.2187	2.1777	2.2576	2.2062	2.1237	2.1909	1.9525	2.2778	2.1084	2.4562	2.0224	2.2053	1.9057	2.3784	2.0828	2.1029	2.0674	2.2883	2.5471	2.0272	2.4293	1.9494	2.0247	2.2774	2.6294	2.1544	2.2801	2.2131	1.96	2.1041	2.2761	2.3509	2.0961	2.2257	2.1399	2.26	2.1516	2.3333	2.1716	2.0985	2.1808	2.0338	2.2166	2.262
ADCY9	4.1492	3.9544	3.4085	3.3785	3.5088	3.3957	4.4547	3.6409	4.0053	3.7412	4.3761	4.2776	3.8979	3.4043	3.3710000000000004	3.8378	3.3621	4.0865	4.0746	4.4707	3.4999	3.3045	3.6439999999999997	3.7122	3.3125	3.8027	4.0185	3.6319999999999997	3.7889999999999997	4.7276	4.0534	3.7188	3.6658	3.7017	4.3405	4.1351	4.0572	3.5213	4.2501	4.0841	3.5446	3.8394	3.9848	3.6489999999999996	3.9719	3.6562	3.9828	4.0102	4.6345
ADCYAP1	2.1588	2.4189	2.4353	2.4515	2.3834	2.3346	2.3498	2.5007	2.5321	2.3114	2.4907	2.3079	2.5681	2.613	2.0611	2.2462	2.3234	2.2229	2.2945	2.3636	2.3039	2.2115	2.1932	2.4234	2.4224	2.4518	2.2538	2.7181	2.315	2.9291	2.2272	2.3839	2.5548	2.2325	2.5923	2.4865	2.2918	2.403	2.1305	2.5567	2.4495	2.3119	2.2811	2.1935	2.2626	2.4108	2.2859	2.3888	2.4411
ADCYAP1R1	2.9262	2.5077	3.1841	3.3552	2.6761	3.1394	3.1118	2.4967	2.3657	2.9287	2.7354	2.8738	2.6706	2.4917	3.0063	2.6527	3.0778	2.9803	3.213	2.8178	2.6503	2.342	2.5392	2.5674	2.7051	2.9823	2.7213	3.0675	2.4051	2.923	2.8769	2.8097	2.5756	2.5163	2.4914	3.011	2.6754	2.5869999999999997	2.6046	2.8235	2.5476	2.6731	2.6351	2.696	2.2562	2.6346	2.7948	2.5978	3.0811
ADD1	5.113	5.5132	5.4294	5.2461	4.9162	4.5083	5.3536	5.4089	5.3094	4.9805	5.0647	5.4276	5.091	4.5867	4.4888	5.5015	5.4928	4.6509	5.132999999999999	5.204	5.3761	5.3696	5.8589	5.4342	5.1383	5.7863	5.0282	4.7429	5.0169999999999995	5.3311	5.1549	5.1116	4.8544	5.4571	4.8558	5.0384	5.2704	5.205	5.6069	5.2991	5.0999	5.5737	5.3748	5.4305	5.2265	4.8665	4.7989	5.0725	5.093999999999999
ADD2	2.6496500000000003	2.52215	3.1167499999999997	2.6208	2.6007	2.87175	2.65125	2.4818	2.784	2.6986999999999997	2.6567	2.7847999999999997	2.7798	3.0149	2.6623	2.71385	2.7390999999999996	2.8455500000000002	2.5747	2.5223500000000003	2.5578000000000003	2.5326000000000004	2.5336	2.8048	2.763	2.76865	2.44875	2.6706	2.4708	2.8026	2.7249999999999996	2.7497000000000003	2.7371	2.7002	2.7946999999999997	2.54555	2.5164999999999997	2.7785	2.8720499999999998	2.9080500000000002	2.6342999999999996	2.6948	2.53955	2.65505	2.5209	2.72175	2.43065	2.66275	2.5499
ADD3	9.5985	10.0346	9.7938	9.6981	9.5277	9.6756	9.5562	9.6771	9.6626	9.894	9.7102	9.8185	9.604	9.3275	10.1335	9.6952	9.7885	10.2278	9.547	9.4646	9.7071	9.8651	9.7381	9.4502	10.1466	9.4576	9.628	10.1872	9.7943	9.7859	9.4828	10.0263	9.8948	9.6759	9.5638	9.6719	9.6132	9.9699	9.7406	9.6642	9.603	9.7403	9.758	9.4155	9.5588	9.8893	9.708	9.161	9.4461
ADH1A	3.45685	3.7026	3.62965	3.93915	3.7959500000000004	3.80755	3.5976	3.4796000000000005	3.53805	3.55225	3.91645	3.28795	3.5258000000000003	3.26655	3.6502999999999997	4.0565	3.7333499999999997	3.80275	3.6898999999999997	3.4250999999999996	3.9551	3.50765	3.4822999999999995	3.5027	3.3924000000000003	3.74605	3.3965500000000004	3.9431	3.5090500000000002	3.89315	3.38075	3.377	3.3277	3.55165	3.8085500000000003	3.4143	3.5809499999999996	3.2381	3.3313499999999996	3.48875	3.55745	3.2401	3.424	3.4217	3.0809500000000005	3.8796	3.4698	3.5839	3.3276000000000003
ADH1A /// ADH1B /// ADH1C	11.2436	11.5152	11.3578	12.0069	11.3522	11.5692	12.0846	11.9457	11.4946	10.5272	11.3558	11.5193	11.9856	10.4751	11.0705	11.9313	11.9939	11.3024	11.7895	11.4841	11.8574	11.8288	11.7038	11.6141	11.2766	11.5339	11.4801	11.5103	11.6883	11.91	11.1101	11.6789	11.5316	11.6519	11.7121	10.9015	11.9502	10.4124	10.9945	11.4729	11.8425	11.4716	11.9847	11.6743	11.6065	11.9965	10.4275	11.3854	11.3042
ADH1B	6.7246	7.1577	6.8067	4.5741	6.4928	5.7088	6.5566	6.2122	6.2525	5.7856	6.8003	6.5267	7.8809	7.0682	6.0172	5.5813	6.8447	6.2181	6.4759	6.6338	6.3386	6.6837	5.6666	5.8201	7.3684	5.9004	5.9511	6.8288	5.9757	6.2951	6.2656	5.8184	7.2878	6.3647	6.2444	6.9338	5.8742	6.4701	6.1573	6.8451	5.4503	5.8649	6.9312	6.8274	6.5532	7.1385	6.9913	8.4337	7.2685
ADH1C	11.27745	11.6252	11.1617	11.98165	11.39955	11.8719	12.0719	12.05695	11.6994	11.53195	11.5141	11.60725	11.965250000000001	10.6269	11.4239	11.919049999999999	12.2314	11.720749999999999	11.9535	11.4627	12.0788	11.969149999999999	11.86975	11.5473	11.395199999999999	11.704450000000001	11.5944	11.811499999999999	11.800550000000001	11.7159	11.18885	11.864799999999999	11.640799999999999	11.72765	11.799	10.8328	12.0481	10.51265	11.12765	11.626149999999999	11.8799	11.55045	12.06805	11.50915	11.57845	12.11275	10.431249999999999	11.21685	11.3171
ADH4	2.6365	2.2295	2.8365	2.5423	2.0966	2.4548	2.9966	3.2539	2.1883	2.5462	2.5263	2.8332	2.6013	3.0411	2.3201	3.3814	3.1992	2.4728	2.7054	2.9848	2.3345	2.4393	2.7223	2.2059	2.3642	3.2641	2.2062	2.6759	2.6914	3.0077	2.1854	2.1656	2.3541	2.4544	2.7587	2.6891	2.4807	2.1987	2.4318	2.3571	3.1892	2.6395	2.1587	2.6897	3.1801	2.4184	2.202	3.0534	2.6559
ADH5	8.6451	8.3081	7.826700000000001	8.3112	7.99925	8.10985	8.0718	8.5193	8.33955	8.19705	8.3232	8.27755	8.3521	7.8735	8.2089	8.261949999999999	8.6451	8.21635	8.10355	8.44195	8.5473	8.5196	8.37745	8.1648	8.30715	8.11635	8.228750000000002	8.6202	8.58155	7.90105	8.386600000000001	8.3152	8.45855	8.255849999999999	8.35115	8.1507	8.01025	8.11085	8.24265	8.4895	8.85135	8.26895	8.2786	8.2489	8.3369	8.4373	8.1335	8.1029	7.84615
ADH6	3.8837	5.2847	3.3298	4.5924	4.3539	4.6234	4.7753	4.9488	4.1177	3.8903	4.5607	4.6616	5.1352	3.7583	4.455	4.8115	4.5072	4.0087	4.9747	4.9526	4.8757	5.4689	5.395	4.5573	4.1174	3.9010000000000002	4.5892	3.8313	5.0748	4.8906	4.6549	4.7929	4.9003	4.1172	4.2389	3.9368	4.9868	4.1927	4.6764	4.2798	3.7384	4.6981	4.6228	4.5436	5.0843	5.1469	5.0282	4.39	5.1648
ADH7	2.1779	2.1803999999999997	2.3775000000000004	2.4381500000000003	2.3745000000000003	2.2687	2.4126000000000003	2.7938	2.3549499999999997	2.3932	2.4833499999999997	2.18705	2.2605500000000003	2.2807000000000004	2.45655	2.4268	2.3805500000000004	2.34255	2.3991	2.1761999999999997	2.3532	2.33035	2.502	2.6031	2.64365	2.3726000000000003	2.4023000000000003	2.4358	2.3438499999999998	2.5859	2.48685	2.55695	2.21285	2.2379	2.451	2.23125	2.34425	2.43385	2.41685	2.4831000000000003	2.35485	2.12875	2.4486	2.1378500000000003	2.2516	2.2476	2.30315	2.28625	2.3274999999999997
ADHFE1	2.8433	3.1715	3.1096500000000002	3.1173	2.97895	3.6446500000000004	3.34425	3.08835	3.0927	3.12125	3.2923	3.1085000000000003	2.9742499999999996	2.8209	3.3765	3.31635	2.9398999999999997	3.2090500000000004	3.12485	2.9154	2.95345	2.76735	2.8381	2.8893	3.10565	3.14735	3.3796999999999997	3.32725	3.17915	3.2622	3.0782	3.2287999999999997	2.80375	3.0144	3.07045	2.7845	3.0124	2.8754	3.01795	3.27065	2.84345	3.04685	2.88395	3.06705	3.0674	2.9541500000000003	2.8977000000000004	2.6394	2.9898499999999997
ADI1	8.2977	8.625	8.808	8.9378	8.2782	7.591	8.4963	8.6813	8.6603	8.5537	7.5057	8.4021	8.4662	8.4241	7.6969	8.4486	8.5006	7.7757	8.8965	8.4455	8.5527	8.3932	8.8215	8.668	8.7844	8.3629	8.6906	7.6961	8.3295	8.2486	8.9002	8.5349	8.8304	8.8075	8.198	8.8293	8.6948	7.9621	8.4305	8.4724	8.722999999999999	8.9231	8.2508	8.6376	8.2304	8.9021	8.7062	8.6251	8.9873
ADIG	1.9814	2.2631	2.3369	2.3594	2.2453	2.5808	2.3884	2.0704	2.1121	2.1582	2.0139	2.1953	2.3821	2.41	2.063	2.1961	2.1417	2.2147	2.061	2.1481	2.0736	2.1873	2.1718	2.2102	2.3303	2.443	2.0571	2.2909	2.2269	2.2835	2.3665	2.137	2.0604	2.2063	2.3344	2.2911	2.5816	2.31	2.5816	2.2126	2.235	2.2063	2.287	2.1758	2.2434	2.2329	2.3156	2.1033	2.1558
ADIPOQ	2.5822	2.38015	2.86145	2.6399	2.6191	2.5464	2.46845	2.5332999999999997	2.3119	2.50325	2.6169000000000002	2.50325	2.3355500000000005	2.78405	2.4777500000000003	2.5105500000000003	2.4285	2.57055	2.4798999999999998	2.73015	2.5727	2.49345	2.3193	2.4862	2.4834	2.9193	2.5433	2.52665	2.7134	2.80035	2.38355	2.61895	2.62495	2.4846500000000002	2.5016	2.4083	2.5801	2.4264	2.5889499999999996	2.6367000000000003	2.6515	2.54465	2.3988	2.8888	2.556	2.5683499999999997	2.5166000000000004	5.8911999999999995	2.46115
ADIPOR1	6.443350000000001	6.5793	6.6228	6.96355	6.49615	5.8541	6.5923	6.5306999999999995	6.3992	6.3498	6.0273	6.5962	6.48	6.12315	5.2492	6.670299999999999	6.5348500000000005	5.7714	6.6732	6.53445	6.4559	6.5632	6.79225	6.72545	6.52405	6.47265	6.1566	5.81495	6.4051	6.52695	6.5197	6.51865	6.348050000000001	6.58615	6.5129	6.5704	6.632149999999999	6.4025	6.3673	6.48095	6.43275	6.547	6.374549999999999	6.7641	6.5674	6.76485	6.370950000000001	6.6758500000000005	6.72705
ADIPOR2	7.3223	7.1765	7.25375	7.2586	7.4256	7.10745	7.266	7.56925	6.9392	7.9583	7.40305	7.3585	7.2889	7.21175	6.8416999999999994	7.36655	7.1081	7.2949	7.4277999999999995	7.3641	7.2371	7.3627	7.53515	7.4666999999999994	6.99355	7.27755	7.3942499999999995	7.26465	7.34345	7.63275	7.35675	7.40915	7.3721499999999995	7.4818999999999996	7.09435	7.3863	7.3603000000000005	7.23785	7.18075	7.0459000000000005	7.01265	7.50205	7.7675	7.5692	7.2988	7.22795	7.3581	7.346399999999999	7.86155
ADK	5.16905	5.62585	4.35695	5.0141	5.67445	5.8685	4.9154	6.07985	5.0065	4.6753	5.37965	5.34215	5.148	5.716849999999999	5.2761	5.74765	5.6758500000000005	5.9695	5.9109	5.2041	5.56665	5.56335	6.6732499999999995	4.6584	5.0751	5.3043000000000005	5.20045	5.6955	5.1272	5.0464	4.9901	4.9878	5.41885	4.75875	5.59555	5.5264	5.2742	5.42455	4.6179	4.5628	5.43395	5.5914	4.44765	5.470599999999999	5.831949999999999	5.36625	4.7586	5.37295	5.5992
ADM	8.6659	7.9748	9.1304	7.6354	7.9664	7.7556	8.0284	7.8898	7.8404	7.8611	7.9112	8.2861	7.2934	8.9335	7.7714	7.0776	7.3629	7.7355	7.4444	7.1012	8.0502	7.2392	8.2291	7.9584	9.6137	7.8937	7.986000000000001	8.1105	7.8803	7.2684	7.6848	7.3749	8.2033	7.624	8.361	8.6637	7.9587	8.5026	7.724	8.4171	7.7049	7.7589999999999995	7.7946	7.4842	7.9337	7.4068	8.3281	7.8203	7.9277
ADM2	3.0175	3.4764999999999997	3.3494	3.20285	3.4596999999999998	3.8274	3.6206	3.3672	3.567	3.7141	3.2706	3.5145	3.23065	3.44335	3.19975	3.1628	3.081	3.2236000000000002	3.0797	3.2395500000000004	3.12395	3.2181499999999996	3.3437	3.25305	3.33085	3.34795	3.25	3.30215	3.25275	3.7725999999999997	3.4885	3.5360500000000004	3.2079	3.26605	3.1367000000000003	3.43745	2.9923	3.2333	3.1218500000000002	3.3377499999999998	3.3178	3.41805	3.30795	2.97815	3.10195	3.3756500000000003	3.45175	3.2525500000000003	3.1592000000000002
ADNP	8.0892	8.3085	7.7338	7.7316	7.9124	8.505	7.7901	7.8996	8.2325	7.937	8.3779	8.1924	8.0308	7.9616	8.6546	7.9295	8.2998	8.8875	8.2037	8.3727	8.1416	8.0171	7.9887	7.8364	8.2845	8.1051	8.2001	8.549	8.09	7.5603	8.1342	8.4309	8.3499	8.362	7.9801	7.7775	7.9911	8.3195	8.2484	8.4155	8.3251	8.3576	8.2791	7.9047	8.3544	8.0412	8.2496	7.7588	8.0404
ADNP2	6.15045	5.81595	5.6051	6.0120000000000005	5.64625	5.5777	5.6800500000000005	5.5289	5.8507	5.618	6.37325	6.1005	5.919449999999999	5.571	5.43995	5.694649999999999	5.998099999999999	5.89115	5.8833	6.12155	5.9258	6.08925	6.17515	5.65015	6.0177	5.6560500000000005	5.9582999999999995	5.7337	5.6041	5.6074	5.8884	6.05975	5.7745999999999995	5.7963000000000005	5.8365	5.587949999999999	5.8909	6.00065	5.8093	5.7943	5.77545	5.857799999999999	5.925	5.9416	5.707800000000001	5.797750000000001	6.11115	5.880599999999999	5.690799999999999
ADO	6.6556	6.8711	6.3047	6.4076	6.4658	7.189	6.0254	6.4274	6.7052	6.2387	6.8461	6.4906	6.7955	6.6771	6.9703	6.379	6.65	7.0547	6.5545	6.7396	6.4933	6.9049	6.6512	6.4424	6.7466	6.2853	6.556	6.9044	6.3979	6.7166	6.5693	6.6011	6.9101	6.7271	6.4079999999999995	6.4797	6.5005	6.682	6.7627	6.4586	6.3291	6.6647	6.5647	6.6981	6.6166	6.5138	6.7818	6.7410000000000005	6.5707
ADORA1	2.34	2.4434	2.6686	2.5188	2.5380000000000003	2.6664	2.4042	2.5302	2.7898	2.5806	2.7339	2.3893	2.4106	2.4498	2.5362	2.2494	2.6085	2.7358	2.529	2.6114	2.3815	2.5701	2.6678	2.5831	2.9719	2.7806	2.7252	2.3881	2.5234	2.4349	2.6265	2.3868	2.5573	2.6207	2.4128	2.6679	2.274	2.3381	2.6851	2.7089999999999996	2.4931	2.49	2.6739	2.6378	2.5584	2.525	2.6183	2.8517	2.5824
ADORA2A /// CYTSA	3.1199000000000003	2.7313	3.11455	3.14325	3.0071000000000003	3.3225499999999997	2.8461	2.6754	3.08835	2.98665	3.1686	3.1227	3.4118500000000003	2.8402	2.98745	2.958	3.136	2.9213	3.1390000000000002	2.80115	3.17385	2.7521500000000003	2.7699	2.7586500000000003	2.96195	3.0463	3.0828499999999996	3.0285	3.0286	2.8931	2.9541	2.80695	3.0304	2.9463	3.05315	2.68275	3.31845	3.12735	2.8945	3.03295	3.31665	2.6521999999999997	3.2325	3.4642	2.91835	2.80485	2.92425	3.2972	2.73835
ADORA2B	8.611	7.9255	7.5474	8.8297	8.4715	8.2411	8.5771	9.1254	8.6211	8.8429	8.9889	8.6241	9.1229	6.7645	7.8873	8.7123	8.1748	8.5595	8.9483	9.3421	8.2043	9.1485	8.9377	8.5641	6.8155	8.5544	8.3735	8.3424	8.7835	8.9887	8.5891	8.5552	8.6616	8.5444	8.3385	5.7916	9.082	6.4617	8.9159	8.8726	8.5179	8.6584	8.7259	8.3148	8.7885	8.7152	7.5526	8.231	8.5671
ADORA3	4.1165	4.0611999999999995	3.19385	4.3017	4.0175	3.7601	3.4284	4.0964	5.4558	4.6160499999999995	4.20225	3.6559500000000003	5.12875	3.56245	4.3115000000000006	4.1709499999999995	3.6451000000000002	3.70575	4.5737	4.7346	3.6170999999999998	4.47825	4.0061	4.09755	3.1502499999999998	3.44805	4.0243	4.15295	3.9418499999999996	3.65615	3.635	4.9270499999999995	5.418900000000001	3.7339	3.7069	4.1459	4.30385	3.9093	4.19165	3.4628499999999995	3.89775	4.2809	3.5177	5.2841000000000005	4.008900000000001	4.42635	3.5407	3.83225	3.2609500000000002
ADPGK	3.8788	3.2273	3.7141	3.5054	3.1756	3.0372	3.0429	3.3021	3.8285	3.9311	3.3632	3.4513	3.511	3.8356	3.1447	3.2310000000000003	3.5182	3.4776	3.3672	3.2051	3.6445	3.3785	3.6949	3.591	3.2956	2.6611	3.1003	3.4545	3.0921	3.0928	3.2198	3.7439999999999998	3.9484	3.3537	2.7664	3.7581	3.4829	3.38	3.6391	3.135	3.2619	3.3416	3.3674	4.1136	3.4263	3.3358	3.5561	4.1421	3.5411
ADPRH	2.6897	2.3448	2.603	2.4259	2.1741	2.3117	2.3435	2.0414	2.4388	2.0475	2.253	2.2808	2.1244	2.2432	2.2738	1.9975	2.1234	2.3890000000000002	2.5263	2.1635	2.4004	2.1181	2.0849	2.2044	2.2395	2.6688	2.3345	2.6273	2.2802	2.3978	2.1085	2.5472	2.1466	2.4302	2.4386	2.2464	2.2671	2.1311	2.3857	2.3918	2.175	2.2722	2.2585	2.8121	2.2028	2.6221	2.4127	2.7799	2.1815
ADPRHL1	4.0252	4.2472	4.3271	4.5192	4.2936	4.0637	4.4851	4.4208	4.1044	4.7603	4.0721	4.2597	4.1049	3.7001	4.4422	4.3217	3.7393	3.9181	3.9211	4.4625	4.0631	4.0967	4.0137	4.5111	4.6347	3.9263	4.218999999999999	4.0542	4.2539	4.6274	4.2154	4.204	4.2842	4.2776	4.0188	4.284	4.4021	3.9007	4.7684	4.3979	4.6951	4.5078	4.5351	3.9824	4.5546	4.2469	4.8185	3.8207	4.5703
ADPRHL2	6.268000000000001	6.034649999999999	6.20355	6.26445	6.19275	5.6036	6.0085999999999995	5.953200000000001	5.94345	5.6227	5.8671500000000005	5.968	6.176399999999999	5.8544	5.6236	6.15545	5.99865	5.672499999999999	6.1034500000000005	5.851850000000001	5.94475	5.9697	6.04815	6.15365	5.84935	5.747450000000001	6.139749999999999	5.6574	5.9234	6.1168	6.16735	5.67195	5.73915	5.785299999999999	5.87815	6.1929	5.9971	5.769299999999999	6.15615	5.93945	5.96535	5.848050000000001	6.0265	6.3009	5.9357	6.181850000000001	6.1225000000000005	6.14555	6.31795
ADRA1A	2.4673	2.7365	2.9427	2.7974	2.8017	2.8865	2.7463	2.4546	2.7154	2.8023	2.7548	2.5505	2.6291	2.6831	2.6318	2.6112	2.6554	2.8814	2.563	2.7822	2.5641	2.6344	2.5454	2.5182	2.8742	2.8324	2.6315	2.8035	2.7147	2.7623	2.6653	2.6444	2.6465	2.6113	3.0023	2.4246	2.7961	2.6706	2.461	2.3954	2.8013	2.7801	2.6225	2.5448	2.7132	2.6037	2.463	2.6682	2.6297
ADRA1B	2.1071	1.8919	2.2024	2.2134	2.1277	2.1393	2.6218	2.0688	2.0649	2.2676	2.403	2.2247	1.9203	2.1191	1.9766	2.1239	1.9299	2.226	2.2153	2.0668	2.0644	2.501	2.0117	2.2817	2.2072	2.3611	2.0142	2.0962	2.0372	2.0102	2.0018	2.1734	2.2881	2.4217	2.8255	2.0046	2.3941	2.1978	2.1953	2.2554	2.21	2.1664	2.2801	1.9397	2.1786	2.1714	1.9931	1.9895	1.9323
ADRA1D	2.37865	2.4538	2.4218	2.4906499999999996	2.3706500000000004	2.4669499999999998	2.65475	2.4673	2.30185	2.5572	2.6908	2.44935	2.31975	2.44715	2.57275	2.5637	2.24325	2.5999	2.327	2.463	2.2584	2.59585	2.3665000000000003	2.4124	2.6843	2.63265	2.3721	2.32165	2.48645	2.5138	2.48055	2.5136	2.40975	2.3353	2.2559	2.2899000000000003	2.3765	2.4074	2.7201000000000004	2.5097	2.7148000000000003	2.4112	2.331	2.3854499999999996	2.2008	2.28355	2.8137999999999996	2.5084999999999997	2.3897000000000004
ADRA2A	6.1858	7.9924	5.1372	8.7051	7.6734	8.5091	8.487	8.4012	7.7119	8.5965	8.838	8.4097	8.8625	5.8566	7.5117	8.9738	8.4515	8.3453	8.0832	8.0538	8.4782	8.6745	8.61	8.5101	6.4292	8.622	7.8637	8.429	6.9669	9.105	7.4506	8.0044	7.4717	7.7192	9.0611	5.8058	8.8448	6.496	8.3692	8.1719	8.1597	7.7258	8.6195	7.1441	8.0122	8.5812	6.4929	7.4979	7.5821
ADRA2B	2.9084	2.9508	3.7617	3.4198	3.4004	3.4192	3.3965	3.0314	3.0366	3.6195	3.2027	3.0488	3.3437	3.155	3.3796	3.3668	3.0162	2.9519	2.9754	3.1093	2.9649	2.8012	3.1226	3.648	2.8754	2.9935	3.0361	2.9209	3.1225	3.5949	3.475	3.0448	3.2762	2.8922	2.8441	3.2383	2.8379	3.1495	3.4618	2.8863	3.1726	2.9989	3.5198	3.3101	3.2348	2.7923	3.0569	3.0727	3.1794
ADRA2C	3.0913500000000003	2.85435	3.72695	3.3385	3.06395	3.0538	3.51565	2.9581999999999997	3.30895	3.44275	3.2597	3.0458499999999997	3.52215	3.3557	3.1737	3.1054500000000003	3.21645	2.93365	2.6746499999999997	3.3514	3.3344500000000004	3.01105	2.9909499999999998	3.01545	3.44565	3.53285	2.7774	2.8484	3.0935	3.6388	3.18285	3.15085	3.02175	3.1397500000000003	3.0469	3.02295	2.6877500000000003	3.1725	3.2487	3.1314	3.26865	3.0061	3.10665	3.2252	2.8763	3.1085000000000003	3.1042	3.23535	2.92035
ADRB1	3.30615	3.30375	3.4593999999999996	3.1792	3.42785	3.4954	3.7659000000000002	3.5629999999999997	3.49815	2.9039	3.93195	3.86665	3.9680999999999997	3.5116500000000004	3.7047	3.16805	3.4198	3.6880499999999996	3.22825	3.93365	3.5864000000000003	3.80375	3.1666499999999997	3.53445	3.80455	3.5713	3.1117	3.8233	3.9812000000000003	3.4445	3.68845	3.7178	3.6821	3.0715	3.3639	3.54405	3.40085	3.5103999999999997	3.33915	3.80605	3.5017000000000005	3.32295	3.34415	3.4423	3.9444	3.7226500000000002	3.24725	3.29315	3.6025
ADRB2	4.2844	4.4715	4.9859	4.4023	4.1855	4.0674	3.9227	4.5313	4.9226	4.0166	4.8195	4.6731	4.5776	4.4042	4.8679	3.8662	4.6022	4.4932	4.1796	4.5914	4.3407	4.0162	4.122	4.3062	4.5398	4.4581	4.6128	4.5102	4.2852	4.5041	4.4601	4.4227	4.598	4.1515	4.5354	4.5125	3.9782	5.1038	4.8595	4.3578	4.6507	4.8488	4.495	4.7541	4.4942	5.1316	4.0021	4.7734	3.7157
ADRB3	2.4650999999999996	2.6140499999999998	3.0218	2.4189	2.5385	2.57765	2.62805	2.5255	2.6093	2.7024	2.73575	2.56175	2.37305	2.624	2.8118	2.8006	2.6826	2.7673	2.4489	2.70565	2.5509	2.7228	2.4375	2.68895	2.7483500000000003	2.5206999999999997	2.3563	2.6248500000000003	2.7493	2.7506	2.70125	2.7069	2.70415	2.70395	2.98745	2.62035	2.7641	2.519	2.6386000000000003	2.52135	2.7577499999999997	2.4581999999999997	2.62335	2.4728	2.59605	2.6045	2.5232	2.45395	2.6627
ADRBK1	4.01085	3.93035	4.07025	4.72655	4.20595	3.9271000000000003	4.2376000000000005	3.9663500000000003	4.19505	4.1835	3.4034	4.20165	4.2501999999999995	3.8981000000000003	3.6746	4.2421500000000005	4.16955	3.70875	4.51065	4.07495	4.2120999999999995	3.7998000000000003	4.31335	4.0969999999999995	3.6341	3.8834999999999997	4.3693	3.7	3.87545	4.52245	4.13245	3.8047	4.0840499999999995	4.21765	4.1881	4.2527	3.6824	4.326700000000001	3.886	3.6647499999999997	4.2165	4.1388	4.09685	3.9979	3.9597499999999997	4.0853	3.93345	4.33985	4.4064
ADRBK2	2.5208	2.5412	2.7391	2.3304	2.5656	2.7475	2.2862	2.5955	2.5881	2.5398	2.4975	2.5753	2.4813	2.4703	2.6049	2.4479	2.7494	2.3654	2.5519	2.3608	2.4869	2.5475	2.5649	2.6173	2.7419	2.4547	2.6013	2.4604	2.4079	2.6997	2.6164	2.316	2.7376	2.7712	2.6126	2.62	2.5706	2.6159	2.5963	2.5069999999999997	2.7189	2.6499	2.5478	3.1146	2.6316	2.3499	2.588	2.7033	2.2839
ADRM1	7.1447	6.9859	7.4745	7.3258	7.316	6.5985	7.1013	7.1118	6.9846	7.2356	6.9292	6.9662	7.6127	7.2097	6.8352	6.8899	7.1339	6.6564	7.4438	7.0446	7.1011	7.1166	7.4556	7.1065	6.9715	7.0239	6.9427	6.6797	7.0435	7.5920000000000005	7.1739	6.7538	6.9688	7.0459	7.2577	6.9271	7.0471	7.0488	7.1815	6.917000000000001	7.2145	7.1052	7.1082	7.125	6.8984	7.4563	7.0599	7.6447	7.3909
ADSL	5.168850000000001	5.38875	5.0769	5.26125	5.09315	5.03465	4.7708	5.0233	5.11985	4.97985	4.71755	5.04065	5.2818	5.15955	5.074	5.01155	5.1981	4.9252	5.1385000000000005	5.06415	5.06645	5.144299999999999	5.050400000000001	5.152799999999999	5.13675	4.8193	5.0150500000000005	4.77515	5.2075	5.0243	5.2307999999999995	5.2015	5.1515	5.2309	5.20115	5.0503	5.1579	5.1251999999999995	5.26915	5.02315	5.1777	4.9476	4.96585	5.140700000000001	5.178100000000001	5.2919	4.98125	5.3684	5.023
ADSS	7.5227	7.8888	7.0554	7.4923	7.672000000000001	7.1592	7.5777	7.3825	7.7592	7.1441	7.0373	7.7676	7.5699	7.317	7.3054	7.5752	7.7467	7.2219	7.6752	7.8128	7.5043	7.3819	7.5057	7.4093	7.4452	7.6683	7.4352	7.5389	7.7123	6.9101	7.6664	7.6473	7.7311	7.7171	7.6966	7.3545	7.7008	7.6747	7.4553	7.716	7.7841	7.6565	7.6934	7.6865	7.8004	7.5139	7.5769	7.9019	7.6476
ADSSL1	3.2842	3.8764	4.6761	3.449	3.6024	3.7203	3.6477	4.211	3.4182	3.6494	3.2683	3.8846	3.9930000000000003	3.967	3.9237	4.077	4.0280000000000005	3.1203	3.9477	4.2081	3.9677	3.1725	3.0115	3.1614	3.7892	3.8977	3.1577	3.7931	3.475	3.6361	3.6612	4.0494	3.7241	4.0638	3.66	4.0192	4.0919	3.3284	3.7395	3.8783	3.9761	3.3528	3.3825	4.1026	3.9869	4.1517	4.6958	3.6016	3.8492
AEBP1	6.4985	6.2558	7.077000000000001	6.2046	6.2632	5.8953	6.0686	6.0252	6.3987	6.6715	6.7179	6.3678	7.0401	6.3677	6.0582	5.5312	6.3013	5.8451	6.0291	6.0293	6.0272	5.8274	6.077000000000001	5.9298	6.5056	5.7637	5.9919	6.369	6.0229	6.9713	5.8178	6.4554	6.1433	5.6618	5.983	6.2688	6.1994	6.0135	6.5292	6.8077	5.9065	5.859	5.9228	6.3443	6.5024	6.5029	5.9535	6.6913	6.2984
AEBP2	2.5046	3.0678	2.4679	2.544	2.9216	2.8905	2.7628	2.4548	2.5975	2.9355	2.98	2.8292	2.6605	2.4759	2.958	2.8125	2.9466	3.5973	2.4126	2.8111	3.0106	3.002	2.78	2.2569	2.9494	2.9863	3.1164	3.2957	3.0825	2.4005	2.6214	2.5526	2.932	3.0037	2.7277	2.8415	2.7359	3.0912	2.6399	3.0093	2.9014	3.0079	2.8621	2.5625	2.4367	2.7489	2.9257	2.2981	2.7922
AEN	5.1973	3.8712	4.4579	4.7571	4.6787	4.3602	3.8417	4.9094	4.5296	4.2167	4.3375	4.2471	5.1048	4.6834	4.6172	4.4336	4.8221	4.5828	4.6039	4.5243	4.4733	4.7764	4.8385	4.5426	4.3064	3.6904	4.436	4.561	4.6851	4.3792	4.5415	4.3641	4.2882	4.5858	4.1217	5.0267	5.0213	4.6104	4.3699	3.6949	4.3424	4.4022	4.0164	4.713	4.2684	4.8688	5.1085	4.9599	4.7487
AES	8.352	8.3433	8.8773	8.4028	8.7872	8.9552	8.716000000000001	8.586	8.3351	8.6775	8.0781	8.7711	8.6571	8.3435	8.4582	8.7914	8.3383	7.817	8.7849	8.504	8.6282	8.4551	8.6591	8.4933	8.7118	8.6276	8.7539	7.9484	8.8429	8.3407	8.7672	8.2655	8.2293	8.692	8.8664	8.677	8.6185	8.7106	8.7686	8.3228	8.8575	8.6117	8.8274	8.7439	8.7391	8.8766	8.3445	8.8702	8.1878
AFAP1	4.24995	4.93145	4.6930000000000005	5.254849999999999	4.7155000000000005	4.7008	4.6432	5.1053	4.6295	4.7384	4.5323	4.9047	4.79045	4.5146	4.5802499999999995	4.5038	4.5335	4.5561	4.77295	4.5614	4.7157	4.76175	4.4998	4.5282	4.93555	4.75145	4.8688	4.7663	4.51295	4.8822	4.5691	4.81105	4.3936	4.732	4.58875	4.64265	4.7123	4.70625	5.1959	4.9505	4.62265	5.07925	4.6196	4.58575	4.72685	4.518	5.0145	4.48525	4.9112
AFAP1L1	2.35335	2.3918999999999997	2.4720500000000003	2.58605	2.4135	2.165	2.59145	2.3131500000000003	2.3305	2.4739500000000003	2.3568	2.29215	2.43335	2.40785	2.44405	2.31395	2.3316999999999997	2.364	2.4044	2.56595	2.2885999999999997	2.32605	2.0846999999999998	2.37865	2.2785	2.3287	2.30475	2.3076499999999998	2.3084	2.33235	2.25155	2.1947	2.3435	2.2977999999999996	2.23135	2.38365	2.327	2.0957	2.36885	2.2192999999999996	2.45765	2.38375	2.3548	2.3559	2.38865	2.2122	2.3415999999999997	2.3915499999999996	2.25525
AFAP1L2	3.2164	2.9923	3.3681	3.4334	2.8385	2.9189999999999996	3.3957	3.0191	3.1294	3.1889999999999996	3.333	3.0954	3.0114	2.8743	3.5068	3.1775	3.2172	3.0955	3.2735	2.8445	3.0045	3.2854	3.0361	3.1617	3.0015	3.4059	2.7579	3.4716	3.306	3.2347	3.2999	2.7532	3.0660000000000003	3.0647	3.2943	3.0322	3.4211	3.3912	3.3369	3.1931	2.9929	3.1259	3.1732	3.3079	3.1371	3.0848	3.1463	2.7555	3.2880000000000003
AFF1	2.9117	2.8074	2.4988	2.6034	2.5659	2.5723	2.7941	3.0952	2.4616	3.1377	2.7913	2.633	2.2359	2.9034	2.8195	3.1873	2.5435	2.5119	2.5245	2.6519	2.9376	2.5852	2.878	2.6266	2.6512	2.5068	2.5203	2.7065	3.0767	2.6292	2.8365	3.2414	2.7437	2.7192	2.7798	2.7869	2.7309	2.6660000000000004	2.6246	2.8934	2.4225	2.7225	2.8632	2.3664	3.1095	2.5035	2.7455	2.2479	2.5991
AFF1 /// MLL	2.0754	2.2999	1.9829	2.2757	2.1782	2.4375	2.3057	2.5507	1.9752	2.7518	2.3695	2.0343	2.0915	2.0934	2.292	2.4898	2.1982	2.0784	2.5281	2.099	1.9585	2.2206	2.3337	1.9893	2.028	2.1808	2.408	2.0199	2.1233	2.2655	2.2328	2.351	2.1522	2.2429	2.4618	2.3377	2.3741	2.5041	2.383	2.1634	2.1216	2.3538	2.1689	2.0689	2.2235	2.2262	2.6162	2.2032	2.3875
AFF2	2.2547	2.248	2.4993	2.452	2.0936	2.3622	2.4175	2.2007	2.4264	2.2242	2.3439	2.1742	2.5252	2.3907	2.4377	2.3526	2.2452	2.4198	2.2372	2.1836	2.5198	2.241	2.2444	2.404	2.5784	2.7076	2.2112	2.478	2.3422	2.3361	2.5169	2.4083	2.3537	2.3458	2.4564	2.1151	2.4198	2.1949	2.2736	2.3359	2.3764	2.1121	2.3998	2.2858	2.3024	2.2675	2.2336	2.3385	2.3765
AFF3	2.71525	2.7655000000000003	3.02475	2.51945	2.7628	3.4229000000000003	2.3369	2.56055	3.1426999999999996	2.61045	3.03385	2.3551	2.887	2.7074499999999997	3.2346500000000002	2.48095	2.86015	2.97555	2.53655	2.5799000000000003	2.92075	2.4637000000000002	2.3350999999999997	2.5365	3.06205	2.57945	3.4341	3.3716	2.7485	2.7455499999999997	2.4575	2.5952	2.6245000000000003	2.79235	3.37915	2.56325	2.6624499999999998	2.95595	2.9702	2.8704	2.3903	2.6917	2.95385	3.7876	2.51355	2.6931	3.0753500000000003	3.3037	3.05865
AFF4	3.5754	3.3451	3.0684	3.34445	3.3398000000000003	3.1456999999999997	3.3993	3.3479	3.07555	3.37775	3.4942	3.28885	2.92615	2.8743	2.9273499999999997	3.1305	3.0374499999999998	3.0919	3.11605	3.1552499999999997	3.06445	3.7013	3.61355	3.2471499999999995	3.0448	3.3145	3.70205	3.4795499999999997	3.54685	3.11875	3.25155	3.40735	3.28805	3.1904500000000002	3.03845	3.2827	3.2399500000000003	3.247	3.46215	3.30075	3.10575	3.52785	3.4964	3.19625	3.50225	3.04195	2.86795	2.9956	3.2691
AFG3L2	7.375	7.7591	7.1749	7.859	7.7566	7.3572	7.7941	7.6072	7.2851	7.5989	7.4755	7.5631	7.7208	7.1054	7.6565	7.6476	7.4401	7.0747	7.632000000000001	7.4708	7.6811	7.4882	7.5432	7.5735	7.4673	7.162999999999999	7.6591	7.2881	7.7027	7.8297	7.93	7.3617	7.8276	7.5603	7.505	7.1694	7.5229	7.5297	7.7896	7.3443	7.8173	7.6791	7.5247	7.6794	7.5513	7.7068	7.474	7.5196	7.9308
AFM	2.2671	2.2056	2.3312	2.2904	2.2168	2.6014	2.3908	2.307	2.4815	2.1696	2.5144	2.3257	2.3055	2.1054	2.6796	2.5101	2.3039	2.4505	2.1209	2.4071	2.1015	2.2563	2.3165	2.3819	2.221	2.5372	2.4129	2.5342	2.3793	2.5786	2.3709	2.4088	2.5554	2.4193	2.4878	2.2098	2.441	2.5155	2.2553	2.9021	2.2916	2.4131	2.7177	2.3512	2.3285	2.0905	2.1657	2.4051	2.3818
AFMID	3.16375	3.2718499999999997	3.40725	3.59695	3.1126	3.2609500000000002	3.3888499999999997	3.0907999999999998	2.9792	3.2441	2.9951999999999996	3.3135000000000003	3.29175	2.8354	2.74275	3.35555	3.0747999999999998	3.0555000000000003	3.1736000000000004	3.28195	3.3386	3.21675	3.33645	3.1944999999999997	3.13365	3.2223499999999996	3.419	3.26195	3.3499	3.8467000000000002	2.9531	3.2685500000000003	3.3434999999999997	3.35665	3.71215	3.0928	3.29415	3.1007	3.2663	3.4166499999999997	3.2023	3.05225	3.13115	3.2759	3.33175	3.5095	3.5282	3.3997	3.3287500000000003
AFP	2.15565	2.1542000000000003	2.6082	2.4876	2.0919	2.3059000000000003	2.15695	2.20155	2.1832000000000003	2.09125	2.308	2.1883	2.2306999999999997	2.0848	2.465	2.4011	2.29615	2.15415	2.33315	2.359	2.27015	2.1646	2.0707	2.31205	2.23605	2.30625	2.5086500000000003	2.4002499999999998	2.31505	2.35695	2.3686499999999997	2.2904	2.11225	2.3107499999999996	2.07085	2.29515	2.34965	2.3903	2.2496	2.13765	2.18225	2.2369	2.39125	2.1201	2.23855	2.2540500000000003	2.2873	2.1801	2.40475
AFTPH	7.642149999999999	8.0577	7.4813	7.7181999999999995	7.80145	7.2953	7.4698	7.90485	7.99805	7.91215	7.5983	8.029349999999999	7.841900000000001	7.77645	7.38835	7.70915	7.7445	7.3142	7.92405	8.048449999999999	7.7544	7.758900000000001	7.9357	7.7810500000000005	7.83995	7.9197500000000005	7.78245	7.2725	7.700699999999999	7.4228000000000005	7.791399999999999	7.97865	7.9424	7.7751	7.608549999999999	7.5875	7.8166	7.918950000000001	7.7048499999999995	7.70435	7.72485	7.7209	7.867800000000001	7.67535	7.912000000000001	7.881349999999999	7.8367	7.6261	7.78985
AG2	6.2491	5.8082	5.7643	6.069	6.2019	6.1547	6.5127	5.959	6.5408	6.0760000000000005	6.6348	5.5671	6.3819	5.2792	6.8283	6.0327	6.2901	5.7439	5.8862	5.5428	6.3817	6.0583	6.2225	6.2658	6.3299	5.4524	5.6247	5.8956	6.0281	6.3922	5.9496	5.8499	5.3724	5.3238	5.0181	6.4698	5.5894	6.325	6.5838	6.7876	5.8771	5.9229	5.7174	6.1105	6.1252	6.7286	5.8086	6.3653	4.8531
AGA	6.050050000000001	6.52555	6.1856	6.185499999999999	5.93615	5.09445	6.43645	6.2409	6.3736999999999995	5.5691500000000005	5.81235	6.2402999999999995	6.57955	6.3765	5.75725	6.33965	6.79585	5.76305	6.280900000000001	6.0913	5.90165	6.136699999999999	6.480700000000001	6.3185	6.44605	6.0005500000000005	5.813000000000001	5.899850000000001	6.07245	6.2048	6.1572	6.5213	5.4399	6.2844999999999995	6.39575	7.1088000000000005	6.416	6.0847999999999995	6.321149999999999	5.98255	5.834200000000001	6.13715	6.141500000000001	6.0938	6.0014	6.4239	6.68125	6.51845	6.2490000000000006
AGAP1	5.04885	5.57235	5.242100000000001	5.054	5.41185	4.86435	5.3617	5.6676	5.57865	6.2463	5.1766000000000005	5.7116	4.9742999999999995	4.9540500000000005	5.3184	5.67685	5.3995	4.97995	5.11175	5.44625	5.4365499999999995	5.14485	5.44915	5.3216	5.51005	5.86215	5.19445	4.6845	5.6547	5.3971	5.667949999999999	5.521100000000001	5.58305	5.5225	5.2524	5.29425	5.21125	5.6072	5.15485	5.28075	5.5506	5.5313	5.61475	5.443099999999999	5.8408999999999995	5.20725	5.2677	5.1142	5.1525
AGAP10 /// AGAP9 /// BMS1 /// BMS1P1 /// BMS1P4 /// BMS1P5 /// LOC642826	1.9316	2.23	2.4847	2.1458	2.1343	2.4498	2.3166	2.0568	2.0947	2.0131	1.8113	2.015	2.0786	2.1221	2.0309	1.9557	2.1263	2.0561	2.004	1.9356	2.0705	2.0847	1.8544	2.0956	2.0831	2.1062	2.0967	1.9149	2.2148	2.0176	1.9308	1.9271	1.9392	1.8779	2.2342	2.0749	1.936	2.1101	1.9956	2.0567	2.2319999999999998	1.9282	2.0479	2.2981	2.0436	2.115	2.0547	2.0001	2.0775
AGAP11	2.4371	2.1019	2.3315	2.4317	2.2802	2.0099	2.5993	2.1907	2.2026	2.1712	2.2602	1.9228	2.3758	2.2535	2.3103	2.0271	2.1448	2.1683	2.1652	2.2819	2.2515	2.2544	2.1224	2.0682	2.1614	2.6574	2.4557	2.1481	2.4133	2.4617	1.7179	2.1146	2.2834	2.0038	2.3016	2.2072	2.3494	2.2857	2.0121	2.2666	2.0819	2.3188	2.3354	2.0522	2.113	2.1879	2.3545	2.1606	2.1343
AGAP2	2.85	2.7798	3.0552	3.1428	2.4148	2.8699	3.0713	2.8981	2.6606	3.4749	2.739	3.1205	2.8719	2.6853	2.9404	2.8088	2.7910000000000004	2.8234	2.563	2.4218	2.8962	2.7109	2.6192	2.9478	2.592	2.6127	2.6726	2.8922	2.8455	2.8281	3.0259	2.9011	2.8569	3.0791	2.742	2.7038	2.9221	2.7148	2.8898	2.8706	3.0073	2.6427	2.7245	2.8718	2.4156	2.8564	2.4362	2.4456	2.8588
AGAP3	4.0781	3.9203	5.2791	4.6249	4.2583	3.947	5.0592	3.8892	3.8702	4.2554	4.7054	3.9557	4.0468	4.9741	3.5754	4.2322	4.0014	3.8756	4.6051	4.2854	3.635	4.2852	3.9322	3.7421	4.3034	4.05	3.7952	4.4546	3.98	4.8437	4.7781	3.9485	4.1339999999999995	4.263999999999999	4.4564	4.3294	3.9335	4.1911	4.0584	4.3812	3.966	3.9891	4.5551	4.3624	4.3665	4.3598	4.5063	4.2076	4.455
AGAP4	4.0503	3.3231	3.8955	3.7304	3.8222	4.7329	3.9927	3.2985	3.2534	3.3812	4.189	3.5195	3.2181	3.5383	4.5153	3.3856	3.2496	4.3002	3.4582	3.6625	3.9330000000000003	3.6326	3.8154	4.1964	3.5499	3.3899	4.6445	4.5787	3.4130000000000003	3.5236	3.8469	4.0358	3.5385	4.1303	3.5989999999999998	3.9839	3.6705	3.8165	3.2788	3.3802	3.7569	3.4996	4.1167	4.0796	3.72	2.9859	3.6252	3.4079	3.7152
AGAP4 /// AGAP7 /// AGAP8 /// LOC100294038	3.0976	3.7076	4.3202	3.2542	3.8439	4.6497	3.8573	3.4568	3.6959	3.7039	3.5992	3.7965	3.3477	3.2754	4.3389	3.668	3.2975	3.6527	3.6479	3.6022	4.0035	3.4276	3.3674	3.766	3.3202	3.6119	4.075	3.7414	3.8421	4.178999999999999	3.7419	3.6376	3.6825	3.3179	3.6595	3.4175	2.9695	3.3203	3.7	3.2054	4.1763	3.5934	3.8477	3.4858	3.5568	3.4726	3.693	3.1607	3.3934
AGAP5	3.8779	3.9725	4.4892	3.9457	4.0561	4.7782	4.4035	4.1005	3.9731	3.9974	4.0323	4.1098	3.8919	3.955	4.4225	4.2085	3.8438	4.0823	4.0676	3.7089999999999996	4.0583	3.8393	3.6902	3.9558	3.8477	3.6569	4.5094	4.0007	4.1144	4.5704	4.0373	3.8668	3.9683	4.3175	3.9887	3.8743	4.0746	3.8915	4.1842	4.0318	4.0085	4.3296	4.4465	4.0544	3.9787	3.9934	4.0207	3.9898	3.6736
AGAP6 /// AGAP7	5.2621	4.9523	5.5061	4.5843	5.2116	6.2965	5.8093	5.0276	5.2061	5.0005	5.5817	5.2956	5.0816	5.1414	5.9777	5.3163	4.4138	5.229	5.4324	4.8567	5.1243	4.9529	4.5719	5.1935	5.2662	4.654	5.8459	5.2302	5.1764	5.2545	5.1902	5.0734	5.2956	4.8864	5.5441	5.1565	4.9903	5.0267	5.3707	5.3098	5.6616	5.2679	5.6782	5.4063	4.9946	4.7134	4.9366	4.9091	4.8297
AGBL1	2.87735	3.2462	2.9897	3.0446	3.35715	3.1755500000000003	3.3906	3.2375	3.1433	3.2428	2.958	3.0919	2.9494499999999997	2.9141500000000002	3.1719999999999997	3.29715	2.95525	3.07705	2.8038	3.0300000000000002	2.9829999999999997	3.05105	3.0844	2.9493	3.356	3.3303000000000003	2.81975	3.0047499999999996	3.0279999999999996	3.3097000000000003	3.38175	2.99795	3.23185	3.0263999999999998	3.1333	3.1435500000000003	2.86895	3.0911999999999997	2.8967	3.0239	3.0831999999999997	2.9388	3.2915	3.0652	3.0698499999999997	3.02725	2.9962	3.25665	3.0077499999999997
AGBL2	2.2599	2.2958	2.4332000000000003	2.35415	2.45255	2.58595	2.54765	2.508	2.20335	2.22945	2.1692	2.3263499999999997	2.2683	2.30535	2.3344500000000004	2.2272499999999997	2.3114	2.29185	2.4564000000000004	2.2937000000000003	2.1889	2.1458	2.1364	2.2273	2.5058499999999997	2.51925	2.2003	2.5309	2.2159	2.40585	2.3683	2.47445	2.2285	2.5208500000000003	2.49625	2.26075	2.2159000000000004	2.2426500000000003	2.42095	2.4282500000000002	2.5021	2.21425	2.2577499999999997	2.1439000000000004	2.1596	2.13495	2.42155	2.24435	2.2417
AGBL3	1.9791	1.7836	2.1365	1.8912	2.3124	2.1901	2.1422	1.9595	2.1679	1.9513	2.1158	1.9718	1.9384	1.8549	2.1039	1.9468	1.9355	1.8158	2.0216	2.0128	1.8824	1.9667	2.3417	1.7903	1.9957	1.9117	2.0112	2.0471	1.7043	1.9314	1.9536	2.1086	1.9272	1.9343	2.5369	2.1178	1.8832	1.9109	1.9151	1.8691	2.0285	1.8365	1.8554	1.9127	1.9101	1.8858	1.8127	2.0054	1.8449
AGBL4	2.4013	2.2822	2.5185	2.963	2.3724	2.8013	2.5695	2.6425	2.5217	2.3651	2.3235	2.492	2.2539	2.6138	2.3105	2.4299	2.4095	2.4634	2.3865	2.2852	2.3549	2.3486	2.5563	2.6046	2.705	2.5995	2.2680000000000002	2.9658	2.4971	2.6802	2.5096	2.5082	2.6012	2.4803	2.4151	2.5713	2.4737	2.4	2.529	2.5305	2.7135	2.4659	2.3419	2.3365	2.7989	2.3163	2.5627	2.3491	2.544
AGBL5	4.16545	4.540900000000001	4.719200000000001	4.61245	4.40745	4.360250000000001	4.1187000000000005	4.6582	4.5360499999999995	4.4609000000000005	4.52835	4.4780999999999995	4.7982	4.06785	4.643800000000001	4.3622	4.6439	4.2854	4.6491	4.9929	4.3128	4.446899999999999	4.46355	4.6202000000000005	4.77205	4.3049	4.312250000000001	4.04975	4.95895	4.695	4.6978	4.57385	4.469	4.5937	4.4242	4.57735	4.924250000000001	4.4811499999999995	4.63595	4.6370000000000005	4.73315	4.8387	4.3549500000000005	4.313000000000001	4.623749999999999	4.6618	4.74545	4.12315	4.5476
AGER	3.2539	3.2568	3.5923499999999997	3.5812999999999997	3.4243	3.40015	3.64745	3.0997000000000003	3.5166500000000003	3.3381499999999997	3.3429	3.3627	3.343	3.2677	3.4221000000000004	3.25685	3.0549999999999997	3.31575	3.0554	3.2861000000000002	3.2802499999999997	3.04915	3.2904	3.40045	3.40725	3.44355	3.42155	3.4755000000000003	3.1756	3.7212500000000004	3.45965	3.3845	3.3875	3.16675	3.2220000000000004	3.2262	3.4237	3.28655	3.24775	3.3034499999999998	3.37555	2.8783000000000003	3.24965	3.0858999999999996	3.4826	3.2559500000000003	3.17265	3.30725	3.3108000000000004
AGFG1	5.86195	5.67315	5.24815	5.5816	5.65785	5.6683	5.32705	5.94325	5.691	5.57885	5.70115	5.7625	5.7425	5.5347	5.92565	5.68755	5.78405	6.05525	5.78775	5.8081	5.6114999999999995	5.5432	5.6688	5.5473	5.7921	5.8467	5.554	6.12315	5.87895	5.07315	5.67645	5.785	5.8591999999999995	5.5964	5.650600000000001	5.5629	5.55725	6.05745	5.92845	5.56945	5.7791	5.7422	5.5082	5.71405	5.70395	5.64695	5.8479	5.5639	5.82715
AGFG2	4.0337	4.2194	4.2872	5.0595	3.8812	5.2352	4.6694	4.9138	4.36	4.0257	5.1743	4.1357	4.805	3.7115	4.7503	4.5728	4.273	4.4828	4.3032	3.9893	4.8484	4.7624	4.1286	4.8396	4.4548	4.9827	4.9789	4.5968	4.0206	5.4439	4.641	4.3699	4.7243	3.8425	4.7266	3.9823	4.9287	4.4887	4.723	4.3553	4.5195	4.399	4.9761	3.9867	4.6102	4.3764	4.1684	4.1572	4.8831
AGGF1	5.8518	6.1835	5.8525	5.8711	5.8692	5.8017	5.8679	5.9954	5.8226	5.7170000000000005	6.0412	6.0708	5.7512	5.935	6.1005	5.9902	6.1377	6.0646	5.7956	6.1381	5.9624	5.8703	5.9183	5.8144	5.8645	5.8745	6.1364	6.1023	6.1041	5.7977	5.7504	6.2592	5.9933	5.8184	5.8395	5.9926	5.8936	5.9051	6.0022	6.2073	5.9438	5.8962	5.9176	5.853	6.0727	6.0899	5.9353	5.8043	5.9646
AGK	3.1128	3.0647	2.7118	3.052	2.4002	2.6039999999999996	3.1954	3.2334	3.3735	3.0504	2.6486	2.8662	3.0757	2.7359	2.334	3.0568	3.5072	3.0471	3.2037	3.1828	2.9592	3.4053	2.9139999999999997	2.7639	3.0627	2.9029	2.8122	2.3858	2.4722	3.3974	3.0874	2.7488	2.917	2.9573	2.8981	2.9337	2.8153	2.9716	2.6572	2.5352	3.0198	2.9698	2.7924	2.9414	3.5554	2.8931	2.8722	2.8641	3.1523
AGL	4.3873	5.7403	4.3422	4.458	5.0937	5.0192	4.3348	6.1301	4.5848	5.5768	4.9612	5.4719	4.6368	4.3436	4.0181	5.4118	5.9198	4.431	5.2937	4.7827	5.0309	4.8948	5.151	4.8015	4.9167	4.4964	5.3741	5.1432	5.5264	4.5974	4.5486	5.6962	5.0122	5.6744	4.6551	5.1676	4.6181	5.7983	5.2289	4.9371	5.0544	5.2325	5.2598	5.1867	4.8133	4.9799	4.6779	5.4458	5.8072
AGMAT	6.7666	6.50345	6.452249999999999	6.79385	6.41175	7.01335	7.01595	7.43065	6.046950000000001	6.16035	6.5040000000000004	6.8007	6.62695	6.44205	6.272	7.270300000000001	6.93175	6.2676	7.23595	6.5703	6.9047	6.696400000000001	7.4629	6.4821	5.7280999999999995	6.84235	6.54355	6.3414	6.767849999999999	7.1377500000000005	6.7646999999999995	6.6819500000000005	6.5465	6.569599999999999	6.88535	6.3926	7.1714	6.6282	6.7654	5.99915	6.614050000000001	6.29255	6.88665	6.745749999999999	6.7621	7.4103	6.027200000000001	7.1876	6.555949999999999
AGPAT1	4.4756	4.7312	4.60935	4.8922	4.694100000000001	4.79225	4.77785	4.76785	4.555899999999999	4.9093	4.68855	4.495950000000001	4.8377	4.34555	4.6640999999999995	4.744199999999999	4.78695	4.4739	4.9054	4.4383	4.446949999999999	4.5705	4.9986	4.49155	4.582599999999999	5.04785	4.6697	4.527200000000001	4.75145	4.9256	4.74225	4.4888	4.52275	4.76695	4.56095	4.68285	4.8025	4.7146	4.5513	4.7531	4.64395	4.70685	4.927849999999999	4.81095	4.7168	4.728	4.6754	4.792	4.56195
AGPAT2	8.4134	7.99165	8.5441	8.7451	8.24445	8.2243	8.8035	8.57845	7.8478	8.6756	8.3435	8.2286	8.366700000000002	8.432500000000001	7.925549999999999	8.800049999999999	8.0472	8.39205	8.5798	8.4529	8.44375	8.19545	8.4812	8.72295	7.5472	8.64245	7.9563	8.08455	8.76875	8.49185	8.1934	7.7174499999999995	8.20015	8.433250000000001	8.500599999999999	7.515750000000001	8.5376	7.8690500000000005	8.5219	8.0361	7.8332999999999995	8.4389	8.4708	8.27765	8.24715	8.7594	7.5953	8.69385	8.606
AGPAT3	6.1287	5.1355	5.4818	5.1477	5.1049	5.2917	5.5514	5.0251	5.1237	5.6213	5.8243	4.9328	4.9118	4.5488	4.2305	4.9857	5.1448	4.6433	6.3386	5.2162	4.6681	5.0257	5.0297	5.0524	4.7322	5.2255	5.0951	4.6848	5.2857	5.0942	5.2094	4.9376	4.8711	5.2878	4.713	5.3671	5.0095	5.0396	5.1872	5.1009	5.1109	5.2076	5.2765	5.367999999999999	5.2459	4.8621	5.1463	4.7896	5.5045
AGPAT4	2.27325	2.34765	2.8349	2.4931	2.654	2.54595	2.4202500000000002	2.4886	2.46005	2.4621000000000004	2.3949499999999997	2.4434500000000003	2.408	2.27455	2.37365	2.2811000000000003	2.3419499999999998	2.3834999999999997	2.42225	2.39055	2.4745999999999997	2.3737500000000002	2.4110500000000004	2.34835	2.2568	2.4202500000000002	2.3279500000000004	2.4488	2.3384	2.4722999999999997	2.46095	2.27855	2.3018	2.35335	2.4353	2.37615	2.3318000000000003	2.2356999999999996	2.21455	2.5744	2.3013000000000003	2.46115	2.25255	2.3622	2.3369	2.3761	2.644	2.51265	2.5276
AGPAT5	6.1777	6.0989	5.45845	5.9672	5.7959499999999995	6.03975	6.005750000000001	6.1332	5.75765	5.8331	6.004049999999999	6.03655	5.97085	6.15255	6.1450499999999995	6.07375	5.74355	6.13535	6.2364	5.93585	5.8797	5.94625	6.2105	5.78765	5.6944	5.73975	5.9559	5.753500000000001	6.07235	5.52835	5.8118	6.0329999999999995	6.17065	5.665	5.765000000000001	5.7566500000000005	5.9328	5.7485	5.5378	5.58205	5.7225	5.94985	5.5731	5.8515	5.846	5.8915	5.5722000000000005	6.04405	6.1155
AGPAT6	4.13605	4.2423	4.06385	4.7224	4.6406	4.54625	4.4512	4.07	4.1946	4.05065	4.35795	4.3987	4.261150000000001	3.93095	4.0728	4.1203	4.17185	3.8376	4.2128499999999995	4.4382	4.5099	4.29375	4.08445	4.14475	4.3459	3.93285	4.4171	3.8325500000000003	4.28615	4.3456	4.2386	4.24695	4.16875	4.0405500000000005	4.2631499999999996	4.014	4.36375	4.1521	4.44445	4.3962	4.4233	4.16585	4.1584	4.3619	4.29345	4.07945	4.3825	4.4632499999999995	4.43355
AGPAT9	7.4994	8.593	7.6936	8.4034	8.137	8.499	8.6083	9.0159	8.2391	8.988	8.6991	8.7223	8.5243	8.4637	8.722000000000001	8.772	8.4629	8.955	8.742	8.1838	8.7823	8.7853	9.0477	8.4857	7.3318	8.7296	8.0127	8.5768	8.2738	8.5987	8.0799	8.1484	8.1088	8.2927	8.2157	7.9276	8.4037	8.4273	8.5086	7.8173	7.9769	8.3431	8.3124	7.9278	8.2018	8.5366	8.18	8.4411	8.2055
AGPHD1	3.59645	3.8175	3.553	3.69355	3.59675	3.4583500000000003	3.93005	4.1428	3.3276000000000003	3.40465	3.1534500000000003	3.68505	3.86235	3.33605	3.5424499999999997	3.67465	3.9764500000000003	3.6176	3.88895	3.8529	3.4088000000000003	3.9174999999999995	3.63955	3.5860499999999997	3.6456999999999997	3.4985	3.6975	3.18355	3.93205	3.919	3.93755	3.5999499999999998	3.7622999999999998	3.5584	3.89045	3.7922000000000002	3.8945499999999997	3.5770999999999997	3.5621500000000004	3.3555	3.97365	3.6945500000000004	3.6180499999999998	3.66025	3.6307	3.6877	3.9676	3.5492	4.205550000000001
AGPS	6.5681	6.8420000000000005	5.8836	6.6014	6.4355	6.414	6.6387	6.8057	6.1327	6.4945	6.0905	6.4270000000000005	6.6522	6.2276	6.5071	7.1747	6.8986	6.8803	6.7751	6.3396	6.5446	6.6152	6.9309	6.5785	6.2208	6.5459	6.358	6.6182	6.4879	6.0846	6.3122	6.587000000000001	6.431	6.5765	6.6029	6.5338	6.2813	6.4546	6.2811	6.1639	6.0724	6.3491	6.4168	6.4571	6.551	6.7211	6.3533	6.7882	6.7749
AGR2	10.06945	9.63455	10.76615	9.7445	10.005600000000001	9.0177	9.75865	9.817450000000001	9.20675	9.54425	8.51875	9.76045	10.0304	11.14065	9.4993	9.719999999999999	10.0791	9.4621	10.19835	9.25315	9.7937	9.6717	9.713249999999999	9.64075	10.315249999999999	9.40305	10.189	8.93305	9.80015	9.641449999999999	10.118500000000001	9.6222	9.619399999999999	9.855	9.40695	10.89295	9.44125	10.9211	9.12515	9.4653	10.00275	8.80585	9.0734	9.70435	9.4313	9.78765	10.79645	10.18835	10.536249999999999
AGR3	10.1792	10.5716	10.4504	9.626	10.183	9.649	9.8915	10.032	10.0164	10.3171	9.7548	10.2454	10.1316	11.0691	10.1298	10.0567	10.2629	10.0182	10.3847	10.0397	10.1351	10.1874	10.1476	9.8639	10.9237	10.3486	10.4876	9.9337	10.2876	9.8548	9.9511	10.6437	10.0929	10.2468	10.0031	11.2439	9.9328	10.585	10.1601	10.254000000000001	10.3726	10.3037	10.0286	9.8131	10.0812	10.0879	10.7526	10.1518	10.4173
AGRN	6.19555	5.940849999999999	6.25505	6.444749999999999	5.8751999999999995	5.8903	6.2288	5.69175	5.72265	5.30665	6.1388	6.17405	5.8468	6.21515	5.953799999999999	5.95455	5.7434	5.89065	5.8795	6.0745499999999995	5.7839	5.703250000000001	5.716200000000001	5.6966	5.81515	5.9575000000000005	6.062	5.80105	5.9676	5.8745	5.92495	6.05005	5.62185	5.67755	5.8664	6.27205	6.21185	5.9438	5.6556	6.05785	6.0703499999999995	6.2079	6.03425	5.982900000000001	5.8113	5.668749999999999	6.3210500000000005	6.029999999999999	6.1578
AGRP	2.2296	2.10595	2.41755	2.4734	2.16885	2.1858	2.1905	2.2952500000000002	2.3083	2.3274	2.2679	2.2205	2.2811000000000003	2.2535499999999997	2.4988	2.4341	2.27915	2.191	2.2004	2.22545	2.2264	2.18675	2.112	2.13	2.1994	2.26085	2.2424	2.3190999999999997	2.22715	2.39565	2.2416	2.19785	2.17435	2.3478	1.8569	2.056	2.156	2.34765	2.12885	2.1584	2.2571000000000003	2.3212	2.284	2.1934500000000003	2.1986	2.1264000000000003	2.2816	2.20805	2.0221
AGT	2.76715	3.5092499999999998	3.3009	2.9415	3.0445	2.61965	3.15085	3.11735	3.1285	3.05205	3.39	3.17585	2.92185	3.12465	3.32505	2.6704	3.2903000000000002	3.1595500000000003	3.5084999999999997	2.85065	2.945	2.92645	3.5295	3.2293	3.2622	3.1307	2.7386	3.03195	3.31105	2.75335	3.07515	3.1906	3.4073	3.2946999999999997	2.8287	3.0303	3.2888	2.9122500000000002	3.2314	3.1731499999999997	3.14655	3.3062500000000004	3.2402499999999996	3.3338	2.6278	4.02195	2.71895	3.4886999999999997	3.1177
AGTPBP1	3.7264	3.873	3.015	3.3680000000000003	3.9975	3.5861	3.2449	3.2846	3.7509	3.2893	2.9468	3.8565	3.6816	3.3467	3.7297	3.3676	3.4233	4.1969	3.9872	4.0039	3.7086	3.7427	3.8302	3.6296	3.4658	3.4626	3.8185	3.2559	3.6568	3.3036	3.4014	4.1004	3.6836	3.6896	3.3775	3.6047	3.5849	3.5724	3.5647	3.7113	3.9828	3.7166	3.4108	3.4642	4.1362	3.8074	3.3961	3.5305	3.708
AGTR1	2.5218499999999997	2.3368	2.7108499999999998	2.2986	2.2060500000000003	2.54195	2.1284	2.2177	2.35995	2.3704	2.17915	2.25875	2.17115	3.56265	2.2127499999999998	2.227	2.12245	2.0965499999999997	2.20335	2.21075	2.0941	2.3185000000000002	2.0904	2.29595	2.5137	2.2709	1.9884	2.35325	2.28035	2.1048	2.3706500000000004	2.20805	2.3259499999999997	1.9811	2.863	2.9080000000000004	2.2864500000000003	2.9154999999999998	2.37455	1.9129	2.20815	2.1514499999999996	2.17395	2.34875	2.1486	2.363	2.536	2.5166	2.2737499999999997
AGTR2	2.17295	2.2282	2.218	2.45315	2.25985	2.463	2.06345	2.22075	2.0923	2.31635	2.0860000000000003	2.18295	2.3796	2.3491999999999997	2.36055	2.19515	2.0942499999999997	2.311	2.10535	2.08645	2.2082	2.26	2.1494999999999997	2.10315	2.3086	2.4264	2.2727	2.34905	2.0445	2.31915	2.2058	2.2893499999999998	2.3716	2.13125	2.27415	2.15425	2.28145	2.0281	2.2079500000000003	2.3187499999999996	2.0311	2.2308	2.153	2.0789	2.1252	1.9693999999999998	2.2028999999999996	2.1866000000000003	2.206
AGTRAP	4.963150000000001	4.7799	4.933400000000001	4.776949999999999	4.58265	3.7409	4.9376	4.564	4.478949999999999	4.4465	4.1053999999999995	4.74775	4.7882	4.66535	4.21145	4.759650000000001	4.81525	4.09685	4.8512	4.4242	4.39695	4.6989	5.01075	4.9622	4.7174499999999995	4.22755	4.3451	4.0723	4.3891	5.028549999999999	4.649649999999999	4.192	4.3878	4.88605	4.613300000000001	4.993650000000001	4.70665	4.9234	4.615	4.4101	4.69605	4.1794	4.482950000000001	4.9651499999999995	4.22445	5.171200000000001	4.91785	4.93275	4.5756
AGXT	1.9839	2.7856	3.3789999999999996	2.4926	2.5974	2.3954	2.3722	2.5733	2.9792	2.7112	2.425	2.6207	2.7211	2.7417	2.8778	2.4043	2.7485	2.2619	2.2333	2.6455	2.5522	2.6386	2.5061	2.8407	2.4368	2.9247	2.7198	2.3844	2.4215	2.7597	2.5316	2.2673	2.8747	2.5091	2.2999	2.5802	2.6108	3.0326	2.4516	2.6455	2.8609	2.4452	2.6332	2.6910000000000003	2.8936	2.7744	2.6623	2.6010000000000004	2.3547
AGXT2	2.3291	2.40375	2.53285	2.48375	2.53235	2.35985	2.44705	2.3815999999999997	2.498	2.64425	2.4551999999999996	2.4834	2.33035	2.48365	2.4760999999999997	2.4559499999999996	2.41905	2.53325	2.26315	2.53335	2.4944	2.6316	2.38025	2.50525	2.5728999999999997	2.62665	2.375	2.55915	2.47825	2.65315	2.4694000000000003	2.38015	2.4254	2.2939499999999997	2.39925	2.4833499999999997	2.3719	2.38375	2.3187499999999996	2.29235	2.3537	2.4261	2.3651999999999997	2.47985	2.33985	2.58385	2.41915	2.3157500000000004	2.4444
AGXT2L1	2.12055	2.1464	2.2209	2.44055	2.4919000000000002	2.31635	2.40475	2.2953	2.2098500000000003	2.1284	2.1745	2.291	2.06	2.5652	2.41845	2.35065	2.0987	2.276	2.1580500000000002	2.24765	2.1146000000000003	2.31015	2.17875	2.2416	2.2680499999999997	2.0545	2.1090999999999998	2.2343	2.3	2.19355	2.2582	2.1948499999999997	2.31445	2.3122499999999997	2.2637	2.15075	2.13015	2.2335	2.24575	2.23545	2.3865999999999996	2.3352	2.1859	2.24715	2.2249499999999998	2.21715	2.2695499999999997	2.1460999999999997	2.34495
AGXT2L2	6.3768	6.065	6.4605	6.7493	6.6063	6.2218	6.4105	6.2909	6.3488	6.1852	6.6085	6.3505	6.7053	6.1563	6.581	6.1007	5.6212	6.2743	6.2326	6.0785	6.3005	6.015	5.7829	6.7035	6.2097	6.2577	6.9606	6.5785	6.1922	6.1061	6.4297	6.1406	6.1419	6.2003	6.4801	6.2991	6.4614	5.8256	6.3809	6.505	6.4436	6.8352	6.4984	6.2742	6.5272	6.2769	6.7137	6.1098	6.6418
AHCTF1	5.37285	5.1346	5.1311	5.355	5.1488499999999995	5.8415	4.9117	5.29685	5.7508	5.426500000000001	5.98085	5.5648	5.436999999999999	5.27355	6.031000000000001	5.3811	5.452249999999999	6.081950000000001	5.581300000000001	5.543900000000001	5.374	5.716799999999999	5.2722999999999995	5.17295	5.7492	5.6109	5.7702	5.93455	5.61925	4.5821000000000005	5.19705	5.6370000000000005	5.73255	5.452	5.45965	5.36145	5.2788	5.7501999999999995	5.5863	5.82035	5.3883	5.463900000000001	5.2618	5.243550000000001	5.30975	5.16225	5.8752	5.1101	5.550750000000001
AHCY	8.4466	8.5714	8.2274	8.7776	8.2673	8.3233	8.3398	8.6907	8.3077	8.4042	7.9163	8.3185	8.4357	8.3489	8.4997	8.4705	8.4275	8.3967	8.451	8.3929	8.4191	8.3357	8.4585	8.4799	8.2358	8.2132	8.4601	8.1795	8.4584	8.5566	8.4068	8.3154	8.388	8.3646	8.3452	8.2667	8.6454	8.426	8.5111	7.9631	8.629	8.3143	8.2745	8.4353	8.5897	8.3726	8.2287	8.5896	8.3099
AHCYL1	7.3145	7.4965	6.7161	7.31625	7.390499999999999	6.59105	7.0486	7.6085	7.2629	7.42055	6.69085	7.43375	7.0931	6.8869	6.822800000000001	7.48065	7.54285	7.0360499999999995	7.7256	7.3125	7.311999999999999	7.3895	7.5126	7.4125499999999995	7.3103	7.055949999999999	7.08195	6.774649999999999	7.2833000000000006	7.3216	7.34565	7.38015	7.3642	7.351	7.2959499999999995	7.0314499999999995	7.435700000000001	7.4837	7.36155	7.040150000000001	7.439350000000001	7.4784500000000005	7.4627	7.2758	7.350099999999999	7.4155	7.008699999999999	7.38235	7.32465
AHCYL2	8.726099999999999	9.1668	9.0698	9.331199999999999	9.86095	8.78805	9.18705	9.6875	9.192549999999999	9.6202	9.41445	9.5341	9.48175	9.633500000000002	9.21885	9.55255	9.3224	9.24875	9.859549999999999	9.7121	9.1549	9.48805	9.7807	9.678799999999999	8.96015	9.342400000000001	9.15015	9.588899999999999	9.563649999999999	9.9144	9.579049999999999	9.62195	8.9646	9.210899999999999	8.9587	9.44765	9.4847	9.34395	8.97615	8.80015	9.1395	9.73785	9.16465	9.06065	9.49615	9.027650000000001	9.0369	9.169550000000001	9.544699999999999
AHDC1	3.1148	3.0394	3.3599	3.0594	2.8797	3.0645	3.1859	2.8483	3.0458	3.2679	3.3877	3.0795	3.0613	2.7467	3.1412	3.0149	2.9789	2.8639	2.7676	2.8689999999999998	2.9805	2.9226	3.0486	2.7662	2.7045	3.008	3.2615	3.29	3.1862	3.3101	3.1376	2.659	2.9485	2.539	3.4343	3.0226	3.0421	2.7938	3.1404	3.2842	3.3816	3.6173	2.8814	2.9453	2.8809	2.5345	3.0653	3.1971	3.2701
AHI1	4.28685	3.8167	4.26225	3.9338500000000005	4.04155	4.62695	4.30345	4.24205	3.9255500000000003	3.88795	4.46055	4.15765	3.6327999999999996	4.81585	5.19325	4.499549999999999	4.0145	5.1559	4.2677000000000005	4.09595	3.7745499999999996	3.891	3.65285	3.84165	4.7484	3.81335	4.38405	4.87985	4.352399999999999	3.9076000000000004	3.9738500000000005	4.5128	4.2726	3.79185	4.21825	4.6901	3.57735	4.6905	4.01905	4.44705	4.4069	4.06455	4.0384	4.0504	4.287	3.5398500000000004	4.45505	3.9212	4.07175
AHNAK	7.25915	6.86115	8.164	7.7027	7.4629	8.0181	7.7547	8.09665	7.2174499999999995	7.925000000000001	7.58325	7.1803	7.3296	8.1249	7.69285	8.102	7.325699999999999	8.74845	7.586550000000001	7.6841	7.228350000000001	7.46045	7.2622	7.6215	7.42	7.64035	7.8331	7.716	7.692399999999999	8.130749999999999	7.934200000000001	7.4849	7.40305	7.8425	7.7562500000000005	8.11735	7.92875	8.00365	7.6449	7.259399999999999	8.0023	8.07525	7.811	7.194100000000001	7.8105	7.367050000000001	8.10255	7.6919	8.4195
AHNAK2	2.9903	2.2595	2.5802	2.525	2.6679	2.6154	2.4088	2.492	2.7033	2.5097	2.7493	2.2014	3.0162	2.6877	2.459	2.2505	2.7864	2.5834	2.4568	2.2401	2.7498	2.5287	2.6822	2.2768	2.5034	2.6452	2.2517	2.7866	2.351	3.1369	2.6936	2.6692	2.3362	2.336	2.846	2.3642	2.2476	2.8486	2.5545	2.4135	2.2264	2.517	2.219	2.2212	2.9249	2.6018	2.6078	2.4065	2.9819
AHR	7.2085	7.3937	7.6219	7.0377	7.3361	8.2656	7.204	7.3378	7.7802	7.093999999999999	7.8653	7.9567	7.2468	7.9603	8.2813	7.0971	7.8464	8.3754	7.6047	7.5983	7.6048	8.1536	7.5082	7.0844	7.8021	7.2135	7.0699	8.5408	7.5911	7.125	7.1255	7.4202	7.726	7.4164	7.2415	7.7283	7.0989	8.096	7.6359	8.1086	7.4722	7.5746	7.6368	7.263	6.9886	7.7969	8.084	6.9133	7.1071
AHRR	3.16995	3.3299000000000003	3.7173499999999997	3.4043	3.7047	3.6032	3.3291	3.8015499999999998	3.6467500000000004	3.6847000000000003	3.7733	3.45045	3.6779	3.2811	3.96315	3.7587	3.5309999999999997	3.8259	3.5248	3.8634999999999997	3.52005	4.0013000000000005	3.6940999999999997	3.72635	3.6313500000000003	3.7329999999999997	3.4607	3.8233500000000005	3.5953	3.4968500000000002	3.6586499999999997	3.52125	3.4252	3.45065	3.3487	3.72005	3.62455	3.9472	3.4653	3.5349	3.46425	3.6738	3.41965	3.49575	4.0435	3.38715	3.8192	3.2131499999999997	3.3154000000000003
AHSA1	7.7713	7.6478	7.5484	8.2018	7.6754	6.9118	7.7044	7.5913	7.3555	7.6767	7.1401	7.4394	7.7558	7.7736	7.6563	7.7264	7.7594	6.6348	8.0122	7.6143	7.7359	7.6403	8.1963	7.9663	7.5097	7.0973	7.5703	6.8858	7.8383	8.101	7.7754	7.545	7.7043	7.5977	7.612	7.7936	7.6088	7.7579	8.0493	7.5465	7.6812	7.5889	7.6314	8.1876	7.2987	7.7555	7.4562	7.8049	7.5359
AHSA2	3.3979	2.7462999999999997	3.3112	3.32015	3.6222	3.7238499999999997	3.30545	2.86895	3.3975	3.18695	3.7782	3.10125	2.9114	3.1020000000000003	4.43055	3.03695	2.9438	3.62585	3.3146000000000004	2.97795	3.00655	2.88635	3.0023999999999997	3.3705	3.2606	2.9417	4.2659	4.1034500000000005	3.17445	3.4684	3.12995	3.5906000000000002	3.22265	2.8984500000000004	2.97655	3.04705	3.08085	3.0921000000000003	3.13665	3.37905	3.2135499999999997	3.4303	3.0755	2.8409000000000004	3.2921	2.9386	3.0520500000000004	3.13165	3.20315
AHSG	2.5349	2.39365	2.6776	2.60755	2.2556	2.5155	2.5692500000000003	2.4080500000000002	2.5949	2.7548500000000002	2.617	2.3212	2.48985	2.7817	2.57505	2.4855	2.5873	2.7062	2.4536	2.6045	2.7647500000000003	2.5246500000000003	2.28205	2.35145	2.49585	2.7353500000000004	2.6129	2.46045	2.39485	2.58915	2.4973	2.84595	2.46335	2.3658	2.48395	2.8899	2.5317	2.3889	2.4224	2.5061999999999998	2.4859	2.53505	2.5195999999999996	2.4309000000000003	2.5601	2.52415	2.541	2.44305	2.36895
AHSP	2.4434	2.1911	2.0127	2.1428	2.4073	2.6855	2.2024	2.2305	2.3776	2.2104	2.2439	2.1065	2.3725	2.1435	2.4254	2.4828	2.5193	2.5723	2.1603	2.1435	2.4476	2.2566	2.1158	2.2195	2.9332	2.3872	2.454	2.2323	1.9854	2.5577	2.2236	2.2934	2.2629	2.2506	2.353	2.1659	2.2334	2.2158	2.175	2.2226	2.2938	2.5084	2.133	2.2321	2.2883	2.4331	2.5331	2.0955	2.4586
AICDA	2.441	2.3135	2.5495	2.9356999999999998	2.4413	2.3742	2.23095	2.4239	2.48965	2.4227999999999996	2.334	2.3810000000000002	2.3548999999999998	2.3433	2.4428	2.4071499999999997	2.3796	2.39925	2.33435	2.47965	2.4151	2.41125	2.32585	2.40175	2.4010499999999997	2.5789	2.53895	2.3265000000000002	2.33075	2.3706500000000004	2.4757	2.2393	2.4267	2.32095	2.5086	2.4169	2.31525	2.31225	2.24425	2.3314	2.2721999999999998	2.3686499999999997	2.6155999999999997	3.15145	2.28655	2.4509499999999997	2.3230500000000003	2.41465	2.40545
AIDA	6.5898	6.71325	6.12045	6.06895	6.3017	6.45945	5.878	6.24745	6.38205	6.759399999999999	6.72645	6.4548	6.167	6.3511500000000005	6.3104499999999994	6.48595	6.7273499999999995	6.6146	6.34915	6.60245	6.545	6.596	6.6288	6.3889	6.620699999999999	6.36005	6.46045	6.70205	6.4327000000000005	6.249750000000001	6.302849999999999	6.75595	6.2753499999999995	6.238099999999999	5.971299999999999	6.490449999999999	5.8683	6.39635	6.43445	6.6315	6.215350000000001	6.43945	6.6282	6.464700000000001	6.4361	6.5962	6.5037	6.28845	6.35835
AIDA /// LOC646890	5.7726	6.1411999999999995	5.0764499999999995	5.051	5.41625	4.5343	4.87075	5.57165	5.54595	6.00365	5.06855	5.70365	5.177350000000001	5.659800000000001	4.55945	5.7766	5.9573	4.56615	5.56745	5.4849499999999995	5.46885	5.4805	6.0129	5.61415	5.644299999999999	5.3835	5.6388	5.062250000000001	5.5596	5.0141	5.02365	5.799950000000001	5.4451	5.7024	5.1532	5.9567499999999995	5.2415	5.7107	5.4612	5.5280000000000005	5.4407499999999995	5.60505	5.7369	6.0047	5.52125	5.8675999999999995	5.2313	5.5989	5.60755
AIF1	7.4081	7.3589	6.2411	6.6379	6.3724	4.633	5.5643	6.3236	7.8269	5.9981	5.8136	6.4954	6.8859	7.0212	5.6893	6.3536	6.8399	5.8008	6.3948	6.0520000000000005	5.9667	6.7555	7.2778	7.0333	6.5247	6.1288	5.8376	5.7948	6.4864	6.369	6.1814	5.9117	6.6197	6.2895	6.4049	7.3895	6.5749	6.0193	6.9531	6.8308	6.551	6.1737	6.7989	7.6602	5.9489	7.456	6.1885	7.2553	5.6554
AIF1L	2.2354	2.4454	2.6933	2.3072	2.5323	2.6327	2.5032	2.8454	2.4984	2.5857	2.5304	2.3228	2.5145	2.4987	2.3468	2.5224	2.403	2.5323	2.366	2.7244	2.5697	2.5580000000000003	2.311	2.7567	2.7129	3.0582	2.5753	2.4075	2.5001	2.8005	2.4598	2.5346	2.5685	2.5862	2.3836	2.6083	2.3741	2.4046	2.3265	2.5551	2.3191	2.5557	2.464	2.468	2.5921	2.2652	2.6607	2.3183	2.6165
AIFM1	7.2874	7.5092	6.7048	7.7593	7.5256	7.2333	7.5413	7.9086	7.167000000000001	8.0137	7.2398	7.5771	7.6955	7.0615	7.4117	7.7657	7.6037	7.4885	7.7757	7.327000000000001	7.7266	7.501	7.9821	7.5365	7.1472	7.2537	7.4106	7.153	7.5405	7.8296	7.7712	7.5236	7.6865	7.33	7.6747	7.0783	7.7096	7.4093	7.6139	7.1391	7.4303	7.4331	7.5481	7.3541	7.5433	7.5084	6.9719	7.4462	7.7274
AIFM2	5.8839	6.3022	5.1726	7.026199999999999	6.6663	6.682	6.8879	7.0988500000000005	5.8812	6.70465	6.5913	6.652	7.0722000000000005	5.9622	6.1444	6.72875	6.7363	7.1566	7.0310500000000005	6.61445	6.68675	6.97325	7.1188	6.6606	5.090949999999999	6.5881	6.41525	6.40695	6.2158	7.2684999999999995	6.73015	6.12075	6.2875499999999995	6.5252	6.89015	5.7899	7.0519	6.251849999999999	6.3787	5.86955	5.3476	6.4407	6.64685	6.46115	6.724600000000001	6.8439499999999995	5.7654	6.973599999999999	6.815950000000001
AIFM3	6.31745	6.96255	6.7286	7.3308	6.69565	6.87775	7.06165	6.3572	6.6418	6.91135	7.3437	6.371	6.430899999999999	5.9334	7.2927	7.234999999999999	6.80525	6.7288	6.6785	6.869949999999999	6.8279499999999995	6.6553	6.73105	6.9042	6.73265	6.6751000000000005	6.87505	6.9512	6.6344	6.8519000000000005	6.83695	6.453049999999999	7.0287	6.5602	6.5446	6.8205	6.5497499999999995	6.8117	6.42925	7.017799999999999	6.36345	6.9937000000000005	6.741149999999999	6.5824	6.98135	6.555400000000001	6.5774	6.3839500000000005	7.16885
AIG1	4.5687999999999995	4.66835	4.76815	4.77335	4.7700000000000005	4.7946	4.62455	4.7501	4.61825	4.3029	4.4072	4.7313	4.6455	4.568099999999999	4.3613	4.67135	4.71965	4.623950000000001	4.7397	4.5586	4.6018	4.6653	4.5562000000000005	4.61655	4.3082	4.60375	4.6483	4.27525	4.6132	4.72115	4.53055	4.6866	4.35575	4.4695	4.6118500000000004	4.56235	4.83915	4.3723	4.755850000000001	4.6441	4.6401	4.6677	4.48295	4.71095	4.752800000000001	4.7884	4.6001	4.739050000000001	4.6169
AIM1	4.7821	4.4387	3.7027	4.7936	4.4882	4.6937	4.251	4.7895	4.1957	4.1833	4.8221	4.371	4.2067	3.6818	3.9642	5.1487	4.7991	5.0327	4.8147	4.4248	4.7878	4.6761	4.9955	4.7273	3.428	3.5841	4.5368	4.8204	4.6271	4.3134	4.4049	4.9564	4.3621	4.0536	3.9936	3.3945	4.7842	4.1036	3.8089	4.3421	4.1317	4.5552	4.4106	4.2799	4.8147	4.0251	3.5596	4.2941	4.5501
AIM1L	4.5441	4.6336	5.9064	5.2194	5.2809	5.1707	4.954	6.0683	4.5051	4.8671	6.0675	5.4419	4.9911	5.8149	5.5808	5.6183	4.5762	5.2624	5.6831	4.8183	5.24	4.6423	5.3656	5.0976	4.8089	4.4167	5.2312	4.7866	5.3703	5.6277	4.7824	4.5946	5.1328	5.0516	5.2658	4.8702	5.8793	5.7098	5.1104	4.7959	4.4551	5.7076	5.1279	4.9897	5.8637	4.4786	5.2228	4.9212	5.7973
AIM2	5.1735	3.25285	3.3756500000000003	3.7335	3.3876	3.9551499999999997	3.45655	3.31745	5.1125	3.2151	3.76215	3.3038499999999997	2.8863000000000003	3.88685	3.4009	3.5017	4.60405	3.6945	3.51835	3.5637	4.2926	3.4279	3.4254	4.38145	3.3489500000000003	3.40545	5.27745	3.3809500000000003	3.7182	4.1967	3.6021	3.2455	3.54285	3.73975	4.43525	3.76335	3.84245	3.62885	3.8584	4.31825	3.68575	3.83615	5.4132	6.3058	3.1798	3.9909	2.98275	6.16835	2.8076
AIMP1	7.9179	7.8529	7.4471	7.6572	7.7302	8.1518	7.5372	7.64	7.1657	7.3922	7.7526	7.3935	7.7203	8.2393	7.9864	7.7394	7.9577	8.3067	7.596	7.6596	7.9201	7.8927	7.6263	7.699	8.0169	7.7838	7.5143	8.023	7.9248	7.3301	7.3992	7.7149	7.997999999999999	7.6668	7.4724	7.7947	7.4388	7.9123	7.6443	7.4396	7.8716	7.2957	7.6191	7.7256	7.2954	7.9888	7.6698	7.9064	7.5328
AIMP2	7.1397	7.30495	6.4854	7.6716	7.243550000000001	6.6602	7.29275	7.61245	6.93845	7.454599999999999	6.67575	7.082599999999999	7.70845	6.8914	6.5434	7.05335	7.2954	6.626250000000001	7.44835	7.1511499999999995	7.473599999999999	7.286849999999999	7.7147	7.3503	6.6273	6.800050000000001	7.28235	6.54335	7.26905	7.2387	7.33475	7.26945	7.207599999999999	7.05665	7.38965	6.810549999999999	7.42065	7.09595	7.31625	6.8763000000000005	7.3142	6.9061	7.26915	7.2195	7.00035	7.49125	6.87965	7.3376	7.403549999999999
AIP	6.0739	6.2811	6.1926	6.4548	6.5508	5.7785	6.2125	6.0254	5.9743	6.2107	5.7598	5.9538	6.5353	6.0120000000000005	6.3331	6.2503	5.8076	4.9208	5.9049	5.9558	6.3317	6.0031	6.0352	6.4223	5.9038	6.23	6.2679	5.2731	6.4996	6.3472	6.2259	5.0149	6.007000000000001	5.9147	5.9668	6.2691	6.3011	5.8035	6.4183	6.2	6.2222	6.2065	6.2304	6.8651	5.968999999999999	6.4659	6.2445	6.7683	6.0912
AIPL1	2.4464	2.3737	2.426	2.6738	2.5106	2.8488	2.5778	2.377	2.5012	2.5355	2.7659	2.5082	2.352	2.6247	2.4730000000000003	2.6139	2.7021	2.4442	2.4209	2.5378	2.4493	2.5139	2.5482	2.623	2.3885	2.5287	2.4924	2.5209	2.7305	2.7319999999999998	2.7341	2.6888	2.4098	2.4027	2.5965	2.5473	2.5225	2.4403	2.4859999999999998	2.5607	2.7838	2.4472	2.5058	2.3939	2.4929	2.2915	2.5903	2.4308	2.495
AIRE	2.7746	3.1525999999999996	2.9673	2.9236	3.3252499999999996	2.9926	3.3617	2.8933	3.07395	3.1573	3.1854500000000003	2.88665	2.832	3.08105	2.8585000000000003	2.7798499999999997	2.68655	2.7935	2.89435	3.20525	2.6411	3.1299	3.0513500000000002	3.26475	3.10625	2.8874500000000003	2.81745	2.7544	3.29755	3.42395	2.863	2.9051	2.8238	3.22935	2.77595	3.20235	2.72275	2.84985	3.0187	3.0134	2.8025	3.1863	2.9963	2.87465	2.8863	2.8196	2.9366000000000003	2.7641999999999998	3.0515
AJAP1	2.2122	2.1329	2.2766	2.5065	2.3532	2.5042	2.4835	2.3525	2.2053	2.198	2.6011	2.129	2.4897	2.4354	2.3557	2.2684	2.3674	2.3791	2.2813	2.3165	2.4283	2.2287	2.0556	2.0433	2.5103	2.2541	2.0081	2.3621	2.3015	2.4501	2.3497	2.3894	2.103	2.3691	2.3986	2.3712	2.5778	2.1853	2.3312	2.3626	2.502	2.2091	2.1826	2.2212	2.4647	2.3677	2.3628	2.2453	2.249
AK1	5.6195	7.1814	6.75965	6.9097	7.2809	6.12	6.75545	7.4242	6.571	6.5059000000000005	7.231299999999999	5.43285	7.5008	6.71445	6.3529	7.6763	6.68095	7.4052500000000006	6.5164	6.84415	6.8983	6.166399999999999	6.5893	7.79255	6.3594	7.24395	6.90355	7.1711	7.37045	7.112	6.6347000000000005	6.86355	6.49075	7.53375	7.13925	6.4101	8.18265	6.7551000000000005	7.4898	5.4285499999999995	6.6372	7.055949999999999	7.1769	5.98545	6.7764	7.452	5.9155	7.17555	7.61105
AK2	8.06635	7.659549999999999	7.4128	7.9488	7.716950000000001	7.639799999999999	7.78995	7.9426499999999995	7.58505	7.8933	7.9566	7.60255	7.985849999999999	7.5753	7.563	7.54485	7.73345	7.725949999999999	7.8922	7.9863	7.8546499999999995	8.0284	7.8288	7.77765	7.40775	7.57725	7.6075	7.77575	7.9033999999999995	7.85155	7.976800000000001	7.6659	8.19495	7.5257000000000005	7.605700000000001	7.42055	7.78265	7.72575	7.77295	7.49145	7.6638	7.69785	7.8683499999999995	7.8386	7.4699	7.77585	7.54445	7.8046	8.05945
AK3	7.33235	7.730650000000001	7.02225	7.38855	7.537799999999999	6.9971499999999995	7.86355	7.709149999999999	7.2418	7.871449999999999	7.2351	7.716950000000001	7.03415	7.605	6.9	7.6231	7.7499	7.7492	7.59925	8.237549999999999	7.604050000000001	8.0613	7.68	7.28495	7.513199999999999	7.6080000000000005	7.57735	7.215250000000001	7.31395	7.3328500000000005	7.6033	8.1836	8.08935	8.10225	7.1953	7.1056	7.4634	7.81465	7.8294	7.4207	7.5200499999999995	7.6798	6.67395	7.4866	7.31705	8.03415	7.2143999999999995	7.0937	7.1312
AK3L1	4.9124	6.0439	4.5603	4.843	5.4682	3.6705	4.5847	5.999	4.7183	4.6434	4.7049	5.2788	5.0451	5.112	3.685	4.9538	5.1699	3.7515	4.5095	5.0191	5.4264	5.5407	5.9613	4.4428	5.3702	3.6535	3.7489999999999997	3.8211	4.6637	4.9231	4.9943	5.3409	5.1217	4.2086	5.0647	5.1983	4.9982	4.9168	5.3113	4.8221	4.4082	5.8001	4.769	5.0904	5.1611	5.9816	4.9667	5.1514	4.8668
AK5	2.3824	2.0732	2.3052	2.7467	2.222	2.2777	2.5319	2.4419	2.1929	2.362	2.3492	2.4126	2.3702	2.2832	2.4701	2.5473	2.2633	2.3966	2.3635	2.3439	2.7839	2.7849	2.3569	2.407	2.2926	2.3555	2.3333	2.2407	2.7416	2.2268	2.397	2.244	2.4582	2.3479	2.4303	2.2372	2.4903	2.2559	2.6017	2.2369	2.8177	2.615	2.5812	2.4671	2.2303	2.3201	2.2336	2.7049	2.5991
AK7	3.3938	3.4405	2.7388	2.9719	3.0157	3.4203	3.3569999999999998	3.7327	2.7202	2.524	3.1517	3.1242	3.3493	2.681	3.0245	3.2387	4.0292	3.6837	3.0439999999999996	3.0525	3.5725	3.2308	3.4378	3.5886	2.6016	3.2426	2.8339	3.0758	2.8192	2.9481	3.3425	2.89	2.9807	3.2451	3.2804	2.6839	3.5	2.9012	2.7305	3.1639999999999997	3.2078	3.1407	3.3601	2.9167	2.6315	3.1619	3.8638	3.2173	3.8153
AKAP1	8.331	8.8335	8.4786	8.748	8.3627	8.5413	8.696	8.673	8.6206	8.7691	8.7529	8.6928	8.6545	8.2003	8.7948	8.4912	8.5365	8.4447	8.4917	8.7458	8.628	8.445	8.5712	8.6826	8.4791	8.5811	8.6457	8.4523	8.6701	8.5561	8.6423	8.6381	8.6925	8.5351	8.4791	8.1554	8.5462	8.458	8.4915	8.3828	8.7118	8.5005	8.6349	8.5764	8.6237	8.6445	8.5613	8.6929	8.3402
AKAP10	2.56725	2.64655	2.6586	2.5147	2.5667	2.46535	2.70915	2.6279500000000002	2.7723500000000003	2.474	2.57305	2.5073	2.48665	2.5865	2.6389	2.5222499999999997	2.5369	2.6037	2.35955	2.41795	2.68595	2.67715	2.7343	2.65605	2.6018	2.5374499999999998	2.6559	2.6827	2.56215	2.5732999999999997	2.5031	2.7493499999999997	2.84955	2.61655	2.6752000000000002	2.8523500000000004	2.6246	2.8897	2.48265	2.73425	2.76225	2.85585	2.83425	2.7818	2.6445	2.5156	2.3873499999999996	2.3586	2.5179
AKAP11	8.3182	7.7043	7.9	7.6523	8.1001	8.8568	7.8801	7.6055	8.3294	7.7544	8.4847	8.0171	7.6861	7.8313	8.8895	7.9446	8.079	8.9505	7.9526	8.1222	7.8838	7.8637	7.7199	7.7557	8.6475	7.779	8.2902	9.0256	8.2479	7.1618	8.0721	8.0932	8.3473	8.1313	8.2768	7.8471	7.6605	8.3161	8.2225	8.5796	8.5009	8.258	8.0775	7.8053	8.0454	7.4146	8.4331	7.6316	7.9403
AKAP12	4.5743	4.177350000000001	4.3491	3.79415	4.1383	4.9013	4.388999999999999	4.1024	4.44595	4.181150000000001	4.7674	3.9157	4.399649999999999	4.43605	5.680300000000001	4.144299999999999	4.72635	5.08225	4.2824	4.46795	4.1776	4.70035	3.6330999999999998	4.499499999999999	4.75835	3.9101	3.65585	5.8873999999999995	4.9223	3.98325	4.08355	4.4761500000000005	4.5716	4.1017	5.14675	5.1697	3.819	4.50905	4.6067	4.9223	3.73645	4.27615	3.8564499999999997	4.0384	4.31705	4.3458000000000006	4.4706	4.6276	4.09785
AKAP13	6.0342	6.4032	6.747999999999999	6.0302	6.3744	6.5482	6.9131	6.6293	6.8754	6.6958	7.0877	6.6102	6.0606	6.5166	6.5006	6.3179	6.2410000000000005	5.7195	6.2565	6.2398	6.6125	6.0812	5.8526	6.3977	6.3426	6.6304	6.7343	6.4386	6.4398	6.1051	6.0772	6.672999999999999	6.3414	6.2101	6.0836	6.4405	6.2791	6.5359	6.3103	6.4211	6.4585	6.5916	6.2005	6.5977	6.5406	6.0517	6.1957	6.0624	6.2088
AKAP14	2.3178	1.96245	2.2795	2.2822500000000003	2.3106	2.35755	2.4190500000000004	2.1989	2.2495	2.1329000000000002	2.0023	1.9965000000000002	2.2923999999999998	2.3698499999999996	2.043	2.2113	2.0957	2.39005	2.1220499999999998	2.02035	2.53005	2.12385	2.1881	2.1252500000000003	2.3004	2.2857	2.18485	2.2245500000000002	2.34405	2.23365	2.3231	2.016	2.13645	2.11945	2.30785	2.2119	2.29845	2.1967	2.2569999999999997	2.08025	2.19935	2.13225	1.9480499999999998	2.03445	2.2588	2.2318	2.2372	2.15375	2.36055
AKAP2 /// PALM2-AKAP2	5.31185	5.31785	4.986800000000001	5.0041	4.55445	4.57855	4.953049999999999	4.9296500000000005	5.84715	4.8609	5.07955	5.4565	5.0752500000000005	5.8965	5.34795	5.26635	6.1313	4.82125	5.34845	5.2684	5.78805	5.13785	5.6338	4.94745	5.25685	5.05695	5.4666999999999994	5.1607	5.0525	5.0187	5.1197	5.0869	5.35405	5.52595	4.88375	5.8053	5.30835	5.4613499999999995	5.476	5.88145	5.356249999999999	5.18345	5.48155	6.5805	4.934749999999999	6.00075	5.5281	6.3602	4.1108
AKAP3	2.2881	2.5177	2.8525	2.6341	2.21	2.2897	2.5177	2.4393	2.5312	2.4994	2.3419	2.7054	2.5457	2.6455	2.6642	2.5388	2.2291	2.2612	2.4725	2.5627	2.5069	2.2669	2.3525	2.2841	2.3838	2.3883	2.5297	2.423	2.5538	2.4422	2.589	2.5637	2.2278	2.3163	2.4405	2.2664	2.52	2.4233	2.4478	2.3783	2.4133	2.2783	2.3178	2.2059	2.5388	2.28	2.4056	2.0947	2.3315
AKAP4	2.9668	2.2439	2.1882	2.3996	2.5552	2.3992	2.5898	2.1303	2.5925	2.3766	2.5849	2.3871	2.536	2.41	2.5913	2.2717	2.4221	2.7119999999999997	2.3186	2.4442	2.4021	2.506	2.2556	2.4284	2.2416	2.2532	2.0519	2.2562	2.3043	2.6895	2.4185	2.2776	2.6516	2.2233	2.7137	2.4872	2.5568	2.3569999999999998	2.324	2.1013	2.4991	2.6449	2.3527	2.3814	2.5384	2.568	2.2683	2.1881	2.3156
AKAP5	4.078049999999999	4.18545	4.4779	3.7939499999999997	4.603149999999999	4.20585	4.04525	3.9471999999999996	4.082	3.6008999999999998	3.47605	4.0954	4.1495	4.522349999999999	4.343500000000001	3.8602	3.8454499999999996	4.393000000000001	4.0522	4.11995	3.8021000000000003	4.23295	3.7155499999999995	4.085699999999999	4.78245	4.1353	4.1238	4.2697	4.396599999999999	3.5668	4.1850000000000005	4.32225	4.1385000000000005	4.6898	3.89725	5.01555	3.97985	4.4579	3.8473000000000006	4.2243	4.2486999999999995	3.9741	4.2284	4.0049	4.324450000000001	4.039	4.82855	3.8169000000000004	4.43535
AKAP6	2.1953	2.5319	2.4993	2.3021	2.6860000000000004	2.6643	2.4862	2.2244	2.2888	2.4223	2.4276	2.5225	2.4706	2.2178	2.5639999999999996	2.3212	2.3096	2.4671	2.4579	2.5202	2.3897	2.5716	2.3844	2.4064	2.4189	2.6863	2.6225	2.4577	2.8199	2.4330000000000003	2.4216	2.5627	2.6914	2.5216	2.4262	2.5007	2.2969	2.4	2.5816	2.8114	2.6181	2.5934	2.4864	2.2646	2.5328	2.5741	2.3693	2.4722	2.3803
AKAP7	2.8396	3.1475	3.7732	2.8289	3.3708	3.1218	3.6865	2.9444	2.7304	2.9189999999999996	3.1028	3.0725	3.2097	3.2934	3.2393	2.9809	2.7756	2.8667	3.0479	3.0202	2.7587	2.8373	3.0048	3.0131	3.3422	3.053	3.0044	3.0212	3.2478	3.2003	3.0787	3.0003	3.0725	2.8572	3.1384	2.7708	2.8228	3.0832	3.0214	3.0753	3.2193	2.9214	3.0717	3.0604	3.0136	2.9681	3.0368	2.8484	2.9492
AKAP8	5.2928999999999995	4.8994	5.1159	5.1187499999999995	5.11505	5.0914	5.25465	5.2394	5.00055	5.0586	5.4493	5.037	5.0175	4.74315	4.80125	5.18055	5.1524	5.05635	5.20725	5.037100000000001	5.1185	4.9434	5.1541	5.2402	4.81935	5.1585	5.3753	4.9954	5.03585	4.9054	5.18745	5.09175	5.31275	5.2314	4.99665	5.0526	5.11705	5.2682	5.29725	5.084	4.9871	4.84745	5.0385	5.26595	4.9496	4.8495	4.9178	4.9495000000000005	5.0356000000000005
AKAP8L	4.4152000000000005	4.3	4.02675	4.68615	4.5071	4.1918	4.27965	4.7036999999999995	3.90285	3.6828000000000003	4.138199999999999	3.79855	4.4305	4.0318000000000005	4.76085	4.4081	4.4684	3.9965	4.513199999999999	3.9276500000000003	4.448	4.4864	4.16725	4.81085	4.521599999999999	4.00775	4.5009	3.7265	4.4350000000000005	4.6518999999999995	4.42605	3.76305	4.31025	4.1103000000000005	4.612	4.4952000000000005	4.46525	3.94015	4.3268	4.484	4.3154	4.19435	4.1484000000000005	4.3604	4.2021	4.04895	4.63835	4.38835	4.769299999999999
AKAP9	6.7440999999999995	7.1485	6.453749999999999	6.4679	6.7200999999999995	7.08965	6.77905	6.9849	6.9426000000000005	7.3139	7.10755	6.99505	6.697150000000001	6.795450000000001	7.25955	6.7968	7.03515	7.223800000000001	6.7401	6.8023	7.19265	7.1267499999999995	6.82545	6.80295	7.2278	6.9731000000000005	7.07395	7.3933	6.98005	6.68675	6.76035	7.4369499999999995	7.14175	6.9675	6.8868	6.6192	6.77515	6.9581	6.97575	7.17575	7.1038499999999996	6.816549999999999	6.9515	6.413	7.05765	6.6471	6.98305	6.47655	7.07095
AKD1	2.4911000000000003	2.286	2.23165	2.47415	2.6482	2.6791	2.2677500000000004	2.452	2.388	2.59885	2.65655	2.38105	2.55795	2.4699	2.55815	2.45255	2.3502	2.64975	2.24775	2.5391	2.53125	2.46425	2.2533000000000003	2.3914999999999997	2.5782	2.30145	2.46005	2.64515	2.2778	2.7293000000000003	2.2287999999999997	2.4371	2.4171	2.31845	2.13105	2.5486	2.61165	2.4038500000000003	2.3944	2.5118	2.64215	2.40655	2.29145	2.21095	2.21895	2.2910500000000003	2.41115	2.3274	2.19085
AKIRIN1	7.29945	7.43205	6.7691	6.84455	6.550649999999999	6.99385	6.8951	7.25015	7.49635	7.36805	6.7163	7.24305	6.591	7.35365	6.72185	7.34645	7.69675	7.18615	7.308	7.23855	7.2407	7.7036	7.520300000000001	6.76285	7.36895	6.916499999999999	7.425750000000001	6.80985	7.3856	7.27855	7.51385	7.13985	7.1663	7.4274000000000004	6.75085	7.4382	6.7423	7.28335	7.23415	6.9624	7.2688500000000005	7.0908999999999995	7.62305	7.6714	7.1008	7.58455	7.6236999999999995	7.1289	7.49905
AKIRIN2	5.1526499999999995	4.8690999999999995	4.6919	5.2161	5.06105	5.197649999999999	5.1492	4.9437	5.1147	5.08505	4.89865	5.0031	4.87355	4.7126	5.081	4.98225	5.2839	5.17305	4.79225	5.02085	4.8218499999999995	4.7733	5.0253	5.09955	4.88175	4.8176000000000005	4.7307500000000005	5.15905	4.93235	5.16995	5.17535	5.1079	4.89055	4.83765	5.1079	4.6477	5.1311	4.879049999999999	4.8176499999999995	5.10915	4.7954	5.06475	4.98165	5.272600000000001	5.0405999999999995	4.911849999999999	4.7170000000000005	4.9141	4.9318
AKNA	5.1173	4.8232	4.1886	5.7428	5.2139999999999995	5.5112	4.5372	5.3285	4.906000000000001	4.207	4.4478	5.0163	5.3691	4.4293	4.771	4.957	5.4755	4.7776	5.3995	4.5739	5.3932	5.4518	5.3091	5.4563	5.3035	4.7523	5.6247	4.619	5.0368	5.11	4.8964	5.0749	5.0078	5.1581	5.3112	4.681	5.2742	5.3212	5.5961	5.3295	5.6356	5.1093	5.5408	6.0681	5.0352	5.153	4.3263	5.3088	4.9577
AKNAD1	2.1892	2.2208	2.0548	1.9855	2.2226	2.3932	2.8696	2.1259	2.1378	2.2642	2.1108	2.1779	2.1575	2.1303	1.9452	2.4506	2.1984	2.0936	2.1929	2.2033	2.1211	2.1536	2.2056	2.1655	2.109	2.0985	2.157	2.5498	2.1437	2.1652	2.0461	1.9758	2.1333	2.0105	2.5491	2.4036	2.2895	2.1915	2.2144	2.0741	2.2278	1.995	2.096	2.3185	2.316	2.1236	2.2577	2.2099	2.1999
AKR1A1	8.7163	8.4783	8.4585	8.772	8.5207	8.1241	8.3294	8.8224	8.3414	8.4768	8.0536	8.4022	8.8548	8.347999999999999	8.1769	8.5806	8.5096	7.829	8.5423	8.1318	8.5269	8.5749	8.5854	8.4883	8.2367	8.219	8.4498	7.8244	8.4417	8.7162	8.4963	8.3821	8.1321	8.252	8.6065	9.0811	8.6231	8.4465	8.4933	8.3766	8.3094	8.5677	8.5408	8.502	8.5883	8.761000000000001	8.769	8.6453	9.1207
AKR1B1	6.2424	6.5621	6.2906	6.7209	6.1899	5.8833	5.9896	6.1311	6.5252	6.1782	6.1913	6.2281	6.6506	6.3727	6.1016	5.9687	6.0103	5.8125	6.0514	6.1346	6.0034	6.1796	5.9724	6.3549	5.8975	5.9857	6.0702	5.8882	6.2734	6.5951	6.1277	5.8711	6.0839	6.1988	6.2016	6.3587	6.5187	6.1016	6.2821	6.1928	6.4024	6.1073	6.1887	7.1619	6.0765	6.5886	5.8347	6.9676	5.8995
AKR1B10	10.800149999999999	10.990649999999999	9.9104	11.274049999999999	11.225950000000001	11.00155	11.2995	11.90345	11.09405	11.1279	10.866	11.33825	11.5106	10.851849999999999	11.114049999999999	11.6079	11.461099999999998	11.4981	11.6634	11.937550000000002	11.2423	11.4387	11.842500000000001	11.22935	9.92845	11.35425	11.123899999999999	10.9678	11.0397	11.67385	11.724799999999998	11.0024	11.1637	11.0411	11.16615	11.0064	11.372499999999999	11.3168	11.1541	10.58185	10.94785	11.1629	11.41985	11.096	11.203800000000001	11.470849999999999	10.85215	11.6405	11.521450000000002
AKR1B10 /// AKR1B15	9.4039	9.764	7.9619	9.7448	9.9646	9.4432	9.9096	10.824000000000002	9.8027	10.1477	9.4393	10.026	10.4129	9.6914	9.8035	10.1962	10.1918	10.3852	10.5704	10.7885	10.2042	10.467	10.7301	9.9807	8.5184	10.1082	9.9924	9.7087	9.8188	10.2667	10.3244	9.8272	9.9945	9.7955	9.9822	9.7386	10.1422	10.1608	10.0182	9.2573	9.8965	9.955	10.2503	9.6363	9.8879	10.4083	9.5304	10.3505	10.2956
AKR1B10 /// AKR1B15 /// LOC340888	8.3975	8.807	7.2893	9.3002	9.0668	7.9728	8.9129	10.0219	8.8034	9.104	8.2709	8.962	9.5858	8.6443	8.3499	9.2348	9.1475	9.1658	9.6302	9.7204	8.9981	9.3659	9.9024	9.216000000000001	7.5414	9.0737	8.9251	8.322000000000001	8.7504	9.3618	9.4184	8.6982	8.9419	8.6352	8.9717	8.8617	9.4289	9.0743	9.0027	8.2109	8.7609	8.8538	9.0658	8.6868	8.8436	9.5486	8.4529	9.5826	9.4382
AKR1B15	7.2372	7.2301	6.5508	7.7632	7.4164	6.5355	7.4627	8.6108	7.5383	7.9317	6.8324	7.8275	8.3042	7.3184	7.3198	8.0249	7.7894	7.7772	8.0346	8.4038	7.7073	7.9381	8.5677	7.9086	6.3194	7.3995	7.5114	7.0647	7.4734	8.5053	8.2321	7.3322	7.6739999999999995	7.2954	7.5731	7.6117	7.8514	7.4905	7.5961	6.8047	7.2704	7.5482	7.9275	7.6243	7.3331	8.2094	7.1964	8.2741	8.0814
AKR1C1	2.9408000000000003	3.9554	6.24455	2.55545	7.57425	3.0642500000000004	4.587149999999999	3.7685	3.96565	4.103	3.01035	3.02675	3.4245	4.20955	4.71845	3.3994999999999997	6.5898	3.6152999999999995	6.1533	4.104	3.2289000000000003	4.8436	3.0017	2.987	4.7466	2.78485	3.915	6.0172	3.53395	3.6580500000000002	7.4357500000000005	3.467	2.89125	3.14405	3.6501	3.69785	3.42415	3.7572	3.7164	6.4176	3.84835	3.58995	3.0761	7.5131499999999996	7.08685	3.04725	6.1638	8.15165	4.5921
AKR1C1 /// AKR1C2	5.8482	6.7466	6.9243	6.8094	7.8717	5.8061	7.5122	6.2923	6.8087	5.9431	6.6198	5.5003	6.6974	6.8536	7.2618	7.3523	7.6417	6.9632	7.93	7.5135	6.0472	7.5824	6.0741	6.4393	6.9933	6.1143	6.9439	6.4231	6.6434	7.0401	8.5643	7.14	5.9405	6.794	6.7426	6.6675	6.3618	6.2104	6.4766	7.146	6.8995	7.4947	7.1304	8.3498	7.755	6.7255	6.9724	8.5854	7.4062
AKR1C2	2.4436	2.2639	2.2359999999999998	2.6404	2.4888	2.4763	2.2587	2.2408	2.3153	2.4173	2.3335	2.1881	2.2017	2.248	2.3312	2.3808	2.4189	2.6179	2.483	2.5947	2.3044	2.5194	2.3344	2.4676	2.3377	2.2044	2.4841	2.582	2.496	2.388	2.5503	2.4487	2.2756	2.1135	2.5383	2.3904	2.3922	2.3443	2.421	2.1751	2.3877	2.2621	2.5885	2.2055	2.7108	2.5015	2.5069	2.3795	2.4367
AKR1C3	6.7555	7.002	6.617850000000001	7.075100000000001	6.9837	6.7931	7.01675	6.92135	6.74255	6.736599999999999	6.8023	6.87045	6.990399999999999	6.5767999999999995	7.02785	7.0574	7.0459	7.17665	6.96005	7.1157	6.8124	7.125349999999999	7.1175	6.98345	6.6202499999999995	6.8683	6.9505	6.8317499999999995	6.76625	7.2714	6.8864	7.11465	6.594150000000001	7.0349	6.9537	6.7421	6.735849999999999	6.74095	6.6981	6.72055	7.08765	6.7758	6.9231	6.7174499999999995	6.7454	7.0433	6.3313500000000005	7.0087	6.9847
AKR1C4	2.4516	2.2895	2.126	2.6164	2.5987	2.8529	2.6305	2.2989	2.6017	2.6235	2.7783	2.4039	2.2614	2.4713	2.4111	2.6977	2.2217	2.7928	2.2289	2.5263	2.2557	2.1371	2.3429	2.3331	2.5715	2.4917	2.5717	2.7165	2.3041	2.4424	2.8764	2.4505	2.6261	2.7213	2.4961	2.5241	2.3422	2.2696	2.5333	2.5056	2.6191	2.9023	2.5197	2.605	2.8054	2.4608	2.3933	2.6612	2.548
AKR1CL1	2.0874	2.3488	2.2963	2.2742	2.4389	2.497	2.2444	2.5343	2.0478	2.1307	2.319	2.2169	2.2359	2.219	2.006	2.1372	2.4412	2.1081	2.3373	2.4874	2.7911	2.1836	1.9929	2.3003	2.4111	2.5274	2.322	2.7582	2.3087	2.4751	2.2994	2.2684	2.3331	2.3419	2.3988	2.1923	2.5937	2.2224	2.334	2.3507	2.4039	2.5217	2.0889	2.2657	2.1935	2.1904	2.2969	2.3651	2.1961
AKR1D1	2.0115	2.1386	2.5965	2.2932	2.0817	2.4011	2.521	2.5602	2.3509	2.425	2.2509	2.4076	2.417	2.1119	2.0696	2.1386	2.3584	2.3347	2.2202	2.3367	2.2062	2.0399	2.2997	2.3119	2.2575	2.2680000000000002	2.5696	2.3852	2.1569	2.4707	2.1802	2.1226	2.2699	2.1777	2.1728	2.1430000000000002	2.1992	2.2868	2.3181	2.0549	2.3918	2.4106	2.2395	2.0021	2.1481	2.1388	2.1407	1.9949	2.3479
AKR1E2	3.0407	3.2149	3.2157	3.0268	3.4662	3.0804	3.1643	3.1382	3.2927	3.1874	3.4379	3.3506	3.255	3.2434	3.1883	3.3406	3.097	3.1049	3.3172	3.2531	3.1341	3.1762	3.1904	3.333	3.2397	4.0809	3.0865	3.125	3.6042	3.5519	3.3534	3.4323	3.1744	3.0534	3.6182	3.2563	3.1049	3.0860000000000003	3.2768	3.0739	3.3257	3.1418	3.2616	2.9413	3.2412	3.2292	3.1745	3.3849	3.1968
AKR7A2	7.834	8.1936	7.7812	8.716000000000001	7.8424	7.9764	8.3876	8.2926	7.3301	8.0094	7.4085	8.0441	8.3193	7.6256	7.8458	8.2615	8.1781	7.8027	8.5952	7.841	8.177999999999999	8.0891	8.0208	8.1681	8.1358	7.4521	8.0586	7.2527	8.051	8.7917	8.1344	7.6627	7.8992	8.4235	8.3488	8.0397	8.3218	7.8075	8.1387	8.1787	7.997999999999999	7.9422	8.1756	8.6531	7.8253	8.8619	8.3872	8.5309	8.6514
AKR7A3	6.92	7.5857	6.4574	7.4535	7.199	6.9751	7.6258	7.3422	6.5867	7.4983	6.8731	7.4426	7.7175	6.9161	6.8937	7.1705	7.6218	6.981	7.3907	7.3618	7.7654	7.3892	7.5792	7.1796	7.0444	7.256	7.3351	6.6129999999999995	7.2305	7.4349	7.4182	7.242000000000001	7.0724	7.2596	7.4413	7.0408	7.4765	6.8208	7.3931	7.1209	6.832000000000001	7.4884	7.6833	7.4838	7.3193	7.9586	7.3397	7.6791	7.8598
AKR7L	2.5069999999999997	2.7131	2.682	2.5706	2.6987	3.2198	2.5115	2.2622	2.9189	2.7155	2.2705	2.925	2.7754	2.5197	2.6112	2.3704	2.4563	2.5836	2.4549	2.411	2.7635	2.7714	2.4344	2.1153	2.7581	2.459	3.0061	2.5822	2.6679	2.5783	2.4534	2.5164	2.662	2.6912	2.6129	2.6237	2.3281	2.526	2.4641	2.3783	2.8628	2.5493	2.4755	2.1446	2.4242	2.3232	3.1146	2.9721	2.6833
AKT1	4.7422	5.119	5.1074	5.0021	4.8162	4.4793	4.9391	4.5592	4.5547	4.7235	4.3166	4.7389	5.0809	4.2291	4.1218	4.998	4.6055	3.9838	5.1148	4.69	4.6888	4.5511	4.9648	5.0551	4.4616	4.5824	4.8181	4.3369	4.4654	4.3941	4.8613	4.5205	4.9471	4.7027	4.9636	4.5781	4.8555	4.9291	4.3478	4.7542	4.4575	4.6739	4.6669	5.1924	4.9166	5.135	4.7752	5.0375	5.2092
AKT1S1	4.7567	4.5694	4.2737	5.0507	4.6177	4.7591	4.7084	4.7717	4.2772	4.6738	4.4962	4.6107	4.8399	4.3009	4.3855	4.8365	4.6731	4.4552	4.9336	4.6864	4.5249	4.4054	4.81	4.6367	4.6056	4.5211	5.1097	4.3199	4.8216	4.556	4.5035	4.5293	4.512	4.5302	4.9471	4.3646	4.8161	4.6908	4.5949	4.175	4.7242	4.6808	4.5242	4.6558	4.7907	4.5946	4.465	4.781000000000001	4.7276
AKT2	2.9429	3.0813	2.7866999999999997	3.0218499999999997	2.85135	3.0747	2.67865	3.0154	3.0389	2.94085	2.7877	3.0822	2.8804	2.8037	2.87195	2.93555	2.8687	2.7548500000000002	2.79025	3.02565	2.87495	3.0457	2.7155	2.9267	2.8725	3.08315	2.79205	2.8629	3.0466499999999996	2.71875	2.8223000000000003	2.8543000000000003	2.80305	2.93425	2.583	2.68505	3.07505	2.9114	2.6812500000000004	2.8861499999999998	3.026	3.05635	2.8461499999999997	2.9785500000000003	2.86815	2.85395	2.933	2.83375	3.1101
AKT3	2.4714	2.3892	2.4335500000000003	2.54505	2.6727499999999997	2.3893	2.5036	2.5551500000000003	2.3441	2.53145	2.71995	2.3523	2.4527	2.47335	2.5006	2.27965	2.5999	2.2325999999999997	2.19945	2.4406	2.5756	2.3622500000000004	2.4290000000000003	2.13315	2.6606500000000004	2.2426500000000003	2.48185	2.816	2.4436	2.4273499999999997	2.33325	2.4335	2.3291	2.51145	2.2855	2.51865	2.36475	2.23265	2.5734	2.49345	2.53675	2.5578	2.2988999999999997	2.3931500000000003	2.34485	2.5115499999999997	2.3175	2.3792	2.3137499999999998
AKTIP	5.0676000000000005	5.12715	4.4528	4.6076	4.6918500000000005	4.9735499999999995	4.602600000000001	4.95965	5.05915	4.58095	5.0139499999999995	5.142950000000001	4.8337	4.8489	4.9246	4.85125	4.85365	5.294700000000001	5.0994	5.024649999999999	5.26755	5.36535	4.9409	4.99195	5.19725	4.70995	5.3663	5.01465	5.0581	4.64605	5.2315000000000005	5.3653	5.0979	5.05045	4.59525	5.1295	4.8363	5.066050000000001	5.14755	5.15705	4.74865	5.2467	5.01465	5.2391000000000005	5.0616	4.996700000000001	5.30675	4.53595	5.3271999999999995
ALAD	5.55855	5.8481000000000005	5.4933499999999995	5.97095	5.80455	5.30545	5.3461	5.7791	5.7371	6.3559	5.763450000000001	5.674300000000001	5.89455	5.5296	5.504049999999999	5.86345	5.6173	5.2341	5.69755	6.0173000000000005	5.7928999999999995	5.97395	6.32695	5.85445	5.2972	5.46695	6.1333	4.8053	5.76585	6.7848	5.7586	5.6858	5.98415	5.9754000000000005	5.60555	5.440799999999999	5.67145	5.96995	5.36345	5.370699999999999	5.78015	5.5884	6.14055	6.0863	5.7761	6.2218	5.7093	5.3574	6.43765
ALAS1	7.51855	7.4148	6.87755	8.25375	7.8354	7.4666999999999994	7.952999999999999	8.599	7.78885	8.146899999999999	7.6807	7.577	8.373	7.0768	7.50005	7.8381	7.94525	7.8079	8.03515	8.078949999999999	8.0591	8.378250000000001	8.546	8.117750000000001	7.31235	7.8282	7.88105	7.58635	8.0533	8.2883	8.0546	7.731	7.997450000000001	7.60715	7.86265	6.79575	8.16425	7.58395	8.093900000000001	7.6912	7.7735	7.572900000000001	8.07275	7.68145	7.86445	7.92425	7.5415	7.875500000000001	8.53245
ALAS2	2.3779	2.6378	3.0081	3.0138	2.9086	2.7761	2.6054	2.4511	2.4752	2.1741	2.62	2.5962	2.5168	2.3479	2.5387	2.823	2.6345	2.8374	2.2239	2.6299	2.4838	2.6006	2.3019	2.6502	2.9555	2.7021	2.5989	2.7342	2.5438	2.9291	2.6972	2.7695	2.5965	2.6126	2.5061	2.6682	2.7193	2.5989	2.4318	2.8983	2.5069999999999997	2.5174	2.5838	2.555	2.6139	2.8688	2.6062	2.6548	2.4067
ALB	2.0909999999999997	2.166	2.3831	2.2458	2.1313	2.2893	2.3565	2.1706	2.0625	2.1753	2.0897	2.0544	2.0175	2.1617	2.1963	2.0901	2.24	2.1853	2.1591	2.0043	1.9663	2.2566	2.2873	2.2461	2.2065	2.2132	2.1769	2.125	2.1644	2.0595	2.0989	2.168	2.1195	2.2879	2.1559	2.1805	2.2584	2.045	2.2388	2.2226	2.1954	2.1539	2.1631	2.2436	2.1694	2.1697	2.1939	2.1672	2.3472
ALCAM	3.55055	4.0645999999999995	3.3587999999999996	2.5453	3.27895	2.63635	2.99485	3.3052	3.3653	3.2064	3.05415	3.33965	2.84145	3.0894	2.5155	3.47705	3.6566	3.3400499999999997	3.1883500000000002	3.3965	3.2249499999999998	2.8101000000000003	3.6568500000000004	3.0746	3.39895	3.1704	3.34475	2.6954000000000002	3.00495	2.97025	2.9696499999999997	3.5043999999999995	3.17755	3.99405	3.15505	3.4050000000000002	2.7681500000000003	3.7161	3.1307	3.2904	3.2183	3.11735	3.4087	3.9613000000000005	3.25205	3.7634499999999997	3.74235	3.3436000000000003	3.6828
ALDH16A1	5.4551	5.2074	5.2839	5.3272	5.4682	5.8041	5.7928	5.1898	5.0904	5.5332	5.1809	5.3932	5.3751	5.1149	4.8699	5.5794	5.1448	5.1709	5.0873	5.0175	5.3036	4.9207	5.2558	5.4367	4.8578	5.3648	5.6038	5.3239	5.3476	5.2703	5.4067	5.1163	5.4761	5.2621	5.6175	5.2241	5.5448	5.3426	5.2398	5.1301	5.4639999999999995	5.2809	5.4182	5.2057	5.1449	5.4242	5.0448	5.4972	5.2755
ALDH18A1	8.02185	8.50555	8.19455	8.299050000000001	8.4959	7.82325	8.36175	8.52225	8.0968	8.587399999999999	8.1981	8.5168	8.486	7.92215	8.26285	8.23535	7.94195	7.711550000000001	8.0062	8.34135	8.201	8.221350000000001	7.93585	8.63305	7.59295	8.38965	7.90945	8.23945	8.3458	8.0767	8.39965	8.6594	8.4756	8.1222	8.0948	7.6623	8.5628	7.72015	8.19525	7.960100000000001	7.9418	8.504150000000001	8.346499999999999	8.00135	8.42585	8.16915	7.511049999999999	7.62725	8.382
ALDH1A1	8.8168	9.1864	8.5653	9.352	9.1314	9.2008	9.5932	9.9567	8.924	9.1421	8.7647	9.1955	9.5767	8.4212	9.0518	9.7475	9.4015	9.797	9.4776	9.3357	9.5403	9.8876	9.6319	9.0426	9.1454	9.2039	9.3295	9.0792	9.5902	9.4329	9.2512	9.4978	9.1872	9.3694	9.266	8.6889	9.5658	8.3033	9.5001	8.7089	8.6555	9.2729	9.7951	9.0727	9.3774	9.627	9.0306	9.6962	9.1659
ALDH1A2	1.9519	2.0204	2.2144	2.1439	2.3648	2.3225	2.1958	2.2386	2.1006	2.1593	2.2522	2.0756	2.1719	2.2907	2.1492	2.4617	2.1159	2.2503	2.1227	2.2023	2.4123	2.2821	2.1423	2.1454	2.2882	2.3407	2.2773	2.3036	2.1847	2.3139	2.0712	2.2675	2.0818	2.3783	2.3601	2.3587	2.3497	2.35	2.1430000000000002	2.1681	2.251	2.103	2.1695	2.2016	2.0921	2.0537	2.3085	2.048	2.449
ALDH1A3	2.34835	2.2382	2.3748	2.3247	2.5886	2.5675	2.2436	2.1803999999999997	2.1411	2.3474	2.5068	2.265	2.3310000000000004	2.0949	2.35755	2.1018499999999998	2.2283	2.17995	2.3321500000000004	2.2904	2.3048	2.22145	2.41785	2.17535	2.2709	2.3724999999999996	2.2327	2.34675	2.03285	2.26515	2.3734	2.30595	2.21365	2.1814	2.4119	2.2539	2.323	2.32505	2.4379	2.36655	2.29505	2.1473500000000003	2.322	2.34435	2.4242	2.36385	2.23115	2.25245	2.4656000000000002
ALDH1B1	5.044499999999999	5.4084	4.796	5.51335	4.97185	4.8707	4.96185	5.421950000000001	5.05535	4.857749999999999	4.8047	5.3124	5.541650000000001	5.00245	4.805149999999999	5.518050000000001	5.8184000000000005	4.17395	5.3934	4.8157499999999995	5.46725	5.58065	5.710649999999999	5.22175	4.22745	4.69495	4.772399999999999	4.76585	5.21225	5.7145	5.30125	4.639	5.4381	5.04725	4.9489	4.953049999999999	5.3921	4.9691	5.3546499999999995	5.129099999999999	5.4394	5.292350000000001	4.9811499999999995	5.3201	4.91315	5.6523	5.0441	5.042	4.9381
ALDH1L1	3.2991	3.42645	3.1227	3.47795	3.5077499999999997	4.1522	3.5490500000000003	3.5559	3.5416999999999996	2.9392	3.39095	2.9242	3.2885	2.98395	3.47095	3.1041	3.6374000000000004	3.1792	2.76645	2.9471499999999997	3.5204500000000003	3.585	3.1340500000000002	3.7609500000000002	2.9448	3.44775	3.11665	4.10045	3.9383	3.3838	3.7729999999999997	4.1968	3.0908499999999997	3.7786	4.2846	2.9318	3.083	3.005	3.22485	3.73795	3.4108	3.20545	4.137	2.9523	3.3514	3.4557	3.84325	3.10205	3.94675
ALDH1L2	2.70385	2.5446	2.6736	3.0072	2.66575	2.9248	2.7372	2.31665	2.4522	2.57165	2.7904999999999998	2.7295499999999997	2.55875	2.8343	2.9139	2.5942999999999996	2.56635	2.67445	2.7304500000000003	2.7136	2.591	2.52635	2.5651	2.87765	2.69025	2.7031	2.6141500000000004	2.7182500000000003	2.6821	3.3044000000000002	2.7112999999999996	2.3632	2.7339	2.59405	2.6841999999999997	2.50155	2.5953	2.5866	2.74235	2.6056	2.9888	2.813	2.6301	2.4925499999999996	2.7106	2.7601	2.4265	2.5997000000000003	2.6274
ALDH2	9.1845	9.8814	8.8529	10.3492	10.0665	8.895299999999999	10.00265	10.19365	9.24075	9.43685	8.9194	9.58745	9.8861	8.41625	9.15795	10.03125	9.6817	9.547550000000001	9.706800000000001	9.326550000000001	9.79665	9.8731	9.86915	9.72805	9.0335	9.6059	9.68755	9.54105	9.562149999999999	9.9528	9.65535	9.411200000000001	9.492750000000001	9.7622	10.04685	9.023299999999999	10.2163	9.1403	9.72485	9.440999999999999	9.3265	9.87505	9.89845	9.265	9.868549999999999	9.97755	8.965150000000001	9.71075	10.182400000000001
ALDH3A1	3.4358	4.7642	4.1523	4.9294	4.9119	5.0205	5.2009	5.6919	4.399	5.077	4.0577	4.4277	5.3956	3.2746	4.6284	6.4670000000000005	5.3806	5.507999999999999	5.2135	4.6212	4.8792	5.3632	5.0608	4.7618	4.9924	5.1208	4.5392	4.6419	4.5006	4.717	6.1579999999999995	4.3063	3.7182	5.9089	5.0243	5.1962	6.6084	4.1927	5.5544	4.4505	5.1152	4.615	5.2574	5.0406	5.4177	4.9109	4.2269	4.6958	3.7009
ALDH3A2	7.5682	8.3096	7.7411	8.3747	8.308	7.9381	8.3543	8.6634	7.5314	8.4667	8.0725	8.2381	8.1296	7.4525	7.74	8.8726	8.5803	8.4276	8.2947	8.0859	8.498	8.7785	8.8115	8.019	8.0122	8.4612	8.1656	8.2103	8.2687	8.3659	8.4214	8.0187	7.8509	8.3577	8.0221	7.7338	8.2754	8.0061	8.4895	7.9469	7.9566	8.0371	8.347999999999999	8.0563	8.0251	8.4663	7.7224	8.3956	8.345
ALDH3B1	4.5059	4.891	5.4234	4.2771	4.306	4.7658	4.9599	4.933	4.4013	4.3443	4.2791	4.2397	4.7285	4.2461	4.2787	4.4886	4.9432	4.405	4.5226	4.1209	4.5608	4.8023	4.4413	4.6362	4.4757	4.9655	5.0089	4.5364	4.3744	4.5339	4.7603	4.4477	4.6031	4.7092	4.2846	4.5633	5.0507	4.774	4.5613	4.7281	5.1014	4.4775	4.685	4.239	4.8198	4.8184	4.4156	4.7145	4.9906
ALDH3B2	2.5469	2.3633	2.67645	2.4713	2.48165	2.57295	2.81025	2.63605	2.54275	2.7653999999999996	2.4353499999999997	2.4443	2.4926	2.6299	2.58745	2.3124000000000002	2.5256	2.5017500000000004	2.7529000000000003	2.42995	2.56195	2.49405	2.5078	2.48075	2.45785	2.66955	2.3945499999999997	2.7473	2.3975	3.03235	2.5781	2.5876	2.53535	2.59445	2.5495	2.39055	2.6245000000000003	2.3891999999999998	2.5519	2.53145	2.9246499999999997	2.52765	2.5017	2.40885	2.6416	2.74005	2.35005	2.5465	2.3668
ALDH4A1	3.90025	4.181100000000001	3.58	3.71535	3.90045	4.11165	3.9942	3.8613	3.6553	3.61835	4.0092	3.7874	4.070600000000001	3.27935	3.5223500000000003	4.1446499999999995	3.9425	4.09265	4.2618	3.56945	4.09655	3.9434	4.15075	3.7645500000000003	3.268	4.2019	4.1297999999999995	3.9216	3.5796	4.64135	3.9924	3.6973000000000003	3.4337	3.5804	3.6842500000000005	3.6212	3.83495	3.7615	3.52	3.76295	3.7063499999999996	3.3731	3.7727499999999994	3.6136	3.66885	4.01225	3.82085	4.37165	4.2766
ALDH5A1	3.96235	4.6289	4.77665	4.6709499999999995	4.4751	4.4697	4.29105	4.97345	4.5914	4.86925	4.70805	4.77955	4.7198	4.4709	4.7102	4.39815	5.2921	4.30875	4.67475	4.4193999999999996	5.0476	4.6194500000000005	4.8523	4.2061	4.7181999999999995	4.65765	4.74115	4.7601	4.80125	4.57385	4.5693	5.0106	4.6602	4.6372	4.8963	4.2515	4.9307	4.9101	4.9681	4.8174	4.9402	4.6637	4.61305	4.55215	4.9923	5.0486	4.5251	4.569100000000001	4.22635
ALDH6A1	6.9334	7.864	6.7621	7.6845	7.6518	7.8435	7.8198	7.9416	7.1215	7.6559	7.8244	7.6289	7.7383	6.6426	7.5327	7.7893	7.9598	7.8357	7.4421	7.3078	8.0917	8.0895	7.7895	7.5518	7.5409	7.9341	7.4109	7.7328	7.5966	7.5417	7.394	7.8318	7.3217	7.7855	7.5927	6.9048	7.5065	7.5587	7.3326	7.7408	7.5721	7.5161	7.6704	7.2559	7.5814	7.8701	7.6534	7.0794	7.5999
ALDH7A1	6.0306	6.7037	5.70235	6.3408	6.1918500000000005	6.00035	6.39785	6.5748	6.144	5.9489	6.08505	6.40545	6.3154	5.7674	6.341150000000001	6.7203	6.6744	6.0665	6.322649999999999	6.124499999999999	6.7021	6.4731000000000005	6.84035	6.02785	6.375500000000001	5.98285	6.116350000000001	5.80945	6.5235	6.27915	6.2192	6.07505	5.29	6.55805	6.3378499999999995	5.6103	6.54195	5.91385	6.3628	6.1190999999999995	6.663	6.49155	6.697049999999999	5.9242	6.351800000000001	6.751850000000001	6.1777999999999995	6.4723500000000005	6.1691
ALDH8A1	2.2283	2.28715	2.3024	2.27925	2.36135	2.1723	2.52215	2.4001	2.09335	2.3709499999999997	2.1484	2.4625	2.1927000000000003	2.17075	2.2443	2.25275	2.3083	2.31295	2.368	2.56265	2.3597	2.35515	2.2321999999999997	2.2731	2.3754999999999997	2.3188500000000003	2.44685	2.4035	2.22235	2.4687	2.3799	2.271	2.2714	2.2910000000000004	2.54425	2.42935	2.3850499999999997	2.3054	2.10115	2.4989	2.40125	2.7928499999999996	2.48895	2.2546999999999997	2.3202	2.1812500000000004	2.4414	2.48195	2.0876
ALDH9A1	6.502000000000001	7.7085	6.631	7.0606	7.0198	5.8328	6.8257	7.0614	7.2833	6.8082	6.2774	7.1304	7.0213	6.928	6.2673	7.2013	7.1542	5.93	6.7171	6.9701	7.1403	7.0053	7.3134	7.0335	7.1438	6.6918	6.7688	6.1979999999999995	6.9466	6.7442	7.193	7.1628	6.9986	7.0192	6.6515	6.8078	6.8914	6.8632	7.0637	7.0205	7.167000000000001	6.8453	6.6595	6.974	7.0058	7.3102	6.6515	6.832999999999999	6.877999999999999
ALDOA	11.36435	11.57625	11.31545	11.64125	11.4913	11.375	11.50615	11.43515	11.178799999999999	11.6356	11.2516	11.5288	11.59195	11.208649999999999	11.2081	11.5034	11.429400000000001	11.16675	11.494150000000001	11.20705	11.581	11.5191	11.7654	11.61735	11.304300000000001	11.33735	11.24095	11.03245	11.379999999999999	11.7391	11.44415	11.1112	11.48095	11.24005	11.78445	10.9721	11.615099999999998	11.28285	11.418700000000001	11.286449999999999	11.17575	11.437999999999999	11.5014	11.4464	11.28005	11.5843	11.17225	11.48735	11.844000000000001
ALDOAP2	2.8019	2.7518	3.0391	2.3134	2.487	2.7812	2.4702	2.2162	2.5404	2.452	2.884	2.0834	2.2835	2.4734	3.0174	2.1766	2.0592	2.5067	2.3529	2.5068	2.4242	2.1568	2.396	2.7356	2.8182	2.4718	2.5888	2.6976	2.617	3.4533	2.6651	2.3631	2.6296	2.4163	2.2036	2.2886	2.3291	2.5391	2.7781	2.1634	2.6026	2.3364	2.3676	2.5082	2.8709	2.7727	2.2467	2.5810000000000004	2.6839
ALDOB	2.7258	3.1509	3.3388	5.1345	6.5078	5.31715	6.2102	5.63895	2.8358	3.0439	3.0656	4.45945	5.14495	2.76205	3.2479	6.2089	6.2436	5.85245	4.9139	2.9336	4.98555	6.3644	4.2409	4.2258	2.8939500000000002	7.84515	3.9343500000000002	5.05185	2.63985	6.602	3.1189	3.2183	2.48455	7.26455	7.44955	2.6737	4.7913499999999996	3.0119000000000002	4.87775	5.11955	5.35305	3.70665	5.8786000000000005	4.08565	6.5207999999999995	7.21345	5.3927499999999995	5.5375499999999995	4.2661
ALDOC	3.7964	4.2551	4.4549	3.6308	4.204	3.3379	4.1362	3.6024	3.5629	3.6198	3.522	3.6717	3.6326	4.9862	3.8189	3.5928	3.5167	3.8145	3.5755	3.7489	3.8544	3.6565	3.9772	3.9517	3.9858	3.5064	3.6834	3.0699	3.8176	4.244	3.3573	3.6298	3.9691	3.7622	3.972	5.435	3.7544	4.5693	3.7960000000000003	3.5015	3.3398	3.5851	3.5451	4.0235	3.6552	3.8289999999999997	5.2101	3.6617	5.6521
ALG1	3.136	2.884	3.1392	3.015	2.9418	3.5617	3.1636	3.2686	2.8183	2.8945	3.2296	3.1408	3.0118	2.8863	3.1482	3.3062	3.4591	2.6965	3.6024	2.8005	3.0354	2.7234	2.9362	3.0337	3.1833	2.813	3.4167	2.6528	2.7961	2.8154	3.5851	3.3693	2.9182	2.7125	3.1185	3.0394	2.6761	3.1742	3.0325	3.2027	3.1414	2.9161	2.6462	2.5918	2.6821	3.1278	3.7928	2.9388	3.5076
ALG10 /// ALG10B	3.4178	2.997	3.1830000000000003	3.0069999999999997	2.9263	3.2278	2.8534	3.1203	3.2260000000000004	2.9626	3.4609	3.2203	2.9744	3.4079	3.7332	3.5152	3.1159	3.3301	3.1642	3.1909	2.9302	3.0254	3.1839	3.1492	3.1625	3.2993	3.3295	3.3512	3.1889	2.7604	3.0044	3.1660000000000004	3.2321	2.9739	2.8243	3.0974	2.7997	2.938	2.8182	2.5568	2.6505	3.5229	3.1052	2.6924	2.9113	3.3202	2.9743	3.0702	3.1641
ALG10B	4.4291	3.7184	4.3189	3.9233	4.1164	4.9547	3.9523	4.0036	4.5825	4.2532	5.2847	4.5702	3.7807	4.274	5.358	4.0017	4.4423	5.487	4.5325	4.0594	4.6085	4.1755	3.6469	4.019	4.8678	3.0668	4.4477	5.5062	4.7331	2.937	4.2761	4.5811	4.5148	4.5073	4.7503	4.2877	3.9034	5.0531	4.5063	4.7241	4.0602	4.7514	4.5937	4.5442	4.4672	3.7261	4.2891	4.0863	3.7783
ALG11 /// UTP14C	6.0067	6.3985	6.60655	5.4335	5.789899999999999	5.8318	6.0161	6.31475	5.96185	6.5862	6.53695	6.20285	5.6541	6.4511	5.916399999999999	6.42675	6.465199999999999	5.96995	6.1753	6.1197	6.15315	6.3772	6.2669	6.08995	6.3282	6.233549999999999	6.16175	6.15865	6.21805	6.0379000000000005	6.0836500000000004	6.22	6.1572	6.4457	5.4725	6.594799999999999	5.8683	6.428	6.300800000000001	6.333600000000001	6.3281	6.3864	6.0629	6.4541	6.1373	6.3448	6.15325	6.06495	6.1493
ALG12	4.5438	4.4719999999999995	4.7735	4.4578	4.4996	4.4348	4.6323	4.7794	4.467	4.7173	4.6641	4.5833	4.9485	4.3202	4.626	4.6978	4.4987	4.2499	4.996	4.7568	4.5881	4.3157	4.7022	4.541	4.6441	4.3968	4.5377	4.2728	4.1047	4.8172	4.2427	4.2357	4.6188	4.6145	4.5472	4.0667	4.803999999999999	4.3619	4.3073	4.3859	4.3326	4.0514	4.374	4.2704	4.5046	4.2624	4.4416	4.581	4.3644
ALG13	7.0567	6.8092	7.1746	7.0621	6.6624	6.2702	6.95	6.751	6.7994	7.178	7.0949	6.8539	7.5631	7.5728	6.9815	7.1545	6.8993	7.1198	7.0575	7.206	6.7654	7.125	7.0529	6.8326	6.8582	8.0255	6.9259	7.3418	7.3208	6.3304	6.6419	6.8217	6.5524	6.9535	7.0547	7.7138	6.9603	7.2505	6.5949	6.9209	6.521	6.9764	6.8022	7.2373	7.0427	7.6591	7.2274	7.4645	7.2883
ALG14	7.9094	7.847	8.1288	7.8994	8.2001	7.4986	7.8913	8.6694	7.6853	8.3039	7.619	7.8353	8.107000000000001	8.4623	7.8314	8.2809	7.8759	8.1507	8.1163	7.8944	7.796	7.975	7.816	8.0945	7.7048	8.2494	8.1826	7.9277	8.3416	7.4907	8.0101	8.1729	7.8411	7.7176	7.9163	8.6543	8.3537	7.9057	7.9212	7.4314	7.8393	8.1075	7.9774	7.8805	8.0267	7.9609	8.0974	8.228	8.3912
ALG1L	2.6707	2.5034	3.7869	2.9662	2.9082	2.6761	3.1689	2.7971	2.9002	3.2015	2.8648	2.8680000000000003	2.6219	2.8848	2.6294	2.7083	2.9227	2.775	2.4358	2.562	2.8129	2.9354	2.9898	2.6499	2.7277	2.9763	3.3243	2.7385	2.617	3.1922	2.9825	2.9912	2.6057	3.1531	3.0098	2.8375	2.6373	2.6813	2.7171	2.5557	2.7946	2.8702	2.9492	2.551	2.4836	2.9468	3.0253	2.6635	2.8081
ALG1L2	2.0493	2.2680000000000002	2.0825	2.489	2.3177	2.5074	2.7532	2.2679	2.2749	2.1965	2.4298	2.2539	2.1893	2.5588	2.3596	2.3287	1.9144	2.201	2.1112	2.1795	2.2847	2.4053	2.3217	2.1507	2.2436	2.4395	2.3753	2.7066	2.295	2.6415	2.2473	2.2014	2.4064	2.4532	2.6739	2.1327	2.2729	2.3443	2.1766	2.1396	2.1814	2.1261	2.1871	2.2295	2.1585	2.084	2.1227	2.2182	2.0603
ALG2	4.8446	4.9865	4.7603	4.7154	5.0319	5.3853	4.7283	5.1457	5.0799	4.8338	5.1754	5.0089	5.1014	5.1623	5.2373	4.9379	5.0196	5.3227	5.0146	5.3866	5.2398	5.2788	4.8496	4.167	5.3298	5.0182	4.9466	5.3843	4.8745	4.4957	4.9651	5.1503	5.4497	5.0963	4.9828	4.9559	4.8487	5.3417	5.0675	4.6246	4.8197	5.0659	4.8337	4.8039	5.2799	5.2306	5.4458	5.2667	5.2252
ALG3	6.4363	6.356450000000001	6.7194	6.908	6.5870999999999995	6.70455	6.406000000000001	6.62665	6.38825	6.53035	5.9313	6.374750000000001	6.623800000000001	6.47805	6.06085	6.47475	6.67	5.9213000000000005	6.9176	6.28305	6.57515	6.26735	6.79535	6.64175	6.43315	6.1787	6.5756499999999996	5.797499999999999	6.417999999999999	6.63195	6.6892	6.23615	6.41055	6.29765	6.5809	6.408099999999999	6.64585	6.57045	6.6121	6.1763	6.70235	6.05575	6.41295	6.3950499999999995	6.437049999999999	6.48905	6.2443	6.927849999999999	6.3802
ALG5	9.203	9.0728	9.0975	9.0372	8.7026	9.0274	8.6736	8.8757	9.0493	8.6592	9.1499	9.0715	9.0457	9.6021	9.2427	8.7691	9.1376	9.3072	9.2174	9.0631	8.9269	9.0706	9.1512	8.6971	9.292	8.6102	8.9034	9.1823	9.0623	8.7722	8.9071	9.2727	8.9972	8.9319	8.7502	9.3454	8.8423	9.2057	8.8022	8.967	9.2378	8.7372	8.9228	9.0465	8.8956	9.3148	9.3983	8.949	8.6914
ALG6	2.695	2.8329	2.3291	2.3802	2.2997	2.369	2.2101	2.3144	2.4267	2.3434	2.3295	2.1519999999999997	2.5004	2.4028	3.1808	2.5182	2.4198	2.4858	2.3729	2.3988	2.2653	2.6434	2.2522	2.2604	2.3787	2.3193	2.2273	2.8301	2.4845	2.2679	2.2553	2.568	2.3562	2.2845	2.3756	2.2372	2.423	2.1721	2.2642	2.4247	2.2534	2.7325	2.3099	2.1986	2.5908	2.3107	2.353	2.4637	2.5518
ALG8	6.8062	6.9187	6.4325	6.8779	6.4133	6.0353	6.2551	7.0934	6.515	6.6199	5.7997	6.7369	6.8066	6.8187	6.1284	6.6003	6.8039	6.1871	6.9725	6.4795	6.7289	6.5655	6.8503	6.7908	6.228	6.2731	6.7252	5.7827	6.8204	6.4948	6.5767	6.7176	6.4096	6.5218	6.3313	6.6826	6.9992	6.8889	6.6355	6.2218	6.5522	6.5467	6.7205	6.5376	6.664	6.6882	6.5462	6.9787	6.481
ALG9	5.2856	4.9583	4.4677	5.3187	4.8096	4.6576	5.0269	5.3277	4.7095	5.0321	4.869	5.2806	5.1615	5.0228	4.6919	5.358	5.2338	4.684	5.1817	4.9871	5.1826	5.0581	4.9017	4.8773	5.0982	4.6669	4.8084	3.846	5.027	5.1103	5.0627	5.1699	4.8168	5.3014	5.2265	5.0577	5.2361	5.2971	5.1954	5.1528	5.0129	5.1123	5.1179	4.9138	5.2598	5.226	5.175	5.1398	5.255
ALK	1.9852500000000002	1.9249	2.23735	2.32655	2.0833	2.6447000000000003	2.40405	2.04605	2.1183	2.19545	2.3175999999999997	2.2319	2.1075500000000003	2.0852500000000003	2.1830499999999997	2.21665	2.13025	2.0329	2.13065	2.25095	2.1895	1.98875	1.9132000000000002	2.37065	2.19475	2.56305	2.1205	2.28525	2.30555	2.6765999999999996	1.99235	2.1947	2.13165	2.16155	2.42995	2.0904	1.987	2.11035	1.9960499999999999	2.10095	2.12545	1.99105	2.1300499999999998	2.11365	2.0334	2.0854	2.27355	2.39965	2.3693
ALKBH1	3.99895	4.12585	4.0118	4.48095	4.1549000000000005	4.56355	3.9913	4.14865	4.18245	4.3848	4.12145	4.26	4.63645	4.054399999999999	4.5647	4.42705	4.43715	4.1547	4.52345	4.63955	4.7001	4.6031	4.4393	4.3895	3.9613500000000004	4.2829	4.3324	4.0416	4.1894	4.6895999999999995	4.45495	4.22755	4.36555	4.71115	4.3563	4.1166	4.7084	4.3069500000000005	4.4155	4.23625	4.1811	4.47375	3.9697	4.37885	4.38525	4.4336	4.0731	4.4073	4.55555
ALKBH2	3.475	3.0663	3.19105	3.1635999999999997	2.9085	2.8755499999999996	3.2541	3.3366	3.07995	3.47165	3.37725	3.0010000000000003	3.2108	2.9045	3.0566	2.92955	3.2095000000000002	2.9092000000000002	2.90475	2.9631999999999996	3.23255	3.0158500000000004	3.3609999999999998	2.88	3.0293	2.9078	3.45485	2.8812	3.17305	3.3176	3.0732	2.965	3.1243	3.01065	3.20715	3.2573	3.0671	2.98135	2.94455	3.21195	3.1036	3.10635	3.1642	3.1422999999999996	2.85135	3.2762000000000002	3.32735	3.02495	2.7064500000000002
ALKBH3	4.5624	4.5232	4.0078	4.1232	3.9755	4.6954	4.6244	4.7563	4.425	4.7137	4.7755	4.7014	4.8323	4.6167	4.4568	4.5233	4.6491	4.2756	4.2828	4.6794	4.9051	4.7167	4.4348	4.3589	4.3942	4.4879	4.4866	4.4182	4.8233	3.7482	4.6806	4.414	4.6101	4.4092	4.6292	4.0381	4.7749	4.5401	4.7283	4.5333	4.3418	4.3255	4.5693	4.558	4.4282	4.9036	4.7612	4.5303	4.6429
ALKBH4	4.9321	5.6164	5.0671	5.3893	4.7711	5.0554	5.0334	5.2849	5.3803	5.2468	4.615	5.4153	5.5954	5.1967	5.0789	5.2174	5.2338	5.1053	5.0096	5.1674	5.5371	5.4108	5.4576	5.2578	5.3501	5.3076	5.2903	5.0652	5.4696	5.8011	5.1758	4.5442	5.4717	5.3871	5.1888	5.0103	5.1504	5.1381	5.0681	5.3486	5.3281	5.1695	5.3616	5.282	5.1793	5.3695	5.667000000000001	5.31	5.2277
ALKBH5	3.0411	3.5502	3.8922	3.3948	3.8043	2.8991	3.8254	3.0738	3.2575	3.3353	3.6319999999999997	3.3169999999999997	3.4156	3.3127	2.9208	3.5168	3.5565	3.27	3.2804	3.2122	3.2336	3.3274	3.3272	3.2452	3.5678	3.6883	3.1944	3.3139	3.1623	4.0964	3.2431	3.5525	3.2981	3.1952	3.4945	3.3484	3.0869	3.3855	3.0426	3.3696	3.6632	3.7938	3.2689999999999997	3.492	3.2248	3.5393	3.7884	3.5246	3.6642
ALKBH6	4.7618	4.622	4.868	4.8594	4.9928	4.4241	4.7424	4.5876	4.4128	4.5419	4.3865	4.2089	4.8121	4.4622	5.0385	4.6881	4.6428	4.5341	4.762	4.188	4.6565	4.7963	4.8216	5.1209	4.6888	4.7429	4.4366	4.3112	4.6291	4.8059	4.4897	4.3884	4.2605	4.8092	4.7971	4.8806	4.6616	4.4559	4.5487	4.6748	5.1113	4.683	4.5346	4.9298	4.537	4.8326	4.8316	4.7966	4.9282
ALKBH7	7.16705	7.2918	7.29255	7.4106000000000005	7.41705	7.1316500000000005	7.37375	7.2437	7.13345	7.3313	7.19745	7.192	7.680250000000001	7.2261500000000005	7.223000000000001	7.183199999999999	7.2513000000000005	7.00685	7.184849999999999	7.6432	7.0062	7.27595	7.123200000000001	7.2189499999999995	7.47325	7.409700000000001	7.3675999999999995	7.149850000000001	7.585850000000001	7.34775	7.409000000000001	7.03355	7.169499999999999	7.40275	7.48465	7.65185	7.30615	7.36155	7.3536	7.3718	7.3652999999999995	7.54735	7.33365	7.353300000000001	7.32185	7.55395	7.5499	7.3262	7.618399999999999
ALKBH8	2.8876999999999997	2.9179500000000003	3.1054000000000004	2.97795	2.9301500000000003	3.4661	3.16975	3.0299	3.24275	2.9203	3.3404999999999996	3.08965	3.1052999999999997	3.2679	3.02365	3.22695	3.32965	3.6273	2.98365	3.43065	3.01805	2.95155	2.8416499999999996	3.2216	3.31245	2.8866	3.12	3.7967500000000003	3.2709	2.9547	3.13665	3.1071999999999997	3.2702	3.2051499999999997	3.03005	3.07345	3.21905	3.0631000000000004	2.9804	3.1666	3.2208500000000004	3.0778499999999998	2.8754	3.1965	3.1772	3.0039	3.40515	3.13735	2.9532499999999997
ALLC	2.3725	2.6710000000000003	2.623	2.7632	2.5446	2.8471	2.8945	2.3123	2.4209	2.3889	2.6591	2.4614	2.3455	2.3946	2.4018	2.5565	2.5294	2.821	2.4649	2.5266	2.4062	2.2397	2.2203	2.6499	2.6898	2.7784	2.4585	2.1839	2.3071	2.4138	2.2651	2.5217	2.5521	2.7752	2.3915	2.5767	2.6599	2.437	2.5547	2.3947	2.2497	2.2229	2.3519	2.2396	2.3976	2.7760000000000002	2.4065	2.4682	2.3124
ALMS1	4.8073	4.702	5.3008	4.7087	4.6266	4.5588	5.0781	4.5118	4.6305	4.7404	4.9819	4.4689	4.8269	4.2045	4.6787	4.6946	4.5347	4.3325	4.6224	4.1992	4.479	4.7410000000000005	4.5799	4.6609	4.7565	4.5882	4.6309	4.8647	5.0191	4.8862	4.7315	4.8871	4.7625	4.6758	4.4515	4.3224	4.4497	4.5953	4.9075	4.4314	4.8132	4.3492	4.6121	4.441	4.382	4.311	4.5085	4.4958	4.7552
ALOX12	2.2882	2.4	2.6460000000000004	2.4207	2.6882	2.6634	2.6177	2.291	2.3912	2.5618	2.6756	2.2746	2.2424	2.6594	2.234	2.7083	2.3603	2.4763	2.3314	2.4924	2.4068	2.4747	2.1375	2.2044	2.8639	2.3722	2.3689	2.9041	2.2781	2.7991	2.6526	2.5131	2.5552	2.6104	2.6361	2.4759	2.1128	2.2774	2.2642	2.2105	2.469	2.3967	2.3239	2.5364	2.3469	2.0567	2.2654	2.3316	2.5359
ALOX12B	2.4171	2.5675	2.9637	2.9643	2.3783	2.2496	2.8842	2.9098	2.2091	2.2085	2.6352	2.0675	2.3359	2.3727	2.9719	2.6188	2.4926	2.3448	2.5343	2.4009	2.4963	2.7461	2.1982	2.7278	2.5828	2.5779	2.2916	2.8776	2.6012	2.2448	2.7121	2.407	2.3896	2.2889	2.1824	2.1294	2.7137	2.6108	2.7125	2.2409	2.3022	2.5566	2.2208	2.4064	2.6607	2.2443	2.2074	2.5466	2.43
ALOX15	3.3964	3.2987	3.3128	3.1772	2.9799	3.3209	3.7062	3.3345	3.3367	3.1561	3.4719	3.4104	3.5593	3.2439	3.5104	3.3963	3.3873	3.2295	3.1315	3.4888	3.2211	3.5826	3.4497	3.2368	3.4664	2.9899	3.2118	3.5810000000000004	3.3764	3.7856	3.3394	3.1672	3.4361	3.1484	3.3652	3.3596	3.505	3.5468	3.0204	3.2671	3.2381	3.3195	3.2777	3.2778	3.2379	3.3288	3.1852	2.9219	3.2911
ALOX15B	2.1678	2.5432	2.4254	2.5049	2.3159	2.5227	2.5059	2.5131	2.2599	2.2601	2.4249	2.3871	2.4706	2.4959	2.7085	2.5	2.3641	2.3226	2.2847	2.5562	2.34	2.4663	2.4344	2.4345	2.5961	2.5915	2.592	2.7493	2.4643	2.5805	2.4716	2.6084	2.2451	2.6249	2.5373	2.3982	2.4348	2.2756	2.4793	2.5559	2.4533	2.4243	2.6052	2.3951	2.379	2.4445	2.3587	2.5579	2.5751
ALOX5	2.96645	3.0495	2.851	3.29075	2.68415	3.0802	2.7784500000000003	2.88195	3.01495	2.88725	2.7958499999999997	3.4548	3.12255	2.7228	3.5166000000000004	2.48825	2.7952000000000004	2.5839	3.0713	2.65055	3.2128	3.2378	3.1366500000000004	3.01675	2.7118	2.5526	2.92245	2.7984999999999998	2.5122	2.6743499999999996	2.8379000000000003	2.6485	3.041	2.80065	3.16445	2.67545	3.22525	3.1174999999999997	3.89825	2.6444	2.86715	2.91075	3.04955	3.29995	3.06285	3.0417	2.5757000000000003	3.0753500000000003	2.56805
ALOX5AP	7.3729	6.8148	6.2957	7.733	7.0053	6.9404	6.7488	7.1773	7.0584	6.5249	6.2665	7.1075	7.6046	6.2154	6.8352	6.7979	7.2376	7.1237	7.5817	6.8186	6.8285	7.9974	7.2792	7.394	6.752999999999999	6.6022	6.7481	6.2593	6.3944	7.0338	7.4055	6.6833	7.5549	7.1994	6.955	6.7868	7.3976	7.4907	7.4917	6.8535	7.3303	7.324	7.3881	8.1865	7.4709	7.7971	6.5966	7.8245	6.5795
ALOXE3	2.4804	2.27545	3.044	2.5090000000000003	2.40865	2.2855999999999996	2.3868	2.43835	2.27765	2.43695	2.6194499999999996	2.40525	2.3123500000000003	2.2497	2.46755	2.42305	2.3342	2.2052	2.3072	2.53605	2.5025500000000003	2.35395	2.3636	2.27765	2.2861000000000002	2.34755	2.33645	2.5675999999999997	2.0267999999999997	2.57415	2.3218	2.4646	2.32395	2.174	2.34375	2.22345	2.4983	2.2454	2.56415	2.34965	2.1487999999999996	2.32535	2.2656	2.1273	2.2596999999999996	2.3517	2.3802000000000003	2.3273	2.3337000000000003
ALPI	3.5622	4.1085	3.98825	3.46205	3.9204499999999998	3.52075	3.6632499999999997	3.69365	3.928	4.3177	3.98765	4.2411	4.0004	4.26415	4.03365	3.56895	3.1554	3.37005	3.4058	3.6628	3.6111	3.3827499999999997	3.56015	3.4823	3.8066	3.5040500000000003	3.9354500000000003	3.6108000000000002	4.149	3.76145	3.7140000000000004	3.6192	4.0016	3.9311499999999997	3.5108	4.35105	3.49915	4.3206500000000005	4.06445	3.7007	3.9004	4.2504	3.7357500000000003	3.57845	4.0264500000000005	3.85295	4.3171	3.3056	4.3568500000000006
ALPK1	3.3559	3.4772	2.9606	3.3221	3.5314	3.5019	3.1881	3.0573	3.114	3.2962	3.3436	3.1616	3.3078	2.8311	3.5312	3.4573	3.3402	3.4925	3.2126	3.4567	3.4651	3.2494	3.0279	3.2560000000000002	3.0539	2.9642	3.3747	2.9917	3.2367	3.1436	3.4011	3.2261	3.3476	3.205	3.1963	3.0157	3.4077	2.9463	3.3191	3.5166	3.323	3.2488	3.4045	3.115	3.3823	2.9845	3.1474	2.9186	3.4355
ALPK2	2.3386	2.2027	2.4163	2.3649	2.4735	2.7375	2.636	2.6982	2.7621	2.7567	2.8238	2.8789	2.6634	2.4206	2.3176	2.4338	2.5854	2.2719	2.6417	2.7624	2.1973	2.6365	2.5264	2.5341	2.5701	2.8453	2.4245	2.5397	2.4703	2.7063	2.13	3.1299	2.381	2.2311	3.0275	2.5753	2.4417	2.4183	2.2965	2.4935	2.494	3.0015	2.7871	2.7704	2.481	2.826	2.4065	3.1852	2.7866
ALPK3	2.2735	2.4451	2.7112	2.6498	2.4933	2.6853	2.4891	2.5344	2.5128	2.5333	2.5579	2.5553	2.6117	2.4847	2.4633	2.4879	2.3297	2.4176	2.575	2.5593	2.4493	2.3215	2.3879	2.499	2.5922	2.2855	2.3934	2.5206	2.3917	2.4717	2.5082	2.3209	2.5528	2.4362	2.9098	2.4787	2.4761	2.4869	2.4246	2.4247	2.415	2.8042	2.2801	2.4245	2.2986	2.3232	2.3804	2.5326	2.3003
ALPL	2.5695	2.2486	2.7789	2.7443	2.6365	2.6775	2.4418	2.3316	2.4379	2.436	2.5776	2.4519	2.5106	2.5318	2.5392	2.6696	2.2836	2.4438	2.5206	2.4968	2.5634	2.8787	2.3548	2.5531	2.3387	2.6674	2.6254	2.6260000000000003	2.5257	2.5867	2.4157	2.4227	2.5719	2.4027	2.5459	2.3608	2.5292	2.6084	2.4155	2.7165	2.3006	2.4945	2.5654	2.4671	2.3912	2.4677	2.4619999999999997	2.6361	2.5718
ALPP	2.44885	2.5692500000000003	2.89285	2.7123	2.7094	2.91885	3.24865	2.5252	2.61415	3.0095	2.7686	2.67005	2.65385	2.4271	2.7905499999999996	2.6588000000000003	2.3964499999999997	2.86315	2.5984	2.6539	2.49015	2.8091999999999997	2.49195	2.64605	2.8936	3.0218999999999996	2.46745	2.7614	2.83955	2.83415	2.7645999999999997	2.4919000000000002	2.41655	2.49905	2.8628	2.61305	2.59925	2.71625	2.65785	2.52705	2.9542	2.8247	2.66945	2.6182	2.5407	2.5283499999999997	2.52575	2.58645	2.7273
ALPPL2	2.6763	2.6668	3.4682	3.1521	3.1321	3.6121	3.2115	2.4691	2.8791	3.1696	2.9517	2.9647	2.6835	3.3299	3.0227	3.025	3.0288	3.1591	2.1798	2.697	2.9405	3.3035	2.6146	2.4007	2.9586	2.6873	3.3406	3.2197	2.9868	3.6067	2.9626	2.4987	2.7680000000000002	3.7271	2.7784	2.8024	2.9553	2.8161	2.9666	3.2745	3.2619	2.6865	2.7474	2.5783	3.1939	2.9757	3.0706	2.5576	3.0265
ALS2	2.2505	2.7548	2.5286	2.7243	2.5861	3.0592	2.6662	2.499	2.3333	2.8001	2.7492	2.5253	2.541	2.7107	2.7391	2.4835	2.5046	2.8152	2.526	2.6255	2.5243	2.5269	2.5095	2.8956	2.7077	3.0069999999999997	2.6417	2.4859999999999998	2.7586	2.565	2.7372	2.8544	2.8855	2.9342	2.807	2.4813	2.8579	2.5709	2.7426	2.628	2.6696	2.6462	2.5503	2.4647	2.5554	2.7114	2.4622	2.5023	2.6439999999999997
ALS2CL	2.5756	3.1383	3.9445	3.2002	3.1406	3.4912	3.0681	3.3957	2.9765	3.1912	2.7568	2.8614	3.3238	2.8798	3.5401	3.0508	3.1714	3.5486	3.3826	2.722	2.6606	3.0035	3.0368	2.9936	2.862	2.668	3.6393	3.1291	3.0101	3.5116	3.4671	2.6289999999999996	3.1927	3.0369	3.1303	3.0708	2.9810000000000003	3.1319	3.3457	2.8721	3.3087	2.7819	2.6519	3.0048	2.8406	3.0635	3.3659	3.3932	3.5492
ALS2CR11	2.2391	2.0099	2.4485	2.1103	2.0973	1.8853	2.2161	1.9634	2.1162	2.0395	1.8516	1.9011	2.1131	2.2012	2.3229	2.3271	2.0306	1.9814	2.0559	2.0906	2.0888	2.3351	2.2152	2.146	2.4189	2.1232	2.2462	2.2099	2.3132	2.1448	2.0998	2.0882	2.1386	1.9815	2.2534	2.0269	1.9367	1.9895	2.2726	2.2753	2.1789	2.3017	1.9978	2.128	2.6278	2.1041	2.0713	2.1739	2.0441
ALS2CR12	2.3636	2.27435	2.25095	2.3504500000000004	2.2583	2.5194	2.33125	2.1308000000000002	2.18365	2.3916	2.1032	2.21805	2.3476	2.6601	2.2976	2.3205	2.2481	2.31465	2.1305	2.4029	2.2328	2.169	2.36645	2.2794499999999998	2.5303500000000003	2.34225	2.4624	2.2264	2.4767	2.31265	2.24055	2.19555	2.2785	2.3992500000000003	2.3421000000000003	2.51745	2.3402000000000003	2.1100000000000003	2.3276	2.1149500000000003	2.31405	2.30525	2.06175	2.55555	2.7523999999999997	2.308	2.4052499999999997	2.4495500000000003	2.18195
ALS2CR4	4.6387	4.161	3.5685000000000002	3.58955	4.14305	3.92375	3.80225	4.09545	3.9888500000000002	3.79095	4.12655	4.11225	4.00575	4.5745000000000005	4.51515	4.06025	4.0249500000000005	4.22135	4.2021999999999995	3.95205	3.9844	4.1492	4.1969	4.17585	4.01105	3.6336	4.0789	3.9459	4.2025	3.6318	4.2528	4.57475	4.1698	3.9436	3.9715999999999996	4.40075	4.09375	4.3947	3.8127	4.052	3.9575000000000005	4.0535499999999995	3.7162499999999996	3.9366000000000003	3.8456	4.1627	4.4648	4.27245	3.9342499999999996
ALS2CR8	2.52705	2.5357	2.4954	2.6018499999999998	2.6289	2.4625000000000004	2.58805	2.4051	2.5097	2.44735	2.3851	2.4557	2.36655	2.3080499999999997	2.4376499999999997	2.4177999999999997	2.45355	2.5505500000000003	2.1982	2.5096	2.3924000000000003	2.66105	2.4253	2.51485	2.42615	2.4292	2.47595	2.4491	2.408	2.4252000000000002	2.43975	2.58915	2.3975999999999997	2.3949	2.3953499999999996	2.2513	2.47195	2.43225	2.5441000000000003	2.53565	2.6392499999999997	2.5534499999999998	2.44285	2.35375	2.36275	2.41135	2.6452	2.4568000000000003	2.4213
ALX1	2.3643	2.49	2.3642	3.1464	2.5408	2.6273	2.9403	2.6746	2.6334	2.5335	2.4579	2.6197	2.6684	2.7517	2.4078	3.0327	2.7897	2.4449	2.5899	2.3387	2.3234	2.7992	2.7976	2.6224	3.1189	2.9561	2.4944	2.4165	2.5839	2.5708	2.5316	2.5199	2.4147	2.8013	2.7712	2.7023	2.7501	2.4515	2.6571	2.4364	2.6233	2.7439	2.4471	2.5301	2.7679	2.6902	2.5525	2.5682	2.7433
ALX3	2.3076	2.3481	2.7439	2.2642	2.5584	2.6801	2.5657	2.505	2.226	2.3576	2.7435	2.4905	2.2829	2.5066	2.2518	2.1821	2.3832	2.7482	2.3167	2.3818	2.4473	2.4359	2.3072	2.696	2.2088	2.6489999999999996	2.2014	2.2182	2.6568	2.7848	2.5316	2.3027	2.4229	2.6256	2.4642	2.6469	2.6375	2.364	2.1430000000000002	2.2233	2.1866	2.3324	2.5812	2.3667	2.1235	2.6133	2.4256	2.6359	2.3311
ALX4	2.3716	2.6418	2.7952	2.4734	2.6825	2.4548	3.2648	2.4047	2.6694	3.0621	2.6312	2.6060000000000003	2.51	3.062	2.3594	2.5893	2.8085	2.5188	2.4232	2.2007	2.4815	2.4916	2.6877	2.4008	2.5609	2.6444	2.7403	2.6244	2.6333	2.6443	2.5671	2.6125	2.7009	2.7236	2.6462	2.6014	2.7322	2.6598	2.4623	2.8329	2.4947	2.4854	2.6291	2.4262	2.6122	2.8428	2.3192	2.3943	2.6298
AMAC1	2.5521000000000003	2.4133	2.51295	2.3854	2.6614500000000003	2.63495	2.5989500000000003	2.2378	2.5747999999999998	2.6784	2.48395	2.5227500000000003	2.55705	2.34765	2.5694	2.3630500000000003	2.2640000000000002	2.58015	2.3356000000000003	2.4742499999999996	2.6988000000000003	2.78605	2.4504	2.4755000000000003	2.49965	3.1256000000000004	2.38605	2.79925	2.41815	2.47235	2.6718	2.3804499999999997	2.56905	2.3857	2.5538	2.6469	2.5513	2.4002	2.34555	2.3789499999999997	2.67455	2.5579	2.5279	2.6239999999999997	2.38065	2.4810499999999998	2.6506999999999996	2.26845	2.52105
AMAC1L2	2.9815	3.3369999999999997	3.5026	3.6519	3.1015	3.1566	3.8036	3.202	3.0685	3.3962	3.779	3.3667	3.2725	3.0349	3.2092	3.2182	3.575	3.2712	3.0955	3.4185	3.2786	3.102	3.3193	3.4409	3.1727	3.5794	3.168	3.2655	3.429	3.4425	3.4297	3.4332	3.3469	3.1611	3.6001	3.7772	3.1753	3.1299	3.0181	3.1151	3.1952	3.1944	3.4185	3.1522	2.8925	3.1786	3.0607	2.9701	3.1517
AMAC1L3	2.4948	2.3833	2.9455	2.6505	2.6241	2.8613	2.7594	2.6108	2.4511	2.8627	2.4362	2.8028	2.6588	3.1491	2.682	2.4194	2.5602	2.8408	2.4822	3.0058	2.6306	2.5043	2.5366	2.7948	3.3784	2.6099	2.5616	2.5644	2.4384	2.3268	3.1621	2.7788	2.4373	2.8486	2.5597	2.8317	2.6518	2.3785	2.741	2.573	2.5562	2.4206	2.4127	2.6734	2.4567	2.5901	2.3834	2.6124	2.8222
AMACR	5.31735	5.07065	5.43675	5.42385	5.521249999999999	4.0341499999999995	5.20735	5.1737	5.1333	5.71585	5.01295	5.2013	4.79445	5.11795	4.91175	4.851	4.6555	4.16315	5.1559	5.5994	4.8834	4.9604	4.94	5.3858999999999995	4.8916	5.32255	5.4396	4.831799999999999	5.765499999999999	5.356199999999999	5.5504	5.38645	5.586650000000001	5.18525	5.2245	5.458200000000001	5.427899999999999	4.8198	5.3461	4.93965	5.04855	5.7391499999999995	4.91615	5.23465	5.50675	5.081099999999999	4.985	5.14585	5.0623000000000005
AMACR /// C1QTNF3	5.9767	6.239850000000001	5.8511	6.20805	6.5395	5.02665	5.6941500000000005	6.055400000000001	6.25075	7.02745	5.8057	6.415900000000001	5.48415	6.3722	5.9015	5.73705	5.590199999999999	5.0842	6.1305	6.9704	5.470700000000001	5.9048	5.97305	6.52635	6.16845	6.11695	6.2848	6.0547	7.045	5.4864999999999995	6.86555	6.632250000000001	7.079000000000001	6.3389500000000005	5.9567	6.52475	6.44505	5.87245	6.30915	6.170249999999999	6.1640999999999995	6.905200000000001	5.8041	6.2446	6.5395	5.641299999999999	5.9918499999999995	5.9369499999999995	6.427
AMBN	2.6019	2.2208	2.5239	2.4154	2.5174	2.487	2.5746	2.4047	2.3602	2.8833	2.5368	2.2464	2.3714	2.2756	2.6135	2.4405	2.681	2.4086	2.2753	2.8776	2.6283	2.8965	2.7715	2.5643	2.5008	2.7402	2.6919	2.9552	2.2868	2.6513	2.5639	2.3875	2.7468	2.5602	2.6592	2.5846	2.4611	2.4451	2.7016	2.358	2.7372	2.5087	2.5094	2.4125	2.2676	2.4485	2.3118	2.7119999999999997	2.8034
AMBP	2.6232	2.5504	2.8083	2.6233	2.7847	2.7532	2.4617	2.5648	2.5973	2.9681	2.9024	2.6148	2.7767	2.9376	2.8966	2.6853	2.5776	2.6758	2.5259	2.7148	2.6243	2.6502	2.6568	2.5617	2.8879	2.8089	2.6180000000000003	2.7235	2.5723	2.8304	2.8496	2.7073	2.7544	2.6397	2.5797	2.6055	2.5445	2.6682	2.6895	2.6965	2.8692	2.6746	2.5508	2.8009	2.5136	2.7238	2.8014	2.8767	2.5325
AMBRA1	2.9346	2.5980000000000003	2.7524	3.4321	3.3445	2.8468	3.4954	2.8207	2.8497	3.238	2.9297	3.2282	2.8756	2.623	2.8551	2.8788	2.929	3.114	2.9952	2.778	3.0195	3.2827	3.0602	2.9927	3.1015	2.9846	3.0181	2.8612	2.9644	3.2869	2.9979	2.9502	2.8791	3.0193	3.0525	2.6568	3.3333	2.9301	3.2951	2.7712	3.0044	3.0269	2.8743	2.8667	2.9481	2.6856	2.8564	3.0979	2.8537
AMD1	7.2814	7.4676	6.9304	6.9614	7.2045	6.6146	6.7409	7.3579	7.5755	7.3804	7.2049	7.2914	7.1859	7.3699	6.7657	7.4034	7.7051	6.5517	7.3946	7.6522	7.4369	7.4703	7.7167	7.2409	6.7847	7.4044	6.7762	6.9243	7.4447	6.7993	7.664	7.5760000000000005	7.4471	7.7322	6.9581	6.4757	7.74	7.3255	7.3916	7.2497	7.051	7.3056	7.2325	7.7483	7.3241	7.4821	7.1708	7.4809	7.2251
AMDHD1	2.4864	2.1821	2.1056	2.3614	2.2409	2.1376	2.4103	2.2512	2.1505	2.0251	2.2914	2.263	2.1806	2.2759	2.2638	2.3239	2.4332	2.1905	2.0384	2.244	2.4781	2.3261	2.1895	2.4246	2.3172	2.6206	2.4246	2.5516	2.3247	2.0528	2.3352	2.1982	2.2198	2.4022	2.1733	2.2703	2.3547	2.2441	2.3475	2.2455	2.4623	2.3536	2.3664	1.9218	2.1816	2.2858	2.4083	2.1753	2.1389
AMDHD2	3.35295	3.25105	3.6795	4.1429	3.3777	3.4916	3.9651	3.28605	3.51045	3.6002	3.6185	3.27105	3.3808	3.2964	3.3465	3.0069999999999997	3.3605	3.25595	3.3388	3.0170500000000002	3.58375	3.39015	3.3128	3.30225	2.9913499999999997	3.6803999999999997	3.2508	3.41935	3.48475	3.92235	3.4346	3.4092000000000002	3.44345	3.52135	3.3601	3.62505	3.5216	3.3081	3.58365	3.06355	3.31245	3.73085	3.4465	3.25635	3.2465	3.3636	3.46895	3.3642000000000003	3.2933
AMELX	4.0629	4.36495	4.2759	4.47405	4.56945	4.60945	4.47945	4.11395	4.3821	4.63945	4.40835	4.2273499999999995	4.28845	4.3001	4.1171500000000005	4.27295	4.12855	4.45695	4.3514	4.47045	4.268	4.0413499999999996	4.16415	4.26055	4.3235	4.5756499999999996	4.53545	4.4848	4.20835	4.553599999999999	4.41725	4.1749	4.4613	4.30265	4.37335	4.56875	4.1991	4.4417	4.31985	4.3535	4.53335	4.062749999999999	4.2583	4.1927	4.180350000000001	4.27275	4.0692	4.12805	4.1908
AMELY	2.8156	2.8067	2.8926	3.1188	2.484	3.0096	2.815	2.6982	2.9078	2.7409	2.9899	2.8964	2.7323	2.7941	2.572	3.0197	2.8077	3.0662	2.8339999999999996	2.6745	2.7174	2.9960000000000004	2.948	2.8721	3.3268	3.1255	2.9623	3.0097	2.9502	3.0984	3.0059	2.7849	3.1265	2.925	2.7418	2.9478	2.8154	3.033	2.8597	2.9552	2.7402	2.6533	2.6408	2.8117	2.7181	2.5566	2.9004	3.0413	2.8793
AMFR	6.6089	6.92985	6.96095	7.08675	7.0884	6.77505	6.93205	7.0261	6.77285	7.0693	6.71075	7.0204	6.63075	7.0432	6.70165	7.29425	7.1471	6.8598	6.8336	7.036849999999999	6.7215	6.9097	6.8293	7.0123999999999995	6.922750000000001	6.793200000000001	6.525	6.60395	6.8769	6.9514499999999995	7.165900000000001	7.12855	6.73415	6.9557	6.8614	6.85435	7.04315	6.8191500000000005	7.0129	7.0194	7.0032	7.17085	6.946300000000001	7.088	7.10965	7.1911000000000005	6.72185	7.05575	6.925000000000001
AMH	2.911	2.9923	3.2185	3.1036	2.7258	2.6183	3.3445	2.7374	3.1176	2.8521	3.1615	3.1211	2.8080000000000003	2.7837	2.7838	2.8729	2.8734	2.7034	2.9213	3.0539	2.9655	3.0438	2.7599	3.0195	2.4705	2.7682	3.0105	2.7686	3.1108	3.0443	2.9478	3.0638	3.0524	2.8988	2.8996	2.7504	2.9539999999999997	2.7965	2.9205	3.2542	2.9355	2.7311	2.8273	2.925	2.7198	2.7593	2.9222	2.9106	2.8161
AMHR2	2.695	3.2238	3.0589	3.1613	3.0551	2.8537	3.8131	3.0734	3.2508	2.9902	3.3052	2.9101	3.1602	2.7286	3.1502	3.1971	2.8529	3.1131	2.8871	2.9119	2.9329	3.0142	3.155	3.0364	3.1126	2.822	2.9381	2.9375	3.0356	3.2547	2.878	2.7899	3.1077	3.2994	3.0034	3.2889	3.2449	3.3557	3.0405	3.2774	3.1056	3.0311	3.0093	2.923	2.9819999999999998	3.2964	3.1339	3.2525	3.0298
AMICA1	3.5410999999999997	3.559	3.8199500000000004	3.9326	4.0451	3.9619	3.17495	3.5104499999999996	4.0675	3.9546	3.56785	3.70825	3.90285	3.6389	3.7809	3.4937	3.83855	4.08895	3.8999499999999996	3.7247500000000002	3.6243000000000003	4.09895	3.92395	4.01485	3.6746	3.51165	3.7072	3.88625	3.5984499999999997	3.6758499999999996	3.8499499999999998	3.85	3.43925	3.7420999999999998	3.8091999999999997	3.72355	3.90285	3.5726500000000003	4.1417	3.3475	3.94545	3.5627	3.5237	4.0153	3.9167	4.2044	3.45775	3.75455	2.91315
AMIGO1	3.438	3.0486	3.089	3.3367	3.3805	3.4403	3.7588	3.2947	3.4792	3.7103	3.4585	3.2880000000000003	3.3387	3.1287	3.1883	3.3738	3.2505	2.8960000000000004	2.9161	3.7644	3.5671	3.3757	3.0598	3.5488	3.1271	3.8188	3.5643	3.4113	3.094	3.6781	3.2932	3.0672	2.775	2.7331	3.1358	3.6419	3.6316	3.3362	3.0493	3.3235	3.2833	3.2723	3.227	3.2979	3.0380000000000003	3.0173	3.6772	2.8132	3.3538
AMIGO2	2.7874	2.9657	2.8958	2.5391	2.9691	2.8863	2.602	2.6551	3.0013	2.6665	2.9042	2.9032	3.1519	3.2747	2.9864	2.6601	2.5738	3.1278	2.88	2.5157	2.7560000000000002	2.9093	2.6157	2.6249	3.2575	2.6475	3.2836	3.0663	2.9752	2.9207	2.9584	3.217	3.0622	3.0398	3.7684	3.4375	3.0394	3.1224	3.0439	2.5041	3.0306	2.6865	2.8549	3.0019	2.8676	2.9625	3.1789	2.9488	2.6389
AMIGO3	3.0385	3.09485	3.2041	3.4516	3.2010499999999995	3.3703000000000003	3.2427	2.99345	3.2172	3.2045500000000002	3.17	3.2591	3.3253000000000004	3.1074	3.1847	3.2987	3.1196	3.2381	3.1334999999999997	3.2031	2.9099000000000004	3.3314	3.0496	3.138	3.06245	2.9135999999999997	3.1552	3.30435	3.1465	3.24475	3.2538	3.1473500000000003	3.1317	3.10555	3.30505	3.1060499999999998	3.14745	3.097	3.4174500000000005	2.9863999999999997	3.3237500000000004	3.0925000000000002	3.0524500000000003	3.1466	3.2756	3.0475	3.2978500000000004	3.09395	3.1963
AMMECR1	7.2078500000000005	7.0428	6.6363	7.35885	6.864850000000001	7.6509	6.8471	7.00485	7.0882000000000005	6.7259	7.1033	7.05985	7.02435	7.04255	7.2231000000000005	7.4171499999999995	7.165900000000001	7.6442499999999995	7.35265	6.9533	7.266249999999999	7.13935	7.2347	6.8925	6.915900000000001	7.1684	7.340249999999999	7.34295	6.7371	6.76085	6.8533	7.553850000000001	6.8576	7.41675	7.06675	6.7545	7.0835	7.0825499999999995	7.041449999999999	7.1581	6.853400000000001	7.0299499999999995	7.077999999999999	6.8039000000000005	7.22805	6.9569	6.97775	7.232150000000001	7.14805
AMMECR1L	5.0482	4.6818	5.0969999999999995	4.7833	5.1611	5.1143	5.1308	5.2414	5.038	4.9169	5.247000000000001	5.027	4.7807	4.9493	4.8519	5.0902	5.1414	5.0095	5.038	5.058	5.0562	5.1919	5.1102	4.984	4.9677	5.0995	5.0828	4.9256	5.3232	5.0951	4.9259	5.0585	5.1741	5.242999999999999	5.0864	5.152	4.9351	4.9042	5.3823	5.1967	4.8915	5.0421	5.1574	4.9413	4.8516	4.9203	5.1151	4.9415	5.007
AMN	5.9376	6.7492	7.2928	7.143	7.1344	5.2945	7.3501	6.5415	6.4215	5.7427	5.6228	7.0945	6.5989	6.3051	5.2292	6.2886	6.572	5.8599	6.5644	7.0196	6.1764	5.9275	6.5861	6.6516	6.6534	6.5520000000000005	5.4248	5.5725	5.8666	6.2924	6.4298	6.5271	6.5884	6.5288	5.8635	5.3041	6.5514	5.8232	7.013	7.3885	6.8452	6.3678	6.0616	7.034	6.496	6.8019	5.3367	6.4621	6.1593
AMN1	3.98405	4.177350000000001	4.0706	4.3351500000000005	4.1547	4.6472	4.380850000000001	4.2574	4.0758	3.9221000000000004	4.2345	4.2463	4.1251	4.62865	4.25445	4.343	3.8851	4.8555	4.3399	4.3892500000000005	4.17385	3.8914	4.17715	4.7321	4.13115	4.8157	4.40055	4.5924	4.72215	3.8565500000000004	4.47725	4.1511	4.285299999999999	4.1902	4.1981	4.4733	4.08375	4.43155	4.0965	4.0347	4.40125	4.35265	4.2296	4.516249999999999	4.18725	4.1874	4.10735	4.197	4.594200000000001
AMOT	3.65045	3.9375999999999998	4.2183	3.9185499999999998	3.7375000000000003	3.6605	4.1621	3.9809	3.73425	3.7258	3.3874000000000004	3.7886499999999996	3.5198	4.00955	3.5282999999999998	4.0968	4.2016	3.7775	3.8046	3.27365	4.1977	3.81215	4.1937	3.789	3.8131000000000004	3.68835	3.79305	4.0437	3.7653499999999998	3.89425	3.5668499999999996	3.98085	3.58705	3.6778	4.20785	3.78135	3.84495	3.8831499999999997	3.7008	3.7659000000000002	3.51845	3.8703000000000003	3.7460500000000003	3.479	3.6567	3.8106	3.8175999999999997	3.38765	3.6952
AMOTL1	3.3853	3.02305	3.3785499999999997	2.96795	2.8897500000000003	3.1236	3.27895	3.1715	3.2075500000000003	3.09985	3.01335	2.96325	3.27915	3.32275	3.1691000000000003	3.0202999999999998	3.1297	3.0734	3.18805	3.1342	3.39105	3.00455	3.0927	3.35455	3.072	3.3093500000000002	2.9995000000000003	3.18085	2.92265	3.3489500000000003	3.1474	3.33655	3.2889999999999997	2.5890500000000003	3.5498000000000003	3.3930999999999996	3.0307	3.2658	2.6741	3.3024	3.1129499999999997	3.12655	3.22375	3.0412	3.0610999999999997	3.0673	3.37115	3.39895	3.02435
AMOTL2	2.5114	2.79	2.6878	2.539	3.1673	3.0298	2.7432	2.4863	2.7356	2.8661	2.8919	2.6628	2.5038	3.0254	2.52	2.6459	2.8386	3.2791	2.6437	2.7322	2.4254	3.0208	2.7213	2.6887	3.0913	2.9264	2.7479	2.6431	2.7986	3.0288	2.6366	3.0405	2.7273	2.6512	2.7657	2.8360000000000003	2.5146	2.7055	2.7409	2.8263	3.2809	3.1389	3.0023	2.6542	2.7342	2.8793	2.7466	2.5534	2.7867
AMPD1	4.1259	5.4318	5.6815	5.8922	5.1629	5.301	5.1034	5.7095	5.1221	6.4551	5.8304	6.1843	5.3267	5.4318	5.7676	5.9075	5.2746	5.2375	5.5698	4.6806	4.4783	5.0203	4.4415	6.2931	5.8001	4.8799	4.9154	5.3824	4.5576	5.3289	5.853	4.7802	4.5179	4.9979	5.5047	5.6839	6.2635	5.7486	5.8622	6.816	5.0225	5.5774	5.031000000000001	4.0596	5.9019	6.4689	5.6231	4.5026	4.5985
AMPD2	3.53085	3.7651	4.1327	3.77495	3.91235	4.2966999999999995	3.70235	3.7441000000000004	3.69915	3.4708	3.52345	3.80935	4.0219	3.4876	3.7030000000000003	3.7662000000000004	3.9917	3.5938	3.9644500000000003	3.75705	3.6651499999999997	3.8529	3.6165000000000003	3.78275	4.08125	3.5561	3.7462999999999997	3.89275	3.61505	3.9201500000000005	3.83005	3.37	3.7014	3.67085	3.96245	3.9199	3.95345	3.7420999999999998	3.51985	3.8858500000000005	4.05095	3.57965	3.8921	3.70115	3.65695	3.73065	4.01	3.4675000000000002	3.76135
AMPD3	3.0435	3.088	2.9992	3.1659	3.2199	2.7027	3.3939	3.1102	3.5283	2.6905	2.7456	3.2552	3.4955	2.8684	2.8002	3.0905	3.5042	3.4902	3.2281	3.0532	3.2864	3.0457	2.7636	3.1652	3.168	2.6539	3.3144	3.5143	3.0979	2.7467	3.0704	3.6688	3.3495	2.9353	2.9939	3.1180000000000003	3.2028	3.1709	3.3138	3.2557	2.7962	3.576	3.2117	3.7171	3.0362	2.8931	3.4887	3.3641	3.3851
AMPH	3.22615	3.3739	3.4814499999999997	2.9734	2.97135	3.38945	3.2622999999999998	2.9702	3.01455	3.00625	3.3785	3.1977	2.831	3.2981	3.5418000000000003	3.1603499999999998	3.11415	3.3945999999999996	3.07685	3.0877499999999998	2.9673499999999997	3.1054	3.0735	3.0863500000000004	3.15165	3.07235	3.13325	3.07575	3.1018	3.52215	3.31935	2.9664	3.2167000000000003	3.1689	3.1642	2.9837	2.8306	2.90515	3.22975	3.38805	3.0471	3.23985	3.0344499999999996	2.9863	3.1364	3.05685	3.11225	3.4400500000000003	3.06355
AMT	4.464	4.45885	4.3425	4.225099999999999	4.0508	4.06955	4.4164	4.19045	3.93995	3.91305	3.5826000000000002	4.409549999999999	4.0931	3.69455	3.9397	4.2650500000000005	3.93005	3.80615	4.0393	3.91335	4.20325	4.044449999999999	4.2741	4.1846499999999995	4.6526	4.38705	3.9882	4.00225	4.44005	3.9124	4.406000000000001	4.024150000000001	4.553100000000001	4.360049999999999	4.29875	4.0785	4.1612	4.20925	4.1537500000000005	4.443	4.387650000000001	4.09285	4.218400000000001	4.3171	4.12435	4.321	4.0286	4.2551000000000005	4.2905
AMT /// NICN1	2.5839999999999996	2.7606	3.4544	3.2383	2.9853	2.8697	2.8507	2.6475	2.7692	2.5274	2.7256	2.7495	2.5932	2.7408	2.6942	2.4894	2.7559	2.7744	2.9884	2.6888	2.6387	2.6623	2.8372	3.4266	2.7668	2.7457	2.9239	2.54	3.1085	2.3824	2.4517	2.784	2.7101	2.2854	2.8496	2.8344	2.701	2.3443	2.6034	2.7807	2.2814	2.9141	2.9107	2.4603	2.5934	2.6794	2.4075	2.8062	2.575
AMTN	2.1016	2.3821	2.3758	2.6681	2.5258	2.6338	2.4248	2.515	2.5637	2.5063	2.7289	2.3926	2.5363	2.1388	2.3572	2.2004	2.2921	2.8745	2.3993	2.4859	2.2445	2.5218	2.5273	2.4927	2.4573	2.3444	2.3195	2.6064	2.3905	2.6078	2.3503	2.7861	2.5799	2.2843	2.4979	2.478	2.325	2.4403	2.5191	2.3947	2.7492	2.5767	2.0362	2.148	2.1972	2.3351	2.2443	2.2973	2.2036
AMY1A /// AMY1B /// AMY1C	2.9865	2.7776	3.7229	2.6643	3.2186	4.5413	3.3891	3.0962	3.1676	2.7206	4.2655	3.3272	2.7086	3.0624	4.5361	3.2646	2.8884	4.8118	2.9757	2.7967	3.3351	3.0061	2.7497	2.8734	3.5263	3.0288	3.8928	4.191	2.7866	2.5854	3.1987	3.7877	3.0243	2.8019	2.9486	2.785	2.8361	3.0261	3.2977	3.0622	3.187	2.7812	3.0172	2.4093	2.9225	2.32	2.9372	2.8025	2.8448
AMY1A /// AMY1B /// AMY1C /// AMY2A /// AMY2B	3.04915	2.6197	2.7880000000000003	2.8633499999999996	2.9275	4.0939499999999995	2.7807	2.8148	2.8285	2.5591	3.8517	2.9234999999999998	2.64005	3.0286999999999997	3.55645	2.8884	2.7308	3.5385500000000003	3.1929999999999996	2.79835	3.1529	2.7842000000000002	2.40655	2.7389	3.0523	2.82805	3.4118500000000003	3.50325	3.25995	2.5609	3.0549999999999997	4.0685	3.1158	2.8302	2.9876	2.99995	2.4928	2.65305	3.1763	3.0386499999999996	2.9649	3.0858999999999996	3.12845	3.06095	2.7446	2.6035500000000003	2.5914	2.83045	2.62245
AMY2B	2.2640000000000002	1.8699	2.4408	1.8775	2.2074	2.6147	2.2701	2.0414	2.1221	2.1106	2.4246	2.4245	1.8681	1.8763	2.4218	2.381	2.239	2.7502	2.3273	2.2232	2.4385	2.1191	2.1293	2.0858	2.1046	2.7153	3.1164	2.2759	2.1506	2.035	2.3879	2.22	2.0381	1.9583	2.2796	1.9154	2.002	2.1848	2.0316	2.2185	2.3176	2.2136	2.2119	1.8962	2.4685	2.0980000000000003	1.9499	2.3784	2.0034
AMZ1	2.57015	2.6431	3.0459500000000004	2.7125	2.59985	2.9959	2.9721	2.83025	3.1405	3.0630999999999995	2.779	2.6848	2.85185	2.48135	2.7179	2.79345	2.70425	2.6789500000000004	2.5469999999999997	2.70305	2.6824	2.8583	2.7695499999999997	2.7615	2.54845	2.7025	2.7357	3.2043	2.74255	3.0298	2.5888999999999998	2.93355	2.64905	2.86485	3.0257	2.8006	2.8944	2.52965	2.6769	2.71795	2.6233	2.6191	2.935	2.7776	2.7728	2.6373499999999996	2.7657	2.6018	2.6214
AMZ2	7.2728	7.5286	6.8642	7.2949	7.4468	6.7939	7.1537	7.3660000000000005	7.5179	7.6347	7.1657	7.2722	7.4995	7.0604	7.4073	7.2726	7.5587	6.86	7.4554	7.3629999999999995	7.4119	7.551	7.5041	7.7185	7.3258	7.2369	7.3723	6.8979	7.5758	7.1184	7.4245	7.6248	7.2471	7.4106	7.522	7.5689	7.5703	7.153	7.6406	7.4255	7.6461	7.307	7.5877	7.6607	7.4587	7.7486	7.4007	7.5551	7.5913
ANAPC1	7.0229	6.7278	6.1651	6.8063	6.6236	7.0515	6.0416	6.8404	6.6063	6.6591	6.7205	7.0003	6.3845	7.0261	6.7496	6.5695	6.6806	6.5772	6.8692	6.4319	6.7241	6.7166	6.707999999999999	6.367999999999999	6.7058	6.524	6.6469	6.4623	6.5933	6.5674	6.8411	7.1339	6.5974	6.6546	6.7309	6.4729	6.7352	6.6943	6.766	6.39	6.6449	6.5696	6.4037	6.849	6.8023	6.4442	6.4417	6.6363	6.3426
ANAPC10	6.6502	6.8514	6.4463	6.0897	6.4658	6.1712	6.1578	6.7783	7.0065	7.5619	6.6144	6.8676	6.7852	7.4361	6.8592	6.6144	6.9386	6.7025	6.4743	6.7028	6.5597	6.7128	6.7196	6.353	6.9892	6.9356	6.7361	6.7875	6.7151	5.7929	6.21	6.7697	6.5806	6.6062	6.2816	7.365	6.5547	7.1652	6.5845	6.6218	7.0564	6.5643	6.5385	6.523	6.6905	6.7398	6.9086	6.165	6.3225
ANAPC11	9.2577	9.3374	9.3513	9.4887	9.3088	9.1087	9.1911	9.4103	9.3104	9.327	8.8794	9.2628	9.2843	9.3606	9.0441	9.3448	9.2687	8.9281	9.3591	9.0898	9.1483	9.146	9.3835	9.4277	9.3652	9.0802	9.3038	8.8823	9.3814	9.5289	9.247	9.0476	9.2639	9.2103	9.5776	9.7856	9.4092	9.4026	9.3548	9.1618	9.3421	9.1837	9.1559	9.5082	9.2209	9.5287	9.366	9.6481	9.4243
ANAPC13	8.434650000000001	8.4606	8.73075	8.65265	8.51665	7.8482	8.728000000000002	8.74835	8.75385	8.686499999999999	8.1663	8.5734	8.328949999999999	8.91905	8.099	8.5328	8.4865	7.890700000000001	8.2955	8.405850000000001	8.453	7.95925	8.1203	8.6027	8.56655	8.9266	8.741800000000001	8.2394	8.640149999999998	8.0709	8.30715	7.960850000000001	8.017	8.4321	8.344349999999999	8.58645	8.200050000000001	8.4354	8.31765	8.3818	8.491150000000001	8.3719	8.41485	8.6434	8.47035	8.20665	8.3925	8.80495	8.46105
ANAPC16	8.17605	8.5017	8.48625	8.5335	8.445450000000001	8.4887	8.4825	8.592649999999999	8.4612	8.600100000000001	8.386099999999999	8.4565	8.4566	8.40755	8.6159	8.4783	8.56755	8.53605	8.35225	8.42115	8.4095	8.5489	8.354800000000001	8.38355	8.71235	8.59845	8.38575	8.5461	8.5948	8.444849999999999	8.3674	8.28095	8.52675	8.689	8.676400000000001	8.727599999999999	8.485199999999999	8.5403	8.491499999999998	8.54505	8.3692	8.47895	8.4617	8.64695	8.4783	8.62725	8.80115	8.1469	8.501850000000001
ANAPC2	3.40505	3.3044000000000002	3.54695	3.56635	3.5152	3.57055	3.2129000000000003	3.1388000000000003	3.2969	3.3761	3.2672	3.2923999999999998	3.2763999999999998	2.9818000000000002	3.3652499999999996	3.2658500000000004	3.1211	3.24475	3.5006999999999997	3.3262	3.3973000000000004	3.21675	3.3606999999999996	3.5191500000000002	3.39335	3.8044000000000002	3.5803000000000003	3.4991499999999998	3.16735	3.4667	3.2478000000000002	2.9673499999999997	3.22115	3.2728	3.3994	3.1663	3.3290499999999996	3.44825	3.35175	3.4348	3.75285	3.26945	3.2445	3.34655	3.20785	3.3444000000000003	3.4072500000000003	3.5714	3.55495
ANAPC2 /// LOC650621	2.5773	2.7568	2.4512	2.7239999999999998	2.5841	3.2118	2.278	2.195	2.4659999999999997	2.846	2.4697	2.6628	2.6346	2.8605	2.6208	2.6386	2.5083	2.4666	2.5043	2.2979	2.9594	2.3208	2.6118	2.4122	2.6217	2.2479	1.9004	2.3912	2.4491	2.5818	2.6963	2.2062	2.5305	2.4059	2.4718	2.7773	2.369	2.2267	2.5509	2.4656	2.6596	2.4974	2.7159	2.3982	2.3467	2.6892	2.483	2.5403	2.4961
ANAPC4	7.2438	7.1245	7.2132	6.6503	7.0125	6.9925	6.8697	6.8609	7.1188	6.7648	7.2784	6.9302	6.8215	7.1721	7.7249	6.9597	6.9346	7.7038	6.9846	7.042000000000001	6.8491	6.9839	6.8826	6.9194	7.2308	6.9165	7.3942	7.3054	7.1058	6.6009	7.0386	7.4094	7.1152	7.0749	6.718999999999999	7.0873	6.7633	7.0998	7.0274	6.9832	6.9391	6.9796	7.0372	7.0839	6.9102	6.7538	7.2522	7.0631	7.1638
ANAPC5	8.4038	8.290099999999999	8.125350000000001	8.4542	8.2082	8.5201	8.34455	8.400649999999999	8.38335	8.58645	8.1139	8.2656	8.2592	7.96225	8.25305	8.351700000000001	8.21255	8.17575	8.31265	8.19095	8.1077	8.051200000000001	8.20775	8.37195	8.2758	8.057549999999999	8.443950000000001	8.10475	8.368749999999999	8.075849999999999	8.388	8.5805	8.2364	8.3101	8.20175	8.18805	8.31995	8.3783	8.4103	8.318650000000002	8.727	8.1631	8.3225	8.419799999999999	8.41355	8.27215	8.265699999999999	8.474350000000001	8.2192
ANAPC7	5.5353	5.4681	5.2327	5.1801	5.3857	5.3847	5.1396	5.4261	5.4915	4.8427	5.6275	5.5279	5.0574	5.2795	5.7395	5.2957	5.2275	4.9731	5.2088	5.5503	5.4795	5.1754	5.3098	5.3323	5.1987	5.2194	5.2557	5.553	5.2614	4.6048	5.0516	5.2026	5.4239999999999995	5.3839999999999995	5.0619	5.3361	5.2961	5.5434	4.9788	5.1655	5.2017	5.3865	5.303	5.0608	5.0724	5.3712	5.6079	5.4886	5.2622
ANG	6.4133	7.0432	7.8737	6.6169	6.5901	5.4258	6.6108	6.4822	6.3052	6.1057	5.2854	6.7914	6.9241	7.3279	5.9988	6.4772	6.7198	5.4492	6.4001	5.9268	6.2579	6.6643	6.4219	6.4381	7.4869	6.0264	6.8338	5.2646	6.6081	6.6118	6.5577	6.362	6.266	6.6473	6.9838	7.6303	6.5785	6.9999	6.7293	6.7551	6.7216	6.1418	6.7764	6.551	6.2788	6.6049	7.78	6.7385	7.1847
ANGEL1	3.3676000000000004	3.43835	3.23635	2.9285	3.3681	3.60115	3.3513	3.34985	3.1954000000000002	3.3393499999999996	3.4324500000000002	3.4092000000000002	3.2354	3.2672	3.5507999999999997	3.5976500000000002	3.43105	3.19205	3.77815	2.97915	3.6326	3.36095	3.5909500000000003	3.0921000000000003	3.2939999999999996	3.4577	3.27625	3.07005	3.4330499999999997	3.4000500000000002	3.64565	3.4248000000000003	3.38035	3.446	3.16845	3.0399	3.54445	3.2813499999999998	3.285	3.25315	3.72715	3.3365	3.2339	3.42875	3.4573	3.22555	3.2365	3.24945	3.3737500000000002
ANGEL2	4.5513	4.6717	3.7825	4.6806	4.2643	5.1744	3.9987	4.6929	4.5191	4.7973	4.6156	4.6243	4.4105	4.0855	5.1459	5.13	4.2581	4.8978	4.9449	4.656000000000001	4.0296	4.0464	4.5235	4.8768	4.1265	4.2363	4.5964	4.5411	4.4304	4.349	4.6303	4.9504	4.2788	4.6164	3.9887	3.824	4.2322	4.1633	4.6182	4.4035	4.3115	4.5204	5.2797	4.4143	4.8032	4.5335	4.5409	4.5482	4.7766
ANGPT1	3.5740499999999997	2.8405	2.9124	3.1651499999999997	3.27055	2.95065	3.30625	3.04995	3.06535	3.3209	3.50385	2.9072	3.1471	3.43145	3.8383000000000003	3.0802	3.25695	3.67375	2.9156500000000003	3.3419	2.9021999999999997	2.87965	2.99245	3.2503	3.6686	2.77265	3.2596499999999997	3.75755	3.37305	3.29325	3.3562000000000003	3.35745	3.09825	2.88	3.4389000000000003	3.4463999999999997	2.9221000000000004	2.9878	3.0096499999999997	3.57725	2.6555999999999997	3.0561499999999997	3.0650500000000003	3.23725	3.0724	3.1232	3.35215	3.529	2.8842499999999998
ANGPT2	2.7749	2.3822	2.4993	2.4964	2.6555	2.685	2.8559	2.4491	2.2777	2.9233	3.285	2.3278	2.4013	2.41	2.6964	2.3943	2.5179	2.4699	2.3701	2.4249	2.7399	2.3664	2.2515	2.5943	2.2364	2.5727	2.2099	2.8201	2.4469	2.3656	2.4035	2.3559	2.2656	2.0185	2.5108	2.6093	2.4686	2.3265	2.0336	2.3759	2.4099	2.1472	2.28	1.9773	2.5483	2.2457	2.5031	2.3473	2.4809
ANGPT4	2.2358000000000002	2.3806000000000003	2.4849	2.2717	2.4560000000000004	2.3531000000000004	2.4795	2.3638500000000002	2.20205	2.15085	2.4048	2.2023	2.24655	2.4436	2.41025	2.18275	2.17515	2.35505	2.14825	2.17675	2.21645	2.4570999999999996	2.3614	2.40325	2.4894499999999997	2.604	2.3116000000000003	2.4039	2.45115	2.447	2.36265	2.3396999999999997	2.2317	2.3429	2.2788500000000003	2.2416	2.2128	2.1936999999999998	2.3928000000000003	2.0912	2.2474999999999996	2.3588	2.2977499999999997	2.21845	2.3728	2.2163	2.3601	2.35195	2.3536
ANGPTL1	4.1931	3.0623	2.9224	2.7368	2.7378	3.2281	2.9896	2.5576	2.8535	2.4899	2.9296	2.4039	3.1629	4.177	3.4597	2.8125	2.7898	3.0662	2.7435	3.5469999999999997	2.7354	2.7582	2.5182	2.8643	3.7542	2.7308	3.1312	3.5788	2.5918	2.0884	2.898	2.8073	3.1621	2.6231	2.7346	5.3658	2.7069	3.3953	2.877	3.1239999999999997	2.9504	2.7260000000000004	2.7377	2.7787	2.7760000000000002	2.5279	2.9342	3.1086	2.8694
ANGPTL2	3.3133	3.5064	3.9725	3.4024	3.4369	3.4041	3.7944	3.6782	3.5379	3.5736	3.8096	3.9079	4.0522	3.4492	3.4551	3.2992	3.8581	3.0232	3.4138	3.4249	3.2437	3.346	3.346	3.2126	3.6656	3.247	2.9161	3.3024	3.5507	3.5642	3.4836	3.2025	3.6017	3.3677	3.3533	3.7093	3.4517	3.5619	3.7385	3.4969	3.5434	3.3153	3.2766	3.2218	3.4914	3.4791	4.1656	4.2945	3.6507
ANGPTL3	2.27865	1.95485	2.12355	2.05345	2.02695	2.0704000000000002	2.1307	2.14305	2.034	2.0570500000000003	2.25185	2.03335	1.90185	1.96765	2.2641	2.01275	2.09245	2.04205	1.91495	1.8801999999999999	2.1112	1.97195	1.8569	1.9780499999999999	1.9493	2.15925	2.1125	2.0992	2.1454000000000004	1.9410500000000002	1.98045	2.12955	2.09415	2.1772	2.1769499999999997	1.9272	2.06265	2.0361000000000002	1.9831	1.9559000000000002	2.11545	1.9441000000000002	1.97965	1.90275	1.98185	1.91795	1.8972	1.9615	2.0504
ANGPTL4	3.2014	3.5705	3.4843	3.4968	3.6117	3.5954	3.8058	3.3478	3.4351	3.7702	2.9676	3.5703	3.3187	3.4662	3.4847	3.6774	3.685	3.4724	3.5913	3.5260000000000002	3.293	3.0585	3.2804	3.2854	3.5219	3.011	3.2961	3.2929	3.2996	3.3463	3.8967	3.2989	3.3854	3.8563	4.2519	3.6155	3.5068	3.4315	3.5075	2.9901	2.9314	3.5117	3.3208	3.3046	3.341	3.5871	3.5259	3.8136	3.0677
ANGPTL5	1.8743	1.7666	1.9579	1.9397	2.1049	1.8866	1.9739	1.7876	1.9461	1.9162	2.1973	2.1476	1.8025	1.9048	2.0881	2.073	2.0133	1.7426	2.0009	1.9453	1.8733	1.93	1.7947	1.9254	1.8839	1.9023	1.9583	1.9425	1.8459	1.7735	1.9513	1.8735	1.6083	1.8671	1.8727	1.9317	1.9044	1.8147	1.8521	1.9755	1.9003	2.0296	1.901	2.0172	1.7785	2.0168	1.9368	1.9472	1.8203
ANGPTL6	2.261	2.1831	2.7456	2.1707	2.7361	2.5902	2.2899	2.3722	2.4535	2.37	2.7596	2.531	2.352	2.273	2.4992	2.505	2.2759	2.3991	2.1961	2.595	2.1652	2.3681	2.2429	2.5436	2.7563	2.5217	2.5285	2.5513	2.3422	2.7982	2.6048	2.5251	2.4819999999999998	2.6043	2.5435	2.4315	2.4155	2.1198	2.5901	2.7413	2.381	2.2396	2.2417	2.2809	2.113	2.3479	2.5849	2.4979	2.4127
ANGPTL7	2.3516	2.4275	2.418	2.9311	2.4751	2.7182	2.6595	2.4614	2.3992	2.5731	2.8838	2.9796	2.5439	2.427	3.2792	2.4919	2.3897	2.7031	2.8138	2.5427	2.9704	2.5965	2.5269999999999997	3.0108	2.6353	2.6974	2.9194	2.6188	2.3857	3.1605	2.355	2.4128	2.5926	2.9019	2.8739999999999997	2.5844	2.8266	2.4697	2.7214	2.5987	2.5176	2.8239	2.6242	2.3862	2.6358	2.9353	3.1352	2.7147	2.5478
ANK1	2.5611	2.2016	2.4802	2.2688	2.2319999999999998	2.4191	2.3758	2.267	2.392	2.3913	2.4219999999999997	2.1765	2.3975	2.2432	2.1935	2.2531	2.1693	2.3552	2.1104	2.2854	2.1832	2.2554	2.3369999999999997	2.3227	2.3395	2.5376	2.2401	2.2913	2.2913	2.3625	2.2683	2.1979	2.2608	2.1737	2.2565	2.4844	2.5083	2.2063	2.3451	2.2701	2.48	2.3215	2.421	2.5227	2.4593	2.5739	2.1361	2.5383	2.1925
ANK2	2.3489	2.2825	2.5264	2.7381	2.5147	2.6944	2.5166	2.5873	2.4576	2.5882	2.3061	2.3731	2.3496	2.6483	2.6117	2.5762	2.3832	2.459	2.4702	2.5727	2.3039	2.6304	2.383	2.398	2.5849	2.6084	2.3986	2.2729	2.2905	2.3395	2.6127	2.51	2.3014	2.5542	2.5417	2.4671	2.3486	2.5216	2.4681	2.4504	2.3097	2.336	2.415	2.3832	2.6430000000000002	2.4226	2.4751	2.589	2.3831
ANK3	7.438599999999999	8.582450000000001	7.546	8.6756	9.11545	7.878399999999999	8.6181	8.96695	8.5917	9.190750000000001	8.9246	8.95305	8.38175	8.741399999999999	8.3271	8.978850000000001	8.610949999999999	8.511499999999998	8.684899999999999	9.365	7.754	8.888649999999998	8.7349	9.37115	8.2073	8.3367	8.747800000000002	8.3941	8.58085	8.902650000000001	9.0078	9.696449999999999	8.590250000000001	8.899249999999999	8.0398	8.35665	9.1767	7.9186000000000005	8.965250000000001	8.1464	9.057	9.213750000000001	8.46845	8.22795	9.24545	7.90815	7.38065	7.9398	7.6146
ANKAR	2.4834	2.2999	2.2061	2.3182	2.3943	2.3368	2.4015	2.0666	1.9768	2.2656	2.1598	2.1674	2.1653	2.2411	2.6936	2.2324	2.1966	2.3176	2.2942	2.1769	1.9959	2.343	2.0384	2.2145	2.2999	2.229	2.3131	2.1993	2.1925	2.2681	2.4618	2.1675	2.2573	2.2452	2.406	2.2912	2.4143	2.1378	2.322	2.356	2.1519	2.1588	2.2075	2.0437	2.4113	2.1594	2.3969	2.2964	2.4856
ANKDD1A	2.8133	2.5291	2.43	2.5824	2.4762	2.6215	2.7753	2.4684	2.7028	2.4463	2.7449	2.4623	2.4737	2.7707	2.6923	2.5165	2.3832	2.556	2.5857	2.5294	2.6214	2.5315	2.4547	2.5366	2.7458	2.4446	2.5707	2.4614	2.4317	2.4778	2.3342	2.6166	2.5409	2.5258	2.6467	2.5610000000000004	2.4721	2.2654	2.6017	2.6837	2.4623	3.0084	2.5768	2.614	2.5975	2.7822	2.4141	2.5087	2.3822
ANKFN1	2.2132	2.349	2.3952	2.2427	2.7123	2.1991	2.1132	2.3126	1.9656	2.2267	2.1846	2.3385	2.2163	2.1904	2.3686	2.1321	2.1239	2.0476	1.9927	2.5234	2.0508	2.084	2.1853	1.9289	2.213	2.3758	2.0988	2.3104	2.3141	2.1173	2.2269	2.2469	1.9578	2.0475	2.3239	2.0225	1.8189	2.0966	2.3591	2.2457	1.8147	1.9083	2.1471	2.0394	2.032	2.2963	2.2375	2.1105	1.9487
ANKFY1	2.84415	2.59945	3.0904999999999996	2.94995	2.9326	2.94455	2.9339	2.78045	2.7853000000000003	2.8705	2.8810000000000002	2.81295	2.6422499999999998	3.056	2.84355	2.7427	2.83355	3.3744	2.72675	2.9304	2.8197	2.8533	2.61145	2.6967	3.04255	2.9556	2.93085	2.8981500000000002	2.7142	2.812	2.88485	2.7016	2.6850500000000004	2.7208	2.77925	2.78095	3.0063500000000003	2.69735	2.7224500000000003	2.87005	2.6375	2.65895	2.9852499999999997	2.7005500000000002	2.7253	2.61905	2.7405999999999997	2.8428500000000003	2.73445
ANKH	3.93545	4.78545	4.5686	4.885949999999999	4.5634	4.50845	4.4552	5.0717	4.5334	4.8375	4.5908	4.6101	4.8104	4.38195	4.5882000000000005	4.78235	4.83825	4.4494	4.8628	4.8377	4.91435	4.85695	4.833	4.7141	4.0807	4.4946	4.5541	4.97245	4.801500000000001	4.90555	5.25845	4.6365	4.5912	4.9247499999999995	4.44095	4.18365	4.61285	4.38655	5.0003	4.45265	4.65685	4.9785	4.9047	4.96995	4.93135	5.12	4.35585	4.523350000000001	4.43315
ANKH /// TSPAN3	11.4036	11.6575	11.8308	11.4812	11.7246	11.4522	11.4285	11.6731	11.5771	11.6627	11.5596	11.6067	11.5519	11.7427	11.6985	11.5139	11.4919	11.5212	11.4469	11.5658	11.6184	11.6105	11.3995	11.7145	11.6177	11.4325	11.4786	11.5911	11.4969	11.4689	11.4988	11.5868	11.6964	11.5145	11.6007	11.6249	11.6278	11.5156	11.6084	11.787	11.6286	11.6945	11.48	11.3518	11.673	11.5656	11.7709	11.3975	11.7556
ANKHD1	5.01565	5.06895	4.73255	5.2714	5.15095	5.02725	5.087899999999999	5.36635	5.1701	5.0489999999999995	5.2668	5.56625	5.09515	5.1787	4.93215	5.22775	5.2841000000000005	5.2344	5.35405	5.3088999999999995	4.98185	5.30795	5.64575	5.20925	4.95755	4.8576500000000005	4.81945	4.9665	5.25295	5.12055	5.3223	5.11105	5.1551	5.471500000000001	5.106949999999999	4.8316	5.17195	5.19125	5.15385	4.8026	5.27705	5.3142000000000005	5.1754999999999995	5.31895	5.1135	5.3047	5.01815	5.405049999999999	5.1841
ANKHD1 /// ANKHD1-EIF4EBP3	7.30605	7.2962	6.6731	6.986	7.14455	7.2505500000000005	6.875249999999999	7.33845	7.6209999999999996	7.3453	7.3886	7.50435	7.18585	6.8494	7.392049999999999	7.24635	7.378	7.34545	7.35015	7.3633500000000005	7.23255	7.38715	7.3781	7.1319	7.332649999999999	7.2331	7.372	7.40015	7.09765	7.01515	7.13675	7.56055	7.285349999999999	7.169650000000001	7.1404499999999995	6.8856	7.5182	7.4874	7.35355	7.2883	7.5044	7.2165	7.414	6.95185	7.43535	6.9947	7.184900000000001	6.80875	6.9895
ANKHD1-EIF4EBP3 /// EIF4EBP3	4.9332	5.1388	4.6746	5.1269	4.8463	5.4270000000000005	5.5456	5.3021	4.834	4.9463	4.9146	5.2061	5.0743	4.2105	4.9529	5.0777	5.1502	5.0015	4.8316	5.0392	5.2257	5.2003	4.9737	4.897	4.5997	4.4327	4.9126	4.8854	5.234	5.5291	4.717	5.0077	5.0894	5.3406	5.4271	3.6655	4.9817	4.5993	5.2986	5.0582	5.0625	5.0441	5.3954	4.7814	4.8808	5.1845	4.6246	4.899	4.9414
ANKIB1	7.1112	7.5469	7.0211	7.1339	7.0443	7.287000000000001	7.0956	7.4363	7.4101	7.455	7.6784	7.4869	6.9485	6.9517	7.2684	7.2346	7.2979	7.6983	7.2406	7.3052	7.2845	7.5651	7.4811	7.0814	7.3174	7.2414	7.4571	7.6292	7.0661	7.0918	7.1482	7.479	7.3176	7.4831	6.9219	7.0854	7.3156	7.4274	7.2999	7.3096	7.1535	7.1484	7.3641	7.1082	7.2564	7.4453	7.3482	6.9688	7.0546
ANKK1	2.763	2.5272	2.2951	2.9793	2.5813	2.4058	2.3869	2.8843	2.3949	2.7934	2.5355	2.7199	2.6689	2.5834	2.8537	2.4844	2.1904	2.6345	2.3558	2.5589	2.4693	2.6399	2.572	2.7241	2.6989	2.5612	2.3853	2.7954	2.9762	2.4371	2.7536	2.4518	2.5901	2.698	2.3878	2.3289	2.7542	2.6432	2.5449	2.1583	2.5705	2.6473	2.6645	2.4372	2.7955	3.2228	2.7265	2.4601	2.6851
ANKLE1	2.54235	2.61525	2.5558500000000004	2.7949	2.19385	2.8349	2.79365	2.78335	2.61125	2.67625	2.9945500000000003	2.6341	2.6376	2.65925	2.8898	2.3659999999999997	2.49805	2.7106500000000002	2.4526000000000003	2.4995000000000003	2.61285	2.5050999999999997	2.58355	2.5467	2.7804	2.5315000000000003	2.5854	2.64795	2.4205	3.14285	2.5495	2.7481	2.65735	2.73365	2.5246500000000003	2.6873	2.4858000000000002	2.59725	2.7561999999999998	2.7136	2.9201	2.5456	2.6350499999999997	2.51265	2.49865	2.613	2.68695	2.75265	2.4856
ANKLE2	4.80825	4.5104500000000005	4.9729	4.9033999999999995	4.5729500000000005	4.693849999999999	4.493399999999999	4.44345	4.671749999999999	4.5825499999999995	4.4155	4.4566	4.4413	4.81165	5.01635	4.27725	4.66915	4.895300000000001	4.72905	4.5092	4.3862000000000005	4.4638	4.710100000000001	4.4924	4.118399999999999	4.2418499999999995	4.68585	4.35655	4.18975	4.76475	4.55485	4.866099999999999	4.45385	4.35175	4.4993	4.37615	4.59285	4.7898499999999995	4.5017499999999995	4.7675	4.1902	4.3048	4.72425	4.5276	4.82855	4.2730999999999995	4.527950000000001	4.31775	4.2529
ANKMY1	3.1421	2.9429	2.9642	2.8827	2.9954	2.9383	3.4574	2.9024	3.1059	3.4736	3.1239	3.0166	2.7817	2.7187	3.2167	2.92	3.0594	2.9343	2.883	3.2102	2.8502	2.8469	2.8217	3.0342	2.9668	3.1637	2.8879	3.0022	3.0247	3.2043	3.2002	3.0834	3.1997	2.9395	3.0127	2.6119	2.8978	2.9742	2.9821	3.1227	3.0816	2.9689	2.7477	3.2664	2.8962	2.8357	3.3452	2.9366	3.2191
ANKMY2	8.9619	8.5405	8.8532	8.6287	8.6193	9.0424	8.7109	8.8366	8.9451	8.21	9.0499	8.5182	8.5106	8.5408	9.4542	8.6872	8.6872	9.2884	8.6282	8.7395	8.8156	8.9346	8.4151	8.7523	9.0941	8.8236	8.6466	9.3528	9.1161	8.8835	8.8183	9.0193	8.8925	8.6928	8.6786	8.9214	8.886000000000001	8.5683	8.7428	9.1181	8.9037	8.9616	8.7146	8.6949	8.5542	8.3829	8.5961	8.493	8.2729
ANKRA2	6.1538	6.797499999999999	6.20215	6.3148	6.65815	6.903449999999999	6.37585	6.74755	6.61005	6.5974	6.82605	6.42165	6.06485	6.7798	7.04755	6.7574000000000005	6.70345	7.1429	6.2627	6.4909	6.4399999999999995	6.60355	6.5332	6.56705	7.063000000000001	6.66015	6.44765	7.1685	6.72075	5.72175	6.606949999999999	7.03245	6.65815	6.76935	6.6122	6.8425	6.6113	6.8171	6.70125	7.113849999999999	6.9396	6.784050000000001	6.5371500000000005	6.097849999999999	6.7783	6.2490000000000006	6.7959	6.08095	6.557
ANKRD1	1.9774	2.0864	2.0206	2.0312	2.2436	2.2142	1.9662	2.2452	2.1432	1.89	1.9874	2.0976	2.2471	1.9447	2.0148	2.0427	1.9244	2.1796	2.1086	2.4365	2.0151	2.2455	2.1367	2.1014	2.4719	2.6681	2.2381	2.1691	2.4273	2.1367	2.3409	2.2306	2.0166	2.1494	2.2838	2.1554	2.0751	2.35	2.3683	2.1884	2.0493	2.0272	2.1127	2.1071	1.9635	2.2422	2.2841	2.1968	2.0792
ANKRD10	6.6935	6.347799999999999	7.08125	6.68305	6.78545	7.55075	7.1617999999999995	6.70475	6.9885	6.86965	7.5384	6.722799999999999	6.5527	6.51695	7.7539	6.788	6.525399999999999	7.63385	6.81665	6.3533	6.5949	6.9085	6.4362	6.93795	6.77215	6.841749999999999	7.434950000000001	7.48775	6.786099999999999	6.3637	6.7556	7.30835	6.8892	6.65355	6.7904	6.47405	6.5981000000000005	6.709350000000001	6.93495	7.1106	6.99125	6.8529	6.75445	6.43235	6.8602	5.6792	6.85045	6.2103	6.5432
ANKRD11	6.8657	7.0507	6.7586	6.8812	6.9117	7.0233	6.8281	7.0927	7.0354	7.2797	6.9505	7.0828	6.7235	6.8937	6.5547	6.9532	6.9119	6.3921	6.7515	6.7639	7.215	7.0413	6.7936	7.1033	7.0679	7.0427	7.3534	6.2297	6.6802	6.8929	6.8134	6.9686	6.9283	6.8892	6.8279	6.5316	7.0282	7.0101	7.2789	6.92	7.1315	7.0135	7.1368	6.8904	6.9637	6.5997	6.7493	7.0226	7.0804
ANKRD12	6.9245	6.88355	6.71995	6.9472000000000005	7.1332	7.2628	6.88505	6.78195	7.3351	7.4785	7.5522	7.33625	6.69225	7.0489	7.26405	7.01855	6.9565	7.32785	6.779	7.12105	7.19655	6.896799999999999	6.7301	7.0821000000000005	7.0851500000000005	7.3142499999999995	7.3649000000000004	7.56825	7.15285	6.59985	6.93595	7.5310500000000005	7.2387	7.4361999999999995	6.9821	6.928649999999999	6.943949999999999	7.03585	7.005000000000001	7.14785	7.12275	7.431100000000001	7.21705	7.0411	7.17615	6.510199999999999	7.2837	6.71655	7.09955
ANKRD13A	8.2446	8.0526	7.4757	7.7753	8.2013	8.1054	7.4863	7.9066	8.4425	8.3937	8.0183	8.1265	7.8248	7.9327	7.968	7.5669	7.7494	8.097999999999999	7.7755	8.0253	7.8714	7.9692	7.8542	8.3925	8.0709	8.0633	7.9879	8.141	7.6582	7.8772	8.1059	8.631	8.2604	7.8233	8.0355	7.8237	8.3592	8.1211	7.6561	8.1941	7.9197	8.3939	7.9103	8.0491	8.3766	7.5226	7.7866	7.6738	8.0537
ANKRD13B	2.9742	3.1701	3.2138	3.5423	3.0991	3.6967	3.2448	3.1252	3.5206	3.1178	3.437	3.1129	3.1827	3.0149	2.9514	2.946	2.9656	3.1772	3.0118	2.8866	3.0787	3.3773	3.2059	3.2539999999999996	3.2106	3.2387	3.0606	3.4142	3.3348	3.5338	3.1125	3.1142	3.5223	3.1434	3.5044	2.8026	3.3842	3.1924	3.27	3.5396	2.8615	3.4173	3.3351	2.8746	3.5734	3.0788	3.1155	3.1094	2.9329
ANKRD13C	4.6145	5.096	4.5475	4.6188	4.4271	5.3309	4.5256	4.7982	4.816	4.9765	5.5382	4.8316	4.9815	5.3965	5.5132	4.9386	5.0642	5.7202	5.1137	5.2587	4.9959	5.1214	5.1946	4.7193	5.1399	5.2489	4.8026	5.4878	4.5518	3.9093	4.5893	5.1592	4.9955	4.8262	4.6909	4.8042	4.3419	5.2585	4.6721	4.9888	4.7556	5.2129	5.1276	4.2637	4.8802	5.0662	5.4439	4.4735	5.0616
ANKRD13D	3.388	3.3741	3.6582500000000002	3.8935500000000003	4.09235	3.6092	3.4081	3.3348500000000003	3.5050499999999998	3.62035	3.22285	3.29955	3.6057	3.5369	3.9089	3.34505	3.4476500000000003	3.4227499999999997	3.38095	3.26165	3.3907499999999997	3.4296499999999996	3.53095	3.6756	3.5217	3.6577	3.6243	3.39845	3.238	3.575	3.4519	3.4895500000000004	3.59905	3.4414	3.72025	3.4633000000000003	3.6965000000000003	3.67565	3.7868	3.57585	3.7107	3.3635	3.3798	3.95355	3.4859999999999998	3.56615	3.38485	3.6352	3.50915
ANKRD16	3.0693	3.2239	3.0989	2.8126499999999997	2.92855	3.24	3.4687	3.0851	3.07215	3.18835	3.1103	3.10515	2.8566000000000003	3.1214500000000003	3.0981	2.87105	3.17205	2.8030999999999997	3.0181	3.0635	2.86435	3.2556	3.18765	3.0976999999999997	3.2702999999999998	3.09205	3.1534	2.90745	3.3928000000000003	3.19505	3.00465	3.2914000000000003	3.2178	3.3554	3.034	3.23095	3.0534499999999998	3.2448	2.96695	2.9345499999999998	3.18655	3.0641499999999997	3.3529999999999998	3.1166	3.1778000000000004	3.23035	3.19635	2.98355	2.88675
ANKRD17	7.6871	7.2493	7.5872	7.3933	7.4258	7.9106	7.4664	7.479	7.3629999999999995	7.9751	8.1757	7.6225	7.3049	7.1438	7.7002	7.44	7.4952	7.7829	7.4512	7.2538	7.4659	7.1495	7.1256	7.2926	7.8213	7.3678	7.7578	7.59	7.5344	7.3937	7.385	7.8469	7.4722	7.3645	7.5887	7.172000000000001	7.2387	7.7906	7.5354	7.7815	7.4622	7.6864	7.4099	6.807	7.4334	6.7683	7.6544	6.9895	7.4373
ANKRD18A	2.0337	2.15885	2.1282	2.1924	2.29695	2.12365	2.1187500000000004	2.3720499999999998	2.2869	2.1064	2.1578	2.05015	2.20085	2.12615	2.45435	2.1224	2.13475	2.34755	2.34605	2.4080500000000002	2.2466	2.2147	1.96055	2.2623499999999996	2.0745500000000003	2.15895	2.18465	2.0744	2.08915	1.9576500000000001	2.2564	2.3009000000000004	2.2766	1.9998	2.0859	2.2097	2.3341	2.18475	2.0145999999999997	2.0749500000000003	2.0509	2.1726	1.93335	2.2888	2.17035	1.95735	2.248	2.2871	2.3142
ANKRD19	2.2205500000000002	2.2866	2.3303	2.33115	2.0278	2.49085	2.3853	2.4000500000000002	2.1928	2.11265	2.2817499999999997	2.2168	2.1916	2.12955	2.06635	2.2083000000000004	2.1437	2.2219499999999996	1.99665	2.12635	2.06245	2.2367	2.25495	2.21355	2.2245	2.2392000000000003	2.1461	2.2071	2.3268500000000003	2.1771000000000003	2.40785	2.14505	2.2104	2.2619499999999997	2.27705	2.2147	2.2483	2.14405	2.31335	2.35435	2.3045999999999998	2.16645	2.25065	2.07895	2.2698	2.1206	2.2507	2.1555999999999997	2.3132
ANKRD2	3.0024	3.4445	3.2443	3.3917	2.6729	3.2815	2.8746	2.5340000000000003	3.3604	3.3976	2.7949	2.8383	3.0065	2.9404	3.2236	2.7296	2.9712	2.7358	2.8633	3.005	2.9992	3.2823	3.0136	2.8381	3.0015	3.7649	2.6839999999999997	3.2605	2.6197	3.582	2.9711	3.2186	3.36	3.1478	3.1637	3.0016	2.7595	3.0059	2.9948	2.7835	2.9723	2.7668	2.9593	2.6046	2.9249	2.6728	3.2097	2.8969	2.8057
ANKRD20A1 /// ANKRD20A2 /// ANKRD20A3 /// ANKRD20A4	3.5111	2.6046	3.6028	2.3543	4.4794	2.6883	3.0094	2.6802	2.8514	3.3236	4.6302	3.6767	2.6593	3.3963	4.1703	2.5109	2.4183	4.6995	3.4836	2.3088	3.4069	2.7114	3.1342	2.7951	3.7219	3.0631	5.0353	4.1408	2.4359	2.3573	2.7283	2.9749	3.0351	3.109	2.5097	3.9721	1.8813	3.2253	3.4114	3.6258	2.2763	3.7239999999999998	3.8313	2.8303	2.9473	2.4741	3.7008	2.3599	4.4618
ANKRD20A5	3.5923	3.237	4.4464	3.6933	3.2048	3.4918	3.7560000000000002	2.9746	3.432	3.9228	4.0494	3.5754	2.9168	3.5183	3.8895	3.389	2.9391	4.448	3.5852	3.1795	3.5356	3.6312	3.753	3.3602	3.7443	3.1897	4.6818	3.7913	2.9599	2.8655	3.5811	4.5238	3.2085	3.3988	3.5583	3.5272	3.2108	3.255	3.1793	3.8192	3.2135	3.5244	3.5835	2.9839	3.2158	2.8205	3.4827	2.5091	3.2068
ANKRD22	6.79865	6.25165	5.6638	6.79925	6.48155	6.03595	5.9358	6.1613500000000005	5.5145	5.8971	5.8636	6.26905	5.84255	6.55665	5.7346	6.2837	6.398750000000001	6.3723	6.444100000000001	5.65585	6.20205	6.1554	6.9556000000000004	6.43415	6.3931000000000004	5.534750000000001	6.06935	6.17605	6.1521	5.93135	5.92925	6.02545	5.4104	6.337400000000001	6.098800000000001	6.174950000000001	6.415649999999999	6.134650000000001	6.2278	5.99045	6.53165	5.82125	5.6537500000000005	6.4300500000000005	5.575799999999999	6.087400000000001	6.595	6.3354	5.632350000000001
ANKRD23 /// ANKRD39	2.2803500000000003	2.5794500000000005	2.76025	2.79795	2.7349499999999995	2.4903500000000003	2.7885	2.5448	2.6003	2.71565	2.5835	2.4681499999999996	2.50075	2.4979500000000003	2.45445	2.45625	2.4842	2.93575	2.2293000000000003	2.35985	2.4995	2.4624	2.7633	2.6063	2.51215	2.53025	2.4621	2.39875	2.3957	2.75985	2.6235	2.7329	2.59915	2.4801	2.54135	2.5684	2.56265	2.5529	2.6443000000000003	2.61475	2.5187999999999997	2.5597000000000003	2.5128	2.4816000000000003	2.4845	2.5347	2.68675	2.9255	2.3765
ANKRD24	2.6582	2.6848	2.8854	3.0794	2.5813	2.4892	3.2446	2.3252	3.1432	2.7888	2.9456	2.7945	2.6607	2.7241	2.8966	2.9841	3.3241	3.0071	2.8695	3.0609	2.6195	2.7305	2.7324	3.145	3.1254	2.5158	2.7566	3.062	2.786	2.8219	2.8075	2.9811	2.9527	2.6958	2.8080000000000003	2.7346	3.0177	2.6892	2.8775	2.6211	2.9597	2.7204	2.7897	2.5282	3.1365	2.8009	2.9011	2.844	2.8423
ANKRD26	3.3242000000000003	3.69745	3.5379	3.8561499999999995	3.45465	4.48105	3.17145	3.49865	3.8565	3.86295	3.8035000000000005	3.6393	3.48055	3.72065	3.8472	3.8539000000000003	3.5122999999999998	3.9631499999999997	3.4481	3.95655	3.96045	3.4484500000000002	3.31715	3.6880499999999996	3.83075	3.4839	3.55225	4.07195	3.79255	3.41385	3.38735	4.00985	3.9215	3.6571	3.44795	3.406	3.4705000000000004	3.7136	3.9947	3.7013	3.7653499999999998	3.54455	3.84305	3.75005	3.7069	3.27065	3.94085	3.5119	3.28665
ANKRD27	7.8629999999999995	7.3660000000000005	7.9356	7.5741	7.4652	7.582999999999999	7.4883	7.6176	7.4683	7.7666	7.8707	7.4431	7.6328	7.0762	7.9183	7.3789	7.2826	7.4463	7.2967	7.5842	7.3757	7.3505	7.4189	7.4191	7.5995	7.5669	7.627000000000001	7.6683	7.7133	7.5759	7.6246	7.8098	7.5785	7.4674	7.935	7.646	7.7826	7.5103	7.3453	7.6303	7.5443	7.8161	7.5616	7.3114	7.6786	7.3701	7.8536	7.3278	7.5456
ANKRD28	4.85365	4.64285	4.168200000000001	4.41675	4.7317	4.774150000000001	4.4883	4.63795	4.4698	4.73815	4.84785	4.7341999999999995	4.2157	4.0701	4.59615	4.735250000000001	4.71305	4.3115000000000006	4.41955	5.052300000000001	4.81065	4.59215	4.4346499999999995	4.5751	4.465999999999999	4.4084	4.63875	4.71385	4.831300000000001	4.29235	4.76855	4.96345	4.88135	4.46485	4.237500000000001	4.61705	4.6083	4.5779	4.4401	4.70635	4.721449999999999	4.8355500000000005	4.479699999999999	4.43995	4.8462499999999995	4.45325	4.52875	4.0249500000000005	4.48365
ANKRD29	2.5461	2.5813	2.7406	2.5857	2.5686	2.8384	2.9274	2.6043	2.7592	2.6482	2.722	2.6088	2.6499	2.6491	2.7668	2.8447	2.7831	2.7494	2.733	2.9037	2.7218	2.8022	2.2575	2.7893	2.3915	2.7866	2.8561	2.6453	2.8471	2.488	2.3387	2.7829	2.5456	2.8463	3.1075	2.7545	2.6179	2.6697	2.8837	2.6289999999999996	2.5702	3.0481	3.1344	3.4654	2.8671	2.6932	3.3616	3.5980000000000003	2.4875
ANKRD30A	2.3053	1.9508	2.3118	2.2002	2.1579	2.0411	2.1719	2.0749	2.1124	1.9752	2.1202	2.0811	2.1485	2.5137	2.2946	2.1097	2.1319999999999997	2.2132	2.229	2.1335	2.096	2.4762	2.178	1.9011	2.411	2.3169	2.2921	2.151	2.0155	2.0793	2.0568	2.2856	2.068	2.2168	2.0666	2.2922	2.0613	2.3456	2.1774	2.0069	2.4351	2.1926	2.0203	2.064	2.5722	2.0484	2.3079	2.4327	2.0415
ANKRD30B	2.0238	1.9436	2.0445	2.2319999999999998	1.9763	1.7443	1.7981	1.9531	1.7374	1.8898	2.0033	1.7237	2.0505	1.8297	1.8885	1.7816	2.1171	1.7949	2.0059	1.9769999999999999	1.8988	1.8722	2.1589	1.9728	1.8446	2.0185	1.9665	1.893	2.2433	2.0072	1.9997	2.1367	1.9795	1.8811	1.8592	2.1356	2.3256	1.926	2.1915	1.9758	1.7939	2.1557	1.969	1.6227	1.8988	1.8879	1.8603	1.8984	1.8362
ANKRD32	5.80475	5.1238	4.3637999999999995	4.8811	4.79435	5.03845	4.53515	4.31025	4.9628	4.911300000000001	5.0821000000000005	5.20245	4.6891	6.0577000000000005	5.6689	4.9902	5.0301	5.458	5.404399999999999	5.081799999999999	4.8133	4.84135	4.397349999999999	5.18895	4.71215	4.8296	5.25505	5.60295	5.1777	4.409	4.791399999999999	5.46765	4.93575	5.1167	4.69125	5.5449	4.9398	5.25405	4.774850000000001	5.167349999999999	5.2389	4.971550000000001	4.732150000000001	5.160550000000001	5.2134	4.3044	5.3145500000000006	5.10735	5.3987
ANKRD33	2.41645	2.4487	2.3913	2.39755	2.51265	2.5816999999999997	2.3785	2.4344	2.423	2.5989	2.49675	2.44075	2.5743	2.3249	2.358	2.52625	2.65545	2.5252	2.3062	2.4451	2.5610999999999997	2.56015	2.44855	2.5256999999999996	2.548	2.8072	2.29555	2.4808	2.6144499999999997	2.42955	2.22655	2.5331	2.6054500000000003	2.46675	2.6327	2.4444999999999997	2.5252499999999998	2.4597	2.47185	2.3777	2.4652000000000003	2.50605	2.44135	2.16975	2.4269499999999997	2.1976	2.7149	2.2478	2.4568
ANKRD34A	2.8565	2.736	3.2816	2.5374	2.7055	2.7566	3.4178	3.3489999999999998	2.4161	2.5625	2.9517	2.7918	2.6867	2.6347	2.735	3.0647	2.6388	2.8128	2.4854	3.1344	2.7969999999999997	2.6542	2.4628	2.7889	2.8411	2.8592	2.7983	3.4671	2.6554	2.5823	2.8877	2.7695	2.5845	2.7752	2.7496	2.9292	3.0828	2.6335	2.863	2.7452	2.7602	2.3715	2.7333	2.7389	2.5769	2.8084	2.7399	2.7427	2.5135
ANKRD34B	2.1024000000000003	1.9192	2.08435	2.1077500000000002	2.1172500000000003	2.27285	2.16705	2.021	2.0354	1.8644500000000002	2.14285	2.1304	2.14275	2.2592	2.22225	2.04635	2.05335	2.2006	2.12765	2.0008	2.1835	2.1003	1.9501	2.2624500000000003	2.0908499999999997	2.3821	2.133	2.0597	2.0423	2.0111	2.17245	2.10105	2.13375	2.05715	2.1433999999999997	2.0962	2.08855	1.9666	2.1128	2.0834	2.185	2.02785	1.90395	2.38225	1.9997500000000001	2.1199500000000002	2.2352499999999997	2.14595	2.0153
ANKRD34C	2.0405	2.1857	2.5174	2.1887	2.1468	2.5887	2.182	2.0913	2.176	1.9549	2.2708	2.1387	2.1585	2.4089	2.0715	2.1513	2.0238	2.1673	2.3249	2.3868	2.4386	2.1598	2.2772	2.2475	2.3107	2.3972	2.2129	2.1072	2.1003	2.0954	2.1379	2.015	2.2672	2.0761	2.1636	2.2222	2.2613	2.0773	1.9812	2.2873	2.258	2.2366	2.3149	2.2565	1.9809999999999999	2.0291	2.1141	2.0404	2.2028
ANKRD35	3.3078	3.44035	3.7888	3.29805	3.39925	3.3601	3.6454	3.1357	3.38585	3.7016999999999998	3.15175	3.4742500000000005	3.3445	3.36055	3.2396000000000003	3.0743	3.5109	3.45815	3.2064500000000002	3.3042	3.6126500000000004	3.4823500000000003	3.28205	3.3054	3.35135	3.6010999999999997	3.2948	3.2310499999999998	3.64135	3.58075	3.29765	3.33335	3.2746500000000003	3.11015	3.3243	3.3323	3.43735	3.3218	3.471	3.3663	3.63685	3.407	3.1731999999999996	3.44135	3.2541	3.7634499999999997	3.3979500000000002	3.37105	3.4524
ANKRD36	2.3336	2.2061	2.3011	2.1959	2.0936	2.4815	2.1486	2.1299	2.0352	2.2874	2.1682	2.3247	2.1455	2.331	2.2306	2.2955	2.3073	2.4365	2.2084	2.1416	2.4718	2.3215	2.3932	2.2621	2.4348	2.2046	2.3967	2.2566	2.0667	2.0582	2.13	2.7749	2.3482	2.1537	2.1722	2.2986	2.3434	2.228	2.2884	2.3241	2.1513	2.4204	2.3914	2.1168	2.35	2.1498	2.2506	2.1434	2.2302
ANKRD36 /// ANKRD36B	3.84065	3.4392500000000004	4.01865	3.3732	3.5567	4.3643	3.7891000000000004	3.2696	3.9139	3.7965	3.9276999999999997	3.6393999999999997	3.11685	3.92535	4.3850999999999996	3.5102	3.3512500000000003	4.44425	3.7095000000000002	3.61635	3.6104	3.618	3.4657	3.35615	4.07455	3.65245	4.0236	4.32785	3.7638	3.2881	3.67265	3.9406	3.6941500000000005	3.34285	3.792	3.8289	3.54535	3.54745	3.6659499999999996	3.6106	3.87285	3.9188	3.46465	3.45885	4.0088	3.11735	3.4936999999999996	3.3116000000000003	3.6035000000000004
ANKRD36 /// ANKRD36B /// FLJ40330 /// LOC400986 /// LOC400987	3.0343	2.0421	4.1305	3.05	2.7552	4.5329	3.1376	2.909	2.375	3.1534	3.9355	2.9028	3.1489999999999996	3.408	3.5765	2.8091	2.9585	4.1944	2.9189999999999996	2.6752	2.6158	2.9345	2.1622	3.0169	2.9198	3.4544	4.2658	4.008	3.0460000000000003	3.1172	2.9113	3.1556	3.1535	2.8718	2.7689999999999997	3.9892	3.3262	2.8306	2.7405	3.7877	3.3683	3.2646	2.7942	2.9299	2.5537	2.6839	3.075	3.3478	3.2551
ANKRD36 /// ANKRD36B /// LOC100134365 /// LOC400986 /// LOC400987	3.0383	2.7582	3.5389	2.7893	2.8351	3.4578	3.4349	2.7265	2.7379	2.6906	2.9989999999999997	2.813	2.7448	3.2916	2.7504	2.6510000000000002	2.8689999999999998	2.9831	2.7818	2.7085	3.0178	2.8848	3.3049	2.9563	3.1761	2.7137	3.3322	2.8533	2.9221	2.8499	3.0637	4.3475	2.7771	2.8912	3.0818	2.8828	2.8379	2.9235	2.9097	2.9464	3.1116	2.9258	2.7063	3.0629	2.8499	2.7963	2.8996	2.8771	2.9855
ANKRD36 /// ANKRD36B /// LOC400986	5.8364	5.2623	7.1676	5.1593	5.8594	7.3107	6.2863	5.42	6.2959	5.0393	6.7253	6.3649	5.4769	6.2198	6.9714	5.3778	5.7304	7.0375	5.7948	4.772	6.3108	6.1157	5.3776	5.6195	6.1863	5.8353	7.2832	7.0695	5.5717	5.0497	6.3236	7.4419	6.225	5.1399	5.7691	6.3262	5.5442	5.9244	5.8669	6.5053	6.5302	5.8239	6.1233	5.4517	5.7004	5.2532	6.132999999999999	5.5005	5.3261
ANKRD36 /// LOC400986	2.7145	2.7098	2.7989	2.487	2.8981	2.9419	2.6813	2.9474	3.0048	2.6697	3.612	2.8713	2.685	2.9908	2.7371	3.0837	3.6997	2.781	2.7429	2.9035	3.2714	3.0699	3.2195	2.4682	2.3857	2.7815	3.6532	3.29	2.6889	2.4897	2.6007	4.8141	2.7509	2.8476	2.7864	2.7461	2.6547	2.5895	2.9771	3.3093	3.1951	2.83	3.2991	3.0098	2.7066	2.6257	2.9954	2.7447	2.5961
ANKRD36B	3.3206	3.1475	3.6483	3.1967	3.3983	3.6631	3.7034	3.3053	3.1953	3.2919	3.2757	3.4066	3.3494	3.5116	3.52	3.2132	3.3137	3.7158	3.0564	3.5135	3.4108	3.4062	3.1175	3.3871	3.4049	2.8695	3.7931	3.3618	3.3034	3.2188	3.3143	3.4815	3.6199	3.5002	3.9772	3.2998	3.1418	3.1896	3.2212	3.3114	3.5434	3.3671	3.4795	3.3542	3.1044	2.9859	3.0625	3.5212	3.2791
ANKRD36B /// FLJ40330	3.9944	2.7415	3.8167	3.2383	3.3322	5.7672	3.9125	3.3774	3.9768	3.7998	5.0649	3.3625	3.8098	3.6939	5.2491	3.7710000000000004	3.3245	6.0742	4.3614	3.3565	3.7875	3.4957	3.0313	3.4495	3.2398	3.1731	4.6946	5.5626	4.1305	3.542	3.5295	4.8494	4.2599	3.647	4.9052	4.0778	3.9983	4.086	4.0621	4.96	5.088	4.7463	3.3198	3.0114	3.6385	3.2803	3.8564	4.1188	3.2137
ANKRD37	4.7989500000000005	5.01395	4.954	4.8537	5.0626999999999995	4.6304	5.095750000000001	5.3144	4.534050000000001	5.15485	5.0865	5.209	4.8751	5.1933	5.4872	5.4918499999999995	4.70655	4.45	4.46345	4.2262	4.75825	4.6227	4.17005	5.249499999999999	5.03525	5.95345	4.5327	5.17805	5.1322	4.68925	4.9651499999999995	4.58295	4.42395	4.9839	5.438700000000001	5.23995	5.2201	4.66725	4.8271	4.85295	4.97855	4.9856	4.7383500000000005	4.7612	4.9634	5.37525	4.98515	4.5344	5.1616
ANKRD39	3.9145	3.7318	3.7746	3.4760000000000004	3.3754	3.5449	3.6972	3.7888	3.4518	3.4387	3.6157	3.5764	3.5779	3.7333	3.3938	3.5574	3.6672	3.4759	3.8321	3.4153	3.3458	3.8016	3.7247	3.1447	3.5492	3.4908	3.8317	3.1027	3.3156	4.2366	3.6585	3.4239	3.4075	3.3433	3.3544	3.6887	3.8145	3.9218	3.4457	3.7723	3.5875	3.6088	3.6738	3.9378	3.4825	4.0629	4.0729	3.5253	4.119
ANKRD40	5.3806	4.90805	5.1896	5.3561499999999995	4.9657	5.412599999999999	5.22315	5.388199999999999	5.2551	4.9235	5.6259	5.2574000000000005	5.337300000000001	5.0741499999999995	5.18585	5.03855	5.1865	5.087899999999999	5.4424	5.3828499999999995	5.2387999999999995	5.13805	5.0593	5.417949999999999	4.9881	4.9533499999999995	5.0734	5.1594999999999995	5.3482	5.0023	5.22685	5.053100000000001	5.22235	5.28875	5.03135	5.25575	4.99235	5.2067	5.37485	5.1625499999999995	5.3751999999999995	5.11615	5.0936	5.1663	5.30795	5.09085	5.1251	5.2827	5.2222
ANKRD42	3.721	3.3075	3.6821	3.4076500000000003	3.34635	3.9258	3.5287500000000005	3.6273999999999997	3.3367999999999998	3.5549999999999997	3.883	3.5553	3.4463999999999997	3.6039000000000003	4.23045	3.46575	3.62285	3.6048	3.69745	3.4417999999999997	3.2991	3.53055	3.0871	3.3028	3.66455	3.2184	3.8701499999999998	3.85825	3.3737000000000004	3.6979499999999996	3.3952	3.5682	3.38885	3.60325	3.6523499999999998	3.70455	3.6459	3.4753	3.51125	3.7885999999999997	3.5333	3.31835	3.55795	3.35905	3.4054	3.2782999999999998	3.7873	3.18605	3.5271999999999997
ANKRD43	6.19495	6.327249999999999	6.0994	6.19515	6.6762999999999995	6.2775	6.6738	6.2894000000000005	6.207800000000001	6.231450000000001	6.31945	6.47335	6.095599999999999	6.126899999999999	5.9046	6.9171	6.66885	6.368399999999999	6.2638	6.7986	6.443300000000001	6.7957	7.06095	5.9994499999999995	6.4270000000000005	7.115349999999999	5.851699999999999	6.34855	6.190799999999999	6.25725	6.1964500000000005	6.2509500000000005	6.50075	6.4945	6.3008	6.266	5.94305	6.125	6.3188	6.385	6.1478	6.5392	6.18075	5.98505	6.768000000000001	6.81345	5.95285	5.84075	6.28055
ANKRD44	2.4032	2.4960500000000003	2.94475	2.4176	2.4254499999999997	2.66865	2.3983499999999998	2.5344499999999996	2.24915	2.3468	2.4305	2.41735	2.55145	2.487	2.4509	2.4882	2.35255	2.4922	2.2882499999999997	2.4000500000000002	2.4454000000000002	2.69665	2.2634499999999997	2.7821	2.45255	2.9179	2.5386	2.4471	2.4904	2.54175	2.4796	2.5609	2.4606500000000002	2.3282	2.5888	2.50835	2.3423	2.41465	2.4213	2.49435	2.6407499999999997	2.44915	2.4132	2.4897	2.4779999999999998	2.33935	2.3344	2.41195	2.5157499999999997
ANKRD45	2.35505	2.32225	2.12575	2.63565	2.67505	2.6576500000000003	2.30875	2.1933	2.1665	2.2978	2.5149	2.4693	2.3203	2.2411000000000003	2.1102999999999996	2.4793000000000003	2.41635	2.4115	2.3667	2.4819	2.22825	2.3262	2.7088	2.2005999999999997	2.42275	2.32245	2.45065	2.5619	2.3154	2.52535	2.4400500000000003	2.42625	2.2432	2.3059	2.22165	2.6155	2.1499	2.2559	2.15215	2.5446999999999997	2.46055	2.21575	2.3086	2.2407000000000004	2.1841	2.2234499999999997	2.5751999999999997	2.30035	2.40905
ANKRD46	4.7181	4.8814	5.1112	4.628	4.740550000000001	5.2565	4.8984000000000005	4.5355	4.72425	4.9353	5.28285	5.00205	4.8918	4.8761	5.2582	4.64915	4.98635	5.089449999999999	4.79665	4.88225	4.7907	4.6487	4.7338	4.4574	5.2902000000000005	5.0447	4.6883	5.0934	4.8083	4.80835	4.9106	4.9293499999999995	4.80085	4.9961	4.8159	4.9998	4.61505	4.9012	4.966950000000001	5.087149999999999	4.9264	5.0923	4.92075	4.63285	4.955349999999999	4.91685	5.07605	4.65045	4.8004
ANKRD49	8.1282	7.8279	8.1052	8.0717	8.0055	8.5535	8.0709	8.025	8.2976	8.9226	8.6387	8.0356	8.0155	8.4363	8.7545	8.1373	7.8997	8.7305	8.0123	8.1327	8.0651	8.1486	7.933	8.1256	8.2834	8.2837	8.4263	8.7573	8.1782	7.9905	8.0488	8.8716	8.1242	8.1754	7.8999	8.5158	7.9788	8.0905	7.9772	8.2362	8.2178	8.2942	8.1415	7.9958	8.2868	7.7461	8.1369	7.9229	8.071
ANKRD5	3.5987	3.09525	3.0879	3.3998500000000003	3.3951000000000002	3.5805	3.3513	3.74055	3.258	3.3624	3.63065	3.6576000000000004	3.5266	3.76405	3.7315500000000004	3.8476	3.5441000000000003	3.8815	3.60975	3.12115	3.5038	3.3655	3.6196	3.4806999999999997	3.1149500000000003	3.49445	3.57965	3.8078	3.63525	3.0200500000000003	3.5575	3.5066499999999996	3.51925	3.6619	3.1701	3.28735	3.38275	3.43665	3.45695	3.76225	3.5183999999999997	3.33505	3.4385499999999998	3.3184500000000003	3.70795	3.33265	3.4892000000000003	3.33865	3.6612999999999998
ANKRD50	5.8922	6.0564	6.48615	5.53575	5.8094	6.3307	6.0786999999999995	5.9302	6.3599499999999995	5.4595	6.62745	5.89185	6.14215	6.32125	6.84515	5.7432	6.29825	6.65785	5.8077000000000005	6.00535	5.9678	6.3542000000000005	5.97445	5.536250000000001	6.84745	5.8754	6.380599999999999	6.67115	6.265000000000001	5.8253	5.9437	6.7783999999999995	6.216049999999999	5.95085	5.39095	6.13365	5.797549999999999	6.254	6.14825	6.509	5.8865	6.31615	5.8289	5.86975	6.1125	6.11415	6.3660499999999995	5.6936	6.1061
ANKRD52	4.3813	4.2074	4.9759	4.6173	4.6365	4.3402	4.6872	4.5564	4.3826	4.4538	4.2669	4.4448	4.4325	4.2442	4.1834	4.3341	4.4006	4.3425	4.5417	4.5149	4.38	4.3108	4.4934	4.2153	4.3629	4.3455	4.4841	4.4098	4.7307	5.2148	4.3659	4.3726	4.2641	4.4603	4.7778	4.3961	4.3686	4.4868	4.2776	4.5425	4.3766	4.498	4.5361	4.1776	4.5929	4.387	4.5855	4.4405	4.5422
ANKRD53	2.0323	2.1307	2.4644	2.2331	2.3008	2.4045	2.4627	2.1303	2.2238	2.0448	2.3081	2.3198	2.2702	2.0216	2.2409	2.1766	2.0742	2.2192	2.3206	2.5585	2.7013	2.4763	2.2292	2.3053	2.4726	2.3422	2.4018	2.1044	2.2444	2.4495	2.113	2.052	2.3192	2.6358	2.484	2.1742	2.3422	2.2623	2.0953	2.3622	2.6743	2.5505	2.3321	2.0982	2.1723	2.2694	2.3389	2.1722	2.3911
ANKRD54	5.9611	5.5299	4.9472	5.2226	5.2065	5.4052	5.6338	5.6839	5.7771	5.7183	4.9789	5.3524	6.1237	5.4803	5.2592	5.4568	5.598	5.5107	5.7052	5.3769	5.6324	5.8016	5.7663	5.4379	5.4533	5.55	5.4182	4.7398	5.6516	5.6705	5.6952	5.5046	5.5335	5.4525	5.6788	5.3779	5.6387	5.5162	5.7063	5.4177	5.4576	5.3937	5.587999999999999	5.8347	5.35	5.6503	5.6109	5.779	5.8537
ANKRD55	2.1843	2.4483	2.7106	2.2205	2.5813	2.4593	2.6968	2.4105	2.5881	2.4024	2.4006	2.4084	2.707	2.6343	2.3608	2.594	2.804	2.3739	2.4322	2.3231	2.515	2.4636	2.4146	2.5641	2.5014	2.5843	3.025	2.7123	2.3466	2.7908	2.7838	2.4024	2.5248	2.2951	2.5909	2.6483	2.7992	2.7153	2.4672	2.2643	2.4537	2.6312	2.609	3.0282	2.418	2.832	2.3028	3.2114	2.5629
ANKRD56	4.2010000000000005	4.6511	4.8278	4.883	4.7552	4.092	5.1682	5.146	4.7833	5.0756	4.2667	4.5693	4.9509	3.9064	3.7979	4.6258	4.4738	4.5194	4.55	4.6089	4.4402	5.0449	5.3179	5.3862	4.7688	5.0925	4.2276	4.0793	5.165	4.9641	4.4344	4.9325	4.9187	4.9669	4.5266	4.9173	5.0537	4.6019	4.7765	4.781000000000001	4.7782	4.6533	4.6352	4.8508	4.7486	4.8915	4.6147	4.4171	4.7766
ANKRD57	8.5991	8.531300000000002	8.26475	8.6538	8.41245	8.5014	8.2268	8.2293	9.08965	8.864799999999999	8.6032	8.9199	8.58435	8.6267	8.862300000000001	8.3173	8.29475	8.6826	8.628350000000001	8.669550000000001	8.61285	8.61445	8.488399999999999	8.7549	8.286000000000001	8.41655	8.54075	8.9979	8.71555	8.29285	8.7595	8.2888	8.6919	8.2342	8.3705	8.44225	8.68495	8.09525	8.40165	8.4073	8.7804	8.76085	8.37805	8.2471	8.5676	8.21055	8.905899999999999	8.33135	9.030650000000001
ANKRD58	3.7548	4.1353	4.2299	3.8253	3.6260000000000003	4.0306	4.5034	3.5154	3.86	3.9025	4.011	4.0224	3.7058	3.8158	4.1459	3.5563	3.9825	3.3762	3.5580000000000003	3.7008	4.2274	3.8917	3.4055	4.1462	3.8497	4.3036	3.7673	3.5921	3.7342	3.7829	3.9	3.6215	3.7614	3.9262	3.824	3.5197	3.6995	3.2910000000000004	3.8689999999999998	3.6944	3.8012	4.2158	3.6696	3.9576	4.2330000000000005	3.9137	3.3645	3.5754	4.518
ANKRD6	2.2417	2.46385	2.93825	2.5573	2.97735	3.2232	2.6356	2.7182000000000004	2.73875	2.4573	2.9722	2.8255	2.61855	2.80615	2.8126499999999997	2.8235	2.828	3.1367000000000003	2.80595	2.7058	2.60935	2.37875	2.7882999999999996	2.5730500000000003	2.88955	2.82325	2.9657	3.11655	2.9347	2.6072499999999996	2.5521000000000003	2.7262500000000003	2.6024000000000003	2.74385	2.7315	2.4404	2.9288499999999997	2.7875	2.75445	2.8512500000000003	2.68705	2.5836	2.4997	2.5887000000000002	2.75445	2.93315	2.5764500000000004	2.6387	2.62135
ANKRD7	1.892	1.9402	1.9199	1.9363	2.0001	1.7989	2.1042	1.875	1.8544	1.8336	1.9475	1.9123	2.0748	1.9517	1.8132	2.1937	2.076	2.0841	1.9116	1.8465	1.9313	1.7679	2.0954	2.0535	2.0780000000000003	1.9713	2.1722	2.0277	1.9904	1.9822	1.976	2.0556	2.0227	1.9125	2.1121	2.0291	1.7905	1.9036	2.134	1.9723	2.2217	2.1516	2.0897	1.9451	1.8998	1.9182	1.9976	2.1373	2.106
ANKRD9	6.76945	6.165900000000001	6.57475	6.6465499999999995	6.5336	6.34875	6.3974	6.12005	6.1918	6.763450000000001	6.5431	6.82985	6.587400000000001	6.53545	6.14875	6.27275	6.4571	6.18455	6.46475	6.5903	6.3104	6.5237	6.651949999999999	6.126799999999999	6.63465	6.14185	6.1068999999999996	6.3659	6.1568000000000005	6.64695	6.603	6.3841	6.43645	6.61265	6.36975	6.493	6.4538	6.614050000000001	6.359999999999999	6.30715	6.183	6.2927	6.527	6.3261	6.4996	6.4572	6.52595	6.0745000000000005	6.30275
ANKS1A	2.7572	2.9497	2.7524	3.0629	2.7508	2.4798	3.1094	3.1401	2.8722	3.1097	3.085	2.6521	2.6851	2.7834	2.8839	2.8367	3.0806	2.4366	2.5291	2.8008	3.1253	2.531	3.0125	2.8884	3.2958	2.6392	2.7403	2.546	3.0396	3.2191	3.0171	2.6096	2.6397	2.82	2.8504	2.7544	3.1752	2.8983	2.9499	2.6774	2.9408	3.0795	2.5542	2.6058	3.2926	2.4123	2.6643	2.9619	3.0380000000000003
ANKS1B	2.0683	2.11725	2.2904	2.1910499999999997	2.1993	2.4192	2.2259	2.0574	2.06885	2.1725000000000003	2.1504	2.01925	2.1113999999999997	2.1422499999999998	2.2283999999999997	2.10875	1.98865	2.1415499999999996	2.0471000000000004	2.1177	2.0719000000000003	2.1905	1.9859499999999999	2.13665	2.1548	2.3107499999999996	2.21605	2.2722499999999997	2.0757000000000003	2.2241	2.20905	2.04215	2.08555	2.0044500000000003	2.2085	2.1737	2.14145	2.0726	2.06	2.0639000000000003	2.1016500000000002	2.1627	2.0641499999999997	2.1003	2.2007	2.0895	2.03225	2.22205	2.1140999999999996
ANKS3	3.5141999999999998	3.38285	3.7399500000000003	3.3772	3.5951	3.64805	3.2102	3.28775	3.584	3.63965	3.3293	3.49765	3.3104500000000003	3.3251999999999997	3.5004999999999997	3.28095	3.3391	3.4130000000000003	3.1911	3.3346999999999998	3.36185	3.8625499999999997	3.5874	3.2181499999999996	3.45845	3.3356000000000003	3.4823	3.4878	3.67235	3.9175999999999997	3.3173500000000002	3.168	3.4039	3.4450000000000003	3.60545	3.43345	3.32165	3.3362499999999997	3.2083500000000003	3.0954	3.46575	3.3342	3.56575	3.27225	3.1176500000000003	3.3706	3.2382999999999997	3.22065	3.2709
ANKS4B	6.989599999999999	7.3156	6.84775	6.97715	7.323	7.16795	7.1494	7.472099999999999	7.067	7.1952	7.1489	7.1461500000000004	7.46835	7.06245	7.06295	7.169549999999999	7.2483	7.3373	7.26355	7.2534	7.35685	7.41565	7.35985	7.2534	6.94205	7.5138	7.26065	6.969	7.165100000000001	7.22195	7.3866499999999995	7.0568	7.0302500000000006	7.172599999999999	7.0337499999999995	6.52815	7.4026499999999995	6.9403	7.3957	7.1102	6.94515	7.2757000000000005	7.0646	6.8428	7.1812000000000005	7.2574	7.1658	7.177149999999999	7.5264500000000005
ANKS6	4.3531	4.0142	4.6962	4.5879	4.6511	4.6534	4.3115	4.2255	4.4511	4.7329	4.598	4.5033	4.6379	4.6407	4.7767	4.4082	4.2577	4.1811	4.2289	4.6743	4.5856	4.6224	4.2056	4.2099	4.2944	4.7228	4.4759	4.5191	4.2722	4.7717	4.4222	4.6074	4.5712	4.7745	4.8259	4.3579	4.3205	4.8044	4.5508	4.0532	4.9252	4.3195	4.1654	4.5247	4.3393	4.3427	4.4325	4.4694	4.5378
ANKZF1	3.6058	3.49465	4.239800000000001	3.9352	4.3614500000000005	4.26175	4.12585	3.46915	3.518	3.7032	3.9976000000000003	3.7535999999999996	3.56975	3.5006000000000004	4.32585	3.65915	3.3682499999999997	3.86185	3.7721999999999998	3.5454	4.1583	3.7069500000000004	3.60165	3.67345	3.8417000000000003	3.3953999999999995	4.25295	3.9463	3.4816	4.445799999999999	3.72175	3.7532500000000004	3.85145	3.25725	4.02955	3.6031500000000003	3.5131	3.8308	3.9723499999999996	3.6213999999999995	4.0122	3.6754499999999997	4.1795	3.4602500000000003	3.39985	3.2440499999999997	3.8152	3.6127000000000002	3.75085
ANLN	5.7322500000000005	4.28475	3.3957	4.01225	4.2537	4.40985	3.6216	4.06035	3.6469500000000004	3.8840500000000002	3.66845	3.8419	3.8397500000000004	4.5715	4.5391	4.24965	4.02215	5.046749999999999	4.79805	3.5646	4.33275	3.7687	4.4765999999999995	4.26785	3.9194500000000003	3.9948	4.0916999999999994	4.21535	3.95625	3.88995	4.14845	4.3072	4.286300000000001	3.7493	3.7624500000000003	4.2814499999999995	4.27595	4.4142	3.49375	3.8379000000000003	3.72565	3.9575	3.95735	3.5434	4.38655	3.8771500000000003	3.7756	3.8912500000000003	4.590350000000001
ANO1	4.1844	4.1801	3.917	4.6542	4.1403	3.5669999999999997	4.0162	4.3383	4.6891	4.5814	3.3705	4.5268	4.5302	4.0821	4.0073	4.6804	4.6566	5.6281	4.6813	4.6359	4.1834	4.8659	3.7865	3.1152	4.1653	3.3622	3.8406	4.2842	4.3944	3.9001	4.9807	4.8126	4.4464	4.3398	3.9664	4.1971	5.2612	4.7506	4.0812	3.9643	4.225	3.9451	4.1317	3.9712	3.9683	4.4123	5.275	4.5955	3.5042
ANO10	5.979	5.7318	6.0743	6.6964	6.4373	6.3084	6.3477	6.4148	5.8582	6.3326	6.5009	5.9496	6.5316	5.3622	6.2535	6.0811	6.0195	6.0974	6.1955	5.8935	6.3458	5.8962	6.4546	6.2928	6.0533	5.9441	6.0791	6.1579	6.3323	6.5026	6.1001	6.3119	6.204	5.9575	6.1847	5.7961	5.8229	5.7308	6.4025	5.903	6.0809	6.5091	6.1599	6.0937	5.8742	6.0051	5.6954	5.9969	6.5953
ANO2	2.5099	2.7965	2.6162	2.8025	2.7106	2.8941	2.8004	2.9681	2.6786	2.9182	2.886	2.7421	2.8707	2.5180000000000002	2.8988	2.5764	2.7318	2.5659	2.4762	2.9244	2.9739	2.6825	2.6118	2.5496	2.6767	2.6325	2.5484	3.0887	2.597	3.0433	2.6098	2.9317	2.9223	2.6995	2.8882	2.3575	2.4851	2.781	2.5958	2.8108	2.7882	2.6576	2.6845	2.4037	2.6845	2.6764	2.6586	2.7253	2.8023
ANO3	2.3269	2.0503	2.40655	2.4162999999999997	2.22795	2.3592	2.2329	2.21425	2.2644	2.1515	2.5124500000000003	2.1474	2.13675	2.3561	2.2425499999999996	2.19795	2.23775	2.30675	2.2489999999999997	2.3489500000000003	2.1209499999999997	2.21415	2.2319500000000003	2.0566	2.1986499999999998	2.2539499999999997	2.3865499999999997	2.3466	2.23275	2.23775	2.20045	2.1411499999999997	2.23315	2.10425	2.3357	2.20075	2.37745	2.0383	2.20925	2.29615	2.1354	2.2812	2.0528500000000003	2.10345	2.1821	1.9676	2.1830499999999997	2.42	2.30595
ANO4	2.5285	2.4128	2.4109	2.9575	2.6529	2.3586	2.9316	2.3696	2.6329	2.4199	2.7265	2.4461	2.52	2.451	2.4996	2.5427	2.5159	2.4627	2.4513	2.3302	2.3896	2.5984	2.3691	2.476	2.7969999999999997	2.3598	2.5384	2.4623	2.48	2.4859999999999998	2.7808	2.7181	2.4689	2.4858	2.6126	2.4695	2.4231	2.3871	2.5348	2.3947	2.6195	2.6406	2.5285	2.6925	2.6188	2.4688	2.3573	2.4472	2.349
ANO5	3.4763	3.1457499999999996	3.7866	2.67105	3.2904	3.5443	2.83345	2.9381500000000003	3.0907	2.92665	3.3446499999999997	3.2391500000000004	3.53095	3.67095	3.48555	2.8333	3.1452999999999998	3.8900499999999996	3.1123	3.3548	3.4693	2.96095	2.87775	2.90865	3.76465	3.3579999999999997	3.17775	3.9254499999999997	3.0909000000000004	3.1737	3.28465	3.1946000000000003	3.5335	3.04945	3.1227	3.3622	2.92525	3.63215	3.3899999999999997	3.37995	2.66235	3.37505	3.01755	2.8927	2.94825	3.1169000000000002	3.04375	2.8689999999999998	3.2604499999999996
ANO6	4.63425	4.4953	5.2953	3.9716	4.4167000000000005	4.260199999999999	4.0904	4.470000000000001	4.8019	4.2405	4.7164	4.2783	4.435700000000001	5.01855	4.3204	4.13735	4.57575	4.409050000000001	4.19175	4.43455	4.24885	4.49415	4.04075	4.4548000000000005	5.3866499999999995	4.01595	4.3411	4.49705	4.6815	4.1219	4.2753	4.58395	4.7861	4.10805	4.51145	5.42625	4.30225	4.76855	4.491	4.4931	4.4259	4.4328	3.9463	4.61435	4.1303	4.5073	5.554450000000001	4.71995	4.28705
ANO7	3.345	3.1113	3.4096	3.3682	3.8371	3.4792	3.6841	3.0666	3.3628	3.5537	3.5303	3.4087	3.3373	3.1896	3.4146	3.3883	3.5797	3.3859	3.278	3.3834	3.1966	3.216	3.408	3.1864	3.2612	3.3276	3.5543	3.3234	3.3945	3.4545	3.7229	3.6221	3.4958	3.6308	3.5582	3.5205	3.2815	3.0141	3.3923	3.5065	2.9674	3.3209	3.46	2.8928	3.2506	3.1337	3.0317	3.0837	3.0483
ANO8	3.1916	3.0209	3.7926	3.3616	3.2783	3.662	3.6946	2.9334	3.4155	3.5452	3.5699	3.0982	3.4948	2.9663	3.4448	3.3022	3.2478	3.3483	3.5166	3.1781	3.2465	3.0874	3.2434	3.6949	3.4488	3.3937	3.3978	3.4111	3.6397	3.7747	3.0538	3.2627	3.3944	3.2724	3.5411	3.0641	3.5882	2.9449	3.3847	3.2661	3.2103	3.2275	3.4066	3.5366	3.022	3.2236	3.4581	3.2806	3.2504
ANO9	3.68315	3.8293	4.01205	4.07915	4.31865	4.6958	4.699999999999999	4.3157499999999995	3.94965	4.17135	4.1334	4.15215	3.9571500000000004	4.0107	4.32835	4.2564	3.9118500000000003	4.2015	4.4122	3.5725	4.40555	4.0716	3.9237	3.95095	3.6797000000000004	4.11235	4.32805	4.3063	4.0424500000000005	4.57315	3.9968500000000002	3.98315	3.98	4.1899500000000005	4.5159	4.1078	4.06895	3.8987	3.92305	3.86195	4.3374500000000005	3.8508000000000004	4.0129	3.7659000000000002	3.93405	3.92725	4.0626999999999995	3.82775	4.2608
ANP32A	7.41175	7.3863	6.92845	7.60655	7.1219	6.70915	7.2349	7.259449999999999	7.162	6.9582999999999995	7.3387	7.314	7.437749999999999	7.1365	6.3947	7.1793000000000005	7.5078	7.1122	7.27885	7.3953500000000005	7.56245	7.57275	7.708	7.218249999999999	7.3433	6.82455	7.26115	6.7703500000000005	7.0947	7.5438	7.25005	7.21565	7.48965	7.3735	7.12715	7.18685	7.4329	7.4986999999999995	7.2918	7.2451	7.3831500000000005	7.0219	7.43035	7.407500000000001	7.193849999999999	7.9068499999999995	6.89575	7.2635000000000005	7.21065
ANP32B	10.125350000000001	10.0761	9.78935	9.81205	9.7072	10.01985	9.789850000000001	9.59695	9.89665	9.3851	9.80615	9.869050000000001	10.063	9.85805	9.7232	9.69725	9.8436	9.651150000000001	9.89635	9.8333	9.93015	9.800650000000001	9.858799999999999	9.8037	9.9347	9.5205	10.0026	9.5107	9.825800000000001	9.81865	9.793800000000001	9.6913	9.803450000000002	9.82985	9.80935	9.849350000000001	9.8154	10.00155	9.87195	9.8458	10.178049999999999	9.631799999999998	9.9585	10.0938	9.8056	9.90395	9.79425	10.02355	9.76585
ANP32C	2.0205	2.1691	2.2681	2.4439	1.9644	2.2814	2.109	2.1365	2.33	2.1344	2.3005	1.9282	2.2343	2.2328	2.1011	2.2831	2.0189	2.3352	2.1636	2.2567	2.1154	2.3771	2.2644	2.435	1.8101	2.0229	2.1519999999999997	2.3374	2.4231	2.2788	2.3127	2.1991	2.1055	2.1364	2.2353	2.1008	2.3133	2.1319	2.1819	2.0306	2.0738	2.0715	2.1733	2.1807	2.0328	2.3857	2.1317	2.2534	2.5744
ANP32D	2.19505	1.96705	2.1666499999999997	2.2271	2.133	2.1585	2.3074500000000002	2.0391	2.1796499999999996	2.0409	2.14985	1.92105	1.93545	2.14995	2.21655	2.06675	2.00665	1.9273500000000001	2.00425	2.0566500000000003	2.0054	1.9967000000000001	2.2572	2.2060500000000003	2.2169999999999996	2.0913500000000003	2.0755999999999997	2.19995	1.9151999999999998	2.26925	2.1587	2.08985	2.17515	2.0403	2.04625	2.20715	2.26975	2.01565	2.0602	1.9440499999999998	2.0665	2.2868500000000003	1.97165	1.985	2.32135	2.06895	2.0587	2.0538499999999997	2.1332
ANP32E	4.3947	3.7143	3.0293	3.3003	3.0649	3.5377	2.6197	4.0493	3.3416	3.0645	3.177	3.3678	3.2394	3.6015	3.1483	3.4761	3.4265	3.8838	3.5575	3.3483	3.1510000000000002	3.4026	3.8547	3.8008	3.3432	2.9499	3.5016	3.0661	3.1877	3.0145	3.1115	2.7978	3.3876	3.5957	3.1087	3.5256	3.8005	3.7566	3.3192	3.4052	3.5959	3.0863	3.6481	3.9193	3.2785	3.9946	3.1945	4.0874	3.5789999999999997
ANPEP	10.31905	10.603750000000002	8.23835	10.729	10.634	10.321449999999999	10.9591	11.155899999999999	10.35215	10.1298	11.0116	11.168050000000001	11.08995	9.293949999999999	10.027149999999999	10.88625	10.1964	10.3848	10.76755	9.91925	11.1433	11.1156	10.3395	10.661950000000001	7.7166	11.744800000000001	10.6158	9.921199999999999	9.9779	11.48415	10.4198	9.2299	9.61685	10.32065	11.080449999999999	9.2889	11.04795	9.45925	10.0936	9.81295	9.4957	10.866399999999999	10.1768	10.007249999999999	10.26535	11.36645	9.05	10.94905	11.693000000000001
ANTXR1	2.61895	2.6293499999999996	2.58135	2.5414	2.70845	2.3874500000000003	2.7861000000000002	2.63435	2.5336499999999997	2.9917	3.21315	2.4737	2.8968499999999997	2.8516500000000002	2.71935	2.33875	2.6795	2.6202	2.5059500000000003	2.6614	2.49815	2.5633	2.52735	2.6856999999999998	2.4931	2.48365	2.4541	2.60065	2.7136	3.0632	2.80735	2.557	2.7113	2.6365999999999996	2.7244	2.95215	2.9157	2.58905	2.523	2.6328	2.7974	2.5953	2.6005000000000003	2.53465	2.5469	2.597	2.6525	2.23545	2.48505
ANTXR2	5.18795	5.22635	5.42215	4.793150000000001	5.2705	5.48745	5.17065	4.97955	4.9612	5.00385	5.3215	5.395	4.97705	5.4235	5.43205	5.1997	5.17925	5.09335	5.0473	5.0197	5.1082	4.9715	4.58995	5.04355	5.9859	5.3337	5.31605	5.45145	5.03495	4.5287999999999995	5.02485	5.41905	5.1461500000000004	4.9152	4.9145	5.3223	5.08015	5.2147499999999996	5.1998	5.54315	5.2138	5.5024999999999995	5.1542	5.2654499999999995	5.3795	4.70905	5.5458	4.8567	5.68505
ANUBL1	3.62355	3.8894	3.68385	3.4485	3.6591500000000003	3.9244000000000003	3.4034	3.85215	3.9181	3.9344	3.8063	3.8219	3.6984500000000002	3.4204499999999998	3.9956	3.4971499999999995	3.5711999999999997	4.018800000000001	3.8611500000000003	4.0173000000000005	3.75955	3.4701	3.3844	3.6572	3.5443000000000002	3.4871499999999997	3.8453	4.031750000000001	3.88235	3.24885	3.9784500000000005	3.6702500000000002	3.7854	3.513	3.7874	3.4589999999999996	3.76225	3.5803000000000003	3.8337000000000003	3.70295	3.65235	4.1979	3.7938	3.5153	3.7721	3.3713499999999996	3.58595	3.40995	3.8088
ANXA1	7.2856	7.4009	6.9818	6.617000000000001	6.7329	6.0459	6.6616	6.7524	7.9588	6.4642	6.4227	6.7681	7.4103	7.4302	7.2207	6.6033	7.0309	6.9097	6.7259	6.944	6.7961	7.0626	6.9806	7.2168	7.047000000000001	6.3722	6.6285	6.8525	6.6981	6.7958	6.4164	6.8654	6.8657	6.7484	6.5209	7.3445	6.9873	6.8795	7.4328	7.022	7.1417	6.6847	6.6819	7.325	6.2868	7.6021	7.365	7.5838	6.2993
ANXA10	2.572	2.6756	2.8425	2.5523	2.2437	2.2442	2.4177	2.42	2.2713	2.5537	2.4521	2.4836	2.3558	3.0377	3.2035	2.6156	2.552	2.3649	2.4884	2.2166	2.4530000000000003	2.4212	2.2556	2.983	2.4449	2.6955	2.6901	2.3998	2.2223	2.3305	2.5641	2.6621	2.2053	2.3809	2.6481	3.0927	2.7195	2.2687	2.9939	2.3946	2.5617	2.6489999999999996	2.3061	2.3541	2.7235	2.5075	2.5904	2.5403	2.4809
ANXA11	9.7468	9.7408	9.857099999999999	10.30385	10.20525	9.629100000000001	10.0358	10.30125	9.59675	10.1822	9.7981	9.6325	10.2804	9.7926	9.591	9.92165	9.738	9.8116	10.274149999999999	10.0676	10.0884	10.03245	10.2424	10.2712	9.533750000000001	9.74065	9.85065	9.702	10.0942	10.3354	10.18345	9.7289	9.9938	9.979800000000001	10.128	9.64265	10.188099999999999	9.84655	10.02435	9.9163	9.91875	9.92405	9.942499999999999	9.95065	9.7345	10.115400000000001	9.6722	10.04325	10.338750000000001
ANXA13	7.0691500000000005	7.166	6.94215	7.47195	6.588	7.023	7.32625	7.44495	7.0994	6.93265	6.0494	7.57785	7.87515	7.31905	7.7498000000000005	6.7513000000000005	6.6859	6.85325	7.35585	7.2578	6.142200000000001	6.9991	6.0851500000000005	7.2235499999999995	7.796250000000001	6.09645	7.8742	6.04945	7.6692	7.2792	7.7507	6.82655	7.2311499999999995	7.594049999999999	7.006500000000001	7.70575	7.1598500000000005	7.7387999999999995	7.6309000000000005	6.3186	7.6984	6.8179	6.57665	7.40435	7.23235	7.33905	7.96805	6.8216	8.101500000000001
ANXA2	9.9061	10.247800000000002	10.262049999999999	10.47735	10.3332	8.76005	10.373899999999999	10.664200000000001	10.1099	10.2003	9.5209	10.1044	10.3809	9.792750000000002	9.5037	10.201250000000002	10.3572	9.4863	10.349450000000001	9.935200000000002	10.0308	10.0318	10.68825	10.68125	9.483	9.962	9.84685	9.35665	10.10175	10.44305	10.24995	10.678799999999999	9.9043	9.934	10.20245	10.2499	10.608550000000001	10.0086	10.2143	9.96885	9.98335	10.019200000000001	10.1262	9.928049999999999	10.32815	10.56545	10.0567	10.3903	10.3497
ANXA2P1	2.7463	2.3357	2.6679	2.4272	2.5771	2.6552	3.4429	2.5344	2.5591	2.187	2.3058	2.3885	2.3782	2.2168	2.4457	2.4886	2.5101	3.0449	2.2208	2.6084	2.0814	2.8776	2.5571	2.3654	2.6332	2.2502	2.8977	2.5467	2.8048	2.6658	2.3996	2.7978	2.4601	3.0005	2.7697	2.3562	2.3828	2.5099	2.4538	2.6111	2.4822	2.4384	2.3478	2.325	2.8548	2.7821	2.3027	2.5422	2.7135
ANXA2P2	11.1623	11.4144	11.2166	11.4297	11.4468	10.3901	11.4164	11.6903	11.3048	11.1353	10.7721	11.1245	11.4724	11.15	10.9929	11.4692	11.5312	10.8919	11.5837	11.0954	11.2695	11.3659	11.7123	11.7843	10.8052	11.1081	11.0557	10.7646	11.2601	11.3967	11.4331	11.7051	11.1164	11.1339	11.4125	11.3437	11.7013	11.2206	11.4872	11.1678	11.1297	11.2326	11.3162	11.140999999999998	11.5589	11.7166	11.312000000000001	11.5282	11.6021
ANXA2P3	2.6749	2.7443	2.6426	2.9475	3.0679	2.759	3.0042	2.6746	2.7122	2.5234	2.4384	2.5846	2.6458	2.8022	2.5942	2.9552	2.7643	2.7386	2.9295	2.4949	2.508	2.8206	2.7557	2.9498	2.5334	2.8819	2.5247	2.6934	2.8667	2.8902	2.7236	2.7493	2.5177	2.4968	2.7829	2.8011	2.7135	2.4957	2.9404	2.4758	2.4629	2.7864	2.5539	2.4312	2.718	2.8859	2.8266	2.6631	2.8158
ANXA3	7.591749999999999	7.64435	7.843350000000001	6.89675	8.1174	7.461399999999999	7.5792	7.45445	7.5028	7.32455	6.9743	7.597200000000001	7.6377500000000005	9.4915	7.777849999999999	7.459	7.49235	8.48615	8.00595	7.5680000000000005	7.4765	7.56025	7.3302	7.0828500000000005	7.8523499999999995	8.187	7.4079999999999995	7.805	7.44265	7.2501999999999995	8.01175	7.911149999999999	7.4587	7.947800000000001	7.55135	8.69465	7.366300000000001	8.2487	7.73555	8.08985	6.9404	7.989	7.47645	7.92375	8.2159	8.3452	8.53305	8.0441	7.81355
ANXA4	10.2468	10.7915	10.1359	10.5999	10.5546	10.3164	10.4228	10.4971	10.4593	10.8131	10.2568	10.695	10.4902	10.3378	10.5703	10.5635	10.5847	10.2536	10.5544	10.3014	10.6073	11.0728	10.5489	10.4177	10.1175	10.437000000000001	10.3779	10.6184	10.3719	10.3974	10.4986	10.4922	10.4067	10.4467	10.405	10.0957	10.4289	10.2662	10.5927	10.599	9.9568	10.5687	10.5244	10.2018	10.5651	10.6999	10.2647	10.304	10.6909
ANXA5	7.7485	7.97725	7.9902	8.03285	7.767099999999999	6.58795	7.184699999999999	7.637600000000001	7.964700000000001	7.23695	6.89345	7.46475	7.78035	7.92055	6.8839500000000005	7.7338499999999994	7.9611	6.927350000000001	7.8942499999999995	7.03335	7.478149999999999	7.4395999999999995	7.9284	7.77135	7.377599999999999	6.88095	7.3378499999999995	6.4705	7.54535	7.24685	7.3947	7.43065	7.8469	7.664949999999999	7.56035	8.0317	7.817449999999999	8.0649	7.66595	7.66	7.7021	7.39825	7.5889	8.04815	7.6059	8.10335	8.058	8.370249999999999	8.0574
ANXA6	4.3845	4.1143	3.8007	4.331	4.3052	4.0323	4.3674	4.1385	4.8217	4.3082	3.9627	4.0579	4.2347	3.9923	3.8988	4.1252	4.3191	3.7533	4.6484	3.7573	4.4203	4.3256	4.6047	4.7035	3.9131	3.6062	4.4677	3.3953	3.6777	4.3493	4.4283	3.8806	3.9212	3.3234	4.5951	4.2732	4.025	4.1231	4.2082	4.2669999999999995	4.2373	3.6344	4.1315	5.6223	4.1536	4.9206	3.4929	5.141	4.059
ANXA7	9.07	9.2058	8.757850000000001	9.03885	9.05195	8.947	8.96545	9.207550000000001	9.3263	8.7784	9.18035	9.12145	8.894	8.972	9.011199999999999	9.019400000000001	9.2311	9.26565	9.1111	9.04225	9.108250000000002	9.013100000000001	9.16715	9.14625	9.35695	8.8493	8.88735	9.134599999999999	8.95725	8.7179	9.246	9.08075	9.1568	9.11195	9.047450000000001	9.008949999999999	9.061399999999999	9.3184	9.0242	9.1953	9.3219	9.1101	9.42405	9.08925	9.26415	9.14635	9.194849999999999	9.04955	9.198450000000001
ANXA8 /// ANXA8L1 /// ANXA8L2	2.209	2.1569000000000003	2.95925	2.39725	2.59345	2.2477	2.54245	2.2824999999999998	2.32035	2.57915	2.4139999999999997	2.3244	2.2089499999999997	2.46755	2.2806499999999996	2.2307	2.24855	2.1379	2.3152999999999997	2.2406499999999996	2.24205	2.30535	2.27335	2.2546999999999997	2.3381999999999996	2.56335	2.34155	2.40245	2.4854000000000003	2.3579	2.4406	2.3739999999999997	2.20195	2.07145	2.37075	2.32395	2.3099499999999997	2.2727500000000003	2.3520000000000003	2.2515	2.3478000000000003	2.11195	2.3108500000000003	2.2112	2.3856	2.3236	2.51975	2.1041499999999997	2.2969999999999997
ANXA8L1	2.5984	2.51605	3.0561	2.6994	2.5774999999999997	2.8192000000000004	2.92305	2.46705	2.6575499999999996	2.6769499999999997	2.71665	2.6851000000000003	2.7025	2.4267000000000003	2.55145	2.7516999999999996	2.64935	2.42855	2.55725	2.52185	2.55035	2.5338000000000003	2.5899	2.6704499999999998	2.6281499999999998	2.78715	2.6508	3.10095	2.6612	2.9718	2.70625	2.27445	2.53465	2.7514	2.6824000000000003	2.65875	2.9171500000000004	2.4296499999999996	2.5144	2.6311	2.7013	2.4939999999999998	2.7121500000000003	2.66715	2.4694000000000003	2.8345000000000002	2.6268000000000002	2.4347	2.4551
ANXA9	2.6167	2.6332	2.6384	2.2995	3.0529	2.3641	2.6697	2.7054	2.6843	2.5584	2.2055	2.8566	2.3741	2.5128	2.4526	2.5709	2.3945	2.1469	2.5651	2.2769	2.1542	2.7361	2.5608	2.7943	2.4523	2.3715	2.1242	2.6053	2.5142	3.233	2.4813	2.5612	2.5494	2.4258	2.4657	2.2785	2.614	2.6134	2.8169	2.1519	2.841	2.4568	3.0078	2.4708	2.3847	2.4312	2.8565	2.7213	3.0202
AOAH	5.6352	5.501	5.95	5.3859	6.0336	6.1089	6.0213	5.9364	6.2173	6.6427	6.0969	5.5833	5.8444	5.7399	5.785	5.8338	5.2708	6.5728	5.7427	5.7521	5.7232	6.1267	6.191	6.0832	4.5557	6.4584	5.9798	6.236000000000001	6.1772	5.2232	5.4291	6.209	5.7475	5.4137	5.6497	6.1097	6.104	5.4135	6.0433	5.606	5.6818	5.8407	5.4737	5.9148	6.1431	5.5159	5.052	5.1919	5.7746
AOC2	2.4477	2.3923	2.2536	2.2025	2.4124	2.3739	2.5246	2.4624	2.4762	2.4332	2.3351	2.4711	2.4592	2.2921	2.1268	2.3409999999999997	2.3414	2.5353	2.6476	2.4995	2.4088	2.0934	2.1742	2.2418	2.4041	2.2642	2.3412	2.5618	2.3453	2.6165	2.5927	2.4459999999999997	2.5423	2.4169	2.2517	2.6737	2.2939	2.1983	2.2438	2.4121	2.0205	2.3179	2.2581	2.3832	2.3047	2.4056	2.2854	2.509	2.4949
AOC3	3.43975	3.6193	3.5172499999999998	3.06495	3.4167000000000005	3.27915	3.3295	3.37505	3.54935	3.4677000000000002	3.4128999999999996	3.1727999999999996	3.8751499999999997	3.58955	3.7091000000000003	2.95115	3.7395	3.3609999999999998	3.29	3.6603499999999998	3.003	3.5367	3.7445500000000003	3.125	3.8053	3.3106	3.1935000000000002	3.5355999999999996	3.34055	3.2804	3.7218999999999998	3.7384000000000004	3.7405	3.2018500000000003	3.6035999999999997	3.8328499999999996	3.3176	3.27715	3.39445	3.31415	3.3891	3.2539	3.3031499999999996	3.1224	3.53265	3.3837	3.4157	3.7139	3.5531000000000006
AOX1	3.1127	3.1378	2.9545	3.9632	3.4203	3.2372	3.9577	4.4588	3.4027	3.077	2.8304	3.1735	3.0708	3.1802	3.2171	4.0423	4.1087	3.6157	3.4971	3.2128	2.9109	3.8729	3.7444	3.6197	3.0068	3.9252	2.8631	3.3646	3.4137	3.6046	3.2229	3.0486	3.352	3.1727	3.4672	3.5486	3.3608	3.108	3.3407	3.0789	3.3033	3.4972	2.8539	2.9557	3.1723	3.2961	3.0393	3.9201	3.1158
AP1AR	7.7017500000000005	8.0399	7.50655	7.6854	8.0871	8.481449999999999	7.987	8.26065	8.11675	8.20305	8.591899999999999	8.0077	7.979150000000001	8.2063	8.3578	8.2378	8.28895	9.17485	8.00145	8.238299999999999	8.2396	8.1964	7.874700000000001	8.00245	8.2619	8.874400000000001	7.753449999999999	9.3919	8.14985	7.35225	8.12625	8.313649999999999	8.24285	8.1736	7.9382	7.873749999999999	7.820399999999999	7.910450000000001	8.11905	8.3773	8.23675	8.47095	8.2917	7.7613	8.01545	7.498749999999999	8.362549999999999	7.6329	7.898350000000001
AP1B1	6.11885	6.12275	6.13645	6.351799999999999	6.6288	6.4604	6.4209000000000005	6.29955	6.231	6.6806	6.3011	6.4177	6.5128	6.18205	6.095750000000001	6.5116499999999995	6.2276	6.11435	6.67465	6.2202	6.38695	6.5204	6.3900500000000005	6.553649999999999	5.91385	6.18185	6.36595	5.9649	6.407450000000001	6.65875	6.3946	6.0668	6.3773	6.07895	6.2818499999999995	5.9714	6.46735	6.31935	6.3863	6.166449999999999	6.121	6.36085	6.397600000000001	6.39355	6.3248999999999995	6.2609	6.07515	6.193949999999999	6.552300000000001
AP1G1	4.06595	3.84915	3.6835	3.8765	4.0333000000000006	3.93595	3.9368499999999997	3.9065000000000003	3.8897	4.06605	3.72445	3.88825	4.0131	3.8949	3.9917	3.9019500000000003	3.8236000000000003	3.95155	4.06465	3.95615	4.0375	3.9593499999999997	4.05715	4.09165	3.6582	3.8101000000000003	3.9539	3.9921	3.9461500000000003	4.07985	3.8215500000000002	4.07395	4.1068	4.019	3.71835	3.9057	3.9375	3.8023	3.7788000000000004	3.6745	3.31395	3.7986500000000003	3.8838500000000002	3.8046499999999996	3.9752	3.9405	4.1663499999999996	3.7218	3.8974
AP1G2	7.665	7.0875	7.7418	7.7226	7.7992	8.7399	7.9209	7.7312	7.6675	7.5238	7.8594	7.5272	7.5271	7.4262	7.9728	7.2992	7.4704	7.815	7.5487	7.2311	7.7964	7.1877	7.4689	7.3997	7.7329	7.4877	8.1693	7.9248	6.9146	7.6704	7.7788	7.1372	7.3851	7.6204	7.9652	7.3192	7.8187	7.3423	7.6755	7.5172	7.6655	7.5778	7.5479	7.3703	7.6737	7.1372	7.5557	7.4333	7.7581
AP1M1	4.54535	4.9036	4.7489	4.83235	4.5657	4.7078	4.6078	4.92775	4.8234	4.6822	4.9588	4.6054	4.9061	4.41435	4.46835	4.7964	4.76835	4.55985	5.04915	4.82125	4.80445	4.8215	4.952450000000001	4.8404	4.481949999999999	4.83695	4.850099999999999	4.1049999999999995	4.48895	4.8209	4.79015	4.2705	4.7597000000000005	4.9060500000000005	4.8546499999999995	4.19655	4.55255	4.5823	5.16705	4.8509	4.88085	4.90465	4.82	5.0755	4.815449999999999	4.91165	4.60745	4.70995	5.0507
AP1M2	8.1793	8.4332	8.0829	8.746	8.1007	8.5146	8.5144	8.6712	7.7289	8.7189	8.343	8.3273	8.189	7.8714	8.4972	8.467	8.2919	8.3064	8.7107	8.1037	8.4996	8.4625	8.6896	8.5539	8.297	8.1724	8.3592	7.9674	8.3283	8.4981	8.5494	8.176	8.1423	8.1578	8.5037	8.0271	8.5958	8.3081	8.3846	8.2813	8.2436	8.5073	8.3397	8.1799	8.4075	8.3374	8.0867	8.2268	8.882
AP1S1	7.7490000000000006	7.14855	6.58525	7.04665	7.31385	6.2394	7.0329	7.29185	7.17745	6.8453	7.048350000000001	6.9726	7.8513	7.24575	6.2384	7.5832	7.15935	6.7003	7.5969999999999995	7.1511499999999995	7.2231000000000005	7.2005	7.2029499999999995	6.8369	6.3464	6.86465	6.447649999999999	6.214600000000001	7.569599999999999	7.59635	6.81615	7.00455	6.85655	7.5107	6.8081	7.111800000000001	7.1724	6.896050000000001	6.77425	7.13865	6.640650000000001	6.807549999999999	6.8816	7.68815	6.7886500000000005	7.97245	7.2112	7.42395	7.2765
AP1S2	2.9322	3.9075	3.1871	3.5106	3.3245	2.6969	3.2176	2.8679	3.1999	3.2044	3.2784	3.3882	2.9562	3.2371	2.9435	3.2153	3.2371	3.2562	3.5003	4.2341	3.04	3.3242	3.7696	3.2133	3.2346	3.0726	3.0745	3.2456	3.2451	2.9425	3.1342	3.1143	3.3516	3.4347	3.3877	3.5487	2.6430000000000002	3.5164	3.3016	3.077	3.0956	3.4751	2.9691	3.2989	3.6111	3.6418	3.3024	3.0122	3.5127
AP1S2 /// LOC653653	2.0758	1.8574	1.7073	2.2235	2.129	2.0247	1.9896	1.9975	2.0784	1.8776	2.0417	2.0537	2.0933	2.072	2.0313	2.2575	1.9748	1.94	1.9973	1.9803	1.996	2.1151	2.0535	2.2742	2.3598	1.9117	1.9947	1.9134	2.2091	2.2994	2.0269999999999997	2.2989	1.9416	2.1044	2.0629	2.0765	2.0189	1.9745	2.0355	1.8689	2.1711	2.1264	2.1349	2.2521	2.1144	2.1587	2.0366	2.1373	2.103
AP1S3	2.269	2.3341	2.4284	2.1602	2.3057	2.3263	2.0366	2.0537	2.1306	2.1761	2.1148	2.0455	2.0618	2.2377	2.1788	2.1972	2.0325	2.1621	2.0540000000000003	1.896	2.3228	2.2399	2.033	2.2669	2.1339	2.1458	2.0178	2.0699	2.4488	2.2758	1.9592	2.0473	2.2894	2.0935	2.2819	2.3909	2.2895	2.318	2.1964	2.1508	1.9605	2.168	2.1053	1.9339	2.0497	2.1649	2.2079	2.2383	2.079
AP2A1	3.17665	3.1799	3.1895	3.52155	3.6058000000000003	3.3748	3.17985	3.34115	3.26265	3.2989	3.0119499999999997	3.3296	3.40035	2.8318	3.2215499999999997	3.3691000000000004	3.39675	3.07705	3.1638	3.2676999999999996	3.0686	2.97845	3.2248	3.35665	2.9764999999999997	3.1035	3.69435	3.14945	3.16405	3.3827	3.2851	3.13075	3.10865	3.2064	3.1537499999999996	3.1754	3.28585	3.026	2.91425	3.02845	3.37745	2.9581	3.1916	3.27865	2.90315	3.1754499999999997	3.1458500000000003	3.2127	3.2493499999999997
AP2A2	4.6547	4.9212	5.4414	5.3553	4.6897	5.3846	5.122000000000001	4.8905	5.129	5.0488	4.3701	4.8408	4.8569	4.5417	5.0061	5.1324	5.0384	4.8709	4.8049	5.0035	4.8660000000000005	4.8996	4.9241	4.8843	5.2483	4.9764	5.0672	4.4939	4.7699	5.2324	5.2607	5.0451	4.7931	4.9586	5.043	4.8843	4.6314	4.7088	5.027	4.9506	4.7207	4.8683	5.135	4.9897	4.7755	4.387	4.7188	4.9566	4.8592
AP2B1	6.87085	6.972799999999999	6.31325	6.6807	6.78425	6.462300000000001	6.3796	6.7872	6.605600000000001	6.41175	6.55245	6.9905	6.6796	6.76225	6.4380500000000005	6.849	6.9549	6.2802999999999995	7.144550000000001	6.6103000000000005	6.8306000000000004	6.691	7.13695	6.682650000000001	6.7713	6.247999999999999	6.54765	6.3649	6.57325	6.492699999999999	6.760800000000001	6.746600000000001	6.4032	6.6968000000000005	6.8095	6.43055	6.87655	7.1049500000000005	6.674250000000001	6.59905	6.4595	6.61165	6.55885	6.50395	6.84925	6.805	6.4679	6.830500000000001	7.1587
AP2M1	6.9164	7.2849	7.14	7.5462	7.3408	6.8507	7.2546	7.5120000000000005	7.0476	7.1858	6.6283	7.1157	7.2926	6.2826	6.596	7.3827	7.3259	6.5221	7.593999999999999	7.0148	7.4728	7.3585	7.7774	7.4323	6.8663	7.3199	7.2066	6.5437	7.3272	7.345	6.9648	6.8014	7.1803	7.0571	7.0747	6.6456	7.456	7.1396	7.3475	7.0437	7.1827	7.0874	7.2654	7.3644	6.9658	7.5098	6.6675	7.4527	7.2504
AP2S1	8.765	8.7814	8.4953	8.9331	8.8932	8.4608	8.8178	8.7229	8.4149	8.6671	8.2503	8.4864	8.9881	8.3547	8.2666	8.7211	8.771	8.2628	8.9282	8.5367	8.7044	8.7335	8.8636	8.8857	8.6074	8.4382	8.8749	7.9461	8.6526	9.0135	8.6989	8.3082	8.6134	8.7871	8.8046	8.5699	8.9562	8.5684	8.8985	8.5554	8.7129	8.5778	8.6599	8.835	8.6091	9.085	8.5014	9.1278	9.0945
AP3B1	7.0646	7.247	7.14975	6.8317	6.75245	6.53115	7.19525	7.70445	7.0999	7.657	6.88555	7.06985	6.6544	7.08015	7.0105	7.3748000000000005	6.990449999999999	7.000500000000001	6.8592	6.83345	7.12135	6.76745	7.162	6.9986	6.7036	6.99955	6.86065	7.1941500000000005	7.22405	6.699	7.00275	7.431049999999999	7.15615	6.6997	6.66025	7.20265	6.6868	7.3839	6.46085	6.94345	7.20275	7.15835	6.8601	7.06485	7.1676	7.0634999999999994	6.768	7.06055	7.147600000000001
AP3B2	2.496	2.2661	2.6291	2.7338	2.6805	2.8362	2.9403	2.6532	2.4345	2.5285	2.5409	2.4036	2.3681	2.3832	2.4145	2.4993	2.572	2.4090000000000003	2.5706	2.5332	2.6203	2.4107	2.3941	2.5954	2.3838	2.9704	2.3687	2.497	2.6003	2.6021	2.5084	2.5238	2.6978	2.4659	2.3513	2.5331	2.5394	2.2382	2.4246	2.5452	2.6451	2.6955	2.3403	2.5469999999999997	2.2442	2.4814	2.3929	2.2469	2.4924
AP3D1	8.9286	9.2184	8.6878	8.8645	8.7807	8.7647	8.9414	9.0855	9.1073	9.2019	8.9738	9.1839	9.0163	9.0928	8.6392	9.0733	8.7501	8.3313	9.1176	8.9851	9.3409	9.1805	9.1984	8.5794	8.8562	9.2018	8.92	8.4439	8.7499	9.3821	9.1174	8.8769	9.0048	9.1274	8.8303	8.779	8.7331	9.2541	8.9286	8.8907	8.7804	8.9379	9.2612	9.1232	8.9863	9.0696	9.0078	9.031	9.1899
AP3M1	5.3388	5.112550000000001	5.11475	5.0603	5.0425	5.366099999999999	4.9399	5.4231	5.1831	5.06965	5.08605	5.21095	5.197649999999999	5.1190999999999995	4.8363499999999995	5.3896	5.1869499999999995	5.4276	5.2499	5.11705	5.2379999999999995	5.0159	5.31175	4.91175	5.259449999999999	4.9833	5.0258	5.22495	5.26305	5.013	5.41315	5.0312	5.151350000000001	5.1583	5.207750000000001	5.071149999999999	5.1133500000000005	5.2284500000000005	5.05365	4.9014500000000005	5.229699999999999	5.24175	5.1722	4.99385	5.2125	4.7552	5.5416	5.14665	5.2593
AP3M2	3.3125	3.6329000000000002	3.2161999999999997	3.06935	2.7441	3.2628500000000003	3.1127000000000002	3.072	3.53615	3.3316	2.84415	3.3705999999999996	3.2336	3.2990500000000003	3.15835	3.0724	3.4076500000000003	3.0936500000000002	3.2563	2.8449	3.0103999999999997	3.16745	3.3687	3.32395	3.0946	3.4405	3.07045	3.0907999999999998	3.24205	3.3067	3.3226500000000003	3.43805	3.45165	3.29155	3.1317500000000003	3.1586499999999997	3.60135	3.03125	3.4036	3.3347499999999997	3.1355500000000003	3.2146	3.2683999999999997	2.9204999999999997	3.19095	3.4609500000000004	3.0631500000000003	3.1827	3.2769500000000003
AP3S1	9.5493	9.7523	9.6037	9.6196	9.706	9.8712	9.7333	9.6412	9.5279	9.2601	9.9058	9.6351	9.7562	10.2088	9.7887	9.6134	9.5755	10.0172	9.7372	9.7998	9.6915	9.9684	9.8211	9.4052	9.6432	10.154	9.6819	9.9798	9.7724	9.5294	9.6017	9.6118	9.5941	9.8138	9.7314	10.158999999999999	9.6598	9.7034	9.5715	9.7171	9.701	9.9784	9.7592	9.5853	9.6539	9.9012	10.1636	9.7466	10.2514
AP3S2	5.7889	6.4387	5.75005	6.60825	6.3502	6.1011500000000005	6.38615	7.11415	6.2014	5.917249999999999	6.1857500000000005	6.5361	6.4937000000000005	5.5395	5.7374	7.0758	5.87045	5.4755	6.27665	5.7974	6.09635	5.93255	5.581049999999999	6.60545	5.795450000000001	6.642950000000001	5.9262	6.0801	6.612500000000001	5.81595	6.4753	5.7493	5.5703499999999995	6.22185	6.089650000000001	5.77695	7.006	5.35755	6.4041999999999994	5.921250000000001	6.48365	6.306	6.26005	6.19755	6.6635	6.33045	5.9836	5.98665	6.0296
AP4B1	2.5524	2.5381	2.9225	3.3746	2.6538	2.4935	2.6209	2.8788	2.5895	2.3875	2.5835	2.6192	2.4558	2.4801	2.4454	2.5529	2.7198	2.2621	2.5798	2.4523	2.9193	2.6031	2.8292	2.7439	2.4047	2.334	2.6202	2.7927	2.6976	2.8219	2.6287	2.7383	2.499	2.3608	3.0545	2.596	2.9111	2.4899	2.3989	2.9669	2.6699	2.3502	2.363	2.4279	2.6210000000000004	2.7515	2.4619999999999997	2.8892	2.6738
AP4E1	2.39735	2.2394	2.5549999999999997	2.5377	2.394	2.4302	2.4637000000000002	2.4650999999999996	2.42335	2.3751499999999997	2.3890000000000002	2.1854	2.34825	2.5067500000000003	2.5353	2.365	2.2435	2.32675	2.3725500000000004	2.4057000000000004	2.4252000000000002	2.42525	2.41925	2.3593	2.36465	2.47465	2.4311499999999997	2.4973	2.3147	2.2635	2.2908	2.2959	2.3236	2.2142999999999997	2.44445	2.3487999999999998	2.3031	2.28215	2.3798	2.1765	2.2243500000000003	2.3144	2.2977499999999997	2.2938	2.36555	2.41455	2.2788500000000003	2.5199499999999997	2.2516
AP4M1	4.0864	4.2364	4.306	4.6529	4.4482	3.8729	4.0579	4.2063	4.0424	3.7516	3.8076	4.3346	4.236000000000001	4.0234	3.738	4.3279	4.2105	3.8792	4.1213	4.0732	4.2559	3.8274	4.0788	4.3986	3.8789	4.4722	4.1165	3.9392	4.4001	4.6212	4.1742	4.0991	4.2992	4.7374	4.3789	4.5196	4.1975	4.0087	4.3882	4.2318	4.3395	4.4214	4.0075	4.0874	4.1171	4.5414	4.4529	4.3886	4.3008
AP4S1	2.83175	2.4756	2.6240499999999995	2.65315	2.3705499999999997	2.3995	2.63875	2.4997	2.42935	2.43335	2.8017	2.4367	2.7385	2.55295	2.5616000000000003	2.6688	2.4824	2.4595000000000002	2.53185	2.7613000000000003	2.66	2.7244	2.6648500000000004	2.6420500000000002	2.68655	2.95855	2.62695	2.7946999999999997	2.66435	2.63985	2.6046	2.4528499999999998	2.5785	2.5997500000000002	2.5439499999999997	2.78535	2.668	2.628	2.4160000000000004	2.5971	2.6467	2.63525	2.6502499999999998	2.51255	2.3278999999999996	2.7134	2.56105	2.73175	2.69745
APAF1	3.0176499999999997	3.2497499999999997	3.16825	3.0433000000000003	3.11755	3.4433499999999997	3.16395	3.3009500000000003	3.2386	3.0589500000000003	3.0694999999999997	3.2913	3.1074	3.1488	3.02405	2.863	3.26045	3.0712	3.40045	3.1942500000000003	3.2074499999999997	3.12775	3.09855	3.21035	3.25275	3.21805	2.8638500000000002	2.99	3.0343	3.2403500000000003	3.1237	3.1488500000000004	3.10125	3.24385	3.14945	3.2724	3.1378500000000003	3.232	3.2357500000000003	3.32795	3.0228	2.95255	3.2537000000000003	3.31815	3.10565	2.99605	3.2893499999999998	3.2018	3.3207500000000003
APBA1	3.63945	3.3714	3.68605	2.8235	3.03215	3.09305	3.3214	2.9195	3.1778	3.7019	3.2439999999999998	3.23275	3.04925	3.2618	3.5235000000000003	2.6157	2.9164000000000003	2.7671	3.0177500000000004	3.5387000000000004	2.59455	2.80095	2.7004	2.9364	3.6365000000000003	2.71015	4.2404	3.3733500000000003	3.341	2.7298999999999998	3.2718	3.5218	3.78615	3.4158999999999997	2.63675	3.5113000000000003	2.7426	3.42115	3.5155000000000003	3.4469	3.58455	3.22075	2.94725	3.33505	3.5071	3.1594499999999996	3.6950000000000003	3.0728	3.2787
APBA2	3.1375	2.7371	3.2345	2.7173	2.9330000000000003	2.8114	3.0572	2.7506	2.907	2.9476	2.6128	2.3513	2.7684	3.0209	2.9132	2.9156	2.7784	2.735	2.8418	2.4923	2.847	2.5382	2.7916	2.6164	2.8427	2.8898	3.5722	2.7636	2.8407	2.7763	2.7682	2.6667	2.765	2.783	3.0217	2.745	2.8211	2.7851	2.8896	2.9716	2.8425	2.8784	2.6175	2.9076	2.6583	2.5313	2.6573	2.9437	2.6915
APBA3	5.0521	4.6962	5.194	5.0905	4.7036	5.4561	4.7088	4.5536	4.6405	4.4262	4.9978	5.0787	4.7234	4.9891	4.8052	4.8984	4.4532	4.3924	4.7555	4.9473	4.9936	4.6261	4.6413	4.5751	4.8533	4.4952	5.0905	4.2503	4.7065	5.1059	4.7934	4.8281	4.2777	4.9168	5.0451	4.7111	4.5088	4.8894	4.9381	4.9533	4.668	5.2784	4.9257	5.1768	4.843	4.7885	5.0623	4.7072	4.9071
APBB1	2.8845	2.8519	3.0058	2.9368	3.0873	2.7535	3.216	2.8883	3.2083	2.8296	3.3366	3.1644	3.0811	3.2652	3.0474	3.069	3.2844	3.1416	3.2108	2.9102	3.1005	3.0088	2.9227	3.0533	2.9981	3.1645	3.1779	3.4295	2.7871	3.1586	2.9948	2.9113	2.8945	2.9338	3.3510000000000004	2.8699	2.8768	2.9446	3.0532	3.0501	3.3041	3.0053	2.8482	2.9486	3.0389999999999997	2.8898	2.948	3.4628	2.6844
APBB1IP	4.5651	3.8286000000000002	4.09185	4.4338500000000005	4.47065	4.60745	4.25915	4.32695	4.95965	4.26005	4.15275	4.5962	4.52395	4.3063	4.4165	4.53265	4.3372	4.449249999999999	4.2904	4.3107999999999995	4.26615	4.10665	4.18065	4.493449999999999	4.10475	4.07855	4.60455	4.3513	4.22135	4.2471	4.29575	4.18665	4.14255	4.0616	4.73235	4.198	4.507350000000001	4.03515	4.2484	4.5051	4.7721	4.3889	4.706049999999999	5.1781500000000005	4.42145	4.4071	4.1122499999999995	5.0533	3.8536
APBB2	4.0212	3.9886	3.4742	4.2772	3.8085	4.8808	3.8817	4.7085	3.9736	4.0142	4.3793	3.9141	3.8339	3.335	4.2986	4.7837	4.3366	3.9765	4.4059	3.8947	4.1645	4.4493	4.4219	3.9469	3.8608	3.9803	4.2013	4.3322	3.6777	4.0438	4.1902	4.257	3.6432	4.0261	4.7861	3.6006	4.6987	3.8489999999999998	4.3447	4.2233	3.8956	4.217	4.3035	3.5092	4.3326	4.0912	3.8314	3.9039	4.2858
APBB3	2.6023	2.5507	2.9048	3.0449	2.5064	3.1282	2.7430000000000003	2.5025	2.5469	2.5444	2.7603	2.5064	2.7478	2.6285	2.8152	2.6722	2.4604	2.6417	2.627	2.5711	2.8217	2.6976	2.5198	2.5536	2.734	2.7775	2.1915	3.0977	2.5902	2.9279	2.5033	2.2817	2.5947	2.4782	3.0243	2.8338	2.6431	2.6224	2.4355	2.5067	2.7696	2.6408	2.8288	2.5389	2.5169	2.2387	2.3746	2.5048	2.7783
APC	4.8660000000000005	5.0209	4.8005	4.7964	4.7129	5.4064	4.301	4.8351	5.0837	4.9226	5.9072	5.1479	4.9030000000000005	4.7302	5.6546	5.0936	5.0036	5.7401	5.1203	5.1076	4.9007	4.9117	4.4903	4.6188	5.296	5.1486	5.1284	5.6353	5.0093	5.0134	4.957	5.2607	4.8795	4.8851	5.093999999999999	4.925	4.9418	5.1657	4.7993	5.3087	5.0149	5.3898	5.0536	4.4724	5.0702	4.5812	5.0246	4.4752	4.9997
APC2	2.634	2.9733	3.0426	3.1668	3.0992	3.1866	3.2552	2.9995	3.0052	2.9592	2.9433	2.8992	2.7668	2.8745	2.9006	2.7741	2.9284	2.8974	2.88	2.8781	2.5566	2.5421	2.9307	2.7609	3.3015	3.1023	2.6398	2.6834	2.8625	3.0424	2.6796	2.735	2.91	2.6884	3.0711	3.0425	2.8102	2.6057	2.904	2.8111	2.8003	2.9161	2.9239	2.7375	2.7487	2.628	2.7896	2.7024	2.7935
APCDD1	3.7906500000000003	3.1711	4.7788	3.2298999999999998	3.5991	3.468	3.8234000000000004	3.51495	3.5287	3.3183	3.4492000000000003	3.7911	3.9748	4.0652	3.661	3.3211	3.4231999999999996	3.38955	3.5294	3.34445	3.2132	3.3796	3.37545	2.87045	4.0722499999999995	3.33315	3.436	3.3992999999999998	3.3796	3.5835	3.4857500000000003	3.35055	3.5063000000000004	3.1584499999999998	3.4523	4.158049999999999	3.31845	4.0016	3.6141	3.73135	3.27625	3.1736500000000003	3.34765	3.6500000000000004	3.359	3.6649000000000003	3.63855	3.97805	3.45805
APCDD1L	2.8188	2.8974	3.3698	3.1585	2.9309	3.1718	3.6496	2.9511	3.0672	2.9885	3.0533	2.6651	3.1631	2.6288	2.8806	3.2275	2.9641	2.9401	3.0779	2.8944	2.778	3.0986	2.9454	3.0159	2.7648	2.9361	3.0126	2.9087	2.903	3.488	3.1559	2.9895	3.0232	3.0191	2.8856	3.0828	2.8899	3.0023	3.1439999999999997	3.2377	3.1651	2.9556	3.1106	2.8665	3.2023	2.6721	3.2897	2.9425	3.2336
APCS	2.1599	2.1277	2.1873	2.2909	2.066	2.3116	2.3758	2.4047	1.9767	2.0313	2.3554	2.2487	2.5738	2.214	2.4821	2.1653	2.355	2.1414	1.9186	2.2183	2.0899	2.1557	2.1428	2.3527	2.2771	2.7316	2.1525	2.5921	2.0274	2.1954	2.2697	2.4134	2.0297	2.1141	2.2278	2.1996	2.0822	2.2843	2.1766	2.1474	2.2744	2.1327	2.1343	2.1495	2.1936	2.145	2.1076	2.2268	2.3238
APEH	8.1148	7.9736	7.8983	8.0836	7.9769	7.9209	8.0913	7.9392	7.7911	8.2015	7.5515	7.9925	8.25	7.7972	7.747000000000001	8.0087	7.9424	7.8259	8.3184	7.8536	7.9615	7.9853	8.1519	8.1123	7.8229	7.6925	8.0377	7.5125	7.8987	8.2113	8.075	7.9635	7.9369	8.0987	8.1995	7.7427	8.1838	8.1139	7.9726	7.6347	8.1193	7.8038	8.0787	7.9503	8.0984	8.1207	7.888999999999999	8.1601	8.4677
APEX1	9.8082	9.7475	9.6651	9.6586	9.5651	9.7139	9.6306	9.6591	9.5301	9.6179	9.4288	9.6698	9.7532	9.4459	9.5337	9.562000000000001	9.5962	9.1507	9.748	9.619	9.6273	9.6807	9.724	9.5102	9.6748	9.3657	9.7102	9.2849	9.8531	9.5441	9.7186	9.573	9.7592	9.6655	9.6512	9.5783	9.6137	9.8707	9.661	9.3107	9.8765	9.4988	9.7823	9.8289	9.7098	9.7583	9.3967	9.9244	9.3732
APEX2	4.57015	4.4033999999999995	4.4645	5.0634	5.08005	4.83575	4.6114999999999995	4.8378	4.4536	4.6358	4.5092	4.6892499999999995	4.9489	4.5217	4.4548	4.6407	4.4564	4.2325	5.04675	4.41475	4.85145	4.72555	4.961	4.87585	4.3776	4.26375	4.8646	4.52245	4.5886	5.1686	4.540699999999999	4.1648	4.53285	4.74235	4.9984	4.58535	4.85425	4.63015	4.7398	4.51775	4.98855	4.521599999999999	4.53325	4.61675	4.77335	4.73745	4.64315	4.777950000000001	4.95995
APH1A	7.9595	7.8084	7.9749	7.9509	7.9143	7.7037	7.8257	8.3395	7.8109	8.6071	7.7125	7.9663	7.9071	8.0965	7.8953	7.9952	7.7686	7.8409	7.7812	7.765	7.8995	7.7735	7.9473	7.7469	7.7752	7.9978	7.8062	7.7413	7.9782	7.6943	7.8798	8.1491	7.8037	8.0587	7.8514	8.1112	7.8989	7.941	7.8878	7.9012	8.0682	8.1417	8.0464	7.813	8.0327	8.0642	7.7532	7.8153	7.8325
APH1B	3.2096	3.0201000000000002	2.7856500000000004	3.2305	2.7849500000000003	3.1121499999999997	3.11335	2.7165	3.0911	2.64665	2.6647499999999997	2.8494	3.1132	3.04555	3.37385	2.80515	2.7019	3.43655	3.1188000000000002	3.31105	2.7571000000000003	2.98275	2.6607000000000003	2.9898	3.41965	2.92685	3.1826	2.7554499999999997	2.72255	2.9274	2.8139000000000003	2.83115	2.95255	3.32065	3.099	2.8461999999999996	3.0331	3.20085	3.2192499999999997	3.33045	3.0515499999999998	3.11815	2.8931	3.1291	3.0863500000000004	3.16805	3.0635000000000003	3.17375	3.2196
API5	5.027699999999999	5.5579	4.6004499999999995	5.20645	4.75985	4.4024	4.9174	5.0697	5.26695	4.65195	4.5903	5.538	4.8947	4.8757	4.7165	5.3619	5.441050000000001	4.54135	5.2936499999999995	5.7877	5.159549999999999	5.4059	5.3416	5.34465	4.82275	4.9544	5.0638000000000005	4.69785	5.3773	4.3643	5.1309000000000005	5.2744	5.4688	5.09295	4.78065	4.9661	5.14725	5.1218	5.03355	4.83315	4.7792	5.3099	5.1927	5.1482	5.2843	5.40855	4.6069	5.47265	5.28575
APIP	7.693	7.9380500000000005	8.8552	8.8309	7.4651	7.6457	7.692349999999999	8.51535	7.994149999999999	7.49805	7.7002	7.55595	8.15285	8.8993	8.0162	9.04065	8.3662	8.41165	8.36935	7.96205	8.2913	8.47365	8.92915	7.6781500000000005	8.19185	8.01435	8.0274	8.19015	8.317350000000001	8.0612	8.1558	8.01345	7.8793500000000005	7.6438500000000005	7.4173	8.4938	8.12135	7.58985	8.32545	7.7254000000000005	8.06195	7.5748	8.7869	8.04535	7.8568999999999996	8.65915	8.8847	8.36615	8.361699999999999
APITD1	6.1581	5.88325	5.20205	5.42225	5.50155	5.0341000000000005	5.131	5.861000000000001	5.171250000000001	5.219799999999999	4.8575	5.768599999999999	5.56645	6.2802500000000006	5.51435	5.67055	5.9953	5.31715	5.98905	5.45655	5.65515	5.57635	6.0779	5.75375	5.450699999999999	5.7486999999999995	5.3993	4.728	5.4821	5.2554	5.3740000000000006	5.6636500000000005	5.3563	5.6259999999999994	5.4556000000000004	5.8479	5.914	5.7947500000000005	5.32305	5.14645	5.65915	5.37045	5.264749999999999	5.78035	5.41895	5.96485	5.70265	6.25015	5.835100000000001
APITD1 /// CORT	3.0284	2.8973	2.9933	3.1021	2.9209	2.6969	2.7105	3.0621	2.8164	2.5454	2.2914	2.8433	2.9421	2.4654	2.9928	2.8569	2.5181	2.7358	2.9355	2.7513	2.8493	3.0663	3.353	2.6454	2.5977	2.7728	2.9772	3.2427	2.6932	3.1227	3.2241	2.9933	2.85	2.4274	3.3879	2.792	2.5832	2.7233	3.0460000000000003	3.1641	2.9975	2.2131	2.9499	2.9743	3.0614	2.623	2.8378	3.0474	3.2574
APLF	2.35765	2.4261	2.43955	2.5901	2.5781	2.5919	2.16595	2.2963	2.3588500000000003	2.38725	2.59855	2.4890499999999998	2.4707999999999997	2.3493	2.892	2.5591	2.55635	2.709	2.57075	2.6173	2.5194	2.55005	2.482	2.4733	2.39095	2.64805	2.4970499999999998	2.5885	2.5171	2.46165	2.4372999999999996	2.69015	2.2293	2.6995500000000003	2.5093	2.06715	2.516	2.2849	2.9539	2.48315	2.55915	2.48725	2.52475	2.3956999999999997	2.38415	2.6342499999999998	2.5128500000000003	2.40085	2.2744
APLF /// PROKR1	2.5702	2.6424	2.3118	2.7899	2.4103	2.6493	2.3657	2.7649	2.7371	2.3505	2.7982	2.7186	2.3269	2.6108	2.4842	2.8537	2.5986	2.4776	2.4419	2.5058	2.6808	2.6457	2.5959	2.5079	2.7078	2.7424	3.1201	2.6259	2.8908	2.9666	2.9794	2.9117	2.4407	2.7266	2.804	2.6151	3.1778	2.6435	2.9499	2.6087	2.5498	2.3868	2.5828	2.4408	3.0403	2.9506	2.7865	2.6210000000000004	2.4874
APLN	2.4013	2.6484	3.2896	3.0158	3.0457	3.3619	3.2456	2.5503	2.9142	2.7481	3.0857	2.6512	2.9168	2.5621	2.911	2.8838	2.7386	2.9555	2.9588	3.0148	2.7994	2.7905	2.7567	2.7263	2.8507	2.9725	2.7325	3.2202	2.8601	2.9563	3.0579	2.7445	2.9829	2.7236	2.8583	2.9743	2.7041	2.6004	2.6736	2.8684	2.5115	2.577	2.6868	2.6725	2.5227	2.7551	2.6757	2.4168	3.0081
APLNR	3.364	3.50805	3.7043999999999997	3.586	3.2437500000000004	3.5263999999999998	4.3929	3.46485	3.6212500000000003	3.6651	3.2629	3.2538	3.9163	4.2222	3.5165	3.36125	3.42125	3.3108	3.48405	3.90325	3.77875	3.77635	3.8109	3.5373	3.96015	3.7892	3.2289499999999998	3.02835	4.11275	3.8042999999999996	3.5519999999999996	3.6757500000000003	3.1054	3.2752499999999998	3.43175	3.95585	3.5878500000000004	4.04475	3.9360999999999997	3.2769000000000004	3.90545	3.2695000000000003	4.1854	4.02875	4.12485	3.43635	3.86045	4.56215	3.55915
APLP1	2.7306	2.6189	2.9829	2.6812	2.8251	2.6310000000000002	2.4906	2.6744	2.8449	2.9377	2.7625	2.6613	2.7395	2.7782	2.5402	2.6866	2.6027	2.6073	2.7747	2.6975	2.6868	2.6578	2.7255	2.7573	2.7894	2.8003	2.6449	2.8067	2.8519	2.9085	2.6436	2.5612	2.6522	2.6745	2.905	2.9285	2.8404	2.6331	2.5766	2.7416	2.485	2.5202	2.6211	2.7347	2.8115	2.4437	2.6267	2.9085	3.0872
APLP2	9.836549999999999	10.1088	10.0371	10.4133	10.227450000000001	10.5942	10.358550000000001	10.549949999999999	10.26095	10.140699999999999	10.55845	10.4328	10.23475	9.31165	10.2843	10.268550000000001	10.26755	10.5186	10.2174	9.819700000000001	10.3622	10.100999999999999	10.12585	10.50775	9.903500000000001	10.1687	10.0379	10.506350000000001	10.2371	10.39525	10.1941	10.3318	9.97805	10.0968	10.36795	9.626	10.4909	9.941849999999999	10.430250000000001	10.3246	10.2714	10.5846	10.240400000000001	9.9294	10.33085	10.01565	10.024750000000001	9.74875	10.54155
APOA1	2.3394000000000004	2.3465	2.74065	2.19605	2.66995	2.60685	2.44585	2.37265	2.4147499999999997	2.62165	2.50555	2.2319	2.4725	2.4417	2.39475	2.3753	2.3421000000000003	2.3711	2.4724500000000003	2.45235	2.4246	2.41395	2.311	2.50425	2.5727	2.4151	2.6788	2.43405	2.4650499999999997	2.6102999999999996	2.3454499999999996	2.50785	2.4149	2.4851	2.575	2.55075	2.4894499999999997	2.4339500000000003	2.4094499999999996	2.4433	2.5012999999999996	2.25965	2.49585	2.41625	2.57585	2.69245	2.51355	2.4867	2.44895
APOA1BP	7.8797	7.819050000000001	7.97975	8.22785	7.88175	7.49025	8.09065	8.163450000000001	7.6753	8.00965	7.4407	7.88	8.2204	8.14225	7.4178	8.019449999999999	7.9247499999999995	7.05395	8.229600000000001	7.9791	7.94145	7.6678999999999995	8.2117	7.9483	7.874549999999999	7.5336	7.8	7.303	7.7519	8.2822	8.25215	7.7641	7.835800000000001	7.7979	7.93715	7.9693000000000005	8.0354	8.0611	8.16815	7.589700000000001	8.0209	7.83765	7.8194	8.23165	8.09665	8.27825	7.76855	8.347449999999998	7.85525
APOA2	2.1555	2.1428	2.2289	2.1272	2.2217	2.4395	2.1855	1.8837	2.2430000000000003	2.0999	1.9816	2.1892	2.1495	2.0434	2.0231	2.1753	1.9463	2.2514	1.9812	2.1751	2.04	2.1033	2.1305	2.1109999999999998	2.1385	1.9299	2.0738	2.082	2.0646	1.9513	2.0202	2.036	2.1147	2.1577	2.1369	2.1666	2.2398	2.0425	2.0538	2.0369	2.2261	2.1338	2.0225	1.9957	2.1284	2.2437	2.0714	2.1161	2.0195
APOA4	2.4065	2.2894	2.5356	2.245	2.0336	2.6573	2.5034	1.9915	2.4359	2.5753	2.7866	2.2917	2.4386	2.7091	2.1921	2.5901	2.176	2.2318	2.3563	2.7299	1.8174	2.5583	2.3372	2.2634	2.1686	2.3627	2.1411	2.2704	2.53	2.3666	2.7195	2.3388	1.9826	2.2621	2.2534	2.2339	2.2796	2.1355	2.3328	2.3893	2.306	2.4456	2.1859	1.9621	2.3828	2.222	2.406	2.3181	2.3153
APOA5	2.43855	2.459	2.7518000000000002	2.6189	2.4563	2.85675	2.64335	2.7996499999999997	2.4879	2.5711500000000003	2.7878499999999997	2.7279	2.5849	2.4414	2.6115	2.59415	2.4922500000000003	2.4757	2.52725	2.6635999999999997	2.3872999999999998	2.56685	2.7455499999999997	2.56155	2.76205	2.6071	2.6125499999999997	2.84825	2.68215	2.6411	2.31115	2.49815	2.46655	2.51835	2.68675	2.6056	2.5205	2.4609	2.5436	2.63105	2.6954000000000002	2.6869	2.46145	2.3808	2.4750500000000004	2.5227	2.72335	2.4103	2.58385
APOB	2.1369499999999997	1.8988999999999998	2.0197000000000003	2.08745	2.0353	1.9783	2.2084	1.9576500000000001	2.0250500000000002	1.89825	2.0036	1.8543	1.9186	1.9701	1.93535	1.9572	1.9811	1.8672	1.9832999999999998	1.96015	1.9292	2.0334	1.9753	1.88865	1.9404499999999998	2.0105500000000003	1.9795	2.0349500000000003	2.031	1.98005	2.0446999999999997	1.91045	1.91715	2.0552	2.16025	1.96	2.01955	1.95445	1.8321	2.0292	1.9166500000000002	2.01605	2.0097	1.9469	1.95075	2.00155	3.02025	2.0122	2.14635
APOB48R	6.1459	5.9585	6.0874	6.5777	6.2202	5.9854	6.0027	6.0857	5.8464	5.9928	5.7258	5.8943	6.1476	5.034	6.251	5.5779	5.4761	6.1008	5.9066	5.3438	5.7649	5.8809	5.35	6.3245	6.196000000000001	6.1149	5.9217	5.9104	6.0557	6.2117	6.0145	5.4729	6.2172	5.8486	5.9221	5.4816	6.0203	5.8251	6.1902	5.8933	5.7953	5.8218	6.1645	5.8196	6.0087	5.9273	6.0367	5.7458	6.4491
APOBEC1	6.2052	7.027	4.2976	6.961	8.0755	7.0478	7.5105	7.4791	6.9064	6.922999999999999	7.0998	6.8576	7.4261	4.7331	7.0868	8.8893	7.4655	7.9874	7.7336	6.1226	7.6257	7.374	7.9439	6.792999999999999	4.1876	9.0094	7.0197	7.0382	7.1454	8.1582	7.9441	6.9764	5.8909	7.5707	7.8812	5.0542	8.0032	4.4678	7.6302	5.7860000000000005	4.6178	7.0503	7.1256	5.0375	7.4053	7.0175	6.3067	7.3875	7.4922
APOBEC2	2.22945	2.29235	2.4484500000000002	2.0057	2.2314	2.45165	2.3495	2.18255	2.2422000000000004	2.3798	2.4071	2.2882	2.33595	2.25325	2.4101	2.35755	2.2615999999999996	2.51695	2.24575	2.15035	2.11895	2.249	2.28445	2.1893000000000002	2.6003	2.1951	2.1365	2.2733999999999996	2.3297	2.25695	2.34415	2.2030000000000003	2.388	2.2377	2.11375	2.44205	2.12925	2.1867	2.18145	2.3777	2.30405	2.0938	2.13355	2.08825	2.48015	2.2992	2.16945	2.2976	2.30665
APOBEC3A	4.0653	5.6104	2.516	4.0294	5.1274	3.2719	3.8522	6.2949	3.5279	4.3529	3.9637	5.7061	7.8819	4.1858	3.6269	4.8129	3.2228	3.9575	4.8857	4.5453	8.3217	5.9674	5.9099	3.7003	2.5121	6.805	4.3022	3.1032	3.7597	5.0497	5.1531	3.6021	6.3589	4.7828	3.1646	3.6346	5.1546	3.4624	4.4826	3.25	3.2523	4.9259	4.0466	7.9883	4.1686	4.0506	2.9792	4.7425	3.8563
APOBEC3A /// APOBEC3B	6.9718	6.8166	5.4474	8.408999999999999	8.54	6.8948	7.4432	8.2612	7.7759	8.4024	7.9382	7.6414	9.2016	7.3869	7.8225	7.7244	7.079	6.8961	7.4396	7.0509	8.9554	7.5524	7.6405	8.2232	6.0476	8.3424	7.4188	7.2716	8.0395	7.8295	7.7966	7.3654	8.1499	7.2611	6.656000000000001	7.7226	8.3168	6.6562	8.0975	7.2195	7.3495	8.5238	7.6511	8.7165	7.9054	7.1106	5.9966	7.7202	7.1291
APOBEC3B	8.59455	8.468399999999999	6.1354	9.47975	9.6751	9.23995	8.672799999999999	9.464849999999998	9.399799999999999	9.44975	9.5277	8.96285	9.69915	9.2106	9.475200000000001	8.99325	8.702449999999999	8.704	8.85335	8.881499999999999	9.4905	9.0314	8.87795	9.37295	7.6876999999999995	9.70975	8.949349999999999	9.2467	9.52005	8.679300000000001	9.05615	8.984649999999998	9.30265	8.617049999999999	8.3271	9.09595	9.4058	8.046899999999999	9.392199999999999	8.766200000000001	8.88165	9.7165	9.193249999999999	9.308	9.50045	8.597	7.66305	9.01825	8.53135
APOBEC3C	5.8448	5.5898	5.9996	4.8353	4.8091	4.7145	4.4417	4.6415	5.452000000000001	4.2905	4.6724	5.3456	4.7183	5.572	6.6453	4.5307	5.0022	4.4607	4.4036	4.9091	4.763999999999999	3.9028	4.4265	5.0617	5.2573	3.8785	5.1814	4.0272	5.5865	4.6775	4.6533	4.6594	5.6637	4.8258	4.4543	4.9631	3.9246	5.5517	4.6649	5.3465	5.2653	4.7874	4.8761	5.9266	4.2456	4.5329	4.8988	5.2073	4.7759
APOBEC3D	5.84	5.2197	5.278	5.4806	5.4445	5.6688	5.3488	5.0159	5.7037	5.2286	5.5682	5.4024	5.4336	5.2839	5.2043	4.7092	5.3129	5.3134	4.7536	5.3455	5.1404	5.0887	5.2183	5.3232	5.4977	5.2195	5.7668	5.0962	5.3218	5.4549	5.2463	5.0326	5.44	5.2659	5.2663	5.2747	4.8166	5.5353	5.2546	5.8085	5.2394	5.0695	5.6734	6.0084	5.0049	4.8501	4.9681	4.9064	5.1474
APOBEC3F	3.4165	2.7382	2.8146	2.5142	3.2176	3.5343	2.8589	2.7813	3.0455	2.7638	2.7619	2.6984	3.0982	3.0027	3.2756	2.5848	3.0371	3.1541	2.7051	3.0512	3.2579	2.7487	2.7567	3.3133	3.1541	3.2974	2.6523	3.2127	2.8029	2.7525	3.0327	2.3742	2.6626	3.0137	3.1428	3.1103	2.8014	3.2801	3.0807	2.7637	3.0314	2.8689	2.6657	3.0057	2.7866	3.3585	3.0029	2.9225	3.1065
APOBEC3G	5.2237	4.4239999999999995	4.47725	4.5195	4.66355	4.804600000000001	4.6737	4.45045	4.97035	4.3355	4.2883	4.7181999999999995	4.7054	4.97275	4.709099999999999	4.468	4.8636	4.918200000000001	4.581300000000001	4.3671500000000005	4.73105	4.23845	4.37255	4.51995	4.45565	4.92395	4.9604	4.712199999999999	4.64415	4.51815	4.2956	4.306	4.6381499999999996	4.53045	4.87685	4.4738	4.57425	4.5169	4.606400000000001	4.7951	4.90445	4.7761499999999995	4.6411	5.0646	4.96785	4.7917	4.29	4.80185	4.1571
APOBEC3H	2.8689999999999998	2.9549	3.4544	3.0878	3.0441	3.1132	3.1909	3.054	3.1311	2.9666	2.7864	2.9623	3.4127	2.7411	2.8684	2.8253	3.1947	3.1258	2.8498	3.1986	2.9044	3.1588	3.0238	2.9885	3.2359	2.9874	2.8343	3.2073	2.9118	3.4089	3.3721	2.8201	3.2741	3.273	3.0811	3.0810000000000004	2.6825	3.1649	2.8129	3.1217	3.1071	2.9465	3.1307	3.1395	2.9237	3.2127	3.2489999999999997	2.8965	2.8368
APOBEC4	2.9845	2.9459	2.867	3.3434	3.0456	2.7159	3.5228	3.1782	3.0943	3.0251	2.7086	3.2144	2.9922	3.1260000000000003	3.1518	3.0833	3.1481	3.0874	3.0617	3.0355	2.801	3.0624	3.0029	3.1234	3.5849	3.5864	2.7142	2.8795	2.8995	3.0371	3.1532	2.8561	2.9098	3.0213	3.1069999999999998	3.6336	2.9859	2.7535	3.0682	2.7614	3.0331	2.9362	2.6856	2.9532	2.76	2.6925	2.6921	2.9409	2.8778
APOC1	5.7874	8.0068	6.9173	8.4139	7.0834	7.0707	5.2059	7.5236	8.7221	8.1796	8.0206	6.7722	7.7003	7.5545	7.3835	7.1851	8.3269	6.9786	6.6853	6.6135	7.6392	7.5665	7.4241	6.6608	6.8105	7.1359	6.4985	7.4153	7.3658	7.527	6.5475	7.2421	7.4984	7.7919	6.6493	7.7308	6.9614	7.5914	8.1347	7.3919	7.8676	6.9999	7.4205	8.9456	6.1925	8.2208	6.9096	8.0332	5.646
APOC1 /// APOE	2.4064	2.3432	2.4993	2.5585	1.8868	2.7132	2.673	2.0135	2.529	2.2622	2.3471	2.3805	2.1128	2.3411	2.8071	2.1224	2.0553	2.3746	2.1465	2.4176	2.3463	2.3005	2.1772	2.5067	2.0829	2.6259	2.2498	2.4184	2.2652	2.7216	2.5309	2.5341	2.0301	2.1014	2.3272	2.2663	2.0779	2.2456	2.6134	2.1616	1.9925	2.3013	2.3234	2.1922	2.1704	2.3001	2.2545	2.1485	2.2792
APOC1P1	2.3811	2.4377	3.0368	3.3575	2.5386	2.6568	3.5131	2.8043	2.7161	2.8412	2.7377	2.9087	2.7617	2.8032	3.056	2.8253	2.7269	2.6692	2.8072	2.4325	2.8195	2.7680000000000002	2.6545	2.4717	2.6406	2.4701	2.6622	2.887	2.4962	2.802	2.9871	2.6809	2.6992	2.786	2.8806	2.6161	2.6466	2.8561	2.5975	2.6788	3.1015	3.2401	2.5621	2.4599	2.6436	2.8595	2.1573	2.5643	2.4508
APOC2	3.1002	3.7148	4.525	4.2078	3.925	3.1145	2.9606	4.3537	3.5483	3.011	3.6319999999999997	3.6289	4.2194	4.5766	3.5683	3.6573	4.9797	2.9269	3.9411	4.0774	3.6885	3.6583	4.8913	3.8971	3.6014	3.0566	3.0745	3.6403	3.7075	3.8313	3.1498	3.3636	3.3493	3.1513	3.6429	4.2058	3.8349	4.3876	4.486000000000001	4.0307	3.4599	4.7694	3.3336	4.2624	4.1262	5.3199	3.8401	3.8663	2.6543
APOC3	2.0733	2.5837	2.5785	2.306	2.5059	2.2258	2.635	2.5464	2.2266	2.3255	2.0632	2.3455	2.352	2.1704	2.2907	2.2657	2.3669	2.2231	2.3602	2.3351	2.5448	2.5571	2.2963	2.8683	2.3517	2.6289999999999996	2.2773	2.1703	2.26	2.4899	2.5447	2.3769	2.3904	2.5295	2.6158	2.4148	2.4195	2.4218	2.4365	2.4879	2.1898	2.4633	2.155	2.2534	2.1333	2.3252	2.5511	2.2608	2.4912
APOC4	2.5999	2.5882	2.8889	2.5907	2.3672	2.3834	2.7948	2.2739	2.5184	2.6010000000000004	2.5402	2.2576	2.5255	2.3353	2.6357	2.1817	2.3904	2.5252	2.6445	2.2675	2.1716	2.4764	2.6630000000000003	2.4263	2.4005	2.9661	2.4213	2.5488	2.5239	2.8612	2.9275	2.582	2.4397	2.5639999999999996	2.428	2.7038	2.4868	2.2595	2.2532	2.4623	2.5921	2.1537	2.5106	2.4863	2.7593	2.4952	2.371	2.0272	2.3978
APOD	2.6036	2.8663	3.5892	2.88	2.8518	2.983	3.2717	2.6541	2.7668	3.0064	2.7523	2.4949	3.2413	2.5818	2.8284	2.8466	2.5828	2.5134	2.6666	2.9044	2.7327	2.6591	2.5769	3.3981	3.3984	2.9247	2.504	2.9462	2.6127	3.0441	3.1268	2.4939	2.4758	2.8708	3.3777	3.0717	2.8689	3.1386	2.8762	3.2873	2.4498	2.5295	2.4458	2.7657	2.6323	2.5731	3.2165	4.4644	2.5286
APOE	6.2266	7.9544	6.2736	8.2205	7.172999999999999	6.7814	6.4647	7.8391	8.841000000000001	7.5294	7.8776	7.5917	8.4898	7.2166	7.3798	7.1976	7.9664	7.0925	7.5636	7.1613	7.7836	7.6846	8.0	7.0911	6.8467	6.8287	6.857	7.0133	7.3439	7.7991	6.9726	7.3307	7.7646	7.7126	6.7144	7.1912	7.4401	6.8825	8.6299	7.6114	7.5853	7.2902	7.3605	8.7923	6.7057	8.0987	6.2008	8.4115	6.6254
APOF	2.0759	1.9132	2.1293	2.0376	2.0383	2.0304	2.0218	2.094	1.8827	1.8688	1.9407	2.0826	2.2465	2.1335	2.188	1.8895	2.0882	2.2251	2.218	2.1416	1.8396	2.0286	1.986	1.9880000000000002	2.0519	2.1313	1.9268	2.2446	2.0287	2.1719	1.8993	2.0492	1.9494	2.2667	2.2086	1.9933	2.0961	2.062	2.0474	1.9935	2.0608	1.9521	1.9561	2.0417	2.0583	2.1147	2.0057	2.1774	2.0529
APOH	2.0381	2.3493	2.98	2.4177	2.3486	2.6243	2.5732	2.5366	2.5053	2.3489	2.4424	2.6443	2.3499	3.1944	2.6801	2.2337	2.3535	2.2708	2.4485	2.4899	2.3473	2.8284	2.3162	2.2789	3.2388	2.2559	2.6584	2.5599	3.0623	2.3982	2.2179	2.3817	2.2322	2.4392	2.0699	3.8034	2.1705	2.6772	2.6383	2.5863	2.4151	2.7089999999999996	2.5117	2.3998	2.4654	2.6037	2.4065	2.1949	2.5175
APOL1	7.1382	4.5861	5.2509	5.4362	4.8624	4.2014	5.1284	4.2851	5.5475	4.6474	4.9086	5.175	4.9344	4.386	4.2846	4.9104	5.354	4.4629	4.7951	4.3737	4.7091	4.5345	5.5882	6.0511	4.4717	5.0225	4.6609	4.6344	4.5463	5.6917	4.4148	4.426	5.1489	4.6812	5.107	5.1532	4.9029	4.8814	4.5514	5.2868	4.77	4.5479	4.8518	5.0211	4.2957	4.7303	4.8174	5.2512	4.6587
APOL1 /// APOL2	8.3694	5.9173	5.867000000000001	6.3335	5.9507	5.7674	5.9239	5.5555	6.9222	5.0244	5.3585	6.4127	5.706	5.9687	5.5572	5.6605	6.5861	5.995	5.9148	5.6567	6.1299	5.6032	6.792000000000001	7.3622	5.8257	5.8683	5.4677	5.9651	5.3984	6.4282	5.4683	5.1921	6.5386	5.8712	5.9049	5.8566	6.0101	5.9137	5.9183	6.5256	5.9219	5.5307	5.6957	5.7941	5.6246	6.1307	5.4735	6.5798	5.7569
APOL2	3.9332	2.7793	3.181	3.1804	3.49	2.9408	3.4732	3.1339	3.1710000000000003	3.4763	2.8358	2.8345	3.0269999999999997	3.0881	3.1466	3.1755	3.1454	2.9879	3.2492	3.1455	3.2425	3.4209	3.5054	3.0963	2.7695	3.1136	2.371	3.0291	2.7478	2.9484	3.0376	2.9838	3.1913	3.3631	2.8757	3.0745	2.9415	3.1664	3.4113	3.0669	3.069	3.4074	2.6943	2.8073	2.9841	3.4647	2.9648	3.284	3.1833
APOL3	6.1537	4.5962	4.6433	4.7923	4.6614	4.5906	4.918	4.9	5.6412	4.6764	4.6077	4.6703	4.6143	5.1882	4.5969999999999995	4.6305	5.2654	4.8377	4.5636	4.4256	4.7863	4.5147	5.0386	5.1912	4.2766	4.0998	4.7254	4.4774	4.3238	5.1329	4.8996	4.4231	4.6979	4.662	5.0501	4.7944	4.5989	4.6908	4.6751	4.8547	4.7062	4.5467	5.0562	5.1019	4.7351	4.8921	4.1212	5.185	4.0942
APOL4	2.641	2.23555	2.1924	2.41495	2.4424	2.26035	2.5881	2.3166	2.1862500000000002	2.33175	2.33095	2.3786	2.4027000000000003	2.33935	2.2564	2.1738999999999997	2.1746499999999997	2.16805	2.2952500000000002	2.2718	2.0871500000000003	2.0707	2.34405	2.23175	2.2215	2.33965	2.08885	2.1794000000000002	2.1637500000000003	2.4599	2.39505	2.2331	2.3277	2.33125	2.40965	2.2969999999999997	2.4143	2.0092499999999998	2.1757	2.3903999999999996	2.1959	2.2935	2.1656	2.2807500000000003	2.33605	2.36975	2.3039	2.3842	2.22035
APOL5	2.6178	2.5372	3.0167	2.1571	2.1715	2.3695	2.5545	2.5344	2.5745	2.5461	2.6221	2.3747	2.5549	2.3606	2.8711	2.5093	2.4483	2.2968	2.2924	2.2638	2.5047	2.1845	2.3923	2.2939	2.4459999999999997	2.8361	2.1367	2.4442	2.4588	2.8675	2.8089999999999997	2.2365	2.4101	2.5075	2.4322	2.3152	2.4886	2.5981	2.3874	2.4452	2.6587	2.6377	2.5864	2.3065	2.6999	2.2735	2.6227	2.2932	2.2042
APOL6	5.6481	4.6892	4.4587	5.4804	4.6903	4.5787	4.7248	4.788	5.0467	4.3461	4.8925	4.6002	4.5473	4.6724	4.3495	4.3778	4.5076	4.7185	5.1028	4.8339	4.7679	4.6593	5.0819	5.5773	4.6843	4.7892	4.2542	4.7565	4.6243	5.2595	4.6995	4.6831	4.7496	4.7366	4.8179	4.5738	5.2134	4.6346	4.5663	5.0756	4.4412	4.3294	4.942	4.5246	4.6051	4.6035	4.6525	4.6807	4.8573
APOLD1	3.1243	2.97645	3.7632	2.7390999999999996	3.2862	3.2217000000000002	2.7925000000000004	3.06145	2.8244	3.0153	3.21225	3.0223000000000004	3.0845000000000002	2.85435	3.482	3.46485	3.01065	3.4356999999999998	3.04305	2.9255	3.0081499999999997	3.0518	3.0754	3.1439	2.9457500000000003	3.1083	2.95155	3.5358	3.2140499999999994	3.4358000000000004	3.33995	3.2307	3.1290500000000003	3.1624999999999996	2.9564000000000004	2.7701000000000002	2.98925	2.93825	3.0460000000000003	3.1967499999999998	3.5080999999999998	3.036	2.89425	3.1109999999999998	2.9606500000000002	2.78515	3.20765	2.8738	3.0781
APOM	4.5305	4.1421	3.0	5.0618	5.1022	3.9026	4.7651	5.5033	3.853	3.8855	4.9498	4.1099	5.1977	3.8454	4.1266	4.691	4.265	3.9796	4.0137	5.281000000000001	4.6973	5.0595	4.2784	4.4393	3.872	5.039	5.4113	3.9821	4.4802	4.3106	4.2929	4.7806	3.8930000000000002	3.8085	3.9752	3.7539999999999996	4.9771	3.0814	4.4254	4.6169	4.3174	5.497000000000001	4.5551	4.5696	4.9494	4.8676	4.0346	4.3292	5.2374
APOO	7.6036	7.6609	7.4121	7.8829	7.5936	7.0053	7.568	7.709	7.3596	7.6355	6.9798	7.6481	7.7161	7.6739	7.2137	7.5606	7.7313	6.9628	7.7337	7.4702	7.6632	7.5293	7.938	7.6249	7.6299	7.1484	7.3978	7.0643	7.678	7.886	7.5911	7.6846	7.5217	7.403	7.6877	7.704	7.7505	7.5677	7.5329	7.1792	7.3702	7.2997	7.3642	7.7594	7.3133	7.7047	7.2335	7.888	7.6821
APOOL	6.086	6.440850000000001	5.8588000000000005	6.21525	6.141349999999999	5.8464	6.6511	6.7036	6.37135	7.0886	6.266	6.1885	6.4247	6.1907499999999995	6.1418	6.8558	6.62955	6.1015	6.24085	6.07445	6.20005	6.175549999999999	6.085	6.136049999999999	6.171150000000001	6.568099999999999	6.45745	5.90185	6.2878	6.4983	6.31345	6.646750000000001	5.9209499999999995	6.2814	6.4633	6.3347	6.1484000000000005	6.3528	6.2233	6.0638000000000005	6.46955	6.2867	6.55455	5.8261	6.394	6.15565	6.32705	6.3491	6.316700000000001
APP	8.7915	9.6197	9.6402	9.4994	9.487	7.8757	9.0084	9.3414	9.4167	8.9572	8.7962	9.4656	9.452	9.0807	8.6829	8.9505	9.2827	9.0425	8.9031	9.0587	9.1764	9.2913	9.5534	9.2577	9.9134	8.6002	9.1562	8.488	9.0788	9.6159	9.4679	9.2577	9.3512	9.4708	9.1379	9.1767	9.5664	9.5989	9.5012	9.3931	9.2618	9.0888	9.1949	9.0989	9.3377	9.4005	9.8528	9.1254	9.405
APPBP2	6.1444	6.1533	6.1782	6.1304	6.1772	6.7936	6.1208	6.322	6.0644	6.4276	6.77	6.0641	6.0106	6.2168	6.671	6.3032	6.3421	6.7646	5.9184	6.3979	6.308	6.3165	6.2077	5.9917	6.4479	6.5987	6.3535	6.6852	6.346	6.3004	6.0992	6.4241	6.2429	6.1744	5.9679	6.1729	6.1169	6.4561	6.3822	6.5408	6.3839999999999995	6.468	6.224	6.3881	6.3009	6.2486	6.4832	5.9299	6.0252
APPL1	5.59975	6.4549	6.3279	5.5489	5.57865	5.78775	5.7425	6.1371	5.64695	5.89185	6.3988499999999995	6.24755	5.060700000000001	6.1149000000000004	6.0142	6.0215	6.12865	5.62305	5.8042	6.12615	5.8712	5.7166	5.3339	6.01175	6.00955	5.9356	6.08725	5.8312	6.3829	4.63845	5.57575	6.1732	5.907299999999999	5.958349999999999	5.02525	6.0776	5.454000000000001	6.20945	5.93045	6.081250000000001	5.9409	6.3835	5.8843	6.430149999999999	6.22265	5.733499999999999	5.869	5.79305	5.71505
APPL2	7.510949999999999	8.0642	8.1053	8.25375	8.38205	7.4644	7.7797	8.4815	8.562999999999999	8.725200000000001	7.8895	8.111	8.00245	8.06025	7.86775	8.10835	7.92605	8.10145	8.1387	7.9978	8.14155	8.23035	8.48085	8.42115	7.66805	8.687349999999999	8.0186	8.2893	8.4333	8.079	8.0036	8.11995	8.19095	7.93545	8.155850000000001	7.4821	8.4863	7.8580000000000005	8.2746	7.930899999999999	7.87275	8.8646	8.31335	7.6400500000000005	8.0744	7.916650000000001	7.5225	7.7357	8.279
APRT	8.0736	7.7438	8.3863	8.2883	7.9459	7.9683	7.8724	8.1841	7.6131	7.8243	7.6274	7.76	8.0041	8.2472	7.7068	8.1782	7.8871	7.9582	8.255	7.5557	8.2755	8.068999999999999	8.1402	8.0186	7.875	7.8878	8.0877	7.6915	7.8503	8.0758	7.9705	7.9638	7.7945	7.9913	8.317	8.1458	8.1268	8.3295	8.2515	7.7643	7.7096	7.7698	7.9035	8.0409	7.8195	8.1295	8.041	8.2284	8.1508
APTX	5.2371	5.039199999999999	5.1331500000000005	5.13505	5.3739	5.43545	5.21265	5.4811499999999995	5.27435	4.65865	5.28275	5.2237	5.1941	5.21965	5.33915	5.1554	5.0558499999999995	5.2482500000000005	5.10215	5.2343	5.353899999999999	5.197	5.2704	5.3580000000000005	5.158799999999999	5.10805	5.36405	4.931649999999999	5.2238	5.38585	5.06025	5.1376	5.34695	4.8634	4.89825	5.1553	5.069599999999999	5.1267	5.1968499999999995	4.8383	5.07615	4.8119499999999995	5.1831	5.03805	5.241	5.06565	5.20355	4.993399999999999	5.3896999999999995
AQP1	3.6024	3.9178	4.2739	4.0566	3.6864	3.4475	3.9854	3.7735	4.0409	3.5092	3.353	3.5692	3.6376	3.9341	3.3892	3.5688	3.9961	3.1428	3.491	4.0386	3.8087	3.6583	3.8354	3.6666	4.6726	3.3612	3.5776	3.1462	3.8683	4.1695	3.8568	3.4319	3.707	3.6655	3.9283	4.2142	3.5927	4.2504	3.9338	3.5772	4.1799	3.8251	3.6518	4.0228	3.9238	4.2203	3.6902	3.5429	3.0091
AQP1 /// FAM188B	2.4501	2.7389	3.4049	3.1069	2.7801	2.8034	3.1632	2.5785	2.991	2.8771	3.0989	2.8748	2.5188	3.1613	3.2522	2.8734	2.5732	2.5788	3.2122	3.0657	3.3377	3.0757	3.0143	2.5047	3.0875	2.8704	2.6331	3.0758	2.7388	2.9262	2.915	2.7469	2.9445	2.9491	2.9859	3.0511	2.7846	2.9517	2.9789999999999996	2.7674	3.1974	2.7576	2.8451	2.6489999999999996	2.7451	2.9792	2.6808	2.9214	2.336
AQP10	2.5614	2.4341	2.8054	2.70945	2.7487000000000004	2.7914000000000003	2.7295	2.6799	2.7919	2.6719	2.4478	2.4375	2.6389500000000004	2.5603	2.56345	2.50925	2.55855	2.5339	2.39885	2.7381	2.7816	2.6879999999999997	2.5117000000000003	2.6656	2.84575	2.6185	2.4698	2.78875	2.4194500000000003	2.7483	2.70115	2.5126	2.6297	2.5130999999999997	2.9787	2.8597	2.5199	2.5497	2.79985	2.72985	2.57545	2.5696	2.6256000000000004	2.5884	2.6451000000000002	2.64505	2.52255	2.50655	2.4425
AQP11	5.60025	5.5707	5.6800999999999995	5.85975	5.3811	5.5864	6.1545000000000005	6.71455	4.857	5.61425	5.0736	5.7843	5.9506499999999996	6.18605	4.96555	6.21745	5.3201	4.8713	6.1843	5.25735	6.038349999999999	5.82665	5.6188	5.8108	5.0809999999999995	7.3047	5.4453499999999995	5.3833	6.121499999999999	5.91295	5.9868500000000004	5.31365	5.5154	5.9796	6.1498	5.99845	5.86175	5.70695	5.30705	5.4066	4.9152000000000005	5.9582	6.01815	5.4329	5.850849999999999	5.8942499999999995	5.8826	6.3193	6.4839
AQP12A /// AQP12B	4.2398	5.1758	4.5755	5.2864	5.4893	5.0296	4.9174	3.6735	4.2428	5.502999999999999	5.7521	4.9378	5.2868	4.6459	5.7627	4.2633	3.8164	4.1296	4.0172	4.8255	5.4014	4.8735	4.291	5.4021	4.93	4.8549	3.5777	5.1645	4.9649	5.4007	4.5948	4.9254	4.7695	4.4882	5.193	3.9989	4.2637	3.3944	4.6126	5.0384	4.4216	5.7153	5.0307	4.6071	4.9865	5.1075	4.2019	4.1245	5.6894
AQP2	2.779	2.9243	3.5114	3.2889999999999997	3.5533	3.5393	3.2945	3.1632	3.2482	2.8789	3.3751	2.9971	3.1264	3.1932	3.0947	3.0954	3.0876	3.11	2.9727	3.2219	3.0472	2.9921	3.0087	3.1378	3.0268	3.2509	3.0365	3.2677	3.4649	3.6114	3.3941	3.0782	3.1199	3.2137	3.3711	2.9187	3.284	3.1626	2.9439	3.1591	3.0294	3.1628	3.2444	3.2114	2.9597	3.0736	3.0992	3.0332	3.0559
AQP3	2.9194	2.525	2.9101	3.0315	2.9835	3.1059	3.0189	2.6216	2.9374	2.5041	2.9237	2.6210000000000004	3.1435	3.1855	2.6213	2.7735	3.1583	3.2094	2.5945	2.7464	2.5872	2.7163	2.8052	2.4998	2.659	2.9524	2.8906	3.1494	2.8484	3.2907	2.4081	2.3533	2.7512	3.1265	3.0010000000000003	2.8629	2.7603	2.6167	2.5699	2.7038	2.983	2.8541	2.8798	2.6184	2.8144	2.9443	3.5098	2.7835	3.0494
AQP4	2.1873	1.9680000000000002	2.0497	2.0856	2.0719	2.1614	2.1481	2.0414	2.1012	2.2295	2.0919	2.2412	1.9492	2.1007	2.0134	2.0257	1.9936	2.0806	2.0817	2.1301	2.0461	2.0753	2.0140000000000002	2.1194	2.0673	2.1403	2.0065	2.0635	2.2613	2.1365	1.8932	1.9691	1.9969999999999999	2.0499	2.1713	2.106	2.1014	1.9884	2.0719	2.1584	2.1432	2.1767	2.0584	2.0953	2.1054	2.0155	2.1273	2.0168	1.9385
AQP5	2.8609	2.9631	3.3346	3.1022	3.1689	3.1824	3.2939	2.7087	3.1860000000000004	3.3155	3.2654	2.8972	2.8975	3.0925	2.8877	3.1057	3.043	2.9273	3.0437	3.2441	2.9094	2.9339999999999997	3.0309	3.2617	2.8339	3.1524	3.1483	3.2802	2.8825	3.3834	3.2705	2.8273	3.094	3.0062	2.8503	2.9930000000000003	2.9911	3.1388	2.6803	3.0735	3.1247	2.9759	2.9614	2.7987	3.0576	2.9577	2.7578	2.7707	3.2613
AQP6	2.52445	2.6045	2.7127999999999997	2.55445	2.4011	3.0319000000000003	2.80405	2.6266499999999997	2.5820499999999997	2.5849	2.48135	2.54275	2.62415	2.4650499999999997	2.7259	2.64005	2.6387	2.6201	2.64345	2.7155	2.4371	2.6598	2.65685	2.6885	2.771	2.8178	2.5632	2.6898	2.6555	2.63205	2.7127999999999997	2.5771499999999996	2.6507	2.7792000000000003	2.4062	2.6091499999999996	2.7157	2.5175	2.85815	2.3934	2.6088500000000003	2.7872000000000003	2.60875	2.59735	2.57845	2.51825	2.51355	2.5162500000000003	2.7488
AQP7	3.0235000000000003	3.68405	3.9688	4.0952	4.04775	3.4042000000000003	4.556649999999999	3.9962999999999997	3.7337499999999997	3.53585	3.6755	3.4183	3.9064499999999995	3.2485999999999997	3.25805	4.0506	3.4398	3.34175	3.5663	3.7742	3.5086	3.65225	3.71955	3.4727499999999996	3.3558	4.2559000000000005	3.5317499999999997	3.6624	4.2816	4.14595	3.73905	3.28235	3.5321499999999997	3.9193	3.7967000000000004	3.5315	4.1688	3.2388000000000003	4.12005	3.6395	3.2402499999999996	4.0882000000000005	3.8004	3.3311	3.5165	3.9651	3.3962000000000003	3.5625	4.0308
AQP7 /// AQP7P1 /// AQP7P2 /// LOC100132938	4.5412	5.534	4.7403	6.4855	6.1496	5.9131	6.4073	6.0392	5.6977	5.6431	6.377999999999999	5.6173	6.1064	5.2935	5.6415	5.9639	4.6976	4.9129	5.7005	5.7149	5.3568	5.7393	5.7879	5.1651	4.71	6.2067	6.0291	5.8956	5.8112	5.667000000000001	5.3698	5.756	5.2508	5.9788	5.7967	5.3558	6.4082	4.6530000000000005	6.2322	5.6892	4.5077	6.335	5.9659	5.1437	5.1203	5.6093	4.9033	5.6215	6.2019
AQP8	10.4169	11.0768	10.6124	11.6323	11.6521	11.2478	11.5166	11.6379	11.3366	11.8997	12.1408	11.4284	11.7228	10.7149	11.6625	11.3804	10.2945	10.6885	11.0148	11.8929	11.2799	11.7554	11.1803	11.5483	10.5267	11.6819	11.5365	11.7432	12.0845	11.6048	11.7216	11.7246	11.895999999999999	11.6739	10.8979	11.4615	11.7545	10.6971	11.7863	10.9822	10.9726	11.8142	11.8892	11.9058	11.6069	11.2755	10.6045	11.5644	11.354000000000001
AQP9	2.8894	2.7256	2.7843	2.9949	3.2601	3.0108	3.2333	2.6961	2.8596	2.7133	2.8594	2.9428	2.8141	2.8568	2.9864	3.0989999999999998	2.7619	2.9861	2.8655	3.0562	2.5827	2.8213	2.8658	2.8148	2.7439999999999998	2.9707	2.8960000000000004	3.0513	2.722	2.7822	2.9657	2.6963	3.0848	2.909	3.1087	3.0714	2.949	2.737	2.9793	3.0791	2.7264	2.8716	3.1162	2.8336	2.7922	2.6825	2.695	3.0556	2.8593
AQPEP	2.2211	2.3084	2.4662	2.4055	2.5446	2.6681	2.5647	2.7698	2.448	2.7418	2.5827	2.5468	2.4156	2.4809	2.5193	2.5424	2.4814	2.4417	2.4994	2.327	2.2799	2.5029	2.2757	2.4943	2.3959	2.3788	2.3103	2.3935	2.2441	2.4872	2.365	2.6308	2.4738	2.5306	2.4148	2.5646	2.4004	2.3632	2.5514	2.4904	2.4871	2.4123	2.4697	2.4253	2.2676	2.3890000000000002	2.6107	2.6965	2.411
AQR	6.1319	6.362500000000001	6.1045	6.1871	6.0151	6.2699	5.95445	6.4003499999999995	6.4663	6.30835	6.3668499999999995	6.272	6.14575	6.1625	6.51515	6.30775	6.1884	6.129849999999999	6.00855	5.961449999999999	6.3321000000000005	6.2334	5.93535	6.02395	6.176	5.94595	6.1708	6.21535	6.356	5.67115	6.16805	6.46425	6.591200000000001	6.096449999999999	6.0243	5.875249999999999	6.3451	6.3687000000000005	6.1948	6.3708	6.379049999999999	6.105	6.0722000000000005	5.91395	6.3443000000000005	5.9072	6.07535	5.959149999999999	6.16625
AR	2.44895	2.4646	2.6051	2.49425	2.52325	2.3865499999999997	2.7401999999999997	2.54055	2.3611500000000003	2.5564999999999998	2.4568000000000003	2.3179	2.6784999999999997	2.4111	2.26995	2.792	3.0505500000000003	2.34125	2.74025	2.47205	2.32085	2.4418499999999996	2.90565	2.5809499999999996	2.4471499999999997	2.89805	2.3826	2.6488	2.3493	2.68215	2.3526	2.4123	2.3665000000000003	2.4528	2.4832	2.4579	2.6572500000000003	2.4593499999999997	2.3992	2.4009	2.29885	2.40855	2.46735	2.30225	2.26875	2.4578499999999996	2.3089000000000004	2.59145	2.4547499999999998
ARAF	4.7187	5.1478	4.934	5.5336	5.25	4.7808	5.0819	4.7147	4.6138	4.5295	4.3114	4.919	5.2822	4.36	4.1759	4.9558	4.894	4.2913	5.1205	4.7331	4.7714	4.4835	4.9565	5.2654	5.1557	5.332000000000001	5.0672	4.4061	5.0464	5.2414	5.3769	4.458	4.7297	4.6871	5.3097	4.8902	4.8483	4.9906	5.3998	4.8731	5.1434	4.6756	5.1433	4.9845	4.8937	4.8488	4.9247	4.9912	5.1745
ARAP1	5.0969999999999995	5.180199999999999	5.3767	5.3824000000000005	5.0215	5.1866	5.112399999999999	4.89955	4.991899999999999	4.7255	5.2355	4.86375	5.39255	4.7984	5.1257	5.2734000000000005	5.06105	4.7372	5.235950000000001	5.038349999999999	4.9891000000000005	4.893599999999999	5.01815	5.52865	5.24595	4.5236	5.090199999999999	4.80605	5.0317	5.478	5.1067	4.6979	5.2402999999999995	4.88175	5.1411999999999995	4.46525	5.2024	4.8278	5.45845	5.09595	5.0927	5.04125	5.3763000000000005	5.45615	4.6972000000000005	5.16205	4.94295	5.31345	4.8418
ARAP2	5.94975	5.5594	5.3675999999999995	5.61035	5.67645	6.645899999999999	5.70655	5.93515	5.8729499999999994	5.82735	6.31035	6.01805	5.8912	5.49295	5.92825	6.0607500000000005	5.84825	6.647349999999999	6.04155	5.623099999999999	5.7841000000000005	5.8692	5.6379	5.99865	5.82855	5.9578500000000005	5.71835	6.764049999999999	5.6541	5.58755	5.5314499999999995	6.04645	5.399649999999999	5.78485	5.8911	5.45265	5.6030999999999995	5.34635	5.9711	6.13725	6.1342	5.988849999999999	5.827450000000001	5.70655	5.638999999999999	5.65275	5.9135	5.4704999999999995	5.76345
ARAP3	3.42665	3.0336499999999997	3.3044000000000002	3.2142	3.4620499999999996	3.2788	3.2928999999999995	3.1934	3.21765	3.3828	3.04155	3.0023	3.2975000000000003	3.5031999999999996	3.43815	3.1159499999999998	3.0953999999999997	3.2079	3.2716	3.3789	3.29425	3.0092499999999998	3.1885	3.3652499999999996	3.4308	2.9412000000000003	3.362	3.0096	3.0358	3.4067	3.3189	3.1502499999999998	3.1728500000000004	3.4114	2.9951	3.2055	3.53435	3.3994	3.42095	3.4497	3.13335	2.82285	3.4579	3.02365	3.41815	2.83555	3.2988	3.00535	2.95225
ARC	2.3463	2.2547	2.9346	2.3925	2.1027	2.5559	2.4128	2.3766	2.6464	2.3744	2.742	2.7635	2.3801	2.1919	2.4079	2.5369	2.3379	2.3145	2.2518	2.1785	2.1877	2.415	3.0005	2.4591	2.3296	2.4594	2.1776	2.5892	2.1611	2.8557	2.3134	2.3832	2.6483	2.7005	2.5911	2.5144	2.4281	2.4099	2.0561	2.2641	2.2583	2.2129	2.5615	2.1607	2.6685	2.204	2.7331	2.3904	2.5494
ARCN1	4.2196	4.8602	4.51	4.9762	4.7678	4.3501	4.5546	4.7518	4.4529	5.023	4.4448	4.8145	4.861000000000001	4.2974	4.14	4.4362	4.4425	4.0624	4.7669	4.5827	4.4656	4.7	4.463	4.7732	4.6756	4.3294	4.303	4.2034	4.2958	4.7371	4.9198	4.6963	4.7479	4.4669	4.3295	4.6241	4.9658	4.5949	4.3414	4.4542	4.2133	4.2575	4.7841	4.4784	4.9910000000000005	4.6092	4.4719999999999995	4.7534	4.7568
AREG	5.391	5.0387	6.3	5.1885	6.1927	4.4213	4.6957	5.2313	5.9538	5.6208	4.8624	6.5920000000000005	5.6712	6.9767	5.7431	4.8229	5.4639999999999995	4.5432	6.593	5.4673	5.5545	5.6549	6.2224	5.6514	6.506	5.6812	4.7614	5.7579	5.53	5.7218	4.9483	5.5682	4.9335	5.3645	5.9487	6.3937	5.3265	5.8528	5.2743	5.7754	5.0441	5.6248	4.9475	5.8532	5.3254	5.3665	6.6708	5.8231	5.3858
ARF1	10.15745	9.97525	10.36555	10.449	10.27365	10.0832	10.3994	10.28515	9.6898	10.22005	9.8945	9.9744	10.38065	10.0143	9.968250000000001	10.22015	10.09625	10.0634	10.5292	9.89555	10.32485	10.134599999999999	10.27705	10.5775	10.037849999999999	9.88565	10.16545	9.88825	10.174	10.4117	10.2789	9.7442	10.264949999999999	10.1065	10.4059	10.165700000000001	10.353200000000001	10.2096	10.19655	10.12305	10.182300000000001	10.17515	10.12715	10.353200000000001	10.05945	10.4295	10.22475	10.3782	10.6168
ARF3	7.88105	7.9399999999999995	7.690250000000001	8.360299999999999	8.03295	7.8039000000000005	8.14235	8.383	7.75595	8.15135	7.86085	7.9841999999999995	8.16475	7.49475	7.42775	8.00575	8.0887	7.66455	8.12055	7.9899000000000004	8.25825	8.187149999999999	8.394	8.013349999999999	7.4439	7.9894	8.0125	7.765499999999999	7.9275	8.1844	8.18535	7.99855	7.75075	7.97375	8.00305	7.500350000000001	8.28045	7.49	8.1583	7.7696000000000005	7.4336	8.0668	8.04955	7.7916	8.06795	8.137450000000001	7.33425	7.8708	8.3844
ARF4	10.536249999999999	10.534600000000001	10.5313	10.12165	10.454	9.5759	10.16245	10.2224	10.2729	9.6898	9.76775	10.565249999999999	10.24025	10.7991	9.9841	10.225950000000001	10.3292	9.917200000000001	10.4497	10.5322	10.02065	10.33775	10.38855	10.109449999999999	10.8559	10.018049999999999	10.1903	9.905449999999998	10.2619	9.80355	10.31125	10.2208	10.1965	10.47915	9.963999999999999	10.650500000000001	9.932400000000001	10.61515	10.289349999999999	10.27845	10.26365	10.2468	10.180700000000002	10.06445	10.23735	10.483699999999999	10.9158	10.4997	10.38725
ARF5	7.9639500000000005	8.104	8.2909	8.554549999999999	8.30495	7.82505	8.3375	8.20015	7.8694500000000005	8.10005	7.92685	7.952400000000001	8.40555	8.105450000000001	7.87335	8.2135	8.0573	7.90015	8.24075	8.119250000000001	8.03185	8.245249999999999	8.30685	8.33525	8.0585	7.9216999999999995	8.099499999999999	7.761699999999999	8.2578	8.481	8.2162	7.906549999999999	8.1238	8.21685	8.38805	8.2909	8.3751	8.0149	8.3157	8.0881	8.34495	8.1176	8.14705	8.49945	8.05995	8.5928	8.24785	8.46725	8.57395
ARF6	9.613	9.691	9.2283	9.5113	9.5427	9.6891	9.6079	9.8193	9.602	9.2412	9.8727	9.4872	9.9106	9.4277	9.3175	9.6654	9.61	10.0559	9.833	9.9927	9.7897	9.9589	9.9119	9.6309	9.5466	9.6662	9.7553	9.8374	9.4426	9.7899	9.6828	9.7718	9.8272	9.647	9.4398	9.3581	9.7026	9.6215	9.6045	9.6108	9.5182	9.5036	9.7909	9.6852	9.6486	9.7187	9.4747	9.7177	9.8089
ARFGAP1	4.5805	4.6119	5.5551	4.5958	4.4769	4.212	4.9949	4.2984	4.1702	4.9001	4.2951	4.4825	4.4983	4.7999	4.5117	4.5782	4.8357	4.5056	4.6913	4.5751	4.6433	4.4629	4.4212	4.6483	4.5661	4.3189	4.7452	4.7074	4.6018	4.5618	4.4847	4.2181	4.69	4.3251	4.5454	4.4384	4.4945	4.5185	4.6664	4.8077	4.053	4.8612	4.442	4.3928	4.1532	4.0412	4.8297	4.4771	4.7989
ARFGAP2	4.2951	4.2761	3.75715	4.1062	4.084300000000001	3.9563	4.2608	4.33525	3.75385	3.8445	3.42115	4.053	4.0281	4.1813	3.7177499999999997	4.3963	4.3274	3.43915	4.257949999999999	4.05655	4.4406	4.4148	4.40715	4.42555	4.1973	3.7369	3.93865	3.75195	4.1207	4.1681	4.2082	3.8762	4.0641	4.41165	4.1204	3.8686	4.13535	4.00395	4.3658	4.0588	4.19715	4.2801	4.0382	4.61435	3.9627999999999997	4.55565	3.9543999999999997	4.1099499999999995	4.06825
ARFGAP3	6.0735	5.783799999999999	5.55795	5.35525	5.69265	5.11645	4.93605	5.31925	5.4256	4.76995	5.0575	5.93295	5.56845	6.237	4.776350000000001	5.23495	5.5514	4.9922	5.4342500000000005	5.33855	5.063	5.390750000000001	5.3284	5.34255	5.8445	5.060700000000001	5.2987	5.0478000000000005	5.7887	4.6648499999999995	5.24255	5.5591	5.4058	5.4395999999999995	5.5676499999999995	6.2835	5.45765	6.0998	5.3134	5.90855	5.57235	5.1233	5.2851	5.54225	5.2761	5.515000000000001	6.08655	6.01135	5.587949999999999
ARFGEF1	7.110049999999999	7.3314	6.648149999999999	7.01455	7.15225	6.99705	6.94125	7.0571	7.2948	7.19365	7.2377	7.46945	7.186	6.891	7.0836500000000004	7.1604	7.2098	7.14095	7.389	7.3742	7.21605	7.4029	7.15775	7.097099999999999	7.2138	6.9573	7.30825	7.2532499999999995	7.2178	6.85905	7.2479	7.5312	7.3101	7.21275	7.128	6.77285	7.3137	7.22905	7.15615	7.3538499999999996	7.2677	7.193849999999999	7.14195	6.8785	7.42845	7.1987000000000005	6.966200000000001	6.89705	7.3246
ARFGEF2	6.401350000000001	6.4065	6.1876999999999995	6.45465	6.32695	6.8499	6.593349999999999	6.69445	6.1368	6.4041	6.61715	6.4924	6.09675	6.41425	6.69145	6.5998	6.18375	6.7696	6.6506	6.43905	6.6335	6.3256	6.39215	6.37355	6.48905	6.4772	6.6523	6.7208	6.2954	6.126650000000001	6.434800000000001	6.6122	6.58425	6.611800000000001	6.3988000000000005	6.118449999999999	6.3084999999999996	6.56165	6.43815	6.4795	6.4403500000000005	6.553100000000001	6.262700000000001	6.16705	6.5898	6.24995	6.6097	6.17115	6.64995
ARFIP1	6.161899999999999	6.63025	5.3895	5.50225	6.08975	5.1258	6.07955	6.1325	6.1219	6.25465	5.87205	6.12265	5.58475	5.988250000000001	5.1171500000000005	6.5608	6.7034	6.10205	5.96835	6.4434000000000005	6.26745	6.49045	6.6122499999999995	5.94435	6.21585	6.26135	5.73595	6.0722000000000005	6.2134	5.46915	6.006500000000001	6.288399999999999	6.3225	6.761	5.56995	6.22425	5.70825	6.1888000000000005	5.9678	5.7561	5.8022	6.2947	6.48535	6.29805	6.2305	6.7195	5.86925	6.0326	5.75545
ARFIP2	5.3839999999999995	5.3882	6.087000000000001	5.8456	5.5337	5.3977	5.8722	5.9484	5.3525	5.3054	5.4108	5.1937	5.7874	5.2974	5.3034	5.4884	5.5966	5.496	5.7338	5.6583	5.361000000000001	5.5122	5.9139	5.8338	5.4015	5.242000000000001	5.6639	5.0360000000000005	5.7492	5.744	5.7101	5.4193	5.5995	5.3402	5.6621	5.5693	5.7338	5.644	5.3441	5.1838	5.9038	5.3868	5.582000000000001	5.6682	5.2397	5.5956	5.6383	5.8665	5.8849
ARFRP1	4.0138	4.3858	4.423	4.6542	4.1723	3.4632	4.5409	4.0664	3.7552	4.1594	3.6714	3.8998	4.3897	3.779	3.4299	4.0777	4.0768	3.4642	4.1674	4.2218	4.3932	3.8162	4.4538	4.7543	3.9086	4.0309	4.1029	3.7027	4.2659	3.8993	4.2792	3.6163	4.1171	4.613	4.0642	3.775	4.3174	4.2326	4.1085	4.1235	4.0447	4.0262	4.1422	4.4145	4.1072	5.0493	3.5994	4.4127	4.4635
ARG1	2.238	2.0874	2.0815	2.1167	2.2439	2.3917	2.9612	2.3742	1.9582	2.2874	2.2638	2.4248	2.1676	2.3283	2.3261	2.0373	2.1673	2.4404	2.4593	2.3	2.1389	2.7588	2.2369	2.0937	2.5886	2.2056	2.2888	2.2321	2.0434	2.123	2.327	2.4345	1.9148	2.1991	2.1624	2.7311	2.2997	2.5699	2.1833	1.9923	2.1205	2.1321	2.1089	2.0749	2.487	2.4351	2.6487	2.0953	2.0573
ARG2	3.24915	3.25555	3.2815000000000003	4.2507	5.11425	4.66655	4.6034500000000005	5.41925	4.02745	4.3343	4.3645	3.8009000000000004	4.5421	3.7517	3.24155	4.8632	7.4129000000000005	5.32725	5.46865	3.7962999999999996	4.74145	5.32555	5.9333	4.5678	3.3175	5.19485	3.29915	4.05225	4.786	5.7606	4.07265	4.594950000000001	3.6177	3.6757	5.135	3.4457500000000003	5.68275	4.35385	3.60285	3.9556500000000003	3.8470500000000003	4.73445	4.8306000000000004	3.70715	4.46275	4.609249999999999	3.9780499999999996	6.29175	5.6773
ARGFX	2.2899	2.0204	1.9411	2.1877	1.9515	2.0895	1.9896	2.0863	1.9498	2.003	2.36	2.0541	1.9942	1.8855	2.3374	2.1317	2.0837	1.9242	2.0193	2.041	2.1488	2.024	1.9715	1.9442	2.2111	2.0343	2.1722	2.0624	2.4419999999999997	2.2099	2.0379	2.1511	2.1245	2.1384	1.8608	2.0501	1.6776	2.2797	2.1471	2.3452	1.9578	2.1764	1.9232	2.0135	2.0661	2.0422	1.9153	1.871	1.9115
ARGLU1	6.4314	5.9156	7.4014	5.8799	6.5582	6.5638	6.4549	6.1486	5.7351	6.9568	6.8604	6.093999999999999	5.9905	6.7941	6.4012	6.7202	6.2122	6.545	6.4721	5.7243	7.0767	6.8226	6.7107	6.2984	6.5183	6.1169	6.8551	6.5511	6.5194	6.49	6.167000000000001	7.2172	6.2828	6.5754	6.3264	6.8087	5.9494	6.4528	6.6356	6.24	6.4652	6.2798	6.7313	6.7252	5.8722	5.7811	6.2294	6.4087	6.5037
ARHGAP1	5.4764	5.2249	5.25255	5.6022	5.32645	5.39795	5.2917499999999995	5.3972	5.1913	5.6163	5.26725	5.3123	5.1231	4.80175	5.2088	5.2279	5.16835	4.8255	5.3119	5.01445	5.4135	5.11505	4.9962	5.42955	4.83465	5.6942	5.225350000000001	4.82135	5.15885	5.0784	5.2747	5.0992	5.041	5.17765	5.4307	5.035	5.4529000000000005	5.129	5.29325	5.18935	5.13335	5.2532	5.060499999999999	5.0379000000000005	5.4799500000000005	5.23845	5.2564	5.1175999999999995	5.55935
ARHGAP10	3.3181	3.5385	3.6056	3.6812	3.5016	3.9417	3.7445	3.2901	3.9532	3.1289	3.6797	3.2809	3.6583	3.5039999999999996	3.8427	3.1738	3.7383	3.0591	3.8821	3.8226	3.0603	3.5895	2.9093	3.7469	3.3221	3.1506	3.3069	3.7662	3.5983	4.1108	3.9442	3.513	3.5781	3.6749	3.8166	3.6833	3.6895	3.3925	3.5461	3.4663	3.7861	3.2955	3.4891	3.4844	3.5107	3.5635	3.9296	4.0451	3.7645
ARHGAP11A	4.52215	3.5396	2.7775499999999997	3.5749	3.3510999999999997	3.4093	3.06555	3.41215	3.1065500000000004	3.132	3.1557	3.2354000000000003	3.1845	3.29235	3.4846000000000004	3.4326	3.38295	4.16435	3.53285	3.18315	3.4391499999999997	3.2065	3.32585	3.33005	3.0090500000000002	3.07005	3.614	3.05175	3.54075	3.11665	3.4101999999999997	3.3291500000000003	3.3051500000000003	3.1218	3.22965	3.4979500000000003	3.6326	3.3984	3.08885	2.94515	3.11145	3.15715	3.3886000000000003	3.3956	3.15405	3.19705	3.3926	3.4972000000000003	3.58045
ARHGAP11A /// ARHGAP11B	3.3955	3.11	2.9897	2.8035	2.8496	3.0788	3.3348	3.2426	3.053	3.1388	2.9905	3.0605	2.8329	3.0153	2.7593	3.1431	3.0419	3.0615	3.1213	2.9594	3.2316	3.2155	3.221	3.0866	2.8063	2.8154	3.1774	2.5316	3.1584	2.9781	2.7124	2.957	3.3826	2.6758	2.7393	3.3904	3.3982	3.0403	2.763	2.782	3.0628	3.2119	3.4330000000000003	3.0018	2.4689	2.9217	3.1386	3.1177	2.9330000000000003
ARHGAP12	5.2576	5.6147	4.9239999999999995	4.34675	4.9429	4.96485	5.126250000000001	5.0096	5.05715	5.32045	5.36675	5.3147	4.7136499999999995	5.1263000000000005	5.4479500000000005	5.46405	5.43545	5.45165	5.1264	5.6117	5.3027999999999995	5.2002500000000005	5.1167	5.15795	5.3134999999999994	5.4608	5.3522	5.7166999999999994	5.5506	4.4173	4.9981	5.4773	5.498749999999999	5.0085999999999995	4.6301	5.47245	4.8244	5.2773	4.579000000000001	5.2667	4.66375	5.4013	5.0493500000000004	4.94805	5.13935	5.12195	5.29305	4.7366	5.31445
ARHGAP15	4.1445	3.63445	3.86665	4.45105	4.16325	3.9328	3.8043500000000003	4.1896	4.98345	3.95315	3.8191	3.9328000000000003	4.3475	4.24625	3.7943	3.8165	3.89295	4.2634	4.1919	3.9983500000000003	4.07615	4.10535	3.69415	4.22085	3.75555	4.1023499999999995	4.44205	3.77975	4.2688500000000005	3.7797	3.7355	3.92065	3.5386	3.67635	4.05195	3.76885	4.06565	3.9686500000000002	4.0896	4.0289	4.19025	3.9316000000000004	4.37185	5.26535	4.06775	4.9951	3.5693	4.919449999999999	3.48115
ARHGAP17	5.784	5.6578	5.7621	5.9736	6.1828	5.8359	6.0605	6.5422	5.9451	5.3151	5.765	5.5424	5.8223	5.7715	5.6674	5.7559	5.6313	5.926	5.9071	5.4329	6.1486	6.1118	6.07	6.4694	5.2048	5.9752	6.081	5.8041	6.2021	5.7188	6.0892	6.2822	5.975	5.891	5.9284	5.6849	6.1717	5.7494	5.972	5.9626	5.8446	6.0149	5.7429	5.6698	5.7795	5.5520000000000005	5.7504	5.6304	6.2288
ARHGAP18	7.5348	7.7895	6.6352	7.2588	7.4391	6.9927	7.3059	7.4014	7.6582	7.7151	7.696000000000001	7.7557	7.5628	6.8535	7.147	7.7149	7.6036	6.7707	7.5139	7.8807	7.6702	7.585	7.8429	7.6384	7.1567	7.4319	7.3672	6.9657	7.8331	7.3823	7.4616	7.6451	7.9131	7.6321	7.2317	7.0184	7.5236	7.1904	7.5852	7.5784	7.5583	7.5167	7.7276	7.5986	7.76	7.9374	7.087000000000001	7.5726	7.1401
ARHGAP19	3.1411	3.3604	3.1187	2.9032	2.9558	2.9575	3.2948	3.2901	2.875	3.3672	2.5512	3.2066	2.8656	2.9915	2.7025	3.1846	3.4265	2.7213	3.1105	3.0837	2.8413	2.6569	3.0868	3.1676	3.1034	3.0951	2.8821	3.1878	2.8718	3.0727	3.1272	3.1782	3.2513	3.111	2.9411	3.195	3.1004	2.9158	3.0624	3.052	3.0846	3.3160000000000003	3.1119	2.8225	2.7366	3.0453	2.8707	3.3386	3.0238
ARHGAP20	2.6553	2.6036	2.83955	2.6872499999999997	2.79805	2.9445	3.1187	2.6773	2.9258499999999996	2.5096499999999997	3.1660000000000004	2.7186	3.1343	2.5125	2.88635	2.6681	2.5663	3.72505	2.6844	3.0215500000000004	2.65415	3.63455	2.68585	2.3452	2.80015	3.3720499999999998	2.4807	3.1094	2.59795	3.32485	2.4931	2.6144	2.7674	2.5780000000000003	3.05555	2.5637999999999996	3.0735	2.42495	3.1423	2.78255	2.5345500000000003	2.8577500000000002	2.91345	2.60655	2.672	2.68415	2.9886	2.88955	2.65465
ARHGAP21	5.1764	5.8451	4.88215	5.15885	5.2606	4.65945	5.2298	5.6389	5.30805	5.9693	5.41735	5.58735	5.00715	4.8519000000000005	4.5207	5.7024	5.8126	4.8512	5.3939	5.4856	5.6366	5.59435	6.04025	5.31485	5.3486	5.2440999999999995	5.3424499999999995	5.04875	5.4754000000000005	4.81615	4.89195	6.0703	5.4003	5.37925	5.47055	5.09115	5.209849999999999	5.47175	5.3543	5.610799999999999	5.55575	5.47275	5.696899999999999	5.35295	5.49285	5.25615	5.33035	5.483499999999999	5.61095
ARHGAP22	2.4915	2.4845	2.4989	2.8017	2.6958	2.9945	2.8056	2.7632	3.1955	2.5138	2.6227	2.5544	3.0018	2.8277	2.9382	2.6453	2.8222	2.6461	2.7714	2.3031	2.7271	2.4395	2.7229	2.8956	2.8128	2.4088	2.8269	2.995	2.4072	3.5138	2.8739	2.6182	2.7994	2.6485	2.5155	2.4068	2.5993	2.6646	3.1253	2.5907	2.9624	2.9511	3.1937	2.9668	2.5262	2.4561	2.5705	2.752	2.2843
ARHGAP23	2.7323500000000003	2.8215500000000002	3.3028	2.70885	3.2213000000000003	3.1177	3.29755	2.92725	2.9131	2.7708500000000003	2.6717500000000003	2.7916	2.9583000000000004	3.4280999999999997	2.97925	2.55	2.9480500000000003	3.3128	2.6519	2.83665	3.15375	2.8091	2.6506	2.9863	3.143	2.4306	2.86865	3.02285	3.15495	3.30865	3.1738	2.9219	2.7215	2.5078	2.9664	3.32435	2.8977000000000004	3.0623	2.64975	3.3032	2.9599	2.6862500000000002	2.93295	3.0224	2.76525	2.9913999999999996	3.1203	3.15985	2.7383
ARHGAP24	2.6406	2.4786	2.6861	2.784	2.998	2.8073	2.8683	2.8066	2.9555	2.5812	2.4788	2.5522	2.8408	2.8053	3.0445	2.9014	2.8386	3.4441	2.8219	2.8967	2.911	2.8255	2.6396	2.4098	2.8383	2.9161	2.945	2.9896	2.9499	2.773	2.6726	2.7162	2.8313	3.1239	2.7211	2.8958	2.5379	3.0734	2.7365	2.8561	3.0289	2.6438	2.7518	2.7422	2.6651	2.6216	2.9661	2.7697	3.0114
ARHGAP25	2.6698	2.9385	2.5411	2.8348	2.9351	2.7812	2.8433	2.6064	2.9273	2.7597	2.6208	2.4887	2.8576	2.6579	2.7631	2.742	2.7085	2.7396	2.8587	2.8304	2.7030000000000003	2.6611	2.9253	2.5278	2.7851	2.822	2.6499	2.8959	2.7467	2.8938	2.7926	2.5839999999999996	2.8276	2.7054	2.9703	2.7552	2.7760000000000002	2.7798	2.5091	2.7914	2.8818	2.7602	2.9560000000000004	2.7447	2.5085	2.6792	2.5741	2.9779	2.5755
ARHGAP26	6.3609	6.6392500000000005	6.600849999999999	6.3969000000000005	6.2371	6.6433	6.29515	6.6638	6.53285	6.7094000000000005	6.63915	6.84385	6.478400000000001	6.4191	6.77495	6.65125	6.41795	6.4333	6.386150000000001	6.49435	6.4939	6.6015999999999995	6.28055	6.30475	6.50675	6.462999999999999	6.3213	6.60735	6.6572	6.454000000000001	6.52955	6.74355	6.3756	6.4078	6.30655	6.20275	6.46235	6.4794	6.5523	6.2272	6.31385	6.69295	6.7008	6.107150000000001	6.6337	6.377549999999999	6.6135	6.032349999999999	6.5145
ARHGAP27	4.018	3.7689	3.343	4.2002	3.8482	4.0156	3.8136	3.6609	4.3136	4.3792	3.7283	4.0273	4.1716	3.5221	3.7742	3.8249	3.7986	3.3959	4.0637	4.3062	3.6671	4.4773	3.9519	3.9406	3.6835	3.8308	4.252	3.61	3.6336	4.0623	3.9465	3.6606	4.2194	3.7792	3.7949	3.4733	4.4747	3.7017	4.2374	3.6627	4.1484	4.2851	3.6736	3.7401	4.0978	4.0736	3.8234	4.0957	4.3555
ARHGAP28	2.7557	2.456	2.2351	2.3123	2.4086	2.4011	2.1772	2.5025	2.3444	2.2636	2.4549	2.2298	2.0337	2.3998	2.4471	2.2601	2.2383	2.3758	2.2167	2.2138	2.2649	2.254	2.2287	2.2976	2.4792	2.4992	2.3028	2.1329	2.4204	2.7525	2.1908	2.1828	2.233	2.4063	2.3874	2.177	2.3104	2.205	2.1387	2.2205	2.2186	2.1424	2.4289	2.2813	2.1791	2.3417	2.1652	2.2236	2.3503
[truncated: 19,105 more rows]
[truncated: 197 more columns]
