# Supplementary material for: Effective prediction of potential ferroptosis critical genes in clinical colorectal cancer
Source: Front Oncol. 2022 Oct 17;12:1033044. doi: 10.3389/fonc.2022.1033044 (PMC9619366; doi:10.3389/fonc.2022.1033044)
Supplement: Supplementary Figure 2 — (A-D) grouping cluster analysis plot of dataset. (E-H) sample cluster analysis plot of dataset. [file DataSheet_1.zip › Figure 2&Supplement Figure 1 2&Table 1/Figure 2 B&F+Supplement Figure 2 B&F/Normal-Tumor-deg.txt]

	logFC	AveExpr	t	P.Value	adj.P.Val	B
ETV4	-3.21036224489796	4.64305162601626	-39.4635128710039	2.82072016007728e-108	5.65103076869882e-104	236.733142463159
GUCA2B	6.54731632653061	7.80459308943089	39.027026849095	2.97692170605257e-107	2.98198247295286e-103	234.393624359117
UGP2	1.6113387755102	11.5068796747967	38.939259020342	4.79240449074871e-107	3.20036771892199e-103	233.920856273357
CA7	4.651	5.53489105691057	37.5159175200934	1.20686605962364e-103	6.044588659625e-100	226.142530938048
CDH3	-3.03265867346939	4.64802398373984	-36.7013805377564	1.17280986149828e-101	4.34362569705894e-98	221.594877499141
FOXQ1	-5.16854846938775	5.01847906504065	-36.6830794461751	1.30087621954446e-101	4.34362569705894e-98	221.491879066889
GTF2IRD1	-2.37282346938775	5.54157642276423	-36.3524789089097	8.51094018694167e-101	2.43583108150271e-97	219.62498427021
KIAA1199	-2.55295306122449	4.01646341463415	-36.3076731342011	1.09882070702058e-100	2.75172175555629e-97	219.371048583255
TMIGD1	6.92871530612245	7.3488325203252	36.2478596962121	1.54591393812012e-100	3.44120442625538e-97	219.03171442406
AQP8	6.61665816326531	7.98717195121951	35.5670105297731	7.73929679234026e-99	1.55049071937745e-95	215.141302939784
SLC4A4	4.39645714285714	5.59761097560976	34.9824011855756	2.32085973092135e-97	4.22691853175258e-94	211.759569202798
OTOP2	4.57151275510204	5.53096666666667	34.8292874749485	5.69116167697956e-97	9.50139441971738e-94	210.867498373164
CLDN1	-3.13783877551021	4.33978739837398	-33.4212933051816	2.46270237080986e-93	3.79521379206191e-90	202.538253168413
PPM1H	-2.57283979591837	5.06210528455285	-33.2432685604272	7.21434465247309e-93	1.0323727197689e-89	201.468720901023
CA1	7.01509489795918	8.04136463414634	32.6049726370338	3.50755161969908e-91	4.68468594327009e-88	197.603247690886
ADH1B	5.02460102040816	6.23630487804878	32.4554122074063	8.77493887573651e-91	1.09873203397816e-87	196.690524419082
ABCG2	3.90059846938775	5.60621991869919	32.2462807878224	3.17708794503175e-90	3.74410469945682e-87	195.409773690658
TMEM100	3.42711530612245	5.0410837398374	31.8381731314099	3.9715163201616e-89	4.42029766433986e-86	192.895335645405
BEST4	4.16730306122449	5.81480894308943	31.7064987481783	9.0098155144179e-89	9.50013915872885e-86	192.079773385619
ASCL2	-3.63131836734694	7.19736016260163	-31.5656505210526	2.16899949494399e-88	2.1726867940854e-85	191.205064907325
GLTP	1.57845102040816	7.99635508130081	31.4894554022139	3.49216844777472e-88	3.33152869917709e-85	190.730867092695
HIGD1A	2.44103673469387	8.35824308943089	31.4274142070159	5.14912178106691e-88	4.68897753463157e-85	190.344234269295
MTHFD1L	-2.68296836734694	5.50680548780488	-31.2216741917804	1.87244249364256e-87	1.63097882250587e-84	189.058732188239
TMEM206	-1.8733556122449	5.60500325203252	-30.9113292277631	1.32541512986486e-86	1.10639027965469e-83	187.109849578135
C2orf88	4.32465969387755	7.33883943089431	30.7943858091605	2.77933718179508e-86	2.2272496440033e-83	186.372411946698
NONO	-1.14299744897959	9.12573495934959	-30.6051080876706	9.24651369775504e-86	7.12479443926248e-83	185.175272764224
GUCA2A	6.04771632653061	9.99516544715447	30.5681785575051	1.1696407224658e-85	8.67873416069623e-83	184.941186893252
AHCY	-1.84148979591837	8.77371056910569	-30.4522009313362	2.4495636229315e-85	1.75266277220749e-82	184.204942606584
EPB41L3	2.46666224489796	4.90375650406504	30.2938923891062	6.73680106241537e-85	4.65396801670447e-82	183.197290198648
NKRF	-1.7942306122449	6.15378699186992	-30.2600904812088	8.36448628369298e-85	5.58580394025017e-82	182.981735004362
ENC1	-1.84263724489796	7.63240569105691	-30.1855279260424	1.34888268724929e-84	8.71726314721041e-82	182.505747715366
NFE2L3	-2.66960204081633	5.74614004065041	-30.0095113920383	4.17896552902075e-84	2.61629360651255e-81	181.379367564957
CLEC3B	4.0196887755102	6.65664308943089	29.8057150741783	1.55502963980552e-83	9.4404435769284e-81	180.070402028279
RUNDC3B	2.76957397959184	5.5575987804878	29.4527222855711	1.53269869919927e-82	9.03120168816419e-80	177.790898491063
TSPAN7	2.75712244897959	6.29025731707317	29.3180040183278	3.68528952964599e-82	2.10945972676936e-79	176.916824823351
HPGD	3.84843265306122	7.75374776422764	29.1719900828197	9.56176154148325e-82	5.32112029783543e-79	175.966892742909
DNAJC2	-1.33925816326531	8.2876	-29.093365160196	1.59948090934191e-81	8.66054068587996e-79	175.454268751106
SOX4	-1.96389897959184	8.73534308943089	-29.0120747868037	2.72487272040191e-81	1.43658158106663e-78	174.923449416257
XPOT	-1.46546428571428	7.93586178861789	-28.9924328644063	3.09959024448516e-81	1.59223566559015e-78	174.795064644909
GREM2	3.27093673469388	4.57078333333333	28.948044715207	4.14800219960523e-81	2.07752690167228e-78	174.504753226225
TGIF2	-2.21727040816327	4.53283739837398	-28.9163557165942	5.1078503348337e-81	2.49587008800142e-78	174.297346242629
TNXA /// TNXB	3.33789489795918	4.98203455284553	28.8352156440958	8.70871697355385e-81	4.15405799638519e-78	173.765701726319
POLR1B	-1.28760663265306	5.14541849593496	-28.6762749892768	2.48246472695441e-80	1.15659763580941e-77	172.721889397776
C7orf68	-2.28890255102041	6.71574756097561	-28.6204998332238	3.58798462304816e-80	1.63367463495788e-77	172.354841564417
SLC7A5	-1.59571071428571	4.21927459349593	-28.5895374359074	4.40277002297328e-80	1.96011321422771e-77	172.15091326985
ARMC10	-1.32623775510204	7.72268780487805	-28.4113494573974	1.43289433454711e-79	6.24056632572105e-77	170.974956872968
MMP28	2.69678214285714	5.52528170731707	28.3086715127698	2.83341907357732e-79	1.20775995149038e-76	170.295508759374
SLCO4A1	-1.59806071428572	4.37435569105691	-28.1257333305967	9.57808258195321e-79	3.99765221764272e-76	169.081651807586
DKC1	-1.72715612244898	8.22427682926829	-27.9838590879627	2.47038266622068e-78	1.0100335986748e-75	168.137350901303
OSTBETA	4.23481989795919	7.3695737804878	27.8994857829493	4.34507154686383e-78	1.7409832673974e-75	167.574561294868
NOB1	-1.35214897959184	8.01293170731707	-27.7725650027342	1.01771443532406e-77	3.99782176417299e-75	166.726270404199
CA4	6.21160714285714	8.3875487804878	27.7116466314598	1.53232009587281e-77	5.9035578462915e-75	166.318389347047
C17orf91	2.18873979591837	6.47284674796748	27.6920769093551	1.74777402876034e-77	6.60658582871408e-75	166.18725970462
JUB	-2.24871734693877	3.40448658536585	-27.6430668506895	2.43033887782849e-77	9.01655723674369e-75	165.858647809565
PLCD1	2.32277244897959	6.62557276422764	27.6302498963374	2.64931040883225e-77	9.65023358737189e-75	165.772660007703
SFRP1	2.84855918367347	3.90404227642276	27.6078181952832	3.08124254092698e-77	1.10231451901663e-74	165.622117569455
PUS7	-1.71210357142857	5.48263841463415	-27.5852484708764	3.58715586553689e-77	1.26079088789765e-74	165.470584400762
SMPDL3A	2.79608571428571	9.27710487804878	27.5627168912849	4.17532960967298e-77	1.44221643793429e-74	165.319242863249
BMP3	2.22015357142857	3.51719695121951	27.5162438781634	5.71196331721987e-77	1.93955039147767e-74	165.006886517619
GNA11	1.66838979591837	9.58662337398374	27.4650991478435	8.06672679436212e-77	2.69348007663751e-74	164.66281362089
ATP11A	-1.45319183673469	4.20998902439024	-27.3909292659325	1.33153588697298e-76	4.37311310813388e-74	164.163250629324
CWH43	3.8481193877551	5.34090528455285	27.2372342767676	3.76995171962714e-76	1.21818085082274e-73	163.125832212225
C2orf40	4.29763673469388	5.04208699186992	27.2188513704709	4.27053480441234e-76	1.35803006780312e-73	163.001549516636
EDN3	3.42812806122449	5.64019817073171	27.216424725162	4.34141477457724e-76	1.35899849365438e-73	162.985140307767
PKIB	4.54027142857143	7.86217195121951	27.1937572155721	5.06321535278202e-76	1.56056086734823e-73	162.831824319013
LDHD	3.29798163265306	6.10283211382114	27.1870839947811	5.29780483789559e-76	1.60812457761213e-73	162.786676298363
CDKN2B	3.44100408163265	6.66591422764228	27.1264379704237	7.99767643298389e-76	2.39142462176715e-73	162.376113305784
SPPL2A	1.86470408163266	9.6162325203252	27.1016644849101	9.46428816415567e-76	2.78834631001022e-73	162.208266797848
C11orf86	3.86681122448979	5.74588089430894	27.0817457357071	1.08369391915742e-75	3.14648173571012e-73	162.073255819466
CCL14 /// CCL14-CCL15 /// CCL15	2.47694183673469	6.35301951219512	26.9940410579982	1.96856785054912e-75	5.63404118827157e-73	161.478186839434
ACADS	2.37930153061225	6.48002906504065	26.9474866329613	2.70352310019737e-75	7.62850447737382e-73	161.161922150252
MS4A12	6.60750714285714	9.09016707317073	26.941221480224	2.82150678945898e-75	7.85084264166961e-73	161.119339205725
PDX1	-1.5075637755102	3.3086918699187	-26.8176617962733	6.55809404141335e-75	1.79979254829692e-72	160.278511487267
ZG16	5.02658724489796	7.81076280487805	26.7841599248893	8.24591323707361e-75	2.23241386204774e-72	160.050196199738
TGFBI	-3.18609081632653	8.16743861788618	-26.7718833885485	8.96811105598782e-75	2.39556182527547e-72	159.966495928005
FAM23A	2.92361326530612	6.28145447154472	26.767607747842	9.23425533487065e-75	2.43419830761577e-72	159.937340520329
TP53INP2	1.37287551020408	4.93668556910569	26.7173736115547	1.30226237239882e-74	3.38824991800493e-72	159.594622382098
WDR77	-1.5993193877551	6.37036422764228	-26.6854067596203	1.62097474381658e-74	4.16341128431043e-72	159.376364518378
CSE1L	-1.77286632653061	8.06172682926829	-26.6818709927868	1.66071829608147e-74	4.21149751186027e-72	159.352215643681
GRAMD3	1.73297857142857	5.85342886178862	26.6799898119977	1.68226029803267e-74	4.21280035134831e-72	159.339366752019
ZZEF1	1.52638469387755	5.42970691056911	26.6717940289173	1.77943041699018e-74	4.40112456468906e-72	159.283382454308
C20orf199	-1.74147857142857	9.29511422764228	-26.6608209784627	1.91839819427406e-74	4.68697432001055e-72	159.208413670799
DHRS11	2.6319693877551	7.63228739837398	26.6341684549059	2.30297272012525e-74	5.55876571987822e-72	159.026257821632
TRIB3	-2.05541734693878	4.37201951219512	-26.5712037426846	3.54733168474588e-74	8.46038606811892e-72	158.595569522972
PLCE1	2.43404540816327	5.99342926829268	26.498025343357	5.86435332454577e-74	1.38219358239941e-71	158.094386221052
TEAD4	-2.27890612244898	5.82913902439024	-26.4611602842834	7.55636721130571e-74	1.76028210129417e-71	157.841648053723
PPP2R3A	1.74193010204082	5.14254085365854	26.3733020932866	1.38353383494998e-73	3.1497405510668e-71	157.238618397963
SLC17A4	2.44891020408163	4.52363536585366	26.3586779040428	1.53021977584553e-73	3.44454190890891e-71	157.138147807563
KIAA1737	1.44547959183673	6.95283577235772	26.3225072701196	1.96357451931969e-73	4.37091688000563e-71	156.889533185561
PRDX6	1.47655459183673	10.2831195121951	26.2337172205408	3.62396767894713e-73	7.97830422857438e-71	156.278542372645
C20orf20	-1.72055714285714	4.7977918699187	-26.1871005523038	5.00131308257765e-73	1.08909028583001e-70	155.957359480929
RERGL	3.30674081632653	3.6422256097561	26.1834593905997	5.12880752630721e-73	1.10484440840902e-70	155.932260757471
RILP	1.64413163265306	6.35850609756098	25.9809390117956	2.08549455551418e-72	4.44476573672032e-70	154.533635364175
KIAA1549	-1.31797040816327	3.18452113821138	-25.9762040738906	2.15515620993926e-72	4.54488415893927e-70	154.500873368007
LPAR1	1.64922806122449	4.90103983739837	25.926486442465	3.04359324119332e-72	6.35159864521531e-70	154.156695906385
RNF152	1.3052112244898	3.615625	25.9122825717876	3.3592213773487e-72	6.93800423441277e-70	154.058310201838
OSBPL3	-1.27705204081633	4.84447886178862	-25.858561342081	4.87989930257588e-72	9.97590843140868e-70	153.685969817298
CLCA4	3.8060112244898	5.9691762195122	25.8427670134405	5.44653423839373e-72	1.1021804740604e-69	153.57643042374
POLR1D	-1.40079795918367	7.54951544715447	-25.8376148566539	5.64528814788658e-72	1.1309770275476e-69	153.540691535985
AHCYL2	2.90214591836734	8.02615792682927	25.7857556643929	8.09925979943192e-72	1.5959720801113e-69	153.180774054106
MIER3	2.09338214285714	6.73484491869919	25.7852886126461	8.12564401374427e-72	1.5959720801113e-69	153.177531040451
LYVE1	2.43000255102041	4.47230304878049	25.6975676191964	1.49745797939654e-71	2.9126284620612e-69	152.567944872062
CFD	3.97044285714286	7.02832723577236	25.6804226292448	1.68769756577406e-71	3.25108971468438e-69	152.448688429485
CCDC68	2.61419591836735	6.1471081300813	25.655002771621	2.0152658003052e-71	3.84512714698232e-69	152.271805794312
TMEM161A	-1.21889387755102	5.34946260162602	-25.6364930683918	2.29324331028682e-71	4.3342298564421e-69	152.142955837603
C19orf28	-1.24884387755102	4.91229146341463	-25.6296086577796	2.40617421741696e-71	4.50516768894685e-69	152.095020985749
CBFB	-1.39358163265306	6.13899308943089	-25.6244030339883	2.49525422966713e-71	4.62869659603253e-69	152.058771244983
SCNN1B	4.01554387755102	5.42734430894309	25.5915729339702	3.13845969097008e-71	5.76843132558666e-69	151.830077799013
CBX3	-1.13677857142857	9.69426707317073	-25.5786034577886	3.43621385016895e-71	6.25828257038951e-69	151.739695428941
MMP7	-5.01553520408163	4.12611483739837	-25.5744519461617	3.53738521840042e-71	6.38450229418324e-69	151.710759680407
CPT1A /// RDH5	2.14237040816326	5.14828333333333	25.5676654298656	3.70924282129527e-71	6.63490809659192e-69	151.663453458491
RETSAT	2.01105969387755	7.21527276422764	25.5629462705354	3.83365865836291e-71	6.79677146563209e-69	151.630554576928
PDCD2L	-1.94990510204082	5.39880975609756	-25.5147724121201	5.36965837405894e-71	9.43646805841199e-69	151.294557683136
RDH5	1.16232244897959	4.08283597560976	25.411116574329	1.10978530713862e-70	1.93334250810567e-68	150.570602232073
TNFRSF12A	-2.49571530612245	6.10390731707317	-25.3979864529076	1.2167986169369e-70	2.10149512859601e-68	150.478802154635
EIF4E3	1.95154183673469	6.49990691056911	25.3939687450439	1.25156681643082e-70	2.14306748721154e-68	150.450707766719
SEMA6A	2.61107091836735	5.29809166666667	25.3718351965093	1.46175351789875e-70	2.46090504013307e-68	150.295899453945
NR3C2	1.90201071428571	5.7749656504065	25.331931481298	1.93415046787919e-70	3.22906420612431e-68	150.016646104413
EXOSC5	-1.46209795918367	5.93437601626016	-25.2785572275708	2.81381645732287e-70	4.65884288479391e-68	149.642811032488
CITED2	1.64445765306122	5.92584532520325	25.2587024433031	3.23517218800821e-70	5.31257701758659e-68	149.503656245752
S100A11	-1.89342346938776	9.52845894308943	-25.2375038693292	3.75512273030942e-70	6.11627063244056e-68	149.355028767895
RAE1	-1.44811887755102	6.76366158536585	-25.2278125421774	4.0199742628905e-70	6.49485196635067e-68	149.287062151673
PADI2	1.82423367346939	4.68059959349594	25.2089528545568	4.590276620899e-70	7.35692814584724e-68	149.154762809178
GMPS /// LOC728564	-1.24515102040816	7.95701016260163	-25.2073765890909	4.64146581018265e-70	7.37993063819041e-68	149.143703402525
CHP2	4.33084693877551	8.04469837398374	25.2040783468524	4.75043530840743e-70	7.49371818650665e-68	149.120561240992
CEACAM7	5.19353622448979	8.28445995934959	25.1911813282459	5.20172923075304e-70	8.07840646580669e-68	149.030056048305
INHBA	-2.54185765306122	4.00119369918699	-25.1495378359403	6.97388795230214e-70	1.0747297787417e-67	148.737679405202
PDE6A	2.41425357142857	4.57269227642276	24.907595606534	3.84659658856521e-69	5.83808454964511e-67	147.034725647196
KLF4	2.81454948979592	9.01368902439024	24.8969398429115	4.14773671930732e-69	6.24780131087239e-67	146.959555084498
SCN9A	1.5886056122449	3.2545487804878	24.8757914734463	4.81722712891043e-69	7.20211405228295e-67	146.810323016895
C14orf176	2.44816734693878	4.93658617886179	24.8476821436909	5.87773938436872e-69	8.72256524640319e-67	146.611885107942
LRP8	-2.15298010204082	4.28121036585366	-24.8376907027439	6.30864464120852e-69	9.29319020161555e-67	146.541326781525
C4orf34	1.9508556122449	8.52663150406504	24.8122104099664	7.55644438118426e-69	1.10500588855946e-66	146.361331805963
PRIMA1	1.58589387755102	3.23064207317073	24.8093069590428	7.71349458639391e-69	1.11979819234649e-66	146.340816448688
FAM82A1	1.66459591836735	4.83537764227642	24.7954332658308	8.51031597788419e-69	1.22658755612181e-66	146.242772485219
MYC	-2.08339591836735	9.3606093495935	-24.770338110823	1.01671456361445e-68	1.45491854053227e-66	146.065366753287
TEX11	2.59866020408163	4.54156544715447	24.7494775406643	1.17880591466238e-68	1.67490763789689e-66	145.917837034919
OGN	3.90995204081633	4.57197317073171	24.739682710679	1.26361569431723e-68	1.78276597323602e-66	145.848547558579
PHLDA1	-2.61903469387755	5.69189227642276	-24.7225757045779	1.42667487918739e-68	1.99874157549932e-66	145.727502507707
WDR12	-1.26976020408163	7.57532845528455	-24.7023731708493	1.64661907955566e-68	2.29085879443181e-66	145.584507410671
PLCL2	1.85403673469388	4.34764430894309	24.6698974879639	2.07364944052853e-68	2.86506847527921e-66	145.354535753608
AGXT2L2	1.50106632653061	5.50861707317073	24.6580804841747	2.25521699706987e-68	3.09459022734916e-66	145.270822924588
DDX21	-1.44332040816326	9.43387154471545	-24.614870368777	3.06581678675026e-68	4.17827030651392e-66	144.964570635709
ZNF593	-1.40118265306122	6.55824349593496	-24.6093183400211	3.1892493341599e-68	4.31712305138915e-66	144.925203763545
CLDN23	3.21279285714286	8.85923048780488	24.5985105604478	3.44399867360656e-68	4.63067580047207e-66	144.848559827039
ACTL6A	-1.03828469387755	8.43808658536585	-24.545899133938	5.00745032707049e-68	6.68795065683534e-66	144.475256368091
PDE9A	3.20704591836735	6.37712235772358	24.5390870196619	5.2562362416317e-68	6.9737375407185e-66	144.426896057422
MACC1	-1.99451632653061	4.21030691056911	-24.5294863639887	5.62804426156167e-68	7.41791044316621e-66	144.358729681369
SLC25A34	2.00111530612245	4.81882520325203	24.4549962211755	9.56815203957921e-68	1.2447295971489e-65	143.829448784461
CD3EAP	-1.24114081632653	6.11119756097561	-24.4493992154015	9.95765364101048e-68	1.28704279383228e-65	143.789652208554
ADNP	-1.11215306122449	8.48472479674797	-24.443135643315	1.04124207268017e-67	1.3371951079535e-65	143.74511153397
MAMDC2	2.08917806122449	4.15402764227642	24.4050841773851	1.36590415158671e-67	1.74296329763619e-65	143.474420899295
CHGA	4.69146428571429	8.40100894308943	24.396850130484	1.44855912530201e-67	1.83673629850003e-65	143.415821981629
UTP14A /// UTP14C	-1.21500510204081	7.0420406504065	-24.3807647522202	1.62477291749519e-67	2.04721387604394e-65	143.301323663127
RIPK2	-1.54398520408163	5.2437412601626	-24.366401604862	1.8002081530948e-67	2.25408563369382e-65	143.199057482627
CA2	5.18759183673469	10.0812174796748	24.3559271379327	1.94000848104703e-67	2.41404533598113e-65	143.124462817122
CAD	-1.52134081632653	6.08727520325203	-24.3297364639856	2.33908180609588e-67	2.89266450020524e-65	142.937884861319
TMCC3	2.79217346938775	6.76039024390244	24.3137085077112	2.62289613406946e-67	3.2237485368066e-65	142.823662699663
DARS	-1.21013265306123	8.77058414634146	-24.287179027361	3.17054283080253e-67	3.8730887239206e-65	142.634532594246
IL6R	1.45492602040816	3.81664654471545	24.2476945600445	4.20503992668651e-67	5.10568302371136e-65	142.352885263978
BTNL3	2.98638928571429	6.23139207317073	24.2443896214522	4.30565103806121e-67	5.19635017448905e-65	142.329302051312
WDR43	-1.38864081632653	5.09320142276423	-24.2185695153858	5.17945288074211e-67	6.21348257561601e-65	142.145010021869
CPM	3.11005306122449	5.86085325203252	24.1903918518545	6.33718281720842e-67	7.55709050952104e-65	141.943797341019
PAFAH1B3	-1.7444306122449	6.85507317073171	-24.1306656516119	9.721673863109e-67	1.15244978800903e-64	141.516978766117
METTL11A	-1.05144591836735	6.26505284552846	-24.1293032831368	9.8170819040546e-67	1.15691422862253e-64	141.507237830519
CCT6A	-1.17762346938775	8.49556382113821	-24.1105932919355	1.12264090584204e-66	1.31526245073915e-64	141.373438359688
MYOT	1.69372551020408	3.71915914634146	24.0926728396174	1.27660998977563e-66	1.48695375204447e-64	141.245244840489
NSUN5	-1.14680102040816	5.79199105691057	-24.089436987454	1.30658857263825e-66	1.5130748823257e-64	141.22209305749
KIAA0406	-1.44548979591837	6.11545853658537	-24.0860992751148	1.33825038356604e-66	1.54083380369896e-64	141.198211144547
TOP1MT	-1.99313163265306	5.04433719512195	-24.0673474120567	1.53097842204623e-66	1.75266409755852e-64	141.064012938036
SCIN	3.20652755102041	6.91149979674797	24.057574594741	1.64221115254006e-66	1.86932149034021e-64	140.994056448098
TESC	-3.95366530612245	4.84099430894309	-24.0392364457413	1.87326395022886e-66	2.12028078976751e-64	140.862755439495
MT1JP /// MT1M /// MT1P3	5.11805	7.06773699186992	24.0335116592536	1.95186548354997e-66	2.19683556727191e-64	140.821757585737
DCUN1D5	-1.48281020408163	8.36689634146341	-24.0103583797167	2.30496110043558e-66	2.579753669616e-64	140.655905324251
DDX56	-1.14959081632653	7.4020093495935	-24.0031074280973	2.42820142014189e-66	2.70258818061792e-64	140.603951617832
TGIF1	-1.37775714285714	7.23952581300813	-23.9989459662092	2.50189255455848e-66	2.76922184740468e-64	140.574131475545
ATP6V1F	-1.23672142857143	8.88714268292683	-23.9771372793744	2.92635939004029e-66	3.22124637472897e-64	140.417820515429
AGPAT9	2.84784285714286	7.0491512195122	23.9707982687368	3.06277223139628e-66	3.35298245266628e-64	140.372375576514
SLC11A2	-1.38101785714286	4.45440365853659	-23.9527959858775	3.48593958928507e-66	3.79550618107267e-64	140.243288842518
CDK4	-1.57732091836735	7.14939085365854	-23.9279011500035	4.16938949209479e-66	4.51511076133119e-64	140.064713386664
CHCHD6	-1.13092602040816	5.76381910569106	-23.9256667867724	4.23694202797859e-66	4.56359659078081e-64	140.048682172273
LRRC19	2.97146428571429	6.86723536585366	23.9150837218633	4.57211483524416e-66	4.89827532669955e-64	139.97274203189
TGDS	-1.26287551020408	6.16681544715447	-23.9056681698415	4.89259242851445e-66	5.21373386770524e-64	139.905168054608
CCT3	-1.0514693877551	9.01751016260163	-23.9024965549684	5.0055386145424e-66	5.30587093141494e-64	139.882403427186
PTPRH	2.25108775510204	5.22992235772358	23.8791150020455	5.92294964389004e-66	6.24528279819437e-64	139.714541849881
STMN2	3.03213469387755	5.3318087398374	23.8692781305611	6.35762949110548e-66	6.66852090182236e-64	139.643900778451
PPAP2A	1.88413163265306	9.02495365853659	23.8393946417713	7.88431195366522e-66	8.22678675415255e-64	139.429227633239
C3orf26	-1.86813163265306	5.84561869918699	-23.8330483392819	8.25314722275745e-66	8.56702339174729e-64	139.383623901404
MRPL3	-1.07813367346939	9.78991036585366	-23.8204556892859	9.03700885015606e-66	9.33234202598074e-64	139.29312020369
TDGF1 /// TDGF3	-2.86740816326531	6.11675487804878	-23.8096066567786	9.77192988451769e-66	1.00395304259706e-63	139.215132473963
HHLA2	3.16417295918367	6.55624491869919	23.7952965630359	1.08337287339267e-65	1.10736184416066e-63	139.112243206628
ZNF575	1.12996683673469	4.18086971544715	23.786574467533	1.15368610995194e-65	1.17324606734909e-63	139.049519327355
PNO1	-1.48807959183673	6.06621016260163	-23.7666186572768	1.33225143567341e-65	1.34799622536773e-63	138.905974828669
WDR75	-1.00493214285714	6.73584613821138	-23.7563776330657	1.43439121041767e-65	1.44404992510088e-63	138.832291168708
RCN1	-1.5088668367347	7.61596300813008	-23.7344298621246	1.68050779806593e-65	1.68336466132264e-63	138.674335205124
MT1M	5.07284285714286	7.47902520325203	23.7149959467355	1.933558793109e-65	1.91766915154186e-63	138.534422470704
TUBAL3	2.30561734693877	4.91752073170732	23.6348946383682	3.44864503168815e-65	3.40345588989361e-63	137.957257650749
PPA1	-1.03871020408163	11.3520032520325	-23.6166956626653	3.93358390672526e-65	3.86301078369284e-63	137.826017950206
ABI3BP	2.7912637755102	5.2595012195122	23.5952750080098	4.5926747105533e-65	4.48827537323048e-63	137.671494263582
ABHD3	2.12071122448979	8.27123760162602	23.5575963654578	6.03203033570267e-65	5.86629590997414e-63	137.399554854643
PYY	3.71135	5.4223825203252	23.5506256672227	6.3441828154669e-65	6.14006562923014e-63	137.349226224809
MRPS17 /// ZNF713	-1.38829795918367	8.37989105691057	-23.5471317664582	6.50668239952089e-65	6.26706130730777e-63	137.323997964021
GNG7	1.70772653061224	3.9265837398374	23.5437424186973	6.66830487715777e-65	6.39200095258272e-63	137.299523239352
TMEM41A	-1.12339336734694	6.28242723577236	-23.5398570812331	6.85853523526291e-65	6.54304261444081e-63	137.271465234893
C10orf2	-1.23237091836735	4.54702154471545	-23.5299458709099	7.36880156846256e-65	6.991292826742e-63	137.199883093408
C13orf37	-1.48676836734694	7.21364837398374	-23.529396120467	7.39819346745185e-65	6.991292826742e-63	137.19591226195
DPEP1	-4.40490408163265	4.90082134146341	-23.474777323651	1.09891965221878e-64	1.03360358274888e-62	136.801220997107
C16orf13	-1.11561326530612	7.07649878048781	-23.4704214021	1.13416724530138e-64	1.06177133609196e-62	136.76972840039
ETFDH	1.58792653061225	5.9032006097561	23.4609609263134	1.21467275398297e-64	1.13184902108348e-62	136.701322863644
FABP2	2.88184591836735	4.77532154471545	23.4468288129089	1.34572632110088e-64	1.24816116282106e-62	136.599118255136
NR5A2	1.34284489795918	3.80253150406504	23.4436441017121	1.37716445000901e-64	1.27143375997606e-62	136.576082850564
TMEM72	1.4149637755102	3.5802243902439	23.3565086997954	2.59173164358253e-64	2.37090190628002e-62	135.94534998168
CKAP2	-1.86902244897959	4.9683487804878	-23.3547955484108	2.62417568973243e-64	2.38966980764089e-62	135.932940155108
TOMM34	-1.80678163265306	5.4529756097561	-23.3427151195013	2.86481147119258e-64	2.59699696895349e-62	135.845421267488
NAT10	-1.25300204081633	6.0127081300813	-23.3279210051804	3.18983891550471e-64	2.87861409158654e-62	135.738218813128
ZDHHC9	-1.49895612244898	6.82885731707317	-23.3078769632188	3.68996327677599e-64	3.31501005770987e-62	135.592932125512
ACBD6	-1.14145357142857	7.24771788617886	-23.298453906287	3.95153375762461e-64	3.53415300447551e-62	135.524613711781
PDCD4	1.84498724489796	8.09739410569106	23.2963832241717	4.01145910130554e-64	3.57180318380245e-62	135.5095995706
RPS14	-2.06019081632653	7.37939349593496	-23.2890149204357	4.23218088213438e-64	3.75165981383541e-62	135.456169182651
CD44	-1.82532244897959	6.57940345528455	-23.2737496082198	4.72896352464906e-64	4.17357071598323e-62	135.345453949617
CASP7	1.84905102040816	5.87912032520325	23.2714515203854	4.80865307762278e-64	4.22528753320591e-62	135.328784124552
C10orf54	1.38722857142857	5.78749451219512	23.2693475068002	4.88279250772984e-64	4.27169716593274e-62	135.313521519157
C16orf89	1.90249285714286	4.39972520325203	23.2644056103263	5.06146799500956e-64	4.4087586874792e-62	135.277670712431
HRASLS2	4.00985714285714	5.2793162601626	23.2616052201207	5.16561052876108e-64	4.47999313130733e-62	135.257354091692
MT1JP	4.64625510204081	6.41220121951219	23.2411055063676	5.99629881049063e-64	5.17801079178316e-62	135.108601739202
SRPX	3.02075204081633	6.01299837398374	23.2359838166383	6.22396032955532e-64	5.35153739237387e-62	135.071429333956
GRAMD1A	-1.51582602040816	4.64882052845528	-23.1849954003601	9.02098465093843e-64	7.72335070499574e-62	134.701193277519
C6orf105	3.97612448979592	7.37618414634146	23.1511423925484	1.1543713986757e-63	9.84113897917833e-62	134.455209757185
ENTPD5	2.72490204081633	5.72218292682927	23.1485350019449	1.17651182047133e-63	9.98738890310284e-62	134.436258229335
SHMT2	-1.61366836734694	6.01330447154472	-23.1114109801641	1.54208420723264e-63	1.30354915644299e-61	134.166338919127
PPAT	-1.51415102040816	6.54800528455285	-23.1005346626821	1.66935687774551e-63	1.40520570120814e-61	134.087229035782
SLC26A2	4.07815459183673	10.1604150406504	23.0946075343025	1.74309344517362e-63	1.46113531718026e-61	134.044111629301
GTPBP4	-1.32550510204082	5.94371869918699	-22.9866006560287	3.83440350083815e-63	3.20076832232465e-61	133.25767859978
AKR1B10 /// AKR1B15 /// LOC340888	4.10107755102041	6.78663983739837	22.9559496971007	4.79698604516446e-63	3.98766881447405e-61	133.034248243494
ETHE1	1.97527959183673	8.79005691056911	22.943077691918	5.27025892442436e-63	4.36299038396354e-61	132.940384692281
PRMT3	-1.43091326530612	3.9805325203252	-22.9095361777147	6.73523123864468e-63	5.55282397674928e-61	132.695706084826
METTL7A	2.03873979591837	6.43641300813008	22.907466186192	6.8379863152525e-63	5.61443515736756e-61	132.680601579757
HSD17B2	4.3229887755102	8.30302276422764	22.8931118984229	7.59509662094099e-63	6.21061900832375e-61	132.57584604183
ANLN	-2.17247551020408	4.75302113821138	-22.8909776132012	7.71462897839603e-63	6.28271857533276e-61	132.560268267372
PSMA7	-1.06006224489796	10.3318857723577	-22.8599060823606	9.68437808402053e-63	7.85493241033471e-61	132.333422060576
NAA25	-1.04313571428571	5.92588008130081	-22.8501932731384	1.03980677105799e-62	8.39979389168376e-61	132.262487812864
C14orf43	1.04443979591837	7.29002113821138	22.8201481894919	1.29571126376563e-62	1.04250118306348e-60	132.042993642162
NOP58	-1.33085663265306	7.34604695121951	-22.7985269939222	1.51810113149165e-62	1.21169872782086e-60	131.884974761272
PALB2	-1.07040714285714	5.84668130081301	-22.7943016377587	1.56583985188261e-62	1.24484268224668e-60	131.854087287324
TMEM37	2.77279744897959	6.68032947154472	22.7593463778478	2.0231237062856e-62	1.60202610006821e-60	131.59848333875
CDK5RAP1	-1.14633775510204	5.89565650406504	-22.7465149817466	2.222720427278e-62	1.75314885984596e-60	131.504620311371
GEMIN5	-1.04541887755102	4.98293536585366	-22.7286375848318	2.53413880271358e-62	1.9909386970025e-60	131.373813241313
SCGN	1.86771122448979	3.73676463414634	22.71788386425	2.7421575069824e-62	2.14595248026896e-60	131.295111436228
RCL1	-1.52013163265306	4.64297276422764	-22.6998710673048	3.12964656800699e-62	2.43966300947284e-60	131.163253437394
LMBR1	-1.20946428571429	4.91869146341463	-22.6738982039297	3.78698821856604e-62	2.9292865625773e-60	130.973059381212
TRPM6	3.33433469387755	5.29610264227642	22.6709013319203	3.87123769879661e-62	2.98293754068043e-60	130.951108843326
ZNF259	-1.1200387755102	6.32616829268293	-22.6206428653323	5.59979558460014e-62	4.29832585217928e-60	130.582836177537
GTF3A	-1.51475714285714	8.9889743902439	-22.6093070055631	6.08626127158381e-62	4.65389917232481e-60	130.499731326731
ZC3H8	-1.44717142857143	5.73504146341463	-22.5835749902471	7.35357052593921e-62	5.58035726957069e-60	130.31103091251
DHRS9	4.85958673469388	8.3677987804878	22.5490596781656	9.47846537038508e-62	7.16571982001112e-60	130.057799733003
TH1L	-1.67076428571429	7.42169227642276	-22.5468455055249	9.63411864991293e-62	7.25601252001337e-60	130.041550141222
EPHX4	-2.79886836734694	3.7970593495935	-22.5294206568422	1.09519239706922e-61	8.21763463778457e-60	129.913651163849
CIRH1A	-1.41307653061224	7.05430975609756	-22.5021380855369	1.33874581777846e-61	1.00076245199156e-59	129.71332581738
AKR1B15	3.42561836734694	5.79614430894309	22.4616993974071	1.8031302737568e-61	1.34289635332504e-59	129.41624248118
BRP44L	1.34316428571428	8.47806829268293	22.4406186041685	2.10609959919146e-61	1.56272590260006e-59	129.261297589955
CDKN2BAS	2.20793163265306	4.07719756097561	22.4226460002448	2.40437904227871e-61	1.77746604180855e-59	129.129157741715
RFC3	-1.05290867346939	3.74990528455285	-22.4124977747254	2.59114039180506e-61	1.90848921358171e-59	129.054528642384
CKAP5	-1.29696326530612	6.0232575203252	-22.3961223847139	2.92364781310996e-61	2.14550770285146e-59	128.934080659857
BEST2	3.85437755102041	6.10992520325203	22.3737849141333	3.44723764455098e-61	2.52050945149396e-59	128.769729500354
CBX4	-1.25763214285714	3.88112784552846	-22.3559278076818	3.93264467597576e-61	2.86496739776358e-59	128.638302197185
SQRDL	1.65969081632653	10.4938792682927	22.3330237832981	4.65684107088195e-61	3.38025920340757e-59	128.469676504291
CD177	4.53884030612245	5.9498656504065	22.3263564458271	4.89175733237326e-61	3.53795907569552e-59	128.420578483676
FXYD1	1.77111173469388	3.95583922764228	22.3145500002177	5.33725829940431e-61	3.84628175432611e-59	128.333623820475
RUVBL1	-1.63361530612245	6.27780406504065	-22.3014984311628	5.87721537562743e-61	4.22021981488602e-59	128.237480302131
GPT	1.93655102040816	4.19483617886179	22.2766962011048	7.05878270787499e-61	5.05055902748456e-59	128.054722830241
NUDCD1	-1.6160862244898	5.72592825203252	-22.2650129844012	7.69514155026606e-61	5.48627992234983e-59	127.968609730517
C12orf11	-1.22668826530612	6.40954451219512	-22.250675934828	8.55515120988401e-61	6.07779784889419e-59	127.862914899308
AKR1B10 /// AKR1B15	4.09038979591837	7.83669796747968	22.2257601256147	1.02851973055805e-60	7.28104744946996e-59	127.679176341809
HSP90AB1 /// HSP90AB3P	-1.07937142857143	10.5906292682927	-22.1963265185732	1.2786153768061e-60	9.01964100666666e-59	127.462031086105
APPL2	1.94972040816327	6.76464593495935	22.1764634361765	1.4810000755858e-60	1.04106510576442e-58	127.315436519801
CELSR1	-1.1691112244898	3.92044308943089	-22.169880462325	1.55492271543984e-60	1.08920705178747e-58	127.266842657722
ADH1A /// ADH1B /// ADH1C	4.90333367346939	9.13663130081301	22.1600199493205	1.67262486587483e-60	1.1675737478375e-58	127.194045654573
MUSTN1	2.47405714285714	3.60006056910569	22.1586584053419	1.68956403446582e-60	1.17530298147529e-58	127.183992948582
SLC25A20	1.61198571428571	6.69063902439024	22.1372795463403	1.97924632594195e-60	1.37204916587962e-58	127.026118666151
FXYD5	-2.18417551020408	6.79651341463415	-22.1349507551317	2.01366585884109e-60	1.39109592469043e-58	127.008918361484
IMPDH1	-1.17159387755102	5.92776829268293	-22.133492803848	2.03551902249995e-60	1.40136041569636e-58	126.998149713877
C2	-1.6253862244898	4.28115162601626	-22.1235366052478	2.19124107349654e-60	1.50340149542567e-58	126.924605320798
GNPDA1	-1.23606989795918	5.60625162601626	-22.1135708160473	2.35907007554029e-60	1.61302422844281e-58	126.850978886962
IARS	-1.18668724489796	9.14070630081301	-22.1122770582382	2.38178202675495e-60	1.62301432394587e-58	126.84141988911
CAPN2	1.50562959183674	7.33613699186992	22.1060147483519	2.49485276146494e-60	1.69430102451487e-58	126.795147815477
TMEM185B	-1.17185714285714	6.73989674796748	-22.0926777601226	2.75391235944534e-60	1.8576390642804e-58	126.696586370841
RNASEH2A	-1.86011989795918	5.61587662601626	-22.0765386372508	3.1037118441058e-60	2.07959073862259e-58	126.577290142221
WSCD1	1.46057551020408	5.03156951219512	22.0721702218923	3.20582594961247e-60	2.14085056915121e-58	126.54499490479
SLC22A23	1.32705459183674	4.89918069105691	22.0562250222	3.60797129992048e-60	2.40139857217963e-58	126.427095506682
TPX2	-2.43639183673469	7.34349308943089	-22.0279994131804	4.4477843541736e-60	2.95055999177198e-58	126.218324299038
NXT1	-1.50907653061224	7.98652926829268	-22.0247712229941	4.55554453837894e-60	3.01207192349451e-58	126.194441238194
ZSWIM6	1.13105510204081	8.22370731707317	22.015486318021	4.88029071357044e-60	3.21617579459441e-58	126.125742382304
MRPS23	-1.19239591836735	8.48392723577236	-22.0026117683646	5.36932583993362e-60	3.52685488122066e-58	126.030467823618
LAMA1	3.79478469387755	6.24536260162602	22.0013484313389	5.41988293676116e-60	3.54842924036186e-58	126.021117845843
FTSJ1	-1.01056428571428	7.52912479674797	-21.9925767283039	5.78431860160032e-60	3.77469181968927e-58	125.956193403374
PPRC1	-1.22685306122449	5.8867674796748	-21.9839642582947	6.16602223435416e-60	4.01071718970946e-58	125.892439160613
PFDN2	-1.12815102040817	7.47945853658537	-21.973870508181	6.64562491491085e-60	4.30868768755094e-58	125.817709110386
C7orf47	-1.04424693877551	8.34839756097561	-21.936704638255	8.75706728887677e-60	5.65932535694701e-58	125.542449927497
RIOK3	1.78759693877551	8.13521707317073	21.912358279423	1.04927077823794e-59	6.73752909333939e-58	125.362051556505
SKA3	-1.90912959183673	3.94057926829268	-21.9028857987826	1.12576742260441e-59	7.18268297594163e-58	125.291845809915
IPO5	-1.1881306122449	7.66927967479675	-21.8982453097851	1.16525743183672e-59	7.41103726648154e-58	125.257448959029
FAM107A	1.30558571428571	3.5970906504065	21.8722212958079	1.41387597144203e-59	8.96379468730049e-58	125.064505942013
ZMYND19	-1.20278571428571	5.86199796747967	-21.8675202776387	1.46415403784231e-59	9.25326876786526e-58	125.029644395168
LIMA1	1.58387755102041	10.0473865853659	21.861130094708	1.5353831043577e-59	9.67291355745351e-58	124.982252502135
XPO5	-1.18603673469388	4.5632837398374	-21.8581114327935	1.57022848184348e-59	9.86142865368412e-58	124.959863445006
NUFIP1	-1.38423673469388	4.77315264227642	-21.8486412919497	1.68477193148146e-59	1.05477252735311e-57	124.889617976241
SMPD1	1.63522142857143	6.65986382113821	21.8410690163806	1.78235595550579e-59	1.11239000662315e-57	124.833442910569
PDRG1	-1.36086632653061	7.0798593495935	-21.830269128459	1.93141468184677e-59	1.20167583031423e-57	124.753312752657
GALNT6	-2.05297755102041	4.64356280487805	-21.8267624589456	1.9824509275116e-59	1.22961058457484e-57	124.727292114204
CMTM8	-1.57033673469388	6.93552886178862	-21.8142093353071	2.17648265075194e-59	1.34579177238162e-57	124.634132662908
STOX2	1.57696632653061	3.74159593495935	21.8127157662039	2.20080049559953e-59	1.35664114242588e-57	124.623047402504
ANAPC1	-1.06635	7.20732154471545	-21.7954788595612	2.50194578149145e-59	1.53754545357054e-57	124.495097346494
SLC22A18AS	2.31609183673469	6.67441788617886	21.7892169476648	2.62129190922688e-59	1.60188807477892e-57	124.448606865275
ANKRD12	1.16120918367347	6.63809979674797	21.7891479636976	2.62263795810865e-59	1.60188807477892e-57	124.448094681636
WDR74	-1.50738979591837	4.71505731707317	-21.7474237672485	3.57793317173798e-59	2.17213070189693e-57	124.138209853521
PLP1	2.48835510204082	3.9847743902439	21.7360663528671	3.893722637194e-59	2.35670209406479e-57	124.053825341599
PINK1	1.46473979591837	6.55578028455285	21.7008114296313	5.06322941930589e-59	3.05532343934862e-57	123.79179427222
CA12	3.1656193877551	8.56287276422764	21.6845632840384	5.71499972888101e-59	3.43826740445652e-57	123.670984526031
TRIP13	-2.03273367346939	6.10973678861789	-21.6807579297037	5.87941889712924e-59	3.51606800552499e-57	123.642686412993
C1orf115	2.37518367346939	6.47704308943089	21.651943784066	7.28836388957798e-59	4.33279175560253e-57	123.42836161747
CPNE8	1.24652244897959	4.11179634146341	21.6227171224146	9.06361702891439e-59	5.37220424725654e-57	123.210875707775
CNTN3	2.15545	4.39098495934959	21.6128597076248	9.7553075663935e-59	5.7651277812722e-57	123.137502173605
HSPH1	-1.62822857142857	8.55633821138211	-21.5848529437946	1.20229736308476e-58	7.0843604035412e-57	122.928976413237
MALL	2.61125051020408	8.50948800813008	21.5682078099501	1.361372282348e-58	7.99816196614661e-57	122.805003786844
GALK1	-1.31465204081633	4.44268211382114	-21.5257570534084	1.86924014812698e-58	1.08861503277837e-56	122.488695154838
UBA2	-1.08383979591837	7.2134418699187	-21.519287685456	1.96180486324808e-58	1.1392115545018e-56	122.440473508668
TDP2	1.78453979591837	8.5840662601626	21.4938499193186	2.37252606400303e-58	1.36977484628924e-56	122.250820495308
ATAD2	-1.73819591836735	5.69134959349593	-21.4840305248243	2.55321131411239e-58	1.46985734100367e-56	122.177592608513
VSIG2	3.88788469387755	7.11821910569106	21.4609357075071	3.0344156044392e-58	1.736899491981e-56	122.005322556641
TRANK1	1.66242959183673	5.51337845528455	21.4568685337687	3.12812182985044e-58	1.78543569057617e-56	121.97497852674
ARID3A	-2.34528979591837	5.52568089430894	-21.4484642451668	3.33104088467514e-58	1.89585434896539e-56	121.912270865198
CALCOCO2	1.10409693877551	7.01770203252032	21.4478477148719	3.34643599473882e-58	1.89922092687245e-56	121.907670393634
SDCBP2	3.05596326530612	7.43318211382114	21.4229356166155	4.0319455621077e-58	2.27538020820467e-56	121.721745222045
RRP9	-1.36068163265306	5.51444552845528	-21.4128266761181	4.34874468171213e-58	2.44041319197257e-56	121.646280655566
SECTM1	1.96229285714286	5.3317656504065	21.4096758803236	4.4524953249716e-58	2.491656182695e-56	121.622757307686
UBE2C	-2.51816836734694	8.17285325203252	-21.4035087604477	4.66280144287778e-58	2.60207699461319e-56	121.576711471603
SULT1A1 /// SULT1A2 /// SULT1A3 /// SULT1A4	1.94331020408163	9.40374959349593	21.4031312382211	4.67599400761441e-58	2.60219066523742e-56	121.573892628326
PRPF4	-1.09645	6.0692512195122	-21.3967901708743	4.90325738434761e-58	2.72110411185651e-56	121.526543527385
TKT	-1.16211530612245	9.70496056910569	-21.3793685140404	5.58625755950628e-58	3.09157690461737e-56	121.396432853085
DACH1	-2.51448367346938	6.73646991869919	-21.3582740240836	6.54208443007333e-58	3.61058180363882e-56	121.238848736566
CCND1	-1.80128010204082	5.71634329268293	-21.3462992839347	7.15590986658903e-58	3.93850269964958e-56	121.149371549232
EBPL	-1.19077959183673	8.11954715447154	-21.3280626219975	8.20339642222271e-58	4.49035092685273e-56	121.013074845718
GDF15	-3.45070816326531	6.72835447154472	-21.3100844278292	9.38634974913308e-58	5.12387277586191e-56	120.878675141372
ZBTB33	-1.1045387755102	6.53361097560976	-21.2945802990467	1.05429191732537e-57	5.73958811730884e-56	120.762743171212
SLCO2A1	1.81122653061225	4.75101219512195	21.2663791347877	1.30250929666578e-57	7.06527469287131e-56	120.551803697333
RPP40	-1.57772857142857	5.34426382113821	-21.2661389189096	1.30485756032863e-57	7.06527469287131e-56	120.550006564264
YDJC	-1.19447602040816	7.3955737804878	-21.261573942792	1.35029815162079e-57	7.29161001875227e-56	120.515853329955
GBA2	1.24362959183674	5.30688943089431	21.2593125841814	1.37339195959676e-57	7.39638024692512e-56	120.498933975424
CRNDE	-3.51202244897959	4.33955650406504	-21.2515790450274	1.45540206746838e-57	7.81703083637037e-56	120.441067982626
ANPEP	4.36682397959184	7.86035426829268	21.2494391841159	1.47894865664673e-57	7.92226133349212e-56	120.425055412396
CDHR5	2.55921734693877	6.84810528455285	21.2406523804267	1.57970617806194e-57	8.43942228567813e-56	120.359298709558
NEBL	-1.30653673469388	3.38170406504065	-21.2383398202953	1.60734878167275e-57	8.56426209894462e-56	120.341991133124
URB2	-1.24306530612245	3.5838	-21.2286175151344	1.72896391590765e-57	9.1878151435793e-56	120.26922162442
ECT2	-1.78973775510204	5.62419268292683	-21.2240202268944	1.78963991814307e-57	9.48509156615824e-56	120.234808358325
GPD1L	1.51765306122449	7.1723674796748	21.2113773987359	1.9677315185635e-57	1.04014599585491e-55	120.140158214347
C7orf27	-1.03984132653061	6.11108556910569	-21.1906351684221	2.29919632227787e-57	1.20897897954107e-55	119.984835568646
OGFOD1	-1.1843	4.80062195121951	-21.1896610279045	2.31607060347042e-57	1.21466383429127e-55	119.977539861531
SNTB1	-1.74724795918367	3.31799390243902	-21.1855620212884	2.38844475612674e-57	1.24934992804812e-55	119.946839752714
C12orf45	-1.12405816326531	6.89637886178862	-21.1249558644261	3.76521997442264e-57	1.96438585853081e-55	119.492714691299
DCAF13	-1.27467448979592	7.55090264227642	-21.1237439199198	3.79966214454196e-57	1.97720601048711e-55	119.483629592844
SRI	1.45082755102041	8.73992520325203	21.1047680946957	4.38200273851049e-57	2.27432753531915e-55	119.341361055133
ITM2C	2.50272142857143	8.87928211382114	21.1004962844504	4.52497273893554e-57	2.34246263183035e-55	119.309328567256
CNNM2	1.15959846938775	4.12011341463415	21.0991698624815	4.57030957626966e-57	2.35983458894295e-55	119.29938190453
NR2C2AP	-1.17385102040816	5.21161422764228	-21.082163974782	5.19352954351029e-57	2.67473446978625e-55	119.171840699348
PUS1	-1.22131224489796	4.64040243902439	-21.0781094706089	5.35427624644272e-57	2.75045052105727e-55	119.141428159061
ZP3	-1.64220612244898	4.72835447154472	-21.0352332004887	7.39161929397645e-57	3.77764543202868e-55	118.81971141076
HOMER1	-1.81280816326531	3.25383658536585	-20.9911759156064	1.02972728163854e-56	5.24925098227646e-55	118.488933805057
CHP	1.41853520408163	8.38178739837398	20.9791872781613	1.12698243018397e-56	5.73044822495066e-55	118.398889484183
LYAR	-1.45539642857143	7.29272703252033	-20.962414806198	1.2786829920532e-56	6.46897350070552e-55	118.272889747385
GARS	-1.34190306122449	8.77403048780488	-20.9568383505263	1.33352332328527e-56	6.72942223140983e-55	118.230991330752
KLF9	1.32627295918367	5.1581075203252	20.9517861562631	1.38523978760001e-56	6.96876172683538e-55	118.193029151705
GDPD2	1.83959489795918	3.75581341463415	20.9515306000379	1.38790852001963e-56	6.96876172683538e-55	118.19110883262
GDF15 /// LOC100292463	-3.11380867346939	7.56178272357724	-20.9341111040923	1.58250176706748e-56	7.90619461382293e-55	118.060198107071
PDE8A	1.33823877551021	6.22820772357724	20.9255727915511	1.68764088952411e-56	8.41049691062836e-55	117.996019685275
LGI1	1.16869132653061	2.85613556910569	20.9189562057329	1.77390586759157e-56	8.81846902018103e-55	117.946280801375
DIS3	-1.18722551020408	5.69878902439024	-20.9183422448567	1.7821310953836e-56	8.83742929824629e-55	117.941665242564
NOP2	-1.48326020408163	4.04572195121951	-20.9145824114682	1.83334163590129e-56	9.06892995892506e-55	117.9133991878
NKD2	-2.39088673469388	3.33774390243902	-20.903142184526	1.99840961836044e-56	9.86111780646132e-55	117.827383750385
CDC25B	-1.91499591836735	4.79436260162602	-20.8820699041358	2.34241746948e-56	1.15302190623003e-54	117.668912755955
ESM1	-1.92146632653061	2.99220630081301	-20.8775299992291	2.42397534710237e-56	1.19024318881983e-54	117.63476509932
MIF	-1.18282142857143	11.1591890243902	-20.8762250665703	2.44794012027161e-56	1.19907169607632e-54	117.624949438229
MAOA	2.19789540816326	8.5312	20.8751042733723	2.46871261131035e-56	1.20629727939004e-54	117.616518728804
GDPD3	3.01900816326531	6.08577479674797	20.8712687917393	2.5411438144002e-56	1.23866849580763e-54	117.587666909142
RICH2	1.23503571428571	4.17723231707317	20.8642692610199	2.67885893006912e-56	1.30262766517002e-54	117.53501013188
UGDH	1.65706836734694	8.08271382113821	20.8104683557252	4.01974431339216e-56	1.94520670469803e-54	117.130103986945
SLC25A32	-1.24141683673469	5.53579918699187	-20.8061628943593	4.15248822703905e-56	2.00460118410844e-54	117.097688277277
STYK1	1.44162602040816	4.65935162601626	20.8019282263873	4.2873326747028e-56	2.06472170204317e-54	117.065803727755
CDHR2	2.39657244897959	5.98082398373984	20.7986586707891	4.39443883688003e-56	2.11122752177589e-54	117.041184655688
P2RY14	1.99886581632653	5.2395093495935	20.78383171972	4.9148007601385e-56	2.35557699589987e-54	116.929527157458
BRCA2	-1.46795	3.03064227642276	-20.7815974844193	4.99839465533045e-56	2.38992454713342e-54	116.912699837315
HOXD1	1.65005408163265	4.36906016260163	20.7775312090886	5.15420658414881e-56	2.45271673887974e-54	116.882073061232
SSBP1	-1.08678979591837	9.31670833333333	-20.7635285232076	5.72895202510729e-56	2.71975888319904e-54	116.77659339892
NUPL1	-1.01117755102041	5.4258593495935	-20.7533217102351	6.18796311528742e-56	2.9238125719733e-54	116.699694819135
SELENBP1	2.60230408163265	9.6360987804878	20.7473753456398	6.47217896724332e-56	3.05090902187653e-54	116.654889779362
VIP	4.168125	5.52279857723577	20.7433195370047	6.67349889658196e-56	3.13842434023763e-54	116.62432776502
MEX3D	-1.03765102040816	7.66664227642276	-20.7355657148836	7.07600589263251e-56	3.31992276470725e-54	116.565895221516
PCK1	3.54325612244898	6.6536918699187	20.7255314945239	7.63320647444822e-56	3.57298267544616e-54	116.490268648717
TXLNG	-1.3644693877551	5.77226869918699	-20.7156416623186	8.22538945559943e-56	3.84119935555895e-54	116.415720356453
LOC646627	4.62089387755102	9.13720975609756	20.7096060566932	8.6091834347905e-56	4.01107862633937e-54	116.370219880804
YTHDF1	-1.1196112244898	4.44265284552846	-20.6950147559636	9.61278135355556e-56	4.46827057162719e-54	116.260205616773
PRDX4	-1.51889285714286	10.0131394308943	-20.686289227231	1.0268092605274e-55	4.76182794569581e-54	116.194407360471
SOX9	-2.15347142857143	6.94731910569106	-20.6822798751931	1.05840335346427e-55	4.89700988067048e-54	116.164170706648
ENOPH1	-1.12539948979592	6.88004593495935	-20.6791931203638	1.08338925101684e-55	5.00106457485514e-54	116.140890746902
BCAR3	1.85042193877551	5.79977113821138	20.6721586642771	1.14256010342685e-55	5.26208025564449e-54	116.087834086669
RRS1	-1.50129693877551	7.47161951219512	-20.6620149260871	1.23363120574061e-55	5.66847880179069e-54	116.011317233089
ATIC	-1.24965408163265	7.17646829268293	-20.656585046054	1.28533354468882e-55	5.89253369205855e-54	115.970353992054
ORC6L	-1.85877142857143	5.65340203252032	-20.6367951830267	1.49283613280074e-55	6.81263760467654e-54	115.821033419582
QSOX2	-1.28731632653061	4.51063170731707	-20.5789547502776	2.31247113844409e-55	1.05291015426338e-53	115.384385191919
BDKRB1	1.65283469387755	4.40461829268293	20.5768304353982	2.34995528442677e-55	1.06755111492531e-53	115.368341992104
RNF114	-1.54178673469388	6.06818821138211	-20.5748365726736	2.38569113603088e-55	1.0813333986254e-53	115.353283581492
CD36	2.55428673469388	4.53316910569106	20.5567931573576	2.73487761866473e-55	1.23680673165529e-53	115.216994868403
SST	3.61571632653061	5.02898780487805	20.5539918025393	2.79350553103984e-55	1.26047499569487e-53	115.195832280253
FAM8A1	1.27314846938775	7.03783048780488	20.5323868500323	3.29006159495938e-55	1.47787206263265e-53	115.032593423721
ATR	-1.03659489795918	5.36448333333333	-20.5200351338144	3.61272955822229e-55	1.61918174428244e-53	114.939247753876
C12orf29	-1.00027959183674	6.43711544715447	-20.5147241850836	3.76104066728669e-55	1.68189037340227e-53	114.899106663076
ITGA2	-1.66210051020408	7.18906056910569	-20.5128691076068	3.8142694072118e-55	1.70189472837597e-53	114.885085002173
ACVRL1	1.55860051020408	6.3223918699187	20.5035996633281	4.09176517076957e-55	1.82165385402661e-53	114.815016526292
ADH1C	5.11868163265306	8.97886422764228	20.4674005718462	5.3833445253253e-55	2.38356072486165e-53	114.541303534792
HEATR2	-1.1422887755102	7.30627804878049	-20.4672473005684	5.38960271719241e-55	2.38356072486165e-53	114.540144327061
TWISTNB	-1.20881224489796	6.47645243902439	-20.4552326512246	5.90354446304761e-55	2.59937603896035e-53	114.449269014605
LOC100287828 /// RCN1	-1.77919081632653	5.57955365853659	-20.4541451707418	5.95241877411024e-55	2.61514819562554e-53	114.441042928928
FNIP2	1.0797137755102	8.37385894308943	20.4314394212568	7.0707579280406e-55	3.09968412101456e-53	114.269262143397
HSP90AB1	-1.06372857142857	9.91684756097561	-20.4271348319511	7.30539872136503e-55	3.19555366776915e-53	114.236689994236
CPT2	1.32643367346939	6.93785569105691	20.409642893628	8.34189928366183e-55	3.64099368733946e-53	114.10431260632
MOBKL2B	1.50316224489796	7.58507317073171	20.4092277794961	8.36820955210248e-55	3.64453717753959e-53	114.101170697333
C19orf48	-1.73207653061224	6.16896971544715	-20.3882433286734	9.81241543769102e-55	4.24583004057671e-53	113.942322021352
HSD11B2	2.57266020408163	8.5586325203252	20.3847167886071	1.00785404729078e-54	4.35158361711712e-53	113.915622507202
MIER1	1.13441581632653	5.02806788617886	20.3803762518071	1.04160393421034e-54	4.48763295010108e-53	113.882758542721
RNASEL	1.13703469387755	5.03439390243902	20.3768805618393	1.06960598488297e-54	4.59838761827157e-53	113.85628992296
SND1	-1.0530193877551	8.02107195121951	-20.3684923289156	1.1399141734728e-54	4.8901585763071e-53	113.792771161277
B3GALT4	1.36437857142857	5.91551829268293	20.3673226015162	1.15007962910191e-54	4.92322548919393e-53	113.783913014861
MMP11	-1.91528112244898	4.55208353658537	-20.3537135155087	1.27523908604768e-54	5.447364573535e-53	113.680843954266
ZNRF3	-1.79896734693878	6.09206991869919	-20.314201808624	1.7214330348082e-54	7.27577835851211e-53	113.381498422822
C1orf135	-1.10919948979592	3.49525426829268	-20.2854945280379	2.14091707185679e-54	9.01074214655019e-53	113.163913923168
SULT2B1	-1.86682244897959	3.18621991869919	-20.2691186571227	2.42460957662231e-54	1.01620561209312e-52	113.03975878725
CTSG	2.24675102040816	4.16107479674797	20.2626962517081	2.54588886537433e-54	1.06480871667869e-52	112.99105970707
FUCA1	1.65970204081633	9.19152723577236	20.2580049324629	2.63830243168376e-54	1.10116147742401e-52	112.955484405871
C13orf27	-1.49315408163265	5.0206906504065	-20.2461621404685	2.88681814287645e-54	1.19988619656404e-52	112.865668529229
TLR3	1.89907755102041	4.63245731707317	20.2445978990085	2.92135046571059e-54	1.2117253670817e-52	112.853804298097
WNT2	-1.58218673469388	2.97562154471545	-20.2404729777737	3.01440979602927e-54	1.24516878048764e-52	112.822517071486
TBL2	-1.38080714285714	5.68909674796748	-20.2251180745595	3.38768867356348e-54	1.39648055321339e-52	112.706036937617
ABCE1	-1.11092551020408	4.91404024390244	-20.2203909151962	3.51167514964138e-54	1.44165778581794e-52	112.670172833986
UBE2S	-1.9005693877551	7.70371260162602	-20.2074795834963	3.87397751039173e-54	1.58714244260098e-52	112.572206021602
SLC5A6	-1.44388214285714	5.71313089430894	-20.1989447491455	4.13379775787272e-54	1.68669051489251e-52	112.507437859633
TNFSF10	1.75503265306122	9.22591951219512	20.1807472373714	4.74754443898475e-54	1.92678448238173e-52	112.369319528672
TRPM2	-1.4471193877551	3.95545081300813	-20.1806493652593	4.75108083406496e-54	1.92678448238173e-52	112.368576598392
FAM176A	-2.1867	3.25845284552846	-20.1653460159052	5.337788290994e-54	2.16034849740957e-52	112.252400325281
RCAN2	1.66063571428571	4.86878211382114	20.1574682280886	5.66756819634656e-54	2.28000122983146e-52	112.192586972567
GSN	2.05243163265306	8.76456829268293	20.1504649443268	5.97783816531893e-54	2.40000019647293e-52	112.139408491709
ASAP3	1.21896785714286	4.23888292682927	20.1321656304091	6.87126918958967e-54	2.75318013888479e-52	112.000433233177
KIAA1211	1.12366530612245	4.20440853658537	20.131880242768	6.88621360203802e-54	2.75366074457544e-52	111.998265588554
C16orf62	1.46857755102041	4.69523699186992	20.1165333646439	7.73969963454578e-54	3.08878769877471e-52	111.881687975918
BID	-1.27964234693877	6.85098130081301	-20.1117057088788	8.02949971905747e-54	3.19807151832202e-52	111.84501165138
APOB48R	1.61500306122449	5.2318256097561	20.097446617129	8.95049147956065e-54	3.55782036312536e-52	111.736670671403
UGT2A3	2.9482806122449	5.42757113821138	20.090348209761	9.4477023747985e-54	3.74400074742195e-52	111.682729640563
PMAIP1	-1.94727142857143	5.50724918699187	-20.0902295307678	9.45624627231461e-54	3.74400074742195e-52	111.681827754737
AZGP1	-2.80473571428571	6.03428089430894	-20.0893054322664	9.52303894216535e-54	3.75560161746733e-52	111.674805141119
CLIC5	2.00812959183673	5.80193150406504	20.0849658517522	9.84307379554965e-54	3.87418743457842e-52	111.641825768556
TRMT1	-1.27187448979592	4.30143333333333	-20.083921250797	9.92170613052541e-54	3.89747961997934e-52	111.633886883644
FBLIM1	1.00679948979592	6.62430182926829	20.0699838038375	1.10330794952579e-53	4.32557171444219e-52	111.527953587504
LIFR	1.44321836734694	3.12121707317073	20.0694430461105	1.10786269820221e-53	4.33494556558264e-52	111.523843124138
C6orf48	-1.39190153061224	8.95998475609756	-20.0612321747709	1.17938208073511e-53	4.60579738897604e-52	111.461426436439
SCML1	-1.71879285714286	5.95790243902439	-20.0608271776873	1.18302704423697e-53	4.61104354168161e-52	111.458347601432
TXNRD3	-1.00018163265306	4.29653495934959	-20.0565122942278	1.22256841231705e-53	4.75590981987567e-52	111.425544401604
PLAC9	1.09319591836735	3.56900162601626	20.0385876819497	1.40150969499173e-53	5.44144287392721e-52	111.289256813556
ARRDC4	1.62583673469388	7.02573333333333	20.0354052612067	1.43591901915781e-53	5.56425563439217e-52	111.265056531167
MSX2	-2.27181479591837	4.04107926829268	-20.0203415067732	1.61063336916732e-53	6.21723100537536e-52	111.150493458682
KIAA1370	1.05862193877551	5.82556260162602	20.010430513743	1.73704416664278e-53	6.69229669894645e-52	111.075106710409
DSN1	-1.28003571428572	7.6752418699187	-19.9968843808421	1.92604751568441e-53	7.40622570618455e-52	110.97205494491
BRIX1	-1.13375459183673	7.40901260162602	-19.9699501949457	2.36525427794767e-53	9.07768279777847e-52	110.767103422948
PAICS	-1.50838826530612	7.76498780487805	-19.9638371330927	2.47816069060976e-53	9.49282433569329e-52	110.720577672034
AFF3	1.12689234693878	2.9674012195122	19.9591954793329	2.56748283415155e-53	9.81621204186875e-52	110.685248317444
DDX10	-1.16362857142857	4.46482398373984	-19.9208223387084	3.44090975474532e-53	1.30559064444257e-51	110.393099945012
PPAN	-1.14152142857143	5.48173943089431	-19.9124572397267	3.6677728698766e-53	1.38903897306442e-51	110.329395483296
RPF2	-1.00362040816327	7.51368821138211	-19.8917903974996	4.29459445299201e-53	1.62029953429834e-51	110.171979503084
METTL1	-1.12955612244898	6.17586056910569	-19.8642369247805	5.30030170917082e-53	1.99598203837459e-51	109.962048398328
EIF3B	-1.122	7.0052337398374	-19.85295608716	5.77724930368683e-53	2.17150867823756e-51	109.876079221822
COL11A1	-3.69929387755102	3.75925569105691	-19.8096528367629	8.04289494563813e-53	3.00618203994243e-51	109.545965747488
DUS4L	-1.05923163265306	4.42416239837398	-19.8086891802431	8.10234810661795e-53	3.0227642824578e-51	109.538617575596
SNRPB	-1.47430918367347	8.8779906504065	-19.7904452373082	9.31476351279464e-53	3.46862401887226e-51	109.399486167226
ENDOD1	1.97496020408164	7.6642906504065	19.7823928926935	9.90617122171806e-53	3.68200805669573e-51	109.338068062756
ARL14	2.93725306122449	8.07214146341463	19.7602556668828	1.1733163484653e-52	4.33694090869998e-51	109.169189454098
PCSK2	1.27207448979592	3.34090284552846	19.7590466680003	1.18421429634249e-52	4.36916191766581e-51	109.159965076025
CEACAM1	2.73486224489796	8.77385975609756	19.7417837615734	1.35135038692932e-52	4.96751443151229e-51	109.028238838787
NAT9	-1.09445612244898	5.24809308943089	-19.7405319927378	1.36435094369736e-52	5.00611846264339e-51	109.018686059622
DDX55	-1.09043010204082	4.30773943089431	-19.7071583463267	1.76120208266635e-52	6.41525864075231e-51	108.763945933892
PTRH1	-1.29975306122449	6.04421951219512	-19.6824696444014	2.12747586920819e-52	7.72134992096321e-51	108.575433844526
HPGDS	1.5109556122449	3.79193231707317	19.6790676158158	2.18360202631983e-52	7.9107202523131e-51	108.549453200373
ARNTL2	-1.72368673469388	3.6533581300813	-19.6787295915706	2.18925906002075e-52	7.91689819647213e-51	108.546871717504
TTPAL	-1.17839897959184	5.31900264227642	-19.6666637084441	2.40109698500133e-52	8.65172248156773e-51	108.454718226991
TGS1	-1.20304489795919	5.74351138211382	-19.6326028190858	3.11654990637881e-52	1.11694026519487e-50	108.194507804559
DBF4	-1.44865102040816	5.99565040650407	-19.6254646705419	3.29167227048298e-52	1.17759575476528e-50	108.139962469634
C2CD4A	-3.07882142857143	4.75568455284553	-19.6082698026706	3.75506283205757e-52	1.33859303874451e-50	108.008551473266
NAA20	-1.08051326530612	9.15131707317073	-19.6017066290009	3.9486925020447e-52	1.40262598556673e-50	107.958385868151
CCDC86	-1.08892653061224	5.20977540650406	-19.5634243276774	5.29485193693561e-52	1.87747015406315e-50	107.665700011221
CIDEB	1.43354897959184	5.73552134146341	19.5527595085819	5.74586538504228e-52	2.03379270536991e-50	107.5841397608
NFXL1	-1.11224489795918	6.29152195121951	-19.5366780540648	6.49974664525654e-52	2.2925338783639e-50	107.461136547417
RAD18	-1.15043979591837	4.38550853658537	-19.5191689809109	7.43364143892735e-52	2.61732113510493e-50	107.327188292568
AKR1B10	4.34647295918367	9.07301422764228	19.5013323466722	8.52333340995658e-52	2.98525282403969e-50	107.190706835444
BCL2L12	-1.17184795918368	7.46925487804878	-19.4855065014824	9.62343497291702e-52	3.3646753271801e-50	107.069588436999
SIPA1L2	1.48572142857143	7.29523902439024	19.4794488919606	1.00812021484853e-51	3.51246615378702e-50	107.023222614786
E2F5	-1.53958571428571	7.31534146341463	-19.4767183103296	1.0294619140501e-51	3.58059721980551e-50	107.002321314574
RCAN1	1.22168673469388	5.99338353658537	19.4525562840517	1.23915990211769e-51	4.2950397022536e-50	106.817344626129
PDCD5	-1.12255714285714	6.76915853658537	-19.4430307158542	1.33314127197573e-51	4.61280695039065e-50	106.744406194215
TRAP1	-1.33447142857143	7.6769743902439	-19.4391175151985	1.37378856077199e-51	4.7452551769838e-50	106.714440092954
CEBPB	-1.42974285714286	7.93036463414634	-19.43625649396	1.40428995720513e-51	4.84226247894106e-50	106.692530433822
CHMP1B	1.01125357142857	8.80719430894309	19.4276472658036	1.50022545306683e-51	5.155320193266e-50	106.626596874058
UGT1A1 /// UGT1A10 /// UGT1A3 /// UGT1A4 /// UGT1A5 /// UGT1A6 /// UGT1A7 /// UGT1A8 /// UGT1A9	3.3781612244898	7.27372317073171	19.411531770144	1.69780024756508e-51	5.81431284781518e-50	106.503159768157
NLE1	-1.31323163265306	4.56511504065041	-19.407116508969	1.75634177772299e-51	6.00453091721884e-50	106.469337089841
MEST	-1.30082551020408	5.02770508130081	-19.3878070255974	2.03706041523495e-51	6.95237961819709e-50	106.321399221772
MT1E	2.44547959183673	4.76474634146341	19.3805046936994	2.15456664843137e-51	7.34091636644116e-50	106.265444826969
RSPO2	1.76567755102041	3.54102804878049	19.3764517124577	2.22269053553804e-51	7.54735291338461e-50	106.234386757383
PCID2	-1.14934693877551	5.71809837398374	-19.3732348558485	2.27829277963966e-51	7.72306557483942e-50	106.209734937517
IER5L	-1.4233	4.32849024390244	-19.3667466706285	2.39471296847902e-51	8.10399993420756e-50	106.16001120112
YEATS4	-1.02342142857143	7.33871097560976	-19.3301522124817	3.17218062074313e-51	1.06989000935973e-49	105.879494523333
GCOM1	1.28079387755102	5.12286971544715	19.3156816554353	3.54531850736016e-51	1.19372959624291e-49	105.76853870335
DDX27	-1.16486020408163	7.6011093495935	-19.3019986485003	3.93850226254146e-51	1.32389185113684e-49	105.663605461531
GGCT	-1.09362040816326	8.7708069105691	-19.2955882040099	4.13744690053215e-51	1.38843569858059e-49	105.6144391993
CASD1	1.28519744897959	6.23203475609756	19.2770163682484	4.77246926822381e-51	1.5961878016627e-49	105.471979242864
FAM46A	1.65855867346939	6.34274512195122	19.2741209021385	4.87991356639605e-51	1.62940313981964e-49	105.449766253815
C17orf96	-1.30244387755102	3.51164674796748	-19.2671587405195	5.14828409659754e-51	1.71615180684251e-49	105.396352169768
GNL3	-1.21689591836735	7.05711178861789	-19.250302220612	5.86087822417147e-51	1.95044575320683e-49	105.267011385672
ACTR5	-1.05281632653061	4.93452479674797	-19.2436945844516	6.1664438024719e-51	2.04873192601529e-49	105.216304301126
VAPA	1.0649112244898	7.5338256097561	19.2404823531528	6.32070399039523e-51	2.0965063533705e-49	105.191652293884
PLSCR4	1.04103673469388	5.26109634146341	19.2361943985051	6.53266266193416e-51	2.16322915320973e-49	105.158743408036
AARS	-1.02294030612245	6.35988902439024	-19.2319108827355	6.75150891924082e-51	2.22833162583312e-49	105.125867074951
BEX1	2.25990816326531	4.37896056910569	19.2310231123711	6.79777588421573e-51	2.23991187605885e-49	105.119053175705
GCG	3.90086326530612	5.61390853658537	19.2148371731005	7.69924663024671e-51	2.52449602275553e-49	104.994809942932
TIMM16	-1.01466020408163	6.35358577235772	-19.207044207647	8.17504013241489e-51	2.67175781423817e-49	104.934983476198
EMP1	2.2453887755102	5.95914979674797	19.2031458895061	8.42398675458181e-51	2.74863437526534e-49	104.905054281997
NME1 /// NME1-NME2	-1.82685408163265	8.8679256097561	-19.1881563297254	9.45401589816345e-51	3.07970332526515e-49	104.789960887901
NBPF1 /// NBPF10	1.26567244897959	7.41374593495935	19.1839064753805	9.76836342946571e-51	3.17693819717396e-49	104.757326153273
MTERFD1	-1.01394387755102	7.44599512195122	-19.1740331938274	1.05396584860765e-50	3.4222288186395e-49	104.681503289782
SLC41A2	1.65988265306123	6.08981869918699	19.1695911185675	1.09062836378081e-50	3.53554185113023e-49	104.647387329821
BZW2	-1.12985510204082	8.25180284552846	-19.131888217787	1.45797194474708e-50	4.71113063565533e-49	104.357757463017
HAUS6	-1.17800714285714	4.15158556910569	-19.1310624779521	1.46727281540692e-50	4.73354969144321e-49	104.351412923003
FTSJ2	-1.08564795918367	6.1743337398374	-19.1182283229507	1.61971301613847e-50	5.20856028335765e-49	104.252795103849
P2RY1	1.09704234693878	3.22454593495935	19.1134746795693	1.68011634615555e-50	5.39414276905133e-49	104.216264668668
RAVER2	1.11267755102041	5.51101138211382	19.1107924552761	1.71518885285339e-50	5.49793495649036e-49	104.195651712256
CKAP2L	-1.45288571428571	3.6813506097561	-19.1077875546143	1.75535214173262e-50	5.61768766892512e-49	104.172558291751
CHI3L1	-3.09610408163265	4.48214024390244	-19.0992717685332	1.87436376418681e-50	5.98899579772226e-49	104.107108375036
CXCL3	-3.1919943877551	5.25269024390244	-19.0772528916408	2.22090517008825e-50	7.08497041043757e-49	103.937850520565
SLC3A2	-1.25721326530612	5.96935162601626	-19.0738634397036	2.27967418667556e-50	7.24936391362827e-49	103.911792543901
SLC22A5	1.10153265306122	4.66544207317073	19.0702251362533	2.34449210652549e-50	7.44366955025858e-49	103.883820383239
GBA3	3.52232551020408	6.09840772357724	19.0634009430168	2.47108655049482e-50	7.83318796718563e-49	103.831351473761
CGREF1	-2.13567857142857	3.54988861788618	-19.0560776562502	2.61456421968022e-50	8.27490988579361e-49	103.775041066128
GLTPD1	1.06388979591837	7.73476219512195	19.055176436728	2.63278784081882e-50	8.3194434704991e-49	103.768111089784
SGK2	2.14205255102041	5.47653780487805	19.0537793219286	2.66129074501292e-50	8.39626752528959e-49	103.757367771825
DLGAP4	-1.27627448979592	6.04744959349594	-19.041845617874	2.91769513089771e-50	9.1889956834284e-49	103.665595478023
ECE1	1.02792346938775	6.29251219512195	19.0276273865667	3.25567713458499e-50	1.02232344379743e-48	103.556239982128
DNTTIP1	-1.37555612244898	7.74137682926829	-19.0230921921062	3.37152394501661e-50	1.05704398614183e-48	103.52135544475
ERCC6L	-1.78176734693878	3.75879349593496	-19.019948307472	3.45424507543965e-50	1.08128665377122e-48	103.497171851272
SLC9A2	2.25368571428571	5.93307825203252	19.0178993719474	3.5092469575847e-50	1.09679022696181e-48	103.481410475122
KIAA1704	-1.04187193877551	4.3117	-18.995815709362	4.16072949422839e-50	1.29636165921262e-48	103.311511487182
GAB1	1.06249540816327	5.00133841463415	18.9909679531832	4.31922962045042e-50	1.34365599714447e-48	103.274210491336
MXD1	1.58632244897959	5.96956951219512	18.9716307824071	5.01396403887615e-50	1.5573605512379e-48	103.125402494362
CAMK2D	1.0833	6.41088272357724	18.9369795002856	6.55068708368169e-50	2.01902253899199e-48	102.85867242356
MCM3	-1.08689795918367	6.70598963414634	-18.9268701411058	7.08219520386845e-50	2.17948845951307e-48	102.780837450165
NCAPD3	-1.47450612244898	5.87703739837398	-18.9248419489805	7.19392162284546e-50	2.20753845620226e-48	102.765220836652
AURKA /// AURKAPS1	-1.90892448979592	5.24225447154472	-18.921417572004	7.38657929754587e-50	2.2627328692207e-48	102.738853195357
PRPS1	-1.25274030612245	6.20772947154472	-18.9208659015469	7.41809625628163e-50	2.26891817402055e-48	102.734605257584
UFM1	-1.13572244897959	6.8431343495935	-18.918372845626	7.56221233059062e-50	2.3094719791319e-48	102.715408092387
MGLL	1.57713775510204	8.72088211382114	18.8860336938179	9.70654439202327e-50	2.95533298403943e-48	102.466344790454
SORD	-1.80578214285714	6.61848658536585	-18.8679641834997	1.1159824917623e-49	3.39265451289315e-48	102.327145472462
EXOSC8	-1.09712653061224	8.34603333333333	-18.8537559857914	1.24540223076541e-49	3.78036186229609e-48	102.217674350865
MEX3A	-1.63911275510204	3.69002845528455	-18.8523826890639	1.2586814702448e-49	3.81489025338644e-48	102.207092574065
ACOX1	1.5206612244898	8.33456951219512	18.8470752160163	1.31134910620528e-49	3.96851480267621e-48	102.166195107262
P2RX4	1.52164387755102	6.07130670731707	18.8462737536994	1.31949179992597e-49	3.98713404520618e-48	102.160019141521
PAXIP1	-1.02166836734694	6.21231219512195	-18.8286078971765	1.51240918610885e-49	4.5563316743616e-48	102.023875870396
NOLC1	-1.49367857142857	5.23722317073171	-18.8199778653553	1.61667884376543e-49	4.86314473813762e-48	101.957359229459
TIMM50	-1.07773979591837	6.2097668699187	-18.8187423089891	1.63218487403799e-49	4.90242755119597e-48	101.947835619456
ACADVL	1.29194591836735	7.36977113821138	18.8181479612708	1.63969679893265e-49	4.91761761524203e-48	101.943254374063
NDRG2	1.20139693877551	7.95008191056911	18.8029813083333	1.84355379415812e-49	5.51250100181549e-48	101.826340409528
MIF /// SLC2A11	-1.37794897959184	8.19511666666667	-18.8027838004191	1.84636946906577e-49	5.51269239094837e-48	101.824817781092
PAG1	1.72627653061225	6.17990914634146	18.8002769745705	1.88248320122668e-49	5.61215304365703e-48	101.80549189736
SLC25A23	1.33904081632653	4.83286463414634	18.7993410668354	1.89614662203438e-49	5.64057472661227e-48	101.798276577781
NKX2-3	2.02228571428571	4.90363130081301	18.7992386602114	1.89764768180926e-49	5.64057472661227e-48	101.797487076578
BMP2	2.31181836734694	7.75610101626016	18.7988458864289	1.90341593797233e-49	5.64933850390187e-48	101.794458989967
PDE5A	1.20395153061224	5.446225	18.7850067916433	2.1182628665159e-49	6.25918558521821e-48	101.687759149493
CKS2	-1.77124489795918	9.22448170731707	-18.7726857200285	2.32989640457756e-49	6.87439537103194e-48	101.59275116136
OLFM1	1.14470714285714	3.35806849593496	18.7699453826273	2.37977268308496e-49	7.01123028425355e-48	101.571618821272
GPA33	2.26032806122449	8.27860142276423	18.7665137727255	2.44374100625273e-49	7.18912001751355e-48	101.545154879976
PPARGC1A	1.28286071428571	3.83955609756098	18.7618498013316	2.5334507165927e-49	7.44210434841909e-48	101.50918577716
SDCCAG3	-1.00123010204082	5.53927296747967	-18.7606085659464	2.55787605549231e-49	7.50285342543676e-48	101.499612947073
MMP3	-4.2694	5.17317926829268	-18.7578331700986	2.61334743112012e-49	7.65435708114918e-48	101.478207730982
NPY	2.05524081632653	3.86918658536585	18.7252310146385	3.3625530183427e-49	9.83436309043469e-48	101.226720769188
RAB4B	1.00773469387755	6.73653983739837	18.7228892976878	3.42399821812611e-49	9.99947234722135e-48	101.208654149389
POLR3E	-1.00303265306122	6.05762642276423	-18.7176449127912	3.56571679992114e-49	1.0398190737936e-47	101.168191628492
C14orf139	1.74310918367347	5.61096178861789	18.6931350979503	4.3099790601616e-49	1.25426293620844e-47	100.979061590304
SGK1	2.57331581632653	8.46683008130081	18.6930264529601	4.31360269066396e-49	1.25426293620844e-47	100.978223132051
PLAC8	3.79849897959184	9.52623333333333	18.6864764320618	4.53779574922518e-49	1.31563241736581e-47	100.927672306235
ANK3	1.56775102040816	7.52628800813008	18.6523588319307	5.90861186469745e-49	1.71059436556862e-47	100.664313261429
DIAPH3	-1.60619948979592	4.68728739837398	-18.647925158116	6.11485349245861e-49	1.76774855509258e-47	100.63008277878
PAQR5	1.83309693877551	5.29211544715447	18.6358443310358	6.71413754021799e-49	1.93541052490255e-47	100.536804638634
ITM2A	2.27974744897959	7.18424085365854	18.5928672548288	9.36431017754229e-49	2.68649056421597e-47	100.204885238043
IL1R2	2.6769306122449	6.41276951219512	18.5915644493638	9.45924854728642e-49	2.70723693423337e-47	100.194821358159
OSBPL1A	1.98205	7.48340325203252	18.581506644163	1.02253709862491e-48	2.91816356607571e-47	100.117122952596
NMB	-1.46629489795918	4.76520528455285	-18.5729682584589	1.09243223736236e-48	3.11319878283321e-47	100.051156631475
TMEM140	1.53918979591837	5.00030894308943	18.5620400911488	1.18891379546622e-48	3.38333792306396e-47	99.9667195716784
CNNM4	1.51030357142857	6.61602804878049	18.556573326314	1.24033421430566e-48	3.52466037580136e-47	99.924477115299
CCNYL1	1.10582448979592	6.76889288617886	18.5523086774004	1.28198876618732e-48	3.63787010507038e-47	99.8915220927913
PXMP2	1.52017346938776	8.60802926829268	18.5455266426181	1.35113552957777e-48	3.82325553666116e-47	99.8391113263782
PAPSS2	2.08385969387755	8.64968861788618	18.5388755396165	1.42257298023813e-48	4.01406015297053e-47	99.7877091995372
ENTPD8	1.58061683673469	4.8705743902439	18.5285789472388	1.54069644688733e-48	4.33515626642428e-47	99.7081272035602
KRT23	-4.44490714285714	4.43846016260163	-18.5097664334007	1.78245947475542e-48	5.00838613145164e-47	99.5627065225864
PRKACB	1.78153163265306	6.00102012195122	18.4992468886764	1.93384595050898e-48	5.42614422583991e-47	99.4813795576158
ZNF239	-1.41350204081633	4.0861987804878	-18.4939475707598	2.01491794890683e-48	5.64571555082511e-47	99.4404073908629
UGT1A1 /// UGT1A10 /// UGT1A4 /// UGT1A6	2.42261020408163	6.23534390243902	18.493512115182	2.02172919318907e-48	5.65688863915501e-47	99.4370405378316
GCSH /// LOC100329108 /// LOC729080	-1.21914183673469	8.83798495934959	-18.490699503686	2.06628182000614e-48	5.77348535313849e-47	99.4152936823041
PGM1	1.61274387755102	7.31816463414634	18.4860241058575	2.1425272684009e-48	5.97818820266624e-47	99.3791427015597
MYBL2	-1.68374795918367	5.69678089430894	-18.4594312081526	2.63297986600842e-48	7.31610521991853e-47	99.1734926805052
MSL3L2	-1.37757040816327	4.76415772357724	-18.4567314001095	2.68866857273453e-48	7.45017789573494e-47	99.1526115744212
CLDN5	1.81211836734694	5.52405	18.4532339011407	2.76256819316483e-48	7.64437723506412e-47	99.1255601373209
BOP1 /// LOC727967	-1.22470204081633	6.90209715447154	-18.4429729570917	2.99131922494795e-48	8.2659433589803e-47	99.0461918580311
FAM60A	-1.15895306122449	7.15874349593496	-18.4365426997538	3.14424083532456e-48	8.65270891413354e-47	98.996450163892
PIGZ	2.58448979591837	6.57284756097561	18.4311537490386	3.27841067101521e-48	8.99721635385187e-47	98.9547613584234
LRP11	-1.09493673469388	6.96129024390244	-18.4305007577988	3.29505292209496e-48	9.03051850085506e-47	98.9497096956724
RHOU	1.35877959183674	6.7000156504065	18.4263530454461	3.40275515337609e-48	9.31295037469078e-47	98.9176215252263
BCAS1	2.86552857142857	6.56917642276423	18.4147173376104	3.72408188397185e-48	1.01507831923118e-46	98.8275972221414
EFNA5	1.84176530612245	4.50349715447154	18.4112033981491	3.82696785175631e-48	1.04170480899573e-46	98.8004083878307
DSC2	1.92662704081632	7.61031910569106	18.389831927532	4.51695636988827e-48	1.22452914633751e-46	98.6350299903954
C1orf210	1.60777959183674	5.57971341463415	18.3890400904199	4.5447867650571e-48	1.23040889258316e-46	98.6289019315883
NUP205	-1.22210408163265	5.7160756097561	-18.3547932950409	5.92796182096539e-48	1.60054969166066e-46	98.3638236340358
LRRC66	2.18478673469388	4.95127886178862	18.3535219674829	5.98673056282665e-48	1.61424172403323e-46	98.3539817204936
TSPAN1	2.69547959183674	10.2378398373984	18.3379790292972	6.75417941504627e-48	1.81385027347235e-46	98.2336480471508
MYO1A	2.42488469387755	7.66419024390244	18.3287514568465	7.25562454239112e-48	1.9433045732923e-46	98.1622003063124
FAM150B	2.20545510204082	5.36346585365854	18.3237739760248	7.54141454518865e-48	2.01715218956354e-46	98.1236580175557
PFDN4	-1.02888265306122	5.80678333333333	-18.2869761371588	1.00349012588609e-47	2.66984345046508e-46	97.8386685186642
PTPRR	2.74107806122449	6.29555528455285	18.2765168706548	1.08838553637777e-47	2.8842216714011e-46	97.7576477634219
TSPAN3	1.35239693877551	9.84947764227642	18.2549484184494	1.28683767954069e-47	3.40112217307628e-46	97.5905488468074
PCOLCE2	2.79916224489796	3.81814146341463	18.245899446783	1.38053063982017e-47	3.64394609198382e-46	97.5204338971529
CNPY3	-1.14077040816326	5.51908739837398	-18.2431878070362	1.40991491164486e-47	3.71660991314384e-46	97.4994220073185
LRRC8E	-1.19800102040816	3.46114512195122	-18.2355737978885	1.49581361087906e-47	3.93786200793049e-46	97.4404201670769
C17orf76	1.35133265306123	6.61141382113821	18.2346273028058	1.50685144776343e-47	3.96171416069456e-46	97.4330854005923
EGFL6	-2.06922857142857	3.4617906504065	-18.2337610943867	1.51702444149449e-47	3.98323298308004e-46	97.4263727558095
SLIT3	1.94200408163265	3.68474105691057	18.2174932537055	1.72137649103478e-47	4.51388175672654e-46	97.3002966898452
MT1H	3.72090204081633	7.1956174796748	18.214227599921	1.76560771906606e-47	4.62381503840122e-46	97.274985725864
NAP1L1	-1.32239387755102	8.34303739837398	-18.2106988895434	1.81468174739295e-47	4.74612717066193e-46	97.2476351177467
TMEM171	2.89658673469387	8.04287926829268	18.2075793876409	1.85920084200131e-47	4.85622290334474e-46	97.2234555588161
XDH	2.65278367346939	6.95105081300813	18.1974852851923	2.01088754664694e-47	5.23876737445057e-46	97.1452108585707
PRKDC	-1.42320255102041	6.89995040650406	-18.1953991091874	2.0437498032619e-47	5.31388747206616e-46	97.1290389844216
BARX2	1.55753010204082	4.47284166666667	18.1953187044203	2.04502707445493e-47	5.31388747206616e-46	97.128415687264
CLMN	1.33428316326531	5.94807154471545	18.1872161762707	2.17792438345236e-47	5.65188304379335e-46	97.065602798484
PATZ1	-1.05475867346939	5.56558780487805	-18.1854108866503	2.20869319613411e-47	5.72431558749687e-46	97.051607147929
POLB	-1.06792755102041	6.52786178861789	-18.1850123637245	2.2155439222747e-47	5.73465205928311e-46	97.0485175389962
SNRPF	-1.07740918367347	9.24424227642276	-18.1767855241998	2.36181594510314e-47	6.10537040570276e-46	96.984735433164
TRIM28	-1.01305	7.9188825203252	-18.1651799067352	2.58474932284456e-47	6.67304999147782e-46	96.8947504716782
SLC35D1	1.26612244897959	6.30476321138211	18.1636405767054	2.61585947762041e-47	6.74467551797264e-46	96.8828145176118
RAD54B	-1.102075	4.3672743902439	-18.157976467547	2.73359445219075e-47	7.02113221220378e-46	96.8388937439348
PJA2	1.1622806122449	7.74048861788618	18.1400804347762	3.14159070860706e-47	8.03813898547048e-46	96.7001103682059
MSI2	-1.17693163265306	3.17562154471545	-18.138146194935	3.18918694790968e-47	8.14951164724776e-46	96.6851091500748
IRAK1	-1.4141306122449	6.66874268292683	-18.1331856780939	3.314577211741e-47	8.45913883567123e-46	96.6466362035487
IGSF9	1.67275204081633	4.80382317073171	18.1244275991778	3.54813124837583e-47	9.03218061371808e-46	96.5787061673261
SRM	-1.37884336734694	7.10448617886179	-18.123292930749	3.57957137677089e-47	9.1006513911457e-46	96.5699050140842
MOGAT2	1.03923520408163	4.10981117886179	18.1090612887809	3.99842554728892e-47	1.01398047359983e-45	96.4595091199143
CCDC99	-1.38769489795918	6.03464390243902	-18.0853213154143	4.8091430480484e-47	1.2134303756247e-45	96.2753279081826
RNF125	1.35685459183673	4.51719004065041	18.0792233483404	5.04272535578424e-47	1.27076678965763e-45	96.228012485586
MTHFD2	-1.27099591836735	8.4615906504065	-18.0789164939545	5.05477502364164e-47	1.2722030505482e-45	96.2256314755413
DPT	2.90558673469388	3.8307174796748	18.0738833361535	5.25658356442232e-47	1.31967913696287e-45	96.1865762812474
SLC7A6	-1.11653775510204	3.73574146341463	-18.0724629347013	5.31498129949992e-47	1.3326700294641e-45	96.1755542745279
C7orf23	-1.12372959183673	7.58693577235772	-18.0480106365407	6.42852319740392e-47	1.60785310532822e-45	95.9857900098359
ANXA9	-1.64274285714286	3.17756666666667	-18.0303231018078	7.376950792404e-47	1.83631371494259e-45	95.848501147884
PBLD	1.97184897959184	7.09378069105691	18.023607176039	7.77270247624078e-47	1.93198909936734e-45	95.7963677439304
C13orf23	-1.40181326530612	7.52358617886179	-18.0206481471542	7.95374921178069e-47	1.97209667956454e-45	95.7733969461386
TP53I3	1.50311632653061	8.54201869918699	18.0174276766861	8.15559287988242e-47	2.01964335915407e-45	95.7483959776101
FLVCR2	1.4223806122449	4.33273861788618	18.0059931882974	8.91458019581592e-47	2.20215412630057e-45	95.6596232772969
GTF2F2	-1.11779795918368	7.47057601626016	-18.0040854716819	9.04792073585675e-47	2.23234044362259e-45	95.6448117638295
RUVBL2	-1.04787295918367	6.59575203252033	-17.9984013806517	9.45716636783385e-47	2.32945071192209e-45	95.6006791557651
FGL2	2.08770204081633	7.86161951219512	17.9841242690799	1.05686994236907e-46	2.59477113056642e-45	95.4898196334183
ITPKA	1.8662387755102	5.8037593495935	17.9744181803534	1.13981376010941e-46	2.79156832151979e-45	95.4144463005862
CCDC34	-1.42836020408163	6.31330569105691	-17.9713969008006	1.16693893937479e-46	2.85451217477833e-45	95.3909831695143
LRRC1	1.16341734693878	7.05132235772358	17.9686863581529	1.19182378399764e-46	2.9118289864157e-45	95.3699327377626
USP6NL	-1.01967653061224	4.91911910569106	-17.9502061095328	1.37624602000721e-46	3.35014735903092e-45	95.2264008604839
AQP7 /// AQP7P1 /// AQP7P2 /// LOC100132938	1.65938265306122	4.34999634146341	17.9468078266158	1.41314616859382e-46	3.43579737155445e-45	95.200004932265
CAPN5	1.33380612244898	6.7740743902439	17.938780645313	1.50428991929812e-46	3.65296293857194e-45	95.1376516014448
UCHL3	-1.03975612244898	9.16660447154472	-17.9384258811275	1.50845112705806e-46	3.65863315732216e-45	95.1348957842403
CHD7	-1.01406071428571	4.53911158536585	-17.9263322677261	1.65741000910833e-46	4.00537420053997e-45	95.0409477844777
GALNT12	1.50938571428571	7.72215894308943	17.9208843735099	1.72923950111309e-46	4.17392580304815e-45	94.9986235218956
NMD3	-1.16276122448979	4.93159674796748	-17.9205356768416	1.73394170623361e-46	4.18023924701374e-45	94.9959144646232
AHNAK	1.24795765306123	7.51598577235772	17.9159475629504	1.79701825901455e-46	4.32190441789886e-45	94.960268301382
SMCHD1	1.00663775510204	7.61949105691057	17.9084204620198	1.90551327360851e-46	4.57734447523657e-45	94.9017857289743
GPX3	2.48969795918367	5.60360426829268	17.907498697279	1.91924242834764e-46	4.60480273167865e-45	94.8946237534364
TMEM82	1.02880918367347	4.08105406504065	17.9063773055745	1.93607848687764e-46	4.6396407184338e-45	94.8859106380354
FIGNL1	-1.36328265306122	7.00090731707317	-17.9050659943265	1.95595351831733e-46	4.6816693890047e-45	94.8757217698777
FABP4	4.05955714285714	5.61002113821138	17.9027227663076	1.99197883099807e-46	4.762208102651e-45	94.8575146707313
AURKA	-1.68620714285714	7.82891585365854	-17.8981327409494	2.06448307834293e-46	4.92966078564031e-45	94.8218488061844
HM13	-1.15449336734694	6.61231382113821	-17.8931046847728	2.14694188500949e-46	5.1143678625779e-45	94.7827778827762
YARS2	-1.01837448979592	6.48917195121951	-17.8844793265093	2.2961474765733e-46	5.46330386528141e-45	94.71575035575
CILP	3.0141306122449	4.21955243902439	17.8838172190765	2.30802102389883e-46	5.4850407108884e-45	94.7106049480088
CCT2	-1.095675	8.74544288617886	-17.8713923403288	2.5425915689601e-46	6.03534117210269e-45	94.6140432339857
MOCS3	-1.08661020408163	4.34076138211382	-17.8664300125871	2.64281440598451e-46	6.26581583544303e-45	94.5754752692832
TMEM97	-1.72588265306123	7.02641056910569	-17.8639280520629	2.69483577584868e-46	6.37406610783382e-45	94.5560291062213
MAD2L2	-1.35193265306122	5.14479268292683	-17.8419847350091	3.19732422683745e-46	7.54478133809912e-45	94.3854618978516
SCG2	2.5572306122449	4.68932073170732	17.8395497467401	3.25857139970051e-46	7.68026110842352e-45	94.3665328097561
KIF18A	-1.64125816326531	4.62628008130081	-17.8224112639887	3.72419251224384e-46	8.75709774533955e-45	94.2332921444276
TDP1	-1.05493775510204	4.89595975609756	-17.8145305081715	3.96010693239435e-46	9.29002134468249e-45	94.1720186637691
ABCC13	1.10008163265306	3.34943069105691	17.8107983265448	4.07699479243446e-46	9.5530425346938e-45	94.1429994212534
NUDT1	-1.19918979591837	6.86371382113821	-17.8025174532972	4.3488231930066e-46	1.01780752159689e-44	94.0786093872151
ADRM1	-1.06615102040817	7.55887601626016	-17.8001512755762	4.42977656923869e-46	1.03554426823953e-44	94.0602098508635
PDE4D	1.14627448979592	3.42876260162602	17.7990429116461	4.46821378499252e-46	1.04331229567063e-44	94.0515910381727
POLA1	-1.15045	6.21708617886179	-17.7806530163484	5.15695590439354e-46	1.19993559336376e-44	93.9085781027302
RNF43	-1.01222346938775	4.46825487804878	-17.7786856563017	5.23666113220569e-46	1.21706808726924e-44	93.8932773711376
PID1	1.8643806122449	5.77027967479675	17.7484445419951	6.62912948613906e-46	1.52828515679298e-44	93.6580559342446
CEP55	-1.98557908163266	6.40460630081301	-17.7432203745495	6.90476357383646e-46	1.59000038434758e-44	93.6174161096484
DDX60	2.12888367346939	9.33189959349594	17.7422466189034	6.95739459146441e-46	1.60028063427552e-44	93.6098409044437
POLR1C	-1.23848469387755	5.44445772357724	-17.7391428379366	7.12784720591079e-46	1.6357307093152e-44	93.5856950911932
ADRB2	1.39497040816327	4.33454756097561	17.7356735812041	7.32332296067147e-46	1.67866650107657e-44	93.5587054288071
CDCA7	-1.43097857142857	6.79966930894309	-17.7301164301913	7.64768461424792e-46	1.74901499499821e-44	93.5154712462744
COMT	-1.24434132653061	6.263425	-17.7237514353713	8.03690461230589e-46	1.83593326115093e-44	93.4659499942313
C1orf109	-1.04070204081633	4.07431219512195	-17.7173896325741	8.44574264197164e-46	1.92493752092446e-44	93.4164513303581
RTKN	-1.14409183673469	4.81943719512195	-17.713051634377	8.73639591856532e-46	1.98666238175411e-44	93.3826978021187
NUP155	-1.17306734693878	5.19272682926829	-17.6916677718263	1.03222502862298e-45	2.33932083975485e-44	93.2162969486774
CENPH	-1.78458673469388	4.54336056910569	-17.6909175720982	1.03828370550586e-45	2.35039274080276e-44	93.2104587315331
FMO4	1.20897653061224	5.51008658536585	17.6778056668994	1.15011420920455e-45	2.59767621952695e-44	93.1084140665109
PSAT1	-1.85007142857143	3.8220487804878	-17.6700290050508	1.22205663361704e-45	2.75086321324537e-44	93.0478870152423
IL8	-3.21433571428571	4.42219349593496	-17.6576976037638	1.3454820949802e-45	3.02190451690957e-44	92.9519029349967
KRT24	2.48819591836735	3.33785203252033	17.6561679779692	1.36163754517697e-45	3.05134749217845e-44	92.9399961935712
MMRN1	1.56585204081633	3.20993780487805	17.654172566667	1.3830046850638e-45	3.09576713525902e-44	92.924463546759
HEXIM1	1.12347857142857	7.11150569105691	17.6521118255797	1.40542371446269e-45	3.14243958655643e-44	92.9084221351817
CTNNBL1	-1.07832448979592	6.57281341463415	-17.6462031342479	1.47174222473057e-45	3.28705504239155e-44	92.8624258828759
GPSM2	-1.45005816326531	8.14942398373984	-17.643119884823	1.50758279116348e-45	3.35961219556944e-44	92.8384235577075
ATP2B1	1.04849744897959	7.14568902439024	17.6422360932001	1.51801640855906e-45	3.37910452545246e-44	92.8315433667901
PLEKHG4	-1.55270510204082	3.82633780487805	-17.6258616699961	1.72494426693781e-45	3.82273600042391e-44	92.7040632517858
GLA	-1.15697244897959	5.44993861788618	-17.6217891856284	1.78065228103442e-45	3.94183290588328e-44	92.672355432694
SOCS6	1.06924489795918	7.52022642276423	17.614254870129	1.88850612679825e-45	4.17137064435239e-44	92.6136919285271
C4orf46	-1.11910918367347	4.45853455284553	-17.612842755661	1.90943654824695e-45	4.21295724753077e-44	92.6026966211054
FRMD3	1.8214556122449	5.40433922764228	17.6078930720704	1.98465126927839e-45	4.3740927974393e-44	92.5641555009282
CLDN8	4.47717040816327	5.56181971544715	17.6012971278968	2.08951143505521e-45	4.59986627048548e-44	92.5127936181597
PMEPA1	-1.9314612244898	7.08461341463415	-17.6011640468702	2.09168322472411e-45	4.59986627048548e-44	92.5117573073265
LOC100130933	1.95281734693878	6.08767195121951	17.595042561187	2.19406231788101e-45	4.80391742911782e-44	92.4640878784201
NUP37	-1.10417908163265	6.28925345528455	-17.5863350327007	2.34839265961201e-45	5.13621163129554e-44	92.3962769301566
FAM89A	-1.18247346938776	3.26546666666667	-17.5821791791713	2.42583482617925e-45	5.29980097139314e-44	92.3639113043283
SLC16A9	2.1104943877551	5.02920142276423	17.5801233920124	2.46508311631819e-45	5.37968138914147e-44	92.3479005787063
CXXC5	-1.16953163265306	8.16556504065041	-17.5632754444114	2.8116407716559e-45	6.12931569307446e-44	92.2166783401002
PTPLAD1	-1.20350612244898	8.78224532520325	-17.5610159443889	2.86168534261948e-45	6.23163088630855e-44	92.1990788301177
RHOC	1.02836632653061	10.0068910569106	17.5578684954604	2.93288604917915e-45	6.37974366007112e-44	92.174562539761
RSRC1	-1.00745816326531	5.42065447154472	-17.5407258995548	3.35298370057213e-45	7.28564809731692e-44	92.0410254300415
NUP62CL	-1.46307040816327	4.72591382113821	-17.5308315746899	3.62234213937024e-45	7.86240546263743e-44	91.9639438780399
C6orf167	-1.00760612244898	5.13741178861789	-17.5272576864701	3.72487218516662e-45	8.06746911974358e-44	91.936100332127
TRIM29	-2.22213520408163	3.45809918699187	-17.5168158376168	4.04137998896418e-45	8.74352124178276e-44	91.8547459431418
UBE2T	-1.65166326530612	7.5639337398374	-17.503651944014	4.47903639953475e-45	9.67993691782947e-44	91.75217566976
PPIL1	-1.39768673469388	7.37928130081301	-17.4995202747311	4.62595025092333e-45	9.98666889299547e-44	91.7199807614003
ABCA5	1.84049081632653	6.50951016260163	17.4956185546714	4.76911278351148e-45	1.02846507540225e-43	91.6895768758523
EXOSC4	-1.1311306122449	7.03277682926829	-17.4880640053253	5.05903254613085e-45	1.08981352719554e-43	91.6307063818041
CENPA	-1.96783724489796	5.37330792682927	-17.4622155803048	6.19115388833772e-45	1.33083237123345e-43	91.4292551205828
CDCA4	-1.10791428571428	3.81541788617886	-17.4566591165865	6.46586623550544e-45	1.38690753920895e-43	91.3859461243367
POLD2	-1.15684540816326	8.0506256097561	-17.4559358256099	6.5025119261495e-45	1.39327619174844e-43	91.380308431829
SAMD9	2.18921530612245	8.08658048780488	17.4417937464898	7.26229227862456e-45	1.55275094461008e-43	91.2700727642249
TST	1.40105714285714	10.9862337398374	17.4254369417902	8.25254076766588e-45	1.76259490127312e-43	91.1425612875818
MAST2	1.12531173469388	5.94324288617886	17.4189037154245	8.68485699363264e-45	1.85295447295459e-43	91.091627050501
TOP2A	-1.90834489795918	7.54160203252033	-17.4170755779421	8.80983712628382e-45	1.87761996795713e-43	91.0773741799897
NAA16	-1.27517040816327	3.40205731707317	-17.4146848969661	8.97599550207512e-45	1.91099993505391e-43	91.0587352555425
FAM122B	-1.26801326530612	5.72251219512195	-17.4066840422594	9.55522741463217e-45	2.03000451775971e-43	90.9963546325821
CMBL	1.2365193877551	6.70242256097561	17.4034661858192	9.79860458468907e-45	2.07950470603454e-43	90.9712649492517
AMPD1	1.42136224489796	4.40968577235772	17.4006989175753	1.00128582540442e-44	2.12048205350446e-43	90.9496881082519
PYCR1	-1.17509183673469	5.1847337398374	-17.3959674212251	1.03901090106749e-44	2.19573253080022e-43	90.9127950016915
C6orf136	1.07181020408163	8.51818414634146	17.3895761098686	1.09223852439483e-44	2.30578573211023e-43	90.8629580279974
ProSAPiP1	-1.75002448979592	5.34532845528455	-17.3707824610185	1.26509673743065e-44	2.66508391563466e-43	90.7164010395176
CYP4F12	1.64930510204082	5.8034825203252	17.3692735235148	1.28010929687373e-44	2.69387706445046e-43	90.7046332807261
DNMT1	-1.02582040816327	7.54988556910569	-17.3638728658266	1.3353169933734e-44	2.80416568608414e-43	90.6625142532469
GIPC1	1.02197653061225	8.62952682926829	17.3619761487628	1.35526621560106e-44	2.84307888621484e-43	90.647721673643
NEK2	-1.62298265306122	3.99445406504065	-17.3573887490834	1.40475725415061e-44	2.94381870603069e-43	90.6119436350378
AP3S2	1.19262653061224	5.36496585365854	17.3526391214084	1.45790516998675e-44	3.04881755485538e-43	90.5748992956587
NOP56	-1.24859387755102	8.92877479674797	-17.3448145459104	1.54988581897345e-44	3.23321521394271e-43	90.5138698191808
POLD4	1.17911734693877	8.74940406504065	17.3447289628154	1.55092334062042e-44	3.23321521394271e-43	90.5132022792484
GPN3	-1.01765918367347	6.23213902439024	-17.3383281389421	1.63052328674221e-44	3.39562406721345e-43	90.4632754885633
EPHX2	1.66442959183674	7.54140772357724	17.3365082452038	1.65389286383605e-44	3.43714622760285e-43	90.4490798616912
FAS	1.61966020408163	6.7324837398374	17.3338097495315	1.68916317696411e-44	3.50680778106725e-43	90.4280306332897
HSD17B11	1.09571479591837	9.55860264227642	17.3300070570394	1.74014728030071e-44	3.60891414218886e-43	90.3983676959993
CD46	-1.33333469387755	6.99740772357724	-17.3156308531745	1.94720672906354e-44	4.02999376136973e-43	90.2862198769062
SNX24	1.05374387755102	4.99467134146341	17.314740971777	1.96080550320058e-44	4.05395020135403e-43	90.2792776541234
MCM7	-1.44612346938775	6.58623556910569	-17.3092036953299	2.04758566484224e-44	4.22900321746901e-43	90.2360789284846
WISP2	2.46518265306122	3.96216869918699	17.2937920842857	2.30989123486526e-44	4.75604943466502e-43	90.115838709372
EEF1E1	-1.28960357142857	7.63298191056911	-17.2936101089075	2.31318136932963e-44	4.75793383502564e-43	90.1144188858439
ASPA	1.09193367346939	3.15071138211382	17.2926361136495	2.3308712037722e-44	4.78940243039715e-43	90.106819472619
NDRG3	-1.06961683673469	4.59205406504065	-17.2893029383669	2.39243957202786e-44	4.91087442479572e-43	90.0808126748651
NR3C1	1.62709132653061	5.10148577235772	17.2652551762172	2.88760166569954e-44	5.91515457777348e-43	89.8931671316796
KIF14	-1.44303826530612	3.86394410569106	-17.2532277836853	3.17250113011235e-44	6.47888762901843e-43	89.7993071018161
SPIB	1.09539183673469	3.07904837398374	17.2496322208472	3.26301227759273e-44	6.65694378506035e-43	89.7712465823689
MGAT4A	1.08380204081633	5.08779146341463	17.2442413867804	3.40358068993998e-44	6.93665671843923e-43	89.7291743039575
FABP6	-2.96042959183673	4.15820975609756	-17.243070816865	3.43489582843764e-44	6.993364128752e-43	89.7200385241994
KIF20A	-1.69403673469388	4.86396219512195	-17.2297630415962	3.81183811784515e-44	7.73722034983889e-43	89.616172922208
PRPH	1.8555306122449	4.44497845528455	17.2260257860229	3.92495405665399e-44	7.95875805374556e-43	89.5870026668937
CLTB	1.03701734693878	8.91187723577236	17.2246642321332	3.96699403371422e-44	8.03587042178268e-43	89.5763752290687
ABHD5	1.03293571428572	4.4551581300813	17.212351625464	4.36822665171787e-44	8.8397022970218e-43	89.4802669940231
DIMT1L	-1.10926887755102	4.83411422764228	-17.2109041144384	4.41798906685095e-44	8.9223783231141e-43	89.4689677498292
CDK1	-1.99615510204081	5.97023536585366	-17.2107698389774	4.42263383275448e-44	8.92276396831855e-43	89.4679195933911
TMEM9	-1.17188673469388	7.18916138211382	-17.2078559687237	4.5246409257964e-44	9.11021671431207e-43	89.4451736790411
CDKN1A	1.58534795918367	8.83278617886179	17.2020542000688	4.73481071139877e-44	9.52381503937379e-43	89.3998834767321
ZAK	-1.90655714285714	5.05339085365854	-17.1818177245099	5.54735063400841e-44	1.11024598003721e-42	89.2419004527864
TRMT112	-1.1454306122449	9.63770528455285	-17.1810448739086	5.58100826275901e-44	1.11586746044026e-42	89.2358665745588
LITAF	1.07160408163265	9.56535894308943	17.1642374357874	6.36570960939926e-44	1.26770006277043e-42	89.1046394358646
MXI1	2.07090612244898	6.07361016260163	17.1625495797331	6.4503713559633e-44	1.28328440660744e-42	89.0914605191945
PDK4	1.78104795918367	5.50429227642276	17.1542727772206	6.8821263762075e-44	1.36782261727124e-42	89.026832806883
OAF	1.14473673469388	8.78342906504065	17.1496643080878	7.13493836543824e-44	1.41666357991268e-42	88.9908472524299
KIAA0020	-1.00082857142857	6.87966504065041	-17.1383987212101	7.79277200487773e-44	1.54269164373242e-42	88.902875320085
FANCB	-1.26371836734694	3.96769430894309	-17.1302418420886	8.30665100419942e-44	1.63956104648405e-42	88.8391756432736
SIGMAR1	-1.21455204081633	5.95642520325203	-17.1286937876749	8.40794006130854e-44	1.65791999201039e-42	88.8270860742957
CNTN4	1.15361173469388	4.3615262195122	17.1116197680761	9.61052520604037e-44	1.88947263962525e-42	88.6937394207543
GCNT3	3.17483571428571	9.3855756097561	17.1111168108242	9.64844737309809e-44	1.89506857522203e-42	88.6898111820193
C2orf15	-1.04302346938776	2.97326951219512	-17.1074596174327	9.92873435685748e-44	1.94630395406343e-42	88.6612471476557
ZBTB16	1.96508775510204	3.41396951219512	17.1030479012504	1.02777127235247e-43	2.01274385829026e-42	88.626789270252
KPNA2 /// LOC146880 /// PLEKHM1P	-1.06956428571429	9.63373902439024	-17.1004488611107	1.04890220956799e-43	2.05211981118018e-42	88.6064889898121
CMTM7	-1.54347040816327	6.21254756097561	-17.0875162921741	1.16069071741726e-43	2.26861247148657e-42	88.505472629651
MSH6	-1.05289744897959	5.78995487804878	-17.0835920452199	1.19691369276539e-43	2.33485578586774e-42	88.4748189540663
HSPD1	-1.27276428571428	9.30304288617886	-17.0685315184946	1.34674748986572e-43	2.6220349088406e-42	88.3571700183413
EPB41L4A	1.12800102040816	3.98566768292683	17.0586252073329	1.45539690631622e-43	2.83081763312031e-42	88.2797794440881
CENPL	-1.04387346938775	4.4385412601626	-17.0505947642291	1.54987783598615e-43	3.01166368245844e-42	88.2170407053446
SIM2	-1.17016632653061	2.64389552845528	-17.0492015082605	1.56688393740528e-43	3.03881440483808e-42	88.2061554720265
COL1A1	-2.95355306122449	5.02176991869919	-17.0362326822418	1.73441829055692e-43	3.35398996457696e-42	88.1048288630412
HRCT1	2.49903775510204	6.55116666666667	17.0071193753379	2.17872161975024e-43	4.19697201250734e-42	87.8773396068247
SIAE	1.19639693877551	6.78215609756098	17.0069345627307	2.18187844480277e-43	4.19901563527173e-42	87.8758953878658
CPT1A	1.16643928571429	7.82470264227642	17.0050506831662	2.21431969542152e-43	4.25735899981524e-42	87.8611737261244
BUB1	-2.0068806122449	6.03133699186992	-16.9930514742466	2.43258643157601e-43	4.65912395508544e-42	87.7674021145448
GEMIN6	-1.00859591836735	5.35739959349594	-16.9857149115489	2.57651442834312e-43	4.930075459162e-42	87.7100654682924
NAP1L2	1.33323571428571	3.01794756097561	16.9799390129616	2.69579603990091e-43	5.14848216047425e-42	87.6649242472723
PAQR8	1.53122448979592	9.20564390243903	16.973931153413	2.82573496893774e-43	5.39150232073321e-42	87.6179687846164
EEPD1	-1.15599081632653	3.91732581300813	-16.9436094010329	3.58363773115811e-43	6.83107500533031e-42	87.3809628753143
PTN	2.2581693877551	4.93255630081301	16.9374739613368	3.76016140207689e-43	7.16074843433539e-42	87.3330018044714
CPNE1	-1.89208979591837	7.05651991869919	-16.9337344974557	3.87199083591336e-43	7.35972148071047e-42	87.3037695167411
RACGAP1	-1.36340102040816	5.1768243902439	-16.9284019795026	4.03724184516671e-43	7.65929006875661e-42	87.2620830388653
WDR46	-1.13810918367347	5.24177235772358	-16.9015954100474	4.98120373245413e-43	9.38790551044083e-42	87.0525091363858
C20orf134	-1.2047112244898	3.48998739837398	-16.899052386076	5.08149355734558e-43	9.56791747442305e-42	87.0326263891759
EMD	-1.04888673469388	6.61854308943089	-16.8906898448539	5.42575608880294e-43	1.01778649328725e-41	86.9672418223696
ORC3L	-1.00065408163265	5.25960772357724	-16.8877563362085	5.55197094404159e-43	1.0404881748637e-41	86.9443048678922
IQGAP2	2.07985051020408	6.61914329268293	16.8873858149213	5.56812027336434e-43	1.04253945379982e-41	86.9414077586602
KIAA1524	-1.22555204081633	4.99200162601626	-16.8789534816677	5.94862669837357e-43	1.11170510517926e-41	86.8754739286199
LGALS2	3.66998571428571	7.18676300813008	16.8723372855082	6.26530981322901e-43	1.16979698786794e-41	86.8237389866002
SLC7A1	-1.18594387755102	4.70743922764228	-16.8697762327194	6.3923748264456e-43	1.19241003047496e-41	86.8037125691278
SDPR	2.41300408163265	5.88885772357724	16.8541638145236	7.22471184034038e-43	1.34391714957641e-41	86.6816245894961
ASNS	-1.53563469387755	7.41436829268293	-16.8415056897301	7.97852696730785e-43	1.48276260911916e-41	86.5826326363255
SLC22A3	-1.53522857142857	3.3583093495935	-16.8349401479011	8.40001489839057e-43	1.55964688113398e-41	86.5312850739487
LEPREL1	1.1632887755102	4.07125853658537	16.8245378865802	9.11389041593507e-43	1.68750166906509e-41	86.4499283524882
MCM8	-1.43468673469388	4.2300325203252	-16.8195860590216	9.47474002267448e-43	1.75269567510859e-41	86.4111984885848
CDK5	-1.1230862244898	4.05164613821138	-16.805339658276	1.05946280319764e-42	1.95624680177525e-41	86.2997680192449
CES3	1.4094612244898	4.50495081300813	16.7970463086982	1.13065864787797e-42	2.08194994040324e-41	86.2348970831031
NHP2	-1.12595204081633	9.0202093495935	-16.7885246470954	1.20880433009567e-42	2.22176017881988e-41	86.1682378503506
CPNE5	1.21174183673469	4.6186243902439	16.7842854526379	1.2496689530878e-42	2.29476331862154e-41	86.1350765679831
CCNF	-1.01548418367347	4.25506991869919	-16.7836260676148	1.25614829606094e-42	2.30454898931179e-41	86.129918445758
PLAU	-1.63797653061224	3.3087674796748	-16.7747612913107	1.34659159904729e-42	2.46821739206894e-41	86.0605712043896
PRIM1	-1.33466224489796	6.08690325203252	-16.7736845447352	1.35801188457319e-42	2.48687478021383e-41	86.0521478683047
SSBP2	1.534275	4.84303414634146	16.7657685226721	1.44500076267449e-42	2.64134537220992e-41	85.9902200288323
AEN	-1.08269387755102	5.24020691056911	-16.7497337823502	1.63866598409876e-42	2.98989383656052e-41	85.8647722912406
MATN2	2.20417959183674	7.41329512195122	16.7482039426916	1.65844869564285e-42	3.02323577511455e-41	85.852803154694
TCFL5	-1.22538112244898	4.97369349593496	-16.7383116879373	1.79226476664449e-42	3.26420293954143e-41	85.7754064392344
KIAA1539	1.26507857142857	6.22256300813008	16.7340502250063	1.8531911593648e-42	3.37210097063709e-41	85.7420638975461
PIBF1	-1.02072653061225	4.12962276422764	-16.704721504644	2.33262669106781e-42	4.21767537264012e-41	85.5125742982015
MAPK3	1.12698571428571	7.12043617886179	16.7025646024112	2.37243571776497e-42	4.28578694046018e-41	85.495696021136
FRMD4B	1.00713367346939	5.00356605691057	16.698269564831	2.45374335112993e-42	4.4246889555839e-41	85.4620858864984
PHF20	-1.07458979591837	4.88859308943089	-16.6952366248557	2.51283269327841e-42	4.52716638283631e-41	85.438351747602
LEPRE1	-1.27312755102041	4.97658170731707	-16.694905063769	2.51937805959125e-42	4.53080969890943e-41	85.4357571133804
CDC6	-1.62331479591837	5.98273943089431	-16.6859987737554	2.70172683109453e-42	4.84569340502667e-41	85.3660595783832
CNN2	-1.10607448979592	4.5045243902439	-16.6803110834381	2.82502812307726e-42	5.06230889246242e-41	85.3215483980946
GRINA	-1.13017653061224	6.17921707317073	-16.6740596191018	2.96705610314347e-42	5.31206451924722e-41	85.2726240373634
FAM55D	3.91451683673469	7.84842073170732	16.6527959659284	3.50581970865228e-42	6.27103500385177e-41	85.1062043727532
C9orf140 /// LOC729983	-1.73016428571429	5.57360243902439	-16.6497440412006	3.59079545538326e-42	6.41730563364391e-41	85.0823174039242
NOP16	-1.28759591836735	6.81094227642276	-16.644543625288	3.74036687139818e-42	6.67270791643733e-41	85.0416138632971
HIST1H1C	1.4895918367347	7.86943455284553	16.6421730039093	3.81060242341668e-42	6.79195809170194e-41	85.023058793033
C6orf72	1.05916530612245	7.47521707317073	16.6326376300073	4.10669473842708e-42	7.30670713940036e-41	84.9484228565873
HAUS7 /// TREX2	-1.3128137755102	4.38615670731707	-16.6184548579974	4.59021385653888e-42	8.14529179821966e-41	84.8374055068997
SULT1B1	2.55153469387755	6.71164918699187	16.614433044209	4.7374140984515e-42	8.39163165768147e-41	84.8059232023723
ETS2	-1.17628418367347	8.32636483739837	-16.6105536810336	4.88387384830281e-42	8.62817713200164e-41	84.7755555383181
CES2	2.40130867346939	8.09104918699187	16.6095843811516	4.92117033775552e-42	8.68640762525058e-41	84.7679677882327
KRCC1	1.11372397959184	6.85849207317073	16.5931352378927	5.59936706230145e-42	9.84015085317082e-41	84.6391985579063
SNHG1	-1.11592448979592	3.35638902439024	-16.5704141098981	6.69259894323994e-42	1.17202383941319e-40	84.4613174994063
KIAA2022	1.17521326530612	2.80919959349594	16.5580275098974	7.37604055387663e-42	1.28833126814616e-40	84.3643381502119
MAD2L1	-2.01135255102041	7.02879430894309	-16.5338791037901	8.91570875586375e-42	1.55049747582443e-40	84.175259048581
PEX11A	1.22844591836735	6.06520162601626	16.515571965768	1.02938509472111e-41	1.78397067367151e-40	84.0319058584082
LMNB2	-1.08148469387755	5.85806788617886	-16.505830073367	1.11121111926414e-41	1.92079409519739e-40	83.9556187931968
CXCL1	-2.59233214285714	7.21651910569106	-16.4890484484355	1.26771799217171e-41	2.18943640130758e-40	83.8241989819769
FBXO5	-1.39474387755102	6.88434918699187	-16.4789347263149	1.37250055819334e-41	2.36632325153574e-40	83.7449931580499
N6AMT2	-1.25187346938776	5.34444674796748	-16.4648907563035	1.53252433534735e-41	2.63767977099217e-40	83.6350031962718
CHL1	1.17667959183673	3.48733678861789	16.4482610129555	1.74631915038864e-41	3.00049381294047e-40	83.504755501108
RSAD2	3.17499030612245	5.21990101626016	16.4426133782508	1.82551654621991e-41	3.13119850059672e-40	83.46052046429
FXYD3	2.47752397959184	8.88777032520325	16.4380204773484	1.89256525933462e-41	3.24342621090759e-40	83.4245460418288
ASXL1	-1.05082244897959	4.3045418699187	-16.4154637449155	2.25937854784294e-41	3.85885676278648e-40	83.2478604360358
LY6G6D	-3.83604387755102	4.26382601626016	-16.4147530510923	2.27202538854724e-41	3.87715133169977e-40	83.2422934135284
C1orf21	1.34992244897959	5.33747276422764	16.4125964998565	2.31083649842496e-41	3.94002539654857e-40	83.225400595546
PRR11	-1.15045153061224	4.48507276422764	-16.4034160104939	2.48361700756802e-41	4.2274242251162e-40	83.1534862429715
VSNL1	-2.0658887755102	4.93084918699187	-16.3992475414152	2.56627932344255e-41	4.35702033608881e-40	83.1208323464135
TMEM54	1.71113265306122	8.50741077235772	16.3838440188008	2.89633903969775e-41	4.89664610306369e-40	83.0001646371684
FMO5	1.39907755102041	5.31388780487805	16.3833303266221	2.9080494144494e-41	4.91229864832034e-40	82.9961403948191
GGT6	2.23565510204081	7.24041016260163	16.3705779173201	3.21444220475712e-41	5.41615938857058e-40	82.8962366463651
TIMP1	-2.16746836734694	8.17696504065041	-16.3515594227251	3.73240641933202e-41	6.27834006758167e-40	82.7472369274366
IFRD2	-1.21719387755102	5.56247886178862	-16.3473179823022	3.85886424683004e-41	6.48561126853968e-40	82.7140064224673
C9orf16	-1.14399285714286	6.59340081300813	-16.3354599703718	4.235616276756e-41	7.10094866012801e-40	82.6211001202916
ACAA2	1.42451020408163	8.85831951219512	16.3351430441579	4.24617526100618e-41	7.11269859356169e-40	82.6186169943078
WDR78	1.04951020408163	3.90847073170732	16.3319407208175	4.35435511922885e-41	7.2817320917054e-40	82.5935265779127
TRMT6	-1.22476632653061	5.2270256097561	-16.3273078064316	4.51576109922591e-41	7.53906315515765e-40	82.5572269968472
AMN	1.47036020408163	5.44042682926829	16.3150223145684	4.97335052861609e-41	8.27542396098794e-40	82.4609661143648
PARM1	1.88774387755102	9.41253495934959	16.3065658313542	5.31500255337436e-41	8.82193547260165e-40	82.3947049375078
SNORA18 /// TAF1D	-1.40929795918367	4.34666829268293	-16.3055562407835	5.35732944465931e-41	8.88482931244244e-40	82.3867941432178
SESN2	1.06130510204082	6.45950670731707	16.3016563995376	5.5240207154295e-41	9.15369983564223e-40	82.3562361701259
C14orf143	-1.15067142857143	3.72198333333333	-16.2842504599846	6.33357970581375e-41	1.0486523622006e-39	82.219844716405
NPM3	-1.26116734693878	6.50578577235772	-16.2818417468207	6.45459021749577e-41	1.06780561864005e-39	82.200969763504
NEDD4L	1.13585714285714	6.36782723577236	16.2780991057878	6.64722048457796e-41	1.09876580188148e-39	82.1716417684707
DSCC1	-1.02496326530612	5.0921593495935	-16.265655410077	7.33000005458911e-41	1.20863556455669e-39	82.0741287786059
NUF2	-1.49784285714286	4.93996341463415	-16.2638728865459	7.43339015010733e-41	1.22467547917147e-39	82.0601600748098
PTP4A3	-1.84386020408163	4.91504329268293	-16.2509646505791	8.22693011022161e-41	1.35430006432358e-39	81.9590031479801
DNAJB4	1.19816020408163	5.29777398373984	16.2307428763363	9.64384182560472e-41	1.58234829757711e-39	81.8005264236288
NARS2	-1.0139693877551	6.21362764227642	-16.2165915221493	1.07782334994302e-40	1.76414321836262e-39	81.6896186589873
AGTRAP	-1.02951224489796	4.94642479674797	-16.2102780861008	1.13264924946812e-40	1.85085604109659e-39	81.6401374767638
LOC728554 /// THOC3	-1.20497346938775	7.7847512195122	-16.1874165249929	1.35558009984702e-40	2.20973895202077e-39	81.4609554044391
EXO1	-1.27472448979592	5.17645162601626	-16.1857586347962	1.37335866469046e-40	2.23689979580559e-39	81.4479610015565
SLC1A1	1.52952704081633	5.47071849593496	16.1794428389569	1.44324994188789e-40	2.34692121231997e-39	81.3984578956193
POP1	-1.0292443877551	4.61127276422764	-16.1645706240613	1.62220555681453e-40	2.63578800691179e-39	81.2818870386086
FAM107B	1.51816734693877	7.30427845528455	16.1415053023404	1.94464289570595e-40	3.14692857613676e-39	81.1010900231766
KIF4A	-1.0938862244898	3.5496	-16.1360035531612	2.03058337524056e-40	3.28335006776185e-39	81.0579634155262
LGR5	-2.28156632653061	4.74361199186992	-16.1339527935288	2.06358057986126e-40	3.33401397878552e-39	81.0418879860576
CHEK1	-1.59948928571429	5.10318658536585	-16.1333943326426	2.07265890212075e-40	3.34598295286762e-39	81.0375103291195
F13A1	1.29149081632653	4.27734105691057	16.1201341477676	2.30035309797666e-40	3.7046040164682e-39	80.9335651108035
G3BP1	-1.02605	6.91886544715447	-16.0928478821679	2.85066758849596e-40	4.57247994138735e-39	80.7196624860884
TAF1D	-1.0414193877551	6.55495487804878	-16.0919409944617	2.87106271527999e-40	4.60150963503355e-39	80.7125530184609
BTD	1.03476632653061	4.75204227642276	16.0761324244065	3.25097670197451e-40	5.20208204851097e-39	80.5886212049182
DUSP4	-2.00362040816326	4.95263780487805	-16.0757952888358	3.25960423005729e-40	5.21172475219216e-39	80.5859781807032
LOC643008	1.23315612244898	4.19467113821138	16.0655459519889	3.53311314285479e-40	5.64452860478093e-39	80.5056262312134
C7orf50	-1.03913265306123	6.78365040650406	-16.0577596701607	3.7561375684247e-40	5.9912786660685e-39	80.4445829821316
ANGPTL1	2.16176224489796	3.46606260162602	16.0538083189509	3.87464896694378e-40	6.17539517929608e-39	80.4136046839489
ZNF511	-1.22653979591837	7.09221219512195	-16.0527290766595	3.90766366294504e-40	6.21812024014622e-39	80.4051434686402
C5orf30	1.40160204081633	8.37618048780488	16.0499600112016	3.99366398468425e-40	6.34992573564795e-39	80.3834340379667
PLA2G10	2.5652306122449	8.1518593495935	16.0337161678297	4.537675839825e-40	7.19776704473904e-39	80.2560805274071
PLAGL2	-1.01081989795918	3.93125406504065	-16.015873116938	5.22104730813348e-40	8.27519476037548e-39	80.1161851725496
FHL1	2.7450112244898	5.27312967479675	16.0150857461234	5.25346824448275e-40	8.31999864110415e-39	80.1100118367555
UNC5CL	-1.47794081632653	4.04242967479675	-15.9969401959884	6.05906043516316e-40	9.58068009140164e-39	79.967740619632
PTGDR	1.9510387755102	3.97430365853659	15.9954696455746	6.12952278408061e-40	9.66920153198984e-39	79.9562105146579
MT2A	1.5596887755102	11.867162601626	15.9916891370874	6.3144531500066e-40	9.93745124958619e-39	79.9265686684402
SHISA3	1.33652755102041	3.60061219512195	15.9792694844156	6.96217615280438e-40	1.09396264349242e-38	79.8291887035371
NT5DC2	-1.42272244897959	4.49480162601626	-15.9772076477589	7.07596421315403e-40	1.11097074487718e-38	79.8130220946214
DNASE1L3	2.55252755102041	6.18120894308943	15.9727045085584	7.33099171676877e-40	1.15011032148587e-38	79.7777133677011
ATP6V0D1	1.10202346938776	8.3777012195122	15.9673661911711	7.64525378811873e-40	1.19847429101073e-38	79.7358557930772
DTYMK	-1.18596530612245	5.74877073170732	-15.9536003271565	8.51922408065441e-40	1.33235078244989e-38	79.6279166894495
SYTL2	1.44703265306123	8.6293	15.9515197919905	8.6597392341592e-40	1.3532700141743e-38	79.6116028946145
TXNIP	1.51602653061224	10.4069479674797	15.9388359514042	9.56795416414376e-40	1.49170734415919e-38	79.5121460030537
ABCC1	-1.19390306122449	5.47703292682927	-15.9221800313079	1.09068408546545e-39	1.69648796337071e-38	79.3815407138224
MICALCL	1.39896530612245	4.69978943089431	15.9058551556533	1.24008005865243e-39	1.92438140162997e-38	79.2535287319361
LOC100190940	-1.95920102040816	3.16202764227642	-15.9049989250674	1.24845776744479e-39	1.93588257840472e-38	79.2468145084242
C9orf140	-1.86004183673469	6.56495162601626	-15.8909554802846	1.39423004438312e-39	2.15358555968939e-38	79.1366904213842
HSBP1L1	1.13546428571428	7.14025284552846	15.8905220374889	1.39899037846118e-39	2.15845181311451e-38	79.1332914781894
IL10RB	1.25124030612245	7.82016829268293	15.8846611006445	1.46497778819855e-39	2.25590814825287e-38	79.0873314145013
C14orf129	1.1056806122449	10.3647597560976	15.8749044229834	1.58180325022829e-39	2.42834071379875e-38	79.0108212570935
CHCHD10	1.05505102040816	10.7140760162602	15.8705621670555	1.63675041614658e-39	2.51077012535073e-38	78.9767698010372
SHCBP1	-1.32820459183673	4.1066337398374	-15.8605341688472	1.77105131548864e-39	2.71263318459476e-38	78.8981308680547
RAB15	-1.5008	6.77030691056911	-15.8472686492846	1.96579224782079e-39	3.00401845101768e-38	78.7941023383351
REP15	3.01485510204081	6.56727113821138	15.8426333300483	2.03877385907969e-39	3.11317038817093e-38	78.7577517523694
TJP3	1.17490510204082	5.54761585365854	15.8273402769037	2.29933081594545e-39	3.50036425278504e-38	78.6378212232127
MT1F	2.22883163265306	7.58487804878049	15.8236361201069	2.36729781895179e-39	3.59836452996056e-38	78.6087724099742
LOC391358 /// TRMT112	-1.15157040816326	7.73615203252032	-15.8218870193753	2.40008663239176e-39	3.6454386348246e-38	78.5950555463654
GPT2	-1.31731173469388	5.36263272357724	-15.8188243134555	2.45859820074842e-39	3.7286568019526e-38	78.5710370321764
NKD1	-1.73959234693878	3.47216463414634	-15.8143334097848	2.54698425002061e-39	3.85686186431693e-38	78.5358181246858
FAM92A1 /// FAM92A2	-2.14527959183673	5.0671	-15.8026395183376	2.79233255479852e-39	4.21882280564355e-38	78.4441108274012
USP2	1.72155714285714	3.79080406504065	15.7947815759848	2.9703421580321e-39	4.47763993935403e-38	78.3824858466334
FAM91A1	-1.13619591836735	5.27846504065041	-15.7861682949915	3.17852749535127e-39	4.78786615352386e-38	78.3149368239297
ACSS2	1.07762295918367	7.2750993902439	15.7713785449017	3.5706095463061e-39	5.36233820469988e-38	78.1989484058434
RNF183	-1.52394081632653	3.32451829268293	-15.7697618619863	3.61629959526393e-39	5.42282530625132e-38	78.1862695268208
LOC401127 /// WDR5	-1.05704591836735	5.03061219512195	-15.7653114218977	3.7451191536593e-39	5.60760217671229e-38	78.1513667683333
SLC26A3	4.37644795918368	11.4228926829268	15.7561156832458	4.0260154949044e-39	6.02368890402649e-38	78.0792485289075
TRHDE	1.3107887755102	3.74138150406504	15.7546141625104	4.07384214413887e-39	6.09069802355808e-38	78.0674727100059
STIL	-1.31294030612245	4.98521382113821	-15.7472309327587	4.31740946309438e-39	6.45003588244838e-38	78.0095688934212
LSM14B	-1.04470918367347	3.37542723577236	-15.7456587790364	4.37112569578631e-39	6.52541968624314e-38	77.9972390710719
PTP4A1	1.10827755102041	8.3716012195122	15.744087261352	4.42548818521743e-39	6.60165527197661e-38	77.9849142272065
NAT1	1.41286428571428	8.8590406504065	15.7215236740129	5.28485626889976e-39	7.84854043670406e-38	77.8079551876282
CMA1	1.18317448979592	2.8808918699187	15.7042602320889	6.05343599883109e-39	8.95676047271654e-38	77.672562392548
BIRC5	-1.24571530612245	3.94867052845528	-15.6968623223904	6.41611403559777e-39	9.48637849366536e-38	77.6145422146587
C4orf19	1.62149285714286	6.96654918699187	15.6960917961391	6.45511642804882e-39	9.52997807807885e-38	77.6084991390773
PPAP2B	1.21202346938776	7.22654715447154	15.6899935937464	6.77227673414741e-39	9.96628725323836e-38	77.5606721699503
IFITM3	-1.45824387755102	9.60094349593496	-15.6899326598015	6.77552322996438e-39	9.96628725323836e-38	77.5601942769136
DTD1	-1.16749081632653	6.02582113821138	-15.6806191457374	7.29048902801449e-39	1.0700194665732e-37	77.4871501135427
FAM54A	-1.66119387755102	5.28467642276423	-15.678451695962	7.41584130207408e-39	1.0876205318137e-37	77.4701511827275
KIF2C	-1.48140459183673	5.06778191056911	-15.6779865063901	7.44302476893599e-39	1.09080876533185e-37	77.4665027808805
PRPF6	-1.12020204081633	5.58641178861789	-15.6701880341165	7.91385801144216e-39	1.15896367983357e-37	77.4053406482974
GLIPR2	1.40719591836735	6.01444837398374	15.6526156678117	9.08686457140875e-39	1.32977534568008e-37	77.2675231563467
UGGT2	-1.36829897959184	4.00845609756098	-15.6468099382851	9.51143558439728e-39	1.3878521522055e-37	77.2219895964133
TMPRSS2	1.54716224489796	7.05034796747967	15.6442199705411	9.70718390661706e-39	1.41538371459364e-37	77.2016768169692
TIGD2	-1.03206428571429	5.66358008130081	-15.6440741678377	9.71832261028555e-39	1.41597727399608e-37	77.2005333052245
PABPC4	-1.04810102040816	7.50545792682927	-15.6411196688949	9.94680786089815e-39	1.44639923053929e-37	77.1773615490828
PHF19	-1.14511428571429	4.62792926829268	-15.6410944925011	9.94877777619616e-39	1.44639923053929e-37	77.1771640938324
SPC25	-1.91049183673469	5.79492073170732	-15.6393223301254	1.00884245872167e-38	1.4656381303865e-37	77.1632652490808
C9orf30	-1.18428163265306	4.60842804878049	-15.6311387558282	1.07591534729793e-38	1.56194841070774e-37	77.099082494321
STMN1	-1.14224285714286	6.9269912601626	-15.6172722671397	1.19990161082833e-38	1.7406827567947e-37	76.990329315376
MORC4	-1.05472142857143	3.83038902439024	-15.6165123978015	1.20709467659469e-38	1.74985056084646e-37	76.9843697530015
SNX8	-1.05060816326531	4.38987845528455	-15.614516147498	1.22619767436617e-38	1.77625771570874e-37	76.9687134063431
ANXA3	-1.43036173469388	8.16223943089431	-15.6015866538814	1.35746139103104e-38	1.9649842129997e-37	76.8673090072816
SRPX2	-2.49687346938776	4.24568983739837	-15.5992477032621	1.38266614617851e-38	2.00002408465995e-37	76.8489649205039
ACSL6	-1.94905	3.03289837398374	-15.5965426979911	1.41239970757511e-38	2.04008765259984e-37	76.8277499196424
KDELC1	-1.00736326530612	4.55891991869919	-15.587206605055	1.52002147372773e-38	2.19237654461205e-37	76.7545282207557
KRT20	2.31201836734694	12.0643166666667	15.5716440805789	1.71795363993961e-38	2.47252034644757e-37	76.6324737057766
FAM92A1	-1.74904132653061	4.33126300813008	-15.5687350808799	1.75771565286721e-38	2.52793075301806e-37	76.6096589036979
CALB2	1.3184387755102	3.51540609756098	15.54736656994	2.0794275829877e-38	2.97353691631518e-37	76.4420697214081
ACADM	1.13484285714286	7.49730243902439	15.5252465822876	2.47460604114327e-38	3.52104101053013e-37	76.2685880283846
DGAT2	-1.22788826530612	4.59108150406504	-15.5230632123085	2.51747110969808e-38	3.57949014987164e-37	76.2514644659817
HEPACAM2	3.58376785714286	7.75636890243902	15.5145547849518	2.69171704502197e-38	3.82452902694824e-37	76.1847353914606
FJX1	-1.4732306122449	3.36132357723577	-15.5005876060412	3.00428702541864e-38	4.25656904294463e-37	76.0751955082044
FAM59A	1.12388571428571	5.85119146341463	15.4971930697336	3.08558258803485e-38	4.36249552354907e-37	76.0485734163751
MND1	-1.68126224489796	5.42772357723577	-15.4873112945141	3.33498070090141e-38	4.69852344316869e-37	75.9710745842275
LPCAT4	1.00301020408163	5.9115593495935	15.4719896106807	3.76211487294085e-38	5.28172455252257e-37	75.8509135783058
TMEM20	1.17893520408163	5.51058150406504	15.4607974482289	4.10831967962504e-38	5.74362012990984e-37	75.7631392575148
ADAMTS1	1.58701275510204	5.34575182926829	15.4514501221773	4.42175197481296e-38	6.16889826346817e-37	75.6898335382386
TCF21	1.42499693877551	4.81622073170732	15.4413471637537	4.78746504181846e-38	6.66518934314044e-37	75.6106023800847
PITX1	-1.27864948979592	5.68412337398374	-15.4314671425563	5.17434247174026e-38	7.18881949229156e-37	75.5331201660512
GINS3	-1.18087040816326	5.66430975609756	-15.4309241313947	5.19648955544155e-38	7.21458570711823e-37	75.5288617203035
JAM2	1.30072448979592	3.46410325203252	15.4284454497417	5.2987942898966e-38	7.35152664846181e-37	75.5094232276332
DARC	1.97423673469388	5.15695975609756	15.4223653794245	5.55835277485508e-38	7.70630031082676e-37	75.4617418371111
CCNB1	-1.8752806122449	7.35216544715447	-15.4210637541999	5.61555065856859e-38	7.78021728172636e-37	75.4515342068544
RHBDL2	1.99386836734694	6.27028800813008	15.4177291674705	5.76478353686625e-38	7.98145634952167e-37	75.4253836984141
E2F1	-1.04830510204082	4.96085325203252	-15.4087835401848	6.18500966954119e-38	8.54555060135092e-37	75.3552306408255
SH3BGRL2	1.25182040816326	8.35430995934959	15.4086642232979	6.19081685932865e-38	8.54767918399657e-37	75.3542949422369
ATP8B1	1.28590714285714	9.54170101626016	15.3968936626538	6.79132937689903e-38	9.36390177128666e-37	75.2619891729766
IGFBP6	2.46303469387755	5.09441341463415	15.3945439506372	6.91800860712269e-38	9.52137445891147e-37	75.2435626469707
CCL28	2.11870663265306	6.80626016260163	15.3490251778933	9.89611370908499e-38	1.35237886799324e-36	74.8866115262036
CDCA5	-1.08268775510204	4.49398739837398	-15.3440482293713	1.02911682438271e-37	1.40445003131357e-36	74.8475841535496
LIPH	1.91011530612245	6.45817113821138	15.3397868706578	1.06419288266588e-37	1.45133017095495e-36	74.8141683507646
SF3B3	-1.03491632653061	3.67557642276423	-15.3395163839787	1.0664592343036e-37	1.45343158503662e-36	74.8120473124428
SETBP1	1.53950204081633	4.47217764227642	15.3384674660735	1.07529363680258e-37	1.46447537183568e-36	74.8038221631624
IGSF10	1.45338979591837	2.90009268292683	15.3190634580278	1.25257941297088e-37	1.69784681728407e-36	74.6516664452844
MFAP5	2.69134591836734	4.50240447154472	15.3187677397946	1.25549603098243e-37	1.70064959328613e-36	74.6493476118825
CLDN2	-2.61335765306122	3.92841382113821	-15.3050130885485	1.39893108640082e-37	1.89366117465906e-36	74.5414934178407
FAM132A	1.43285204081633	5.18542154471545	15.304317985284	1.40659972720747e-37	1.90275617386053e-36	74.5360429646819
CKS1B	-1.18938571428571	7.03257195121951	-15.2971695157433	1.48794500885189e-37	2.01143659293784e-36	74.4799905873836
ELAVL4	1.44936632653061	3.4339337398374	15.2966552392957	1.49397537666751e-37	2.01822674957227e-36	74.475958078654
EPB41L4B	1.42714948979592	8.60853516260163	15.2895243585622	1.58015439859901e-37	2.13320843810866e-36	74.4200442104654
GDPD5	-1.85000102040816	3.71545406504065	-15.2699969409658	1.84245124053902e-37	2.48396151769575e-36	74.2669309250626
SLC46A3	1.48289591836735	7.27005162601626	15.2666480417395	1.89162098289903e-37	2.54682357334672e-36	74.2406728553969
CXCL12	2.04363469387755	5.57189878048781	15.2447942191265	2.24633459275478e-37	3.01427108045876e-36	74.0693246029382
METRNL	1.15851836734694	6.58762601626016	15.2433838082051	2.27138913724393e-37	3.04347505014356e-36	74.0582662631865
MTHFD1	-1.12240408163265	7.58040650406504	-15.2433129156034	2.27265582260895e-37	3.04347505014356e-36	74.0577104297599
PRKAR2B	1.01989948979592	4.65976422764228	15.2286240559285	2.55094616827848e-37	3.40477385311732e-36	73.942543824274
SPON1	2.03285153061224	4.99728272357724	15.2086690078148	2.98437394928687e-37	3.96741524220392e-36	73.7860927584242
SPINK2	1.48655816326531	3.68798414634146	15.2002908583918	3.1876185802581e-37	4.23199142722934e-36	73.7204082371806
EGLN3	2.00776326530612	6.23417601626016	15.1841987019017	3.61762385729645e-37	4.79018350013728e-36	73.5942488713474
LRRN2	1.24755	5.39247154471545	15.1805946100842	3.72161742945815e-37	4.92137845424188e-36	73.5659940139217
TNFRSF17	2.41665612244898	5.10052276422764	15.1787229251802	3.77679735353763e-37	4.98776256959611e-36	73.5513207153207
CTHRC1	-2.52844693877551	3.68770284552846	-15.1782512848703	3.79083053522847e-37	4.99970368286815e-36	73.5476232427232
ASPM	-1.615	5.88666788617886	-15.1736982010166	3.92901270902417e-37	5.17513744987444e-36	73.5119290465759
KCTD1	1.18878265306122	4.63546544715447	15.1510194176132	4.69603380987352e-37	6.16515998342111e-36	73.3341419927461
CDC25C	-1.18575357142857	4.20949979674797	-15.1454907733589	4.90468405560348e-37	6.42287840764976e-36	73.2908022097305
SCD	-1.58088163265306	3.84676544715447	-15.1435083174129	4.9817382195217e-37	6.51888592357268e-36	73.2752615917497
ODC1	-1.26796326530612	7.77862804878049	-15.1376806981735	5.2153257538814e-37	6.81120183528423e-36	73.2295788255821
PEG3	1.82853673469388	4.53447886178862	15.1324787879746	5.43306745827655e-37	7.08172241113288e-36	73.188801469358
DRAM1	-1.26591836734694	4.50398638211382	-15.1177220364048	6.10149229135562e-37	7.94264435120328e-36	73.0731269389144
FKBP1B	1.53307551020408	5.1623487804878	15.0975944487188	7.14767928682358e-37	9.25042679794726e-36	72.9153577815563
MCM10	-1.18628265306122	3.47945162601626	-15.0964635931465	7.2115144051771e-37	9.32701611319031e-36	72.906493834512
TNFAIP8L3	1.19512551020408	3.86438170731707	15.0832074983858	8.00368693677301e-37	1.03249107592602e-35	72.8025907525234
FAM55A	2.68145612244898	6.63017073170732	15.0778378481166	8.34881251118707e-37	1.07424604912731e-35	72.7605036126976
ST6GALNAC6	1.7220193877551	4.27551707317073	15.0774290874538	8.3756864211151e-37	1.07701220642246e-35	72.7572997820699
CENPW	-1.51284897959184	7.81658577235772	-15.0604476295835	9.57198656770718e-37	1.22612006967676e-35	72.6242033563654
PPPDE2	-1.01326734693877	6.02872215447155	-15.0559734487565	9.91467396464103e-37	1.2683944968558e-35	72.58913675695
FIGF	1.30565102040816	3.25049227642276	15.0521165522317	1.02199098379422e-36	1.30577598018709e-35	72.558908462135
SLC7A11	-1.57168265306123	4.01316260162602	-15.0470544044274	1.0634831841614e-36	1.35619491479882e-35	72.5192344912008
AGT	-1.82030969387755	4.28019430894309	-15.043542910053	1.0932506009245e-36	1.39326860934615e-35	72.4917138743015
HJURP	-1.25068163265306	6.79633821138211	-15.0223704989113	1.2912358356927e-36	1.64140981803728e-35	72.325784665929
CMAH	1.30137755102041	3.65995691056911	14.9935116046489	1.62005115072251e-36	2.05418384516296e-35	72.0996310084829
FAM111B	-1.54509081632653	4.50219959349594	-14.9876193830474	1.69685109668875e-36	2.1488441764262e-35	72.0534586043384
FAM72A /// FAM72B /// FAM72C /// FAM72D	-1.23441224489796	3.57394959349593	-14.9859852886644	1.71878752895199e-36	2.17524885376021e-35	72.0406537094132
NAALADL1	1.32021734693878	4.03815142276423	14.9840755266676	1.74478411625792e-36	2.2053630905433e-35	72.0256887348717
SHISA2	-1.06895612244898	2.90437073170732	-14.9837880052339	1.74873189412248e-36	2.20895931695143e-35	72.0234357118619
THRB	1.31493265306122	3.57647723577236	14.982832301774	1.7619183461847e-36	2.22281310752294e-35	72.0159468157808
MYOC	1.54543367346939	3.04648130081301	14.9771358347014	1.84260404450423e-36	2.32168109607533e-35	71.9713096946482
TSPAN5	-1.46481224489796	4.44598069105691	-14.9636607060279	2.04847889036406e-36	2.5746064046144e-35	71.8657223970157
MUC4	1.83599693877551	5.15430731707317	14.9628521499701	2.06153910614944e-36	2.58939651740426e-35	71.8593869104042
MT1G	3.15932959183673	10.4546056910569	14.9606506234979	2.09752271973483e-36	2.6329429929303e-35	71.8421368007769
MMP1	-3.589375	5.5234337398374	-14.9522475462585	2.24073709278783e-36	2.80743758079496e-35	71.7762953204504
SEPP1	1.59618367346939	11.3929674796748	14.9448589776073	2.37471536640853e-36	2.97344047816428e-35	71.7184042678353
ZNF643	-1.05177755102041	3.72540406504065	-14.932711087016	2.61262439764877e-36	3.25911065893497e-35	71.6232256644998
CCDC138	-1.14569285714286	3.45231422764228	-14.932132986165	2.62452204782266e-36	3.27191504082634e-35	71.6186963370502
PSMG1	-1.32217857142857	7.2991512195122	-14.9255268935011	2.76438652326582e-36	3.4398583606899e-35	71.5669392276146
KCTD9	1.34256836734694	4.34715650406504	14.9131323791738	3.04722008947379e-36	3.78006236981535e-35	71.4698341019331
TMEM56	1.79766428571429	7.33637520325203	14.9024652297067	3.31369002834151e-36	4.10046115057404e-35	71.3862650722785
MEF2C	1.34836020408163	5.33823638211382	14.8739654070166	4.14552291471624e-36	5.10143771949786e-35	71.1630045960335
AKR1C1 /// AKR1C2	2.34921734693878	6.17398495934959	14.8651699393388	4.44217726492604e-36	5.45644263185335e-35	71.0941073241777
SEMA3B	1.1479112244898	6.29821382113821	14.8530977005129	4.88420541285537e-36	5.99204967796353e-35	70.9995455375947
LIG1	-1.01755357142857	5.12379512195122	-14.840395115769	5.39686406508483e-36	6.60481213683015e-35	70.9000504650447
HES6	-1.43484897959184	8.24999796747968	-14.8374236394298	5.52435269354245e-36	6.75258583663389e-35	70.8767765217981
NEURL1B	1.26216530612245	8.25667317073171	14.8324252179754	5.74563310609463e-36	7.01450418327238e-35	70.8376271749603
MRTO4	-1.00593571428572	5.72523577235772	-14.8235575184806	6.16023333718663e-36	7.51608493770992e-35	70.7681740138793
RANBP1	-1.11780204081633	7.8210093495935	-14.811645902743	6.76459609903605e-36	8.22841033686025e-35	70.6748838932873
DTL	-1.40646530612245	5.13580670731707	-14.7857128871205	8.29325252660438e-36	1.00512414469445e-34	70.4717940902323
ST3GAL2	-1.07458265306122	5.32197967479675	-14.7671820620455	9.59283807041596e-36	1.15772842110068e-34	70.3266852510069
SOCS2	1.28872551020408	5.22808028455285	14.7498452355996	1.09923899345654e-35	1.32265189158608e-34	70.1909355417401
RFC2	-1.01486326530612	5.78541544715447	-14.711106426618	1.49017575825067e-35	1.78021354447191e-34	69.8876389706356
MARVELD3	1.40513265306122	7.25043170731707	14.7046358149456	1.56786318839762e-35	1.87190531086757e-34	69.8369834460558
HELLS	-1.21494285714286	3.63877357723577	-14.6946662056806	1.69555764950167e-35	2.02195249703074e-34	69.7589384902246
CFH	1.80863163265306	5.97978272357724	14.6808273425271	1.89021898370183e-35	2.25140589295377e-34	69.6506093097758
FSIP1	1.10940102040817	4.1952487804878	14.6798353603366	1.90500154567386e-35	2.26766494153477e-34	69.6428444200057
LTK	1.12275510204082	3.92054756097561	14.6717370150781	2.03008732760406e-35	2.41083399651569e-34	69.5794546343073
NHSL1	1.02354285714286	5.52073577235772	14.6693237296478	2.06892648006527e-35	2.4555019609969e-34	69.5605650717158
CP	1.01172602040816	3.06593760162602	14.6620555625879	2.19044402018391e-35	2.59664825445944e-34	69.5036759750126
GPATCH4	-1.14745102040816	5.7522987804878	-14.6492132729721	2.42285445978058e-35	2.86706829576161e-34	69.4031617365553
KIF4A /// KIF4B	-1.56546224489796	5.84382520325203	-14.6489637765213	2.42760568250839e-35	2.87099481956157e-34	69.4012090298048
SKIL	-1.05306632653061	4.78759105691057	-14.6444875462287	2.51444757434423e-35	2.96669273877576e-34	69.3661757702989
MPP6	-1.22427142857143	2.9686	-14.6328223419146	2.75563020204159e-35	3.24170848312984e-34	69.2748812101024
RTEL1 /// TNFRSF6B	-2.5107693877551	4.21333577235772	-14.6256255310164	2.91582281143954e-35	3.42412627223797e-34	69.2185597006194
MAB21L1	1.03029285714286	2.5715987804878	14.6019622301692	3.51111301292048e-35	4.10634197903379e-34	69.0333861247238
ADK	-1.07298673469388	5.43468963414634	-14.5955058143958	3.69366559188522e-35	4.31480445876551e-34	68.9828659322436
TCEA3	1.77201734693878	7.93683902439024	14.585291520514	4.00203951458866e-35	4.67231116755648e-34	68.9029441965182
SLC12A2	-1.70011632653061	8.38392032520325	-14.5838763848634	4.04674560195524e-35	4.7217531385889e-34	68.8918717719444
RGS13	2.27667755102041	4.41511219512195	14.5800195528008	4.1711384414275e-35	4.86123255006157e-34	68.8616951957746
GYLTL1B	-1.51337857142857	3.07527520325203	-14.5761515625428	4.29972942412456e-35	5.00527479854221e-34	68.8314318714243
MELK	-1.0975193877551	4.12308008130081	-14.5740899960799	4.36987693774072e-35	5.08397877878616e-34	68.815302313671
LTBP4	1.22898520408163	5.00128760162602	14.5719753793921	4.44301802128782e-35	5.16607214384679e-34	68.798757859763
PROX1	-1.78290408163265	5.47336097560976	-14.5496974975551	5.29201168496619e-35	6.13542604725767e-34	68.624469209668
EIF4EBP1	-1.20460102040816	7.3798593495935	-14.5488287017801	5.328221459211e-35	6.17383393370926e-34	68.617672661003
IFIT1	2.94670918367347	7.20197073170732	14.5471310670893	5.39969187984192e-35	6.24220583501172e-34	68.6043922280228
RAD51AP1	-1.45377857142857	5.55455487804878	-14.5135571026887	7.02753664815635e-35	8.09136029937726e-34	68.3417693666938
RHOF	1.43823673469388	5.3027243902439	14.503561203941	7.60098585284835e-35	8.73655482363533e-34	68.2635878711473
TLE4	1.0142193877551	5.27245975609756	14.4972058547053	7.98966599727126e-35	9.1780371897553e-34	68.2138825006805
EBF1	1.60305	4.35506219512195	14.4902210431646	8.43979214985929e-35	9.67846570865947e-34	68.1592559726626
MAOB	1.24548418367347	4.28689349593496	14.4891454455442	8.51132446661429e-35	9.75491272106125e-34	68.1508441590987
GOLM1	1.43992346938775	7.53809654471545	14.4860486336854	8.7206786456472e-35	9.98914099410497e-34	68.1266255108447
MFAP4	2.07497755102041	5.25743414634146	14.4760636012747	9.43138851924202e-35	1.07908873554823e-33	68.0485401420034
DDX39	-1.07523316326531	6.51082804878049	-14.4650706997107	1.02809570862157e-34	1.17361079353416e-33	67.9625777563882
FAM55B	1.93793826530612	5.41845365853659	14.4621124440505	1.0522364768834e-34	1.199801114279e-33	67.9394456226255
B3GNT8	1.25590612244898	6.57099471544715	14.4564338298102	1.1001754751937e-34	1.2516135985253e-33	67.8950426230186
HIST3H2A	-1.26093571428571	3.81858536585366	-14.453481160802	1.12595829552872e-34	1.28021841615337e-33	67.8719552442154
SRPRB	-1.03785816326531	7.1372081300813	-14.4523105233724	1.1363467256155e-34	1.28910364105214e-33	67.8628019496481
NUSAP1	-1.52126122448979	6.28358658536585	-14.4165816475252	1.50395202545868e-34	1.70130857583508e-33	67.5834635688432
FCGBP	4.04471326530613	10.5069865853659	14.4023651816798	1.68136222846488e-34	1.89878302621564e-33	67.4723306559116
B9D1	-1.1092693877551	4.7897174796748	-14.3753245956223	2.07856247063976e-34	2.33812018735524e-33	67.2609738562322
GTSE1	-1.23011428571429	4.59025853658537	-14.3726981971408	2.12181759016405e-34	2.38543735136625e-33	67.2404469437746
CENPF	-1.52317193877551	6.27611117886179	-14.3711728675107	2.14735051919209e-34	2.41143611555462e-33	67.2285257025605
RECQL4	-1.08070102040816	5.45084512195122	-14.3472924299671	2.58957358045582e-34	2.89183484452909e-33	67.0419016150018
DISP2	1.10548367346939	3.24958048780488	14.3398620397412	2.74492476859706e-34	3.06361129883418e-33	66.9838389750679
VDR	1.05080102040816	6.35990365853659	14.3392958160653	2.75713813867304e-34	3.07552925780488e-33	66.9794144893169
MAL	1.33746326530612	4.05639552845528	14.3239705077964	3.10914725227028e-34	3.45664018046519e-33	66.8596678795588
RGS16	-1.13598010204082	3.5388668699187	-14.295108518428	3.89856122687228e-34	4.32228974096067e-33	66.6341807459053
KIFC1	-1.37053571428572	5.67331707317073	-14.2707443468271	4.71890885206642e-34	5.21736313147344e-33	66.4438647545136
OPN3	1.33186224489796	8.30299471544715	14.2650660786602	4.93365858053906e-34	5.44878258007274e-33	66.3995142787594
SLC17A5	1.1077418367347	6.01750203252033	14.2642665065221	4.96467241616532e-34	5.47703220379752e-33	66.3932692985695
EZH2	-1.2050306122449	3.81836707317073	-14.2597972995595	5.1416464680307e-34	5.66599259298828e-33	66.358363581793
EIF2C2	-1.16697142857143	4.91465528455285	-14.2561478568193	5.29082427736349e-34	5.82397656992858e-33	66.3298611876127
MEP1A	2.27093673469388	8.36643556910569	14.2486633893609	5.61043309064874e-34	6.1656289927623e-33	66.2714090873658
FERMT1	-1.5183612244898	5.42645772357724	-14.2421981009188	5.90200795175245e-34	6.48250149700705e-33	66.2209188379953
STC2	-1.4129693877551	3.08806422764228	-14.2343081363761	6.27842418049746e-34	6.8808506582104e-33	66.1593055529421
SSX2IP	-1.06168163265306	4.66276910569106	-14.2339087512544	6.29810351078418e-34	6.89864438135869e-33	66.1561868110971
ABP1	1.77591836734694	9.30784390243902	14.2326085477321	6.36259778292818e-34	6.96547999908105e-33	66.1460337625137
AVPI1	1.01580102040817	7.34145528455285	14.2216146272939	6.93499395404987e-34	7.57968733635762e-33	66.0601877443367
CGN	1.51785408163265	6.95593617886179	14.2195137550729	7.05009447392535e-34	7.69289720537149e-33	66.0437837946814
IMPA1	1.08643775510204	5.19598333333333	14.2192499350947	7.06468263807751e-34	7.70461905123816e-33	66.0417238618186
KCNE3	-1.18276020408163	4.98939634146342	-14.2150898020191	7.29874964622498e-34	7.95555769382324e-33	66.0092416023415
LPP	1.13881224489796	6.83806788617886	14.2138383177701	7.37066816985355e-34	8.02957945159576e-33	65.9994702070567
B3GNT7	1.8001556122449	4.53747906504065	14.2040676883269	7.95704824074547e-34	8.65426191395737e-33	65.9231854518605
PTTG1 /// PTTG3P	-1.4541387755102	7.54783495934959	-14.1982041400916	8.33109498036408e-34	9.04144944943738e-33	65.8774078596456
FANCI	-1.07676020408163	5.00082073170732	-14.1915239329407	8.77869348214347e-34	9.50661325520337e-33	65.82525669695
MCM4	-1.26297908163265	5.31719776422764	-14.1908751575957	8.82342375001562e-34	9.54989040560848e-33	65.8201919514579
UCHL1	1.65021326530612	4.10606971544715	14.1801585171482	9.5961226448556e-34	1.03749984385881e-32	65.7365343983268
FAP	-2.19677346938776	3.58201422764228	-14.1728076465353	1.01648848361317e-33	1.09780756230222e-32	65.6791546749313
SLC30A10	1.13470408163265	3.4586837398374	14.1702160155326	1.037333882814e-33	1.11911400152373e-32	65.6589255081345
RRM2	-1.72975918367347	7.57190101626016	-14.1697399420222	1.04120929049864e-33	1.12269036199407e-32	65.6552095205558
EPHB3	-1.61378469387755	6.84966219512195	-14.1634539757021	1.09375662764165e-33	1.17744869845099e-32	65.6061456124174
PIP5K1B	1.27582857142857	7.23908048780488	14.1601184847926	1.12270723951448e-33	1.2073170604634e-32	65.5801119437551
ITGA8	1.17206632653061	5.16819512195122	14.1356113224266	1.36025786092379e-33	1.45807415654078e-32	65.3888509659793
CLU	1.33394132653061	4.63488617886179	14.1094738688434	1.66919156224691e-33	1.78159742983776e-32	65.18490334171
PRR5L	1.16059744897959	7.20296443089431	14.1072870639241	1.69801720872017e-33	1.81139918847178e-32	65.1678416842601
C1orf59	-1.08580714285714	5.60854674796748	-14.0790169637592	2.1186561328969e-33	2.25173246506401e-32	64.9473001915201
SH3PXD2B	-1.0952693877551	5.98668577235772	-14.0681990628484	2.30587859446691e-33	2.448117210469e-32	64.8629194304536
CALML4	1.06279642857143	6.34295447154472	14.0663547527452	2.339408062207e-33	2.48239942363639e-32	64.8485342960854
OLA1	-1.27923163265306	6.11612398373984	-14.0508906257994	2.64041103600963e-33	2.7988356981702e-32	64.7279259897152
FAM57A	-1.03958775510204	4.44440020325203	-14.0506051397473	2.6463172520938e-33	2.80361289415374e-32	64.7256995498602
C9orf125	1.4520806122449	6.32116138211382	14.0468557460724	2.72512193197632e-33	2.88557572860537e-32	64.6964593397431
FBXO32	1.84306734693877	6.52344430894309	14.0216906299344	3.31827477797841e-33	3.49334297961217e-32	64.5002270086564
FOXD2	1.20248571428571	5.40201544715447	14.0155155276824	3.48254516474293e-33	3.66050943496642e-32	64.4520806444627
PCSK7	1.03276020408163	6.68372398373984	14.0133201493309	3.54288398093501e-33	3.72002817998176e-32	64.4349641571019
ASF1B	-1.24200408163265	3.98476951219512	-14.0111159610744	3.60451570426491e-33	3.78275891143233e-32	64.4177792759551
LGALS9B /// LGALS9C	1.11786173469388	4.58275101626016	14.0042202466686	3.80433091168967e-33	3.98410692549873e-32	64.364018970117
AIFM3	1.35410867346939	5.88345	13.9845524484823	4.43713052057353e-33	4.63711386797966e-32	64.2107010253537
AXIN2	-1.5558693877551	3.67401056910569	-13.9711320592735	4.92826633097993e-33	5.13698687174048e-32	64.1060976999425
DUSP2	-1.58438367346939	5.0304243902439	-13.9588942602104	5.42331267399743e-33	5.65005960014896e-32	64.0107216949866
VWA5A	1.27030051020408	6.06354532520325	13.9478785960922	5.91126439958837e-33	6.14881988480547e-32	63.9248785241524
HAUS7	-1.0279387755102	4.93097357723577	-13.9447609992714	6.05715977601215e-33	6.29404247679602e-32	63.9005850235677
CHST5	1.74949183673469	4.30169878048781	13.9315596948623	6.7158860044641e-33	6.9640817915856e-32	63.7977222945763
FLNB	1.03468622448979	7.82845264227642	13.9274438446756	6.93554580135656e-33	7.18070928084637e-32	63.7656544415046
PLCG2	1.3099193877551	5.48055772357724	13.9246680058714	7.08772854304352e-33	7.33448107599865e-32	63.744027643351
ICA1	-1.04593571428571	6.41104715447154	-13.9161598763262	7.57527587503941e-33	7.81478253761789e-32	63.6777431718155
NEDD9	1.31257448979592	6.16516849593496	13.9085622343599	8.03889658187794e-33	8.27601511414916e-32	63.6185560179807
GSTZ1	1.15776326530612	5.89742317073171	13.9074670773029	8.10802258097386e-33	8.34289288070007e-32	63.6100248344397
MTUS1	1.0443693877551	6.3521674796748	13.8950668371359	8.9333969469646e-33	9.17803458643532e-32	63.513433447416
CXCL1 /// CXCL2	-1.77986224489796	4.00352398373984	-13.8949836172025	8.93921059874577e-33	9.17930010944504e-32	63.512785241683
FAM151A	1.0895112244898	3.19760203252033	13.8826286261684	9.84562071294353e-33	1.00893690722819e-31	63.416556436893
BCHE	1.82615612244898	3.24000894308943	13.8790576489511	1.01243100877208e-32	1.03696537984355e-31	63.3887451953711
ANP32E	-1.13505816326531	3.88209634146341	-13.8765469313899	1.03249586960132e-32	1.05697609870173e-31	63.3691919027733
SQLE	-1.69224693877551	7.01675731707317	-13.8671980081758	1.11076627100053e-32	1.1353618098584e-31	63.296386836563
PLS3	-1.26692806122449	7.4174156504065	-13.8507051018559	1.26357506132686e-32	1.28695794502401e-31	63.1679620386781
FOXRED2	-1.06396020408163	5.20098272357724	-13.8478784393226	1.29179688821929e-32	1.31503347858665e-31	63.1459535960211
SYNC	1.16106020408163	3.64509552845528	13.8459089474344	1.311831960578e-32	1.3347507109304e-31	63.1306194187354
SNHG7 /// SNORA43	-1.04588265306123	5.93397642276423	-13.8252679348993	1.54142453444172e-32	1.56279853861363e-31	62.9699274028548
HPSE	1.2871556122449	5.26751219512195	13.8222348726952	1.57838804001568e-32	1.59946514889601e-31	62.9463172195741
CASP5	1.85966632653061	4.47175569105691	13.8221268084921	1.57972121447136e-32	1.60000681550653e-31	62.9454760300414
WBSCR26	1.60652040816327	5.97801463414634	13.8179579797114	1.63201937680904e-32	1.65214129332958e-31	62.913025796203
UPP1	1.57696224489796	5.8222418699187	13.8072805792514	1.77399157945536e-32	1.79133806969802e-31	62.8299182167751
NAT2	1.98200408163265	7.76492479674797	13.8065699457121	1.78386701070092e-32	1.79949605701824e-31	62.8243872794697
SCGB2A1	2.50062346938775	5.40049674796748	13.8021588045818	1.84640744897802e-32	1.8616470474497e-31	62.7900556806443
ANGPT2	-1.17818469387755	3.46122357723577	-13.8004571323438	1.87111475652859e-32	1.88560930745944e-31	62.776812049197
MCOLN2	1.95762091836735	5.44376280487805	13.7968840430011	1.92407399808041e-32	1.93605718119251e-31	62.7490043693073
DHRS1	1.14777959183674	6.59984105691057	13.7966317048686	1.92787019229667e-32	1.93890318436102e-31	62.7470405736709
SERPINH1	-1.0772081632653	7.52648048780488	-13.7941906257393	1.96498245408402e-32	1.97523625113494e-31	62.7280433562001
SCUBE2	1.79371632653061	4.81803983739837	13.7833269305515	2.13899408763001e-32	2.14477515273171e-31	62.6435038701405
CLCA1	4.31273571428571	9.11523414634146	13.7435359703528	2.91847406644664e-32	2.91323913538575e-31	62.3339288416096
KIF23	-1.31885918367347	5.4004593495935	-13.7331903053272	3.1639840302423e-32	3.14889498568674e-31	62.2534578955915
CDT1	-1.2927612244898	4.89472682926829	-13.7307500493345	3.22483762584781e-32	3.20468239068626e-31	62.2344781630856
RAN	-1.17434183673469	8.93361544715447	-13.7305228829411	3.23056169941685e-32	3.20877903252936e-31	62.2327113388639
FGFR4	-1.13754795918367	4.63643495934959	-13.7272810049038	3.3133641800765e-32	3.28776314926461e-31	62.2074975069869
LXN	1.18888418367347	7.68232682926829	13.7230756642147	3.42394139094722e-32	3.3958040508038e-31	62.1747914536962
RTN1	1.25965714285714	3.86452398373984	13.7167909997603	3.59610120236083e-32	3.56478433884695e-31	62.1259163669052
ACSF2	1.48153265306123	6.70027032520325	13.7124672053128	3.71954031416727e-32	3.68350324537949e-31	62.0922924218609
COLEC12	1.86377653061225	5.87043983739837	13.7044551415236	3.95957085664917e-32	3.91349576249826e-31	62.0299903404729
TM6SF2	1.04286020408163	3.86662642276423	13.6963865847511	4.21693099327034e-32	4.159625579477e-31	61.9672537845778
FAM64A	-1.31216785714286	5.04543963414634	-13.6853181244312	4.59737370467542e-32	4.52820967549004e-31	61.8811995746609
RBM47	1.23991224489796	9.33235569105691	13.6697493078018	5.19121938259224e-32	5.10058308537778e-31	61.7601719335431
ISX	1.40104234693877	5.16749329268293	13.6585866593363	5.66360186262808e-32	5.54839118415115e-31	61.673407919933
CALU	-1.12729489795918	8.00252317073171	-13.6536671355714	5.8851930523846e-32	5.75702918024771e-31	61.6351729116815
ADAMDEC1	2.30503979591837	6.85662032520325	13.64169907003	6.46110695164463e-32	6.30500811832677e-31	61.5421637130298
MOSC2	1.05976581632653	7.07772601626016	13.6272039765713	7.23449663227646e-32	7.0391406280246e-31	61.4295306475546
S100A2	-1.87203775510204	4.10024552845529	-13.6109298270341	8.21349855760593e-32	7.9762108629703e-31	61.3030930403522
DEPDC1B	-1.36222448979592	5.83338008130081	-13.6102423628288	8.25764884644524e-32	8.01131898255128e-31	61.2977524295044
GGTA1	1.62354591836735	4.81140975609756	13.5992235305724	8.99853179815369e-32	8.71322310508512e-31	61.2121569851269
HMMR	-1.28894336734694	5.62495548780488	-13.5898031166004	9.6843558877889e-32	9.35920819372711e-31	61.1389858330437
CYP39A1	-1.26513571428571	3.74519674796748	-13.5809653379497	1.03751478754197e-31	1.00026810652627e-30	61.0703465977313
TLCD1	-1.38358775510204	5.49356260162602	-13.580867375203	1.03830744963547e-31	1.00055081510327e-30	61.0695857980315
SEMA4G	1.22178163265306	6.33891707317073	13.5720713204837	1.11200229073786e-31	1.06899490847612e-30	61.0012768827786
FAM5C	1.13480408163265	3.69422682926829	13.5701253372125	1.12899914275491e-31	1.08481385256364e-30	60.9861654909584
SGOL2	-1.1719193877551	4.30515487804878	-13.5692706667339	1.13654588387341e-31	1.09154171800191e-30	60.9795287056528
MMP14	-1.07714897959184	6.15649857723577	-13.5674407379983	1.15287400584757e-31	1.10616273147271e-30	60.9653189306998
OTUB2	-1.06522857142857	3.36691422764228	-13.5598435850705	1.22320534512793e-31	1.17308261772585e-30	60.9063283557098
SLC9A3R1	1.0865443877551	8.89190772357724	13.5580770476425	1.240163927451e-31	1.18877723074417e-30	60.8926121674243
TCN2	1.12706224489796	4.53896178861789	13.545104629291	1.37210552710684e-31	1.31336656139792e-30	60.7918962578825
MT1X	1.70144132653061	7.83300853658537	13.5295421267303	1.54901379224206e-31	1.47987326245958e-30	60.671089451826
BDH1	1.13757755102041	6.47671300813008	13.5017899933457	1.92289575070369e-31	1.82834805266245e-30	60.4557079820029
MB	1.63614489795918	5.86394837398374	13.4987730521936	1.96862091136402e-31	1.87004985008377e-30	60.4322976742419
ITLN1	4.22091428571429	8.6406174796748	13.4788990210625	2.29820289082851e-31	2.17899653170177e-30	60.2781019230428
FKBP10	-1.63233367346939	5.91093455284553	-13.4596850768614	2.66912396945063e-31	2.52232215113084e-30	60.1290593687458
DQX1	1.36287040816326	5.04444227642276	13.4549135831552	2.77015222681932e-31	2.61532656513187e-30	60.0920517817578
PHGR1	1.51325102040816	12.5938991869919	13.45331272422	2.80489616092817e-31	2.64688128535257e-30	60.0796359971802
GIMAP7	1.54307448979592	6.21898048780488	13.4457052207485	2.97604573526243e-31	2.80179042576351e-30	60.0206374818103
GZMB	-2.40331326530612	4.44740284552846	-13.445082895527	2.99049955925595e-31	2.81407553640835e-30	60.0158113801463
SSPN	1.59230714285714	5.77726178861789	13.4436753876612	3.02344875481858e-31	2.84374518094063e-30	60.0048963487988
APOBEC3A /// APOBEC3B	1.72329285714286	6.27497926829268	13.4276541832389	3.42504515167e-31	3.20641843778303e-30	59.8806661895188
COL7A1	-1.39005408163265	4.48762154471545	-13.4210769369996	3.60495350743806e-31	3.37011845861008e-30	59.8296719737236
NDN	1.71741326530612	5.49281219512195	13.3993087335529	4.2704396906077e-31	3.98296037065338e-30	59.6609274194446
C7orf36	-1.04495102040816	7.40274430894309	-13.3958113908692	4.38825067996225e-31	4.08903321499366e-30	59.6338203276208
PLK1	-1.0647887755102	3.73709268292683	-13.3934908922098	4.46820427754161e-31	4.15773360409979e-30	59.6158352792775
BUB1B	-1.3164193877551	6.02856097560976	-13.3933568892809	4.47286557209601e-31	4.1601387591166e-30	59.6147967028165
SIGLEC1	1.14026836734694	3.51424715447154	13.3910430206276	4.55412372719042e-31	4.23375010443308e-30	59.5968635440005
FNBP1	1.17726173469388	5.27776077235772	13.390925426007	4.55829253927895e-31	4.23566014526505e-30	59.5959521640027
CDK3	1.10471989795918	4.98918597560976	13.353880944354	6.08072232605966e-31	5.62684485359257e-30	59.308912205638
SDHD	1.0054	7.94015284552846	13.3409873876369	6.72207658673129e-31	6.2059945778145e-30	59.2090352786359
C15orf48	1.7112887755102	11.2928219512195	13.324971986504	7.61354871280916e-31	7.01286597298477e-30	59.0849968636321
C15orf23	-1.07636122448979	6.68285731707317	-13.3229370130097	7.73496759683578e-31	7.12143110455e-30	59.0692377912722
F2RL1	1.3446362244898	7.57355284552846	13.3177829998373	8.05120767628768e-31	7.40578028405635e-30	59.0293262203102
HMGCS2	3.11642551020408	9.51890691056911	13.3123522987052	8.39840283728342e-31	7.71805515789615e-30	58.9872746942141
DDIT4	-1.38554693877551	6.9122837398374	-13.296310245606	9.51377519797671e-31	8.71110476765381e-30	58.8630723258733
C6orf129	-1.00691020408163	6.72052642276423	-13.295837549702	9.54879355372768e-31	8.73518402079362e-30	58.8594129368543
LPCAT1	-1.11572551020408	5.76143902439024	-13.2905853952744	9.94665250508185e-31	9.07428216242303e-30	58.8187546383378
CDKN3	-1.55550051020408	6.68327906504065	-13.2762954053406	1.11149328463403e-30	1.00987104146749e-29	58.7081452085072
FOXM1	-1.05699285714286	3.49513658536585	-13.2574652783684	1.28661297215338e-30	1.16475392155991e-29	58.5624230377338
DLEU2 /// DLEU2L	-1.58403979591837	5.23432804878049	-13.2571335272025	1.28993336053677e-30	1.16723238233937e-29	58.559855991353
TNS4	-1.31065816326531	3.96416260162602	-13.2488138622158	1.37605857156535e-30	1.24404139994315e-29	58.4954829686476
C10orf99	2.4337306122449	10.3852983739837	13.2194713972107	1.72827677791728e-30	1.5561481783728e-29	58.2685001330234
GPM6B	1.35265306122449	3.11259959349593	13.2110162056612	1.84555711253765e-30	1.65951037668668e-29	58.203109274626
TPSAB1 /// TPSB2	1.40800102040816	4.20502520325203	13.1797370069791	2.35281603962434e-30	2.10429984543902e-29	57.9612627737374
LACTB2	-1.02846275510204	8.34349207317073	-13.1666183076651	2.60499500156442e-30	2.32465344593949e-29	57.8598595857194
TTC38	1.05868265306123	6.81041056910569	13.1590023166366	2.76359693018769e-30	2.46180084034594e-29	57.800998383178
APOC2	-1.92589693877551	4.08916422764228	-13.1564078254822	2.81979958460014e-30	2.50963415716922e-29	57.7809478389615
C2orf70	-1.00723673469388	3.75321260162602	-13.1316386352716	3.41725447601304e-30	3.03060098151594e-29	57.5895626565758
ADRA2A	2.38602551020408	6.44501138211382	13.1265591034356	3.55458977460397e-30	3.15100228072637e-29	57.550322094792
EIF2S2	-1.01481224489796	5.48431463414634	-13.1238148444221	3.63106501200566e-30	3.21737091775858e-29	57.5291231504672
CTPS	-1.01369234693877	3.91643495934959	-13.1143587064719	3.9073860222127e-30	3.45762241912585e-29	57.4560819486128
TMTC1	1.40666326530612	4.80885528455285	13.0908068278489	4.69032099429968e-30	4.1376438044826e-29	57.2742022017
CAMK2N1	1.21620102040816	9.07951951219512	13.0860076345253	4.86812838522649e-30	4.28883395205046e-29	57.2371473879958
FAM150A	-1.40296734693878	3.06213008130081	-13.0696266442155	5.52727803817433e-30	4.86099597088606e-29	57.1106869944698
PANK3	1.28089795918368	6.31247642276423	13.0551648257758	6.18286467629915e-30	5.41615701464702e-29	56.9990658582366
BLM	-1.1253806122449	5.61265243902439	-13.0360501955615	7.16993992553337e-30	6.25893579381854e-29	56.8515666378928
TARP /// TRGC2	1.65588469387755	4.74096585365854	13.0096718503452	8.79547243470297e-30	7.65790937665534e-29	56.6480804485856
SI	1.94477704081633	4.85911341463415	12.9929153282135	1.00142034546409e-29	8.70388511975169e-29	56.5188572184043
FOXF2	1.63327346938776	6.45186219512195	12.9751116506188	1.14942786193101e-29	9.96005094546966e-29	56.3815919425586
CTSL2	-1.66948367346939	5.3027418699187	-12.9750255608256	1.15019417651859e-29	9.96238224486526e-29	56.3809282795883
SLC39A6	-1.06671734693878	5.38363008130081	-12.970061236825	1.19525687876463e-29	1.0321455305677e-28	56.3426598673413
GPR143	-1.55915	4.75320772357724	-12.969041817979	1.20472633940582e-29	1.03987451459096e-28	56.3348018227877
MCFD2	-1.04063724489796	4.52288211382114	-12.9664794229714	1.22886064620875e-29	1.05933709923176e-28	56.3150504711372
SERPINB5	-1.89253163265306	3.33866463414634	-12.9664198053803	1.22942787161797e-29	1.05937023569869e-28	56.3145909377771
RAET1L /// ULBP2	-1.58730204081633	3.53565853658537	-12.9447565429653	1.45384573806988e-29	1.24791540344867e-28	56.1476361258444
PCSK5	1.08803163265306	5.54856219512195	12.9444523985151	1.45727151166891e-29	1.25032023403747e-28	56.1452925099693
B3GNT6	1.54909336734694	5.2708993902439	12.9367891817629	1.5462975527391e-29	1.3255680432852e-28	56.0862462129263
LRRN4CL	1.04834132653061	4.11648170731707	12.9265179003143	1.67419457520424e-29	1.43336812477101e-28	56.0071146399077
SLC44A4	1.51572244897959	8.54988211382114	12.9239705529005	1.70751527549803e-29	1.46127129557144e-28	55.9874913005965
CAPN13	1.60529285714286	4.52161544715447	12.92047032173	1.75438257615402e-29	1.5000981873952e-28	55.9605286653521
TACSTD2	-1.37958367346939	3.53207235772358	-12.9037663419476	1.99635012039214e-29	1.70118580654769e-28	55.8318752149639
STAP2	1.24221581632653	8.57755691056911	12.8943655550917	2.14689255457208e-29	1.82403924674712e-28	55.7594845702534
SPARCL1	2.13366020408163	7.85824715447154	12.891905453267	2.18812512092037e-29	1.85828311456205e-28	55.7405422432935
FABP1	2.7503862244898	12.047906504065	12.839447278811	3.28228094905072e-29	2.76989117663362e-28	55.3367892711371
RABL5	-1.01453265306122	5.32355304878049	-12.8379957153566	3.31930237732461e-29	2.79877541360779e-28	55.3256216004244
CLEC10A	1.43378265306122	3.76583048780488	12.8363201910976	3.36255431987896e-29	2.83286010279458e-28	55.3127311824795
CKMT1A /// CKMT1B	1.4031112244898	8.35103699186992	12.8332431072688	3.44345653901563e-29	2.89979858354935e-28	55.2890589104096
CKB	2.30386530612245	10.1099256097561	12.8266661496114	3.62295010487366e-29	3.04711093203354e-28	55.2384655192891
FADS1	-1.39287755102041	4.29125325203252	-12.8252378000881	3.66314942204451e-29	3.07962801180192e-28	55.2274785790091
CEL	-3.08338979591837	3.70376707317073	-12.823976220245	3.69902529259738e-29	3.10848459361979e-28	55.2177746390076
GIMAP5	1.03351836734694	5.34771016260163	12.8185827547737	3.85639745446733e-29	3.23937386175256e-28	55.1762907755167
MYH11	2.47559489795918	5.93807398373984	12.8148017276219	3.97068901454189e-29	3.33118859787823e-28	55.1472110288409
CRYAB	1.07155153061224	4.56287215447154	12.814164662096	3.99027611215024e-29	3.34621982548422e-28	55.1423115461095
FAM46C	1.66296428571429	5.92943333333333	12.8119726199013	4.05841198432148e-29	3.40051132136748e-28	55.1254535629101
C16orf54	1.3543612244898	4.34527235772358	12.8050688097776	4.28068584317288e-29	3.57926795417886e-28	55.0723632586539
KCTD14	-1.30484081632653	6.03179146341463	-12.7758329863034	5.36478241962783e-29	4.46894182930661e-28	54.8476025012427
KRT12	1.14463775510204	3.30481585365854	12.7486210934485	6.61859320033084e-29	5.49282917048169e-28	54.6384935015397
FOLR2	1.04534795918367	4.32567357723577	12.731076015714	7.57803507370018e-29	6.27607915115789e-28	54.5037164447713
ABCB1	1.23708316326531	5.70808861788618	12.7237628244785	8.01784051181433e-29	6.62936099107256e-28	54.4475493726173
CYBRD1	1.3172056122449	4.99268739837398	12.7135001099246	8.67831033536158e-29	7.16658158526932e-28	54.3687403194714
DAO	1.26687755102041	3.19751869918699	12.6980977024486	9.77281395231939e-29	8.05051623029468e-28	54.2504871039385
ZNF415	1.35686632653061	4.51825162601626	12.6957246643212	9.953277862509e-29	8.19243914122865e-28	54.2322705253959
C2orf72	1.24862755102041	5.55626219512195	12.6945393805805	1.00446574702882e-28	8.26425740286461e-28	54.2231719808857
C13orf18	-1.66630102040816	5.95122845528455	-12.6823757230328	1.10321910652052e-28	9.06558309271211e-28	54.1298107028381
CXCL2	-2.27092704081633	6.83770284552846	-12.6714205863224	1.2004261781921e-28	9.85224828099161e-28	54.0457411530083
TTK	-1.51267346938776	6.42586300813008	-12.6709747308981	1.20455845964689e-28	9.87806966048538e-28	54.0423199838251
HMOX1	1.21832857142857	5.06955040650406	12.6618755478157	1.29206263462215e-28	1.05826585535651e-27	53.9725049496416
C18orf18	1.12288571428571	5.43979146341463	12.6502743168985	1.41288730361953e-28	1.15392516268706e-27	53.8835076613027
LGALS4	1.52517142857143	11.5277211382114	12.6479703531064	1.43819237910841e-28	1.17363527996162e-27	53.8658351374529
PEMT	-1.02167244897959	5.42644918699187	-12.6405105231533	1.52327019468119e-28	1.24053638537573e-27	53.8086192295489
CYP2S1	-1.35945	6.2520506097561	-12.634630579581	1.59385448809952e-28	1.2974921094915e-27	53.7635258264794
OASL	2.2701887755102	6.99712357723577	12.6339577568812	1.60213653541715e-28	1.30370444153319e-27	53.7583662167275
LOC401093	1.19452448979592	3.7773987804878	12.6257381143277	1.70685056610339e-28	1.38722289011421e-27	53.6953377111042
SMPD3	1.11530510204082	5.11819390243902	12.6200672091078	1.78304976485956e-28	1.4456341153054e-27	53.6518580497439
DHCR7	-1.17409897959184	6.10087317073171	-12.6020250481885	2.04879836359809e-28	1.65640138887506e-27	53.5135536417571
A1CF	1.25739642857143	6.80264227642276	12.5942735267079	2.17478404631957e-28	1.7568396606438e-27	53.4541462994331
CENPE	-1.22512551020408	5.63537682926829	-12.5877344895423	2.28705520303376e-28	1.8445597398381e-27	53.4040374439608
LY6E	-1.43921122448979	5.03903455284553	-12.584934867927	2.33687398739585e-28	1.88398122589491e-27	53.382585550692
MAN1A1	1.16955306122449	6.89381077235772	12.5790155449624	2.44580125380061e-28	1.96942051119941e-27	53.337232537221
CCDC80	1.85677959183673	4.1952075203252	12.5572288047955	2.89220389270338e-28	2.31955215317932e-27	53.1703450914237
NR0B2	-1.22117653061225	3.56455772357724	-12.5297691078434	3.57238069450317e-28	2.84795363444793e-27	52.9600916331395
CCL21	1.9261806122449	4.95528902439024	12.5205309856981	3.83537847833701e-28	3.05033634120698e-27	52.8893796809964
CLCN4	-1.0077362244898	3.00738922764228	-12.5188704313364	3.88466083715928e-28	3.08708033366319e-27	52.8766704014655
CCDC64B	1.12623979591837	5.7129674796748	12.5123086318961	4.08566353413867e-28	3.24424031878454e-27	52.8264523848292
FOXA2	-1.44055510204082	4.46641951219512	-12.506289562436	4.2791531810705e-28	3.39384619277777e-27	52.7803930059438
RAB27A	1.05932653061224	6.65809471544715	12.4977369542746	4.56991417666388e-28	3.61443587111268e-27	52.7149547567331
CDC42SE2	1.10380714285714	6.59186260162602	12.4948573765677	4.67218135937937e-28	3.69240557608703e-27	52.6929245715137
SPDEF	1.43630918367347	5.49938861788618	12.480631415532	5.21191375060263e-28	4.11408510951825e-27	52.5841054385181
SLC27A5	-1.66845510204082	4.51959146341463	-12.4802178172283	5.22850330435913e-28	4.12555475382162e-27	52.5809420974062
KLK10	-1.33599030612245	2.98341219512195	-12.4632616124787	5.95595568042689e-28	4.68663064028564e-27	52.4512753105162
CA9	-2.06853775510204	3.22077398373984	-12.4314374244985	7.60480420557315e-28	5.95600654630385e-27	52.2080171325179
SNORA40 /// TAF1D	-1.01040612244898	4.3568662601626	-12.3928190119396	1.02283482308661e-27	7.96094516150624e-27	51.9130138822374
C14orf50	1.25651734693878	5.96140853658537	12.3562323586949	1.35416151887764e-27	1.04504128926019e-26	51.6337247130482
SP5	-1.35348163265306	4.5662487804878	-12.3551523005549	1.36542165447555e-27	1.05332527630971e-26	51.6254828348312
MEP1B	2.40426224489796	4.38326300813008	12.3370793127278	1.56832082144673e-27	1.20613202828651e-26	51.4875934114671
GABBR1 /// UBD	-2.68910714285714	7.33512113821138	-12.3295775873813	1.66113038296407e-27	1.27554948609821e-26	51.4303721350931
PTX3	1.28967653061225	3.46349878048781	12.325625888425	1.71220292808825e-27	1.31375999468863e-26	51.4002328329946
COL10A1	-2.51696734693878	3.21032073170732	-12.3135263669332	1.87852677705233e-27	1.43972476861004e-26	51.3079647713748
CCNA2	-1.45208367346938	6.66971788617886	-12.3040803088645	2.01949962993893e-27	1.54363432225092e-26	51.2359461630819
DLGAP5	-1.34365510204082	6.10218028455285	-12.2761949182901	2.50025846394201e-27	1.90312226696863e-26	51.0234185097187
CLDN7	1.22352244897959	10.0385203252033	12.2668696641618	2.68527139120354e-27	2.03929973659483e-26	50.9523718765726
SAMD13	1.30705918367347	7.93161382113821	12.251471132551	3.02114315348543e-27	2.29003336878271e-26	50.8350827311328
DDX60L	1.25656836734694	7.32615162601626	12.2498404471913	3.05907887266213e-27	2.31615971787276e-26	50.8226640184742
ATL1	1.03099795918367	5.33189593495935	12.2487521060977	3.0846617108214e-27	2.33464725026807e-26	50.8143758247597
IGJ	2.98340663265306	9.27974613821138	12.2174936114804	3.91793270916504e-27	2.95860776085233e-26	50.5764042938392
C8G	1.15826530612245	3.87260853658537	12.2164805369078	3.94840475966976e-27	2.98049513772509e-26	50.5686941917112
STC1	-1.30637295918367	3.4553493902439	-12.2029755301858	4.37793464423523e-27	3.29479874765622e-26	50.4659278357364
TFDP1	-1.14000510204082	4.91170243902439	-12.2015480146854	4.42597661400509e-27	3.3297039235816e-26	50.4550667686603
FCER1A	1.50999081632653	4.23788414634146	12.196267482517	4.60830455612896e-27	3.45907731275712e-26	50.4148932096139
FUT8	-1.01242040816327	6.14008272357724	-12.1857316650896	4.99477800980292e-27	3.74216090682093e-26	50.3347508350865
SERTAD4	1.36210918367347	4.80008414634146	12.181346256011	5.16502050849922e-27	3.86537246422389e-26	50.3013975093791
MEIS1	1.30709795918367	3.97033495934959	12.1619400844849	5.99058798413461e-27	4.47151414583282e-26	50.1538387858862
TTC28	1.11367193877551	4.69372073170732	12.1527164964252	6.42789142293003e-27	4.79078782615254e-26	50.083725679683
GGH	-1.28752755102041	9.50405772357723	-12.1518038375301	6.47285627261832e-27	4.82250660340779e-26	50.0767888166766
CADPS	-1.81295306122449	4.21755162601626	-12.1311179842161	7.58053298340369e-27	5.63310080821623e-26	49.9195960805195
RBMS3	1.06424183673469	3.94496178861789	12.1165819786712	8.47015208967943e-27	6.28718143625927e-26	49.8091761494182
ANKRD36 /// ANKRD36B /// FLJ40330 /// LOC400986 /// LOC400987	1.07890306122449	3.29704105691057	12.1097476489906	8.92368885055327e-27	6.61892567315751e-26	49.7572719196532
KLF6	1.24484693877551	6.70284024390244	12.0978208005612	9.77394914828041e-27	7.23084554049666e-26	49.6667094488164
DSCR6	-1.39052755102041	2.88370040650407	-12.09553837525	9.94564569884668e-27	7.3524378572212e-26	49.6493811814057
CCL24	-1.73835918367347	4.42123780487805	-12.090963574172	1.02988976262919e-26	7.60796884384703e-26	49.6146515781299
POLE2	-1.23391224489796	5.31517073170732	-12.0894968302295	1.04147832080471e-26	7.69073965315207e-26	49.6035174912827
PRELP	1.4638306122449	3.96768028455285	12.0888522114888	1.0466124247198e-26	7.72580446456757e-26	49.5986242832785
BEX4	1.88808673469388	6.72524959349593	12.0732954986568	1.17846768292126e-26	8.6671885314407e-26	49.4805554889333
CLCN5	-1.02956428571429	3.91582764227642	-12.0696170081796	1.21199374177028e-26	8.91048903582595e-26	49.4526429406412
ADA	-1.10207602040816	5.25895020325203	-12.0575046911664	1.3292555995389e-26	9.74755002970805e-26	49.3607493956166
FGFBP1	1.97217448979592	6.26428577235772	12.0541577693589	1.36360820071458e-26	9.99214582776733e-26	49.3353611550728
CPA3	2.10295918367347	6.82045040650407	12.0506680594606	1.40036955873009e-26	1.02502753889655e-25	49.3088916997981
CKMT1A /// CKMT1B /// LOC100292542	1.41500918367347	8.76296544715447	12.0385765417013	1.53555938181586e-26	1.12029849436632e-25	49.2171926466327
FAM129A	1.87180306122449	5.48189430894309	12.0241785668306	1.71361133680913e-26	1.24656824697291e-25	49.1080327371172
STX19	1.33394285714286	6.84292479674797	12.0218498726646	1.74428367927238e-26	1.26796005916339e-25	49.0903806236728
CFH /// CFHR1	1.40267755102041	7.10922337398374	11.9989712178792	2.07632155842273e-26	1.5022400181091e-25	48.9170012799858
FEN1	-1.15741530612245	6.48319512195122	-11.9975472235728	2.09895773210365e-26	1.51697399729309e-25	48.9062127678734
TBXAS1	-1.11258979591837	4.05598048780488	-11.984230998898	2.32291381213728e-26	1.67279853746795e-25	48.8053420286548
MYLK	2.10952857142857	8.39831382113821	11.960167572828	2.78975907504444e-26	2.00107530646045e-25	48.6231349839508
SAMD9L	1.30804132653061	4.94589817073171	11.9492924230741	3.03038462275288e-26	2.16901484573888e-25	48.5408203488404
SLC35D3	-1.32972908163265	3.08549857723577	-11.9458280882847	3.11130117448133e-26	2.22454702817841e-25	48.5146027298042
GHR	1.57049285714286	4.30772947154472	11.9426503457489	3.18741690849521e-26	2.27653156309423e-25	48.490555761042
SPINK5	1.75751632653061	5.01445447154472	11.9401524091592	3.24855064447985e-26	2.31936791202813e-25	48.4716542784901
COL5A1	-1.49155612244898	5.29588109756098	-11.9341641225666	3.39990972662453e-26	2.42484127672466e-25	48.4263461263312
ERN2	1.12436173469388	5.97049451219512	11.9206072716384	3.76905836797882e-26	2.67573760964166e-25	48.3237954274909
GSTM3	1.29828673469388	3.68964674796748	11.917630227001	3.85532954315777e-26	2.73504504488749e-25	48.3012797287796
GINS2	-1.43100612244898	5.36578170731707	-11.9117042146262	4.03296306558893e-26	2.85701492418701e-25	48.2564651222751
MSX1	-1.32273469387755	3.63317601626016	-11.8837116480594	4.98883112322679e-26	3.51675730903327e-25	48.0448557065279
TMEM45B	1.4040168367347	8.87564491869919	11.8696263327496	5.55212016142294e-26	3.90696084699498e-25	47.9384283708408
PLS1	1.30551020408163	9.92217581300813	11.8349865515169	7.22198959954621e-26	5.05362695205409e-25	47.6768382532896
COL5A2	-1.07982551020408	4.48619857723577	-11.8187194334066	8.17062487840516e-26	5.70349473219404e-25	47.5540650581558
BHLHE41	1.09294183673469	3.82743048780488	11.8179876539821	8.21610451830093e-26	5.73324409333476e-25	47.5485431647138
NOSTRIN	1.03738673469388	6.62783536585366	11.7894504394626	1.02010511582435e-25	7.09610621195311e-25	47.3332788484134
DES /// FAM48A	2.86471836734694	6.5409337398374	11.775267204032	1.1358762909994e-25	7.89048044864145e-25	47.2263439378117
SLIT2	1.43476326530612	4.44233577235772	11.7438504940368	1.44108808742296e-25	9.9451459674239e-25	46.9896037681575
KCNN4	-1.38904897959184	7.21254024390244	-11.7389686771867	1.49535696889284e-25	1.02983779700238e-24	46.9528327095475
EPHB2	-1.16793826530612	5.97780243902439	-11.7333587462766	1.56024035071167e-25	1.07304686529892e-24	46.9105825888496
LOC100127888	-1.97183979591837	3.39211260162602	-11.7253142284435	1.65820967676841e-25	1.13808059830004e-24	46.8500067064543
SLC23A3	1.45427653061224	4.65199268292683	11.7016754821146	1.98302546868295e-25	1.35497722508848e-24	46.6720725389077
TWIST1	-1.5897693877551	3.47023455284553	-11.6982790025912	2.0346390072393e-25	1.38977012857253e-24	46.6465147864984
FAM134B	1.47652040816327	8.53789796747967	11.6973055758522	2.04967678210873e-25	1.3995645757589e-24	46.6391903533279
MTMR11	1.04502040816327	6.03970670731707	11.6967508939264	2.05829517202496e-25	1.40449201213719e-24	46.635016792495
KCNQ1	-1.01971734693878	7.4370162601626	-11.6949203063191	2.08699516926442e-25	1.42359078042367e-24	46.6212434060037
BCMO1	1.02265102040816	4.52933983739837	11.6915950894493	2.14015234725653e-25	1.45885716655112e-24	46.5962259516047
MST1P9	1.72154285714286	3.5830093495935	11.6765643589826	2.39778214589725e-25	1.62948329412841e-24	46.4831665710044
TRIP6	-1.26643163265306	6.35562926829268	-11.6723538815706	2.47534074097598e-25	1.67991112482089e-24	46.4515032628584
C7	1.13557959183674	2.90378008130081	11.6650278574442	2.61629699032692e-25	1.7725699663243e-24	46.3964184094958
GYPC	1.3258387755102	5.85267235772358	11.6520197877582	2.88658032938708e-25	1.95172967664329e-24	46.2986342049101
ASPHD1	-1.22068673469388	2.93846544715447	-11.6462919765633	3.01425511419507e-25	2.03599416580526e-24	46.2555870237247
KCTD12	1.5500418367347	7.07253902439024	11.6349246435358	3.28454703218587e-25	2.21483053661433e-24	46.1701741777128
LGALS9	1.01873673469388	5.72684471544715	11.6339166834111	3.30964988201053e-25	2.23100692248314e-24	46.162601636623
MMP12	-2.56507040816326	7.05623821138211	-11.632874326488	3.33581053764138e-25	2.2471293984905e-24	46.1547708798185
AOC3	1.10133979591837	3.81275630081301	11.6282985981798	3.45311059953936e-25	2.32380308200106e-24	46.1203978883534
IFIT2	1.26692142857143	4.26847459349594	11.6206313342577	3.65895171276821e-25	2.45737306783769e-24	46.0628099357756
ZMAT1	1.22260816326531	3.82579512195122	11.6199745184568	3.67714378776879e-25	2.46876335938874e-24	46.0578771760862
LOC283859	-1.28150714285714	3.52454552845528	-11.5947007109732	4.45007034817754e-25	2.97970285278706e-24	45.8681293793842
ZFPM2	1.04945918367347	3.41157398373984	11.5641463555597	5.60360516390101e-25	3.73089484392133e-24	45.6388974685257
BHLHE40	-1.14202244897959	5.07311056910569	-11.5504251737374	6.21435560718614e-25	4.12519550147008e-24	45.5360128953951
OSTalpha	1.25657142857143	3.94028048780488	11.5488143185155	6.29027590072072e-25	4.17282739718672e-24	45.5239366877866
CCL13	1.42256632653061	5.37010731707317	11.5378936863905	6.82992643541969e-25	4.51586621145868e-24	45.4420803304682
PTPRO	-1.67340510204082	4.18154512195122	-11.534575589985	7.00285618311061e-25	4.62867768962184e-24	45.4172138338606
LOC728392 /// NLRP1	1.04644489795918	4.98068739837398	11.525497864993	7.49858800049956e-25	4.94492139572114e-24	45.3491943031376
CCL8	1.5615443877551	4.7571262195122	11.5253876820068	7.50481506077148e-25	4.94739930659743e-24	45.3483687977104
AURKB	-1.13961734693877	6.12898414634146	-11.5245403329657	7.55287607355545e-25	4.97744471242138e-24	45.3420204253446
COL4A1	-1.51503673469388	5.87735365853659	-11.5082976780319	8.53579626051885e-25	5.61412154573981e-24	45.2203565902396
CST1	-1.95735765306122	3.21238089430894	-11.5032387359972	8.867232500132e-25	5.82255443813977e-24	45.182473556411
MAGED2	-1.05783673469388	5.15436463414634	-11.5004054335226	9.05842776902164e-25	5.94225743040535e-24	45.1612590167037
QPCT	-1.75101020408163	6.29760995934959	-11.498957379384	9.15772556803371e-25	6.00346446433204e-24	45.1504172171899
IFITM2	-1.15540102040816	9.04929898373984	-11.4932080817755	9.5627941352374e-25	6.26491228598254e-24	45.107375379814
IL18	1.31544693877551	6.85600975609756	11.4918003622524	9.66466711936257e-25	6.32958290517521e-24	45.0968375356775
MUC2	3.10919081632653	7.29962398373984	11.4805858804964	1.05158246951367e-24	6.86234631734099e-24	45.0129024597071
PTK7	-1.04689183673469	3.03336016260163	-11.4630517180061	1.19987535307203e-24	7.81479285547631e-24	44.8817168490091
ZC3H12C	1.38786734693877	5.86452032520325	11.4401505006315	1.42537032117271e-24	9.24138155804987e-24	44.7104674954713
CDC25A	-1.03803775510204	3.823	-11.4374060743402	1.45508260160331e-24	9.42487062415801e-24	44.6899523401263
ELOVL5	-1.1989637755102	6.00321056910569	-11.430090063826	1.53733930877273e-24	9.94159319301253e-24	44.6352709405151
NIPAL1	1.11689795918367	6.69790569105691	11.4251172524395	1.59588001977918e-24	1.03101774641264e-23	44.5981091703965
MMP10	-1.88181020408163	2.93591585365854	-11.4151055207681	1.72056378695343e-24	1.11085320360377e-23	44.5233065287291
TRA@ /// TRD@	1.0932943877551	3.35052215447154	11.4145773561096	1.72740457926083e-24	1.11491054577679e-23	44.5193609020082
INSL5	3.67479387755102	4.67911056910569	11.4052434041717	1.85286985824629e-24	1.19396573625301e-23	44.4496412932829
TFCP2L1	1.06947959183673	5.98449837398374	11.3884832720657	2.10137923433269e-24	1.35106006356294e-23	44.32449592004
PRKCB	1.53312142857143	3.77545609756098	11.3753057970507	2.31986819407801e-24	1.48866878283661e-23	44.22614139412
RBPMS2	1.18522857142857	3.82212723577236	11.3746367229186	2.33154669115055e-24	1.49568384279571e-23	44.2211484689172
SPINT1	1.0391193877551	7.08114512195122	11.3708214950452	2.39926874366131e-24	1.53814240033634e-23	44.1926792919772
C21orf88	2.04673520408163	3.64176158536585	11.362265114981	2.5583608010294e-24	1.6369913857497e-23	44.1288424231665
PPP1R14D	1.30486785714286	8.88300731707317	11.3588569431421	2.62461955608434e-24	1.67778009529654e-23	44.1034190985589
SFRP2	2.63850357142857	4.8735012195122	11.3407608779643	3.00615063537192e-24	1.91800069519239e-23	43.9684707441206
ISG20	1.49	7.71833211382114	11.323886475119	3.41154092628948e-24	2.16974002912011e-23	43.8426930232901
PLEKHB1	-1.08747551020408	4.2442906504065	-11.3197212349523	3.51971951801832e-24	2.23428583092456e-23	43.8116553207453
ELOVL6	1.24274387755102	6.64802357723577	11.2882092725279	4.4568506366766e-24	2.81578510423144e-23	43.5769567757375
CDA	1.94039387755102	6.30825142276423	11.2708756878476	5.07439054750113e-24	3.19787166494614e-23	43.447945476359
HAND2	1.43854489795918	3.57512926829268	11.2639080309082	5.34601400966423e-24	3.36798882608846e-23	43.3961039084369
APCDD1	-1.69307602040816	5.06439085365854	-11.2381103058362	6.48396258351626e-24	4.07209110966034e-23	43.204249355206
IGF1	1.20248265306122	4.20918130081301	11.2339609885759	6.68829053313746e-24	4.19646766491938e-23	43.1734044707483
NCAPD2	-1.07949183673469	5.69628577235772	-11.2273484879486	7.02725377806699e-24	4.39950006843107e-23	43.1242564800316
ZNF469	-1.09616734693877	3.48967032520325	-11.2111989957947	7.92877427359872e-24	4.94844435505535e-23	43.0042629281163
NR1H4	2.08955918367347	4.70269268292683	11.2002918410693	8.60195141786888e-24	5.35690067471511e-23	42.9232522509998
BGN	-1.06998367346939	4.00596788617886	-11.1965970887622	8.84266363397446e-24	5.49825956682322e-23	42.8958159853265
EDNRA	-1.00997755102041	3.42111260162602	-11.1837123015779	9.73583019475164e-24	6.04423991700199e-23	42.8001597807309
HBA1 /// HBA2	2.1483806122449	7.56463170731707	11.1774664019081	1.02005895739016e-23	6.32493381378971e-23	42.753803258918
FAM128A /// FAM128B	-1.00199591836734	7.72272926829268	-11.1576791841565	1.18239334310633e-23	7.30887634550823e-23	42.6069997315958
PROCR	-1.27220612244898	5.69425203252033	-11.1427110690074	1.32207134260389e-23	8.14714773230587e-23	42.4960059119574
DDX58	1.45937244897959	5.80212601626016	11.1356109519228	1.39396015533959e-23	8.57696491157041e-23	42.4433730731299
HGD	1.51117142857143	5.78322723577236	11.1312120386396	1.44043947319217e-23	8.85207497114479e-23	42.410769641551
TMEM158	-1.26367653061224	6.30058455284553	-11.1273295313599	1.48274327877438e-23	9.10646193959717e-23	42.381997164078
DEFB1	2.08359795918367	6.51668048780488	11.1267063176449	1.4896481587322e-23	9.14606534233554e-23	42.3773789596405
EFEMP1	2.0030056122449	6.98534288617886	11.1249093361014	1.50973763084574e-23	9.26373160684949e-23	42.3640632513238
COL17A1	1.91441530612245	8.02149918699187	11.1056104033399	1.74326594273889e-23	1.06607417267494e-22	42.2211019277011
BMX	1.02188163265306	3.41777601626016	11.1043453434933	1.75977398932432e-23	1.07584107726956e-22	42.211733557968
KRT7	-1.21731020408163	3.01160650406504	-11.0981803575272	1.84247802267025e-23	1.12537209470048e-22	42.1660839454146
LGALS9 /// LGALS9B /// LGALS9C	1.12674081632653	5.41858414634146	11.093385671753	1.90946639219663e-23	1.16522234850037e-22	42.1305867262645
FABP1 /// PRDM10	2.17779387755102	11.906737804878	11.092187435823	1.9265829140523e-23	1.17495166210422e-22	42.1217164378662
CCL14-CCL15 /// CCL15	1.02359387755102	7.4560662601626	11.0864590846263	2.01054677744559e-23	1.22429465469134e-22	42.0793150414291
TUBB3	-1.62649081632653	5.66326463414634	-11.0644016582591	2.36931775044299e-23	1.43752004277331e-22	41.9161133113234
KIF15	-1.17593367346939	5.14475	-11.0614753623387	2.42147666447533e-23	1.4673884905051e-22	41.89446992541
CAMTA1	-1.28688469387755	4.38746260162602	-11.061245256925	2.42562629214091e-23	1.4694586373375e-22	41.8927681072523
PHGDH	-1.69640510204082	5.47198008130081	-11.0568850341913	2.50560929767948e-23	1.51470659836182e-22	41.8605229169914
DES	2.74234795918367	5.54149918699187	11.0547995344845	2.54478871509083e-23	1.53700021459541e-22	41.8451015036747
TMOD1	1.01056632653061	3.38266036585366	11.0515477101736	2.6071004490807e-23	1.57368636326853e-22	41.8210575370589
FBLN2	1.52391581632653	5.40074776422764	11.051372567112	2.61049935808665e-23	1.57526337770807e-22	41.8197625975168
SERINC2	1.2536056122449	8.23255914634146	11.0390161366484	2.86177621664145e-23	1.72429548042691e-22	41.7284212921863
CXCL5	-2.61566326530612	3.33489837398374	-11.0192286274132	3.31528404427544e-23	1.99155623817134e-22	41.5822193063295
COL9A3	-1.9211193877551	4.44926056910569	-11.0143286266654	3.43823031142921e-23	2.06293818685753e-22	41.5460287919073
VLDLR	1.52519795918367	5.18423902439024	11.0005219985164	3.80962419142786e-23	2.27758910925293e-22	41.4440847599481
RSPO3	1.9197806122449	5.80912886178862	10.9699203104854	4.7813884683722e-23	2.84497584126429e-22	41.2182854715787
PLN	2.53127857142857	5.44430894308943	10.9620539018948	5.06878604053449e-23	3.01418995357875e-22	41.160276533487
CCL15	1.12112755102041	9.40698699186992	10.9592653605015	5.17474268537587e-23	3.07537214354257e-22	41.139716514328
MYEOV	-1.20089030612245	3.88029105691057	-10.9533863516581	5.40541107297582e-23	3.20580241077553e-22	41.0963762194729
APOBEC3B	1.55795204081633	7.73304857723577	10.9447000702785	5.76509650446366e-23	3.41507815997708e-22	41.0323551593887
LAPTM4B	-1.00910102040816	7.77436422764228	-10.9443575448629	5.77975834569968e-23	3.4227513655852e-22	41.0298309787262
C9orf24	1.04201428571429	4.63654715447155	10.939002378172	6.01387587458245e-23	3.55718893626764e-22	40.9903705442882
HOXB8	-1.79702551020408	5.77797845528455	-10.937415565927	6.08504510082279e-23	3.59716121421906e-22	40.9786791275061
DDR2 /// LOC100131082	1.15774795918367	4.94050528455285	10.8880092841533	8.77452239788163e-23	5.14905628937201e-22	40.6149530322939
GNG4	-2.01118367346939	4.17149959349593	-10.8738656587589	9.74283116953914e-23	5.70224597284683e-22	40.510933589937
IGH@ /// IGHA1 /// IGHA2 /// LOC100126583	2.98881122448979	9.875	10.8722938297816	9.85680742645918e-23	5.76390192591019e-22	40.4993764634857
LRRC31	1.39246326530612	6.04033617886179	10.869963791336	1.00282103508846e-22	5.86242095621891e-22	40.4822455510087
MGP	1.71285714285714	6.07610792682927	10.8649269689465	1.04089406896754e-22	6.0832181381843e-22	40.4452181944074
C19orf33	1.29497244897959	10.5457264227642	10.859823550346	1.08093864796499e-22	6.30804686085949e-22	40.4077073790911
KDELR3	-1.00156275510204	7.08180670731707	-10.85853140701	1.09131868318482e-22	6.36676718081675e-22	40.398210928368
PTGIS	1.04154234693878	3.52022073170732	10.8528181616482	1.13841694445577e-22	6.63960555028442e-22	40.3562268625535
CAPN9	1.33149489795918	4.24519471544715	10.8469739924087	1.18868904742213e-22	6.92071966755448e-22	40.3132887019815
BTNL8	3.03191428571429	6.14436382113821	10.8413462425021	1.23918740939508e-22	7.20844383270067e-22	40.2719482782024
RASSF6	1.01686224489796	5.30793048780488	10.8221874755949	1.42766199771468e-22	8.26880036490775e-22	40.1312680211548
CDC42EP5	1.0070081632653	8.59829349593496	10.8152976460864	1.50220338893784e-22	8.69550496792276e-22	40.0806983635012
BMP7	-1.74002857142857	3.80762906504065	-10.812192230904	1.53705602468129e-22	8.89467949117997e-22	40.057909096155
BMP4	-1.19022142857143	7.53833130081301	-10.8077383735112	1.58845253966528e-22	9.18149399297581e-22	40.0252282467614
ENPP2	1.18447346938776	6.65692459349594	10.8047617075011	1.62375306750406e-22	9.37741970434604e-22	40.0033891673519
SLC39A5	1.18223367346939	7.36823089430894	10.7875941855196	1.84313158012499e-22	1.06076696570595e-21	39.8774768278659
POU2AF1	1.85146428571429	6.07673943089431	10.7860740690746	1.8639238199709e-22	1.07211742202977e-21	39.8663312123075
SULF1	-1.80787551020408	6.39752398373984	-10.7638863188953	2.19538638266031e-22	1.25807696768354e-21	39.7037125417014
DUSP1	1.23737295918367	5.32251097560976	10.7533463682759	2.37279500248001e-22	1.35818785941956e-21	39.6265049387087
CTTNBP2	-1.28572142857143	4.74230203252033	-10.7271034856003	2.87899808603431e-22	1.64230773506866e-21	39.4343876106675
HSPA2	1.47317857142857	6.72741463414634	10.7226177301649	2.97570165685367e-22	1.6965056059592e-21	39.4015654659083
PBK	-1.31404591836735	5.43807073170732	-10.7169408520599	3.10273236277079e-22	1.76792207496445e-21	39.3600350107459
IGH@ /// IGHA2 /// LOC100126583	2.93387193877551	10.3555524390244	10.7091450631865	3.28601998722707e-22	1.87023080750304e-21	39.3030161442943
SMPDL3B	1.00020204081633	5.8066662601626	10.7026124131774	3.44788319153069e-22	1.95624162727629e-21	39.2552475125007
GZMA	1.60780204081633	6.80971910569106	10.684232621675	3.94713370934015e-22	2.23317923560917e-21	39.1209058771227
HBB	2.05355153061225	8.91182581300813	10.6837158299948	3.96216579721222e-22	2.24105108925324e-21	39.1171297544525
EIF4A2 /// SNORA63	-1.28608724489796	5.82244532520325	-10.676245094612	4.18594552821497e-22	2.36495298116917e-21	39.0625495923926
CNGA1	1.11200204081633	3.72923658536585	10.6746663442993	4.23482266189763e-22	2.39189278851021e-21	39.0510172408274
CYP2C18	1.72265	5.43819308943089	10.6671711669725	4.47473300498438e-22	2.52384011885859e-21	38.9962754505657
FGGY	-1.62937755102041	7.12124471544715	-10.6589524454462	4.75337985765263e-22	2.67497786708463e-21	38.9362653273491
ADAMTSL3	1.13349081632653	2.95394146341463	10.643751593163	5.31504851888094e-22	2.98602585606452e-21	38.8253188535147
OIP5	-1.20482551020408	6.4221243902439	-10.6130757979654	6.65758904251564e-22	3.72564633736755e-21	38.6016027477002
KLRC1	1.22387448979592	4.60938699186992	10.6075347807455	6.93384086468577e-22	3.87699045166382e-21	38.5612179662753
ACVR1C	1.11152142857143	4.26569471544715	10.5921066223229	7.7646103705452e-22	4.32701541484012e-21	38.4488135661061
TCEAL7	1.36435816326531	3.56467764227642	10.5821514349878	8.35252959683624e-22	4.646891917329e-21	38.3763156474706
OMD	1.26107142857143	3.08472845528455	10.5794929581876	8.51689109322752e-22	4.7357034738196e-21	38.3569597761296
CASQ2	1.38649183673469	2.85427662601626	10.5769249679406	8.67871420139386e-22	4.82166833917706e-21	38.3382644399745
ASB2	1.1883887755102	4.01840406504065	10.5482229412037	1.07095166205804e-21	5.93019502423181e-21	38.1294249324387
MUC12	1.70786887755102	6.02587195121951	10.5368242148892	1.16415232143296e-21	6.43382830554151e-21	38.0465453653795
FAM83D	-1.51995306122449	7.16731382113821	-10.5096480546443	1.42021431690516e-21	7.81020412431455e-21	37.8490849756523
LRRC34	-1.09404693877551	2.72079471544715	-10.5021006405457	1.50078752549227e-21	8.24651050074384e-21	37.7942800773482
CORO2A	1.00296479591837	7.02571544715447	10.4939446136614	1.59297897107969e-21	8.73870227453737e-21	37.7350725550654
A2M	1.05605714285714	9.77185609756098	10.4860079549019	1.68809733384871e-21	9.25289794427499e-21	37.6774742597418
SLITRK6	1.69387346938776	4.33030386178862	10.472210817941	1.86709735676516e-21	1.0220062416785e-20	37.5773844699528
SYNM	1.70704846938775	4.93684735772358	10.4581298700079	2.06926013760908e-21	1.12927152266032e-20	37.4752876115978
OAS1	1.15628367346939	7.67077987804878	10.4556771552768	2.10663820469632e-21	1.1490440999969e-20	37.4575090570755
FBLN1	1.09128673469388	3.91470467479675	10.4524654569633	2.15660055856245e-21	1.17533557100762e-20	37.4342314059306
CLRN3	1.22014285714286	9.34077601626016	10.4133631292027	2.86824119590819e-21	1.55598007362103e-20	37.151046976538
THY1	-1.41487397959184	5.87225142276423	-10.4052550526939	3.04280655668451e-21	1.6480017993138e-20	37.0923783617578
CAPN10 /// GPR35	-1.00709285714286	4.78211829268293	-10.4002790126806	3.15513368833997e-21	1.70653208186293e-20	37.0563813596933
TCEAL2	1.60221020408163	3.55135243902439	10.3789059149732	3.68643979654688e-21	1.98888978880772e-20	36.9018428616516
PABPC1L	-1.02838367346939	4.09452520325203	-10.3679651282104	3.99195645696947e-21	2.14986171126146e-20	36.8227831514153
LEAP2	1.15578112244898	4.56239695121951	10.3653217486832	4.06947351473921e-21	2.1892543607488e-20	36.8036865791721
AKR1C1	1.99386836734694	4.50590386178862	10.3469112607605	4.65252543910696e-21	2.49421179146559e-20	36.6707363862457
CENPK	-1.1279193877551	5.56613902439024	-10.3168567959373	5.7880731266839e-21	3.0848166272941e-20	36.4538990119916
CCL23	1.05072244897959	3.54964959349594	10.3161634815898	5.81729020908995e-21	3.09956361832202e-20	36.4488998042612
KLF2	1.00777755102041	7.27386849593496	10.3104021819904	6.06582370308082e-21	3.22683781379504e-20	36.4073625378124
NDC80	-1.03097448979592	5.55372520325203	-10.3026542963769	6.41678906178583e-21	3.41082388070622e-20	36.3515170065957
AGR3	2.46745102040816	8.78820040650407	10.2930326232177	6.88087788932025e-21	3.64976191778242e-20	36.2821886045087
SLC22A4	1.36399081632653	5.03805447154472	10.2717898225263	8.02712298438229e-21	4.24314991739089e-20	36.1292157553671
DCN	1.71330306122449	8.66119105691057	10.2707405447262	8.08842272237553e-21	4.27442523925274e-20	36.1216629882548
KRT6B	-1.37968010204082	3.37147743902439	-10.2628987829277	8.56153410222475e-21	4.51848720242283e-20	36.065227217444
SYNPO2	1.86819795918367	4.07905081300813	10.2616891136138	8.63692762420096e-21	4.55467775791635e-20	36.0565229694827
FAM177B	1.27093367346939	4.15073739837398	10.2571739729048	8.9242170648453e-21	4.69999381380417e-20	36.0240376153946
RGS2	1.46009081632653	8.09566422764228	10.2488466868627	9.47922769779045e-21	4.98574029135032e-20	35.9641397493564
HBB /// HBD	1.71518469387755	10.8287459349593	10.2460502069692	9.67320958709163e-21	5.08243065480707e-20	35.9440291283455
OLFML2B	-1.18445255102041	4.74488475609756	-10.2445444558178	9.77928864817966e-21	5.13681879333066e-20	35.9332015695794
PMP22	1.15719234693878	6.6630743902439	10.1699221929773	1.6776897180959e-20	8.71953080190168e-20	35.3974097982127
AGTR1	1.20995408163265	2.84020650406504	10.1236971639063	2.34196361070381e-20	1.20831570890652e-19	35.0663089410548
CRAT	1.01805306122449	7.32017154471545	10.1221468621502	2.36828675324152e-20	1.22126787167157e-19	35.055215116289
ERP27	-1.77028673469388	3.78757723577236	-10.1123711571062	2.54118466545698e-20	1.30907928999139e-19	34.9852770706569
SLC20A1	1.13098775510204	9.13696707317073	10.1113707703998	2.55957104318076e-20	1.31787320172407e-19	34.9781215972624
LCN2	-2.06575102040816	9.44771788617886	-10.10413118546	2.69663185113516e-20	1.38737345931283e-19	34.9263476351576
GPR128	1.81270510204082	5.59134430894309	10.0951877709568	2.8760670737567e-20	1.47855087902596e-19	34.8624097870926
CXCL6	-1.6997806122449	3.33068333333333	-10.074921609669	3.32782636036871e-20	1.70816482971117e-19	34.7176103179779
TPD52L1	-1.1768612244898	7.1087081300813	-10.0665838743714	3.53357029397618e-20	1.81145207956803e-19	34.6580730638704
IGHA1	2.75132551020408	10.0866768292683	10.0594133363036	3.72059845062213e-20	1.90489316022908e-19	34.6068867538519
UGT2B15	3.78985612244898	7.87453008130081	10.0470692392298	4.06591195153574e-20	2.07744146995835e-19	34.5188048903694
KIAA0101	-1.09062755102041	6.90613292682927	-10.0470301792237	4.06705370157876e-20	2.07749499891456e-19	34.5185262472913
SFTA2	-1.21850408163265	2.79937967479675	-10.0412664063763	4.23907539602189e-20	2.16426188796897e-19	34.4774140581426
PCDH20	1.74857193877551	5.17030569105691	10.0226965621062	4.84403898774604e-20	2.46558630793964e-19	34.3450248569542
TPSG1	1.15900510204082	4.88916504065041	10.0189306440719	4.97681814650407e-20	2.53059834383408e-19	34.3181891430371
LAMA2	1.19644897959184	5.34073292682927	9.98083795668092	6.54101852885394e-20	3.30832530186972e-19	34.0469807552085
GSDMB	1.2015806122449	7.15688495934959	9.97969096919811	6.59502537387929e-20	3.33395756599288e-19	34.0388212915644
SPON2	-1.13401530612245	4.83550528455285	-9.97583859958138	6.77968363599462e-20	3.42557835973559e-19	34.0114191181797
NCOA7	-1.29908979591837	4.49367154471545	-9.96628904126593	7.25989681109262e-20	3.66082991979435e-19	33.9435117030277
HOXA11	-1.15848265306123	4.71894715447154	-9.96257947362132	7.45542834873311e-20	3.75753588776149e-19	33.9171401828974
HERC5	1.4292693877551	5.4497662601626	9.96096500682384	7.54215403595341e-20	3.7993340195195e-19	33.9056641466674
AKAP12	1.56170816326531	5.40046930894309	9.95793850916466	7.70744263659293e-20	3.88162156313481e-19	33.8841531605441
SLC5A1	-1.24541836734694	6.03468983739837	-9.95453652173597	7.89754123336181e-20	3.97536032837112e-19	33.8599766660837
CFL2	1.59082551020408	5.99480203252033	9.94454068624842	8.48349150047894e-20	4.26816345355588e-19	33.7889607280459
ANKRD36B /// FLJ40330	1.09831734693878	3.69619674796748	9.93953027212011	8.79326324582874e-20	4.420683459647e-19	33.7533753713575
DUSP5	1.17057551020408	7.02307235772358	9.92864414689992	9.50560634253188e-20	4.76445627886624e-19	33.676085358513
NPY1R	1.04344489795918	3.63124552845528	9.91944594411331	1.01520184251832e-19	5.08209737956323e-19	33.6108074808378
S100P	-1.92334285714286	10.5196	-9.91387821992742	1.0564337835702e-19	5.2832237693573e-19	33.5713069507216
PNMA1	1.10337142857143	5.9476906504065	9.91277799263347	1.06477643764114e-19	5.32228821150264e-19	33.5635024471217
PCDH7	1.05906224489796	4.48507520325203	9.90142261539892	1.15480125196917e-19	5.76221376885438e-19	33.4829742851291
GOLT1A	-1.37136734693877	5.05562926829268	-9.87476666947378	1.39696707492678e-19	6.93773881484458e-19	33.2940955914835
TSC22D3	1.24391632653061	5.37539674796748	9.86434049810059	1.50487394999269e-19	7.46623197477799e-19	33.2202773966584
TGFBR3	1.13424795918367	7.09967764227642	9.84124342524823	1.77433202053958e-19	8.76620658433782e-19	33.0568680171647
NBEA	1.20167040816326	3.13674349593496	9.82149845153316	2.04236141255727e-19	1.00482977748458e-18	32.9173059537203
OTC	1.37628163265306	4.00276585365854	9.81640317826578	2.11782870641551e-19	1.04119215470744e-18	32.8813111412562
TMC4	1.04890408163265	8.80663780487805	9.80668622215751	2.26951558630835e-19	1.11358009444285e-18	32.8126896651278
SLCO1B3	-1.0009	2.59044288617886	-9.79795841453664	2.41494211970454e-19	1.18377661918671e-18	32.7510788472792
SPARC	-1.49120408163265	7.33421910569106	-9.79257218378944	2.50927365517231e-19	1.22941522151436e-18	32.7130686402347
GIMAP4	1.18266836734694	5.17356504065041	9.78491736067614	2.64966995175675e-19	1.29661670282107e-18	32.6590648767725
ARMCX1	1.25403775510204	5.07265487804878	9.77359245510446	2.87182017945377e-19	1.40190169286493e-18	32.5792030865852
CAV1	1.44660510204081	7.7003256097561	9.76741560436184	3.00068911276725e-19	1.46267167117224e-18	32.5356618175211
FCGR3A	-1.90285	5.47930772357724	-9.75589550856998	3.25658334595979e-19	1.58432226209224e-18	32.4544877684064
HPDL	-1.23687346938776	5.10017398373984	-9.75404452237361	3.29967461569605e-19	1.60450682647706e-18	32.4414490939675
EREG	-1.5139137755102	3.78089552845528	-9.73975346487844	3.65201900546425e-19	1.77110987062384e-18	32.3408170622617
RERG	1.25848979591837	3.60986016260163	9.73226069093591	3.85144495929938e-19	1.86466525651532e-18	32.2880819038801
DACT3	1.31355102040816	4.74650081300813	9.72144416608253	4.15856961173302e-19	2.00947379646549e-18	32.2119853940348
SPAG4	-1.01779489795918	3.64925650406504	-9.68620619040816	5.33808201919275e-19	2.56396871667484e-18	31.9643394356091
RNASE1	1.25945306122449	8.37403861788618	9.67524664501938	5.76869907519342e-19	2.76285243300083e-18	31.8873994484322
SGCE	1.11412142857143	5.88913292682927	9.63356418950573	7.74589699286919e-19	3.68601663551405e-18	31.5951299316784
SLC38A5	-1.30063469387755	4.3708825203252	-9.62879187960083	8.01144443157081e-19	3.80785949566049e-18	31.5617035761168
UGT2B17	4.47047653061225	8.05247134146341	9.62816193279397	8.04716597709116e-19	3.82393081558454e-18	31.5572918413858
DOCK10	1.00172040816327	4.79805081300813	9.62391777345068	8.29199368436733e-19	3.93653557991979e-18	31.5275719213912
INSM1	1.30105204081633	3.64016991869919	9.62221672903571	8.39218475758995e-19	3.98315634763224e-18	31.5156619389409
TDO2	-1.47898673469388	3.85076178861789	-9.61110689473502	9.07679179089511e-19	4.30095663999036e-18	31.4378990290625
C4orf31	1.39655612244898	5.21038211382114	9.58399527159198	1.09893448715267e-18	5.19859587145612e-18	31.2483028980352
HSD3B2	2.21660459183673	4.17481768292683	9.54620166970701	1.4340300628369e-18	6.7487334458244e-18	30.9844125822838
BIRC3	1.0275193877551	6.73281869918699	9.51191120786926	1.82497813576976e-18	8.53844277720956e-18	30.7453956663232
SLC6A14	-1.32748469387755	3.05979634146341	-9.49318954480609	2.0813766087465e-18	9.69277056709144e-18	30.6150659513751
C15orf5	1.02909489795918	4.32857235772358	9.48201316050971	2.25117949590346e-18	1.04616399955764e-17	30.5373187614118
XCL1 /// XCL2	1.09435612244898	4.20342926829268	9.46160724539848	2.59746800905404e-18	1.20346147302009e-17	30.3954768910383
BCL2L15	1.19796428571429	7.66330528455285	9.45229938790507	2.77252028889505e-18	1.28397298815819e-17	30.3308249353107
NEUROD1	1.19588979591837	3.72777723577236	9.45105363941932	2.79682117988969e-18	1.29492755992397e-17	30.3221742683719
ACTG2	2.36782040816326	6.45679430894309	9.45027444686299	2.81212836274717e-18	1.30171394684096e-17	30.3167637064889
ROBO2	-1.13221632653061	2.85831260162602	-9.43456390205854	3.13914074460251e-18	1.44873406305843e-17	30.207717080798
SLC13A2	1.19204693877551	4.40656382113821	9.40708292074334	3.80447519470848e-18	1.74693687945885e-17	30.0171759443262
GNAI1	1.07131632653061	4.95737317073171	9.39316220402365	4.19317079327614e-18	1.92277371646817e-17	29.9207552112936
S100B	1.00677551020408	3.61424634146341	9.37690809500803	4.69717008975922e-18	2.14749214007842e-17	29.8082574297699
MMP9	-1.75337448979592	5.25816341463415	-9.3601832795358	5.27858236015238e-18	2.40616880553567e-17	29.6925977448055
CNN1	2.06668265306122	5.19142418699187	9.34120707620746	6.02519438403946e-18	2.73840163996929e-17	29.5614870130565
LMOD1	1.32580714285714	3.30308211382114	9.33444478461579	6.31585703693665e-18	2.86920362535122e-17	29.5147953623113
HIST1H2AC	1.09109897959183	5.83705203252033	9.30823288962043	7.58018924441771e-18	3.43112316589843e-17	29.333961931738
SPP1	-2.3550193877551	5.28301341463415	-9.30673811395287	7.65942585790817e-18	3.46588551139553e-17	29.3236569186178
COX7A1	1.37223673469388	6.33539349593496	9.30479593070259	7.76360879840126e-18	3.51097378481198e-17	29.3102686489015
S100A9	-1.78085510204082	5.31411056910569	-9.2961155903801	8.24670612226549e-18	3.72440285061918e-17	29.2504478021507
C3orf70	1.18297346938776	4.92019512195122	9.29506830693937	8.30697357541402e-18	3.74993034271844e-17	29.2432322187928
GLI3	1.08104795918367	4.22260630081301	9.27104336392983	9.81617229188365e-18	4.41826995496735e-17	29.0778119053177
KL	1.09782040816326	3.94142195121951	9.26497219470865	1.02388061220683e-17	4.60642806758403e-17	29.0360422611447
SLC6A8	1.15303469387755	7.20246178861789	9.25938972231697	1.06433408367271e-17	4.78198453292195e-17	28.9976464628757
COCH	-1.09807551020408	3.29896666666667	-9.25394385769398	1.10532580445921e-17	4.96059524339961e-17	28.9602009756579
IL1A	-1.37956326530612	3.17688861788618	-9.24506114069363	1.17557630721926e-17	5.26408040653343e-17	28.8991466484087
CCL19	2.1120193877551	5.37253008130081	9.22739325550367	1.32874818986975e-17	5.93272592731238e-17	28.7777926529681
PTGDS	1.71630306122449	6.72923861788618	9.20679102607743	1.53253114895308e-17	6.83193792570673e-17	28.6364257389466
KAL1	-1.43430102040816	4.66881991869919	-9.19997635125257	1.60654199775513e-17	7.15550519853851e-17	28.5896990468038
CELP	-1.20122346938776	3.81897357723577	-9.19320380428349	1.68360901962442e-17	7.49709337611817e-17	28.5432778859306
SPG20	1.04933775510204	4.44004207317073	9.1700082522898	1.97643669427064e-17	8.76792133149204e-17	28.384414575266
GRM8	-1.19731632653061	3.50194695121951	-9.13322387107288	2.54773583970544e-17	1.12376353616598e-16	28.1328859689581
GPR171	1.141	4.91972682926829	9.12902111538367	2.62264847623779e-17	1.15578837599973e-16	28.1041794699039
TCN1	-1.90504795918367	3.20969959349594	-9.07378000447136	3.83629710452096e-17	1.67516077140307e-16	27.7274674179547
KLRC1 /// KLRC2	1.2422887755102	4.51490487804878	9.05637132676624	4.32380423395144e-17	1.88305361263427e-16	27.6089854699888
GPX2	-1.08053673469388	10.9478491869919	-9.05408337742823	4.39228547940077e-17	1.91085879032171e-16	27.5934223074678
RARRES1	1.44437551020408	8.03115894308943	9.05045021283575	4.50324878994076e-17	1.95870790832986e-16	27.5687127057776
MFSD4	1.38050510204082	4.27768902439024	9.0382218970085	4.89756105382184e-17	2.12652228331744e-16	27.4855827769721
HSPB3	1.46801224489796	3.6440487804878	9.03047012841777	5.16507362512836e-17	2.23927905227919e-16	27.4329141736241
FBLN5	1.01441632653061	4.52881463414634	9.0106490253837	5.91685617130471e-17	2.55856457016876e-16	27.2983446369297
KCNMA1	1.03563622448979	3.6390343495935	8.9848491319897	7.06013811641414e-17	3.04243508333493e-16	27.123406417679
OVOS /// OVOS2	1.04093979591837	6.51647723577236	8.98309632105335	7.1453212649149e-17	3.07848099400656e-16	27.1115305078853
NEFL	1.11744081632653	2.7163243902439	8.9683469121834	7.90370868077292e-17	3.39500213787746e-16	27.0116444080623
C17orf97	1.11299285714286	5.53133048780488	8.94892018329749	9.02567511807587e-17	3.86368323323786e-16	26.8802092127317
MRGPRF	1.16330408163265	4.39238597560976	8.94167501245382	9.48340324356341e-17	4.05529350227426e-16	26.8312276328184
LEMD1	-1.00663469387755	3.0387662601626	-8.92226294380504	1.08264549690128e-16	4.61581610660144e-16	26.7000901123107
C12orf36	1.26373673469388	5.33677845528455	8.9198141730385	1.10087543045983e-16	4.69254007953877e-16	26.6835578338661
ADIPOQ	1.17694540816327	3.08198231707317	8.90305989981498	1.23403944731822e-16	5.24231261398922e-16	26.5705075414956
CELA3A /// CELA3B	1.1650806122449	3.70135691056911	8.89972977769387	1.26235187282213e-16	5.35917724520418e-16	26.5480503067344
DDR2	1.19801530612245	4.75730365853659	8.89332850478143	1.31859685858639e-16	5.59321818016508e-16	26.5048943193889
S100A14	1.17812040816326	9.91785528455284	8.88255994537405	1.41887701098588e-16	6.00713906130413e-16	26.4323309039024
CDO1	1.0861693877551	2.98658008130081	8.86592954520675	1.58879692080333e-16	6.71093348331729e-16	26.3203563634824
C19orf46	-1.08647755102041	4.25959268292683	-8.86363890391581	1.61373065792083e-16	6.81050768923235e-16	26.3049416385335
RARRES3	1.43981632653061	6.85523211382114	8.84797483807713	1.79495282749599e-16	7.56258358486956e-16	26.1995862470809
RARRES2	1.19314081632653	8.5956743902439	8.84414885777571	1.84219983521408e-16	7.76001503336393e-16	26.1738675666128
CCL5	1.34442653061225	7.03763333333333	8.82959308102385	2.03349489491508e-16	8.54426105803875e-16	26.0760744392292
COMP	-1.38997346938775	3.15121422764228	-8.82913285986766	2.03985416852934e-16	8.56918398245266e-16	26.0729837962711
HSPB8	1.65623826530612	4.24728150406504	8.82344059875336	2.1201587668872e-16	8.89720585165858e-16	26.0347639620338
TMED6	1.38309591836735	4.78875447154472	8.79109184010378	2.63976516809708e-16	1.10269089611461e-15	25.8178058005917
PLCB4	-1.23737755102041	7.96637967479675	-8.78185746213506	2.81001503751772e-16	1.17307441678746e-15	25.7559482435844
HERC6	1.24069693877551	6.10493861788618	8.75305071560378	3.41421808473804e-16	1.41791967474382e-15	25.563200873708
KLRB1	1.27748979591837	5.06756910569106	8.75027859856502	3.47875186095605e-16	1.44412173191864e-15	25.5446699648319
MESP1	1.12041632653061	5.86619959349594	8.74942443400242	3.49887914459376e-16	1.45217619189541e-15	25.5389607077713
BATF	-1.06108775510204	3.4484593495935	-8.74693384803667	3.55822813188412e-16	1.47619677767998e-15	25.5223152359998
MAP1B	1.07954795918367	4.98487032520325	8.73868362100511	3.76204625699134e-16	1.5578510688831e-15	25.4671937756466
KRTAP13-2	1.2020887755102	2.69302195121951	8.70541653904866	4.70814332426209e-16	1.94200006914282e-15	25.2452069523408
TRIM31	1.47589183673469	7.49026300813008	8.6910552270069	5.18621143954776e-16	2.13523551130086e-15	25.14951373678
SH3BGR	1.12111836734694	4.85080609756098	8.68493649702549	5.40423457579569e-16	2.22317115998955e-15	25.1087683848984
TMEM47	1.12713928571429	6.54341890243902	8.66584843128762	6.14446852380339e-16	2.52147239667917e-15	24.9817563338542
MUC13	1.00984642857143	9.68358028455285	8.65678437532408	6.53033967142322e-16	2.67598332945987e-15	24.9214959902184
MEOX2	1.17088979591837	3.2430337398374	8.64694930805579	6.97623903801468e-16	2.85519862895988e-15	24.8561476672376
GPM6A	1.52577755102041	2.8773593495935	8.64580630488662	7.02997910803922e-16	2.87601799980514e-15	24.848555636757
FLNC	1.40661734693878	5.05383495934959	8.61907940779402	8.41043258014665e-16	3.42399118696724e-15	24.6711833921748
MUC5B	1.61656326530612	5.91195	8.60021541443136	9.54336033523067e-16	3.87498340000023e-15	24.5461697939091
SLC22A18	1.00043265306122	8.43507601626016	8.59589027718545	9.82372571546168e-16	3.98639904767185e-15	24.5175273517612
MRC1 /// MRC1L1	1.01773214285714	4.64859837398374	8.59415044012113	9.93879465576653e-16	4.03064397031633e-15	24.5060077739055
FOXF1	1.09446428571429	7.10063170731707	8.58580933115465	1.05092807847334e-15	4.25511178741609e-15	24.4507981184464
PVRIG /// STAG3	1.05794081632653	4.83070975609756	8.58311463278372	1.07004296129213e-15	4.32988097081933e-15	24.4329681110371
PTPRCAP	1.16113673469388	5.23716707317073	8.58267120018663	1.0732213045212e-15	4.34186502721684e-15	24.4300343393268
PDZK1IP1	-1.19934183673469	7.82905487804878	-8.57384661444547	1.13845427290696e-15	4.59834534343104e-15	24.3716674025659
CYP2W1	-1.00032142857143	3.49452032520325	-8.55743038587485	1.27043285464455e-15	5.11595011255253e-15	24.2631744154551
THBS2	-1.81655306122449	5.20636178861789	-8.51085869351866	1.73314743018095e-15	6.9305140950589e-15	23.9559995856614
NMU	-1.51726989795918	4.88947032520325	-8.46633897581732	2.33033808171953e-15	9.24658212104754e-15	23.6632116625426
GPR18	1.06723265306122	4.24549837398374	8.45459570575915	2.51928694950826e-15	9.98642555331393e-15	23.5861208848209
ITGA7	1.21759387755102	4.50098211382114	8.44095442482089	2.75789608205205e-15	1.08977692520376e-14	23.4966439466695
CTSE	1.82135102040816	4.83529756097561	8.43597618289399	2.85043954149796e-15	1.12567919917938e-14	23.4640100402624
CXCL11	-1.7993693877551	4.14107682926829	-8.40392679651477	3.52440489828831e-15	1.38230085615325e-14	23.2541703207234
FCGR2B	1.12470612244898	4.57038983739837	8.37149543305129	4.3668672293107e-15	1.70570906749874e-14	23.0422791120378
CAPN8	1.08835408163265	5.94847967479675	8.36014824749163	4.70645168332134e-15	1.83441737400116e-14	22.9682492801106
CD27	1.06163469387755	5.1016674796748	8.31530571962237	6.32401739098122e-15	2.44680116668439e-14	22.6762410926948
PDZRN4	1.37794744897959	2.92510365853659	8.26944553471467	8.54717858571048e-15	3.2784640204121e-14	22.3785162829666
CYP3A5	1.22215102040816	7.10240609756098	8.23413488845159	1.07718885086633e-14	4.10820510912929e-14	22.1499116670923
LOC653562 /// SLC6A10P /// SLC6A8	1.24328163265306	6.87958455284553	8.20018195324178	1.3448652485897e-14	5.10284666481934e-14	21.9306199293353
PIGR	2.31057755102041	11.8641282520325	8.19349309192745	1.4048887130273e-14	5.32655951491084e-14	21.8874793491766
SFRP4	-1.6211887755102	3.12286666666667	-8.09598995475896	2.64915276340419e-14	9.88142365705448e-14	21.2609126829597
SUSD3	-1.06979285714286	4.65156382113821	-8.09252228025334	2.70938387651289e-14	1.00966883523176e-13	21.2387085156657
FAM3D	1.21605714285714	10.1539536585366	8.0754966594979	3.0253401800612e-14	1.12385805984324e-13	21.129770137771
GEFT	1.21119591836735	3.95877113821138	8.07354738012064	3.06376324436471e-14	1.13770959847271e-13	21.1173061572695
C1orf125	1.38260306122449	4.42065650406504	8.0584332558157	3.37853409821165e-14	1.25204498933726e-13	21.02072345032
CSRP1	1.0433387755102	8.2173918699187	8.0132980530276	4.52171090824606e-14	1.6649137352656e-13	20.7329263352462
ALDH1A1	1.43263673469388	8.17073699186992	8.00496154618509	4.77131352721153e-14	1.75332037548379e-13	20.6798732436297
VCAN	-1.1501612244898	6.32157032520325	-8.00348124859788	4.81703853969876e-14	1.76910266002429e-13	20.6704560856004
CD52	1.2320306122449	7.01701951219512	7.98955625717289	5.26895013830951e-14	1.93117722412903e-13	20.5819198914393
ST3GAL4	1.42987755102041	5.46982195121951	7.95276474166395	6.67476919392353e-14	2.43043122557368e-13	20.3484324015077
C8orf4	1.01186530612245	7.90583211382114	7.93845439910604	7.31669769632152e-14	2.65692807047499e-13	20.2577871815564
CRIP1	1.17262448979592	8.69922967479675	7.88153560904368	1.05324809846166e-13	3.78557093731267e-13	19.8982071390556
C7orf58	1.0607387755102	4.04081219512195	7.87004713347038	1.1334092653582e-13	4.0634791020376e-13	19.8258161713933
LGR6	-1.15149693877551	4.56384390243902	-7.85685435940209	1.23292342314066e-13	4.41314773257103e-13	19.7427638151807
STMN3	-1.17586734693877	4.48624593495935	-7.85139887907982	1.27655584142402e-13	4.56606315427402e-13	19.7084443015548
DUSP27	-2.08264489795918	3.06942601626016	-7.8427133629159	1.34919181726764e-13	4.81812992284134e-13	19.6538345895532
QPRT	-1.24021785714286	7.02444776422764	-7.82276880789588	1.53181153989738e-13	5.44988676794603e-13	19.5285713346364
C10orf116	1.21542959183673	9.05318821138211	7.80461375434874	1.71917723493491e-13	6.09916711965397e-13	19.4147136833679
PDLIM3	1.53095918367347	5.08913617886179	7.79104016945109	1.87389700128681e-13	6.63514537359137e-13	19.3296922736107
CYP4X1	-1.41463571428571	4.22878130081301	-7.76611697052992	2.19465664026517e-13	7.74762134468235e-13	19.1738123583906
ODAM	-1.46076734693878	3.07659512195122	-7.76383957660373	2.22654058618485e-13	7.8546423848613e-13	19.1595836530451
TNFRSF11B	-1.1384	6.11881097560976	-7.75124612361492	2.411293921337e-13	8.49593078087681e-13	19.0809478719297
CR2	1.19860051020408	3.59347357723577	7.74726546759706	2.47278457451306e-13	8.70493167559212e-13	19.0561080295426
ISG15	1.34213367346939	8.29156097560976	7.72194442154557	2.9018526067788e-13	1.01831695785963e-12	18.8982826065787
IL13RA2	-1.00289081632653	3.19193943089431	-7.71615135667962	3.00991958500542e-13	1.05494627302307e-12	18.8622187466261
FOXD1	-1.06560816326531	2.95961178861789	-7.70128926502373	3.30569094752131e-13	1.15658771293472e-12	18.7697724429822
PPP1R14A	1.21173163265306	4.99619735772358	7.67967416328409	3.78778089480216e-13	1.31995829616397e-12	18.6355147931336
APOBEC3A	1.23761734693878	3.5097674796748	7.66077704349028	4.26573536341355e-13	1.48213219338583e-12	18.5183285538477
NEXN	1.39519795918367	5.0565418699187	7.64699320526196	4.65148439137221e-13	1.61364222158876e-12	18.4329629016265
MAB21L2	1.04179285714286	3.98531666666667	7.64145594016129	4.81597505976055e-13	1.66897153342403e-12	18.3986962736875
UCA1	-1.72363367346939	4.7818325203252	-7.63990704744348	4.86300627034112e-13	1.68468731834712e-12	18.3891138892219
APOD	1.20783775510204	3.99229390243902	7.63701658565984	4.95198993959134e-13	1.71432808795184e-12	18.3712349452956
MX1	1.47373469387755	6.31119024390244	7.61507363148314	5.68205452911413e-13	1.96198346150073e-12	18.2356427932472
VPREB3	1.15502551020408	3.68275691056911	7.60007422028584	6.24128065682426e-13	2.14989368429878e-12	18.1430954573336
GBP3	1.38958571428572	7.48544918699187	7.59748333785373	6.34323697368862e-13	2.18388742964217e-12	18.1271209692273
EML1	1.04947346938775	3.30887357723577	7.58401258587943	6.90043990437668e-13	2.36921016356954e-12	18.0441192916953
DSC3	-1.17010510204082	2.59227113821138	-7.56708667041483	7.66950548060367e-13	2.62606174668286e-12	17.9399576691719
KIF26A	1.3072306122449	5.07679959349594	7.55900758292823	8.06585785006452e-13	2.75753235781899e-12	17.8902901383752
NOTUM	-1.15177091836735	2.72040142276423	-7.54188713301023	8.97382854046436e-13	3.05699168474176e-12	17.7851484243192
MUC1	1.21137653061225	7.60934674796748	7.52980533505692	9.67460379277624e-13	3.28788825079693e-12	17.7110399673164
FOXA1	1.05057653061225	6.6483331300813	7.51723068401132	1.04613508900497e-12	3.54924138410256e-12	17.6339871750129
KLK1	1.39601734693877	9.05049146341463	7.47848986178974	1.33040912767076e-12	4.48333329920201e-12	17.3971048121128
RAI2	1.03549795918367	4.9378325203252	7.42700714768359	1.82902875743617e-12	6.12345623771326e-12	17.0835035366203
RNF182	-1.29334081632653	2.71557886178862	-7.38017745024407	2.44041679145606e-12	8.11878279641825e-12	16.7994366334226
C4orf7	1.8233387755102	4.73797113821138	7.3333606941975	3.25232929433008e-12	1.07484600928091e-11	16.5165921675636
USP18	1.07596530612245	5.06549308943089	7.32701206852244	3.38120620029742e-12	1.11670103885194e-11	16.4783253905844
MS4A1	1.39097959183673	3.6653243902439	7.32283545168682	3.46872530102822e-12	1.14390852149464e-11	16.4531621220775
IGHM	1.91441632653061	8.11761300813008	7.31166787847239	3.7138630229791e-12	1.22293773508158e-11	16.385924941902
COL1A2	-1.29981530612245	8.18961971544715	-7.25157688605445	5.35705415055648e-12	1.75021563685989e-11	16.0252660074496
INHBB	-1.24225204081633	4.2320825203252	-7.24740260102337	5.49475421369791e-12	1.79344910259407e-11	16.0002838025335
ETNK1	1.10538010204082	7.3387843495935	7.22740568117507	6.20435019882217e-12	2.01880707947383e-11	15.8807356957629
CCL3	-1.02732040816327	3.36701097560976	-7.21693449613818	6.61121931131924e-12	2.14770824846716e-11	15.8182209802391
ST6GALNAC1	1.04861785714286	7.00811727642276	7.20732984533249	7.00748853890214e-12	2.27275417497759e-11	15.76093137744
MSRB3	1.1577862244898	4.24742479674797	7.17380512112419	8.58304944108358e-12	2.7716443021062e-11	15.5613531834402
TAGLN	1.5124362244898	8.08430243902439	7.16913287971828	8.82870115348627e-12	2.848674487179e-11	15.5335867468851
IFI44L	1.17454183673469	3.99190772357724	7.13823069046514	1.06372204607073e-11	3.41078864772423e-11	15.3502376100273
IGKC	1.32356530612245	5.01855487804878	7.13298570818349	1.09784996306876e-11	3.51571709720582e-11	15.3191695455971
TNFAIP6	-1.03357857142857	5.11935731707317	-7.12133069095908	1.17759693940957e-11	3.76207575891106e-11	15.2501860177592
IL1B	-1.1888112244898	4.37092073170732	-7.08663286609624	1.45036011325286e-11	4.60556578045772e-11	15.0452565288061
CKMT2	-1.64182857142857	3.70235406504065	-7.02707980428572	2.07073166272598e-11	6.51256485573819e-11	14.6950718159307
MYL9	1.35680204081633	6.78090691056911	6.92497768792514	3.7961887418367e-11	1.17929671660655e-10	14.0992763641534
APOC1	-1.26391734693877	7.17242601626016	-6.89592569750271	4.50607383319621e-11	1.39441895542559e-10	13.9308196974139
PLA2G2A	2.08529795918367	7.7616093495935	6.89341129901418	4.57332944874819e-11	1.41413925260412e-10	13.9162625259406
DEFA6	-2.17550102040816	5.02179634146342	-6.87850467470306	4.99283058697255e-11	1.54100089322767e-10	13.8300339192176
FRZB	1.09677857142857	6.77380731707317	6.86203352821424	5.50047434749614e-11	1.69281797170338e-10	13.7349020703672
PLIN1	1.00790816326531	3.07639715447154	6.86179788217619	5.50809364878819e-11	1.69455080098008e-10	13.733542178114
FOS	1.18187295918367	8.02498861788618	6.83915237754702	6.29088913457603e-11	1.9306322445174e-10	13.6030048062963
GRP	-1.23336428571429	3.05564756097561	-6.80160106085004	7.83680918715897e-11	2.38678375274465e-10	13.3871915834378
REG3A	-2.28175714285714	3.93972642276423	-6.74808416860907	1.07041768078651e-10	3.23157742870356e-10	13.0810252258128
REG1A	-3.29724795918367	5.60316260162602	-6.7457451647298	1.085065326592e-10	3.2738251133952e-10	13.0676817625504
CCL11	1.28477653061224	6.30774105691057	6.67621323255208	1.62299144939718e-10	4.85806225866176e-10	12.672474645767
RETNLB	1.64853469387755	7.30517886178862	6.62950924278945	2.12375481893557e-10	6.3126563861358e-10	12.4086092734767
DAPL1	-1.02993265306122	3.14762032520325	-6.53631942415444	3.61845604356953e-10	1.06137845354132e-09	11.8859761350768
PRSS33	-1.03479183673469	3.01074674796748	-6.51482272809682	4.08882827814579e-10	1.1951500689287e-09	11.7661540964425
MGC29506	1.21939387755102	5.81726463414634	6.51103221780247	4.17778091484881e-10	1.22061634604173e-09	11.7450547231956
SCRG1	1.06529183673469	2.7948262195122	6.47675442422253	5.07346972656714e-10	1.47649466156371e-09	11.5546456898119
CXCL9	-1.49608979591837	5.5517837398374	-6.47042106033197	5.25846981031014e-10	1.5290012217671e-09	11.5195424040416
XAF1	1.05665204081633	6.25500243902439	6.41706045786775	7.10404968731846e-10	2.04869053455791e-09	11.2247541198987
IGKC /// NTN3	1.81418469387755	8.24057967479675	6.34972277768417	1.03594778425359e-09	2.95013189903857e-09	10.8552362024025
PITX2	-1.70153367346939	7.23825040650406	-6.32351751775789	1.19889272102396e-09	3.40158855303698e-09	10.7121893357321
PNLIPRP2	1.22437448979592	5.23343536585366	6.32185070183024	1.21006768481542e-09	3.43232280866376e-09	10.7031050597994
IFIT3	1.04367755102041	5.35110731707317	6.25840404260318	1.72048019243238e-09	4.84034548170066e-09	10.3586009731948
CXCL10	-1.23864591836735	6.68285975609756	-6.23473067439537	1.96069213491866e-09	5.49762158585871e-09	10.2307032050874
IGKC /// LOC652694	1.67118469387755	7.85410243902439	6.12038243981701	3.66859692067677e-09	1.01207202848855e-08	9.61790603848227
AREG	-1.19825816326531	7.09785772357724	-6.116014815459	3.75685260814194e-09	1.03570641463487e-08	9.59466452945478
IGK@ /// IGKC	1.36596581632653	6.7937987804878	6.09227202302948	4.27423461559441e-09	1.17301392176464e-08	9.468535210334
LOC100287723 /// LOC642424	1.52854795918368	7.95307642276423	5.8658210772811	1.43768267310161e-08	3.81440003614324e-08	8.28390936317494
C3	1.28300102040816	7.17745365853659	5.8472162128827	1.58607192561778e-08	4.19587547310533e-08	8.18807825338395
CCL20	-1.15177959183673	8.91926991869919	-5.82517405862336	1.78131445250915e-08	4.69131769969349e-08	8.07483980294441
NPTX2	-1.30394591836735	3.79990243902439	-5.77615971713601	2.30340427997443e-08	6.02512094855826e-08	7.82419748635875
IDO1	-1.02534489795918	4.82754308943089	-5.59631284760857	5.8372021484415e-08	1.48366541286319e-07	6.91841374378961
PPBP	-1.32015408163265	2.8844243902439	-5.54411139410796	7.61557527143411e-08	1.92009105194955e-07	6.65964569191527
IGL@	1.04042448979592	6.21735975609756	5.53067700977431	8.15268357058579e-08	2.05137983739156e-07	6.59335474197934
FNDC1	-1.23673571428571	4.90269471544715	-5.48020403888538	1.05204803538307e-07	2.6265421035594e-07	6.34542000127746
TAC1	1.32130816326531	4.37781260162602	5.45301517306546	1.20609485858212e-07	2.99862303261779e-07	6.21259839450553
SLC28A2	1.11385918367347	3.90628495934959	5.40469341869539	1.53576553873547e-07	3.79190618721056e-07	5.97781885935654
BAMBI	-1.11026020408163	5.86851910569106	-5.36898366704524	1.8341735040114e-07	4.499305984984e-07	5.80537408253423
POPDC2	1.09127857142857	3.91858902439024	5.28645650017137	2.75566109955702e-07	6.68121922649465e-07	5.4103071820995
GAS1	1.0679306122449	4.75608089430894	5.28564540452935	2.7666442614542e-07	6.70622518257393e-07	5.40644848136588
CES1	1.11880816326531	5.84697926829268	5.15481081901022	5.22455901652181e-07	1.24073986885963e-06	4.79021482874179
CYP1B1	1.01383265306122	3.94646463414634	5.11397117278449	6.35597833311601e-07	1.50071502564109e-06	4.60040026473615
CXCL13	1.34904693877551	5.0616493902439	5.08176355527909	7.41252426945029e-07	1.74216930096395e-06	4.45156549760623
REG1B	-1.56777755102041	3.75127174796748	-5.07705254662113	7.58068166840215e-07	1.78022947538118e-06	4.42985920005903
HOXB13	1.06921683673469	4.31209837398374	4.70867566678375	4.17235596059373e-06	9.27015407724684e-06	2.78374819565573
LEFTY1	1.28502448979592	8.79090081300813	4.47567204512275	1.16649279711695e-05	2.50289350941855e-05	1.79600905445032
THBS4	1.00884285714286	3.57738455284553	4.40662643907932	1.56981044730061e-05	3.33434928978165e-05	1.5114695444528
IGHG3 /// IGHM	-1.19066224489796	8.66528292682927	-4.37871768129401	1.76822403526492e-05	3.73666775283842e-05	1.39752727495096
WFDC2	1.0667306122449	6.73402337398374	4.36720858263741	1.85686195188877e-05	3.91500445633968e-05	1.35071962376556
IGH@ /// IGHG1 /// IGHM /// IGHV4-31 /// LOC100290146	-1.16093571428571	8.92303882113821	-4.08395229372177	5.99619269754866e-05	0.000120913663314232	0.232251034989755
IGH@ /// IGHG1 /// IGHG2 /// IGHG3 /// IGHM /// IGHV4-31 /// LOC100290146	-1.10135714285714	9.50555447154472	-4.05804846801904	6.6543454787259e-05	0.000133526800201116	0.133218860179416
DEFA5	-1.57851173469388	5.44534715447154	-3.95999247003376	9.82382287332767e-05	0.000193768305054885	-0.236653878342995
PRAC	1.61767142857143	4.66866585365854	3.77311742732102	0.000202161791888757	0.000386866877323466	-0.919425520800003
IGH@ /// IGHG1 /// IGHG2 /// IGHG3 /// IGHM /// IGHV4-31 /// LOC100290146 /// LOC100294459	-1.02646173469388	9.5130075203252	-3.71531877319963	0.00025131991842126	0.000476342785775925	-1.12465930018767
IGHG1 /// IGHV4-31 /// LOC100290146	-1.03300816326531	9.66635	-3.63690941697705	0.000336224431717275	0.000629113688710553	-1.39854768535587
