# Supplementary material for: Effective prediction of potential ferroptosis critical genes in clinical colorectal cancer
Source: Front Oncol. 2022 Oct 17;12:1033044. doi: 10.3389/fonc.2022.1033044 (PMC9619366; doi:10.3389/fonc.2022.1033044)
Supplement: Supplementary Figure 2 — (A-D) grouping cluster analysis plot of dataset. (E-H) sample cluster analysis plot of dataset. [file DataSheet_1.zip › Figure 2&Supplement Figure 1 2&Table 1/Figure 2 C&G+Supplement Figure 2 C&G/GSE110223_expression.txt]

Gene Symbol	GSM2982906	GSM2982907	GSM2982908	GSM2982909	GSM2982910	GSM2982911	GSM2982912	GSM2982913	GSM2982914	GSM2982915	GSM2982916	GSM2982917	GSM2982918	GSM2982919	GSM2982920	GSM2982921	GSM2982922	GSM2982923	GSM2982924	GSM2982925	GSM2982926	GSM2982927	GSM2982928	GSM2982929	GSM2982930	GSM2982931
A1CF	10.28288726	8.603815702999999	10.4404896	9.783504872	11.11097613	8.22749038	10.83996233	9.580990581	10.34773833	9.052378932	11.00390421	9.437345891	10.55520525	9.676336971	10.74127337	7.908781332	10.30735647	11.15933373	10.69401573	9.479792229	10.55708031	8.40913064	9.797746865	9.589281114	10.96213491	9.404021745
A2M	10.94743085	10.69426363	11.68636958	10.67984264	11.23399739	10.16632799	11.71248845	10.59271414	11.44228605	10.88575194	10.89166256	10.87350987	11.83264984	10.35813254	11.19052062	9.994809798	10.15264288	10.84251756	11.25251007	9.993842819	11.8348859	10.18579165	11.15243575	10.83575786	11.46528423	11.56667154
A4GALT	7.7730924770000005	7.769839832000001	8.027239986	7.812306485	7.769307692999999	7.631435149	7.6773943120000006	7.717768862000001	7.774202655	7.914020195	7.682064061	7.643459537000001	7.807375701000001	7.7820541510000005	8.122287083	7.66064373	7.8793158420000005	8.414278596	8.129175669	7.791781846	8.024292508	7.823637275	7.16111443	7.078908962000001	7.9271259689999996	7.8561801529999995
A4GNT	6.37994124	6.291489649	6.260943432	6.300517181	6.373654937	6.39843922	6.142550582	6.309694511	6.34782934	6.201827927	6.287697859	6.1943096970000004	6.265981162	6.296312702000001	6.589367516	6.121050751	6.284332557999999	6.567322086	6.449653305	6.2690728920000005	6.285573731	6.202306424	6.489212963	6.530895108999999	6.229346695	6.257180177
AAAS	9.436222098	9.709926556000001	9.57025611	9.581194785	9.221923487	9.537405925	9.067371302	9.481557582999999	9.535822547	9.528753895	9.312855933	9.400861422	9.380507069	9.273494657999999	9.525270654	9.479697906	9.504082223	9.462881826	9.487928231	9.50358661	9.438959547	9.735292667000001	9.293908997	9.610222998	9.424179272	9.487749668
AACS	8.335450932	8.88952905	8.704865038	9.056418546	9.032818275	9.508269271	9.220544517	8.776119085	8.997123905	8.692423717999999	9.409508046000001	8.887106161	8.882560597000001	9.219895474	8.323013474	8.985784762	8.990745132999999	8.878031787000001	8.195892238999999	8.768643427999999	8.547649509	8.914810701	9.105464676	9.089005449	8.749684672999999	8.892758206
AADAC	7.212573808999999	7.35160735	7.201527997	7.302931162	7.090481088	7.504072358999999	6.810786594	7.247401907	7.024328872999999	7.176190192999999	7.515136697999999	7.227840911	7.192394255	7.093072672999999	7.379027839	6.99027885	7.398601825	7.079709492	7.380058946	7.112138073	7.186806169	7.159939275	7.19125385	7.126970618	6.970230916	7.144946866000001
AAGAB	8.523239361000002	8.221397227499999	8.353441422500001	8.1639285295	8.821548460999999	8.860245978	8.96256943	8.3732001895	8.6304253745	8.254402012	9.021823784999999	8.629151107999999	8.663801657499999	8.508590298	8.7749388265	8.9838328875	8.704915456	8.754826495	8.8169307345	8.535222119499998	8.747181055	8.697294586000002	9.022683406	8.694254738	8.839813654	8.440221125499999
AAK1	6.937925521	6.714455618	6.2007800479999995	6.531162396	6.833588231	6.576676934	6.623906159	6.889033502	6.736651242000001	6.807366854	6.794198157	6.41665612	7.117103391000001	6.843783508	6.608964629	6.352896475	6.533439975	6.814963007999999	6.737349576000001	6.606872881	6.9379350660000005	6.728830007999999	6.808097412	6.994476035	6.741353009	6.526916674
AAMDC	9.01340423	8.874836091	9.091834582999999	8.6452235	9.062189304	8.507147789	9.108698242000001	8.636729054	8.962624685	8.613215536	9.267972573	8.77893357	9.163376842	8.878961351000001	9.112114285	8.324772173	8.749641747	9.151364567	8.862687605	8.638746578	9.096921836	8.609098133	8.259094118	8.057206861000001	9.216227987	8.917839743
AAMP	9.704146297000001	9.850702453	9.945584007999999	10.07292731	9.5696761	9.631636971	9.43035737	9.980636414	9.883323439	9.914408284	9.746143741000001	10.13449727	9.580121002	9.864916106	9.767420952	10.15703263	10.63825851	9.863659991	9.818375732	9.950555449	9.920849758	10.09261138	10.2209155	10.28947003	9.799556433	9.899266486
AANAT	6.303690968	6.6248678110000006	6.264655892	6.343722758999999	6.32672104	6.248869957	6.05128779	6.165475702	6.208036537999999	6.351363654	6.093956916000001	5.997414189	6.327750605	6.289379219	6.174544781	6.206612477	6.245414102000001	6.873026052	6.2611962320000005	6.2962584029999995	6.232084982000001	6.101723829	6.254900311	6.219270766	6.207484187	6.380463298
AAR2	9.383168741	9.82756197	9.112747725	9.534998825	9.536101726	9.446602711	9.233807524	10.111449499999999	9.202225662	9.59582444	9.356830076	10.36836025	9.304102983	9.813974915	9.093801521	9.199868463	10.18269692	9.232022498	9.209463182999999	10.30423465	9.278627911000001	9.944946997999999	9.325395604	9.324252525	9.143621242	9.593412122
AARS	9.743800162000001	10.86867538	10.1614602	10.88551092	9.626403352	10.9189665	9.814617026	10.77181395	9.858471002	10.26752456	9.650770116	10.9958064	9.902502837	11.11248478	10.16278804	11.47386731	10.89363671	9.515092843	9.755051767000001	10.89692348	9.445100025	11.0645586	10.10393494	10.31193319	9.671739241000001	10.33063068
AARSD1 /// PTGES3L /// PTGES3L-AARSD1	7.679091592000001	7.831509569	7.6832952610000005	7.834494902	8.00170961	8.220065531	7.745722872999999	8.182410159	7.532709746	8.34912743	7.6989762289999994	8.432763916	7.542153045	7.70634941	7.524900724	7.92353183	8.240764221000001	7.410714058	7.5674879079999995	8.469512239	7.55789409	7.473079837	7.842713914	7.313668708	7.869276522000001	7.747863387000001
AASDHPPT	7.1752706065	7.734228116000001	7.3468581109999995	7.9452329275	6.8909764705	7.2711607009999994	7.3339530449999994	7.980900085	7.113730232	7.7503793299999995	7.06917831	8.2158550495	7.0056662925	7.6731819155	6.6571797135	8.241587607	7.977152274	6.3419546185	6.669808252499999	7.7565168905	7.077898921	7.964252931999999	8.0701207545	8.1361170035	6.937294961999999	7.617745821
AASS	5.998161986	5.93561809	5.9085976665	5.9310087805	5.815371321000001	5.7599715284999995	5.981688903	5.894405643500001	5.881855329	5.736259037	5.981471878000001	6.311891733	5.9343686415	5.9751409255	5.824624639	5.709979949	6.1869971695	5.836842932	5.924857605	5.888653961	5.9716961275	5.727606315	6.027871299	6.255754661	5.960426559	5.9573348245
AATF	9.285145876	9.943110268	9.305033087	9.814024494	9.260705044	9.635689541	9.16313803	10.21714643	9.150798947	10.10437847	9.287895249	10.35076771	9.175104422	9.722748156	9.609577848999999	10.13861141	10.40508138	9.448850122	9.430649587000001	10.42682783	9.360106532	11.3270719	9.29418499	9.287116608	9.328074145	9.53854385
AATK	9.492610119	9.439424874	9.782913498	9.156252237999999	9.107547148	9.458928621	9.093125446	9.208655931000001	9.144533118	9.085797843	9.48547541	9.351438113	8.97652376	9.018043398	9.764225996	8.790207337	9.406267856	9.611371754	9.786974689	9.462273098999999	9.203625641	9.163938058	8.982272081	8.933516476	9.381343591	9.262418519
ABAT	7.255060779	7.6150364989999995	6.958199195	7.438410537999999	7.237585995	6.958614262999999	7.062979071	7.362161657000001	7.234057346	6.9061798539999995	7.102625752000001	7.055406264	7.2797319410000005	7.262892457	7.266902602999999	6.036412821	7.235417272	7.917166798999999	7.393594499	7.067990055	7.282932445	7.555700044	7.074325689	5.963057427000001	7.410515053999999	7.136955475
ABCA1	7.631801788	7.28394776	7.754884492	7.303705706000001	7.614826146	7.222062483999999	7.853136782999999	7.332298853999999	7.259198528	7.424271474	7.337050088	7.109645896	7.849534665	7.177708537999999	7.2690924589999995	7.125692491000001	7.356299965	7.7663780120000006	7.358221006	7.19960068	7.262506075	7.270208393	7.5909792220000005	7.6167863339999995	7.361009312999999	7.3413092110000004
ABCA11P	6.753596608	6.228220649	6.431169776	6.272670536000001	6.126008727	6.271936405	6.109786483	6.372660365	6.089511631000001	6.007031177999999	6.311222633	6.257826718	6.169900971000001	6.435285816	6.266778638	6.71059194	6.200031277999999	6.44760579	6.173570667000001	6.2411239510000005	6.29737758	5.902890171	6.097987275	6.13682049	6.219949402	6.040184912999999
ABCA12	4.892785549	4.876410858	4.774791367	4.853247716	4.986478163999999	4.99141927	4.843664965	4.7939034330000005	5.037721226	4.81574156	4.84104263	4.692558123	4.7905337910000005	4.993675893	4.918031163	4.965360177	4.763795338	4.813288532	5.00395348	4.8243635110000005	4.843430487	4.802702985	5.11949593	5.131910698	4.887658392	4.760043389
ABCA2	7.795126002000001	7.923938188999999	8.158950871	8.257010778	7.588592243	7.683898667	6.757371805	7.53952921	8.386299901000001	7.4821434270000005	7.800725252	6.971371816	7.377155117	7.459178018999999	7.69995682	8.28179597	7.662417717	8.146599249	8.093858816000001	7.946235434	7.698939633999999	7.728649811	7.682494676	7.594053379	7.85506759	7.783558315
ABCA3	7.179283361	6.581169367999999	7.355768516	6.816872755	7.1712327060000005	7.6583656520000005	7.255780499	6.5309561160000005	6.822028365	6.54944357	6.949996509	6.637102303	7.115294218	6.607447115	7.454272921	7.91704883	7.062155012000001	6.97917342	7.513163627999999	6.875944506000001	6.690453849	6.430141427000001	6.700786892999999	6.491669516	7.10642153	6.8824859720000005
ABCA4	6.74933602	6.335135052	6.709550025	6.772101139	6.571797226	6.55229224	6.4995475879999995	6.661826723	6.369074725	6.526911987999999	6.551357464	6.24400509	6.543837953	6.775045356000001	6.6701453310000005	6.582204076	6.601878046	6.6788984	6.840497455	6.339176949	6.534144861000001	6.403501728999999	6.421142388	6.671982462999999	6.327306376	6.560746527
ABCA5	9.419174321	7.878670597999999	9.406302042	8.099741317000001	9.357919485	8.22611737	9.636216475	8.426292468	8.99022833	8.051529946	10.38765387	8.767875274	9.579486464	8.413846604	9.349686121	8.464632227000001	8.41741579	9.660689592	9.392284241	8.710422225	9.879428082999999	7.63747939	9.44338223	8.410358971	10.10400095	8.514695728
ABCA6	6.049760094	5.60542178	5.891998932000001	5.5208165739999995	6.256257744	5.694521802000001	5.835055207000001	5.427891678	6.067972655	5.708800116	5.98194555	5.556262072999999	6.06508765	5.502968852	5.933702103	5.2467264380000005	5.239532098	5.736109605	5.84852409	5.533401523999999	6.308276557999999	5.804282668	5.4644182720000005	5.588681294	6.280981374	5.757731174
ABCA7	7.862211557	7.586121291	7.845655262999999	7.32979243	7.88354221	8.296474037000001	7.94070877	7.729338112000001	7.69603004	7.5873130070000006	7.938700237999999	7.602154952999999	8.132640353	7.844747961	7.763381409	8.481566857999999	7.757745871	8.288564432000001	7.805747361	7.491409065	7.872984013	7.88422963	7.5330830870000005	7.5277518489999995	7.97139185	8.002468857
ABCA8	7.845344021	5.528291641	8.862694753	5.2974979730000005	8.165377108	5.092667136	8.343335175	4.687667717	8.986055512	4.855504141	6.917683848999999	4.611426058	8.044564552	4.909802099999999	7.725971822000001	4.784730322	4.681110897	6.580265071	7.759941405	4.8837932319999995	8.528705374	5.144449065	7.1034187079999995	5.37156821	7.46194499	5.698147546
ABCB1	10.70040938	9.338792397	9.682115224	8.76073353	8.877165005	6.590926815	10.15349797	8.326437727	9.285592516	6.5046879639999995	10.12864744	8.445763397999999	9.001587361	7.161306945	10.16922594	5.69326464	8.365742681	9.448036092	10.36889082	9.108948851000001	10.37703384	8.425705583	8.539951867000001	7.641688157000001	9.857058547000001	8.344911238
ABCB1 /// ABCB4	10.2607981	8.798373276	9.352017051	8.195628746	8.988024053	5.903328417999999	9.869314464	8.173795604	8.73155128	5.981637022999999	9.785820706	8.178540979	8.752226355	6.481942867000001	9.634385249	5.4919930379999995	7.915573407999999	8.86173836	10.06750096	8.62032346	10.02980266	7.912015488	8.35691763	7.252214424	9.550019441	8.068292697
ABCB11	6.0844384635	5.898457754	5.9042209334999995	5.8534348415	6.0623198044999995	5.918458490000001	5.743314782500001	5.802795131	5.774547453	5.611966387500001	5.992248454	5.53428187	6.000408045	5.9139068185	6.269352636	5.8916761115	5.8845963975	6.971105510999999	5.910404686	5.7983275955	6.624652656	5.7349295895	5.7720659775000005	5.889720032	6.21934642	5.9630939000000005
ABCB4	6.375386577	6.419393113	6.362035091	6.518676577999999	6.42113108	6.129595803	6.0833703429999995	6.122192944	5.99426174	5.941340727999999	5.903655768999999	6.051668751	6.745339395	6.1188253889999995	6.493622635	6.254627632999999	6.301916338	6.512567505	6.224763898	6.133416556	6.32380037	6.102590646	6.164322472	6.265044152000001	6.191606554	6.3689986670000005
ABCB6	7.838452144	7.843653674	7.185668414	7.4986292205	7.7526071734999995	7.846097764	7.7217410405	8.104214812	7.7287509225	7.787989125	7.699414708999999	7.8054342385	7.940661691500001	7.9283479885000006	7.422299776	7.596073451	7.713432184	7.6829262615	7.294743737499999	7.670547479	7.7373512820000006	7.8212296125	7.3420842875000005	7.332242258000001	7.7346579559999995	7.727537181499999
ABCB7	8.252265399	8.688863267	8.420840936	8.232078578	8.59917737	8.861420085	8.266392866	8.845489087	8.32556326	8.5946653	8.370876443	8.464019996000001	8.439108637999999	8.385687405	7.968633613	8.059580539	8.613613832	8.289161384	8.13600907	9.661262223	8.149161155	8.421004602	8.504113217	8.23602279	8.388827821	8.321561772999999
ABCB8	7.355373165	7.599401247	7.555302592	7.991074231	7.395072064	7.59772355	7.210289219	7.594061944	7.44686352	7.347204519	7.584651742	7.569638084	7.263658508	7.469841753	7.752106301	7.787915942000001	8.010157377	7.870687771	7.744933681	8.005283648999999	7.561842305	7.8174969679999995	7.44861647	7.297781972999999	7.631847163	7.636751546
ABCB8 /// ASIC3	6.680507648	6.709171195	6.543570122	6.409026826	6.751466865	6.665726835	6.34254149	6.651646332	6.509522597	6.74878698	6.716995829	6.500102345	6.736858485	6.469328504	6.830480433	6.708290487	6.437189704	6.904280305	6.652636105	6.34735625	6.625846274	6.495463262	6.531626364	6.536624279	6.690313592000001	6.9883723170000005
ABCB9	8.8898558395	8.6572271695	8.425637328	8.4000830385	8.888201918	8.792041283	8.5631470065	8.6947686515	8.734421311999998	8.597042572500001	8.945190006	8.520699551	8.93886698	8.8013312455	8.695576903500001	8.156905696	8.498288927	8.8737100665	8.633458492	8.5386425915	8.8925206545	8.689515200999999	7.894737633	7.6952478085	9.032211879	8.6268548935
ABCC1	7.9002265355	8.781596325999999	8.1541156775	8.970105616	8.08515598	8.259739769500001	7.9094285185	9.575868341	7.698484332	9.707833576999999	7.8074039985	9.286791053	8.151178145500001	8.8258867965	7.82784079	8.4708008495	9.6388256745	7.9821883145	7.547207242	8.609798118	7.696667361	9.489007090000001	8.614702158	8.7027450205	8.2986465785	8.6324378475
ABCC10	8.7574574885	9.489331322	8.543784801000001	9.359182906000001	9.0344510125	9.522348162	8.904448715000001	9.308758903000001	8.3513547855	9.150037152500001	9.074025976000001	9.718970712	9.0191594455	10.1832098505	8.7185035505	9.210317460999999	9.104909637	8.7856116465	8.512236766000001	8.6369700855	8.560463816	9.166628612	9.072010448	9.1252965115	8.6718997585	8.983340435999999
ABCC2	6.442261371	6.702916192999999	6.20265564	6.342936355	6.512275198999999	6.40861402	6.346820722	7.0994359320000004	6.363723114	6.336299526	6.571973584	6.491304512	6.607090704	6.517934414	6.600745467	6.362512119	8.319900121	6.555990352	6.591115778	6.822421609	6.35696056	6.702856827000001	6.3208611910000005	6.454249635	6.51019745	6.282320787000001
ABCC3	10.81218006	10.931803025	10.877902825	10.589492825	10.291966535	10.493440244999999	10.597144130499998	10.26270946	10.77936012	9.757419877	11.443992265	10.82713739	10.992985834999999	9.9826181835	10.933079285000002	10.132610825	9.5399795145	11.488490944999999	10.629392225	10.361779989999999	11.005552640000001	9.933861586999999	10.635886424999999	9.596787064499999	10.982016295000001	10.363597125
ABCC4	7.453363525	8.24507964	7.631442947999999	6.4846199360000005	8.268969526000001	8.427270971	8.104734521000001	8.167352578	7.586547863	8.08246369	7.817106465	8.625220511	7.506874934	7.172587347	7.3917171	6.63784831	8.329032405	6.972547505	6.95561492	8.235358499	7.7380135029999995	7.915451468	8.01880063	8.170113593	7.645883049	8.152108363
ABCC5	9.121046703	8.533770592	9.066913824	8.633072715	9.113952852	8.166839798	8.932861029	8.673165788	8.54310115	8.275804471	9.247709494	8.967956742	9.627095136	8.819967672999999	9.989864804	8.452698043	8.688672431	9.048965736	8.700293936	9.152525641	8.870270563	8.343344507000001	8.965361377999999	8.843020676	8.816819638	9.733410157
ABCC6 /// ABCC6P1 /// ABCC6P2 /// LOC101930322	7.0239141389999995	6.66442782	7.431454725	7.887293924	7.632753042	6.861452364	8.233382196	7.663104555	7.236019867	6.542739724	8.370039229	7.260981843	7.588924648	8.39778804	7.571036568999999	6.475827852	7.581858669	7.612041572000001	7.341628015	7.301174192	7.332402284	7.571535183	7.922911869	7.421350475	7.519854515	6.907695768
ABCC6 /// LOC101930322	7.567129296000001	7.091806149	7.476773338	7.369490259	7.8163271845	7.3864636025	8.0596395895	8.1991240425	7.4788858925	7.3100492725	8.4825771605	7.788538621500001	7.7860188804999995	7.779564865499999	7.674717081000001	6.7286687175	7.827189740500001	8.211257436	7.5696236835	7.3277749845	7.4683757565	7.640228684	7.1779685195	6.932332025	7.7917553665	7.2277283585
ABCC8	6.6182363585	6.697686449500001	6.769844483	6.8630501775	6.8239415835	6.5672760515	6.581251013999999	6.622788084500001	6.593579636	6.491318788	6.6119504419999995	6.3430655080000005	6.4906998745	6.588537548	7.0002767724999995	6.645224497	6.6074517440000005	7.0737930890000005	7.0869459645	6.668827247000001	6.5114021915	6.455310375	6.63716452	6.764430076	6.8581931005	6.5197964395
ABCC9	6.49775693	6.618286446	6.260927098	6.5061702729999995	6.593259426	6.527373529	6.2084558560000005	6.332669881	6.226052333999999	6.347900254	6.230167400000001	6.08909679	6.292950512999999	6.327793351	6.664444571000001	6.267703047	6.375325362999999	6.6418866020000005	6.567496997999999	6.298581382999999	6.421491929	6.254430727999999	6.385853501000001	6.36889212	6.136909887000001	6.304656137
ABCD1	8.853507312	8.691401764	8.833626342999999	8.724829362000001	8.477085641	8.381612976	8.016845142000001	8.92173933	8.624822304	8.485969316	8.483237375	8.400266279	8.582401288	8.565280758	8.86336864	9.612062186000001	8.880540721000001	9.002128714	9.103498678	8.907427862	8.549554786	8.579785995	8.255888067	8.366577496	8.693528955	8.402401765
ABCD1P2 /// ABCD1P2	6.357738445	6.176186873	6.268935605	6.5408303420000005	6.147689615	6.151559869	6.061152725	6.069688737999999	6.142485722000001	6.119114442000001	6.264004078999999	6.006915199	6.175807369	6.187295098	6.026034902999999	6.018293656	6.383080586	6.2659543189999996	6.313053217999999	6.112552419	6.30053823	6.414953153	5.892452252999999	6.04758864	5.967452502	6.424033129
ABCD2	5.087965044	5.076023653	5.032592905	4.92954022	4.881950314	4.789416224	4.944168138	4.919058435	5.0001912939999995	4.909245736	4.886820705	4.885022726	5.079372221	4.9427118530000005	5.055028674	4.896117076	4.924567126	5.072575999	5.004857682	4.837615469	4.964691155	4.856712622	4.981723506	5.022933469	5.240507831	4.869041087
ABCD3	10.05822361	8.417356927	9.724795651	9.667192597	10.2628445	9.54690778	10.64146024	9.422662417	9.932752447999999	9.163116533	11.00726708	9.348292165	10.55157305	9.942660437999999	9.634398512999999	9.472315223999999	9.077934208	9.973333092	9.85131979	9.06872642	10.54903559	8.900674065	10.62200792	9.86421959	10.55530171	9.114185675
ABCD4	7.8535452195	7.724177610499999	7.7840294084999995	7.7529141935	7.717135735	7.7740760095	7.890916863499999	7.5552562845	7.6353037225	7.443800539	8.125458766000001	7.744009988	8.013050181499999	7.799288509	7.759901441	7.681192113	7.472749984	7.8235917619999995	7.997893665	7.8606683125	7.727595513999999	7.092970397	7.730788876	7.926176498	7.6497213649999996	7.7099395610000006
ABCE1	7.024865727	8.091833725499999	7.553345222	8.759476739	7.127708534	8.920395724999999	7.474924407	9.0183780195	7.5488101705	8.7118486435	7.1646583685	8.9361762205	7.392699488	8.821870388	6.86756361	8.5986313015	8.6552292035	6.210031258	6.5189070935	9.198947717	7.160636289	8.5972009515	8.507925666	8.660144735	6.592058874	8.298254089
ABCF1	10.18871845	10.71542872	10.34266279	10.66455719	9.923571278999999	10.55784638	9.991906566	10.48141634	10.15108927	10.78520614	10.01403268	10.82043337	9.869426783	10.70247636	10.17377401	10.11654289	10.64841496	10.12576055	10.3209067	10.61651139	10.09150488	10.89963185	10.34802512	10.32640519	10.13716419	10.06177749
ABCF2	8.126122872	7.800788824	7.857637797000001	7.878884306000001	7.775294677000001	8.035141643	7.703103174	8.342261672000001	7.824314845	8.19182193	8.131317982	8.189481537	7.554437696	8.058950977	8.023152438	7.795026881	8.314920984	8.327763035	8.263710919	8.381262115	8.283246611000001	8.254874177	8.201895071000001	8.279255102	8.290675762000001	8.152219656
ABCF3	8.958886325	8.975567935	9.285268763	9.466468025	9.116600798	9.370675064	8.818840179	9.116700199999999	9.115101712000001	8.941359986	9.103468108	9.052941677	9.103615309	9.11793141	9.225901678	9.288400012	9.417370327999999	9.223345684	9.063702864	9.445267986000001	9.21458927	9.175849384	8.923109288	8.976358828	9.04674948	9.100974849
ABCG1	8.6734600005	7.6358361205000005	8.765804428000001	8.6949312835	8.549450943499998	7.5528078725	8.6811864435	7.7866997415	8.29391101	8.112941083	8.885933502499999	7.770138439	9.102747139	8.7668090745	8.7863118565	8.189110372	7.9286742955000005	9.0955793215	8.7779219315	8.0501724095	8.5356051325	7.5237919699999996	8.085451012	7.523297199	8.88779493	8.078143770499999
ABCG2	10.77351321	6.4619413560000005	9.930123318	6.73204571	10.04066062	6.470377536	11.79163886	6.376657105	10.59767436	6.395120844	11.35688996	6.65131821	9.793432531	7.519795642	8.898802862	6.009526332999999	6.258612726	10.38622591	10.50080464	6.407011229	10.98837686	6.310840709	9.195636907999999	6.473947473	10.71557262	6.443217579
ABCG4	6.919397013999999	6.880325228999999	6.542545829	6.87196953	6.691110448	6.694475734	6.5521043379999995	6.736499028	6.907952436	6.471528749	6.5725631710000005	6.45444938	6.719800421	6.61335151	6.639824681	6.604677194	6.76097339	7.214206691	6.947336437000001	6.86170422	6.747129315	6.679157656	6.421839554	6.843790635	6.696038559	6.571272197000001
ABCG5	6.0106817029999995	6.550351912999999	5.86927404	6.164634665	6.611616281	6.55844607	5.758811499	5.974841527000001	6.116432173	6.391060199	5.896786815	5.8743305029999995	6.279632941	6.895798535	5.916019316	6.92381708	5.75880144	5.788355505	5.9722662170000005	6.004211245	6.195293371	6.444951701	5.937183567000001	5.9579917170000005	5.874419455	6.131304494
ABHD10	8.944203322	9.08195077	8.873569191	8.898581202	9.043520606	9.103238032	9.093474686	8.990444495	8.735687241	8.588049797	8.906789304	8.871314219	9.11073978	9.180291055	8.824227328	9.87995343	8.984207706	8.419258438	8.652141104	9.363457258	8.735855086	8.648222537	9.423737363999999	9.644655731	8.629013449	9.409756297000001
ABHD11	9.948905742	10.27142662	10.08639002	10.66808353	10.56405213	10.10101179	10.18579548	10.81895208	10.38520154	9.687397062999999	10.63383282	10.74740235	9.928379734	10.89661977	10.01955145	11.26463943	10.66584869	10.38260552	10.21436823	11.12341275	10.5902736	11.3574474	10.46070359	10.27800219	10.63489988	10.5300954
ABHD14A /// ACY1	8.066564909	7.8733817770000005	8.091587575	7.315243221	7.677577035	7.7695126210000005	8.181976928	7.65767501	8.187720812	7.51128333	7.733143032999999	7.5041096739999995	7.977981065	7.687799555	7.7473573810000005	8.001543297000001	7.31128948	7.7346044879999996	7.761564215	7.613288654	7.379261471	7.842580231	7.955911896	8.166833364	7.637301955	7.9920495460000005
ABHD14A-ACY1 /// ACY1	10.32930725	9.692684706	10.46421503	10.01801957	9.967645661	10.03088455	10.443257199999998	9.808719014	10.39027605	10.44750963	10.73952214	9.81805017	10.21369881	9.885393636	10.30408851	10.14798794	9.948237512999999	10.72036531	10.59091145	10.17252255	10.31970303	10.35620048	10.20749754	9.815721835	10.46511945	9.787868566
ABHD17A	10.20128939	9.971233753	10.66787972	10.22024299	9.838476063	10.12813711	10.15859987	10.23447013	10.30926107	10.15971349	10.41623647	10.23635099	10.22704615	10.23455494	10.41686208	10.7730541	10.47004369	10.68735994	10.36675826	10.32160277	10.31658899	9.825854104	10.29369114	10.33127104	10.39418937	10.21610642
ABHD17B	8.336623045	8.846305744	8.325581417999999	8.610390992000001	8.249856377	7.768942259	7.164524321	8.087948309	8.698717538	8.446442523	7.830851496	7.552124152999999	7.441822436	7.51673078	8.526669261	8.711720289	8.084135797	8.660760065	8.255664769	8.431934177999999	8.730197457000001	8.590658682	8.308447835	8.504840032999999	8.78781351	8.158514442000001
ABHD2	8.022342808	8.576574806499998	7.992323232	8.535208731	7.948618354	8.979376911	7.932827592000001	8.177408748	8.187787202500001	9.487687464	7.84343084	8.1365143435	7.6845498025	8.1538020295	8.351660992500001	8.987851117999998	8.428267631499999	7.869144985	8.1622789895	8.222929563000001	8.285232219000001	8.767869508	8.2839686375	8.2915545045	8.036056657	8.399353166
ABHD3	9.427638311	8.136189296	9.006220682	7.581911379	8.890565099	8.112589833	9.953694192999999	7.64872945	9.149320352	8.021071523	10.121722199999999	7.888724586	9.637359184	8.294875007	8.936273371	8.662502706	7.7256572310000005	9.390049535	9.161831203	6.923894724	9.556687325	7.437757339	9.469799986	8.8970138	9.782840363	8.725406332
ABHD4	9.075895337	8.693072505	9.202951657	9.027843272	8.879443814	8.701047903	8.831786357	8.698737752000001	8.65214851	8.663521315	8.964090628	8.597546342000001	9.056125442	8.93740109	9.265575282999999	9.532189415	8.788619049	9.608718911	9.117304869	8.838093748	8.967880726	8.848675534	8.860922117000001	8.80565497	9.15819749	9.201005392
ABHD5	6.688440545	6.295806096000001	6.365345797000001	6.314917052	7.181370743	6.649283937000001	7.3756910520000005	6.326254164	6.463284817000001	6.313600768	7.28419462	6.1804616999999995	7.468881885	6.592810825	6.7245456820000005	6.292774948	6.31681466	6.652875643	6.376326326	5.8573583760000005	7.0285413210000005	6.273267668	6.916274219	6.701249545	7.413021043	6.439299382000001
ABHD6	7.8292601015	7.005849281	7.6636658445000005	7.1547755275	7.5089112035	7.1092946994999995	7.6171507645	7.0969268085	7.846537187499999	6.761259084	7.930699285999999	6.7688727755	7.3985176265	7.1945170035	7.485586821	7.193294037499999	7.128618339499999	7.620965591	7.597531013	6.778796208999999	7.8552169974999995	7.0279298065	7.285423890000001	6.5154597105	7.6866387675	7.042297126
ABHD8	8.130291827999999	7.875019892999999	7.684821814	7.767506947	8.047563318	8.057858363	7.820809382	8.008170684	7.712818873	7.930012324	7.8240949429999995	7.756580522999999	8.202075282000001	7.8610477	8.159827477999999	7.94887196	7.992308836	8.16837104	7.869042658	8.060635934	7.913396659	7.906835762999999	7.512652398999999	7.5807945089999995	7.907609557000001	7.941812362
ABI1	8.4122306205	8.3746501145	8.3470190235	9.426805686	8.099273864499999	8.045008783	8.770958695000001	8.3149676175	8.391695236	8.869363439499999	9.093124597500001	8.544594523	8.3116671695	8.411945790499999	8.0495968265	8.545924414	8.11038325	7.873943929999999	7.939983269499999	7.901235176	8.7012897385	8.4078052435	9.186245604	8.989511800999999	8.596980872500001	8.599031863499999
ABI2	8.909789230000001	9.040235569	8.6156056785	9.3347810475	8.570258876	8.9180044185	8.2165454235	8.771576603500002	8.6656208455	8.939119996999999	8.1611251165	8.697084742999998	8.4838701335	8.573222725	8.641116043	9.046951740499999	9.0077591435	8.7820201225	8.804298916	8.972436829	8.4878093735	8.8969100045	8.496544125	8.856851534499999	8.561139685	8.579162368999999
ABI3BP	6.07044526	5.997659337000001	5.7559502789999994	5.797639556	5.995648691	5.772450762999999	5.683110427999999	5.632950159	5.903418475	5.744759135	5.699037996	5.5903540210000005	5.899481562	5.574964039	6.071346271	5.731074539	5.817394847	5.813959796000001	5.986419258	5.679170667999999	5.640270932999999	5.599952997999999	5.804406561	5.879190841000001	5.745452768	5.452420841
ABL1	10.26930157	10.28552513	10.68365543	10.42083713	9.094517558	9.363102722	9.681065399	9.879313122000001	10.12493817	10.50493029	9.955289924	9.550550019	9.526105414	9.073481455	10.35286776	9.631340851000001	9.998463115	10.30300786	10.19814704	10.12965335	10.16066397	9.938139089	10.34422424	10.2680171	10.10317972	9.961770737
ABL2	6.224809498	6.6562809970000005	6.218859312999999	6.4879106360000005	6.379520238	6.600085328	6.384246173999999	6.362778127	6.217409492000001	6.513526545	6.41854699	6.278836224	6.357245493	6.318762976	6.543359487999999	6.746427366	6.441322235	6.615587998	6.4927818120000005	6.518178232	6.157254399	6.620491937000001	6.620988731000001	6.67528509	6.461333392	6.075455265
ABLIM1	10.292746719	10.428930248	10.331479864	9.300231632000001	10.237581865	10.911942165	10.2590491995	9.678365482499999	10.396842778	10.1266333375	10.456809388	9.725422718499999	10.161963727	10.3392439985	9.9149636855	10.024639629500001	10.0725168375	9.90448323	10.485724855	10.170857896000001	10.185776748999999	10.130638248499999	9.704488173000001	9.821790904499998	10.030066075	10.5102173045
ABLIM3	7.706128741000001	7.434915268999999	8.177582986	7.4044729579999995	8.008850609	8.74683973	8.06299813	7.287507191	7.790022842000001	8.056410656	7.743141147999999	7.315082181	8.101329362000001	7.625041965	7.990267732	8.103432226	7.359240281	7.859786098	8.009108353	7.6395870189999995	7.882950491	7.428832121	7.628818215	7.449892482	7.848008543	8.317272645
ABO	7.4059900715	7.3151298755	7.84944328	8.045086960999999	7.204455799	7.244288855	7.0167414775	7.303866767500001	7.709001993499999	7.2905903875	7.218835328	6.7332065405	7.4688830635	7.341394413	8.0574608665	7.595266542000001	7.1555339280000005	8.285474387499999	7.9474135624999995	7.462485844	7.738482097	7.1773187895	7.3524854145	7.3618246005	8.2787335505	7.772055383
ABR	9.821531024999999	8.807507270999999	9.9421165715	9.597526435999999	9.362115226	8.570232719	9.2536173435	9.1178856995	10.006366009	9.7167595935	10.1990147065	9.260891013	9.3569762815	8.986984055499999	9.988499564	9.099599466499999	9.4409451505	10.265290720500001	9.8762533795	9.107611132	10.198685055999999	9.7680782245	10.023209293	9.7548742155	10.134720988	10.0000232145
ABT1	9.05609866	9.680815694	9.438980784	9.678434662999999	8.995599398	9.195106244	8.842579186	9.535742852	9.06431967	9.671562089	9.12337143	9.530733146000001	9.079324502999999	9.356984528	9.239650656	9.549713471	9.687696146	9.325518365	9.284102486	9.051307252	8.985521574	9.691868706000001	9.340429842999999	9.430010613	8.936398881	9.060559041
ABTB2	9.021016247999999	8.57822816	9.134300915	9.106782652	8.475904261	8.961643139	8.878763552999999	8.858909092000001	8.924255679	8.511655035	9.332294873	8.578340411000001	8.740981068	8.963367481	8.86305754	8.993702573	8.880728366	9.460277015	9.172085606	9.01596117	9.093670272999999	8.841175665	8.181823052999999	8.318754066	9.098223617	8.763149907999999
AC002310.7 /// ZNF785	6.375100285	6.404235784	6.678456367000001	6.676150174	6.248650295	6.259901891	5.901621704	6.35316339	6.322562081	6.136592147000001	6.295081937999999	6.16688751	6.13765928	6.341839775	6.879754424	6.438986278	6.569391222999999	7.018848274	6.683477611	6.656935395	6.626096287	6.026222718	5.723329818	5.506836043	6.379582765	6.285596506
AC003989.4	6.983259905	7.0678681039999995	6.744644176	6.622744056	7.324321159	7.109652831	6.809911385	7.125257316	7.0258520970000005	6.91666396	7.094132983	6.807240441	7.201356951	7.047133261	7.042339836	6.722117257000001	6.753814277000001	6.908122139	6.94471112	7.003072114	6.8936955289999995	6.885983902	7.000503787	7.333063377	6.980420926	6.854097593
AC004490.1 /// AX746733	5.824977626	5.646272153	5.49412695	5.619005008999999	5.926584871	5.939196103	5.252541476	5.714268905	5.803261675	5.624830652999999	5.685767607000001	5.62693294	5.85631536	5.811755301	5.792869505	5.583493992999999	5.4902882139999996	5.324055293	5.717930493	5.558934401	5.764452697	5.799937588	5.623268658	5.777170225	5.745066212999999	5.808066741
AC004692.5	6.765851344	7.63153959	7.142946726	7.134226832	7.159114724	7.536593487	7.100766758	7.0030871679999995	6.863442036	7.41675848	7.093733743	7.210327812999999	7.3798998529999995	7.141596692999999	7.050375317	7.139800663	7.2453087179999995	7.433456679	7.147828425	7.227119148	7.085199713	6.909076885	7.284493017000001	7.5573709860000005	6.935771207	6.833931321000001
AC004941.5	7.008087853999999	6.967206656	6.921273845	7.033391781000001	6.918461615	7.1121345929999995	6.847703957	6.949695971000001	7.03446666	7.08888232	7.090497549	7.4959085000000005	6.778312142000001	6.85904642	6.870239916	6.717361456	7.178139699	6.906841531	6.913034832	7.035963027	7.1552468860000005	7.1742820179999995	6.975225777	7.2286952939999995	6.9566111710000005	6.974231226000001
AC005838.2	6.3234924889999995	6.494296514	5.842649547000001	6.099169822	6.527644476	6.48170273	6.117535882	6.731797654	6.144557961	6.197108846	6.366321522000001	6.225509827000001	6.373743851	6.264987156	6.262597489	5.800187042	5.993289826	6.437772589	6.037677542999999	6.120785734	6.123917321	6.266227832	6.214861813	6.625938716	5.91803935	6.073167945
AC007292.3	7.749877661	7.782575232	7.42556874	7.677388131	7.541023929	7.384216911	7.526427900000001	7.672600165	7.601009707999999	7.57922473	7.63786623	7.7081354829999995	7.709248232999999	7.813822511000001	7.873587191	7.319140593999999	7.59004201	7.590554686	7.607635596000001	7.457616263999999	7.728327961000001	7.443031649	7.521599929	7.872051419	7.77558442	7.5019036670000006
AC007389.3	8.681291400000001	8.733087300000001	8.18771935	8.507850664	8.440048331	8.369661035	7.8126353029999995	8.398190408	8.24226738	8.493719362	8.039209553	7.947301116	8.513446135	8.33158365	8.19804754	7.883064055	8.238757965	8.491288834	8.559112029	8.222212308	8.036796905	7.991001431	8.398201022	8.519218737000001	8.129863512	8.12516169
AC007967.3 /// RBMY2TP /// RBMY2TP	8.965034994	9.056136177	9.372775299	9.396186252	9.070735411	8.889629369	8.682165228999999	8.772574488	8.740877049	8.618513769	8.731634794	8.548524488	8.850354291	8.82419921	9.734955431	9.146055097	9.260647786	9.534859658	9.546626658	9.272346652000001	9.068575047000001	8.760958829	8.505258491000001	8.506072051	8.993063882000001	8.794433204
AC009237.8 /// AK055967	6.368470406	6.115856683	6.712402007000001	6.881384195	6.261944646	5.923717196	6.576500658	6.121338644	6.305873205	5.996807398	6.423356513	6.527436934	6.18931635	6.397415981	6.31708298	5.999999738	6.402764606	6.380288756000001	6.398772492000001	6.3959551679999995	6.273775382	6.2658592010000005	6.12884712	6.055340276	6.183885217	6.296261304
AC009947.3 /// RBMY2AP /// RBMY2AP /// RBMY2BP /// RBMY2BP /// RBMY2DP /// RBMY2DP	5.618911652	5.488924184	5.4271983829999995	5.568576017000001	5.966964288	5.77977233	5.407327316	5.50708987	5.6144355489999995	5.5999886210000005	5.435276045	5.237904007	5.585360558	5.663320231	5.534769718	5.5162596839999996	5.527115437999999	5.647158602	5.56805808	5.467882085	5.622127035	5.510122602999999	5.429593375	5.563869542999999	5.615724537	5.446598356
AC012065.7	6.654984122	6.587075886	6.475767568999999	6.782299487	6.408411978999999	6.553066325	6.407519665	6.674713337999999	6.256162562	6.468285732999999	6.594504764	6.15275963	6.769763169	6.50875346	6.745465444	6.458923838	6.3585385379999995	6.735094038	6.805213587999999	6.652876046	6.4375032260000005	6.35028638	6.457530865	6.777775371000001	6.588506309	6.398726376
AC068039.4	7.375150825	7.054407072999999	6.817881912000001	6.8901499489999996	7.250689779	7.069893893	7.380300092000001	7.2469064229999995	7.054840257	7.065186679	7.62661607	7.043972682000001	7.630138542999999	7.40013347	7.155066601000001	6.713713682000001	7.012966494	7.220278417	7.104926409	6.8054044320000004	7.228464033	6.811734182	7.134694401	7.003032812000001	7.218508429	6.853984389
AC074212.6	8.10488984	8.120331365	7.922935087999999	8.25486046	8.156082535	7.961756531	7.78007344	8.033470191000001	8.083249925	7.959043656	8.065063855	7.910078877	8.154322436000001	8.210658699	8.340816492	7.813617542999999	7.991841534	8.520082178	8.033755113	8.286958646	8.334729982999999	8.036999007999999	6.814587169	6.786729835	8.260729207	8.041756242
AC084219.3	5.848395501000001	5.995874242999999	5.90554176	5.89960888	6.003241918	5.8774306329999995	5.718203342000001	5.94799098	5.695445088	5.675919532000001	6.058621255	5.792843597	5.78739505	5.866559835	6.3880068020000005	5.881515087	5.803952217999999	6.468415931	5.952880163	5.783235037000001	5.879029093	5.814618007000001	5.574958468999999	5.806605814	5.891881444	5.937255125
AC104537.2 /// TCEB1P28	5.633935201	5.807926277000001	5.627059365	5.6909570039999995	5.700779592999999	5.588510042999999	5.676931122999999	5.9392940339999996	5.7737866989999995	5.609628581	5.819514673	5.3895260060000005	5.806664487999999	5.760555577000001	5.841769622	5.536796457	5.687776355	6.016330647999999	5.653285014	5.464135765	5.550828129	5.568951217	5.70427684	5.685435903999999	5.884267821	5.672630325
AC128677.4 /// CH17-132F21.1 /// IGKV1OR-1 /// IGKV1OR-1 /// IGKV1OR10-1 /// IGKV1OR10-1 /// IGKV1OR2-2	8.756684436	8.734309928	10.02992178	8.669230239	9.245668113999999	8.444964842000001	8.73808663	8.356887755	11.51225707	9.101368686	8.542299992	8.809469932999999	9.859737574	9.030125398	10.96927512	8.413780179	8.690218899	9.253212962000001	9.220859261000001	8.659415064	9.878834626	8.242700852	10.42177422	10.30250105	8.981996371000001	9.561311768
ACAA1	10.017110393	9.115167169	9.6047871965	9.228763709999999	10.1108991865	9.7063621205	10.576035115	9.2877628275	10.1826517565	8.878412071500001	10.497741914999999	9.463032309	10.198316768000002	9.6112052555	9.6780571775	9.283875873500001	9.0351372235	10.1587181275	10.205943249499999	8.985824193	10.0839216055	9.306269066999999	9.8881421265	9.053039087	10.3565769665	9.0507894245
ACAA2	10.655207728499999	9.6919688965	10.6235431405	10.1100033835	10.750621486	10.1403847065	10.8940532925	9.717151323500001	10.60893691	9.948158326000001	11.0381670165	9.8763238005	10.7959238305	9.98371347	10.994300405	9.8299398225	9.7822942325	11.37456281	10.7989122625	9.7118072965	11.174611151499999	10.217477039	10.424917159	9.823565172	11.281236075999999	10.256929999
ACACA	8.0556504855	8.740007712	8.0465432495	8.641502609	8.2965031585	8.8326817815	8.225392719	8.626489008	8.176213431999999	8.908941035	8.1316791535	8.7695567805	8.0561679025	8.7086515045	7.7414783775	8.867361969000001	9.025064509	7.738495514	7.937314819499999	8.8510819835	7.877661145499999	9.953801182	8.526757609499999	8.602948051999999	7.885611685	8.1293892065
ACACB	9.741366184	7.76911369	8.9248397035	7.53128614	9.078592839	7.587918981	9.8532424385	7.72303845	8.530624161	7.5718206125	9.4909906325	8.141653812000001	8.87356565	8.127210356500001	8.841142006	7.529930088	8.179471019	9.0534122795	9.189385535500001	8.2272805555	8.7001912155	7.724431708	8.9661052965	8.4405946785	9.165955064	8.1656245135
ACAD10	9.391594742	8.849037141	9.335292965	9.127140216	9.300482571	9.015386125	9.156159939	9.087789595	9.124895781000001	9.018228721	9.612414193	9.025355762	9.355199981	9.079178013	9.445284178	8.988049981	9.172259218999999	9.55810599	9.507429134	9.30800077	9.421728555	8.570485101000001	8.568856765	8.732219786	9.262800912000001	8.797107978
ACAD8	7.520748719	7.516841041	7.811614481	7.847188462	7.661495909	7.755281009	7.797790332000001	7.591000823	7.730042434	6.807445663999999	8.409579071	8.043854011	7.640172592000001	7.9266208129999995	7.207386489	7.385191095	7.581601424	7.588946414	7.24604597	7.835515871	7.666666695	6.907928719	8.104901578	7.861954133999999	7.8000101189999995	7.790263653999999
ACADL	6.009425112500001	5.8471901585	5.747706785	5.8010606854999995	6.159399627000001	5.713549352999999	5.763119377500001	5.6954339285	5.677692415	5.646767523499999	5.730773320500001	5.6122918385	5.740649813	5.609765002	5.752137531500001	5.675479880999999	5.6876170055	5.7882475509999995	6.043426201499999	5.6367484605	5.647991971	5.6534446855	5.729454033	5.606501247999999	5.811259881500001	5.6122851915
ACADM	8.893530571	7.8550327620000004	8.185432398	7.754797609	8.656387245	7.541210346000001	9.511733323	7.802230441	8.245988766	7.421765149	9.701759105	8.337337632	9.415842437	8.122222188	8.177454884	8.763678675	7.775845902	8.207849275	7.759574895	7.630853302999999	8.955373965	7.276113028999999	8.961543397	9.194873718	8.706593744	7.580633576
ACADS	10.32855545	9.324700277	10.37948499	9.380323595	10.44238202	9.217096312999999	10.58115872	8.892597721	10.01032207	9.016534814	10.77113442	8.902456884	10.40265915	9.351690077999999	10.76250016	9.032769782	9.055990501	10.96824533	10.58486375	8.953013431	10.43094994	8.662685336000001	10.28847922	9.35988346	10.442510400000002	9.505120664
ACADSB	5.31357212	5.136352099999999	5.273604158	5.214873624	5.589255337000001	5.100454772	5.20949708	5.29515434	5.303985718	5.202390537	5.785391226000001	5.045659856	5.368476466000001	5.846642169	5.44694239	5.625845235	5.268703898	5.28690925	5.268393573	5.461270846000001	5.345476377	5.04938814	5.418351172	5.645073001	5.543970142999999	5.3404591560000005
ACADVL	11.7688427	10.4171464	11.98680697	10.70430628	11.89164506	10.47037024	11.95702696	11.02507276	12.04194713	10.76357137	12.067964300000002	11.00140917	11.89913022	11.29865577	11.72443954	11.40561762	10.8078117	12.01544417	11.75252649	10.39253337	12.093081300000001	10.92686926	11.55776241	11.11477962	11.98720327	11.69437099
ACAN	7.932954885	7.88204626	7.7189530710000005	7.868738475	7.871114606	7.874113837	7.610629684	7.913399465	7.41919632	7.938135624	7.47134524	7.75481989	7.64758409	7.713231007999999	7.695415583	8.038251087999999	7.875625829	7.979881899	7.9426479489999995	7.885306844	7.5309417000000005	7.80246963	7.5268261910000005	7.933886519	7.608783525	7.492903792000001
ACAP1	8.9420691115	8.7736450175	9.0197724695	8.3230301655	8.869461364500001	8.569542715	8.636608371000001	8.304446265	8.812901854	8.223154623500001	8.658986066499999	8.3188212955	9.4095258495	8.330015619000001	9.18886979	8.2103225855	8.437583338	9.427078311499999	9.0175189335	8.311092926	8.8577295095	8.358096123500001	7.9697894090000005	7.882816025	8.888916979000001	8.5721545885
ACAP2	6.1975385769999995	5.880271754999999	6.1663099715000005	5.951930354	6.3966436745	5.822504433	6.562016132999999	6.0549382335	6.0350955765	5.980662929	6.6932856979999995	6.0456155025000005	6.363892410999999	6.292250571	6.0837008489999995	5.987329267	5.8920620065	6.0688063675	6.1961134735000005	5.789356616499999	6.2574458775	5.9181644559999995	6.438681357	6.43946704	6.1501722825	6.036486051500001
ACAT1	10.77288963	9.340503292000001	11.05347403	9.564652271	11.489753199999999	9.168253476	11.40406545	10.09504208	11.07729817	9.495710403	11.80357507	9.911723678	11.00653955	9.881458915	10.76539642	10.80775758	10.24580298	10.99857638	10.58969537	10.0145881	11.29249227	10.18383842	11.1552361	10.45609426	11.67048646	9.890002482
ACAT2	8.675684267000001	9.367275312	8.611440104	9.237400137	9.041765322	9.183944137000001	8.78059234	8.715288129	8.944157513	8.357403522	9.259435774	9.509901206	8.775948909	9.154445392000001	8.641403829	9.12264274	8.917519644	8.96812239	8.727099496000001	9.483836184	8.965466924	9.463563062	8.947716597000001	8.667775667	9.16562182	8.734316767000001
ACBD3	8.0083768075	8.151616560999999	8.1969941815	8.2619889305	8.617989297	8.580344252	9.069752445999999	8.498757388000001	8.541936742499999	8.6337951645	8.322848825	8.1967667425	8.1542821595	8.740843935000001	8.105227621000001	9.467972473500001	8.296997508	7.927626375499999	8.158073522999999	8.2346294025	8.427246098000001	8.57261331	8.2984875475	8.2512817815	8.086225643999999	8.793873531500001
ACBD4	9.044921592	9.169669424	9.422239266	8.623943736000001	9.181643009	8.889671292000001	9.071288789	8.950323017	9.01913843	8.726428474	9.305739819	9.627658242	9.10199079	8.820807473	9.209291776	8.439170459	9.047340324	9.362774645	9.114163937	9.260789642999999	9.307808161	8.83762338	8.896960661	8.530318037999999	9.145436109	9.046369147
ACD	8.360006278	9.424871148	8.558462192999999	9.620406717	8.759822854	8.977435416	8.313369411	9.260298297	8.401718509	8.947528267000001	8.293220529	10.449980199999999	8.434992832999999	9.330805895	8.355849766	9.531260922000001	9.63390126	8.377152979	8.366023457999999	9.592480011000001	8.205366052999999	9.279049642	8.515610809	8.41304788	8.332340143	8.916678821
ACE	6.967825228	7.12921433	7.843760435	8.095426217	7.051579506	6.878276917999999	6.789369187	7.169119655	7.221565453999999	7.425186146000001	6.970225392000001	7.041768345	6.937097955	6.967644299	7.793038567000001	8.133504419	7.455485036000001	7.428739782	7.356361076000001	7.713597117000001	7.774254804	7.93496605	6.798276021	6.654240545	6.9777385270000005	7.775278202999999
ACE2	9.0416797235	7.5210127335	8.1845037815	9.684297507	8.424293657	6.3814664845	8.365957204	9.23298812	7.2204689994999995	7.2691030985	8.8925355445	9.7555648625	8.637229056999999	10.523548925	9.035424602500001	6.193816067	9.32663442	9.2739476525	8.0230302525	9.6502363555	9.254240205	8.5101523915	8.8369891215	9.1738638335	9.005178349000001	7.77796882
ACHE	7.5186026660000005	7.158640173999999	8.506097667	7.810803598	7.318281552	7.040144555	7.015730726	7.476717292000001	7.600174507999999	7.072281511	7.051933055	7.566106603	7.28887337	7.156847893999999	8.481162552	8.818799622	8.029058381	8.125178796	8.534244314	7.381382512999999	7.294811534	7.339936887	6.596251092	6.508272258	8.151013237999999	6.852246749
ACIN1	9.323772672	9.141598043	9.049593548999999	9.262502416	8.972777271	9.458390948	8.777899881	9.254878141	9.131305617	9.347649441	9.238689782	9.39689213	8.932656647	9.068290613	9.217496202000001	9.117581135	9.044949982	9.196602306	9.028226047	9.355900958	9.222071312	9.163274723999999	9.022497729	8.776425173	9.204506352000001	9.589970917999999
ACKR1	8.663448394	8.530797595	9.567853122999999	8.148075579	9.173247313	8.164530462	9.328114669	8.212164466	8.98414175	8.184818162000001	8.612861247	8.272525443	8.957975795	8.00624442	8.875837674	7.976703395	8.096155252	8.723244473	9.158287699	8.302213972	8.853027522	7.766749329	8.47599234	8.306157588	8.775586987999999	8.695073953
ACKR2	7.24321686	7.17467966	6.440432992000001	7.036774209	7.1776664189999995	7.183171871	7.23015429	7.0982061839999995	6.841020202	6.8240398529999995	7.132024049	6.807798762999999	7.0288193670000005	7.196315956	7.026408611	6.705552367999999	6.834611965	7.274983689	7.218287437000001	6.741449563	7.246949643	6.73732089	6.950922397	7.1148614089999995	7.081450124	7.1395663879999995
ACKR3	6.889101864	7.449046796	7.296663268	6.22609813	7.4382493	6.594520201	7.177007681	7.192209225	6.88190727	6.8854285289999995	6.608457125	7.671246807	6.951189545	6.683516934	6.662755728	6.542189059	7.134441506	6.251844674	7.1558137010000005	7.537384966	7.47823751	6.772402647000001	6.675525901	6.174579467	7.209254401	6.9336465579999995
ACKR4	4.82807516	4.819407029	4.816283385	5.023195278999999	4.900276342	5.075622173	5.011192019	4.87833007	4.741621694	4.805070392	4.745085649	4.776624117	5.1620706610000004	4.99560008	5.0554978319999995	4.699484755	4.859257882	4.888651689	5.038221929	4.891108963	4.842317352	4.537435437	5.052360708	5.1767296389999995	4.929921175	4.974130956000001
ACLY	8.917363531	10.71285681	9.515834199999999	10.62245728	9.057139711	9.469964697	8.83675603	10.56579785	9.770770846	10.87307711	9.033494212999999	10.65117852	8.788231377999999	9.098067675	9.098041977000001	10.68122644	10.70604962	9.158635065	9.355920382999999	10.45755014	9.321127609	10.49957242	9.532629537	9.650779526	9.292531961	9.48737163
ACN9	4.776960852	5.163573414	4.962682891	5.370897575	5.04846889	5.058072966	4.829096551	5.356903234	4.934889415	4.9830522980000005	4.830647831	5.415035117	4.965886018	5.820213487999999	4.800904697	5.28727077	5.0987439839999995	4.936009878999999	4.800979658	4.8218521480000005	4.860499587	5.247347856	5.555678522000001	5.876987183	4.751312476	4.711238135
ACO1	8.890967628	9.018615386	9.13938185	9.284205307	8.729919461	9.053199113	8.979189909	8.793178474	9.078085339	8.764423983	8.897127447	8.340853475	9.168001957000001	9.766270452999999	8.63881354	9.179161745	8.511278466	8.86399226	8.922286035	8.900424617	8.788895445	8.945736545	9.490028042999999	9.369967271	8.983814909	9.099475546
ACO2	8.977705299	8.709009299	9.1388473945	8.542552094000001	8.978588237	8.854677411499999	9.0458514025	8.874999362	9.1802019145	8.788605519499999	9.1721010295	8.542064166	9.224363563	8.447505714	9.090790157	8.784866194	8.739995949	9.3414723755	9.22414228	8.899078320000001	9.173756466499999	8.6447316685	9.2252666165	8.869502218500001	9.1929458	8.6969762515
ACOT1 /// ACOT2	7.880467263	6.750513126	7.677928623	7.304535183	7.391887905	6.892897523999999	8.190946822999999	7.201796041000001	7.400805973	7.137132683	8.417356927	7.545840876000001	7.2151872	7.109466638	7.557522232	6.845706239	6.789976365	7.740191843	7.403095599999999	7.432927605	7.806187671	7.327948648	7.572796895	7.184200184	8.335824083	7.55183208
ACOT11	7.599963344499999	7.164413092999999	7.836915892	7.573637964	7.7245640555	7.258670242500001	7.9360271975	7.494087164	7.657714735499999	7.0488603805	8.0138734465	7.09395731	7.672673122000001	7.414205734499999	7.714460657	6.9923483635	7.353861031999999	8.0049759955	7.860709671	7.359349061	7.925877579	7.2140007745	7.572116512500001	7.031242456500001	7.7551212875	7.3204340995
ACOT13	9.448536614	10.04963176	9.745630856	10.29135585	10.30318756	9.308438147999999	9.788758384	9.517787811	9.874834547	9.274876511	10.55066631	9.213854719	9.815836442	10.31810366	9.834272784	9.244992036000001	8.697147678	10.12385995	9.661183003	8.302806147	9.580159979	9.665821803	10.1362906	9.52523047	9.950455236	8.815976463
ACOT7	8.797950296	8.995317326	8.948330863999999	9.2740386155	9.043881287000001	9.165859142	9.0435480145	9.2678700325	9.0591546345	9.0519235905	9.0505203085	9.258165755	9.046574529499999	9.205986003500001	8.869387273	9.576002132	9.605805535	9.122799827	8.891344446000002	9.5019543875	9.069396928500002	9.2861673305	9.384618964000001	8.905345352000001	9.1681498025	9.162265513000001
ACOT8	8.816211472	8.980741659	9.514585903	9.553517765	8.94780279	9.061619435	8.931644384	9.399647284	9.186223787000001	8.997591018	9.255118394	9.335737789	8.652401717	9.133931916	9.495095057999999	8.896925411	9.636838808	9.963822343	9.611663929	9.497454343	9.468665932	9.383636704	8.956503584	8.45571068	9.725492311	8.909668405
ACOT9	8.900389781	9.036751037	8.788244618	8.954671527999999	8.386713299	8.924194806000001	8.603233474	9.403243799	8.434547021	9.313972267	8.65655566	9.330433267	8.556534074	9.598093355	8.271369475	9.242632717000001	9.719622694	8.3979872	8.559148152	9.547687336000001	8.501063238	9.183970904	8.886882092999999	9.03236369	8.486112675	8.967671819
ACOX1	7.5486438995	6.791588709	7.072073506	7.0561759495	7.692412869	6.780126793499999	7.966717888	7.017112546	7.298639033500001	6.9064629095	7.9396036384999995	7.281957522	7.885594995	7.1807999905	7.647172648000001	7.074874868	6.897788611	8.18755266	7.3653340235	6.851475447	7.9867835635	6.8702259315	7.675403954	6.6693143455	8.2012447605	6.809252099
ACOX2	8.324766467	8.459310205	8.389515686000001	8.353942672	7.887660857999999	6.571674512	8.630728977999999	8.367679367000001	7.9068081139999995	6.651119436	8.309593981	6.982195371	7.4870906470000005	8.172405174	7.947993993	6.476213372	7.5461887260000005	8.196993658	8.309691205	7.007660942	7.7642286039999995	8.339606043	7.976598592	7.894274287000001	7.701270052000001	7.343141596000001
ACOX3	8.038829052	7.665822094	8.143453322	8.01196429	8.638964735	7.981864487999999	8.484909195499998	8.0566748235	7.829749166999999	7.85670083	8.630386801499998	8.1727560045	8.666436753	8.586429732	8.216825379	7.846558729000001	8.069564012	8.730839274000001	8.117219411499999	8.334849882	8.216876362	7.829554186999999	8.3069042415	8.179302252500001	8.546797941000001	7.995932568500001
ACOXL	4.8689735139999994	4.721148543	4.771779942	4.848284247	4.952811841	4.782563519	4.8686699319999995	4.73727016	4.765697395	4.778293308	4.974641917	4.714651452	4.699786186	4.784144508	4.857780743	4.747904112	4.820883627	4.782756638	4.77148441	4.7832238810000005	4.796733586	4.803779383	4.810821259	4.790038863	5.048733599	4.696808075
ACP1	8.831866623	9.950274939	9.461911814	10.06988815	8.977672939	10.6542174	8.843745228	10.07209936	9.573372598999999	10.05081455	9.230268434	10.18546111	9.245275933	10.03731433	9.040507157	10.44428398	9.97313692	9.047681856	8.863363391	10.1814408	9.140235816	10.52906471	9.813133425	9.853017155	9.165300749	9.818821628
ACP2	8.945205325	8.252480195	9.005861162999999	8.473529586	8.623787714	8.780956932999999	9.198463013	8.46736022	8.945844804	8.813900357	9.273223596000001	8.65350398	8.839276186000001	8.431403826	9.455668234	9.040467965	8.539391256	9.556237141	9.04977334	8.593965306	9.068944306	8.358534725	9.056345311	8.862683175	9.381615069	8.786344649
ACP5	8.422913757	8.628888599	8.551575142	7.761947622	9.108565197	8.777647034	8.759594527	9.205965557	9.260295747999999	9.706910396	8.60746966	8.740754766	9.244558925	8.601811619	8.732186138	8.131472823	8.950476346	8.798870028	8.143729914	8.621701818	9.292391459	8.758838179	8.78379913	9.255751031	8.962545639	8.765086672999999
ACP6	8.961888321	9.305969812	8.467441497000001	9.001775229	9.507945821	10.09214537	9.269799368	9.464252859	8.795186016	9.345075152	9.293379817	9.76500424	8.909467401	9.342008369	8.74456065	10.44001511	9.373168703	8.722750013999999	8.293074667	9.397664121	8.973760863999999	9.413958789	9.281947856	9.505917235	8.929560165	9.801861865
ACPP	5.330035521	5.462439221	5.283234848	5.5389827039999995	5.528457311	5.3885779110000005	5.403361081	5.3977391589999995	5.549230004	5.2368536510000006	5.594202042999999	5.075336645	5.419942135	5.957647242999999	5.349064032	5.910852964	5.300513331	5.408881092000001	5.488614224	5.361266715	5.2001867719999995	5.293814042	5.813193453999999	5.724265858	5.2070915	5.445353536
ACR	7.489283916000001	7.7440744310000005	7.380058946	7.977326517000001	7.5108264270000005	7.348547357999999	7.2668818470000005	7.617678912000001	7.229096975	7.339371677000001	7.4583589329999995	7.281152264	7.427862205	7.358156332999999	7.845265596	7.308436142000001	7.552743792	7.990379111	7.8340592639999995	7.601263645	7.283236033	7.346983777999999	7.34361203	7.514845385	7.4417459589999995	7.562870352000001
ACRV1	6.4463195225	6.52084971	6.191223522	6.4053357495	6.575966264	6.4141076005	6.4304030145	6.574366122500001	6.2774564250000005	6.396135159	6.4613808425000006	6.436872793499999	6.709762273500001	6.4652745750000005	6.472360866	6.4902121815	6.4460828055	6.5144190134999995	6.4565963449999995	6.318778225999999	6.588397066000001	6.3568352525	6.695675141500001	6.808353164500001	6.4146033975000005	6.355024323
ACSBG1	5.878548228	5.9575589205	5.8464423320000005	5.9358586665	6.0024145335	5.8889015515	5.8254309055	5.9173731545	5.886395111000001	5.8545962275	5.7460953974999995	5.656504890999999	6.001462845000001	5.798390083999999	5.995479785499999	5.922423373500001	5.7657598475	6.1972525845	6.008715476	5.9208275795	5.8465501405	5.8614164429999995	5.9226820015	5.918023215	5.955228766499999	5.768995266499999
ACSBG2	7.200307236	7.653911586	6.873766812	7.236144622	7.383132712999999	7.379892534	6.942354299	7.258541786	7.017732446	7.500158292	7.018523254	6.972590284	7.339518686	7.3188116910000005	7.140345972	6.769654801000001	7.064837474	7.334978682999999	6.96729159	7.010807347	7.047374958	7.171101707	7.060888031	7.201724584	7.079817157999999	7.164181354
ACSF2	9.59812489	8.856496797	9.448230724	8.963872113999999	9.713250997000001	8.474119137999999	10.20396664	9.257538035	9.104924564	7.961339837000001	10.37256948	9.083490091	9.572791314	8.62170413	9.662536463	7.873099152999999	9.302807113	10.31973248	9.889820022	9.356113353	9.88535987	8.029407763	9.532175345	8.522734654	10.21687719	8.505732695
ACSL1	7.601190166999999	7.267340824	7.2577395215	6.398009997000001	6.649345568499999	7.362384886000001	7.576461764	7.0628683395	7.3548541545	7.1557890265	7.798519950999999	6.861068525	6.6781633925	7.351542116000001	6.8487322545	9.1504042445	7.436243441499999	7.085829024500001	6.987052466500001	8.2576726755	6.4664308219999995	7.5744286794999995	7.3135460365	7.617776856499999	7.235594591	7.664614761499999
ACSL3	8.079464337000001	8.911471636	8.215423026	9.278831557	8.440026604	8.69510673	8.869211746	8.815251019	8.774254584	8.673674816	8.842530837	9.204686662	8.344467496	9.196704087	7.850606995	9.526845078	8.538603578	7.883854102999999	7.937331754	9.033256175	8.548891181	9.360079067000001	9.266323584	9.484808346	8.816640017000001	8.48036279
ACSL4	4.431085474	4.689303281	4.504591155	4.615066233	4.549080118	4.740195915	4.738918748	5.093436551	4.434089907	4.630556195	4.66290047	4.856267998	4.659043231	6.153229595	4.409420376	5.628449858	4.767676871	4.510716286	4.416398303	5.131500373	4.538554766	5.140457416	4.9061174560000005	5.154588512	4.377237001	4.742856961
ACSL5	10.90485844	11.01298994	11.15536601	10.18104186	11.02748868	10.46960553	11.57523615	11.37255506	11.00921616	10.66638018	11.53655565	11.00212187	11.16173192	10.78438974	10.80611861	8.983966232	11.45909754	11.00788154	10.88022963	11.29354892	11.38053059	10.50358065	11.23704833	10.98358828	11.24154618	10.85297682
ACSL6	5.8208366410000005	6.124291109	5.297218818999999	6.234106971	5.540702705	5.688736443	5.076349478	5.968462862999999	5.566196631	5.474017664	5.501229873	5.61813261	5.623966973	5.810461387	5.696990256	5.438784469	6.149796226	5.694557856	5.635940016	5.842849396	5.326756053	5.688081725	5.525256562999999	5.627741232999999	5.665007226	5.481104397999999
ACSM1	6.597765731	6.532382455	6.373882939	6.394109189	6.484655261	6.347688362	6.231809885	6.365868846000001	6.4264506710000004	6.328287609	6.51502524	6.313427152999999	6.345316155	6.322885317999999	6.57352857	6.050374102999999	6.379548504	6.918011586	6.438950526	6.274346304	6.397484604	6.210008714	6.003990622000001	6.147519442	6.776009681000001	6.4395872679999995
ACSM2A /// ACSM2B	6.746161767	6.837044495	6.7680496	7.204304025	7.225336534	7.105346191000001	6.403641375	6.555536544	6.496495277999999	6.564042567	6.649497395	6.481006778999999	7.125083528999999	6.969699332	6.88797528	6.549800681000001	6.651871001	7.232585501	6.910408599999999	6.752299665	7.066147601	6.50841205	6.62367955	6.533835829	6.807470427999999	6.6967289679999995
ACSM3	7.345598805	7.6278884235	8.323598776	7.4696142715	7.7716469375	6.847323025	7.6435896665000005	7.5800465585	8.3814159485	6.8050423615	8.384860638	7.4995273205	7.5353107815	7.6012653015	7.6746373640000005	8.541463621	7.172316889999999	7.3707229805	7.4755379575	6.8343291960000006	8.007869673	6.9498369449999995	8.546896998	8.540677981	7.867015714000001	8.082752242
ACSM5	7.2353517830000005	6.906552284	7.083521767500001	6.9668229825	6.9036760495	6.7915960065	6.667104893	6.760762216	6.8413560735	6.7851617685	6.720311175	6.557987767	6.8726793855	6.641548839	7.1726277935	6.660530539	6.7590627004999995	7.1872974325	7.226525667500001	6.7522722525	6.831550758000001	6.5715231425	6.663702456999999	6.7620706550000005	6.934146297	6.705011596
ACSS3	6.517546418999999	6.506317891	6.237489061000001	6.393586644	6.413614805	6.3086253910000005	5.947854467999999	6.279724747	6.484030238	6.218189045	6.112780044	6.260053257	6.4230833	6.423598086	6.427250655	6.110251544	6.07956873	6.404275771	6.417387412999999	6.201875021	6.133816878999999	6.186110018	6.38566608	6.628887063	6.181539777999999	6.229820341
ACTA1	7.605768655	7.252237537999999	6.995299451	7.093547567000001	7.23547625	6.983203256	6.993894279	7.183934896	7.253340942	7.163481862	7.097203789	7.040370604	7.334857142000001	7.157738843	7.170437187999999	7.131071813999999	7.154562946	7.218647903	7.355035754	7.0882416489999995	7.225875072999999	7.210032965	7.044517481000001	7.132654304	7.412881467	7.140466244
ACTA2	9.403643675	9.016102531000001	8.9776336055	7.9815324355	8.6562381545	8.233154764	9.116286111	8.5972602275	8.9512796455	8.991753933999998	8.5761552855	8.464477213	8.4589037525	7.9178659785	8.925972319	8.300110921000002	7.6892905015	7.9219800255	9.100585453	7.848464460500001	8.547998473	8.529769555	8.553654294	8.3747566465	8.9339649305	8.8022686705
ACTB	14.22750404	13.97246638	14.26026821	14.17378693	13.51576997	13.61704175	13.69474162	13.87829886	14.14049004	14.227165	13.66005147	13.87258059	13.65055916	13.73015855	14.26322356	14.22795415	13.94508735	14.14604956	14.1864562	13.81249521	14.09066974	14.29355196	14.046273000000001	13.806085699999999	14.22008487	13.93205901
ACTB /// ACTG1	14.027580624999999	13.935575725	13.65088342	13.891481275	13.81057195	13.77456651	13.885649225	13.78543974	14.00937539	13.86267553	13.89844031	13.9615689	13.846544375	13.822281735	13.792265205	14.097308725	13.880063365	13.844575084999999	13.762023	13.769802949999999	13.97226226	13.76594049	13.88266777	13.933656175	13.99648844	13.828546025
ACTBP9 /// ACTBP9	9.323986439	9.300054642000001	9.032195554	9.055216618	8.456233869	8.872970555	8.432887855	9.122972952000001	9.159584811	9.585178532999999	8.620854976	8.947979601	8.647528293999999	8.668702403	8.869426819	8.99289742	8.746181352999999	8.868219456	8.833077835	8.822094348	9.033085195	9.439297013	9.461261042	9.405984587999999	9.242577911	8.989731734
ACTC1	8.842296755	8.387841189	8.306358005	8.340286500000001	8.369144269	8.328659483	8.636086369	8.398381929	8.385000044	8.374233758999999	8.292636283	8.372200293999999	8.38633614	8.363605204	8.413069924	8.78752918	8.198691604	8.406200358	9.373429082000001	8.147113736	8.20944248	8.331251947	8.297088481	8.374434711000001	8.43356506	8.363838677999999
ACTG1P4 /// AMY1A /// AMY1B /// AMY1C /// AMY2A /// AMY2B	5.7232418670000005	5.324836723	5.9475539479999995	4.79192461	5.66110948	5.152916391000001	5.750387984	5.132426698	5.209880074	5.250871878	6.692206035	5.274835412	5.740570443999999	5.059290387	5.318478546000001	4.9723916269999995	4.855655165	5.432644271	5.440247332	4.95540378	5.260106091	5.096172438	5.573972407	5.433402879	5.457375839	5.42045237
ACTG2	13.574016199999999	10.10242561	12.95257459	8.648130955	9.472106062	8.588997901	12.44310183	9.675348015	10.57188743	9.900861755	9.250512645	9.47052823	8.561718725	7.9470054160000005	12.02085797	9.510905337	8.120549107999999	8.419851601	13.36536008	8.620351169	9.887079559	9.269157751	9.163629385	8.442293281	12.66167097	11.07508928
ACTL6A	6.7185612070000005	7.4827414679999995	6.687565218	7.32464206	6.591872819	7.676609964	6.891850622000001	7.628403681	6.879488379	7.544511148	7.017457287999999	7.8480700379999995	6.836679983	7.951921755	6.227666966	7.214189403	6.791242421000001	5.974315787999999	6.209990518	7.116498445	6.59218564	7.896702904	7.565411751	7.8732742579999995	6.4087447939999995	7.158343919
ACTL6B	7.186771775	7.0429803275000005	6.938397775	7.149981044	7.105366398500001	6.984993422	6.850004302	6.946695334499999	6.904551111	6.8729322365000005	7.0318636815	6.75849957	7.0621678889999995	6.98028532	7.1418526745	6.893497963	7.002464422499999	7.192274866	7.157512775	6.833121753	7.131757592	6.9422718865	6.6909350705	6.854849028	7.055674997	6.9877485010000004
ACTL7A	6.871914847	7.192316197999999	6.881815484	7.19455319	7.009610072	6.800148739	6.600393798	6.873099244	6.999155895	6.883167095	6.622365942	6.638758279	6.678712568	6.888530069	7.113053772000001	6.804137379	7.068633189	7.1974004339999995	6.941559647999999	7.019701348	6.676198972999999	6.503055892000001	6.896651449	6.8816719729999996	6.885610265	6.866276678999999
ACTL7B	6.829131157000001	6.963612542999999	6.768020694	6.812928551000001	6.84706611	6.980098696000001	6.472365948999999	6.8678271120000005	6.934571645	6.900493677999999	6.908849857000001	6.744129568	7.090142229	6.814513678	7.065343295	6.745362033999999	6.866387777999999	7.250022754	6.821218641000001	6.846070237	6.7431372960000004	6.900410308	6.613604168999999	6.750815407	7.031017635	6.995401307000001
ACTL8	8.390842626	8.481089374	8.37913772	8.594161231000001	8.303730932999999	8.966007266	8.140918172000001	8.386829053	8.362976139	8.476121901	8.356251752999999	8.073246741	8.411052116	8.676795659	8.551226361	8.114006341	8.617776858	8.676812201	8.815622798	8.351953022	8.448454638	8.342667071000001	8.891081638	8.820217616	8.237956869	8.302812957999999
ACTN1	11.20864358	10.61388534	10.65774604	10.42980522	9.25907242	10.97708686	9.980413712	10.09937313	9.938210667	10.86418734	9.281242636	10.24596557	9.549976423	10.03776132	10.01752477	11.12838501	9.680639413	8.642908888	10.45904778	10.09263176	9.570473132	10.66738861	10.02894584	10.06917189	10.36341147	10.86815922
ACTN2	6.6248007685	6.579124291499999	6.3493039015	6.5201986965000005	6.7192639945	6.5870164025	6.292874922	6.434884434	6.4107521915	6.372015005	6.3706817545	6.2829315155	6.5862763740000005	6.422694205	6.559878491	6.2431733295	6.4425686915	6.341941869	6.5078079440000005	6.425514126	6.450281334	6.364613971	6.4842933215	6.556067842000001	6.510425943	6.4068502395
ACTN3	6.747509783	6.768858767	6.22275723	6.574248575	6.684203182999999	6.731114085	6.563391327000001	6.584271659	6.4445694410000005	6.637247541	6.59533138	6.593079699	6.633534816	6.705014077	6.4326885229999995	6.535311461	6.423364285	6.678616097000001	6.746282507	6.404750618	6.6880167	6.680375724	6.471206147999999	6.527510754	6.758855381	6.47987151
ACTN4	11.42956226	11.40926661	11.4959394	11.50749758	11.36299638	11.75895052	11.47009349	11.84014726	11.62764441	11.61850164	11.59073152	11.860295800000001	11.20920425	11.3097256	11.41215967	11.5096945	11.52703542	11.61263784	11.41990711	11.38286897	11.74178006	11.80875075	11.43840204	11.11613204	11.60524085	11.57100711
ACTR10	9.980511278	9.735289438999999	10.16094947	10.06832157	10.13808408	10.07256263	10.51798614	9.735289438999999	10.18409596	9.815712941000001	10.57417405	10.16386718	10.64143939	10.55260706	9.908783544	10.38111457	9.302163505	9.792900668	10.00982652	10.06094608	10.23925589	9.768120491	10.41068107	9.867698284	10.53553133	10.17485852
ACTR1A	9.5829790645	9.420974374	9.749099972	9.058889542	9.255688315	9.2706446475	9.4161522235	9.319365771	9.481596384	9.621296634	9.417817642500001	9.2273538505	9.230514762	9.501382635999999	9.7035684475	9.641302477	9.334444181	9.847035969	9.7296086335	9.3151704465	9.620920791	9.3753912425	9.357381241	9.043135795000001	9.628249211	9.1978684595
ACTR1B	9.73367658	9.469940771000001	9.896503315	9.706425315	9.495615372	9.4943937	9.643519077999999	9.499261133	9.828595379	9.883229806000001	9.977538665	9.714368038	9.87110492	9.712697026	9.723470694	9.712570544	9.483458491	9.869695736	9.796635028999999	9.633957211	9.675943847000001	10.084076099999999	9.837432304	9.61890551	9.953659167	9.879797663
ACTR2	9.371218942999999	9.937066809	9.671809274	9.994909832000001	9.073404397000001	9.569596325	9.486710938	9.747414102999999	10.18618094	10.24478875	9.359655833	9.857474217	8.77819693	9.610988421	9.602195818	9.557068305	9.400490031	10.02444481	9.371897312	9.096192847000001	10.17357508	10.69713527	10.30994924	10.04292934	10.05564772	9.538678104
ACTR3	10.2297454	10.1710569	10.10854801	10.46599774	9.365265742	10.33881336	10.50474213	10.74017865	10.69020235	10.56815675	10.45903315	10.84036024	10.79755603	11.17477933	10.50567792	10.72833722	10.4474257	9.999289439	10.05222422	10.00027603	10.50763703	11.12644396	11.08617548	10.80539703	10.69614039	10.501653
ACTR3B	5.639829644	6.307773618	6.027593082999999	6.488562621	6.23118059	7.045334721000001	6.22491831	7.115434597999999	5.955053254	6.0770505020000005	5.8617717979999995	7.438423557	5.809197641	7.263124982999999	5.948320371	6.5325100879999995	6.540060286	5.983461811000001	5.917109741	7.095965284	5.729737499	6.606058871	6.343978057999999	6.731683802	6.008000394	5.954934477
ACTR3P2 /// ACTR3P2	4.809706193	4.862018326	4.772490436	4.949626844	4.788521493	4.789254799	4.771834342	4.696027187	4.7380781260000004	4.747317183	4.8749082	4.663189234	4.738075757	4.82557763	4.800987571	4.825091694	4.775819355	4.82560297	4.917513906	4.72018807	4.579499942	4.794077185	4.875698548	5.032146516	4.664528574	4.867254181
ACTR5	7.8232520225	8.5981327065	8.035455170499999	8.6487852255	7.731888676	8.1929084265	7.534467917500001	8.5703286345	7.802762359	8.311564782	7.7255993575	9.2513347225	7.8595164319999995	8.23094226	7.891613855500001	8.228605616	9.2723068775	7.8540479475	7.8020830715	9.480373455999999	7.8195187575	8.7482996575	7.980024735000001	7.8889032645	7.7268141945	8.438663993
ACTR6	5.7830635	6.147973578999999	6.15075666	6.348997586	6.401610079	6.283618009	7.254273444	6.615384756	6.082447001	6.2473963260000005	7.045092317000001	6.560509247000001	6.972397739	7.4260329	5.6870222	6.731909225	6.235836373	6.0202119629999995	5.8340543579999995	6.254760579	6.116377341000001	6.042200208	7.434353815	7.211913267000001	6.371217789	6.567433437
ACTR8	7.343223654	8.08905615	7.479244409	7.4535669879999995	7.325778037999999	7.484640615	7.48823072	7.453726453	7.634474847999999	7.455366993999999	7.5468778379999994	7.5606193479999995	7.335361043	7.38583551	7.465464406000001	7.312715249	7.535858271	7.431677946000001	7.386254623999999	7.546755897000001	7.366509528	7.455964106000001	7.615050213	7.7601814220000005	7.379726096000001	7.244077996000001
ACVR1	7.667725106000001	7.711485138	7.744134794	7.816701322	7.37089034	7.385776347	7.8265750270000005	7.914873165	7.533433102	8.090987368	7.69202429	8.24507964	7.820747184	8.046318406000001	7.599633261	7.8722121220000005	8.008595477	7.471271682999999	7.4468953739999995	7.52218927	7.565994679	8.112147851	7.94070804	7.894293703	7.616478841	8.002718879
ACVR1B	7.6944499615	7.956875826999999	7.616290591	7.631083921	7.459306492	7.4601728524999995	7.1589369640000005	7.397565526	7.561672906	7.597655304	7.287671506500001	7.1447095725	7.3422941875	7.3575229365000006	7.692284543	7.354846543499999	7.472965061	7.8924511189999995	7.5641407869999995	7.4609196595	7.4200312405	7.6069701455	7.634933791	7.763569115000001	7.448153286	7.489388836
ACVR2A	10.07562975	9.633214768	10.03114501	9.436724814	10.01787723	9.638539666	10.31068413	9.596530126000001	9.820270307000001	9.520158483	10.42340041	9.893540168	10.09770897	9.5971466	10.12745049	9.911329318	9.099393394	10.166708900000001	10.19995968	9.780114675	10.19707993	9.59362346	10.0696133	10.13837958	10.42721519	9.563023915
ACVR2B	6.995748299	7.053296334	6.72612068	7.22059373	6.834890024	6.9877924170000005	6.565570046	7.0982061839999995	6.574610526	6.947267557999999	6.718457548	6.761069469	6.543842427	6.87810887	6.995873941	6.624454912000001	6.949628474	6.820171171	7.353554712	6.812419554	6.752851576	6.761055261	7.17956625	7.285791361	6.785780052000001	6.648549865
ACVR2B-AS1	6.619064664	6.971712342000001	6.452381784	6.386361602999999	6.487029956000001	6.619925586	6.432058075	6.3483496839999995	6.663925947	6.451176732	6.491973482000001	6.50365563	6.514337349	6.650114145	6.393312785	6.211788904	6.363426351	6.692500409	6.451400875	6.550379827	6.598684941	6.562356266	6.715249602999999	6.673617274	6.48401698	6.322775281
ACVRL1	7.82311933	7.451388668	7.5448648060000005	7.433902923	7.748588036	7.622486604	7.576183153	7.371814662999999	7.976863515	7.1834549370000005	7.677857594	7.367404783	7.647163024	7.829911696	7.870140077	7.133378917000001	7.312005653	8.161138878	8.407577574	7.499431834	7.894599542000001	7.4038326770000005	7.751288596	7.677372997000001	7.958582715	7.652773348999999
ACYP1	7.2596187489999995	7.531682426000001	7.375902916	7.968502474	7.663964009	8.08820854	7.920734704	7.6299055739999995	7.631561699	7.016973915	7.978840829	8.000154732999999	8.059794036	7.861879429	6.855920895	7.973804058	6.917594855	6.7604278110000005	6.7639191510000005	8.161014965	6.99767174	7.451422739	6.926701135	6.974969428	7.519902039	8.023673545
ACYP2 /// LOC101927144	7.137709031	7.201951969	7.763701285	7.480841849	7.448507575	7.494156444	7.706314627	7.35712222	7.381042071	6.993791417000001	7.751593291	7.427114775	8.031466782	7.74868732	7.231322945	7.484135536	6.914979588	7.274613248	7.583357055	7.354038964	7.614844038999999	7.202042013	7.367705288	7.137443871	7.664858091	7.9492437
ADA	7.560348413	8.012450770500001	7.6756271875	7.409062925500001	7.8631808055	7.6319803205	7.6179933134999995	7.9892287765	7.3563043905	8.4599684975	7.413835602000001	8.521864131000001	8.003715343500001	8.020119774	7.970767383	7.611133973499999	8.630014262	7.679283595999999	7.9565232495	8.4637385875	7.503630736	7.727975255499999	7.5358802014999995	7.7204182795000005	7.7340641995	7.8564108085
ADAM10	6.83899678	7.039871947000001	7.833315439	6.936771826	6.539658836	6.8753276329999995	6.914805661	6.893844727	7.57906072	7.241445569	7.207151957000001	6.911173147	6.611286569	6.096885739	7.145019447	8.797636089	7.044217682999999	7.697837865	7.26315104	7.210827206	7.527657281000001	7.578715895	7.597546017000001	7.827747061	7.349712312	7.093213873
ADAM11	8.477153149	8.562217976	7.844896827	8.1360025	8.382354233	8.358431785	8.032845918	8.357255545	8.177065616	8.29378888	8.31092376	8.032194784	8.470071592	8.42637096	7.95389437	7.623876231000001	8.065936243	8.324667898	7.859399021000001	7.902711902	8.23596336	8.266842378	8.410896589	8.435513162000001	8.413241947000001	8.171051494
ADAM12	6.2320185255	6.330488658	6.233894	6.302345454999999	6.158283416	6.176904193	5.798326617	5.947105807	5.9588738455	7.629773889999999	5.903658926	6.806229972000001	5.9579909099999995	5.937710196499999	6.329636889	6.5161416095	6.179415288	6.4575586775	6.338125526000001	6.367758997499999	6.022261354499999	6.258722268	6.107087922	6.3733002905	5.9881853970000005	6.0224827585
ADAM15	8.183369099999998	8.110032327999999	8.45959119	9.218538406	7.882934881000001	8.207173845	7.694952065	8.230474676	8.67858733	8.322535893	7.937082619	7.916251035	7.814291946	7.7662046810000005	8.647433669	10.18165509	8.629600291000001	8.532986359	8.498895279	8.866804959	8.080061602999999	9.079928042999999	8.100166234	8.349368704	8.105917452	8.355426672
ADAM17	7.587242227000001	7.776362152999999	7.409228951	7.65262353	7.845241125	8.013627398999999	7.827846769	7.761273478	7.665027395	7.388532747	7.799122542	7.851686242	7.99933655	7.639431236	7.46516274	7.669955846000001	7.690761394	7.477268817000001	7.572571137000001	7.603309778	7.861372149	7.815078727	7.569339226	7.474447092999999	7.69614182	7.589050136
ADAM18	5.582710519	5.613333904	5.626059491	5.760044251	5.676067053	5.731817884	5.82777158	5.610312826	5.509279577	5.568469132000001	5.329127135	5.581094005	5.619893686	5.569012673	5.8033197560000005	5.601594567999999	5.768244015	5.742270356000001	5.602630218	5.660320682999999	5.564475068999999	5.546923929	5.696512149	5.614369554	5.715612383	5.39619759
ADAM19	7.817248233	7.592387823	7.5217605044999996	7.47044292	7.8655954805	7.836846975	7.593496223500001	7.624097095	7.3661200805	8.076746536	7.1076260190000005	7.572573422	7.7649105175	7.5819364515	7.735116532999999	7.3519891095	7.7015205474999995	7.5680285365	7.6251893265	7.5525151145	7.2972081395	7.499628531499999	7.3470849105000005	7.738133224	7.325694481500001	7.6523281395
ADAM2	5.004357474	5.028625	4.88824447	4.915005225	5.460446473999999	4.911958007	4.853672754	4.884852266	4.97113705	4.966541392	5.02690874	4.7988086469999995	5.039886375	4.793861048999999	4.928928507	4.812462482	4.884119601	5.0168396180000006	4.94689694	4.893079532	4.857548156	4.980574855	4.812111103	4.894074821	4.931256123	4.904145891000001
ADAM20	7.295943611	7.383549196500001	6.9640527975	7.130984460500001	7.0431955115000004	7.175916015	7.082153417500001	7.121991208000001	7.127306073	7.1752244554999995	7.131532548	7.020808775999999	7.305980018	7.2656992695	7.0511002135	7.0142744115	7.138218108	7.162112921	7.2015421745	7.020870324500001	7.245591585	7.1063552764999995	7.1692322865	7.1175987450000004	7.142231904	6.9810619030000005
ADAM21	6.2176580239999995	6.273772707000001	6.195481893999999	6.338271344	6.5000793329999995	6.588238781	6.171042841	6.2653846	6.233895011	6.416196405	6.10536649	6.075496816	6.357760084	6.399647204	6.118426027999999	6.210079596	6.183713312999999	6.411031685	6.159259396	6.053594766000001	6.028780262000001	6.294196015	6.364360614	6.473674822	6.141847695	6.133088302999999
ADAM22	6.416884694	6.566791412999999	6.477001083	6.4197509295	6.4071747255	6.444163249000001	6.243634913999999	6.368776164	6.3816919415	6.2797975295	6.3317946645	6.6503579550000005	6.3470243085	6.1191864554999995	6.630201231000001	6.434516481999999	6.781999121	6.6366245665	6.4081523415	7.152849139000001	6.227585676	6.169501574	7.016408183499999	7.153320046499999	6.215998320500001	6.3086262600000005
ADAM23	6.966125589000001	6.826763897499999	6.835127069	6.7101384115	6.69788166	6.5184707885	6.783620751999999	6.658364004499999	6.782702173500001	6.638779061	6.757240563000001	6.5336277549999995	6.7941458945	6.6069021185	6.6965753055	6.378490042999999	6.449300422	6.5592693835	6.828381901	6.976938880999999	6.554124175	6.440604392999999	6.666270982	6.874007465	6.6804899505	6.564090231
ADAM28	7.138324446	5.82075344	7.5413726379999995	6.602030801000001	7.423406919	5.615044195	6.980565985	5.576350155	8.40170317	6.076883619	7.864194245	5.9542091720000005	8.026336856	6.538080066	7.28761504	6.343294977999999	5.729277776	7.151677956	6.7228752929999995	5.877824982999999	8.283113364	6.016049827000001	7.908539923999999	7.130684695	7.201962432	6.855406117999999
ADAM29 /// LOC101928551	7.090984071	6.869557966	6.697905306	6.79680859	6.843290898999999	6.855921301	6.486481444	6.844734495	6.547801042000001	6.736059847000001	6.773238662000001	6.730563719	6.767413328	6.656335525	6.924095352	6.513729562999999	7.00744451	7.054173173	7.094466017	6.894757113	6.65212026	6.593300364	6.716411944	6.838164195	6.779400858	6.900449762
ADAM30	8.096407076	8.052992052999999	7.763701285	7.766340351	8.115128783	7.7724754229999995	7.728071484	7.696314775	7.701507216	7.771440755	7.714696555	7.786878407000001	8.084185787000001	7.760687074	8.19489429	7.752963805	7.8046992	8.404584214	8.283409691000001	7.787027263	8.065554246	7.992828772999999	7.758134774	8.192883775	8.046337343	7.888843833999999
ADAM3A	4.816150332	4.811925295	4.835096453999999	4.889586669	4.939540255	4.724963719	4.634254098	4.758127274	4.610045845	4.759566109	4.697191111	4.813242901000001	4.729333909	4.7100779	4.9882920969999995	4.793057837	4.812567124	4.749774245	5.022586034	4.892548614	4.9007507519999995	4.700190973	4.624574126000001	4.674971543	4.712930473	4.859486817
ADAM3B /// ADAM3B	4.869259049	4.704103622	4.802949733999999	4.801408144	4.686737933	4.562965718	4.679165422	4.501118839	4.618232379	4.47358475	4.5022811560000005	4.709995917	4.654136394	4.56291591	5.042739267	4.574682163	4.864372212	5.056826064	4.9448444810000005	4.8513496410000005	4.682682935	4.60646181	4.460345064	4.485097081	4.703453972	4.801784735
ADAM5	6.664649494	6.647330449	6.3634190045	6.82764242	6.4557303935	6.404544605	6.2689876065	6.5543229015	6.328054892499999	6.3476219270000005	6.4247384295	6.2597857894999995	6.540412135	6.424440453	6.5580067715000006	6.1631419435	6.4625990975	6.758710155999999	6.620465739	6.347116549	6.4074140965	6.1631448545	6.4147532775	6.384349392999999	6.430956439	6.260344842
ADAM7	5.6594298135	5.5332168475	5.392163112	5.47249289	5.462717038999999	5.478802849000001	5.5954809899999995	5.5729296034999996	5.389818571499999	5.424962573	5.609024957499999	5.4764194625	5.5572221729999995	5.6137679955	5.560934636	5.3812500315	5.5874307995	5.5517645545	5.4458221474999995	5.364571391	5.496996004	5.348414899	5.4191442379999994	5.4629557349999995	5.5253442034999996	5.518375117
ADAM8	7.13289048	6.9148136645000005	7.079637092	6.961860724499999	7.3144510835	7.443398901	6.9608072935	7.061267023	7.092621232999999	7.5713883255	6.955971051000001	6.964104552	7.2685515855	7.1189266645	7.1115963025	7.1970622865	7.139256293000001	7.4945851795	7.2367115994999995	6.9863497915	7.265407486000001	7.278884034499999	6.833511271000001	6.9765714205	7.3207364715	7.413703385
ADAM9	8.392747252000001	7.963752811	8.798997465	8.457546931	8.915768542	10.12839544	9.563503591	9.062119131000001	9.117610457	9.481541106	9.498457267000001	10.34201839	9.183613991	9.342614155	8.53116451	10.60663468	9.202916027	7.664316812999999	8.317619577	9.103809449	8.528253592999999	9.933128303	10.05301218	10.41411217	9.156624225	9.389837335
ADAMDEC1	9.208851185	7.783499995	11.47316104	8.470353027	11.83367984	7.513405145	11.332189199999998	8.133811323	12.01547983	8.085625741	10.61942524	8.385238564	11.84892874	8.443594734	11.64404487	6.563602728999999	8.095993542	10.34765903	9.52892069	7.047896418	11.7785546	8.03743653	10.70372164	9.75529907	10.79165679	9.520257682999999
ADAMTS1	10.23781575	8.738510019	10.11336101	8.192382127	9.527660472	8.534922384	8.601045089	8.530320096	9.318485252	8.245625911	9.191389934	8.610988577999999	8.64077275	8.232167433999999	8.868364016000001	8.457115013	8.168777678	8.178157615	9.424960505	8.354011932	9.787258300000001	8.753125967	9.765185792999999	8.234087315	9.547395653999999	8.483890758
ADAMTS12	6.922382034	7.24091941	6.914757055	7.188649446	6.950455451	7.064954822000001	6.636359392	6.522925428	6.954732777	7.06568451	6.65969767	6.378131088	7.01867089	6.996587142999999	6.909765305	6.835645538	6.875260759	7.041913071000001	7.067376382000001	6.879155567000001	6.656085029	6.93170398	6.784683993	7.2936467810000005	6.779738441	6.8163809429999995
ADAMTS13	7.038271237000001	7.27764112	6.955145412999999	6.7496760920000005	6.7429602289999995	7.005314616000001	6.62871967	6.971727709	7.0806678729999994	7.065827128	7.0183806539999996	6.852750499	6.80373663	6.974214037	6.921780862	6.720829404	6.72921276	7.004243459	6.871637344	7.007000487000001	6.669770551	6.91041553	6.626204698	6.952844736	6.739067179	6.446942036
ADAMTS2	6.8808743005	7.124644483	6.9276267735	7.1006211265	6.7698685555	6.941802429499999	6.5076635225	6.736313088499999	6.5675198095	7.8036794165000005	6.606434245	6.904721393999999	6.64342626	6.7824759345	6.85187599	6.8376105225	6.9504534389999995	7.2519545	7.239863101999999	6.8065654265	6.589300207	6.8356553285	6.861470009	7.0400232185	6.563037487500001	6.741285536
ADAMTS20	4.7898601460000005	4.603602237	4.662998999	4.667340574	4.736195699	4.761365963	4.671923134	4.755421028	4.598449298999999	4.639260201	4.798585897	4.565391535	4.715453473	4.829878025	4.750307659	4.758384426	4.8337128730000005	4.831018281	4.79048258	4.638909506	4.690904102	4.722890406	4.894258708	4.769496045	4.664374509	4.69490419
ADAMTS3	5.3569702260000005	5.195001018	4.919420091	5.024456321000001	5.1235813310000005	5.157394032	5.220111402	5.202250356	5.2280756969999995	5.181455004	5.00123272	5.179264773	5.296258707	5.16681911	5.192606209	5.1783744060000005	5.068001421	5.167043675	5.2496843019999995	5.213567456	5.105316971000001	5.301861785	5.143650288	5.167043675	5.15780876	5.100211777
ADAMTS5	6.87600839	7.199808281	7.141960313999999	6.54528778	6.710889894	6.562806456000001	7.8501467289999995	6.866412486000001	6.736405759	7.08415335	6.830927715	6.893911581	6.661376652	6.669140641	6.6414124370000005	7.1118380960000005	6.7606478370000005	6.910279555	6.798388156000001	6.772042762000001	6.686114467	6.572722027999999	6.784031726	6.620588553999999	6.696165486	6.718808759
ADAMTS6	6.228852902000001	6.375843799999999	5.945091951	6.213725282	6.405431993	6.041130312999999	6.3473342960000005	6.115628745	6.098651939	6.391267087999999	6.186439703	6.113143037	6.357872225	6.186508105	6.017776962	6.031058412	6.242496796	6.287456774	6.008685967000001	6.154158294	6.141834337000001	6.209593409	6.020674415	6.2986390420000005	6.0041872629999995	6.123370691
ADAMTS7	8.0861041245	7.961170120499999	7.6598122454999995	7.9704738530000006	8.086688311	7.759918770500001	7.7028621935	7.960139662	7.955847201	7.892813985	7.8513229645	7.6196168985	7.9112640085	7.8948698265	8.0861495195	7.759320052	7.7612890095000004	8.2076960685	8.144781231500001	7.806355546000001	8.196965362	7.778096373	7.0399863685	7.058914164999999	7.9659093599999995	7.846507882999999
ADAMTS8	6.853526863	6.14704801	6.330068883999999	6.0561734635	6.400648951000001	6.0277559415	6.2721852165	6.2524617945	6.219619746999999	6.049953758999999	6.1682745775	5.8659589415	6.2067266455	6.09385181	6.434607068	5.950966546	5.977424897000001	6.4597806405	6.5714899025	6.1566155995	6.221688953	6.1713406345	6.020071805500001	6.0371428625	6.3273022569999995	6.167527489499999
ADAMTS9	7.269231174	6.8787020960000005	6.60467833	6.851515801000001	6.78853313	6.855075696	6.430349402999999	6.584904469	6.312626928999999	6.4611032879999994	6.561511221	6.762344542	6.635620742	6.690023749	6.467591701	6.477347282	6.956026229	6.2880919010000005	6.970681275	6.665602677000001	6.460184186	6.5335071010000005	6.6892547570000005	6.7796233489999995	6.350955055	6.660745532999999
ADAMTSL2	7.128080792	6.964326459	6.914263588	6.866005959	7.14073445	6.889606662	6.828468415	6.903955959	6.751434495	6.774482578	7.251713927999999	6.878995616	7.048259308	6.874930387999999	7.570380211	6.705950702000001	6.8887494579999995	7.341112882000001	7.09521718	7.105976447000001	7.031642236000001	6.971124579	6.04270585	5.8959685529999994	7.189201541	7.131465632
ADAMTSL3	7.103998671	5.490481541	7.657407794	5.612062262	5.654223029	5.009314601	7.105543896	5.4972463970000005	5.969653864	5.418618163	5.414229442999999	5.213870119	5.511717362000001	5.244520432	6.0092952660000005	5.176134255	5.186524748	5.341523972	6.724112017	5.3192172289999995	5.49332341	5.014305878	5.500570436	5.333439889	6.6938604260000005	5.512472708
ADAMTSL4	7.7835516579999995	8.084132433999999	7.622501367000001	7.7644497779999995	7.86039907	7.728685839	7.709686745	7.722218495	7.724262464	7.823066895	7.685524922000001	7.6459787729999995	8.064636715	7.674768884	8.039978476	7.260003465	7.59327097	8.069402175	7.722864802999999	7.660647752999999	7.790171025	7.707307085	7.514589112	7.742478424	7.817183753999999	7.842732565
ADAP1	10.508292394	10.235268052	10.5439554855	10.723448891	10.510875881	11.225065465	10.572245392	10.5362662035	10.317213469999999	10.347795272499999	10.764731745	10.734841107000001	10.58049154	10.783467493500002	10.656970428000001	10.2829909705	10.620999787999999	11.076860205	10.77734351	10.639072535	10.686180625	10.682187875	10.343401611	10.265790235	10.658892855	10.6227362035
ADAP2	8.274603402999999	7.885903841	8.279081691	7.782674796	8.389389026	8.12704044	8.802656045	7.87666843	8.409109611	8.30333301	8.016831561	7.960273504	8.978154471	8.219654094	8.89131328	7.692868012000001	8.181152706	8.559437198	8.146755444	7.57877521	8.484343566	7.642028476	8.18374685	8.494944142000001	8.562593168	8.282367842000001
ADAR	10.2952879	9.825233339	10.350002900000002	10.24698404	10.59919399	10.86221455	10.82048112	10.40348276	10.38280062	10.87209444	10.554106800000001	10.83586033	10.67602116	10.67725715	10.41601073	11.53535756	10.92061609	10.58556951	10.159790300000001	10.68659581	10.50218756	11.13050467	10.73257511	10.93854867	10.67766586	10.9785895
ADARB1	8.3741011	7.593821049	8.178445694	7.378285279	7.549709695	7.730315047	8.704959345	7.486115956	7.394608895	7.350595547999999	7.301298587000001	7.519973332999999	7.5657841	7.617216867000001	7.807844379	7.635218384	7.38510507	7.843542522999999	8.060509782	7.6651941589999995	7.526278979	7.201110153999999	7.403367965	7.582609152000001	7.535492865	7.594785146
ADARB2	6.246014173	6.335672645	6.293212802999999	6.272228909	6.437364145	6.366870773	6.088843148	6.261163900000001	6.218223765	6.006080667999999	6.079647027	6.152480678	6.36119301	6.298455412000001	6.520589021	6.142580845	6.395710707	6.526566868	6.384409681	6.225880856	6.078935089	6.016738851	6.057741236	6.07434883	6.236539238	6.1457882779999995
ADAT1	7.745435789	8.774217019	7.63389554	8.256118211	7.581951479	8.469980413	7.968345869	8.41102908	8.03640779	8.173642939	7.852271189	8.530139992	7.693029662000001	8.522948652	7.932208344	7.769044105	8.54014418	7.959110517999999	7.41848486	7.74768273	7.780681438999999	8.123554684	8.18313426	7.992226013	7.433713238999999	7.605088919
ADCK2	8.275563812	7.901237113	8.3897530685	8.362017696	8.1355706085	8.2915397765	8.336688393	8.3624966795	8.3200009265	8.026006583500001	8.3288946475	8.544367506	8.396471849000001	8.5292695925	8.3952525815	8.3919565435	8.657681843	8.468144866500001	8.208591146500002	8.6019864125	8.387249548	8.098781824	8.394742507	8.4848134165	8.333932564000001	8.175963309
ADCK3	9.900513091	9.441463066	9.830641803999999	9.709566367999999	9.93725814	9.301976172	9.883762744	10.30058557	9.565706579	9.956815659	9.790044972999999	9.739454449	9.471415354	9.404820137	9.707988198999999	10.44291726	10.22766582	9.518646206	9.694093191	9.963946307999999	9.666219175	10.06624509	9.822678725	9.997595266	9.693605834	10.13853867
ADCK4	5.675830312	5.678723222	5.153113232	5.284559444	5.5590181670000005	5.346865463	5.257831536	5.607414286	5.66214014	5.521526367000001	5.60584609	5.36598527	5.476221102	5.693001874	5.430767815	5.144133228	5.40841309	5.452716145	5.254955138	5.283677778	5.502449971	5.62007496	5.507852516	5.400070542999999	5.597177471	5.400209781
ADCY1	7.147327914	7.482731727000001	7.102756379	7.264081769	7.005769602000001	7.043422846	6.7662546279999995	7.190617887999999	6.909005723	6.890450402999999	6.905598562000001	7.189566106	6.97330107	6.93002927	7.086009513	6.883228014	6.863053943	7.347233427999999	6.974007743	7.80696686	6.917858006	6.805877079	6.94099606	7.155183666	7.003327933	6.6306314120000005
ADCY10	6.389808153500001	6.5521140385	6.276542856500001	6.270532224	6.5009172435	6.271838529	6.1273394575	6.3855928145	6.435954475	6.420337411	6.266409718	6.121274208500001	6.431589756000001	6.290387168500001	6.5551861115	6.2033356975	6.4094602875	6.725062623	6.4909133305	6.35509142	6.3113916969999995	6.4800219525	6.207197675	6.3495060045	6.341582408499999	6.339252457
ADCY2	6.928134172999999	7.01237382	7.005587591	7.0086234329999995	6.725959896	6.826017658	6.609587543	6.68065736	6.822561072999999	6.843865701	6.703516507000001	6.474352529	6.753455141	6.70719841	6.795780177	6.48263273	6.630530567	6.727742526	6.919864411	6.654532507000001	6.353097407999999	6.362279503	6.628639627999999	7.068829674	6.626064242000001	6.72146412
ADCY3	8.5249204065	8.869757548499999	8.8468064395	9.193390369	8.4846099785	8.5920485	8.228101788499998	8.9507828295	8.522292966	8.885994761	8.3038093935	9.0602397215	8.498975074	8.8607918985	8.3196911975	8.65792851	9.170795345	8.457908791	8.557684888	9.0757834745	8.538225521000001	9.289815471499999	8.052509084	8.435865141	8.2655995235	8.7327661785
ADCY6	9.622549094	9.492253351	10.01801797	9.638544179	9.340806062	8.986593512	9.384118404	9.232332908	9.852473014	8.923558919	10.17251304	8.818866557	9.368728792999999	9.0174242	9.611245494	9.450568119	9.321978187000001	10.19145714	9.89241017	9.338746397000001	9.845752746	9.477325687	9.546098039	9.591420883	9.717707682999999	9.23769045
ADCY7	5.65145925	5.649365477999999	6.079781143	5.320570162	5.819958682999999	5.629582097999999	5.976650477000001	5.239455795	6.108379222000001	6.302823134	5.8938342189999995	5.554505557000001	6.309405933	5.854605948	5.390717853	5.069554169	5.347172905	5.486677348	5.6089811339999995	4.946142791000001	5.556846208	5.399354643	6.130637935	6.5310574	5.347133689	6.112781252
ADCY8	7.0635185179999995	7.043012287000001	7.071140853999999	6.62934774	7.246391259	7.015589374	7.07901434	7.074084766	6.906174041	6.82327454	6.9922627020000006	6.960107346	7.666838107999999	7.081020255	7.318686092	6.730311397	6.744088142000001	7.4182289489999995	6.985116972999999	6.926434673999999	7.114933906	6.863264824	6.459702987999999	6.341869547999999	7.15627144	6.927471763
ADCY9	7.598534094	7.10655025	8.00390302	7.36182895	7.773708277000001	7.289115995	7.252057447	7.521770557000001	7.791403859	7.351904912	7.5728164179999995	7.211856127000001	7.541875837999999	7.430977252000001	8.253758598	7.787023362	7.572317126000001	8.250000665	8.162178062999999	7.575055347	7.941261793	7.188480547	7.6332404170000006	7.786469284	7.841030288	7.320332732000001
ADCYAP1	6.770687493	7.046489698999999	6.467713538	6.515978105	6.727979271000001	6.719785017	6.199214699	6.482038097999999	6.39912656	6.524992887000001	6.529328885	6.503831292999999	6.507873202000001	6.873290762999999	6.730608125	6.532543119	6.639310377	6.837422687	6.5950120729999995	6.590851147	6.655517633	6.489401701	6.616563871	6.791732016	6.448421732000001	6.6739140820000005
ADCYAP1R1	6.477945204	6.3757215579999995	6.450094756	6.324437447	6.695504553999999	6.563593912999999	6.273222025	6.392961136	6.183463861	6.226536612	6.3182910329999995	6.214594752000001	6.458987127	6.3757888110000005	6.5324267339999995	6.207744178	6.3902114679999995	6.7839331320000005	6.767621701	6.385223383	6.314959402	6.391356331	5.933204454	6.32518897	6.102030778	5.977174035
ADD1	9.293288657	9.216421766	9.724424873	9.830945078	8.9384167	8.413021041	9.600432531000001	8.70954247	9.482091295	9.156550747999999	9.264261262	8.665093002999999	9.090879918999999	8.706988696	9.653041713	9.212370376	9.296756762000001	9.585294721	9.563342249	9.086269038	9.251326751	9.008664607	8.888342421	8.985115327	9.10642249	8.782415397000001
ADD2	7.967663505	7.580754829	7.463336255	7.646361627999999	7.659038874	7.438126274	7.360679627000001	7.460556125	7.399976173	7.477221097999999	7.204125023	7.068723159	7.5250954320000005	7.35969171	7.227706371	7.257099546	7.0729844	7.447786817999999	7.628476674	7.240293782	7.384320662	7.20951015	7.497700076	7.649280292	7.386787132	7.215107496
ADD3	10.763905860000001	11.473797645000001	10.962589855000001	10.616117495	10.237670869999999	9.815684121	10.45098549	11.155299675	11.187936965	10.251394875	10.494787445	10.15253091	10.140464155	10.65647624	10.52291816	10.54423791	11.293952795	10.300273245	10.88863729	10.68617954	10.96923628	11.048273255000002	10.995673715	10.84121881	11.04084007	11.16771748
ADD3-AS1	6.314801557000001	6.5191597109999995	6.3369135624999995	6.406303638	6.250855813	6.188134573499999	6.2379008344999995	6.684459392	6.1812488325	6.2457418685	6.417781511499999	6.068139175	6.2063302825	6.411061897000001	6.5396932215	6.1294379050000005	6.6786290725	6.6051142315	6.3279934255	6.7397286675	6.198206450999999	6.1719778995	6.2525830675	6.229015027	6.2309135829999995	6.389653114
ADGB	4.526166612	4.560207264	4.6787709710000005	4.759611153	4.688347653	4.678116505	4.593405511	4.628627713	4.627522052	4.575840653999999	4.850755686	4.496072586	4.697512983	4.576594352	4.690378974	4.608627682	4.6442575360000005	4.857547858	4.8607380739999995	4.57808662	4.631705129	4.529410738	4.529942457	4.664898283	4.654842154	4.660976233
ADH1A	6.962673552999999	6.627849037000001	6.840557979	6.55662554	6.916661221	6.3345869210000005	6.892780147000001	6.401369742000001	6.681777522000001	6.339627597000001	7.195494967	6.469342642000001	7.357145644	6.708026577999999	6.767006749	6.241941868	6.646493717	6.7948275670000005	6.868878907	6.38615278	7.164200755	6.361220734	6.92182658	6.7578296060000005	6.995946205	6.493445665
ADH1B	7.980924335	6.0988618379999995	8.283064346	5.950329276000001	6.455613697	5.974586532000001	7.887601186	6.056457211000001	8.799722874	6.0100755139999995	6.658432706	5.874867215	6.33539793	5.95701981	6.664883347999999	5.753116775	6.0007855779999995	5.94296428	7.384294455	5.833165442	7.569571589	5.672499375	7.727901076	5.825542183	6.219732437	5.938455244
ADH1C	8.632441308999999	5.900258742	9.349376353	6.166289142	10.11689325	5.4731843289999995	9.883638674	5.533141248	9.52924309	5.151712679	10.17822348	6.147701592000001	10.09472179	5.351010642	9.172907327999999	6.7817239339999995	6.773054974	9.046567032	8.163823761	6.237207259	9.788658124	6.0752077920000005	10.670081800000002	10.08437269	9.786806885	7.972850879
ADH5	9.8552676085	9.4181872305	9.8974175595	9.431176199	9.371588499	9.165505705	9.875822628	9.513699475	9.888237323	9.3727847695	9.9229798435	9.538602909	9.5096690005	9.2680208825	9.282239147	9.344242553499999	9.437165699	8.781575438	9.6901048125	9.4619796535	9.580480384	9.2291348765	10.349118877	10.3088640505	9.721797012	9.226337059999999
ADH6	6.61802278	6.577171804000001	6.7442718205	6.5551981135	7.279271668500001	6.3651694375000005	7.3325623365	6.4645076995	6.8303004525	6.095092297	7.283579468500001	6.038954766	7.0880041115	6.226417326	6.8118180955	6.2493201030000005	6.370725961	7.2084732185	6.4385345285	6.282591568	6.826769177	6.356687552	7.1538888730000005	7.113676315499999	6.7709443490000005	6.1854263265
ADH7	6.2922555220000005	6.444710057999999	6.112715512	6.236504185	6.634088579	6.44302142	6.202565527000001	6.111211524	6.425510485	6.121699702000001	6.229725374	5.966489216	6.0765979329999995	6.177295663	6.244942699	6.013427039	6.1593247579999995	6.172214495	6.243506986	6.10114888	6.298281731	6.10741712	6.003459927000001	6.15026665	6.14312691	6.034043629
ADI1	9.896493761	9.582378967	9.909503606	9.768584292	10.18631256	9.292592921	10.57199326	10.13238256	10.12574321	9.903237072000001	10.86178337	10.16243838	9.642305623	9.943462771	9.225178482999999	9.979855926	9.45968005	9.115241075	9.954912474	9.321658476	9.987068907000001	10.57003393	10.03707017	10.21839978	10.04337946	10.27538874
ADIPOQ	6.665756579	5.907209694	6.275636649	5.740513074	5.998306522999999	5.935919661000001	6.2700721779999995	6.01629111	6.4404303270000005	5.865653983	5.854559126	5.791946664	6.254096689	5.898616272000001	6.337006556	5.711805901	5.82484109	6.5814195689999995	6.538228358	5.745715693999999	6.10823536	5.659926531	6.213411501	6.113524178	6.055207669	5.973905837999999
ADIPOR1	9.283421473999999	9.213190598999999	9.39991551	9.471941781	9.473682379	9.549444135	9.381262363	9.893158123	9.641930677000001	9.709441112999999	9.735035082000001	9.513066313	9.613990885	9.874287857	9.570121301	10.89341091	9.562232726	9.535401987	9.535237077	9.507741301	9.712406129	9.969493919	9.860591023	9.778417747	9.75834689	10.07027509
ADIPOR2	10.55563208	10.70772714	10.52066153	10.29172909	10.72242837	10.3988235	11.07836214	10.38649118	10.58975694	10.20949388	11.21613466	10.19213023	10.65903328	11.30942104	10.5657094	10.44084784	10.53549431	10.99458133	10.77606041	10.37605955	10.809349800000001	10.59313316	10.67201876	10.39714506	11.01208752	10.6084934
ADIRF	9.060874154	8.593012209	9.60221279	7.370672534	9.955966076000001	10.27279941	9.875554428	9.377515461	9.130409021	8.18028764	10.03169905	9.365546557	10.1787848	9.901735651000001	9.471017824	9.901652598	8.911592136	9.984814881	9.328495135	9.74264984	9.993313204	8.526404746	9.76371015	8.445414186	10.35395134	10.4701175
ADK	6.288108922999999	6.9759137425	6.447359070999999	6.809666722	6.459370312	7.6983874275	6.406988334999999	7.2102599535	6.6193088840000005	7.130408886	6.4569618435	7.285585253999999	6.4594685825	6.9503189065	6.209856999	7.319322483	7.123740485	5.8386049	6.379292604	7.42524917	6.2499718535	7.1312343545	7.1905268934999995	7.245591941999999	6.13100073	6.864101762
ADM	9.061380023	8.635918939	9.080498837999999	8.849476419	9.066082045	10.34013214	10.17460538	7.944631028	8.916480326	9.089263552	9.11248741	8.351339442	8.289468816	8.927514759	9.134688292	9.278311207	8.27109332	8.479920197	9.194824582999999	8.687998524	8.732231402	8.424613432000001	8.789667969	8.424313455	8.989905981	9.613296534
ADM2	8.755662545	8.926281137	8.866431091	8.861917132	8.782695484	8.67976494	8.532571463	8.642212152	8.833396804	8.829967203999999	8.554145636	8.267864881	8.754057658999999	8.724078812	9.077475978999999	8.743730849	8.750638797	9.247185823999999	8.751866476	8.794668463999999	8.964315617	8.707807832	8.332474106	8.303323165	8.770522038	8.692299066
ADNP	8.193541495	9.63688441	8.567933045	9.620081869	8.06457337	9.219549051	8.868263665	10.27921637	8.723511976000001	9.235864701	8.701574552	10.68279812	8.820373831	9.781789697	8.177311295	8.963250793	9.734984851	8.039341173	7.860166852000001	9.874538357	8.452856295	9.754972113	9.580196286	9.817019145	8.313740406	9.70641473
ADNP2	9.0041255585	8.7790268355	8.996955044	8.7764025175	9.0739927855	9.767679686000001	8.819143259499999	8.722734951	8.983721936999999	9.274720342	8.965556099499999	8.969821965000001	8.945475630499999	8.477417857999999	9.0218606115	9.716887183999999	8.912832419	8.999454895	9.018219559	9.0796293135	9.0755026725	8.98338579	9.0339430065	9.222114033	8.986371111	8.880536178
ADO	7.2700981334999994	8.214746576	7.6952789535	7.562792692	7.728724638999999	8.0603000375	7.8394979255	8.2769174415	7.6830814005	8.4341459455	7.4371913365	8.093388041499999	7.7557254485	8.066381853500001	7.465482848500001	8.3077965445	8.169824747	7.1900816875	7.3654373985	8.382140572499999	7.365064397	7.6989433415	8.142064838500001	8.2191940045	7.540096298	8.132867849
ADORA1	7.3258022894999995	7.4175850315	7.1091862594999995	7.176119010500001	7.264055994	7.191635960500001	7.020563311	7.18743629	7.299663881500001	7.3066638545	7.4633394189999995	7.119560099499999	7.342629533499999	7.1797358854999995	7.232358549000001	6.791724609999999	6.849715661	7.5450674815	7.425648668999999	7.0694774365	7.3274355625	7.178745394	6.949703245	6.9950144855000005	7.106820131499999	7.087318775
ADORA2A /// SPECC1L-ADORA2A	6.627500414	6.6172386020000005	6.661255572999999	6.356011304	7.045293486	6.504608834	6.676829315	6.583979882	6.553040811	6.407190037	6.486104001	6.300023017999999	6.928519861	6.451699202	6.779535321	6.408023332000001	6.578473731	6.870521763999999	6.753793462000001	6.392485693999999	6.5680723	6.405312745	6.600830222000001	6.428380821	6.5532943910000006	6.245356225
ADORA2B	8.680159284	8.090964269	8.59454885	8.737661831	9.107404612	9.528046612	8.912375917	8.458687291	8.130408605	8.831489673	10.08667821	8.768526182	9.228096455	8.879395475	10.17687282	9.294236187000001	8.026597016	9.848113498	8.429300114	7.563656523	9.948161962	9.221749438	9.699017912	8.945472308	10.01057048	9.286374771
ADORA3	7.943574562	7.974961145	7.7921877539999995	7.43310063	7.952447443	7.635633903	7.535478771	7.701694655	7.991830425	7.530966811	7.480897747999999	7.172273514	7.999249001	7.3257496810000005	7.96396124	7.01279782	7.553738006000001	8.022838607	8.077369559	7.574938792999999	7.973372106	7.422558939	7.992560935	8.005994523	7.7128000210000005	7.541022486
ADPGK	9.405433002	9.452985089	9.557258024	9.065777586	9.497404854	9.839728412000001	9.367287666000001	9.373515366	9.375855769	9.605737245	9.484618815	9.803885286	9.617561963	9.082331801	9.45752218	9.9174855	9.704699972	9.428817855	9.360097501	9.838274055	9.191710552	9.596265306	9.770517879	9.926055896	9.236091892000001	9.634551885
ADPRH	6.969606849	7.303041878999999	6.689719318	6.726542744	6.995651849	6.722434286	6.450151141	7.0551381179999995	6.978259775	6.908432219	7.001771173	6.678864189	6.689412366	6.995361547999999	7.264956255	6.791173419	6.834273915	6.840018466	6.825584843	6.7936322360000005	6.8551633370000005	6.718629846	6.709601458	6.841888609	6.928667796	6.700436991
ADPRM	7.733981028	7.731627465	8.075089457999999	7.4708747	7.610275265	7.558398824	7.320795636000001	7.442303506	7.922759323999999	7.874636327999999	7.782219901	7.51716192	7.888382561	7.512865939	8.042735354	7.955008475	7.241968591	7.680781942	7.754042301	7.652983565	7.852799384	7.496334215	7.9769922410000005	7.871390578	7.904976227000001	7.863229205
ADRA1A	5.393242337	5.4018042585	5.2318013125	5.3580135030000005	5.516827943	5.3645755775	5.2078496865	5.3568249315	5.2153123945	5.202568939	5.267057478	5.1543678145000005	5.4004335445	5.247834043999999	5.390693060499999	5.229198446	5.331331566999999	5.5104027875	5.316151715	5.405784417	5.321985321	5.195138947	5.2755815375	5.2546189975	5.2796316359999995	5.143898024
ADRA1B	5.170709595	5.01792532	5.189370813	5.310540298	5.0176247510000005	5.031055037	4.908712102	5.022608754	5.0014269119999994	4.796516506000001	4.855986606	4.869747169	5.04025061	5.026751636	5.251348115	4.948378865	5.178595006	5.426787999	5.090082412	5.062142983	4.9723630089999995	5.058268466	4.856806372	4.909273000000001	5.030329368	4.830880085
ADRA1D	5.891199501499999	5.9377817595	5.681159933	5.5313562355000006	5.770525184	5.788788948	5.4261510035	5.7873601965	5.7069604190000005	5.623273822000001	5.6522800715	5.5132502125	5.804110631	5.8101549725	5.9803730185	5.685122085	5.788681460499999	6.169004137	5.8241167435	5.758443848000001	5.887843145	5.624655883000001	5.564013771499999	5.5693608115	5.821997746000001	5.682374104499999
ADRA2A	8.5376279	7.838925516000001	7.768621701	6.90807748	9.221687405	8.396673737	8.359202881	7.251392663	7.934360346	7.530345388	9.732590802	7.676165635	9.773228337	7.906533799	8.841297764	6.86063178	7.53493229	10.05817804	7.4422476170000005	8.49173548	9.40331342	7.948990666	9.893377878999999	9.044169306	9.92643916	8.038107624
ADRA2B	7.20099692	7.5970756989999995	6.913422247000001	7.051391776	7.0800684039999995	6.998477543	6.961281815	7.2355391970000005	6.98559373	6.888795472000001	6.994180901	6.768476002000001	7.297554886	7.324613477000001	7.103999415	6.8860704639999994	7.089272341	7.503412602	7.194209871	6.842258941	7.110851091000001	6.850283846	6.655767767	6.592683394	7.252650292	6.875112923
ADRA2C	8.467944714	8.261432512999999	8.213026567	8.358477256	8.459721539	8.786168692999999	8.283741782	8.291530224	8.369023927999999	8.113171689	8.339145313	8.152182489	8.347775291	8.410110462999999	8.480198654	8.326274087	8.33209968	8.760148832	8.468584193	8.605172863	8.636344374	8.632589052	7.873533865	8.068672328	8.568703246	8.416587756
ADRB1	5.994908207999999	5.665323642000001	5.914093941	5.722971694	5.913016269	5.509876821000001	5.519108972000001	5.719723491	5.79237823	5.540316506	5.715296346000001	5.698109667000001	5.835760617999999	5.798776059	5.9499741760000004	5.7697473210000005	5.642191092000001	6.3036630879999995	5.727029276000001	5.8234257760000006	5.798827136	5.506390049	5.612373995	5.542346509	5.81942886	5.729250146
ADRB2	6.937166293	6.865764769	7.134805944	6.537933812	7.5491193039999995	7.289808166	7.523323046000001	6.683438942	7.083958793	6.8332245810000005	6.951577938	6.704450082999999	7.7086107639999994	6.871520466000001	7.189040792	6.4215504160000005	6.465528356	6.973360134	6.677970199	6.652220767	7.141039532000001	6.303868625	7.623385782000001	7.720201459	6.998462837999999	6.913384918999999
ADRB3	8.257669424	8.3070106425	8.071520346	8.0775739335	8.212943913499998	8.126682786	7.99476498	8.095733427999999	8.111515179	8.066672640499998	8.0717321	7.762364347	8.202880820499999	8.03506171	8.332499549	8.085166454	8.151061971499999	8.362341523	8.454333789	8.081644894	8.2059435735	8.0204256535	7.805871894000001	8.0523957355	8.096331414	8.1504373055
ADRBK1	8.893566316	8.980565935	8.802904394	9.308492103999999	8.892928984	8.979075076	8.72681628	8.810335081	8.652084371	8.878817394	8.769450044	8.623366961	8.784541769	9.00284016	9.165686528	8.939736874	8.996591501000001	9.222844803	9.401480019	8.893020607999999	8.858846072999999	9.411385195	8.884370031	9.183999157	8.559108119	8.507396292000001
ADRBK2	6.978909826500001	7.006455000500001	6.946074733	7.814996015	7.116070988000001	7.280060939	6.865441576	7.003985527499999	7.018417905	7.1034721885	6.7496531345	6.7580633835	7.042081267	7.0500645215	7.307430761	6.98438262	7.01449091	7.212677649	7.211652369499999	7.163690409500001	6.832035745499999	7.127809766	6.932384821	7.0530413445	6.968765604	6.8150887215000004
ADRM1	9.561963042	10.26900567	9.717168817000001	10.75888847	9.853779906	10.20995887	9.991286155	11.41234208	9.40814859	10.38064633	9.780750493	11.88506554	9.858321196	10.86614847	9.546534306	10.11535835	11.80478398	9.49954621	9.788771146	11.07344696	9.83088546	11.01992966	10.06237536	10.01038844	9.642840326	10.49807792
ADSL	8.744849145500002	9.386254655	9.331903045499999	9.018459611499999	9.633255216999999	10.202423463	9.432545359999999	10.1523022165	9.123663072	10.51434896	9.0760952705	10.333375235	9.438592360000001	8.974913629500001	8.9230062055	9.5820674905	10.2086270405	8.496367591	8.755982257	10.5207569	8.8641455095	9.8801774765	9.6109247875	9.698562961	8.847081686000001	9.17038702
ADSS	9.223749966	9.34237505	9.444023652	10.01423995	8.699785297	9.224226461	9.179978016	9.707046497	9.38568969	10.10506185	9.447432059	9.436074649	9.18601562	9.184299535	9.121203767	10.36777701	9.547003862999999	9.010831965	9.158173274	9.548417628	9.449953322	9.712704724	10.03187717	9.987238779	9.404674505	9.697875796
ADTRP	8.891063483	7.570890349	9.20946252	7.547552558	8.033160806	7.1308962760000005	8.407794876	7.387300206	9.387900489	6.8470027589999995	9.105217539	6.871324327999999	9.344850048	7.951368588999999	9.885230985	6.9482392079999995	7.532483854	10.12926689	9.305302385	7.236713766	9.188211604	6.878869806	10.04131644	9.532843121	10.22869339	8.618617081
AEBP1	9.122724842	9.427957962	9.547299751	9.049062112	8.6177709	9.303415043	8.979395241	8.86567272	9.157414014	11.39255745	8.569211577999999	10.10044012	8.805059668	7.768861622	8.793133081	8.864263656	9.033451135	8.632432987	9.028785795	8.693454694	8.676135924	9.510925943	8.802906737999999	8.731758765	8.48035581	9.43232858
AEN	8.94420008	8.942992446	8.312884384	8.456424717	9.01258739	8.946380956	8.536708632	8.96275312	8.717126755	9.108714461	8.347094558	8.83357375	8.791738503	8.804184169	8.542744289	9.171724385	9.28583478	8.86930224	8.285128042	8.974965016	8.910767256	9.044483499	8.145776834	8.042736332	8.677644991000001	8.948912249
AES	10.11371638	9.666644986	10.00774001	9.676890117000001	9.321568812	9.597772546	9.626387563	9.701682387	10.03556797	9.611330544	9.642506166	9.544355844	9.623273781	9.662747419	9.629772954	9.541194241	9.191456955	9.881595815	10.00374159	9.227809402	9.96129765	9.538352441	9.600738332999999	9.52064576	10.12095503	10.110930999999999
AF007147	7.5373539439999995	7.460271402999999	7.380911212999999	7.667776706000001	7.468726912999999	7.257857927000001	7.684488784	7.391555185	7.332355228	6.964493303999999	7.487363814	7.3434495470000005	7.290676212	6.929448916	7.475656323	6.952096975	7.2983833979999995	7.640537525	7.48377484	7.656878657999999	7.251562947999999	6.847880332999999	7.439908775	7.594733328999999	7.049825353999999	7.180948963
AF070581	4.362044984	4.590788832	4.498371876	4.594288419	4.5157363639999994	4.389281533999999	4.429868798	4.53362285	4.436442699	4.287016875	4.40931431	4.473570552	4.355690907	4.418971062	4.524888225	4.372909432	4.537408656	4.382903514	4.467666297	4.433911826	4.451128583	4.426846068	4.4534116589999995	4.419764383	4.365760096	4.443793008
AF090939	7.115050841	7.847349288999999	6.937477213999999	7.1858625410000005	6.949654051	7.149523047000001	6.7840633839999995	7.412165562	6.937099487	7.2085163329999995	6.95268448	7.051474373	7.00995381	7.102036355	7.068059943	6.7442647	7.269843319	7.372423682000001	6.918511903	7.279339802999999	7.105132475	7.2554802579999995	7.020588632000001	7.113746675	6.94154807	7.255404587999999
AF198444	4.856013546000001	4.976388289	4.719991994	4.760583662	4.742486655	4.770089012	4.788826438	4.821493565	4.703081968	4.687148477	4.737315028	4.605852733	4.839413775	4.721027125	5.019062053	4.774516135	4.7762658469999995	4.950518794	4.699575161	4.739230137	4.713802788	4.71967047	4.767563817	4.87447682	4.82416493	4.868309431
AFAP1	4.456209073999999	4.48666249	4.50267195	4.535897168	4.525011632	4.452960609	4.725900394	4.5974068269999995	4.4611068110000005	4.59998742	4.61813791	4.699851645	4.581688825	4.629437566	4.345929159	4.547045809	4.4378186930000005	4.523734398	4.467666297	4.427458796	4.4950918380000005	4.510116817	4.630984238	4.372993043	4.524168338	4.503065489
AFF1	7.354079582000001	7.359469203	7.144926569	7.587663141	6.843262941	7.124592945	6.645239797	7.219942419	7.260548852	6.984981792999999	6.867691415	6.628893098	7.056160434	7.0379727270000005	7.2953035999999996	6.949713002999999	7.127483333	7.486999901	7.369838289	7.073681848	7.168456393	7.072556445	7.061410972000001	7.731248653	6.89353505	6.972261295
AFF2	6.685366651	6.8979352679999995	6.4130315929999995	6.703007427999999	6.762828906	6.539147872000001	6.664513746	6.599993792	6.459794648	6.455559973	6.5203413	6.390911942000001	6.859729437	6.737179927000001	6.796505902000001	6.385291975	6.5266030829999995	6.815107677	6.912219857	6.615305509	6.384042761	6.48613598	6.483975552	6.599131223	6.323281227000001	6.324566022000001
AFF3	6.258590965	6.0831272575	6.222654883000001	6.1396429349999995	6.2328324145	6.2144210504999995	5.9900004665	6.035478791000001	6.0621058764999995	6.066255055	5.957418947000001	5.7986653895	6.1544956934999995	5.9918455085	6.3324580164999995	6.0305668105	6.1056925135	6.2994186899999995	6.343612942	6.158656043000001	6.266323394	6.0174045425	5.8650107745	5.8765407685	6.1070789560000005	6.1518336915
AFF4	6.075112901000001	6.782158275	6.1724824279999995	6.980215772999999	6.386863722	6.190342619	5.979403115	6.217668601000001	6.322326467000001	6.2621537279999995	6.026170715	5.958031469	6.069341046	6.243562333	6.755138895	6.6570968210000006	6.44710322	6.887946400000001	6.22360833	6.293331048	6.251806331	6.464237292000001	6.150738402999999	6.5253480370000005	6.284711149	5.882905397999999
AFG3L2	9.990663646	9.546520671	9.881518667	9.193378284	10.557816	10.07875607	10.38138387	9.011946531	9.983994673	9.713064767	10.44654207	9.208655366	10.2575437	9.193241488	9.846117784	9.995443408	9.149377341000001	10.08475552	9.77819022	9.439144852	10.23518763	9.123596761	10.2587581	9.997181133	10.23004197	9.947351394
AFM	6.039328793999999	6.10858978	5.903770067999999	6.113452172000001	6.14120653	6.406325255	6.109684511	6.001045166	5.870433821000001	6.328024872	5.919733321	5.861615773	6.16611198	6.068215179	6.080898384	5.984888034	5.97178754	6.187299415	6.253120501000001	6.08135766	6.133919758999999	6.042216252	6.26774659	6.414152132000001	6.342692158999999	5.991034739
AFP	6.653886268	6.567362449	6.6622989210000005	6.599099763	6.680151786000001	6.752076345	6.33133058	6.55196748	6.471367507	6.580206748999999	6.496626109	6.30209063	6.462225342000001	6.755436443	6.694337585	6.597961566	6.642753719	6.822032438	6.544209822999999	6.472875137999999	6.66682523	6.504513735	6.335494303	6.715798728999999	6.597576248999999	6.605713962
AFTPH	10.47692144	10.42365904	10.73451449	10.51466748	10.22657114	10.63576681	10.46071465	10.40223653	10.7262425	10.12930978	10.63280454	10.31221288	10.40722004	10.34968635	10.72371362	10.56301591	10.36276399	10.95420422	10.6283358	10.19002978	10.54547819	10.42422509	10.48669854	10.55388724	10.55210328	10.41163771
AGA	6.980026045	7.354316102	7.728977929	8.240225059	7.0179742560000005	6.343880813999999	6.497561102000001	7.392715793	7.811042895	7.218200554	7.603281316	7.244332731	7.026137541000001	6.936252627999999	7.483155192000001	8.443449086000001	6.949973907	7.3459941970000004	7.1268628839999995	8.567452432	7.165201036	7.121352852999999	7.160855682999999	6.848943633999999	6.612994183	6.833275346000001
AGAP1	9.027929478999999	9.226135731	9.058951016	9.162883756	9.150270463	8.545198655	9.348051593	9.738183048	9.42678104	9.027794352	9.812363177	9.593083143	9.07424449	9.148773336	8.526751764	8.957971579	9.407863635	8.489653551	9.166526603	8.791448452000001	9.546812548	9.22412971	9.44458547	9.663119096	9.264244228999999	9.056612511
AGAP10 /// AGAP11 /// AGAP4 /// AGAP5 /// AGAP9 /// BMS1P5 /// CTGLF12P /// LOC101060581	10.09648472	9.917561812999999	10.00842572	9.341586022000001	10.02959941	10.09270696	9.805892057000001	10.21577307	9.973763523999999	10.20909013	10.19561668	10.41627341	10.05092863	10.04044202	10.07476816	9.910471484	10.37982538	9.921294223	10.04496783	10.41937677	10.23413058	10.06441142	9.988164187	9.951138436	10.02950854	10.54642934
AGAP11 /// AGAP4 /// AGAP6 /// AGAP7P /// CTGLF12P /// LOC101060581	10.00891223	10.05993233	9.94000291	9.6107233	9.967878609	10.06820305	9.809803168	10.15478447	9.894174758	10.22001698	10.20747998	10.5470446	10.103183900000001	9.91923469	10.01513645	9.762586623999999	10.24477018	9.829993997	9.864949641	10.33552333	10.10139992	10.07059008	10.01139632	9.718266443	10.03464817	10.39871863
AGAP2	7.59755605	7.5477720885	7.5754589475	7.513082025999999	7.553349223	7.5462458770000005	7.270127067000001	7.483818708499999	7.4523257665	7.519664204	7.3798778735	7.382660553000001	7.555284773	7.450937316000001	7.661009566500001	7.390067114500001	7.269378228500001	7.7610897565000005	7.4946379525	7.3533590874999994	7.6693665585	7.5185787945	6.848516534	7.0037774975	7.551343643	7.423691582
AGBL2	5.788107833	5.858983541000001	5.410439844	5.334011482	5.58646759	5.3196569810000005	5.5104494520000005	5.324663137	5.497440994	5.448842774	5.850462218	5.695085276	5.673422962999999	5.3437578310000005	5.681273367999999	5.065863403	5.412806719	5.850159024	5.617308332	5.379247447000001	5.516837223	4.957385372	5.613216963999999	5.444583727	5.474675626	5.331022695
AGBL3	4.50083824	4.460238883	4.430812755	4.326217654	4.441594736	4.419458141000001	4.627423679	4.549000493	4.439530803	4.32879817	4.672888337	4.451737206000001	4.756715726	4.440422924	4.432916121	4.487028678	4.495086651	4.535011187	4.480749888	4.404042598	4.4360408510000005	4.469578478	4.478595988	4.403569097	4.628658975	4.432233798
AGBL5	7.966387932000001	8.168196718999999	8.162751578	8.572913263	8.217587217	8.603078797	7.895316804	8.221747022	7.906753787	7.903936231	7.764135837	8.233748712999999	8.018651396000001	8.055337295	8.395264787999999	8.186564395	8.517060289	8.08712448	8.425814087000001	8.923651502	7.985152596	8.278246685	8.205179641	8.18712631	7.974949941	7.974014829
AGER	7.239211105	7.169088347	7.269483008	6.975723495999999	7.2483315735	7.176619756000001	6.9375753200000005	7.08551315	6.985120919	7.305726527000001	7.1924364165	7.04039571	7.3394304855	7.031757077	7.5807653864999995	7.060669683	7.20342542	7.4812599735	7.261011867500001	7.0170523905	7.1748414605	7.162458309	6.87236094	6.90091478	7.4278540809999996	7.180312134000001
AGFG1	7.385447913	7.9633746715000004	7.3919057985	7.812240580999999	7.674365122	7.693465787	7.568234175000001	7.928741437499999	7.359129665499999	7.6900917794999994	7.8150627935	7.911095273999999	7.8742036085	7.956400572	7.6484239265000005	7.5858334764999995	7.807540642	7.775973796500001	7.472155668	7.715217995500001	7.501917326000001	8.069740971	7.778887746	7.825971185	7.694336529000001	7.882236338
AGFG2	7.498680542000001	7.476396222000001	7.783417655	7.667529789	7.600830316000001	7.4523229639999995	7.1664339429999995	7.438447612	7.612268384	7.263647617999999	7.6395886729999996	7.248905682999999	7.595261787999999	7.410703444	8.008347051	7.431140262	7.622616214	8.283197438	7.907787205	7.587342832	7.719134219	7.591660595	7.773770852999999	7.638927689	7.6566189620000005	7.3427520610000006
AGGF1	6.864879683	7.3292105339999996	6.911472547000001	7.139646151	7.209202164	7.23244399	6.899246421	7.190887589	7.213512406	6.869266281	6.853014885	7.081507482999999	6.787045646	6.985947287	6.9580656329999995	6.7579006779999995	6.927649687000001	7.247034529	6.943153564	7.378102571	7.215989315	6.915839059	6.954218589	6.931330415	7.103471775	6.973762247000001
AGK	8.410736122	8.8627237395	8.618177473500001	9.077300444999999	8.514632476	8.6020362395	8.647354654499999	8.938613896	8.37168459	8.612608207000001	8.436614632	9.362264641	8.584561017999999	9.4309724425	8.394159306	8.805492782	8.868408219500001	8.139882597	8.288005341	9.134574560499999	8.4480260205	9.118438457	9.1625453705	9.337044953	8.327907677999999	8.6327532685
AGL	8.01390889	6.845827296	7.852048336	7.001767334	7.6834584679999995	7.369223974	9.193618609	7.550871811	7.527326425	7.541914014	9.137241456	7.923591666	8.211060682000001	8.11901962	7.275284033999999	7.587049704	7.341061832	7.345195655	7.542805432000001	6.659611397999999	7.874954957000001	6.800212362999999	8.950884757	8.70688624	8.08584482	7.219330405
AGMAT	7.8399439719999995	8.099291134	7.490349327500001	8.261404506	8.4036099015	8.295902859	8.304599795	8.715563289	7.9672077945	8.38200821	8.149054036	8.4280260415	8.514829884000001	8.610095764	8.011886963	7.82217908	8.641633354	7.9020573574999995	7.5503673185	8.2948737975	8.262380493	8.551650994500001	8.8019657155	8.685419124500001	8.0775566555	8.1461826755
AGO1	8.639764216	8.299527892999999	8.715515187000001	8.737769972999999	8.923572073999999	8.24100459	9.338072711	8.068555499	8.409515062999999	8.050576091	9.069111239	8.723972347	8.990287115	8.274113643	8.479615699999998	8.963134599	8.439285575	8.674470588	8.572398567	8.409916099	8.434968568	8.175379239	8.837406336	8.765808222999999	8.452512778	7.872035049
AGO2 /// CASC7 /// CASC7 /// DQ574852	6.657298896	7.889371327999999	6.734035212999999	6.876088533	7.16748364	7.383979841	7.226087912000001	8.156929426	7.00905234	7.903705335	6.962366966	7.299198473	7.129640976	8.13602831	6.878376723	7.574268281	7.558304475	6.878038274	6.481276638	7.895910147	6.592024975	7.691517672000001	7.418444616	7.563862306	6.958534425	7.553887812
AGO3	6.452117095	6.274075275	6.19355672	6.638269501	6.367728656000001	6.413137784	5.782967609	6.674202889	6.551467514	7.086910491	6.110017801000001	6.634341673	6.096178305	6.555661483	6.440849747000001	6.664437189	6.955354234	6.532115323999999	6.251277926	6.809403652	6.43891329	6.504079581	6.806848115	6.772153643999999	6.196833889	6.081052514
AGO4	6.7060265889999995	6.553182561	7.011510175	6.591399098999999	6.916073416000001	6.468066036000001	6.798603996000001	6.526917321	6.799938077	6.355480486	6.798952116000001	6.3785422910000005	6.5384965710000005	6.679598842000001	6.840147343	6.815490045	6.653283839	6.830965494	6.646988304	6.5779481639999995	6.547247569	6.406701458	6.767817657999999	6.82434265	6.475950192999999	6.587159397000001
AGPAT1	9.828593744500001	10.047612475000001	9.9816271635	9.7797009435	9.746839739	10.041722957000001	9.7541127965	9.955932776000001	9.9624011385	10.31681798	9.812556859499999	10.0574607245	9.9454852625	10.065398105	9.7648237135	10.222760469	9.74118223	9.853479581999999	9.8876436805	10.058495557499999	9.7859747045	10.121725179999999	9.717095772	9.649849332	9.7781604375	9.8857624165
AGPAT2	10.006149524	9.773167091000001	10.1186077365	9.794551589	10.0360589775	10.028674121000002	10.002415917	9.558715086	10.05828224	9.652388601	10.2415465505	9.2058941385	9.7750248375	9.5734529375	10.094740563999999	9.804373138999999	9.563161166499999	10.760911053000001	10.461335009999999	9.655793704	10.596409965500001	9.8525992435	9.8258116965	9.3065285515	10.34137684	10.04153724
AGPAT3	8.193469995	8.23817829	8.438554514	8.847201082	8.10094454	7.894071632999999	7.808738636	7.881837656	8.303248222	8.417455613	7.916121835	7.951079797	7.9693205570000005	7.966583616	8.633747173	8.219088593	8.400158724	8.879188953	8.65035573	8.385600307999999	8.297270541	8.3323738	7.957870807000001	8.26654229	8.296315037000001	7.705883106
AGPAT4	7.525908001	6.956103443	7.018951112000001	7.122021327000001	7.065282493	7.300761377000001	7.055194478	6.706288989	7.035561763	7.134164271	7.0974524720000005	6.962415337	7.194544482	7.471669303	7.639444051	7.45173968	6.746575213	7.427803432999999	7.348406459	7.03537367	7.008190852999999	6.685928721	7.154903376	7.341309708	7.099251822	7.1720701579999995
AGPAT5	8.186874025	8.921467956	8.196465423	8.42960239	8.772251902	8.904786	8.734176855	8.898618467	8.626859173	9.195441011	8.95885166	9.654908414	8.844878299	8.607322986	8.189469532	9.563250615	8.604560517000001	7.826103085	7.95096103	7.985965788	8.773990442999999	8.672660055	9.389597444	9.739975603	8.335344807	8.461218257
AGPS	7.255376989	8.381934893	7.712655231	8.417228215	7.381396767999999	7.680676566	6.901884534	7.975608341	8.413906696	8.686013177000001	6.960982472	8.112394714	6.931138803	7.356296457000001	7.737130992999999	9.717116192	8.384805377000001	7.660596818999999	7.241356075	8.454796202	7.698356248	8.57810406	8.395326806	8.465212881	7.649267672000001	7.952516018
AGR2	10.71690882	11.62335673	12.27892505	12.63407393	12.66286596	12.76339844	12.19225867	11.22519575	13.124759	11.56280246	11.79089968	11.298217900000001	11.88936827	12.44643509	11.99284971	13.66715593	11.16034569	10.37746572	11.96403127	10.9766858	11.63576356	12.58214056	12.40713761	12.43814461	11.88801388	12.61093217
AGRN	9.5003583855	9.2619604735	9.325461211	9.791214724	9.4872234085	10.015057151	9.3400469455	9.7094675105	9.693743130999998	9.549206531	9.6091067185	9.5446020515	9.4170492855	9.542685538	9.4150696135	10.1473365595	9.516934903500001	9.5818844505	9.6377865455	9.5420425505	9.597334578000002	9.8328301685	9.042131394	9.0801654865	9.654530885500002	9.7797992935
AGRP	7.734445512000001	7.896244795	7.8164764270000004	7.849027981	7.955754669	7.907909827	7.718950371	7.929709625	7.782232347000001	7.658645009	7.812526826	7.646452217999999	7.866193072000001	7.95386128	7.737775226	7.6829511020000005	7.83771031	8.274544425	7.963117629	7.893193296000001	7.815771173	7.522271661	7.808994299	7.784304252999999	8.050151097	7.597900905
AGT	7.528389413999999	8.007511155	6.742766756	7.89380748	7.196831583	7.4806341839999995	7.465688516	8.781472872	7.433793502	7.62850171	7.981660457	8.896228729	7.94365385	8.600606053	7.184162241	9.504040137999999	8.830919977999999	6.997647138	7.53537497	8.367086567000001	7.461214288	8.905600417	7.561206035	7.905175516	7.698892592000001	8.578390186
AGTPBP1	6.4518164425	6.987143512	6.2941364	6.4959942805	6.4901699665	6.8173012570000004	6.6358322229999995	6.711540318500001	6.3139328025	6.462096193999999	6.575910970500001	6.582529804	6.6248255365	6.697841223499999	6.343357157	6.5386106655	6.359012674	6.1900206365	6.0843292645	6.7367149685	6.201911453	6.455400021000001	6.6343778035000005	6.8119554925	6.4618916535	6.557782275
AGTR1	6.9669765765000005	5.936873116999999	6.740960405499999	6.2634779205	5.9862102565	5.6666836225	6.34473761	5.714062538	6.069672541500001	5.766565452	5.723694030499999	5.7259053285	5.863298135	5.687457220999999	6.302619248499999	5.548380134	5.7428798985	5.7701182965	6.700685734	5.687365333499999	5.807463265	5.675126874	5.660212239	5.7436421455	6.0482544925	5.762716859999999
AGTR2	5.760122103	5.82884414	5.745076709	5.794566572000001	5.840330142999999	5.7451206710000005	5.3927991870000005	5.645411092000001	5.631573822000001	5.428709991	5.875051318	5.775914612	5.851933516	5.480521305	5.410684119	5.466861381	5.651606738	5.921965785	5.755264586	5.674501962999999	5.563547245	5.758728178999999	5.661333204	5.686407944	5.631256587	5.46097469
AGXT	6.111438116	5.999430772999999	5.853560654	5.886230072	6.195946561	5.8621692229999995	6.008938239	6.154986297000001	5.865720623	5.743679807	6.178905668	5.892040506	6.143414476	6.033689234	5.95870717	5.855674642	5.882919125	6.619973943	5.9461167239999995	5.9140706110000005	6.180406033	6.015397637	6.019012236	5.881086072	6.212534616	5.844699871
AHCTF1	5.741473061000001	5.527823281	5.85195149	6.159409532000001	5.816847722	6.279970441000001	5.800985841	6.160509687	5.894110394	6.028325071	6.129660225	5.964853445	5.5110839060000005	5.943075202999999	5.515851467999999	6.977625447	6.1101553520000005	5.8279888060000005	5.612787417000001	5.974712983	5.756060317999999	6.253411194	5.715676737000001	5.757187313999999	5.606738952000001	6.113425864
AHCY	8.901013487	11.47602295	9.589932174	11.21753347	9.511711807000001	10.53736847	9.275990803	11.80377691	9.808042651000001	11.5630797	9.370080437	12.01764454	9.414079877	10.82040688	9.237623232999999	10.39416338	11.94959933	8.593600032000001	8.786938027	12.29002018	9.356004611	11.758021099999999	10.10264138	10.18445401	9.165900714	10.42770562
AHCYL1	9.6023379555	9.3157322985	9.6565672675	9.5636615035	9.308326254499999	9.6199911145	9.3001394365	9.5505933165	9.6372186935	9.8627931015	9.617095776	9.398427006	9.175353810499999	9.220599896500001	9.563152277	9.563100881	9.4919327795	9.122999099	9.466225738	9.619397259	9.6917577675	9.4941801245	9.251158283999999	9.2643416065	9.6471918055	9.246059460000001
AHCYL2	9.8701093925	8.088142763	10.42150428	8.628269711	9.7562020925	8.467502272499999	10.127435975000001	8.06705972	10.394386605000001	7.7299674915	10.197043520000001	8.495846779999999	9.78739875	9.0425590975	10.389644605	8.294806836	8.262890067499999	11.01402504	10.3741625465	8.6982465235	10.509116684999999	7.533189546000001	10.1591789295	9.5174113295	10.864840355	8.6746383235
AHDC1	7.587756942	7.276873411	7.469852684	7.1673038270000005	7.012547014	8.026714147	6.978723135	7.2250637079999995	7.36339931	7.542595081	6.906625653	6.95112045	7.215604927999999	6.940982477	6.971009003	7.359237607000001	6.9064003220000005	7.203656417	7.324378405	7.061186725	7.194708594	7.028686757000001	6.566358121	6.935515481	7.324240047000001	7.30085235
AHI1	6.313671131	6.6646518189999995	6.502830341	6.872333929	6.226650469	6.385212489	5.815654091	6.770652232000001	6.4942183270000005	6.4634011010000005	5.820841831	6.478883006	6.167506574	6.209478705	6.37597541	7.068531903999999	6.420398552999999	6.28563813	6.425047256	6.836255829	6.356813459	6.452782879	6.585938017	6.821623152999999	6.294656933	6.309625795
AHNAK	9.9102044315	9.174913383	9.895253686	8.960931938	9.5882407705	9.615238523999999	10.049044347	8.7706423595	9.862370349999999	9.129522120499999	10.0652636545	8.998672750999999	9.378774917000001	8.544254140500001	9.5498936915	9.306957952000001	8.8860593705	9.70140638	10.140259067	9.316892713	9.7437626235	9.178300412999999	9.442322536999999	9.164759681	9.7995733225	9.21614328
AHNAK2	10.14387699	8.576807387	9.463625779	7.3522521460000005	6.688503302999999	9.723609143	9.229415943	8.243710792	8.227144694	9.98298304	7.329709879	8.821221355	7.749249732000001	6.945312585	8.546808205	8.31476432	8.254648645	7.43667136	8.932604966	8.790493782	7.439673817	8.71315254	7.391099396	6.763765772	8.985556314	9.592341332
AHR	7.402382915	7.169222988	7.346309638999999	7.590761135	7.335024273999999	8.796051602	7.95993013	7.7847969589999995	7.495178159	8.209491715	7.552013001000001	7.6357010789999995	7.637148314	8.479253091	7.282401136	7.724740757	7.495231517000001	7.43286045	7.4461645910000005	7.340633285	7.70431848	7.751658176	7.85578724	8.00078717	7.704075966	8.125015284
AHSA1	9.817895969	10.20993803	10.29363708	10.71963823	10.090406100000001	10.17047353	10.08011493	10.30445324	10.2805219	10.581211099999999	10.05675267	10.94973507	10.05285212	11.00757586	9.99550868	10.78679097	10.6337053	9.782947427	9.720703351000001	10.64679773	9.975864906	10.66802722	10.53404399	10.7393769	9.999912016	11.03906762
AHSA2	7.3679338770000005	6.201397257000001	7.735749632999999	6.251292593	6.862041317999999	6.475251697000001	7.77882961	6.29162445	7.280689701	6.821414379	8.592747436	7.3196451279999994	7.385059077	6.643479709	6.884539365	6.951501044	6.531458536000001	7.020969478	7.393783642000001	6.989747341	7.449782435	7.000850526	7.389267974	7.046355727000001	7.411394455	7.628264553999999
AHSG	7.0207572645	6.923542168500001	6.727920871	6.9524823355	6.984329712	7.084856193499999	6.913198597	6.8773172365	6.9260024075	6.884504291	6.816210383	6.7373205965	7.0877199934999995	6.9664351485	7.181205716499999	6.7886245515	6.826742448	7.259736627500001	7.149398845	6.945562889500001	7.111681584499999	6.8338808465	6.7868619995	6.9208412245	6.9994416335	6.906611184499999
AHSP	7.861819241	7.923912183	8.175968595	8.158631149	7.825863645	7.671878597	7.326798961000001	7.649294168	7.743076955	7.642686032	7.693794352	7.5170282539999995	7.663591994	7.743288985	8.241920682	7.769138171	7.736109773	8.135529557	8.042237564	7.801313265	7.7471300329999995	7.516434885	7.469754122	7.755357503	7.678497762999999	7.617318451
AICDA	5.655665692	5.955373465	5.647614171	5.592596816	6.204163935	5.738354095	6.12269604	5.785782095	5.5485729720000005	5.517936198999999	5.557463418999999	5.546666049	6.777178533	5.769214071	6.565575787999999	5.5233522420000005	5.518416778	5.883152852	5.734669793999999	5.642727151	5.416674818	5.320461281	5.780279158	5.762942941	5.803201192	5.440165519
AIDA	7.3422380910000005	7.280001327999999	7.822653385	7.766206482	6.00732474	7.040144555	6.4345108689999995	7.549503139	7.533956706000001	8.242506828	6.9787813	7.8771616589999995	6.788124008	6.9040862579999995	7.062892743	9.722420919	7.738338929	6.796466346	7.387254907999999	7.588136705	7.273870233999999	8.248466834	7.774681527	8.058365979	7.648320463999999	8.115095743
AIF1	9.180292583	9.2001799155	9.455678969000001	9.0492265675	9.60842269	9.191138134	9.3827709265	8.951519557	9.841418565	9.337309614	8.763738325999999	8.9165092875	10.14939806	8.904466430500001	9.736025567	8.917733060500002	9.177863385	9.4119670035	9.3506104015	8.570705752	9.729958512	8.563999731	9.4751413485	9.848906305	9.331537407999999	9.4696026885
AIFM1	8.826837685	9.581717917999999	9.133756886	9.46691301	9.128479232	9.272038755	9.203970317000001	9.903340605	9.323780353	9.56943716	9.408612526	9.110085252000001	9.646498413	10.39895657	9.068058267	9.538204332000001	9.965785025	9.123518073	8.758727384	10.55449901	9.340191542000001	9.768752056	9.443816546	9.258213233	9.466915505	9.306334861
AIM1	10.32654892	10.79934565	10.12190091	10.2302352	11.12823152	11.20104718	10.984202699999999	9.339365278999999	10.75338224	10.42335918	11.39571443	9.304190526000001	11.12166513	10.99211483	10.40821039	10.51771595	9.54709186	11.13785792	9.89309829	10.19018205	11.04472798	10.00239857	11.22089563	11.25113494	11.25767824	10.59840652
AIM1L	8.2857102915	7.5716308925	8.0792609725	7.91538596	8.100268696	8.1173040305	8.3415064865	7.9950841275	8.053730981000001	7.296540585500001	8.1811458315	8.292737252	7.896341662999999	8.3404078815	8.016397412	7.8308549329999995	7.9552598315	8.2670836345	8.421511233	8.092989173	8.219424545999999	7.792647403	7.6413808055	7.3749413095000005	8.096121669999999	7.676361271999999
AIM2	8.195296089	7.691091452	8.029033622	7.890924704	8.235330037999999	8.940890292999999	8.394553986	7.479718054	7.947616726000001	7.843021847999999	7.601492925	7.3169250120000005	9.267326034	8.381440357999999	8.615731663	7.833982727	7.956704397999999	8.281594731	7.980729778	7.535580559	7.810475342999999	7.6609809129999995	8.545426126	8.928993228	7.890008807	7.635586428
AIMP1	8.3691631445	8.9159043895	8.785457286500002	9.490174912	8.882215379	9.300981897499998	9.0491021775	9.4932106735	9.000537136	9.2946728325	8.9015781815	9.310213688000001	8.711486564	9.6394482215	8.173566588	9.142097536	9.459791409000001	8.0093209435	8.182157418000001	9.237456623	8.5984687645	9.4538117875	9.5467869435	9.546759276	8.469319681	8.670433319499999
AIMP2	9.558279679	10.13859721	9.712999331	10.51833409	10.52268733	11.33526062	10.3939351	10.51911882	10.01201017	10.56270669	10.08146487	10.65032318	10.33078131	11.24167855	9.498540176	10.10802785	10.41677833	9.525231377	9.530493377	10.58537036	10.07306831	10.572422099999999	10.76058966	10.82909904	9.893925145	10.13076611
AIP	9.331225456999999	9.3254252495	9.4467237955	9.3304570335	9.1275098285	9.2300287875	9.006240310999999	9.422786413499999	9.113783235	9.166009873	9.1837696685	9.329422650000001	9.2840426965	9.207263435000002	9.516484711	9.4788801565	9.384254370499999	9.5687689575	9.370866213	9.28928569	9.213483319	9.290632699500001	9.064724741	8.960278489	9.490345045	9.4487150455
AIPL1	6.547970255	6.635712463	6.521972815	6.818133456	6.586987947000001	6.531429877000001	6.290519017	6.585004026	6.266324421	6.295961788	6.54403858	6.223811187999999	6.597842657999999	6.504293162000001	6.600183977	6.3176104760000005	6.501951487	6.877109682	6.765401507999999	6.500485457999999	6.404422242000001	6.363035139	6.139952922000001	6.637252427000001	6.423886447	6.307364483
AIRE	7.672923873999999	7.3880139279999995	7.103096613	7.174844905	7.211107188	7.543039198	7.150226862	7.538240611	7.356095347	7.452750891	7.43987425	7.24244918	7.729001925	7.499520519	7.251363538	6.883110286	7.131775301	7.236228072	7.201316648	7.480242851	7.311166318	7.417716612	7.379078034	7.444641561	7.578788263	7.30900043
AJ011981 /// DPY19L1	5.504840595	5.747859422	5.683518107	6.273575323999999	6.054102057000001	6.2046817679999995	5.63003664	5.747371465	5.484222784	5.420988451	5.644879283	5.54170667	5.539549615	5.91127647	5.5765893339999995	5.841642056	5.716360014	5.8370507410000005	5.6779005279999994	5.965756465	5.517717068	5.7177287329999995	5.83853272	6.176200377000001	5.457530014	5.445485256
AJAP1	6.322060485	6.487184008	6.4686063339999995	6.4795001625	6.334412049000001	6.143899167999999	6.025433058	6.215387118500001	6.1874538105	6.1288632975	6.1405823375	5.9904525804999995	6.322665507	6.1950499955	6.416485439	6.225607953	6.1949170995	6.7034418075	6.6130315500000005	6.1789887629999996	6.2403812395	6.120404138	6.2347686074999995	6.404438537	6.1213106225	6.0970168235
AK021537	6.2290667	6.705176095	6.04998493	6.366871142999999	6.752320046	6.568157884	6.338928688999999	6.577017959	6.019234706000001	6.773715632999999	6.311222633	6.3284004320000005	6.756433124	6.557923848	6.323859224	6.285707881	6.254480179	6.198035438	6.395306406	6.341017567000001	5.966456752000001	6.1698961070000005	6.553448363999999	6.392479034	6.196436255	6.277763505
AK021933	5.423196708500001	5.4716003055	5.312738525	5.534778892	5.4779946535	5.349765217	5.2121858625	5.249659756	5.261678046	5.391381171499999	5.2893551155	5.3608123135	5.1997309345	5.1618818025	5.444884483	5.4879562545	5.439201191	5.4222203095	5.598431313500001	5.677511875	5.255186918	5.219955868	5.3702369569999995	5.4681985795	5.328067235500001	5.207074484
AK022030 /// TROVE2	7.1445838770000005	6.845993054	7.417663208	6.873602342000001	7.220793347000001	7.163294962	7.750461505	7.159527797999999	7.177147112	7.243481527	7.349940936	7.3609903889999995	7.259849593999999	7.147265354	6.674937217	7.927334563	7.164845049	6.703643978	7.050883045	7.102162827999999	6.972436066	7.088586061	7.204466032999999	7.133470957999999	7.104351231	7.514000472999999
AK055981	7.548428653999999	6.292795786	7.188820647999999	6.68654581	7.116352042999999	6.8981107029999995	7.392728199	6.487315367000001	6.809081773	6.324466524	6.610147024	6.225371818999999	6.607393419	6.58606075	6.897046271000001	6.543891189	6.788389903	6.7554936439999995	7.295285635	6.735193347	6.54586164	6.889921227	7.001416024	7.06519311	7.133542397	6.444610176
AK055981 /// RP11-617F23.1	8.5439153475	7.708866343	8.187459915	7.827692055	8.0888141015	7.931749118499999	8.4534185645	7.640289079	8.095216070500001	7.5256502334999995	7.935024576	7.4318559854999995	8.0454311035	7.9043847305	7.795698066	7.4796829165	7.852645305499999	7.840155145000001	8.37599151	8.0833913425	7.723856612999999	7.8932426485	8.001167796999999	8.0583467355	8.0103462045	7.638403169
AK096803 /// RP11-395B7.2	8.4758992	8.35791222	8.388295307	8.054980285	8.38878155	8.251557731	8.061929082999999	8.264470462	8.422959656	8.360218142999999	8.173814096000001	8.123471344	8.409044964	8.172999634	8.494909841	7.911815634	8.036638866	8.720558837	8.480951257000001	8.207765677000001	8.355087467999999	8.783837738999999	7.743570503	8.101477429	8.441363705	8.215109498
AK1	9.9373528565	8.610619295	10.78647577	8.963095849	9.9882122175	9.8206309025	10.322607629	9.569572252499999	10.684440344999999	9.501336121000001	10.582405235	8.9566509485	9.812433362	10.1383714195	9.8507856455	9.730850895	9.5217918325	10.526957540000002	10.80641718	9.011754044	10.098304601999999	9.5699606415	9.587548298	9.2267462635	10.590099585	9.9586281005
AK125860 /// RP11-582J16.4	8.098599227000001	8.121917567999999	7.919091567000001	8.0004537	8.231161018	7.920156358	7.80804202	8.114688516000001	8.066092608	7.750607215	7.874043844	7.785476476	8.218131411	7.96332834	8.269331423999999	7.603111075	7.792108738	8.351398122	8.142633875	7.9411257939999995	8.381760169	8.229454707999999	6.384671166	6.627161645	8.261961757	8.190501589
AK2	8.3602573215	8.1747340265	8.649451359499999	7.9306073895	8.428466422	8.7348018445	8.2403150235	8.325348575500001	8.415625376500001	8.3851259775	8.6260043665	8.1991687215	8.328912266500001	7.9199189955	8.494453953499999	8.921045797000001	8.489763777	8.458106397	8.4398545565	8.6354781625	8.543338634	7.7457226745	8.9673193775	8.939327996500001	8.3892797295	8.207443918000001
AK291611 /// TRGV7 /// TRGV7	5.715868738999999	5.716226464	5.684192357000001	5.715825429	5.877262427000001	5.802870161	5.56596074	5.728228227000001	5.73512459	5.759114721	5.616090139	5.4195928989999995	5.725830093	5.745996756	5.69044699	5.533355458	5.774808922	6.11548111	6.046483162	5.584619041	5.815243397000001	5.657384423	5.93887612	6.027671969	5.788563536	5.660086502
AK4 /// LOC100507855	7.6245587519999996	8.154201016	8.040429155	8.864875960500001	7.395419544499999	8.2126365825	7.46430243	8.270955154000001	8.07732794	7.925340987	7.546985251000001	8.254976724	7.303475676	7.877734901	7.0561087495	7.8445883190000005	8.5979725375	7.4040116695	7.4088066405	8.306233628500001	7.3913203415	8.232938965	7.788659998499999	7.742768334499999	7.501241027000001	6.991977862500001
AK5	6.460122289	6.731583068	6.634542923	6.67988285	6.512493667999999	6.457244942999999	6.3448066579999995	6.274768162000001	6.403795783	6.273969282	6.470609071	6.233133427	6.360860569	6.3444052189999995	6.813398881	6.492842822999999	6.39391337	6.594642877	6.783773738	6.400736107999999	6.443176423	5.891795577999999	6.4355569820000005	6.608021029	6.474470796	6.189627166
AK6	7.972568948999999	8.341667173	8.237211687	8.444880598	8.433809953999999	8.490505742	8.614099513	8.280539453	8.339601306	8.055555894	8.506490451	8.617681732000001	8.695101129	8.930379588	8.22045637	8.482048314	8.292981107000001	7.891520226	7.973467461	8.697493159	8.078514724	8.051611011	8.645410911	8.413408288	8.097528823	8.570280596
AK6 /// TAF9	9.412255551	10.64604437	9.514706128	9.854118835	9.818414702	10.41440173	9.71006392	10.20199569	9.735296957000001	10.08000485	9.868571699999999	10.64417975	9.886482701	10.19799831	9.18612646	9.853294137999999	10.24134119	8.974763525	8.896458906	10.83753548	9.790178167999999	10.56295356	10.27258449	10.31600508	9.539911157999999	10.20047062
AKAP1	10.3899689915	11.148862685000001	10.52447984	10.61604449	9.471428503999999	10.1526250975	9.809240706	10.794818075	10.5189627	10.664538225	10.344822735000001	11.026843745	9.701772971499999	9.860015093000001	10.155795195500001	9.6535925445	11.134479615	10.195695407	10.332732765	10.975213785	10.476135724999999	10.428466534999998	10.1750844915	9.884425017	10.488664159999999	10.166480891500001
AKAP10	7.4188788164999995	6.943897044	7.5879242085	7.024698324	7.413321259	6.9811673965	7.2354721565	7.6219110164999995	7.507490625000001	7.2413743505	7.2387858455	7.22466154	7.1576477425	7.115163443	7.638144432	7.523784062499999	7.9490784675	7.4732306495	7.50709704	7.175904909	7.424017553500001	7.207788020500001	7.365652494499999	7.1745575095000005	7.417566913	7.920863582
AKAP11	8.5199626945	9.625169700499999	8.6725124845	9.0853739995	8.4415092815	8.991754331000001	8.393025804	9.270917122	8.408085848999999	8.9868160135	8.52541797	9.3761688065	8.228504236	9.247988114	8.4469005825	8.447280175	8.9247522695	8.0152943525	8.2738647805	9.2174282495	8.335772194499999	8.668952906000001	8.661934756499999	8.7211085355	8.4187254305	9.340217682999999
AKAP12	9.889991688	8.523969772000001	9.342989218	7.6433693510000005	8.325521452	8.225655419	9.420726462000001	7.83779787	8.312684886	8.778741763	7.718290367000001	9.935615613	8.419907094	6.76532277	8.305943474	8.037198599	7.598797475	7.335793048999999	8.991204631	8.683807813	7.938108051	8.04416185	7.588963679	7.089683094	8.676764661	8.869451465
AKAP13	9.418086206	8.427308708	9.089306382	7.9372898020000004	9.320727127	9.290530269	9.055661901	8.509409274	9.338246025	9.332087535	9.110422928	8.338319752	8.989879209	8.206272588	9.542056376	8.365485232000001	8.666153255	9.430849524	9.406685878	8.223350872000001	9.545509645	9.063350795	9.131568274	8.802902963	9.354804144	9.172324565
AKAP17A	8.6514378295	8.521510746	8.88678162	8.613492744999999	8.500732341500001	8.272448052	8.3282190915	8.907803375499999	8.5832231465	8.412366968	8.805965543000001	8.727204701000002	8.4648221555	8.874523051499999	8.606758992	9.217693424	9.364735441	8.6418467815	8.4275727535	9.16581118	8.643858129	8.30970287	8.5957698565	8.4700381315	8.6937666235	8.683175568
AKAP2 /// PALM2-AKAP2	8.336337496	8.455223317	8.41937201	7.963281003500001	7.642646663000001	8.7214913105	7.983313430500001	8.035392368	8.341804376	9.10868464	7.112806458	7.85514895	7.960808042	7.8302847060000005	7.9636205019999995	7.5284285	7.806131746499999	7.2792760325	8.081982739999999	8.173984544	7.9499845485	8.329246381499999	8.042031161	8.072900479	7.531421829000001	8.0447007505
AKAP3	6.118809337999999	6.227406072000001	5.74852879	6.2424710779999995	6.36526063	6.07213857	6.037660213	6.116595329	6.036330631	5.734281178	6.088130866	5.852519046	6.39576959	6.3555233929999995	6.277218427999999	6.116221741	5.721430037	6.284615106	6.203617912	6.025738468999999	6.117503676	5.670575545	6.225064337	6.48083131	5.8678618810000005	5.804045929
AKAP4	6.429470734	6.469914507	6.191410877	6.552216303	6.578744185	6.218971076	6.12646275	6.158478593	6.264187463	6.03937664	6.348758331	6.087705689	6.489893895	6.129793301	6.3295426610000005	6.240442657999999	6.506380677	6.762115726	6.520243461000001	6.675736059	6.284765271	6.307878400000001	6.238488683	6.033013134	6.406452767999999	6.283362812000001
AKAP5	5.721117747999999	5.752570984	6.036284963	5.983354283	5.762045201	5.849921956	5.702066015	5.631175279	6.256977192000001	5.71317066	5.705197771	5.5604715989999995	5.763783789	5.761471674	6.228893268999999	5.786041516	5.7368952879999995	6.006132878	6.1391281410000005	5.743672779	5.976943039	5.695152137000001	5.770291343999999	6.001845717999999	5.8267781460000005	5.783338747
AKAP6	6.5484533355	6.5529408325	6.482390412000001	6.353708219	6.6133561975	6.4146193175	6.222118246	6.3008100895000005	6.218695896	6.025819246499999	6.299323874500001	6.2561473130000005	6.3673659085	6.288070471000001	6.359686761000001	6.1018945735	6.290273902	6.4739174535	6.604135359	6.420612529	6.3155440474999995	6.121645685500001	6.090811358	6.240944726	6.469418025	6.416687060999999
AKAP7	7.364106319999999	7.127539835	8.147965905	7.950951299500001	7.901496213	6.876562892	7.868510104	7.1175536265	8.285267084500001	6.8832375594999995	7.996905911	6.98081922	7.669494774	6.937561677	7.656251183499999	6.9351952565	7.045250381000001	7.60995722	8.066077088	7.149574149	7.710212199999999	6.9229193774999995	7.7680806555	7.535601677500001	7.674470705499999	7.593876496
AKAP8	8.8402521365	9.132672544	8.8540406995	8.7691860955	8.952542624	8.8439526815	8.7578258225	8.9450159715	8.772519876	8.834053972	8.9179751545	9.00298879	8.804438234500001	8.9354437635	8.825587409499999	8.874934525499999	8.920662254	8.751287420999999	8.586159181500001	8.859496429	8.7365479985	8.9183656565	8.863407287	9.0555680935	8.54299589	8.9115220415
AKAP8L	7.870417559	7.803176345	7.713961921	7.803332482999999	8.006930761	7.795883862999999	7.48079621	7.689268801	7.7677035320000005	7.730487516	7.667139415	7.605768032	7.669546136	7.718215476	7.821541002000001	7.802817577000001	7.774057087	7.8026212720000006	7.802241577	7.729094097000001	7.7983044470000005	7.8680245079999995	7.526206583	7.510807793	7.634467601	7.911385513
AKAP9	7.767896247	7.220379962999999	7.715604252	7.448585829	7.553249359	7.244767426	6.2424341420000005	6.931525251	7.600456287999999	7.137902048	8.480116156000001	7.390459671	7.454259359	7.499341576	7.607374159	7.325138077	7.363956577000001	7.936808859	7.527512193	7.469685516	7.840169808	7.388303117	7.1897435210000005	7.385648589	8.004756757000001	7.394570596
AKIP1	7.487273435	8.033277703	7.604777247	8.10882007	7.550899704	7.809851407999999	7.44650625	7.854657754	7.651506679	7.635819545	7.41278659	7.903292979	7.491796128	7.9934965689999995	7.484146246	8.413019328999999	8.113464776	7.507940923	7.316859815	8.065072949	7.485743351	8.022381615	8.063822258	8.195353932	7.631847163	7.717161121
AKIP1 /// NUAK2	8.955910736	9.152892654	9.113198318	9.281340731	8.626374719	9.262085867	10.08540199	9.368131982000001	9.115196232999999	8.650286971	9.651017812000001	8.972698085	9.133573158999999	9.546256059	8.781380271	9.016564386	9.013279387	9.590210754	9.23455288	9.534536609	8.452330916000001	9.536526558	8.956290528	9.278537307999999	9.16007945	9.55611961
AKIRIN1	9.18440626	8.545768746	8.633142117	8.730441371	8.022278727	8.741728167	8.235655377	8.782828979	9.062512034	8.537600806	8.420379665	8.308211177	8.242149513	8.260151568	8.999778767	8.652423149	8.55375226	8.692131076	8.756004583	8.118624255	8.925860917	8.519554491000001	8.574075638	7.937572831000001	8.531542254	8.362201421
AKR1A1	10.057731599999999	9.942482399	10.37144258	10.2854594	10.64023816	10.46739918	10.55524805	10.41901076	10.69441362	10.448687300000001	10.68999304	10.23090327	10.74046598	10.8488417	10.34417049	10.96865545	10.31609268	10.11432749	10.08711492	10.700754199999999	10.41458969	10.08531324	11.01736656	10.99342671	10.45275114	10.57774803
AKR1B1	8.921580964	9.81303439	9.476096748	8.305508905	9.064379786	8.528728582000001	9.220690888	8.305022617	9.139402302999999	9.396939389	8.499823381	10.55021549	9.745839867	8.252552588	9.224057962	7.996109882000001	10.31269698	8.804433996	8.951544399	8.569039075	9.131860931	8.26712146	9.021145844	9.039161717	8.583720731	8.462209323
AKR1B10	11.20150876	7.558274745	10.52007483	9.303210209	11.41557384	8.835189397	11.17018364	8.087816499	10.63653101	6.223096595	11.85398506	8.417107108	11.22122844	8.218861446	11.24402275	6.917294853	7.487351017000001	11.37743429	10.84870972	7.7196254710000005	11.722561099999998	6.210019042000001	11.64516634	10.09177053	11.57937439	9.716068409
AKR1C1	9.644301555	9.677517891	10.11062091	9.876542685	10.04295904	9.056654123	9.722609623	9.540756800000002	9.734687645	8.428307324	10.78168984	9.605935786	10.30810397	9.805595675	10.15682178	10.07746015	9.283333506	9.974011856	10.05236841	9.362890157	9.853740816	8.686098495	9.925123214	9.208619498	9.877292486	9.026927048
AKR1C2 /// LOC101930400	9.644360341	9.47333871	10.048492775	9.8511985475	9.779069804	8.464786828	9.547925302500001	9.3960950755	9.546909961	8.111905051499999	10.615096399999999	9.564459901500001	9.856513123500001	9.659370324500001	9.924333067	10.521624899999999	8.920437752	9.870683565499998	10.007896574	9.181646104999999	9.90461567	8.570348389500001	9.5612538475	8.393344436	9.644468548999999	8.7578769255
AKR1C3	9.850936646000001	9.957645423999999	10.60309562	11.62571223	10.64170929	8.964957972	10.676156800000001	10.53819167	10.21402779	8.321947263	11.84583666	10.68116976	11.05538052	11.33150889	10.71033124	9.824086458	9.939354215	11.073261800000001	10.01836285	10.31952841	11.54133003	9.82030726	10.74589632	8.491964668	11.26593038	10.19382546
AKR1C4	5.977193013	6.082466319	5.846940589	6.226752418999999	6.34079478	6.102090743	5.973836606	6.1483429229999995	5.97107545	5.918110025	6.156800194	6.00880777	6.0252037320000005	7.1413447020000005	6.232877791	5.976332039	5.968997692	6.049614709	6.048228265	6.137062889	5.959311989	5.8885859410000005	5.920601302000001	6.079374396	5.9020950029999995	5.93156242
AKR1D1	4.659554336	4.633582961	4.626488913	4.801769492	4.8088257510000005	4.751614472	4.646560616	4.623511587	4.609859117	4.565762807	4.646985047	4.533961816000001	4.685361666	4.723126108	4.572619628	4.638487495	4.625496031	4.664429974	4.798379355	4.486351568	4.6970119960000005	4.510822277	4.684661003	4.583472554	4.900338135	4.537718469
AKR7A2	8.5290851385	7.9875957275000005	9.266974456	9.378281841	9.2921380525	9.238341907999999	9.1684771525	8.537650562	9.37953754	8.646877186000001	9.6159333765	9.582283211	9.306956264	9.137574428	8.90718837	9.551342443500001	9.235661275999998	8.822102541500001	8.915787308	9.3486097065	9.182497259	8.9492798165	9.550933874999998	9.105162073999999	9.105385190500002	8.901043459
AKR7A3	9.338230023000001	8.687030423	9.43001086	9.2314743335	10.042086167499999	10.74020887	10.087585115	9.463784145	9.955193478999998	9.227340464	10.49495694	9.709889047	10.353519225	9.668917422	9.676864579	10.31461558	9.6988084065	9.992866989	9.394669209	9.671074315	9.845537713999999	9.088311073	10.044285646999999	9.631484815	9.9908717595	9.856717642
AKT1	9.81684896	9.532285457999999	9.886145597999999	9.848137805	9.178948157	9.747225767	9.585082414	9.688085458	9.849263947	9.511683502999999	9.749231805	9.995884067999999	9.677517497	9.931046804	9.264381115	10.27377097	9.155356747	9.355644774	9.419167566	9.709051743	9.644844988	9.707139656	9.661432636	9.595746546	9.645096158	9.919315263
AKT2	6.94260912	7.2793180295	6.726380164	7.1526310945	6.6736634155	6.6939918375000005	6.2977664749999995	6.6600691955	7.0252181815	7.212341338	6.5572399985	6.492998805	6.750982033	6.5813590165	7.2096694045	6.372615361499999	6.826572763500001	7.2559095854999995	6.840612948	6.673699105	6.980650695	7.6978122885	6.1838244195000005	6.477119398	6.794293973	6.7992516875
AKT3	6.203713121	5.966877059	6.428313515	5.884416452999999	6.017373864	5.947202119	6.7508120179999995	5.785118175	5.9435954639999995	6.408412477000001	5.848391788	6.070052275	5.909861431	5.875269668	5.954646047000001	5.85979608	5.783546395	6.133838979	6.362944669	6.162669994	6.1286388579999995	5.7358366720000005	6.029456647999999	6.114483337999999	5.959766357	5.909273456
AKTIP	8.632735972999999	8.32837237	8.794240424	8.77946789	9.178120908	9.110637766	8.866853671	8.615721127999999	8.836935635	8.304596534	8.92506096	9.147546454	8.621037936	9.119709524	8.749856182	8.965494113	8.694171612	8.445583927000001	8.779521993	8.687803891	8.740082864	8.806471188	8.442500564	8.375950843	8.876469019	8.645084383
AL109706	5.432552224	5.539723199	5.15019432	5.344361677	5.3769683839999995	5.543430666	5.2521663389999995	5.401808872	5.35203369	5.344321635	5.281594388	5.177104065	5.519764071	5.449890844	5.442267788	5.188325698	5.349135426	5.466693857999999	5.326620595	5.424794583	5.270310029	5.18986306	5.385824529	5.222161891	5.333682536	5.190715275
AL590762.11	7.60818646	7.404786372999999	7.191152499	7.59730992	7.419918002	7.641342912000001	7.448953389	7.520232075	7.584680043	7.39261777	7.4971456210000005	7.608672659	7.273308434	7.416623634	7.485608098999999	7.463107566000001	7.319362657	7.711312763	7.981959669	7.500458813	7.633759792	7.449258635	7.507834254	7.373586903	7.556315914	7.197586707
AL928768.3 /// Ig alpha 1-[alpha]2m /// IGH	7.074955056	5.771715824	9.038730622000001	6.223922327	9.606680928	6.177198085	9.218986454	6.115222321	9.313878566	5.633132239	7.668616348	5.837139755	10.64609263	6.412872515	9.678130131	5.514499044	5.7378149679999995	7.633041965	7.6697090889999995	6.155013931	8.834818314	6.019053394	7.55064058	5.762244883999999	7.669097761000001	6.994848757000001
ALAD	8.426143526	7.9819483775	8.571197764	8.235145085500001	8.038468832	7.806659528999999	8.586955277	8.1345608135	8.652284218	7.9577782809999995	8.8675406185	7.743225796499999	8.4408774685	8.3350248535	8.332463931	8.0091505215	7.9435836984999995	9.01482185	8.5900601975	7.7566501610000005	8.644093122000001	7.849835255	8.0743173875	7.877600768	8.683368629500002	8.297348039500001
ALAS1	9.347217495	8.435921098	9.311227473999999	9.036392285	10.05712211	9.76843967	9.999248889	9.012444545	9.266231576000001	8.715499462999999	10.28827856	8.800023848	9.935221482000001	10.17952042	9.546674273999999	10.09715901	9.003063649	9.927504561000001	9.357498767000001	8.922794872	9.848932557000001	8.679612214	9.936432091	9.241033488	9.941764349	9.142624954
ALAS2	7.481324095	7.320099122	7.3393004479999995	7.419388861	7.550899704	7.216290495	7.1764880170000005	7.06122164	6.928254195	7.078549418	7.265791597000001	6.985129667000001	7.372851	7.010851775	7.852519615	6.989929963	7.241932975	7.635168973	7.590273895	7.247687353	7.251411672000001	6.998062921	6.809791128	7.046927447000001	7.243649061	7.058230362000001
ALB	5.274702973	5.437056253	5.054457749	5.247443209	5.474518162000001	5.334984663999999	5.088983974	5.257536204	5.279877529	5.307560276	5.3406514000000005	5.074028448	5.2903380239999995	5.458261353999999	5.365781717	5.244081017	5.34513692	5.302281657	5.372461085	5.34204957	5.329877776	5.319224086	5.346920559	5.413167747	5.15644223	5.25743985
ALCAM	8.0476165135	7.798749698	8.1941428515	9.0358663435	7.80259914	8.8552470075	8.2519081005	7.7175060129999995	7.983062176500001	7.8510213395	7.7472173810000005	8.9887622575	7.5594568760000005	8.605696798	7.7353439260000005	9.685786172	7.8962524115	7.2447611305	7.8537950169999995	8.559169782	7.6705853070000005	7.268741293	8.6791187505	9.461217483	8.0667087985	9.546617461
ALDH18A1	10.86191569	11.11589285	11.54216083	10.39118534	10.11395412	10.48058323	10.19108686	10.98566867	11.31756946	11.20044819	11.53220451	10.45812315	10.75400707	10.2347196	11.41471433	11.13565333	11.22434493	12.5287869	11.52332397	10.84494739	11.42172278	11.08079985	11.00273004	10.60440226	11.95044839	10.79141017
ALDH1A1	9.965375235	6.363767217	9.543199252	7.2652316279999996	8.426162454	9.319001333	8.89068077	9.471012085	8.772005424	7.554262574	8.72096306	5.995486991	9.370030774	5.74421241	7.980090902000001	5.758336709	7.254150351	6.754052875	8.431499971000001	6.154497137000001	8.638121271000001	7.801516663999999	8.684450173	7.290839549	9.285186742	8.388393023999999
ALDH1A2	7.522893964	7.755197243	7.940747126000001	7.782673336	7.827550417	7.505335282999999	7.391446676	7.49389047	7.506505412999999	7.450635645	7.366006245	7.298334773	7.495403391	7.450125852999999	7.799098406000001	7.554711949	7.626812279	8.280605099999999	8.238683462000001	7.598357328	7.810429541	7.410410216	6.925264481	6.961736908	7.6229109820000005	7.48190334
ALDH1A2 /// LOC101928635	6.793104549	6.854801983	6.588474545	6.353365851	6.332794845	6.159731402999999	6.747484316	6.465912303	6.712366762	6.938220681000001	6.614851828	6.481006778999999	6.5100444820000005	6.29378382	6.530931831	5.92585692	6.348610679	6.465812791	6.686795758	6.4335199670000005	6.2596621379999995	6.189762161	6.366832535	6.601852096	6.380582134	6.010859128
ALDH1A3	8.800112169	9.294317945	8.617634099	9.345651769	8.007854192	7.911328447000001	8.504202538	8.954554045	8.268881068999999	8.325663738	8.229041738	8.819870757999999	8.634013885	8.652683369	8.509523632999999	7.949258062	8.854855514	8.254484922	8.767788154	8.711258393	8.447348913999999	8.684442313	8.71980933	8.982005436	8.418573613	9.291064172
ALDH1B1	7.7685757925	8.2994834505	7.813071121499999	8.5363100565	7.528282664	7.6178450575	7.479677130999999	8.0370939605	7.8504753545	8.0094983615	7.513095261	7.78191507	7.6004828374999995	7.790755642000001	7.573014393	7.8212801894999995	7.912193675000001	8.102761496	7.8541356790000005	8.375040671	7.734961318000001	8.9835028835	8.350036678	8.460480646	7.5517249855	7.999098964
ALDH1L1	7.1557384125	7.3237012450000005	7.282699361	7.19637268	7.573170275000001	7.3139247265	6.919302362	7.297898	7.362582762	7.1806644985000005	7.6204821175	6.9725812935	7.504139064	7.371952195	7.7148780025	8.9938158465	7.5304330004999995	8.2534223675	7.449501474	7.135671294	7.4809895855	7.0859531705	8.358201046500001	8.447439807999999	7.465119576499999	7.3297014515
ALDH2	12.0043446	11.81451387	11.65125038	11.72466104	11.81240542	11.34557963	11.94704715	12.0832815	11.84665375	11.41946549	12.20995531	11.79760343	12.03257488	11.8855841	11.84320834	11.46074909	11.78091285	11.88887634	11.66521357	11.40466209	12.34598353	11.50913342	12.15629423	12.07093012	12.27023169	12.03297902
ALDH3A1	7.758804909	7.710254687999999	7.732444507	7.444422465	7.994048112000001	7.690997212	7.4742993570000005	7.467236775	7.610700945	7.371177562000001	7.8649732420000005	7.407730454	7.854273922000001	7.620435205	7.724553202999999	7.8058333179999995	7.477121348	7.756543023	7.7066720029999995	7.524572579	7.719083949	7.606571852999999	7.657880788	7.963322604	7.894689625	8.333611389
ALDH3A2	9.617408209	8.76475406	9.952110213	9.06615069	9.836329908	9.585671383	10.00740496	9.350246596	9.509539693999999	8.67421141	10.3747883	8.650694283	9.863745631	9.98031221	9.349725486	9.339415871	9.628628698	9.723603716	9.43402305	8.898193923	9.387005278	9.197908188	10.10738954	9.858088853	10.26514861	10.2491508
ALDH3B1	9.125133849000001	8.978135621	8.8114905175	8.8964570425	9.182802486	9.275836329499999	8.802325047	9.26235261	9.149784702	9.046691665	9.0081071015	8.9631078455	9.0351314585	9.225160450499999	9.0989150445	9.013135909999999	9.0761902335	9.1355069535	9.15050696	9.2824787605	9.098123326	9.22136501	8.726829384	8.698916131499999	9.035554235500001	9.192998467999999
ALDH3B2	6.191939700000001	6.204608835	5.978119908	6.321469128	6.251749112000001	6.1264139985	5.9428984275	6.162936825499999	6.099939133	6.0397980735	6.038529484	5.949018342	6.134762263500001	6.3769070305	6.3349474195	6.0852580925	6.1279637534999996	6.3483794275	6.2169065415	6.145912629	6.1815046805	6.1815446135	6.172743096	6.1890364635	6.2380922315	6.144208078
ALDH4A1	8.185637228500001	8.363693533000001	8.01979028	9.563765743000001	7.9752433355	8.3912429635	8.038745194499999	8.736778364500001	8.046088468	8.5404987405	8.014650394	8.896302068	8.233685891	8.6828545465	8.0682181325	9.2054119095	9.1667416185	8.1684533335	8.136456403	8.6037761665	8.0310343265	9.310404183	8.3271649715	8.642837181	8.084156939	8.201557712
ALDH5A1	6.8234121795	7.6871491345	6.766409325	7.6735047475	6.978888804	7.167593479000001	7.012710777500001	7.351338946499999	7.188034808499999	7.3552007555	7.265578368	7.73436129	7.172307332999999	7.4059555425	6.7959009555000005	6.770176810500001	7.3235712395	6.6953865265	6.5692945815	6.970463497	6.849409165000001	7.0948271035	7.073546318	7.0401787455000004	6.797910178	7.2507242465
ALDH6A1	6.988915799	6.823679675	6.631426751	6.601902161	7.895643942	7.086086207999999	8.095193465	6.962100144	7.103157372	6.573961112	8.370889943	7.458076727000001	7.6593779379999996	8.132348322	7.134109191	7.350777848	6.945063105	7.126014037999999	7.113003009	7.023003919	7.03238797	6.79922181	8.007578253	7.667486407999999	7.263080561000001	7.020259125
ALDH7A1	8.024554715	8.780722151	8.42883948	9.392164198	7.957226509	7.981841905	8.382917028	8.728255034	8.804390784	8.718418881	8.804602191	9.57126865	8.486864734	8.416584183	8.186440825	9.666105937000001	9.089428275	8.05625751	8.064972359	9.11843744	8.435878173999999	8.915099465	9.257041192	9.226813158999999	8.396646345	8.279602235
ALDH8A1	5.291609222	5.129471416	5.236017712	4.961843941000001	5.256280567	5.425106317999999	5.536255388	5.060679568	5.0156525919999995	4.9386654530000005	5.048157492	5.141780635	5.174757219	4.7970305280000005	5.465592912000001	5.349049671	5.167488539	4.935176346	5.101239902	5.024624972	5.127931544	4.909716699	5.221716849	5.273805112	5.266953232	5.154301065
ALDH9A1	10.15709012	9.530146432999999	9.854426587	9.953179188	10.26933307	9.564622092999999	10.6511329	9.775568179	10.02615558	9.285534734	10.44510162	9.764101404	10.45015571	10.53396702	9.811417532	10.48098978	9.706443534	9.788370275	9.996025494	9.855698289	10.15628049	10.35404972	10.06807935	9.927355367999999	9.993520719	10.049891699999998
ALDOA	12.771691924999999	12.972957135000001	12.98280496	13.05910832	12.96392159	13.025322745	12.930476455	12.74303342	12.971173795	12.729245135	13.003238374999999	12.83852757	13.00241827	13.201344555	12.686891665000001	13.437111415	12.46319487	13.155869115000002	13.019747975000001	12.841735025	12.9293522	12.941347780000001	12.813233425	12.618730849999999	13.16347338	13.00130842
ALDOAP2	6.733609895	6.470405977	5.7292396960000005	6.136776567999999	6.449766497000001	6.479225766	6.489863883	6.557956589	6.273066185	6.3919091439999995	6.469462676	6.21533414	6.66886052	6.538758992999999	6.390654157	6.195452175	5.942344212	6.264314465	6.209551225	6.144164016	6.57440099	6.3618217779999995	6.322900335	6.263674834	6.146435389	6.347617509
ALDOB	7.344782136	7.266710101	7.05053584	7.676922251000001	7.143099273	7.5452077310000005	6.849176857000001	7.085600372999999	7.082718596	7.004576172	7.175494432000001	7.0314576529999995	7.331977328	7.31920112	7.704357696000001	6.82549101	7.2088028820000005	7.700027846	7.250157045	7.288905146	7.067553951	7.228575081000001	7.27785709	7.280214525	7.353866564	7.244759291
ALDOC	9.462923822	10.41158895	9.195305204	9.797397904	8.449635143	9.722240818	9.214739096	9.044388381000001	9.019450706	9.227218737000001	8.926137588	9.979309359	8.639866663	9.192178012000001	8.634781144	9.135826473	9.209523262000001	9.174750527999999	9.890614625	9.873537747	8.699081159	10.08367018	8.402556221000001	8.080135348999999	8.815258942	8.899795912
ALG11 /// UTP14A /// UTP14C	8.083061939	9.053300891000001	7.815554129	8.521173886	8.135155003	8.142991201000001	7.799122272000001	9.404262535	8.244682538	9.395997762	7.739562942999999	8.949450335	7.6572102410000005	9.180322688	7.637684147000001	8.423974084	9.02457636	7.569721918	7.543248209	9.538890473	8.299186184	9.179963195	8.341735694	8.436430756	7.89159786	8.766215758
ALG11 /// UTP14C	8.773350568	9.157159541	8.896657178	9.034716983	9.195533883	9.276647682	9.57980764	8.773183447000001	8.897778835	8.716110873	9.256969739	9.30374694	9.154054232	9.56398016	8.801011238	9.775589911	9.070053157	8.449084544	8.569112616	9.37458546	8.731175732	9.064444695	9.148305947999999	9.212935013	8.95975574	9.797871294
ALG12	8.188517571	8.25808124	8.077337599	7.542282423	8.286556967000001	8.030541349	8.206324283999999	8.405993134	8.317895893	8.341975125	8.520460237	8.124012138	8.389675622999999	8.021004532000001	8.233822609	8.080608814	8.330369538	8.363409889	8.025641023	8.070344978	8.38000515	8.371025076	8.000302048	7.959437032	8.147920833999999	7.923372541
ALG13	7.382172424	7.6640270379999995	7.369351845	7.323493715	7.555855435	7.373184876	7.761472994	8.318143216000001	7.495069414	7.515865271	8.058106347	7.999417125	7.967005575	8.060372957	7.272656232	7.263342002000001	7.776677661	7.135730624	7.1085285439999994	8.33157565	7.477394938	7.553811984	8.066381551000001	8.368251492	7.350543862	7.858693745
ALG3	9.355992694	9.779088066	9.443660064	10.06045353	9.330422379	9.747134095	8.765724192	9.383782396	9.576542709	10.11235494	9.223924852	9.537635123	9.256316509	9.732548716	9.245673284	10.05811093	9.960135291	9.311100287999999	9.444177923	10.088696800000001	9.250115127	9.828795007	9.561423099	9.625423667	9.178107572	9.909084775
ALG5	9.123494572	10.47137445	9.478351019	10.33848545	9.687956352	10.52878571	9.837432406	10.56196092	9.801431157	10.29706241	9.679905691	11.17548113	9.547269365	10.86080491	9.247260248	10.40319662	10.53890034	8.455248571	8.904678649	10.8035653	9.505156435	10.19670473	10.12961975	10.08445059	9.23823388	10.66772551
ALG6	8.429183019	8.866044216	8.779915758	9.569288455	8.840278359	9.185412991	9.082433963	9.210296261	8.888205244	8.395127427	9.11774455	9.415438742000001	9.003903209	9.557463756	8.555074818	9.271596829	9.072955412999999	8.57813069	8.531657982	9.565660569	8.592351117	8.511364307000001	9.84873599	9.877532952000001	8.788845077000001	8.665026855
ALG8	7.961435197	9.407354722000001	8.502296784	9.725279898	8.817716411000001	9.435731894	8.940609628999999	9.722675554	8.991846098	8.997510984	8.812742111	10.01248704	9.099234109	9.999191116	8.212613635	9.677539565	9.590991758	7.980519796	8.088680576	9.797123322000001	8.333168383	9.27591151	9.30439183	9.513455144	8.245992119	8.876109364
ALG9	7.374697337000001	7.999258157000001	7.893040032999999	8.080116841	7.54865767	8.383164696	7.721155054	8.416981958	7.790201519	7.573942602000001	7.844421877	8.074404662000001	7.792645402000001	8.047891703	7.492326969	8.140734764	7.776231731	7.412059932999999	7.320452572000001	7.997986028	7.542278346	7.783762489	8.102008085	7.807255911	7.546370035	7.91386357
ALK	7.28834216	7.225632231500001	7.055051618499999	7.278957161499999	7.3416805190000005	7.046618282500001	6.997251094500001	7.107800081000001	7.100740653	7.03649533	7.108111808	6.885884793000001	7.0581381115	7.1286626525	7.3047253009999995	6.963826792	7.0910975025	7.2844140465	7.062939672	7.146451415	7.189472970000001	6.984695707	7.047935216	7.248541973	7.020314976	6.914588528
ALKBH1	9.243644575	9.273120411	9.319367063	9.514687325	8.972106127	9.130880348	8.817343016	8.845216941	9.085617097	9.056282372	9.076380231	9.220533057	9.038198143999999	9.158163685	9.116443989	9.285143453	8.689122134	8.972018491	9.099634622	9.350353516	8.750709459	8.501993508	9.31096227	9.49235319	8.796699504	8.877170585
ALKBH4	9.108074535	8.92426423	8.961223264	8.991154062	8.951011355	8.995569665	8.777879529	8.875099607000001	8.973866081	8.610089216	9.006928984	8.895856554	8.911820144	8.891428824	9.191804249	8.677652826000001	9.068757392	9.471498601	8.892650448	9.113520826	9.138149295	9.003468055	8.256252965	8.454737572	8.948854092000001	8.967489303999999
ALLC	7.234342127000001	7.312953628	6.7561825639999995	6.907201324	6.96322137	7.057653018	6.734124133	7.211607962	6.842039477	6.963353392999999	6.949975885	6.964266754	7.042595927000001	6.958090299	7.107182122	6.7178725560000006	6.801077761	7.24305995	6.975671696	6.824634412000001	7.24425998	6.944270526	6.955801776	6.951650573999999	6.869978145	6.840593052000001
ALMS1	6.555623882000001	6.872968027000001	6.087247162000001	6.733099382000001	7.209640025	6.6970642520000006	6.738221137000001	6.558612021	6.2296470070000005	6.405450186	6.264483717	6.305301237	6.641052693	6.872873873	6.603095582000001	6.71731098	6.515916937	6.412066037000001	6.551662302	6.999072353	6.162738421	6.566614313	6.871769795	7.031671224	6.547323351	6.339287716
ALOX12	6.333905147	6.297723669	6.05225635	6.331539431	6.301461021000001	6.178467788	6.005964455	6.427103203	6.1995767939999995	6.144375652999999	6.513359952	6.106394654	6.3799574560000005	6.433102439	6.4891490460000005	6.073324199	6.090194712000001	6.587708312999999	6.410519783	6.341798353	6.302190541	6.218862414	6.14739858	6.196266724	6.194575073999999	6.26083284
ALOX12B	6.447624879	6.767316772	6.373988872999999	6.264063771	6.800001865	6.6009348889999995	6.352020085	6.647037677	6.447321542	6.6033709279999995	6.648216347000001	6.25396866	6.72761313	6.461880076	6.381794407	6.4038847070000005	6.3401616370000005	6.707313612999999	6.499053103	6.291503206000001	6.617779634	6.58741442	6.112400126	6.092788408	6.803959354	6.951084884
ALOX12P2	7.930132448999999	7.919124795	7.318302319	7.370962423	7.584161572	7.619354700000001	7.059419556	7.598721007999999	7.85009114	7.495479457	7.2821907470000005	7.375276697	7.770394098	7.72232678	7.798846891	7.399283672	7.359395116	7.763852291	7.5057126510000005	7.365489332999999	7.503440049	7.45031118	7.545542917000001	7.968401852	7.517311071	7.425827449
ALOX15	5.807391919	5.72587773	5.7911311560000005	5.965370534	5.778935529	5.54493051	5.727188549	5.739777237999999	5.73078901	5.660168343	5.8933754060000005	5.6392988939999995	5.7441824939999995	5.703231197999999	5.780302761000001	5.693034667999999	5.624314277000001	5.964691011	5.840158486	5.761320442000001	5.8352065710000005	5.745647851	5.645336738999999	5.858815612999999	5.749395081	5.685591042
ALOX15B	7.623696374	7.283123164	6.921356921	7.0370075729999995	7.394430194	6.988701907	6.816982122000001	7.254272192	7.225045462000001	7.265436291	7.2694637239999995	6.9946810170000004	7.63282426	7.3373721320000005	7.246787446	6.921849316	7.00527671	7.538177778	7.223079425	7.076549612000001	7.559684627	7.298841436	6.9353903820000005	7.236985111	7.300524118999999	7.171026961
ALOX5	6.5024945469999995	6.5600830145	6.997212187500001	6.3942492335	7.516362313	6.756895535	7.0846205935	6.152215136500001	6.5836834605	6.9451539065	6.9764835535000005	6.7299914145	7.715173749	6.7696680885	7.1779865255	7.1150424999999995	6.520864303	6.790613579	6.604381402	6.988900646	7.215308407	7.2715538285	7.073918078	7.1548098355	6.5309648565	7.3383515185
ALOX5AP	8.193778049	7.85127678	8.619197812000001	7.88763651	7.998967582000001	8.455840952	8.135687177000001	7.87476497	8.466548348	8.722780188	8.230592553	7.90169746	9.209817397	7.924527542000001	8.797654027	8.591732476	7.999520544	8.338493852000001	8.287162577	7.6945815810000004	8.167269932	8.148539162	8.672340665	8.9045457	8.018216446	8.612046115
ALOXE3	6.806769409999999	6.951219350000001	6.543362619	6.877385825	6.8888571039999995	6.8970034585	6.6353606935	6.7971281405	6.632273653	6.585960197	6.561295081499999	6.540797406	6.9440790005	6.700430122	6.8756196979999995	6.695141591	6.8432927705	7.020376489	6.799726535	6.7169707894999995	6.677609886999999	6.552635050999999	6.627471507999999	6.9202855555	6.641250641500001	6.693565845
ALPI	7.6280722055000005	6.8034722295000005	8.2266024455	6.5193044	7.4374057670000004	6.5298365355	7.7320570415	6.723173105	7.391176668	6.536894165	8.1881573105	6.6429947005	7.239689202	6.9312434205	7.7888322485	6.8580982960000005	6.755722878499999	8.3318305875	8.3428233915	6.655654331499999	7.8773031585	6.692287722	6.5274204965	6.1856038605000006	7.769305579500001	6.942276195
ALPK1	8.888497081	8.344949885	8.224724559	7.907124623	8.720563196	8.486351121	8.622557816	8.518529913	8.37373383	8.288850175	8.77111429	8.40156398	8.626613727	8.529849858	8.499391239	7.6408926070000005	8.37081584	8.481298672000001	8.567225931	8.265463962	8.656441496000001	8.253168478	8.509308219	8.420974021000001	8.718292166	8.32235171
ALPK3	7.16674714	7.036140945	6.954120467999999	7.387676936	7.061164751000001	6.904044697000001	6.836154246	6.86824618	6.80163798	6.907719231000001	6.826089333	6.68675473	6.941221024	6.800501078	6.952151502	6.9138570989999995	6.637619986	6.873529852999999	7.172656236	6.745896367	6.752347313	6.739417815	6.913392749	6.976875364	6.752414428	7.029185562
ALPL	6.118413424	5.960267515	5.961721162999999	6.07598664	6.061836056000001	6.013991207	5.911978078	6.23010396	5.910886502	6.0884056179999995	6.127666446	5.818225882999999	6.238000509	5.940108195	6.517638147	6.08264115	6.265775594	6.736158337999999	6.201095735	6.2010533	6.266347945	6.072267367999999	5.829655747	5.86800947	6.31724535	6.018370097999999
ALPP	7.028433762000001	6.957255559	6.570041885	6.78740239	7.241648919	6.739541191	6.588573691000001	6.7861852670000005	6.533371419	6.757699131	6.496430835	6.367523416	6.959206259	6.807455251	6.90200046	6.436035492	6.532562075	6.970184135	6.774731233	6.652890232000001	6.633391365	6.670015247	6.64525066	6.913754952000001	6.417130853	6.70295665
ALPP /// ALPPL2	6.876712251	6.705288208	6.704646024	6.661658843	6.528270557999999	6.765434741	6.489853139	6.596574829	6.519645197999999	6.741141979	6.524852162999999	6.284330184	6.601026885	6.64129961	7.072849247000001	6.672458675	6.644831142	7.12385705	6.832880227	6.812198315	6.692361225	6.584563547	6.510874674	6.602073112999999	6.795940161	6.703512806
ALPPL2	8.066529734500001	8.014806332500001	7.923219381999999	7.764518383	8.1090621225	8.198376383	7.8188617195	8.021991131	8.0052105565	7.937365571	8.009870174	7.711310804	8.109198804999998	7.9747958075	8.1344803845	7.657637844	7.8886461255	8.2918739865	8.1144917715	7.9272236475	8.161832914	7.9428385185	7.7083359929999995	7.7068976505	8.033714055	7.8865166345
ALS2CL	10.07001345	9.854897273999999	9.994747613	10.08332574	10.05168685	9.636215476	9.73591907	10.10497014	9.812064393	9.484488444	10.15041292	9.994227094	9.698717529	10.064692800000001	10.222340800000001	10.15214487	10.01276904	10.35901566	10.40464115	9.352395637	10.043136	9.71707007	9.577577323	9.430813876	9.937811242	9.616650149
ALX1	6.226385945	6.083084521	6.075509834	6.3301055779999995	6.197197157000001	6.100284407999999	5.979127198	6.365747441	5.856435731	6.0911723989999995	5.809057329	6.100401315	6.2056379029999995	5.994954428	6.414987728	6.171523752000001	6.052443594	6.254821367000001	6.571362591000001	6.385556472999999	5.948076956	5.998325805	6.039062647000001	6.309385505	6.067570067	6.005227499
ALX3	7.824073906000001	7.931849429	7.761175101	7.751422128	7.763703046	7.715235967000001	7.697110684	7.661814464	7.611690058	7.595505182999999	7.596673075	7.515952899	7.639329002999999	7.470219631	7.95120168	7.5722125920000005	7.8075859020000005	7.849133041	7.950094181	7.830076758	7.6350476579999995	7.798205648	7.466716457	7.55883626	7.822619112000001	7.748564257000001
ALX4	6.7138724110000005	6.583063673	6.608672192	6.687654377	6.8926226129999995	6.7252686420000005	6.241428414	6.555863232	6.637547773	6.713452724	6.566617531	6.131151452	6.737868532999999	6.642804867000001	6.86776301	6.591004705	6.711001586	6.876265075	6.885835161	6.529752881	6.799417139	6.848445902000001	6.571085946	6.51034507	6.678711248	6.512899664
AMACR	6.105195814	6.143459718	5.7322109385	5.844857503	5.83690477	5.8196279245	5.616169331	5.881859488	5.804478191499999	5.688146977000001	5.829473639	5.847210926500001	5.8433892375	5.880517744	5.9890203385000005	5.788412124	5.965619205	6.189140801000001	5.833977695	5.890776905	5.813792799500001	5.9075601639999995	5.6420875355	5.781068377	5.950655773	5.800555615
AMACR /// C1QTNF3-AMACR	8.801429262000001	9.574683543999999	8.626787588	8.155205562	8.742686982999999	7.162995027000001	9.282339136000001	8.728444471	8.519102651	7.528561555	9.423438761	8.343228966	7.85145265	7.474932336	8.064385762	7.479683414	9.791420500000001	9.342451659	9.0745773	9.647620847999999	8.545918034	9.744863906	8.522851757	7.884302904	9.268486861	7.605952085
AMBN	7.013770265	7.014091907	6.571952925	6.533109485	6.623161437	6.620260338	6.3822164379999995	6.553941459	6.649270177000001	6.614677798	6.309517572000001	6.268760076	6.469487645	6.656288742	6.588319015	6.317349081000001	6.478426366	6.590354125	6.542679481	6.372164939	6.434222827999999	6.441190565	6.3983192	6.553567442	6.516959832	6.392525227999999
AMBP	6.943950436	6.951962451	6.6637630755	6.7651567605	7.1337994170000005	6.9056271595	6.7778620064999995	6.7556691765	6.8369099355	6.759582803000001	6.723902307	6.707885324499999	7.0689222495	6.8391496365	7.0131583475	6.710614721000001	6.845644184999999	7.058349055499999	6.7538477465	6.850969083000001	6.890229956500001	7.0475508805	6.8238276204999995	6.860105507999999	6.794447836	6.867687307
AMBRA1	7.436678185	7.382579356999999	7.389385148999999	7.483808568500001	7.229849493500001	7.5965272205000005	7.400892195	7.429510349999999	7.2706798615	7.162438313500001	7.5204386815	7.4404113725	7.4242980875	7.4844362234999995	7.3712534885	7.2687916845	7.470971705	7.7146745034999995	7.374507872500001	7.486383130999999	7.5479264445	7.4813305705	7.7157306845	7.703765151999999	7.558913883000001	7.5965712135
AMD1	8.2876504645	8.80773431	8.454768694999999	9.124060967	8.246345207000001	8.996049979	8.815618485	8.8606163585	8.716251262499998	9.031400794500001	8.4748966495	9.0378076145	8.317774123500001	9.3065924165	8.512732302	8.916009575	8.8867323215	8.330431584	8.515711738499999	8.565185134	8.586541428	9.031186723000001	9.064717228	9.105860792	8.46905292	8.3501585775
AMDHD2 /// CEMP1	6.712646617000001	6.984431927999999	6.640522268	6.6244962020000004	7.155127786	6.736685746	6.825852652000001	6.994582424	6.858142677000001	6.950001628	6.873810902000001	6.895602285	6.797456941	6.8265656	7.072159256	6.737257822999999	6.721626215	7.3179542689999995	6.954135111	7.180814214	7.133502845	6.995297333	6.355526593	6.060770072	7.127730555	6.73096579
AMELX	4.896943211	4.760757265	4.7393093330000005	4.814707684	4.74969926	4.754544527	4.665417517	4.832643899	4.724470499	4.82592127	4.7525614880000004	4.624017718999999	4.947082493	4.733033256000001	4.971483721999999	4.766499825	4.7451357419999995	4.9891132339999995	4.879838233	4.7970760530000005	4.8266924630000005	4.75967412	4.734517171	4.806363768	5.112211816	4.824090818999999
AMELY	6.508496198	6.469135293	6.256758535	6.50346397	6.478775793	6.302329218	6.334471822	6.386112821	6.645227005	6.509161407000001	6.3756159210000005	6.16204346	6.538560099	6.42783451	6.411187217	6.302848402	6.197473548	6.675059989	6.629434546000001	6.4041268129999995	6.541339421	6.143901914	6.532888255	6.446893635	6.524219442000001	6.137179542
AMFR	8.7706453225	8.74098142	8.935193412499999	9.127026236999999	8.611715125499998	8.289021506	8.683408608	8.567749565	9.0626433145	8.949163702	8.585642047	8.568982843	8.6228512225	8.702660644	8.420070096	9.5366260695	8.209335683499999	8.654411599000001	8.699669206	8.6848406255	9.013881711	8.682563493	9.0703433515	8.8484733765	8.840108914	8.4993988955
AMH /// MIR4321	7.329381807000001	7.287546735	7.488270243	6.759282997000001	7.470413463	7.52292575	6.866042235	7.365482134	6.937436099	7.376888562	7.338110945	7.111523074	7.335812217999999	7.235032943999999	7.606698905	7.939887036	7.197789394	7.5192219829999996	7.419364066	7.52028061	7.369476796	7.326292777999999	7.373818393	7.74261143	7.5276614	8.253666152000001
AMHR2	7.678666265	7.939246551	7.828626571	7.786995599999999	7.809654964	7.657492369	7.542337989	7.858457581000001	7.388348451000001	7.556740584	7.760618129	7.399837887	7.536950017000001	7.63228665	7.839895303	7.396521315	7.575282787000001	8.160307818	7.798931163	7.723620004	7.732848839	7.367409047000001	7.441354669	7.744443947000001	7.7168516689999995	7.286379976
AMIGO2	8.417749447	7.897549323	8.069611894	8.091028375	7.310507474	7.14611044	8.792862568	7.537064518999999	6.790257651	8.948435273	7.087282849	8.414465137999999	7.445180105	7.460092293	6.907330152999999	7.575433498	6.0717376110000005	6.212872453999999	7.6721013010000005	6.264076351	6.2653868070000005	8.517670125	7.420020272	7.243446582000001	7.127985595	9.036538723
AMIGO3 /// GMPPB	8.597379733	8.59915597	8.781808271000001	8.834332291	8.932895839	8.671308529	9.061183036000001	8.757540056	9.463532667	8.623419574	9.078797159	8.693837181000001	9.098846746	8.788275622	9.186877982	9.283921727000001	8.672834837	9.091307412	8.933365902	8.502221652000001	8.974459493	9.098284218	9.101809331	8.647812458999999	8.920429029	8.517755347000001
AMMECR1	7.090074451	7.789744627	7.054454571	7.686735521	7.6495351860000005	7.71396253	8.152862297	8.201433437999999	7.476308415	8.173666828	7.851217279	8.253716101	7.730593496	9.184826456	7.2773207310000005	8.05197522	7.717017866	7.064014767000001	6.943033412	8.549557619	7.085334287999999	7.940569271	8.032463745	8.281228488	7.575244876	8.055706273
AMN	9.940658781	9.600755666	9.685676029	9.476215777	9.872483362	9.506459429	9.416942565	9.407749481	9.714269179	9.575713066	9.725443995	9.319270042000001	9.803590353999999	9.394809834	10.06625187	9.365141507999999	9.5583984	9.989780506	9.963684762	9.603582858	9.862511939	9.679159209	8.9899833	8.945441577	9.848849293999999	9.556018905
AMOT	6.631283797999999	6.573523343	6.467865136	6.775562744	6.707581887000001	6.902414117999999	6.788802743	6.788599427	6.764115829	6.659986528999999	6.989102207999999	6.480952847999999	6.77881228	7.0939024989999995	6.937748538999999	6.8211478660000004	6.666080912999999	6.9036926670000005	6.599480536000001	7.08479522	6.296776542000001	6.4008446889999995	6.773146572000001	7.001069072000001	6.517076537	6.588818552
AMOTL2	7.977726327999999	8.023808297999999	7.405033771	7.43164667	7.72635982	7.719995539	7.773303887999999	8.151941653	7.885707012999999	7.729494433999999	7.232129135	8.365309222	7.334857142000001	8.232278023	6.97786068	7.75424548	8.788782348	7.056207949	7.933486138999999	8.228514395	7.518815618	8.937345136	7.742448017	7.955514578	7.721250026	8.781006424
AMPD1	6.487687058	6.245527008	7.2096749220000005	6.323945984	6.922041142	6.153780642	6.785523546	6.0891886	8.043788041	6.086632879	7.635149206	6.019042504	7.309180702999999	6.253065339	7.808357772000001	5.849589815	6.179878339	6.6494342170000005	6.998781289	6.15097107	7.6223448320000005	6.032791807000001	7.422312252	6.452974604	6.954070452000001	6.283151414
AMPD2	9.082075095	9.398168161000001	8.871411657000001	9.528363211	9.558806134	9.87257958	9.363048223	9.822715135	9.086315921	10.01840412	9.124097247	10.10277372	9.408113764	10.03080351	8.990502936	9.726206252	9.816773869	8.749869653	8.796409209	9.712602191	8.97250853	9.397063848	9.358185212	9.514499713	8.898173353999999	9.365387537
AMPD3	9.027378621	8.827549516	8.669732051	8.750791619	9.023707796	8.975915524	9.037752647000001	9.440179044	8.973067029	9.237708425	9.215387105	8.941952947	9.192284394	9.006059751	8.873454336	8.867668845	9.156785054	8.999976001	8.599059591	9.091495966	8.73307925	8.903430466	9.215758145	9.535175726	8.950565381	9.345257097000001
AMPD3 /// CAND1.11	7.411695103	7.40945235	7.043909468	7.085239621	7.454976739	7.209227727000001	7.131632605	7.160631767000001	7.336268397	7.15600864	7.053333237	6.936789242000001	7.146521507	6.936031891	7.085194785	6.680325422	6.970687944	7.199128871	6.909345926	7.066744016	7.219731481	6.95801845	6.672906349	6.838771294	7.195415483	6.973371147000001
AMPH	6.44652626	6.627799642	6.611069447999999	6.216407255	6.298149005	6.238731722000001	6.599509962000001	6.4249491260000005	6.447718435	6.339220144	6.166161582000001	6.141129691000001	6.445969076	6.273306111	6.479275515	6.362946332999999	6.378629124	6.424346684	6.7140484439999994	6.234068285	6.233458692	6.0835837889999995	6.444742587	6.870592076	6.3475791710000005	6.122780905
AMT	9.429540681	9.753111373	10.12485118	9.890331237	9.630300352999999	8.573685258	9.339888369	8.967567349	9.416950977	8.26108103	9.716998021	9.36668441	9.230617852	8.631455223	9.666123917	8.245291039	9.424424312000001	9.556891364	9.665055427	9.650267937	9.441282085	9.530286887	9.256280975	8.607662883	9.485462776	9.06414768
AMZ2	8.65802067	9.283814241	8.902118967	8.940130471	9.207359269	8.68692358	8.867063925	9.556986734	8.64090311	9.356397464	8.624603436000001	10.22172143	9.032595714	9.88631692	8.600505098	9.549535414	10.02344935	8.436449078999999	8.301265497000001	10.14619691	8.354666875	8.506987957	8.98932014	9.087441452	8.771437175	8.66708728
ANAPC1 /// LOC730268	8.938712492999999	9.923329283	9.114071682	10.15048267	9.156920512000001	9.864725535	9.053355821	9.763068073	9.10957737	10.04328972	8.826507722	10.23948662	9.122535197000001	9.471559919	9.067946654	9.511626369	9.941487237999999	8.82100338	8.90982285	10.07515046	8.650956491	10.17112604	9.127547727	9.409148285	8.56424418	9.704073532
ANAPC10	5.259981599	5.2167418119999995	5.43874064	5.720831297	5.396135932999999	5.716928505	5.707593275	6.062980136	5.369344736	5.3469275210000005	5.54784002	5.863670013999999	5.37864724	6.169468843	5.268080637	5.71179461	5.746033187	5.135386752	5.2009641030000004	6.032761863999999	5.361930903	5.593462037	5.899978746	5.768552627	5.150610671	5.686595455
ANAPC13	7.7301143415	7.796007897499999	7.4518457645	7.634383445	7.627136917	7.6914164545	7.75001487	7.8546285954999995	7.542909237	7.4524931155	7.774992949	7.8836614245	7.6718578225	7.905598084000001	7.150690027	7.5357744895	7.791376272499999	7.261811624	7.5302576155	7.6596525965	7.557041735	7.5336732165	7.803902551	7.839471143	7.4507560455	7.823408591
ANAPC15	8.923536117000001	8.823740962999999	8.955635723	9.040920911	9.560598684	9.474076242999999	9.169379487	8.886075942	9.056997876	8.458606696	8.949797621	8.761777776	9.046089355	9.120954937999999	8.946781401	8.715263468	8.945922875	8.842570473	9.104893987999999	9.097469775	8.942104603999999	8.945178136000001	9.139307105	9.187559734	9.007836708	8.755577619
ANAPC2	8.990941974	8.302888624	8.91865018	8.765221155	8.841692499	8.889862421	8.768817011	8.619311281	8.605841759	8.618675762	9.215649134	8.690933247	8.761148255	8.523446356000001	8.882826775	8.943938584	8.74056338	8.942294484	8.826059918	9.334292869	8.788627938	8.243209081	8.842129858	8.611866541	8.771580424	8.987538299
ANAPC5	9.855264083000002	9.9316205785	9.9035934345	9.8760119615	9.881010716999999	9.989056040000001	9.881532035	9.9691701075	9.8610503885	10.104013345	10.29409806	10.228176335	9.9042353205	10.052157296499999	9.587163067	9.911433016	10.095984115	9.489495616500001	9.697395632500001	10.130606	9.885110942	9.757664781999999	10.396420735	10.60567215	9.710818257	10.180843135
ANG	8.555229901	9.011895929	10.01177065	8.956680866000001	9.697775985	9.083958984	9.623400526000001	8.387991062000001	10.21177919	7.968593488	9.574249271000001	8.410145001	9.397550428999999	9.247573479	9.248610941	10.94550828	8.571880457	8.65479673	9.334932517999999	8.900660369	9.134130451	8.931459503	9.495108607	9.646917846000001	9.125832701	10.80102556
ANGEL1	8.5561212605	8.9393129495	8.6289260715	9.182400571999999	8.7355884815	8.9906241945	8.5959285325	9.1454945875	8.629126523	8.746171393000001	8.6585001545	9.299385763	8.7102799905	9.314782855	8.601959458	8.689809401000002	8.809388887999999	8.6530345075	8.499085309000002	9.112989905500001	8.5297288205	8.746746309999999	8.8374424805	9.015238597500002	8.695528202999999	8.684036831
ANGEL2	6.16289696	6.553459336	6.330748957999999	6.553292406000001	6.295739092000001	6.314645952	6.650085519	6.681803714	6.371447989	6.614677798	6.801147515	7.147910638	6.867533705	6.941841622	6.029051859	7.46871778	6.759380193999999	6.15968111	6.191771817	6.68624322	6.283224455	7.1921405720000005	6.995314177999999	6.870803359	6.306849403999999	6.658442922000001
ANGPT1	6.2689890955	5.884122891	6.163737209000001	5.9392984065	5.984924345	5.759355679	6.0064519175	5.759245974	6.052249304	5.815839668500001	5.9152022440000005	5.723256363	6.018305276	5.6541589635	6.064462728	5.7539525860000005	5.863534639000001	5.883893709500001	6.1695341505000005	5.789855791500001	5.774450278	5.625980158	6.0062723325	5.992456714	5.710345496	5.7116734855
ANGPT2	5.2404720085	5.796147015	5.1425284095	5.400659142	5.343765361	5.451778664500001	5.0998933865	5.4248479320000005	5.199536588999999	5.822581693	5.142524127	5.398821748	5.239963937500001	5.356821065	5.2361378225	6.102790348499999	5.1798179085000005	5.4574335965000005	5.281941669	5.5989892275	5.1847653875	5.6654630345	5.1831824675	5.4056923875	5.236510674	5.284684824499999
ANGPT4	7.143000455	6.99713757	7.002827458	7.404118127	7.265171483	7.313014588	6.960252237000001	7.133367088	6.878928792999999	6.911374497000001	7.01573356	6.689861332	7.039601164	7.015999766	7.329990121	6.9476436029999995	7.026511161	7.312947693	7.239758387999999	7.168331157999999	6.948481555	7.142243272000001	7.136926907	7.186748012000001	7.051983985	6.927636607999999
ANGPTL2	7.873309258	7.613324637000001	7.951746641000001	7.878884306000001	7.274079477000001	7.540638088	7.692657579	7.422971585	7.338001602	9.283095809	6.896172516	7.5364578479999995	7.1140422160000005	7.166090972999999	7.69591333	7.752460586000001	7.197100208999999	7.397846349	7.686311272999999	7.355251885	7.363309985	7.656960037	7.419542876	7.255397839	7.322703852	7.37538127
ANGPTL3	5.306109018	5.555863789	5.445154632	5.684054216	5.610218006	5.58601194	5.228334716	5.243987083	5.332683909	5.13509255	5.285217909	5.189665742	5.3239667410000004	5.3796882660000005	5.5068522689999995	5.3657128819999995	5.289681495	5.857205818	6.070399075	5.590681856000001	5.350977731	5.158153492	5.296209598	5.369487156	5.389462683	5.35834206
ANGPTL4	9.189187736000001	8.953601915	9.232264127999999	9.050894107000001	8.927719895	9.265641794	8.866718638	8.692599915	8.803012825	9.04643044	8.940538446	8.548289046	9.085193921	8.940748524	9.596339601	9.18038855	8.87746874	9.443061077000001	9.446502394	9.000075871	9.144163377	8.756675871	8.152409583999999	8.129389882	9.064943787999999	9.084356253
ANGPTL7	6.6599962470000005	6.284874437999999	6.384492291	6.237423787999999	6.260976672000001	6.408470522999999	6.868317834	6.069688737999999	6.481265185	6.13214032	6.2568474	5.899215448	6.346573322999999	6.211095255	6.465528356	5.782973468	6.23573403	6.627223152999999	6.504245995	6.101402383	6.393774576	6.252162684	6.095185415	6.134010657	6.461916456	6.10445433
ANK1	7.2405496320000005	7.159056231	6.9579796025	7.2179042735	7.3110035625	7.1506874785	6.914155406999999	7.2053745715	7.0515604715	7.0752733765	7.103301313999999	6.932319345	7.4074867945000005	6.974216306000001	7.3847978765	7.345586802	7.2915190955	7.5161929865	7.4182159045	7.089706380500001	7.150349192	6.943639059000001	6.833638733000001	7.2004139075	7.1508082865	7.152201452
ANK2	6.9681556129999995	5.849133067	7.152770857	5.649960439	6.557650946	5.729621086	6.195022895	5.670512134	6.527294332	5.545734991000001	6.134150776	5.611673431	6.561963687	5.62691446	6.689957258	5.325072273	5.581579487999999	5.876109003	6.942165347	5.650212774	6.133428735	5.592455079	5.8119832339999995	5.687074181	6.309637297999999	5.624340295
ANK3	9.962361611	7.640965136	9.36432114	6.923397539	10.23714392	8.073483709	9.855793094	8.467368316	9.032262315	7.056297507999999	9.883721156	8.148962723	9.642275423	8.570728792999999	9.478740558	9.087180502999999	8.170884085	10.27930656	9.532357077999999	8.128382715	9.946201516	7.174791138	9.37556193	8.785469024	10.69649246	8.706659789
ANKEF1	6.80806034	6.629258675	6.743597038	7.368651333	6.6326582620000005	6.891446545	6.626929828	6.830667015	6.721238017999999	7.1154798360000004	6.837696078	6.617272355	6.512611334	7.171238315	6.807054954	7.37089044	6.735126974	6.839112846	6.599161475	6.691160979	6.83365946	7.377309208	6.839670156	6.717709052000001	6.79268256	6.573020757
ANKFY1	8.549101169	8.188152127999999	8.710214931	8.493436026	7.5110366829999995	7.698964427999999	7.291733676000001	7.911138598	8.469959275	8.286971649	7.710936106	7.9344798039999995	7.474342999	7.728624933	8.645344047	8.683608207999999	8.268719221	8.569707151	8.675835203	8.20014021	8.499807162	8.735261203	8.607388268	8.680805406000001	8.325744442000001	8.156053883
ANKH	5.383375929	5.563904139	5.439871696	5.589833076000001	5.375741668	5.29119724	5.450731281	5.309741505	5.114218456000001	5.12547364	5.670486257	5.231845068999999	5.446887766000001	5.394110359	5.417125147999999	5.331549774	5.160573285	5.447475283999999	5.112581679	5.263329306	5.072791595	5.3602015110000005	5.518716017999999	5.491202816	5.261501372	5.842022469
ANKHD1 /// ANKHD1-EIF4EBP3	9.445757497999999	9.653327948	9.373275413	9.114561299	9.598577952000001	9.816650154	9.783517582	9.499715099	9.497390596	8.871197266	9.764152882000001	9.554977102999999	9.533349766	9.556037808	9.202873205	8.979874851	9.276610997999999	9.173666421	9.371901458	9.629563681	9.447243334	8.922801004	9.342672462000001	9.109397892999999	9.339094872999999	9.804220767
ANKHD1 /// ANKHD1-EIF4EBP3 /// EIF4EBP3	8.299230335	8.501216533	8.69678894	8.310169851	8.496714088	8.356265731	8.774418055	8.979355882	8.405591187999999	8.220556418	9.072902059	8.560492706	8.581955237999999	7.923409365	8.266195258	8.127544012000001	8.259386667000001	8.584041062999999	8.377121942	8.624103366	8.565413925	8.132728782000001	8.768151134	8.807964752	8.492900789	8.254564008
ANKLE2	7.057395903	7.3190290760000005	6.814264443	6.966329291	6.928814619	7.533063296	7.0173085639999995	7.453173927000001	6.926404565	7.471919392	7.249545069	7.852119251	6.800319663	7.263052008	6.960750706000001	7.23148443	7.1159931510000005	7.166670647999999	6.860161721	7.15987185	6.9419645160000005	6.843617705	7.662567186	7.633652688	7.0609353210000005	6.878727217000001
ANKMY1	6.566369412	6.71198478	6.6317803820000005	6.717477912	6.461899492	6.4175055165	6.335624440499999	6.7371657869999995	6.5597782790000005	6.480944404000001	6.701953851	6.560240815	6.570782878499999	6.508969788	6.6180796315	6.7342161555	6.550363881999999	6.683847193	6.658103014	6.7303058045	6.6296891	6.5503166405	6.4613390404999995	6.471430041	6.738221105999999	6.849695518500001
ANKMY2	9.491950371	8.592216907000001	9.509184422999999	9.074166918	10.02161718	11.12163623	10.07791281	9.294597507999999	9.628819649	8.812890258	10.00242684	9.800644043	9.923195793	10.0264576	9.077254623	9.578039946	8.971057914	9.413472205	9.312835285	8.768604092	9.52235772	8.552641696	9.764198731	9.770560185	9.526643604	9.132793668
ANKRA2	7.365836428	7.849455348999999	7.671455162000001	7.666993809	7.794130381	7.205973827	8.162220233	7.6212195970000005	7.419062293	7.494033577000001	8.493849604	7.990767129	7.835336911000001	8.159103457	7.060790826	7.720753595	7.426864404	7.406556092000001	7.523306421	7.73994936	7.369476796	7.218123618	8.03043538	8.027569771	7.497970931	7.548849615
ANKRD1	5.477108132000001	5.738883982999999	5.387031097	5.430309175	5.11165856	5.189795342	5.188620771	5.31631324	5.382899084	5.298829642	5.476230479	5.272274965	5.277988143	5.31634144	5.314954469	5.403448571	5.281616667	5.6770264820000005	5.400462954	5.351454645	5.230662274	5.179099707	5.209164609	5.502748617000001	5.370674257999999	5.228804083
ANKRD10	9.246723865	10.00801827	9.125983081000001	8.734143617	8.560067072999999	10.00511936	9.157610207000001	10.04804878	8.810719552	9.981509397	9.988553075	10.62283556	9.452503714	9.946840542999999	9.270252402	9.632808369	9.164220882	8.779223219	9.095147486	9.912856302	9.068928086	9.181820406	10.01266986	9.90481152	9.112099577	10.078742300000002
ANKRD10-IT1	9.208432757	9.18966647	8.909176195	8.850972705	9.137826363	8.997168993999999	8.985080058	9.256097626	9.013704188	9.176914651	9.122959848999999	9.019706207999999	8.855984559	8.873164465	9.115222467	8.175925902000001	9.128118967999999	9.163600358	9.087979918	8.929600659	9.309482362999999	9.176216105	8.973612178	8.975843634	9.142491431	8.868826107
ANKRD11	8.701941003	9.193781988	7.865317085	8.2305688	8.380945945	8.5613293	8.040807611	8.719052579	8.497902995	8.54201852	7.9721747039999995	8.119351144	7.7578700839999994	8.298731593	8.291272624	8.099644615	8.598589597	7.699165584	8.317014482000001	7.888977135	8.511258263	8.454008818	8.677816687	8.724559049	8.448444671	8.042953588
ANKRD12	7.929880804	7.0573896125	7.791932909	6.765930546	7.7342962675	7.255353024000001	7.9694653965	6.946425361	7.6676355905	7.251224073	8.07579802	6.9023622815	7.571700849500001	6.770311139	7.804984705	7.216609253	7.0630963455	7.461841451	7.915393273499999	6.597878621	7.827961353999999	6.8960605225	7.758456066999999	7.4860569539999995	7.883492812	7.202889663
ANKRD17	8.877653184	9.006066058	9.52954473	9.46228405	8.572940697	9.212194285	8.920000651	9.448502745	9.365316487000001	8.948534667	9.353714108	9.618549965	8.817835707999999	9.218075727999999	8.781234592999999	9.490467835	9.327002074	8.944283029	8.562504032	9.312659333	8.977792248	9.481469864	9.632450785	9.5365215	9.125825244	9.040963048
ANKRD2	7.706280529	7.525452842000001	7.215768128	7.397259136000001	7.551046601	7.46709418	7.207293902000001	7.268928928999999	7.441574298	7.3416725839999994	7.433352566	7.10328566	7.472888031	7.533982495	7.9094336179999996	7.256068622000001	7.6005856320000005	8.115174553	7.707937376	7.548109192	7.519211929	7.357466033	6.858467365	6.94628317	7.661369398	7.501990944
ANKRD26	6.641502646499999	6.6876773535	6.5829087745	6.6658060075000005	6.765267747	6.5897599155	6.517432568499999	6.611663311999999	6.473565939	6.459689444	6.53848485	6.668994164000001	6.722527426499999	6.872100404999999	6.544806331	6.4363178675	6.526490021500001	6.685787895000001	6.388899639	6.5822547665	6.558422886000001	6.5211562655	6.693757159	6.618265775499999	6.6305345895	6.506356673
ANKRD27	8.868370525	9.153420821000001	9.158492229	9.192600628	8.884257618	8.709032007000001	9.710209304	9.886173085	8.804765878	8.628297043	9.435994376	10.01827834	8.937622846	8.834857205	8.576958972	9.026612443	9.806327558	8.307356236	8.523190541	9.451404364	8.767381981	9.785335184	9.413504742999999	9.515635875	8.897089461	9.17159181
ANKRD28	8.59034838	9.372927287000001	8.659608863999999	8.593996133	9.208604648	8.983978974	9.098272908	8.85498094	8.465116902	8.725830651	9.141978962	9.326463218999999	8.827350302000001	8.727834919	8.57507985	8.558494699999999	9.446764434	8.499224757	8.546703822000001	9.589170037	8.511021387000001	8.218707058	8.659498677	8.973343704	8.685317757	8.61040932
ANKRD34C	5.092630809	5.249159952	5.009444308	5.031503318	5.18254359	4.996899565	4.9554474310000005	4.9838360989999995	4.793775633	4.83800855	5.009085415	4.871650068	5.0776698289999995	5.063442296	5.168859258	4.927029029	4.989137676	5.129303125	5.047672856	4.9423176380000005	4.903175998	4.889171462	5.092461033999999	5.530451423	4.95638117	4.80634997
ANKRD36	5.37882785	5.2279135430000006	5.149076967	5.035612059	5.149134792	4.988338902	4.944455668	5.0709717869999995	5.509573343	5.04350843	5.323736357	5.276479505	5.036802731	5.031224537	5.547989857999999	5.123326598999999	5.042276407	4.917565308	5.113324965	5.13145343	5.196558508	5.103403405	5.529723815	5.228935401	5.429478512	5.0147813580000005
ANKRD36B	8.259547544	7.825226876	7.157975244	6.5874620120000005	7.1706183889999995	7.129974115	7.950848312000001	7.965477933	7.7141597939999995	8.143947333	8.197358521	7.89107433	7.643973042000001	6.430919935	7.423694201	7.936055729	7.320208018	6.809639306	7.652723932000001	7.4956092320000005	7.63857474	7.549618906	7.814903889	8.078338021	7.2408371670000005	8.016336663999999
ANKRD36BP2	4.694768637	4.466022308	4.593090675	4.591086214	4.634249803	4.536861586000001	4.504665555	4.386155463	4.407005387	4.3910684	4.554202697	4.48975988	4.55306176	4.609369578	4.756885832	4.544521967	4.504934255	4.708813053	4.588385281	4.567376349	4.617473256	4.586798289	4.484967471	4.527234673	4.573109883	4.464229295
ANKRD40	7.529614672	8.099528766	7.976705292999999	8.172717714	7.8585928670000005	7.882789578	7.848786013	7.747789876000001	7.664458982	7.799625571	7.669708293999999	7.932547296	7.831314221	8.146508399	7.7689444629999995	8.13654917	8.013463817	7.986617702	7.750062539	7.979930738999999	7.370139958999999	7.608462015	7.9300522110000005	8.076246398	7.486893792	7.708012768
ANKRD46	7.7076977829999995	8.081464348999999	7.81180954	8.520356682000001	7.596604082000001	8.023330957	8.344327085	8.688141601	7.588965261	7.868543091	8.032091365	8.329699837	8.165297972000001	9.190617112	7.330853375	8.400455732000001	8.180413905	7.429890702000001	7.453830647	8.244847777999999	7.398739001	7.696590884	8.458380578	8.494695522999999	7.545201392999999	8.438091435
ANKRD49	9.320310155	10.15337297	9.560545112	9.03306151	9.454002021	8.943880918	9.643519077999999	9.765759124	9.170676171	8.677487077	10.02157884	10.098770199999999	9.814835496	9.707500891	9.208380646	9.181533625	9.840890203999999	9.538789771	9.422751352999999	9.620395393999999	9.067262283	8.89452631	9.532175345	9.485818486	9.210334703	9.157975585
ANKRD53	5.986772482999999	5.9521570829999995	5.9726603460000005	5.899713392000001	6.112137745	6.045563102000001	5.805160432	5.780904435	5.961044025	5.824757787	6.094139147999999	5.642672046	5.9776431070000005	6.048381036	5.969981122999999	5.680783611	5.859428653999999	6.22882617	6.169148442000001	5.695233946	6.06965214	5.949054026000001	5.576600012	5.668711398999999	6.19106718	6.069134302999999
ANKRD55	6.171405534	6.315175862	6.230943547000001	6.244345485	6.118112514	6.15152161	5.992188956000001	6.18754631	5.984826889	5.884494225	6.221760925	5.893881324	6.269228881	6.0859187960000005	6.45379057	5.976996677000001	6.291135946	6.37082514	6.296509788	6.044511889	5.792919434	6.058035645	6.13227403	6.268767127	5.9187255510000005	5.765213189
ANKRD6	5.7556963505	5.69264907	5.708596853	5.47176945	5.7047929555	5.4496149769999995	5.6919077125	5.4514802035	5.618825191000001	5.515320708499999	5.643995568	5.860746785	5.8992994119999995	5.4950638325	5.6005320175	5.4221448165	6.0851276080000005	5.60779823	5.770536036499999	5.8698105685	5.48937413	5.344944301	5.600735448	5.520974772	5.61906879	5.532830131499999
ANKRD7	5.093906517	4.991455748	4.86593509	5.107144241	4.923407451	4.862941341	4.82897564	4.937966975	4.86161161	4.968769082	4.762767153	4.927225993	5.025253858	5.023825817	4.968843373	4.739014428	4.926305367	5.0001643510000005	5.025199657	4.860936358	4.809813656	4.8007381989999995	4.913095417	4.922017517	4.8449040210000005	4.873278234
ANKS1A	9.018591536	8.857480616	8.832952997000001	8.408183113	8.650671506	8.749346139	9.449363736	8.871669593	8.314340232000001	8.783119135	9.139673371	9.248188815	8.538510329	9.349269508999999	8.253130384	8.420305800000001	8.711125391	8.323051598	8.390010864	8.559170219	8.405152435	8.893771387000001	8.768468385	8.589817507000001	8.88348762	8.509279312
ANKS1B	5.525147744	5.305397222	5.283264619	5.275323512	5.325467486	5.516449906	5.5316216570000005	5.336346971	5.456484869	5.408969915	5.27015697	5.272730215	5.652722901000001	5.4662402000000005	5.625095782000001	5.236867523	5.4068629679999995	5.370195667000001	5.3492865069999995	5.579889167999999	5.165784544	5.3283840069999995	5.18819554	5.222729853	5.332081635	5.086845379
ANKZF1	9.265459646	9.498813947999999	9.174764199	9.272116659	9.036013879	8.705423839	8.996238854	9.373621361	8.84347338	9.327726656	9.435239137	9.710307428	9.197292446	9.12571752	9.044650555	9.238983692	9.663109952000001	9.437367186	9.291020196	9.416832026	8.6473392	8.758190945	8.604583245	8.506077887	9.042632022000001	9.294127454
ANO1	5.230289295	5.477186827000001	5.073574957	4.79972647	4.87953191	6.828557247999999	5.02957713	4.892022117	4.865161697	5.359643141	5.275180749	5.46035241	4.646184794	4.743900131	5.035313583	6.419098041	4.769481987	4.802792605	5.1551322619999995	5.092964369	4.9913980030000005	5.1131634560000006	6.4808745729999995	6.97778886	5.103646557	6.241063281000001
ANO10	9.466378731	9.064420919	9.270232613	9.487510884	9.676502429	8.786936751	9.63734505	9.099679364	9.34663673	8.88687902	9.908380167999999	8.882545013	9.75795323	9.761207241000001	9.708530066	8.561040111	9.083532839	9.97543686	9.368639314	9.049252579	9.891973365	9.091989753	9.411455866	8.717814277	9.756544803999999	9.005314474
ANO2	6.8379021810000005	6.779038247000001	6.555219006000001	6.652537603	6.688306412999999	6.529501185	6.411713597	6.660506251	6.647816038999999	6.422944762	6.629749372999999	6.472421868	6.575943887999999	6.8122574039999995	6.792620489	6.536705515	6.556557623	6.9295966	6.572138125	6.505628734	6.632300116000001	6.5403865439999995	6.533270806	6.673633209	6.647453596	6.542129726000001
ANO3	4.89085628	4.903426318999999	4.890038967	4.758937513999999	4.897365563999999	4.763522142	5.00549312	4.850049848	4.845133005	4.812109059	4.788161421	4.728485909	4.947688805	4.809362714	4.851671566	4.841979104	4.744557208	4.948233941	5.014705995	4.872560236	4.811180248	4.688563641	4.965674964	4.906605133	4.691670422	4.923490499
ANP32A	7.818698607000001	8.038786138999999	8.009031802	7.5205271289999995	8.425991368	8.62016479	8.955658703	7.77202636	8.240746636	8.390321975	8.644891083	8.658166868	8.392311864	8.068117829	7.549728443999999	7.9562098820000005	7.893934633	7.7215439329999995	7.275534261000001	7.854848402999999	8.098039632999999	8.383957581	8.688246628	8.544844125	8.148229938	8.723182469
ANP32A-IT1	5.14580637	5.518078602	5.4539974	5.313422798	5.345152799	5.7424984210000005	5.580825671	5.303145119	5.220888413	5.5365586229999995	5.473833604	5.638377788	5.7534103729999995	5.183327177	5.524800885	5.541701886	5.628594545	5.61694725	5.315767061	5.891491112000001	5.369031724	5.578995759	5.470450155	5.651600647	5.563181271	5.8711521179999995
ANP32B	11.093288485	11.606679615	11.21171919	11.323006025000002	11.39739599	11.72519098	11.489865994999999	11.397705034999998	11.24780659	10.961974779999998	11.21346413	11.0812311	11.443696150000001	11.524700675	10.92753996	11.2521773	10.658065355000002	10.535254925	10.863116105	11.238194400000001	11.147061494999999	11.056462155	11.511597925	11.564479044999999	11.031397245	11.591008509999998
ANP32C	7.040795312	6.864504697	6.68494593	6.458676468999999	7.002914507000001	7.025863997	6.779645336000001	6.9566273260000004	6.918099173	6.991973242	6.8783895820000005	6.766888739	7.00036591	6.935992945	6.951076996	6.415810168999999	6.699637758	7.061040427999999	6.853583013	6.59236597	7.086391757	6.822959781000001	6.613113188	6.644470897000001	6.942607184	6.938709355
ANP32D	5.820086002	5.878253902999999	5.827826429	5.7480543729999996	5.7762685760000005	5.703209457000001	5.758049927	5.732570093	5.647227663	5.602069905	5.627866843	5.570514369	5.552389471000001	5.619602372	6.000362228999999	5.761470104	5.8863722329999995	6.137801528	5.876058554	5.807548958	5.633725274	5.594201531	5.650425311	5.63134535	5.6487292810000005	5.796000932
ANP32E	7.4007087369999995	7.4185614	7.2389106355	7.329136814	7.877790466	9.113258787500001	7.955725075	7.868854357	7.6378204605	8.0489805555	7.2495103935	8.2436836715	8.0331384725	8.0260367065	7.317239039	9.4692623385	7.4103844075	6.7869062345	7.0006453365	7.395407776499999	7.328452626000001	8.3980401135	8.6148526525	8.975460944	7.295854821999999	8.3236710325
ANPEP	9.865867322	6.582127014	9.490896399	6.257079247999999	9.709056386	6.831359088999999	10.08109368	6.78539152	8.420873317	6.954540422999999	10.41790284	6.791789272000001	11.48183708	6.70321844	11.23901685	6.692304654	7.429072518	11.68309698	9.168889442000001	8.462937282999999	10.48767159	6.790187311	10.73800211	7.505588331	10.77862628	7.907933706000001
ANTXR1	6.1228131569999995	6.201602546	5.894801452499999	6.035145901	6.0490196505	6.057185351499999	5.8480508765	5.929927685	5.9641649475000005	6.5275173065	5.957144082999999	5.959541321	6.106178439	5.975510205	6.019507889	5.9120126535	5.823088005000001	5.985802045	6.0373322845	5.89439325	6.0753511515	6.221058145000001	5.9639260425	5.931467176	6.10618395	6.0921209885
ANXA1	8.699652792	7.867554452	9.655621539	8.719468911	8.513588391	10.17554873	9.102774977000001	8.496435027	9.111993161000001	9.653763332999999	8.120438342	8.783011929	8.710350024	7.735196665	8.788371223	10.42164384	8.297348898	8.277762795	9.228378231	8.561609971000001	8.727492166000001	9.103720582000001	8.935441398	9.05039833	8.738315151	9.499403178
ANXA10	6.021499642	6.220929855	5.711569162999999	6.135511626	6.27170756	6.903112935	5.5372919629999995	5.902556672	5.832452289	5.921917822	5.843347932	5.786653331	5.8341359310000005	5.983377215	5.851832217999999	10.64813436	6.156196283	5.907645577	5.829745097000001	5.653998297999999	5.655416473	5.650878917000001	5.9641186820000005	5.9688189739999995	5.788949662	6.1959367610000005
ANXA11	10.6433964545	10.3159880355	10.2078934355	9.4159591835	10.383036819	10.3758609715	10.7426859395	10.240514819	10.5589309285	10.521279692	10.6296782125	10.194570331000001	10.1794680135	10.4317710045	10.254172328500001	10.043162402	10.3823531715	10.547106140499999	10.7510186925	10.092661736	10.8184909255	10.3897569035	10.383060141000001	10.1789263205	10.5658043005	10.3456783865
ANXA13	8.583846151	8.635801593	8.584631324	9.524616195	9.830360713	10.69999138	8.736995182000001	8.33719734	8.961301652000001	8.632120066	9.096324481	8.310292246	8.864044284	7.806121312	8.626037691	8.393250166	8.168655655	8.528382261	8.312762101	8.261839066	8.98040488	8.779358031000001	8.153220719	8.44464288	8.520351947	9.941732237
ANXA2	13.05502229	13.07890954	13.07031056	13.27017962	13.40970654	13.99770044	13.253003699999999	13.25701567	13.34675155	13.64205229	13.30962052	13.68231281	13.16045519	13.24005524	13.25393053	13.68776838	13.5342715	13.26386144	12.89823125	13.22095145	13.26929162	13.65031822	13.40868059	13.09932673	13.37858309	13.565237300000001
ANXA2 /// NHP2L1	9.973694822999999	10.62842621	10.33864704	10.62134231	10.57364557	11.14549228	10.41970364	11.47609648	10.5599588	12.08157909	10.03405301	11.195339500000001	10.53269206	10.67830795	10.03571709	11.24356523	11.42077776	9.579990926	9.872824345	11.14273588	10.21911207	11.46561231	10.83965819	10.99231737	9.989381365	10.61943163
ANXA2P1	6.692634139	7.13393571	6.994092544	7.257955115	7.162077151	7.439681359	7.146529719	6.817406161	7.034947923	6.949192076	7.066282177000001	6.832321198	6.992138453	6.886058799	7.3983083810000005	7.309176027	7.169456355	7.360646818999999	7.328415417	7.123554062999999	7.016020384	7.053428311	6.934994797000001	6.970400021000001	7.240548867	7.233221628
ANXA2P2	9.77892847	9.848033439	9.704801398999999	9.807540046	10.06500113	10.58397995	9.919964494	9.85979829	9.854675941	10.23397647	9.967990814	10.38381046	9.707850928	9.906944878	9.838596401	10.19831292	10.02008019	9.917205662999999	9.726517201	9.823229325	9.823569511	10.18306799	10.49038434	10.23210689	9.847761488	10.14425532
ANXA2P3	8.64502241	8.636039043	8.125134486	8.501760181	9.067782965	9.17896534	8.876135013999999	8.676289372000001	8.652142138	8.835151287	8.76419287	8.961200625	8.665879327	8.893709258	8.325697453	8.488621717000001	8.334284639	8.559392913	8.410193712	8.291533918999999	8.72200875	8.673325355	8.540277623	8.835212855	8.782661212	8.781045496
ANXA3	7.142808992999999	8.08098759	6.660431261	8.584429731	7.432679377	9.751923892	7.839506509	9.292513119	7.442551159	8.828688604	8.005877715	9.699845058	7.465844667000001	9.515515785	7.079151083999999	8.990768413	8.454438066	6.3134919179999995	6.914338281	8.257400591	7.004505591	9.71954949	8.244919233	8.662620598	7.7177643620000005	8.806685359
ANXA4	11.115089135	11.544967775	10.786202880000001	11.528477335	10.880012149999999	12.06250442	11.27141697	11.502295495	11.136679364999999	11.55165901	11.69097343	11.632075234999999	11.291637885	11.846755640000001	10.983855460000001	11.01478219	10.897962230000001	11.081001785000002	10.736774095000001	10.994242595	11.679949295	11.904852555	11.812768425	11.57926705	11.685437795	11.829712305000001
ANXA5	9.852495879	10.60838575	10.35254299	10.29495733	9.448209947999999	10.75030849	9.975353885	10.81952635	10.46372626	10.87426249	9.260137234	11.02875654	10.01114467	9.782837533	10.20992633	10.85620094	10.45783261	8.841950939	10.08216333	11.01951864	9.940463788999999	10.57827943	10.41433759	10.70558736	9.761767945	10.75376633
ANXA6	10.06921481	9.87605759	9.778720426	8.877657872	8.768045787	9.451362094	8.97909124	9.728849956	9.694756253	10.64089669	8.500200312999999	9.29528578	9.074665397999999	8.471227021	9.478309037999999	9.032844744	9.942051081	8.803153435	9.642095797	9.082645629	9.348212303	10.32777144	9.156949355	9.2014645	9.515881019	9.801343467999999
ANXA7	9.434532185999998	9.744773547000001	9.891957446500001	9.380631978	9.895187296	10.16761945	10.1330503145	10.1105289555	9.9649328585	9.7145194645	10.0822238435	10.0828706605	9.9924167645	10.258145411000001	9.261915184500001	10.05456508	9.838219255	9.225793013	9.2817896895	9.6114676735	9.797806814000001	9.651083306	10.427852405	10.42019512	9.928598481000002	9.997095347
ANXA8 /// ANXA8L1	7.866027549	7.862226386000001	7.607398331000001	8.242026573	7.895910147	8.624590401	7.658980634	7.816863228	7.570762161	7.904533858	7.675168171	7.621789518	7.82863041	7.779914539	8.131395009	7.702338683	7.746961473	7.869005255	7.922259323	7.622507914	7.751880234	7.624568199	7.7614481479999995	7.990287953999999	7.605839218	7.571087176
ANXA9	6.795505777500001	6.600707526500001	6.273455836	6.5820588985	6.486415808499999	6.6998644165000005	6.3588901125	6.931949618500001	6.348349824	6.5549707244999995	6.450261189500001	6.7806985950000005	6.538664927499999	7.302808195000001	6.3705741705	6.666356991500001	6.8304963525	6.6504141545	6.596487934	6.738662849	6.7172141995	7.1953312875	6.2181183355	6.574716244499999	6.450262262000001	6.6114332319999995
AOAH	7.29861393	8.203416501	7.628900611000001	8.076856471000001	7.971954598	7.476944389	7.771231812000001	7.724867959	7.9129705779999995	8.300344695	7.740820243	8.362448431	7.882073879	8.184126593	8.183778853	7.084316841000001	8.202076778	8.06275053	7.804731806	8.18077938	7.847288838	7.114533627999999	7.1961794789999995	7.335079525	7.977810552	7.6921121260000005
AOC1	11.51791216	9.882572102000001	11.45477659	10.75585736	11.501069300000001	8.747477757	12.04473644	9.740023711000001	11.67242347	8.260680345	12.21706372	9.82688462	11.41361595	11.16047588	12.20618584	10.68457298	10.31934574	12.32533643	11.82235255	9.709291198999999	12.17986712	10.86930845	11.01715784	10.14886432	11.74223406	10.43977061
AOC2	6.879228964	6.955112203	6.272074128	6.542924021	6.9617002889999995	6.9520955429999995	6.603242308	6.881787849	6.791642903	6.764185585	6.766009952999999	6.592942787999999	7.203050706	6.801480879	6.651233893	6.467423677999999	6.722098953	6.726362791000001	6.67413676	6.732826331	7.117156773	7.090393431	6.948572372999999	7.124892493	6.609483388999999	6.708067123999999
AOC3	9.06222347	7.021009092999999	8.225154949	6.035654524	7.461520739	6.792219735	8.66971798	6.861044556	7.154010444	7.036785855	7.15351094	6.952929272	7.100187428	6.276340785	7.677008829	6.516482105	6.370561767000001	6.766555276	8.161741614	6.081959422000001	7.225222221	7.061022948	7.031457582000001	6.478914881000001	8.414645222999999	7.2110731789999996
AOC4P	8.152124402	8.252090378	7.986713193	8.11839576	8.0543993	7.945188177	7.828484882000001	7.82589939	8.016773974	7.910759486	7.894197888	7.722068069	8.119228245	8.060353924	8.073334392000001	8.058866936	7.966561255	8.323525356000001	8.258335465	8.07301917	8.029890339	7.986691107	7.503952191000001	7.65433507	8.251983055	7.785693489
AOX1	7.3216366075	7.328266748000001	7.295349330500001	7.007301563	6.961643015	6.924302690499999	7.1683003525	6.9704116075	7.285604116	7.019648092000001	6.955953093	6.9209840295	7.280185491499999	6.940552091000001	7.225369560000001	6.783266433500001	6.904630343000001	7.356432448	7.54046016	8.3779117855	6.9096479595	6.6946834775	7.026483605999999	6.8892273655	6.951607048	6.852706546
AP001062.7 /// C21orf2	8.1308369285	8.0514914635	7.9336552155	7.983295184499999	8.046649782	7.973278397	7.726052656	7.965114615	7.967244967999999	7.859587858	7.995424594999999	7.674592821	8.087556285	7.9376837264999995	8.239780486499999	7.783075437	8.0137945805	8.46717877	8.277351151	8.0518097485	8.0195740965	8.0256435165	7.6916785635	7.824479523499999	8.0609518285	8.0061111365
AP1AR	6.970227402000001	6.711498016	6.622345369	6.764961844	6.215138556	6.593036172000001	6.812760527999999	7.15651274	6.641680673	6.580764294	7.333199041	6.90678345	6.607798699	7.019027896	6.389709332000001	6.7511283970000004	6.712178912000001	6.724544882999999	6.651104242000001	7.005583975	7.176137947999999	6.697480712999999	7.234338444	7.021970137	6.848416556	6.546007123
AP1B1	9.421937136	8.52208887	9.265831992	9.695460493999999	9.341898481	9.458674472	9.36884064	8.825021354	9.363409827	9.310214874	9.481619005	9.20218496	9.361623535	8.935119753	9.600443561	9.272765384	9.263400657	9.634063355	9.387525011000001	9.198984315	9.716107266	9.292893834	9.436827454	9.407374707	9.63939677	9.076487289
AP1G1	8.264537752999999	8.701643767	8.472842231	9.174872468	8.369775442	8.108556237	8.733906809	8.425143381	8.618875314	8.30791877	8.663423609	8.880802877	8.537667869	9.144539936000001	8.486488448	9.071906079	8.462759488	8.692892042999999	8.272077221	8.068473485	8.434134573	8.734097795	8.906536269	8.916037344	8.615862573	8.243737056
AP1G2	8.1075725565	7.9001015215	8.126315015	8.364835041500001	8.08822067	8.181214446	8.062271235999999	8.2654124115	8.0500510375	7.7000930105	8.454893736	8.489902147999999	7.9870587365	8.481189526	8.006263167	8.53202621	8.060691295	8.2930105855	7.965408481999999	8.4544537535	8.0367472345	7.8044378524999996	8.0651246315	8.1203726895	8.3343998875	8.305809185
AP1M2	9.528065955	9.7622415395	9.5976447475	10.094785275	9.633601900999999	9.84172335	9.582976029000001	9.967159365499999	9.762683493	9.7200003975	10.059682595	9.973020390000002	9.651976213	10.223263235000001	9.7390304535	9.939965257499999	9.907818848	9.9822316645	9.668548172000001	9.9104094245	9.8648422175	9.482286817999999	10.002690011	9.8677103885	9.8763361245	9.9642207465
AP1S1	6.4459963270000005	6.725763972	6.662959697000001	7.459740037	6.427513212000001	6.545621858	6.276305053	6.839981905	6.5821538770000005	6.498167484	6.381296431	6.9504788820000005	6.370524245	6.581618137	6.67673573	6.601808234	7.081433184	6.808666253999999	6.652757812999999	6.900128061	6.5118396039999995	7.159198282999999	7.52278053	7.8312460260000005	6.5906600179999995	6.638240942
AP1S2	7.606801485	6.743144801500001	7.328248578	6.592707427000001	6.4728553235	6.5030901145	6.518580741500001	6.619305722	7.1106477245	7.066221672499999	6.1003636215000006	6.536445833	6.533125933500001	6.329050984	7.2106265405	6.4404491345	6.965856325	6.813771602	7.4380729425	6.871372551	6.6616533495	6.588855642	6.859216976999999	6.7741898385	7.077191086500001	6.6145465275
AP2A2	8.987272863000001	8.8081040725	9.507140054	9.349686096	9.3799103005	9.3175805035	9.5548329145	9.3153973915	9.359474403	9.021866581000001	9.326985494999999	9.1713943305	9.483116046	9.614727155499999	9.438908592	8.988272255	9.293624471000001	9.512586066	9.2354070185	9.175730716	8.9418868465	9.192317248	9.2740603565	9.0656990585	9.3563710105	9.296808510000002
AP2B1	8.6384180435	9.2982116125	8.231822597499999	9.4851646585	8.322009882	9.3417346025	8.5382508845	9.3485827495	9.075086078999998	9.4076844585	8.691597741	9.767444548	8.6503263405	9.0299396995	8.56694706	9.0792950195	9.3914392955	8.399706673	8.3735367795	9.2310138635	8.6070846555	8.853648469	9.927613654	10.211811573	8.679985643999999	9.0006206915
AP2M1	10.10981515	10.1640397	10.69614748	10.5043531	9.987332017	10.26935557	9.882604813	9.873382342000001	10.38547553	10.31716978	10.03572804	9.962239181000001	9.926734754	9.454181324	10.19592429	10.44894269	10.08089221	10.21715642	10.21474445	10.62139227	10.15878416	10.27937705	10.2864196	10.16109968	10.15971723	10.68762939
AP2S1	9.822996063	9.955292024	9.674139009	9.745760087	10.20870359	10.38921007	10.03779568	10.21821201	9.972410325	10.079094	10.15284471	10.11111979	10.40085554	10.42762637	9.940968028	10.21169826	10.09416172	9.975806105	9.945369404	10.06739164	10.09379795	10.59903489	10.15631464	10.31235575	10.25220587	10.14611054
AP3B1	8.3508009745	8.4163911605	8.4183411075	8.4941205355	7.984489088499999	8.1835921455	8.040370291999999	8.157962141	8.492107209	8.270620726	8.2760505095	8.2285958745	8.1977145545	8.2971628095	8.3755482535	8.2560765475	8.347140337999999	8.242206098999999	8.3165303605	8.514929112999999	8.61194003	8.3781101045	8.505335712499999	8.490233483	8.429266585	8.245948697
AP3B2	6.377920201	6.284730391	6.371268445	6.085136215	6.342938704	6.469217709	6.23155809	5.972696282999999	6.225707366	6.08393677	6.1384530360000005	6.513975401000001	6.244505666	6.230289718	6.441493891	5.8775387939999995	6.252710662	6.257817155	6.077003071	6.26811204	6.1710752520000005	5.908355707	5.890385935	6.0267404110000005	6.146471977000001	6.087758162
AP3D1	8.51952977	8.835776284	8.649643396	9.420066922	8.20514026	8.422850012	7.6652682620000006	8.714846739	8.7878633	9.214796884	7.697247568	8.055646232	7.558866752999999	8.270674775	8.473200133999999	9.317098634	8.979182283	8.638810602000001	8.809567596	8.740663312	8.677233342000001	8.846501094	9.005607493	9.110588162	8.571136307	8.483329666
AP3M2	7.971428632	8.37520375	7.718142646	7.744539967000001	8.500717637000001	8.918363422	8.152074898	8.65986213	8.054582867	8.413990967	7.9384325229999995	8.949291016	8.350960256	8.836480547999999	8.11151677	9.456819595	8.892864157	8.100917926000001	7.999760094	9.408014695	7.785376095	8.215201021	8.632032627000001	8.601088197000001	7.501350652999999	8.214634695
AP3S1	10.52719842	10.80892985	10.57138416	10.63712073	10.5424648	10.72994106	11.11323895	10.48726004	10.57121326	10.38643833	11.09596162	10.95784156	10.76137066	11.14216816	10.33744364	11.07944858	10.4771816	10.12105478	10.54388608	11.0727791	10.63038368	10.3905704	10.78581641	10.81390265	10.62972619	10.91941398
AP3S2 /// C15orf38-AP3S2	9.210960433	8.143767252	8.634415589	7.941865618	8.638251809	8.169534821000001	9.1382968	8.065440347000001	8.623823247	8.016164062	9.088538514	7.850097268	8.900029403	8.233822887999999	8.807568044	7.774488312999999	8.650012532	9.587214698	9.262242898	8.702379335	8.871394922999999	7.807433799	9.028051755	8.736368582999999	8.975910362999999	8.360750865
AP4E1	5.4932639345	5.348397377	5.341697232	5.305803956	5.358228922	5.2788986685	5.220080725000001	5.430828547	5.2805763195	5.3428764415	5.3752666925	5.136596911	5.3732590775	5.390072913499999	5.419948123	5.2785064955	5.3292394105000005	5.343885625	5.31937875	5.3045628535	5.3789290525	5.271901903	5.423732809	5.4165392715	5.4766454535	5.234652391000001
AP4M1	8.335990492	8.823115482999999	8.487575605	8.753609467	8.269223194	7.807062488	7.796043147000001	8.480399675	8.034667772	8.064028576	8.178831342999999	8.508546313	7.867498604	8.369171956	8.447314262999999	8.628752339	8.830752226	8.772695019	8.471181155	8.398563767999999	8.173478781	9.021740058999999	8.194542412999999	8.194028297000001	8.280690448	8.137698842
AP4S1	5.130565146	5.044124801000001	5.20809745	5.102090958	5.032693137	5.1655535619999995	4.998915725	5.169723991000001	5.134960544	4.936292729	5.194353242	4.975864579	5.066102465	5.038645993	5.143987719	5.253391555	5.046982211	5.244092146	5.393785489	5.042789906	5.1621111310000005	4.88216735	5.184114223	5.130941469	5.1952982389999995	5.115911999
AP5M1	8.3265388	7.685695393	8.760558076	8.468007905	8.964354661	8.552109338	9.56468819	7.78314186	9.014003264	7.420719234	9.546064075	8.534130979	9.347084657	9.444499531	8.363097691	8.168308101000001	7.067429056	8.808084904	8.250013835	8.249701814	9.039254179	7.2089653579999995	9.845427764	9.659861495	8.898015061	8.055445056
AP5S1	8.131652701	8.279724499	7.874543202999999	8.12631244	8.666144291	8.207731703	8.178281834	7.993802473	7.903015562999999	8.151507887000001	8.408749995	8.010033604	8.174478485	8.371806955	8.157628354	7.73644803	7.594339369	8.529903587	8.365640985	7.7743283729999995	8.272030736	8.23337177	7.94408775	7.849108615	8.174318143999999	7.616839998
AP5Z1 /// MIR4656	7.741879901499999	7.8519368655	7.719969323	7.905430813	8.1550091165	8.2936670385	8.222934052500001	8.230444003	7.8990818255	7.8746813985	8.3489333975	8.7347793275	8.084220057	8.520890955	7.787919947	7.534409096	8.2793557715	8.0749419785	7.822599561	8.06830071	8.026239686	7.9060291215000005	7.8457295155	7.940986309	7.9019611055	7.854072862
APAF1	6.3105996310000005	6.274248925	6.308621633	6.3355805	6.775027843999999	6.313567255	6.969360837000001	6.27141691	6.335747886	6.12448509	6.926602612000001	6.341860672999999	6.692772678	6.70642037	6.177035868	6.271921057	6.26270896	6.775812526	6.3096853589999995	6.15478289	6.307756822999999	6.184986942	6.957122547000001	7.175849104	6.520807391	6.530661737999999
APBA1	8.577187279	8.461404179	8.271411902999999	8.330218135	8.330056861000001	8.180758962	8.173838567	8.545754214	8.456802298	8.132206939	8.257081871	8.27952025	8.335742045	8.303759518	8.503942164	7.903155612999999	8.207878008	8.740299884	8.343371781	8.243726077	8.503443445	8.351623416	8.435895357	8.278849944	8.442859326	8.182434098
APBA2	7.606828889500001	7.4096448135	7.446808972	7.242054875	7.29497209	7.273955212000001	7.307000802000001	7.237007520999999	7.3958590485	7.411261237	7.210899629	7.5578159155	7.664132857	7.185022636999999	7.525961880499999	7.3551369495	7.6537550865	7.498068293	7.43740685	7.2767590425	7.3446204999999996	6.8989247240000005	7.318811911999999	7.6630959175	7.139093215500001	7.354325375
APBA3	7.5169603885	7.611872308	7.8763072095	8.062138085499999	7.988173206000001	7.858687186000001	8.228014999	8.089837457	7.6205700059999995	8.0151847855	7.9880997135000005	8.5357392075	8.059726351	8.258010487	7.99549396	8.019161118	8.0758709345	7.966934340999999	7.997482061500001	7.988593353000001	7.604460396	7.459274843	7.6139591945	7.839216426	7.877101625	8.0468112575
APBB1	9.358583672	9.177327874	9.155412972999999	8.799449181	9.220442166	8.820208163	8.890652673	8.922942357	9.013023926	8.99289124	8.859516552	8.778253797	8.955474457000001	8.851033944	9.138933277000001	8.488052291	8.87128681	9.37922659	9.457585154	9.084548291	9.162481572999999	9.054974572999999	8.564338255	8.613541098999999	9.250811912	9.041838302999999
APBB1IP	6.37657204	6.283280635	6.2337815029999994	6.174239844	6.251035093	5.987047255	5.845313503	5.9196230960000005	6.276826362	6.100863655	5.919403958999999	6.1264909770000004	6.126942781	6.1912527310000005	6.304761525	6.013280546	6.158525474	6.410685752000001	6.458275315	6.025007153	6.232833723	6.07181575	5.870829688	6.12690535	6.144049151	5.97100127
APBB2	7.516580627000001	7.453517778999999	7.2009107939999994	7.344594258	7.378199531	7.398383916	7.041987109	7.322845487	6.961011491	7.232808196000001	7.472602907000001	7.043358023	7.319970533999999	7.044339517999999	7.384773927	7.552177011	7.452289008999999	7.590457211	7.455777922999999	7.210071636	7.2247282010000005	7.212413793	6.964318841	7.2049139879999995	7.062670884	7.120753398
APBB3 /// MIR6831	9.472759448	9.235903022	9.46582249	9.032738547000001	9.100370056000001	8.959185219	8.986550227999999	8.873336682	8.98348337	8.799596757	9.124380146	9.034597001	9.223788188	8.942849396	9.434876199	9.096101629	8.913175511	9.536985203	9.36028857	9.53250754	9.082166776000001	8.655350118	9.183287558	8.983300346	9.153705998	9.066856800000002
APC	6.899739831000001	6.95477598	6.748573309	6.828537713999999	6.76310193	6.939588307999999	6.754625851	6.461144472000001	6.864257224	6.586347042000001	7.010759432	6.596146237999999	6.616432555	6.68215162	6.841861638999999	6.291320252	6.653914603	6.872070078999999	7.06220665	6.60400562	6.87414716	6.315384181000001	6.979988822	7.010027528999999	6.519260816	6.787227269
APC2	7.486073985999999	7.5192342105	7.249062288999999	7.627456324000001	7.464676473500001	7.3378487880000005	7.1517248015	7.435591194000001	7.4404677955	7.2396671655	7.296464265499999	7.1671116255000005	7.495750086500001	7.4010828265	7.5858215345	7.1828383825	7.382050806	7.8366177575	7.474095715500001	7.323047094	7.398542899000001	7.340366554	7.173054218	7.219711452	7.382819914	7.364243376
APCS	5.856877535	5.887127422000001	5.764851781	6.022794659	5.53950617	5.92949661	5.4096140329999995	5.618926169	5.7571487260000005	5.768002135	5.687819282	5.5994731810000005	6.037327938	5.813196784	5.7302734179999995	5.776897827000001	5.636692094	6.0329167329999995	6.149117262000001	5.685518632000001	5.654130106	5.57765622	5.860223405	5.745964766	5.77694085	5.6600596770000005
APEH	8.574546672	8.833355018999999	8.831415869	9.06864354	9.007675913	9.072845986	8.73297444	9.029500713	9.050198089	8.993445346	8.846648879	9.050348971	8.794525751	9.155464337	8.611851648	9.278100442000001	9.280776675	8.711867926	8.74480624	9.122508114	8.96703767	9.023022613	9.257617937000001	9.036206353999999	8.811905074	8.557786607999999
APEX1	10.34527742	11.02310928	10.57547656	11.17763959	10.54137387	11.23665922	10.4151685	11.28720713	10.67850218	11.25590748	10.48998929	11.52290101	10.66958338	11.11032746	10.03198131	10.72048172	10.85110905	9.755870553	9.781241768	11.51609765	10.28029013	11.19163815	10.87507371	11.08639771	10.11162677	11.14244301
APEX2	9.193228618	9.557514456	9.359365756	9.743609635	9.282636319	9.55329189	9.398792215	9.901773687999999	9.488421556	9.733474402999999	9.335303622	9.762947255	9.248943613	10.30025475	9.575727092000001	9.777527791	10.08237899	9.567381752000001	9.548225507	10.25467802	9.267821195	9.693512842999999	9.278154155	9.088501062	9.528398241	9.371072303
APH1A	9.862679297	9.883516665	9.80729084	9.896039663	8.938635051	9.560656262	9.445596449	9.793689681	10.48851378	10.23201057	9.951726119	9.852655132999999	9.376458554	9.245926566	9.918954662	10.36481493	9.994797737999999	10.1322396	9.751290653	9.812730914	10.42666353	10.67377943	10.664057699999999	10.51889199	10.16432655	10.55304833
APH1B	8.320953199	8.292359961	8.24529472	8.556447762000001	8.129105689	8.161235194	7.9109937189999995	8.154968189	8.080794631	8.181365384	7.991808917	8.156648967	8.240840763	8.055443353	8.121342571	8.343605007	8.126731015	8.402257957	8.463421053	8.2212863	8.015875129	8.29348692	8.000506514	8.240342144	8.090362685	8.293604541
API5	7.7236085125	8.1237708045	7.7725872465000005	8.323149408499999	7.557957566999999	7.603146387000001	7.304137805	7.8087628985	7.7078976105	7.8005662545	7.4095258565	7.7667238175	7.420654318499999	7.4179908025	7.628422278	8.104127847	8.120845086	7.349088759	7.505307606500001	8.1774147035	7.7594864025	8.225504124	7.988421220999999	7.972307854	7.7690742865	7.5651985569999995
APIP	7.956984088	8.788012497999999	8.634431728	9.242768705	8.857908939	9.187577682	9.020305846	8.895386022	8.88455703	8.338151871	8.675945438	8.554931689	9.385164712	11.1523473	8.125800391	8.853300182	8.853692201	8.312440178	8.287196866	9.851786268	8.437400588	8.642266449	9.549391516	9.522836969	8.749923746	9.158571689
APITD1 /// APITD1-CORT	6.793625167999999	7.52259731	7.182267121000001	7.485366271	7.491601455	8.295116245	7.435749675	7.520383002000001	7.488060213	7.6317438410000005	7.040190824	7.715538412000001	7.107660441	7.697383422000001	7.110353868	7.978453375	7.464995892	7.16578442	7.2063429679999995	7.856335215	7.058408093	7.481518315	7.68886802	7.690631288	6.916271309	6.9158257910000005
APLNR	8.197896195	8.257737122	7.981769039	8.115641002	8.204572931	8.545664303999999	8.244438992000001	8.465577073	8.198998308	8.361389306	7.965213782	8.495840089	8.381195884	8.162638754	8.165615161	8.283675106	8.298764404	8.158702615	8.203909363	8.827671729	8.139642914	8.383879128	8.286411297999999	8.370813562999999	7.877259949	8.229473305
APLP1	9.378624064	8.747774135	8.701250349	8.504444961	8.724639753	9.329230648	8.740332593	8.781812229	8.749824186	8.730000347999999	8.763061956	8.47768819	9.087171121	8.782753474	8.943978169	8.861335033	8.413742168999999	8.687559991	8.706488578	8.673669444	8.7376665	8.396572721	8.324330021	8.348955562	8.98344176	8.733949639
APLP2	10.96376058	11.31427899	11.34389276	10.86201906	9.605042312	9.902351357999999	9.983989095	10.76342479	11.29270914	10.51264062	11.23549396	10.63484433	10.51699985	9.854388753	10.95266587	10.97070436	10.76277557	11.41291799	10.98129405	10.82065188	11.57216364	10.88417178	11.01719466	10.35653651	11.45137712	10.97090579
APMAP	9.694470928	11.02380809	9.941311064	11.37852011	10.57657816	10.54121187	10.33966554	10.03257113	9.995391095	10.99773936	10.43018932	9.978938129	10.57493765	10.89600579	9.961619402	10.84966039	11.20228609	9.735277137	9.265776434	11.65073402	10.08306095	10.81078084	10.32005642	10.05138511	10.19173049	10.83102328
APOA1	7.579788175499999	7.347073162000001	7.4589311495	7.532289558	7.8268908775	7.439905135	7.1969662145	7.464049679	7.4854972085	7.5411133255	7.323188096999999	7.100817088	7.4325079125	7.763347498	7.683451424499999	7.322082609500001	7.464847093	7.964745897	7.689884417	7.4446919245	7.730291193999999	7.4096433955	7.544107046500001	7.584901074499999	7.660304268	7.4983119485
APOA2	5.2028374605	5.504210759499999	5.2048283155	5.3963377805	5.631804827	5.368584481	5.152104559	5.309580943	5.125206545499999	5.2227600525	5.156449363	5.041310085999999	5.140187085	5.3478463135	5.410390928	5.1564494485	5.203225832999999	5.3442640655	5.335874016	5.217045423	5.165611867	5.4772938605	5.164915606500001	5.2239615245	5.1684460415	5.360748167500001
APOA4	7.873931043	7.83658401	7.522758092999999	7.716387577000001	8.239002872	8.087335682	7.7556972879999995	7.768588592	7.904884595	8.01246723	7.8832088570000005	7.447141655	8.071245056	7.735194546000001	7.994316682000001	7.689574831	7.677457597999999	8.152851688	7.874031772	7.738280621	8.254198598	8.032620163999999	7.2228973110000005	7.722129023	7.86553379	7.920514598
APOB	5.819941065	5.520533381	5.373493713999999	5.6224771460000005	5.645152386	5.714519097	5.738779503	5.644076395	5.460283978	5.570954432000001	6.551209833	5.395483512999999	5.631424674	5.675358145	5.827323017	5.5569045720000005	5.709517241	5.948356457999999	5.8227621560000005	6.024783394	5.7191912689999995	5.254531223	5.890255787	5.626673154	5.727947441	5.348985905
APOBEC1	7.6089693679999995	8.238845841	6.466619924	7.249764934	6.80892042	6.706300822	6.999559061	7.47855728	6.876751046	7.378270809	8.330787442	6.917682223	8.33273523	8.852057072000001	7.429364541	7.403957119	7.498312877	8.529164224	6.680171134	7.786042928	8.058670823	8.333642156	7.986194264	7.13614682	8.180286201	8.216266388
APOBEC2	6.807528311	7.220569052	6.42926754	6.665825647999999	6.928831667000001	6.727078654	6.535341895	6.695380417000001	6.657995062	6.677064927999999	6.670197596	6.417798702000001	6.924729867999999	6.703064198	7.014903267	6.468596067000001	6.737994981	7.1762321170000005	6.945286115	6.570325573	6.657993327000001	6.7054003579999994	6.79992004	6.700789487000001	6.927217999999999	6.762560711
APOBEC3A /// APOBEC3A_B	6.018427005	5.2032592310000005	4.9957641530000005	4.987268653	5.6693897070000006	5.626317364	6.423625724	5.291415557	5.080447673	5.577325108999999	5.5198445529999995	5.262235494	6.426081174	5.008494422	5.2027859219999995	5.083156094	5.102105423	5.885359402000001	5.301524723	5.107506845	5.928177835	5.236147883	6.899137102999999	5.395200285	5.426586991000001	5.157175769
APOBEC3B	8.427556317999999	6.949882518	7.096050599999999	6.473040248999999	8.398979739	6.8215950560000005	9.824752189	7.3897581720000005	7.377913515	6.887313944	9.239348	8.103625168999999	8.68302128	5.861049348	7.439625391	5.7548777829999995	7.522249671	8.401135099	7.905924845	7.721595497999999	9.557041847999999	7.579172868	8.341735694	7.674572463	8.988384849	6.867475761000001
APOBEC3C	9.998312408	9.423224981	10.12178298	9.803510163	9.828815009	9.358542963	9.907342471	9.678336143	9.747966568999999	9.312675096	10.33252588	9.565001141	9.905364459	9.464640232999999	10.14562799	9.3509105	10.03324252	10.02760213	10.39230276	9.508668136	9.927697649	9.620446742999999	9.285654795	9.168649532	9.86776879	9.597280245
APOBEC3F	7.113464442000001	6.933363401	6.782441732000001	6.65560713	7.551784321	7.040975619	7.068210101	7.009402395	7.159722948	7.116081805	7.2344293639999995	7.062737401000001	7.339053664	7.155972805	7.010062093999999	6.693959241	6.720922316	7.186305319	7.05744218	6.878340137	7.083221109	7.199135163999999	6.416073629	5.89528889	7.26752366	6.785110197000001
APOBEC3F /// APOBEC3G	6.678194454	6.610275958	6.632970464	6.6663938279999995	6.391827286	6.3573702270000005	6.372551633	6.35347621	6.535089536	6.3659260070000006	6.154711515	6.441255078999999	6.221677666000001	6.199434526	6.817252634	6.529439919	6.632975221000001	6.71695674	6.745486704	6.511675153	6.430445791	6.150633977000001	6.617492801	6.569429017	6.301156325	6.351895055
APOBEC3G	7.3244902015	7.0814250045	7.1792456174999995	6.964294063	7.5845171805	6.963353521	7.1589179505	7.0866460865	7.0689237715	7.031916534	6.9164332335	7.0023095689999995	7.6321100295	6.993156047499999	7.4688425605	7.055450127	7.305406513	7.477692664	7.268147022	7.1147163145	7.2074641965	7.1178556315	7.089530936499999	7.252924690999999	7.2084436325	7.202214548999999
APOBR	8.845391318999999	7.981009543	9.219876436	7.547264382000001	8.986552917000001	7.459921915	9.333564133	7.091433837	9.412517161	7.1883596679999995	9.517056026	7.061781162000001	9.006712577	8.342617596	9.129440091000001	7.039928475	7.6769959629999995	9.469690901	9.206671153	7.703390322000001	9.390573949	7.743369842000001	8.714836722000001	8.492210456	9.292139857999999	8.333168383
APOC1	9.1494734635	9.2670667705	9.290529556	8.628678111500001	9.657668852	9.721209546	9.365997811	9.1974201315	9.400075694	10.121711539	9.002500057	9.593069813	9.952518616999999	8.883126255	9.561731074	9.222683744000001	9.6430084255	9.244231902	9.065745067000002	8.9287457225	9.6888919665	9.459428799000001	9.996336112	10.08053447	9.3719032555	9.8778932955
APOC2 /// APOC4 /// APOC4-APOC2	7.7931311139999995	7.9548678525	7.3662516625	7.801752757000001	7.5751794775	7.646921931	7.421151311000001	7.811929132	7.725823846	8.117353943000001	7.6868877	8.162677781	7.69011844	7.693669393	7.6596609355	7.2332258475	7.905859615500001	7.7186588415	7.730375698	7.7558458450000005	7.577162698	8.173328668	7.404476664	7.9380647355	7.742264866999999	7.745104787
APOC3	5.664390626	5.557503907	5.394100466	5.787136141	5.39872056	5.73110744	5.729648702	5.602793265	5.466275797000001	5.474734822	5.717112782	5.1643817080000005	5.642693335	5.503155156	5.85797369	5.479834853	5.519224907999999	5.860211219	5.745759357000001	5.467031594	5.30536249	5.360741432	5.166688745	5.518521777999999	5.464106577000001	5.5219119679999995
APOD	8.872833857	9.418574892	9.719997897999999	9.021532837	8.790911923	7.8977281989999994	8.889334142000001	8.777512973	9.160814598	8.362614634	8.370080663	9.277864544	9.455514345	8.194998336	8.48113822	7.367631954	8.279416797	8.499605525	9.683774504	9.27041147	8.41408971	8.916792652	8.386790331	8.500953728999999	9.51975188	10.24682528
APOE	7.529730358999999	7.295845712999999	8.95732736	7.147923723	8.779973692999999	8.447717228	8.907607932000001	7.7292318060000005	8.977896837000001	10.21470366	7.972816142	8.572898329	9.642401262	7.33677181	8.76465329	8.582892999999999	8.432358685	8.744797423	8.065408012999999	7.155984137000001	9.35069456	8.141313515	9.524505877000001	9.642926509	8.429977122999999	9.074694473
APOF	4.803838248	4.902086302	5.035389418	4.925123946	4.93733355	4.959860368	4.837157957	4.761984374	4.86291937	4.738202666	4.8775244639999995	4.775812781	4.724767798999999	4.842253947	5.080648468	4.973112748	4.998119496	5.30532165	4.99483608	4.969157906	4.767863884	4.797882499	4.684090257	4.743656727	5.043534823	4.933867413
APOH	5.879517045	6.164006792	5.738897294	5.790064348	6.120967597999999	6.0398020489999995	5.858139842000001	6.1333654420000006	6.07575116	5.869341894	6.011208819	5.762530127000001	6.249281599	6.147776806	6.099814491	5.859027869	5.996173242	6.106692141	6.114855832000001	5.932214217	5.916631825	6.009766406000001	6.279064965	6.553718685	5.833821052999999	5.7540785979999995
APOL1	8.899605741	9.05179719	9.095043411	8.787388655	9.193511877999999	9.348387404	9.075657089	9.166901291	9.026493836	9.621566266	9.105840457000001	9.00716958	9.189188875	9.434482624	9.329709973	9.571431975	9.381505722	9.387342147	9.204457368	9.33745811	9.209538441	9.32909702	8.634601367	9.16657869	9.372791902000001	9.462529508
APOL2	9.080712269	8.8515354325	8.8576117035	8.441186551	8.982216150500001	8.793695927	9.055920943	8.914458726	8.693343688999999	8.9335930915	8.9937877335	9.054503271	9.2561774315	8.797263927	8.9472665475	8.792929226	8.9625661855	9.257104181999999	9.0929071645	8.73275488	8.963920058	8.6893454085	8.5967595695	8.5929920335	9.174485263	8.9206737075
APOL3	7.938971002000001	7.56742985	7.966516991000001	7.419037955	7.991161292	8.077771546000001	8.187572478	7.743339542999999	8.15493211	7.9021523170000005	7.8110489339999996	7.790067143	8.353077146	7.9066463570000005	7.866241446	8.129954052999999	7.9489150660000005	7.944417252999999	7.951675878	7.85654234	7.903022957	7.561768964	8.22487775	8.456469904	8.244553998999999	7.936244301
APOL5	7.5047050870000005	7.909065678999999	7.0234405639999995	7.182641038	7.921865451	7.761090819	7.234220537000001	7.575528541000001	7.608068394	7.527586733	7.278981537000001	7.141707628	7.5192271129999995	7.687610307000001	7.326105146000001	6.91173536	7.241364725	7.436457761000001	7.342678472	7.267137536	7.516761517000001	7.329768755	7.435804009	7.550328567	7.5315447220000005	7.26254983
APOL6	8.48317012	7.908411561	8.4020415	8.400386192000001	8.172639123	8.229678128	8.737718813999999	8.087815271	8.324123894	8.556156856	8.702460587000001	8.321783552000001	8.41926876	8.011320139	8.81697816	8.97718441	8.875705861	9.367707937999999	8.669705633	8.310190172	8.348592443	8.157316711	8.886719316	9.015714251	9.133701856	7.773909698
APOLD1	8.251267015	9.784944279	7.884876882	9.342943615	8.343100321	8.690299771	7.416680142000001	9.737593103	7.148331703999999	10.85916513	7.467361597000001	8.217600823	7.519446393	8.317130912	6.731087555	7.303840178	7.603303655	6.435890124	7.645952696	7.934066717	8.041493394	8.729158732	8.310570927	8.184794407	7.9989841020000005	8.060289885
APOLD1 /// DDX47	9.569667922999999	10.30305497	9.533954253	10.07595699	9.959484411	10.55112349	9.923260884	10.19804891	9.517673164	10.41104327	9.596008745	10.41586934	9.763672216	10.81566708	9.080165775	10.06538731	10.03017293	8.929796893999999	9.346077973	9.921350418	9.611849507	9.873470012	10.15078302	10.28539028	9.413238649	10.17576018
APOM	7.608821111999999	7.885764808999999	7.5256770435	7.674940545	7.5966750005	7.448687785000001	7.32363217	7.648733206	7.457429403000001	7.3961422685	7.482605802	7.632393832	7.70143816	7.397908815	7.650176046	7.3792664085	8.1614253115	7.8664940985000005	7.844845901	7.891989709500001	7.719950431000001	7.627426765500001	7.7373312115	7.751858349000001	7.174188339500001	7.375774222
APOO	8.383806743	8.958556275	8.671872817	8.849914572000001	8.998230478	8.814013336	8.857596819	9.538398976	8.793123472000001	9.202307435	8.60260943	8.627348847	8.986081847000001	9.903235319	8.473641497000001	9.379992068	9.646363015	8.412047001	8.198151146	9.881507482	8.663087769	8.85227985	9.078793726	8.885215717000001	8.842624232	8.829382317
APOOL	7.118484982999999	7.2866925920000005	7.33514446	7.492222141	6.585107812	6.743737575	6.560445828	7.988990393	7.663904821	7.669796841	6.769206737	7.174040774	6.897683461000001	7.292310045	6.704129063	7.400859118	7.190334076	6.88712518	6.916981798999999	8.209452877999999	7.11101927	7.394571642000001	7.373617715	7.566955902	7.022330812000001	6.980828622000001
APP	9.27623381	9.203715933	8.909143707	8.829266628	9.514812915	8.72742937	10.45705684	9.644424926000001	9.465738794	9.715525067	9.99151314	9.677396499	9.475408697	10.47473127	9.0934115	8.954311153999999	8.761996102000001	9.156092141	9.042397201	8.580732509	9.64671766	9.314280057000001	10.00497616	9.839094157	9.246653701	9.601936997000001
APPBP2	7.271179912000001	7.2521994240000005	7.2418608985	6.8355259845	7.296993152000001	6.927096347	7.404458119500001	7.0446065534999995	7.167824721500001	7.157091230500001	7.2859411845	7.417573195999999	7.0891163850000005	6.929998587	7.122734633	7.029037546500001	7.020415602	6.93968585	6.90603602	7.221933292	7.155646815500001	6.682680888	7.401195171	7.291577408	7.085894423	6.8868396
APPL1	7.266659576	7.932550697000001	6.91398124	7.113509862000001	7.765750809	7.544481633999999	8.295970898	7.475055854	7.156464315	6.63602043	8.113142173	7.214813405	7.450592179	7.257137512999999	7.078368287000001	7.288909411000001	7.0771524910000005	6.854609637	7.07652092	7.307266921	7.400044677	6.8801482620000005	7.989675725	7.585560459	7.3056696070000005	7.373173437
APPL2	9.822084463	7.998416636	9.978710641000001	8.080200605	7.821669633	7.47702122	8.788517721	7.918411272	9.601668123	8.123102896	10.24065477	8.196086732000001	8.992275645	7.480995544	9.655876643	8.518231152	8.19503551	10.33334224	10.00647537	8.302888624	10.19489531	7.559188862999999	9.272273298	7.701907875	10.49609472	8.105540324
APRT	8.843324793	9.8489679475	9.242526063	10.0769972275	9.512665533	9.8546870195	9.5449156365	9.8832044555	9.700328964	10.287068475	9.295248359	10.366985565	9.729445014500001	10.3989838	8.8041191465	10.119712481499999	9.850346908999999	8.814785199500001	8.569793104999999	9.678665649500001	9.2737018925	10.195320689999999	9.480358529	9.591208344	9.0709642545	9.542481044999999
APTX	8.413400561	9.2002278	8.727779725	9.232998069	8.797927204	9.232732442	8.963558558999999	9.090552512	8.622925151	8.591652387	8.90688695	8.701201317999999	8.681377804	9.369697744	8.242301442999999	8.911128506	8.974867599	8.625741153	8.720782252000001	9.251008301	8.475586015	9.051221362	9.169080623	9.204491967000001	8.663770762999999	8.636697297000001
AQP1	8.735388254	9.3815432815	9.420646519000002	8.3014245185	8.5632414095	9.5150104545	8.456901947999999	8.48860521	8.740724231000002	8.296050655	8.226136403	9.2170671	8.255743305	7.873389017	8.499643829	8.127384156	10.022204593000001	8.029372225	9.148391694	10.1309810705	7.9836536565	9.347351511	8.380622791	8.463630744	8.5037272225	8.3133760085
AQP2	8.160132191	8.402788281	8.12628989	8.282565303	8.24221368	8.138511929	7.940076967	8.162820319	8.368926962	8.14642556	8.021699017000001	7.877863126	8.212066336	7.930749487999999	8.139777801000001	8.19580485	7.960999546	8.177992454	8.28051298	7.901385942	8.115284092000001	8.07875573	8.236773527999999	8.24230006	7.919847575	8.044819427
AQP3	8.30175533	8.413315311	8.332369874	8.755886716000001	8.289085581	8.869574899	7.930126509	8.190700065	8.351004591	8.193769801	7.952912744	7.8514201429999995	8.484538172999999	8.242897043	8.617191319	9.354161537000001	8.328035409	8.528404996	8.566337833	8.263889401	8.038885124	8.117207846	8.389615728999999	8.498421732999999	7.987537389	8.564141235
AQP4	5.116860317	4.99584266	4.940690361	5.0686217455	5.182327412499999	5.0309642575	5.055606748000001	5.204175230500001	5.1709669495	5.0227163855	5.077841766500001	4.9961480465	5.13787356	5.1692879210000005	5.239306969499999	5.007440185	4.986375016	5.05879497	5.1941312145000005	5.014217334	5.071534193	4.955535191	4.9437932364999995	5.0106422434999995	5.0399639745	4.9346852795
AQP5	7.704478419	7.645212821	7.651108227999999	7.719816246000001	7.635188515	9.110832846000001	7.3968260379999995	7.474301633	7.541575487999999	7.338319782999999	7.6301092939999995	7.238971107	7.705447857999999	7.530287565	7.922142664	7.725290202999999	7.616140495	7.995517787000001	7.81605081	7.734422735	7.627479562	7.661089454	7.435730369	7.41083084	7.555899384	7.670131017999999
AQP6	8.16693962	8.1349837235	8.0098847825	8.1023141685	8.180435297999999	8.0592531685	7.857397018	7.922122392	7.8059981060000005	7.868099759500001	7.8401521165000005	7.848870229499999	7.9999214675	7.98176879	8.190999029	7.7894519055	8.073752651	8.487204374000001	8.301506232000001	7.957871309500001	7.7605363215	7.788699638499999	7.833616237999999	7.818931580500001	8.111123232	7.8863608405
AQP7 /// LOC100509620 /// LOC101930168	8.935089168	8.973773581	8.851733767999999	8.786146356	8.578197271	8.222838077999999	8.715888575	8.459849786	8.721019171	8.252754371	8.950364655	8.145530308	8.981755893999999	8.315429791	9.269380777	7.893926572000001	8.299001273	9.60722251	9.258728212000001	8.246361612000001	9.039841345	8.262790879	8.6156504	8.357957549	9.007989263999999	8.294343177
AQP8	13.33735082	7.486074414	12.87416104	8.101196242	12.43436437	7.189537617999999	13.27444698	7.737298175	12.66789999	7.16483602	13.52331071	8.275518088	12.78084095	7.253909095	12.62603757	7.554321607	7.988666113	13.66916241	13.38303885	8.097231761	13.29294366	7.134999326	12.73024034	7.562283837000001	13.36128819	8.548072857000001
AQP9	7.336556532	7.287873287	7.07582573	7.57757194	7.444385354	7.877886009	7.054116268	7.197609658999999	7.067592428999999	7.731086917000001	6.959928335	7.118302036	7.296978807	7.2313651320000005	7.4391842960000005	7.627283265	7.9560656110000005	7.485692824	7.669744239	7.404611837000001	6.9052835870000004	7.51823883	7.690911319	8.096215942999999	6.869303542999999	6.946939072
AQR	7.999177405499999	8.2398798025	8.199003713	7.6691427405	8.076230676000002	8.1996161855	8.0138527785	8.088436058500001	8.1069355525	8.144791922	8.238851176499999	8.342886897000001	8.237356650999999	7.6373264205	7.953912922	8.029372416000001	8.394153759	7.9567614105	8.0009794215	8.3675264985	8.0204637965	8.364249977	8.1667852185	8.239189973	8.0206298165	8.289795653
AR	5.938816291	5.9072576429999994	5.7190171835	5.7180993615	5.884301618	5.775419074	5.653466902	5.8488756915	5.592781813	5.6642807610000006	5.688269554	5.5413958435	5.928376553	5.837784048	5.8006989145	5.564367855	5.686831979500001	5.794141548500001	5.9583530685	5.7401361345	5.71526521	5.8264527835	5.8776412115	5.8748427805	5.850946487	5.763267972000001
ARAF	9.979266641	9.950274939	10.47306747	9.774902508	9.8890913	9.798103307	9.901572956	10.16658028	9.966066708	9.685762367	10.30738036	10.03457896	10.14731448	10.02721781	10.22306888	9.880328929	10.37987512	10.50161918	10.31851311	10.40955373	10.122815600000001	9.670700977000001	10.01737696	9.872009809	10.13691178	9.886652455
ARAP1	9.253485392	9.278200476	9.198687858	8.8001350705	9.3254065505	9.193319002500001	9.3381108725	9.432046770500001	9.3010676775	9.2333212395	9.4751399815	9.401830215	9.623738431	9.195168152499999	9.424154327	8.8764165835	9.350674868999999	9.608661632	9.304532764000001	9.097342214000001	9.526457666999999	9.348375468	8.5795758335	8.500024723	9.540731595	9.135976146
ARAP2 /// LOC101928667	6.586540897000001	6.270320619	6.8465077999999995	7.011419452999999	7.18829647	7.071677195	7.355946628	6.94748121	6.74251275	6.47767884	7.689661713	7.227238224	7.53027693	7.379056402000001	6.979583885	7.09817211	7.2726885999999995	7.047311024	6.640957056	6.631075162	6.913345744	6.084893393	7.671875925	7.875714561000001	7.420665402999999	6.89090594
ARAP3	7.815208256	8.151638184	8.306750912	7.741149086	8.165351245	8.662928046000001	8.090926577000001	8.356008027	8.090002472	8.54953857	7.929596328	8.022141069	7.746881194	7.935144587000001	8.010551254	8.474044197000001	8.412962205	8.008569672	8.215618565	8.150150218	7.950287958	8.477067091	8.386784493	8.649883908	7.638089086	8.552734645
ARC	6.1576027689999995	6.200599496000001	5.972724852000001	6.2128817089999995	6.523186415	6.927112405	6.023283125	6.020883157	6.234685496	6.161275999	6.384120659	6.030154024	6.30831563	6.097825574	6.4355418470000005	6.1690640420000005	5.759491962999999	6.382542217999999	6.309006273	5.874052222	6.295569597	6.08385206	6.3362548379999994	6.203588272999999	6.524965039	6.3757888110000005
ARCN1	9.820658157	9.924240539	9.972401269	9.983370976	9.935339223	10.22335907	10.13886512	10.25925237	10.09276581	9.761586112	10.22981466	10.03466768	9.956573873	10.5011766	9.476639479	10.63033923	9.974101229	9.621746216	9.572936145	9.784784034	9.935435386	10.01892566	10.28906443	9.950084227	9.746170377	10.24961166
AREG	5.545041756	6.194716906	5.192502791	6.773429838999999	6.098721320499999	6.194925156	5.913583991	7.005090656	5.660963089000001	5.922319512	5.6610102675	6.241705099500001	5.459005122	6.1777761055	6.0734199935	5.7618203925	6.930071086	5.828317224999999	5.622823046500001	6.504049299999999	6.1408832879999995	6.6097391435	5.963159746500001	5.3856848195	6.287713653	5.7086988635
AREL1	8.917743544	8.281888387999999	8.992182753	9.167710074	8.93645681	9.321609217	9.226954774	8.811072462	8.972183405	8.651123732	9.53183545	9.422061707000001	8.756155534	9.328162512999999	8.941687988	9.068974223	8.423086504	9.085058701	9.102094095	8.949491742000001	9.29481227	8.606184245	9.474339892	9.113948727	9.36957291	9.219248195
ARF1 /// MIR3620	10.6482045605	10.717029010000001	11.1194060915	11.24922562	9.6642080045	10.6006584765	9.8866125055	11.1207279865	11.42635177	11.439520465000001	10.604634935	10.6941400485	9.952615219	10.126897036	10.993265338	12.1560597	11.137360013	11.00079996	10.9635184795	11.007018180500001	11.195333375	11.85655539	11.061934766	10.939964748	11.022313208	11.31041269
ARF1P1 /// ARF1P1	7.636184845	8.037461796	7.543905037	7.893527322000001	7.610082329	7.657870487	7.557477911	7.761225329	7.749018036	7.964265833	7.807734728	7.435144685	8.000041933	8.125244347	7.620706498	7.7323846110000005	7.601155795	7.737252649	7.527326711000001	7.334090528	7.713853342	7.7143224120000005	8.084831006	8.048824929	7.604810591000001	7.702317686000001
ARF3	10.47156448	10.48361986	10.49585829	10.54203069	10.50060284	10.44724716	10.99482437	9.964523529	10.88175344	10.59331983	10.56094401	10.1940792	10.660029	10.53072437	10.87733277	10.63152579	10.326357199999999	11.13619426	10.68677458	10.25870495	10.99106089	10.70044133	10.64817393	10.53388714	10.90633533	9.816793295
ARF4	9.755981433	10.207045382499999	10.62492589	10.663455105	9.7005383495	10.3992300325	10.240734569	10.689252305	11.01080911	10.56688716	10.396558769	10.470504695999999	9.8325287915	10.63109223	10.0863112215	11.388457865	10.583271625	9.798465976	10.124704507499999	10.3887113	10.500764202	10.67896782	10.94749255	11.022515255	10.0620469385	10.360711323
ARF5	10.1074034	10.41649633	10.5593075	11.211296	9.718953392000001	10.16741171	9.960576137	10.56192593	10.44161949	10.04386351	10.39522475	10.66957238	9.998652852000001	10.42063684	10.11414913	10.54919909	10.6682895	10.55652443	10.21356054	11.0848675	10.22141471	11.09057498	10.45735566	10.53567628	10.24314257	10.20244641
ARF6	9.6712015755	9.349254588	9.810029354	9.766800629999999	9.6072290265	9.524600886	9.689322443999998	9.185647919	10.070305870999999	9.6597284815	9.9559049	9.675251891999999	9.518397961000002	9.4867862305	9.138000657500001	10.16845494	8.993328099	9.828278197	9.493804361999999	9.2210805255	10.046536716999999	9.672741646999999	10.083013504	9.9644109765	9.731609517999999	9.613002311
ARFGAP1	9.423547259	9.96858817	9.32133775	9.754409861000001	9.657579092	9.877398821	9.505332603	10.43874095	9.378626752	9.950279551	9.395518537000001	10.98670198	9.516081917000001	9.912435215	9.334504528	9.524250887	10.3672481	9.607809152	9.647341049	10.40051482	9.166956815	9.508457279	9.192126163	9.212983881	9.352052098	9.65421964
ARFGAP2	9.627159928	9.823554281	10.01857337	9.621143448	9.833448356	9.673805454	9.826290801	9.592276632999999	9.745046609	9.296730044	9.92411178	10.07204799	9.816608078	9.526620465	9.886714399	9.739218357999999	9.989619287	9.953647473	9.893171268	10.02362571	9.648392798	9.729623787000001	9.629120915	9.519669062	9.724376337	9.839649996
ARFGAP3	7.592843977999999	7.926453451	8.176717493	7.758735431	7.741591689	8.642297153	8.116655347	8.266046568	7.9523632189999995	9.005807033	8.178153663	8.612997802999999	8.028203987000001	8.577623666000001	7.78683656	8.917102528	8.320066765	7.388111392999999	7.650265148	8.076524017	7.928810525	7.913037715	8.297379948	8.366973072	7.849098842	8.072577807
ARFGEF1	8.639122232	9.42537465	9.435089917	10.35434439	8.118478448	8.654396805	8.049295167	9.602480756	9.50384286	9.128104293	8.687124959	9.530382272	8.171084581	8.450016193	8.991641018	9.723887937	9.817004202	9.148837786	8.722570163	9.698364524	9.421849861	9.562131997	9.746985268	9.785747475	9.050749997	9.582055047999999
ARFGEF2	6.977923642	7.615909702000001	7.237933186	8.058443695	7.118805731	7.312901752999999	7.071008716000001	7.434435402	7.3089558089999995	7.270909583	7.119956283	7.493747994	7.337204037999999	7.366353965	7.254617711	7.151282963	8.446640598	7.379394156	7.204026763	7.9344798039999995	7.084534127	8.076077026	7.490937113999999	7.50933216	7.024176603	6.866794692
ARFIP1	8.0852949115	8.293675423	8.759622591	8.924340431000001	8.0019239225	8.042700913500001	8.0419511305	8.575312011	8.9116186535	8.141933798	8.501468130500001	8.232381604	7.930437929	8.0609831685	8.487109162000001	8.7858075475	8.6657944985	8.867279753	8.21150394	8.714472384	8.7667875005	8.593974747499999	9.116713963	8.749401801000001	8.880712740499998	8.397093249000001
ARFIP2	9.74342011	10.0873038	10.08221017	10.33798444	10.25987724	10.45105669	9.949265002	9.827026033	9.98769668	9.280418759	10.06222144	9.98632368	9.764299268	9.925302811	9.905258306	10.31637212	9.966572361	9.73374039	10.00786991	10.31305769	9.825149584	9.780556729	9.990401218999999	9.83908477	9.637762889	9.650699722999999
ARFRP1	8.9639416675	8.915997618	9.0331657435	9.330224877	8.603207736	8.56540603	8.449832309000001	9.1500560685	8.9571847755	8.9091303485	8.7548936115	9.1697849005	8.558424062	8.723342082	9.138898273999999	8.8625169755	9.379183946000001	9.251418368	9.037512437	9.453216403	9.03000201	8.830510144000002	8.4317774225	8.1475671995	8.9065630305	8.841108823999999
ARG1	5.627341717	5.628293975	5.440441787	5.512389501	5.863186405	5.5304579689999995	5.462392705	5.489782676	5.50375237	5.366574943	5.488705003	5.299488923	5.50514857	5.601170099999999	5.538070933999999	5.5163991889999995	5.663787805	5.696320735	5.838630359	5.457845432999999	5.477291471	5.447689927000001	5.466151426000001	5.4724417260000005	5.558481294	5.469256509
ARG2	6.3188974325	6.429193933	5.907037163	6.228617917999999	6.517303687	6.342874998	6.2409114995	6.382743069	6.091367836	6.26468556	6.4033624074999995	6.6013403495	6.782590159	7.256803926	6.3530680969999995	7.595938585	6.265580713	6.5468815065	6.1976877645	6.1948716675	6.1136579125	6.379779697	6.557223175499999	6.221437246500001	7.315988693	6.4243009695
ARGLU1	10.32818221	10.64037846	10.26132833	10.4948466	9.994644223	10.13337143	10.22075232	10.61569776	9.539870777	10.14290143	10.60141012	10.80701825	10.28121062	10.63275061	9.092331251000001	10.27122132	10.14912964	9.583006224	10.04130097	10.68239921	9.879277233	10.21476808	10.35444758	10.26562858	9.643436225	10.35446455
ARHGAP1	8.38508755	8.824296364	9.173171845	9.543051342	7.734001517	7.716801299999999	7.344605286	8.283287644	8.757670419	9.125588336	7.785249027000001	8.024781334	7.84030116	7.947966635	8.890205287999999	9.109474975	8.670689101	8.923814545	8.995664937999999	8.564325904	8.52024293	8.893952245	8.603270597	8.820362394	8.414645222999999	8.393784513
ARHGAP10	7.583523841	6.879033047999999	7.576406262999999	6.82334193	7.763141362000001	7.743804277000001	7.779026807999999	6.800858504	7.232811917	7.361212861	7.115560875	6.88143516	7.573945193999999	7.028447401	7.520122732999999	7.4891774479999995	7.421164266	7.085376937	7.628583383	7.538340132999999	7.272112933	7.538052206000001	7.2266013870000005	7.126345235	7.688928346	7.25189397
ARHGAP11A	5.066407775	5.064393721	5.059303595	5.134460912	5.1016984	5.166921241	4.9706600089999995	5.15349371	5.178639154	5.173646134	4.952702643	5.431272021	5.134680298999999	5.131146318	5.018168586	5.464795101	5.191472227	4.972598543999999	5.249331992	5.455403714	4.912083606	5.279100216000001	5.1029788819999995	5.479818302999999	4.891502931000001	5.269564379
ARHGAP12	7.911305616	7.972751134	8.098463756000001	8.481398882	7.665118858	8.28845347	7.97188994	8.133168677	7.945171824	7.680226607000001	8.323109355	8.275713071	7.478164321	7.825587426	7.489317865	8.319099147000001	8.157375799	7.77759174	7.918472962	8.028218425	7.943768601	8.303668167	8.171740783999999	7.992381053	8.051977769	7.978859043
ARHGAP15 /// LOC101928361	8.476431561	7.125982852000001	8.604161847	7.21107631	8.53337238	7.268795034	8.113762769	7.245592115	8.329417115	7.040931339	7.578369342999999	7.124968381	9.192301378	7.230451883	8.537182861	7.0355590679999995	7.224612165	8.265168191	8.674038822	7.228008585	8.336654283	6.904537671	8.331318312	7.8799491989999995	8.305145917	7.903265142
ARHGAP17	10.36575942	10.35323974	10.64344624	10.07699491	10.42845642	9.627969576	10.80028721	10.05195387	10.43312598	10.18342904	10.98819088	10.65930285	10.84291932	10.37185229	10.79649379	10.230752800000001	10.0518295	11.00866496	10.64592477	10.18139663	10.63651933	10.01791428	10.51389623	10.33682027	10.78521236	9.94288401
ARHGAP19	7.0080630835	6.9813813575	7.1640286380000004	6.74150846	7.5416421665	7.533539491	7.365893744499999	7.096193963999999	7.13491415	6.846006518499999	7.021546741	7.035531966000001	7.433811993000001	6.936842846999999	6.976897449499999	7.1497133040000005	7.051754144	7.0498013625	6.9578647700000005	7.186780691499999	6.9206709575000005	6.8747665425	7.2257174685	7.2104865865	7.0026767925	7.367286366
ARHGAP22	6.473373549	6.305631357	6.423064792000001	6.055806341	6.502749555	6.11513154	6.344913696	6.309256067000001	6.262264481	6.093041058	6.304629465	6.219763835	6.483712252999999	6.218032291	6.635356257000001	6.212607079	6.056313885	6.487352112000001	6.53372781	6.265968958999999	6.551543137	5.965178308	6.037231847999999	6.039661858	6.452203011	6.287975212
ARHGAP24	6.20171341	5.952942284	6.0704125310000006	6.216829897999999	6.374127127	6.127394147	6.275221636	5.923014874	5.73304206	5.972108917000001	5.877463227000001	5.901827931000001	6.122432995	5.90642819	6.26281078	5.82715353	6.2060457079999995	6.0436445139999995	6.244410308	6.099239541	6.0404619539999995	5.97801679	6.2493240629999995	6.235450693	5.932842645	5.95521369
ARHGAP25	8.3758473255	7.9196530215	8.21984812	7.4363927075	8.796161335499999	7.638247162000001	8.4383424505	7.284801881	8.152359614	7.783665485	8.040270232000001	7.4600779015	9.215536492	7.6605004405	8.624363670000001	7.076283758999999	7.461678629000001	8.4333341425	8.1968225275	7.2052938995	8.1280376595	7.382384679	8.295880799999999	8.480046431000002	8.2180492395	7.815370849500001
ARHGAP26	7.546168515	7.298077936	7.25967475	7.185117202000001	7.434219552	7.355674305	7.568668067999999	7.26453523	7.24867024	7.078493446	7.938096145	7.204507522999999	7.383796049	7.1654734520000005	7.296973027000001	6.930788196	7.296613195	7.384692922	7.293630754	7.115525143999999	7.602867949	7.1466814770000004	6.938315772999999	6.8150892999999995	7.462156887999999	7.348486557
ARHGAP28	6.3041985050000005	6.379146508	6.018632370500001	6.184526073000001	6.3200330125	6.106663012	6.034309885	6.3966055084999995	6.2868574575	6.091593421500001	6.200340196499999	5.9874584565	6.2657068795	6.2385703669999995	6.2888277420000005	5.966602623	6.1476341230000005	6.528991115	6.318123747	6.157801124	6.241569006	6.0374023625	6.078651670999999	6.168778088	6.381562131999999	6.006571844
ARHGAP29	7.891460725	7.95741735	8.486338773	7.466000696	7.832971714	8.009727816	8.412868688	7.727203367	7.718596296	7.88220852	7.365926835	8.619002215	7.951930021	7.275183871	7.670842067000001	9.175711279	7.632256161	7.250077173999999	8.044017923	7.632726112	7.412859947	8.091203195	7.917927985	7.647414226	7.261440365	7.850677297000001
ARHGAP32	8.6507910485	8.995401624	9.130412954499999	8.7961452415	8.7760879695	8.978002308	9.022018791	8.969730241	9.1581598395	8.3167883165	9.502883596	8.8342259	8.7693203105	9.274193312	8.880927157	9.482504784	8.805762141	9.307285717	8.8798366895	8.773379323	9.4469802295	8.816525960499998	9.1154922225	9.0616174725	9.533929302	9.671910835
ARHGAP33	9.4156039785	9.451632544	9.138330220499999	9.133595985	9.189341837	9.0177013685	8.999332621	9.136281684500002	9.326409804	8.937832173	9.2502525205	9.1263263745	9.354382249	9.0246378535	9.3514569345	9.0977952715	9.0972504145	9.491962813499999	9.330766507	9.028725865	9.166416017	9.285635188499999	8.775760959500001	8.949739081	9.2770252085	9.232067233999999
ARHGAP35	8.409671247999999	8.241188572999999	8.383630356	8.324405827	8.281136976	7.991851341	7.829788345	7.890616216000001	8.253208349	8.192157101	8.344467496	7.779935717000001	7.873569951	8.336119361	8.831359512	8.031565347	8.039834231	8.944411478	8.795382799	8.29836891	8.416566045	8.614277798	7.966517068	7.765059958999999	8.348251227999999	7.826473517
ARHGAP4	8.409696367999999	8.351435954	8.33703068	8.56701036	8.922598454	9.090966411	8.223592423	8.498128157	7.957108412999999	8.523478356	8.578494961	8.886622864	8.691360319	8.336687677999999	8.478572447000001	8.590959147000001	8.745648116	8.599197363	8.242556395	8.169832346	8.575544712000001	8.617671413	7.933419804	7.7071472210000005	8.398148177000001	9.157703033999999
ARHGAP44	8.421239390499998	7.335387044499999	8.458418955500001	7.571697014500001	8.792223261	7.107824401499999	8.714731372500001	7.5333315775	8.419100558	7.2092001115	9.0615259065	7.278934275	8.304939368	7.62635635	8.329078621499999	7.34756028	7.4818008595	8.7982088045	8.652643284	7.4337808845	8.499562709	7.5371154115	8.351768596500001	7.9043792065	8.549127689	7.771734792
ARHGAP5	8.432891884	8.235302666	8.486656845	8.781917057000001	8.746727691	8.366070002999999	8.97330998	8.298038851	8.366761727	8.071234497	8.725701124	8.577500905	8.119267168	9.032890448	7.7842053479999995	8.544925651	7.904099682000001	7.783684545	8.046719111	8.475576079	8.378339733999999	8.009046625	8.750762766	8.498011778	8.283285687000001	9.092199547
ARHGAP6	6.357040542	5.583629032999999	6.1185495825	5.488144386	5.551803451	6.759363857	6.005126675	5.8434709305	5.473802834999999	6.281549237	5.580674829	5.477725786000001	5.590234467	5.471515264	6.1267470645	5.3830285075	5.6070752955	5.755096268499999	6.043650188499999	6.9120804115	5.477116408500001	5.347916657	5.3892435845	5.4069564595	5.659938963	5.5852348885
ARHGAP8 /// PRR5-ARHGAP8	9.1190146285	9.5847124905	9.6381223565	9.3040960865	9.6924188675	9.778822759499999	9.7283601585	10.11352454	9.247016922	10.057044735	9.6946730365	10.070378325	8.924825665	9.1077463875	8.8632548435	9.402901779	10.0357052005	8.6551965175	9.205743759499999	9.831751568000001	9.2142852975	9.709278997	9.6989366295	9.914569895500001	8.796468034	9.302901989999999
ARHGDIA	9.9330565835	10.560871065	10.287902339999999	10.4747236285	8.9653806885	9.505232935999999	9.025763913	10.009952486	10.292352366499998	10.914605165	9.577704287500001	9.972592226	9.002726171	9.0471728865	10.167352696000002	10.447758889	10.462778351	10.4756541645	10.262155747000001	10.103222621	10.3142490415	10.206139293	9.818262661999999	9.53782973	9.982201984	9.6064335835
ARHGDIB	9.829171791	8.955089962999999	9.641982448	9.574190196	10.21174755	8.861955111	10.18122513	9.039411613	9.733219719	9.563136771	9.019429845	8.876522198	11.10093256	10.49524152	10.28152539	8.597064322	8.968823305	9.484510917	9.537369016	8.342087102	9.889483028999999	9.411889382	10.29207978	10.42667443	9.40868353	9.576430444
ARHGDIG	6.857015707	6.81739423	6.929988203	7.3742139270000004	6.944470566000001	6.713311854	6.4175263760000005	6.427173549	6.467618471000001	6.543549709	6.708946651000001	6.40828974	6.704533775	6.59372251	7.30407729	7.186094681	6.826148647999999	7.110647236	7.310536343	6.73059317	6.583821853	6.6825215689999995	6.693173947000001	6.36960112	6.819809302	6.868248173
ARHGEF1 /// LOC100505585	10.33858009	10.105723	10.10468824	9.821698994	10.29905693	10.14539205	10.12367208	10.19679618	10.18669709	10.2702629	10.43062582	10.34260735	10.50046582	10.07439769	10.18693576	10.23421275	10.03226078	10.43812769	10.06106414	9.993749782	10.40872859	10.42713956	9.454222771	9.806224845	10.20951409	10.45664855
ARHGEF10	6.835143266999999	6.917786811999999	6.9234459315	6.739632173	6.935606271500001	7.387583783	7.010531263999999	7.35029724	6.870994945	6.5844785340000005	6.6590067594999995	7.4021456720000005	6.9005087955	6.8652087985	6.71318078	7.497763515499999	7.2271821605	6.5376632275	6.813666761	7.112170325999999	6.449185243	6.861938844499999	6.9038539685	7.118151644999999	6.750297998999999	7.163462449999999
ARHGEF10L	9.647159618	9.234256211	9.964442237	9.545968197	10.07893871	9.803913329	10.20842703	9.881531991000001	9.812206283	9.319220095	10.37474386	9.889637022999999	10.09833206	10.26289588	9.495027768	9.370517051	9.713050283	9.506738036	9.763178567999999	9.834611138	9.762441881	9.2547285	10.05691251	10.28122735	9.832016195	9.829587664
ARHGEF11	8.536533132	8.310630921	9.0093275765	8.629758101499998	8.099502179000002	7.9136203005	8.1916584035	8.465889748	8.713421673500001	8.5083698115	8.847940570999999	8.2629343445	8.0804858185	8.0347628135	8.825574094	9.096810679	8.527124114	9.235720114	8.871091998	8.482184604	8.7279281155	8.634914971	8.4815552265	8.2697557315	8.6886437435	8.4924210535
ARHGEF12	6.6603810105	6.8598399565	6.6378339335000005	6.6838868775	6.580795272	6.830211992	6.724143076000001	6.670612456	6.6391317335	6.5747301645	6.877399923	6.6494528745	7.032281275500001	6.7959570045	6.7304474165	6.6364766065	6.559905821	7.055762876999999	6.706551758	6.7691922815	6.711260319000001	6.5530669905	6.8032649665	6.7702201214999995	6.813004300999999	6.8815022225
ARHGEF15	7.631239294	7.652548872500001	7.3136436585	7.507244663	7.5035674414999995	7.2609641845	7.257937224000001	7.452829723999999	7.344136963	7.337454728500001	7.343362133	7.254869819	7.454110474	7.327639917500001	7.756624516	7.392269353500001	7.4593830685	7.7753490475	7.730090703999999	7.5223603735	7.609348186	7.2107957009999994	7.2548441995	7.2527844405	7.446028716500001	7.3356863655
ARHGEF16	9.309806916	9.011032468	9.648744441	9.317392017000001	9.006909571	9.206541485	9.108320232999999	9.152363132	9.406614157	8.575128689	9.577748629	8.780922774	9.274929602	8.963661461000001	9.614432003	9.579233909	9.343961497	9.839532229	9.755253609	8.977090527	9.435236728	8.839439208	9.433019577	9.131203048	9.3571799	9.017367231
ARHGEF17	9.536015047000001	9.425943393999999	9.710560667000001	9.270346419	8.932097561	9.073405768999999	9.007278204	9.256241281	9.206255108999999	9.294192186	9.130919396	9.022494747	9.09211053	9.007521579	9.549198392000001	9.213991223999999	9.219796936	9.300935397	9.705242752	9.083505605	8.991501768	9.080274732000001	8.842941304	8.923469101	9.047255414	9.185970418
ARHGEF18	11.1299819	9.91367339	10.52832048	10.29334023	10.94234778	10.09995547	11.44356231	10.06365463	10.655785400000001	10.17132551	11.30408	10.79273898	11.01975068	10.71584942	11.23325648	10.013365	10.16723914	11.63654856	11.03653418	9.832618595	11.20948613	9.60790161	10.77092374	10.12480472	11.11214397	10.41836311
ARHGEF2	9.766864696	9.4985413205	9.940750424	9.777014337499999	9.5599421345	9.542734663000001	9.439289492	9.390508506	9.758463749	9.362499010499999	9.921820863	9.1163229	9.6415016805	9.2102649445	10.036513367000001	9.845287302500001	9.3448392865	10.1682544725	9.702790351	9.378591181	9.8965220595	9.4686659955	9.52820166	9.512544856000002	9.684633959	9.755613031500001
ARHGEF26	5.461672361000001	5.30101063	6.038426188	5.271142295	5.455982204	5.305332289	5.0933417389999995	5.217694431	5.141673278	5.161773569	5.158846914	4.9619742780000005	5.3105861260000005	5.268221233999999	5.254857117	5.232756601	5.165592542	5.2255230930000005	5.430531397	5.27162809	5.258249222	5.233467275	5.135309316	5.258723187	5.408870215	5.2178995189999995
ARHGEF28	7.98704632	8.564279554	8.218038952	8.689663981	8.215245245	8.499319255	8.085056401000001	8.160518561	8.05016358	7.680887772	8.312872825	7.852012322	8.217910918	8.412492485	8.136216699	8.476872157	8.105021583	8.144947293	8.119932895	8.472414758	7.9585898870000005	7.611198343	8.391379697	8.514722301	7.917443969	8.651179378
ARHGEF3	8.523039456000001	8.193052209	8.282258691000001	8.116821547999999	7.981283116	8.068054332	8.678941014	8.228889937	8.073193479	7.92448555	8.054435938	8.240234969	8.579117684	8.951879253	7.815479364	8.134715723	7.851274567000001	7.947236018	8.068358457	7.61863058	7.84241579	7.792732782000001	8.244661745	8.544757654	8.257376199	7.86579596
ARHGEF38	7.633596987000001	8.021271987	7.710695918	8.002886698	7.991397232000001	7.631475468	7.357856987999999	7.537329109	7.6487484839999995	7.648268746	7.474658402	7.164020687000001	7.710658089	7.677426858	7.967060687000001	7.640381603	7.866062213999999	8.200672764	7.887310376	7.6755293060000005	7.442129127	7.109054231	7.64606835	8.028452131	7.320901701	7.198995012
ARHGEF4	6.979042581	7.168184925	6.9265671179999995	6.8755082320000005	7.4556405560000005	7.275546833	6.859208646	7.133000377999999	6.988123057999999	7.133204664	7.019424736	6.804899606	7.113876835	7.172921035	7.2632973089999995	7.025384904	7.01567086	7.500973715	7.107986715	7.008881219	7.127172659	7.185489227000001	7.156191408	7.123264882999999	6.895659222999999	7.1270665410000005
ARHGEF4 /// LOC101930241	7.179298085	6.8907708095	6.9318129840000005	6.517023443	6.903478171	6.951637281	7.051032882000001	6.864147848	6.7192447615	7.3986359225000005	6.723290278	6.964020995	6.766235183999999	6.663183890999999	7.1586487954999996	7.849040468	6.7306550625	6.9413577360000005	7.301127684500001	6.962301688	6.8535787405	6.7394664665	6.490293949	6.4559284125000005	7.087173316	6.83690146
ARHGEF40	7.895448756	8.412451412	8.5274204625	8.529972082	8.238326599499999	7.3936734180000006	8.317656795000001	7.764325684000001	8.0000156205	7.4744081925	8.407320299	7.6424370045	8.4684648115	7.7844394685000005	7.8676397685	7.988416296	8.030201201499999	8.06042427	7.959821268999999	7.60077861	8.0844838395	7.9103474049999996	9.246185646499999	9.4373547615	8.241748040500001	8.515866107499999
ARHGEF5	10.06322084	9.778452899	10.02840579	10.40027413	10.16358248	9.448497865	10.50188211	10.1187375	9.983408764	9.142984984	10.60609161	10.27068522	10.36624642	10.47342826	10.46397172	9.914554735	10.43858437	10.65986184	10.13231139	9.970853552000001	10.43342468	10.09738955	10.27380275	10.0382696	10.29281034	9.966598453
ARHGEF6	8.77662499	8.074697587000001	9.065299316	8.265202028	8.868744545	8.173026113999999	9.149434933	8.053347948999999	8.682274723999999	7.892513663	8.278561254	7.999157361	9.470833800000001	8.152978994	8.474223894	7.8662276129999995	8.133172489	8.021184749	8.555236376	7.881043597000001	8.606267351	7.68937511	8.705623998	8.521530499999999	8.401139772	8.301044382
ARHGEF7	8.894108688500001	9.563826999	9.200057048000001	9.308343715500001	8.749059275	9.0772968775	8.9333205125	9.356377756	8.8550585795	9.425446972500001	9.165003025	9.72905867	8.755188841999999	9.065816488	9.2224326725	9.497041899	9.2562864375	9.1029973825	8.844009888999999	9.67926474	8.8293859765	9.272117831500001	9.060460179	8.980418679	8.772731475	9.004451819
ARHGEF9	7.7410933015	7.5817508904999995	7.9921582955	7.840271719	7.756978459999999	7.386688123500001	7.773968731	7.728208236	7.9793814035	7.432301730500001	8.0295618675	7.466012594	8.0448040815	8.0441458705	7.633900326000001	7.25655172	7.4168803924999995	7.470519455	7.652020654000001	8.1050995675	7.7866286205	7.5883134245	7.874349584000001	7.3825953705	7.860558795	7.504971375
ARID1A	9.4067638375	9.207000723499998	9.4043374705	9.515194796	9.0206236515	9.114256317999999	9.429254	9.5640003965	9.4912298975	9.287009586500002	9.558103176	9.5595600015	9.6255918815	9.276336137000001	9.146338009	9.6469230375	8.999509699499999	9.076925929	8.9969991055	9.2759559395	9.242196693499999	9.218627188500001	9.579997205	9.532019074	9.342728324	9.304660177999999
ARID3A	7.287990721	8.325497576	7.368041492000001	8.094903441	7.551197794	6.994067232999999	7.125047358	8.952543016	7.159389031	8.672581571	7.170305186	8.383277234	7.590254282999999	7.4187912339999995	7.508728481	7.281927489	8.513563692	7.382122783	7.3175707260000005	8.044177426000001	7.147849895	8.136273434	7.326006942	7.210461256	7.129942327	8.547765477999999
ARID3B	8.937486922	8.690671465	8.666946763	8.101213543	9.100467274	8.552111119	8.792252552999999	8.668059803	8.669258643	8.580358111	9.021843821000001	8.500221721	9.082701555	8.61786255	8.888624002	8.378011251	8.596715664	8.990828671000001	9.001645332999999	8.647234833999999	8.924133217	8.712690162000001	8.740663312	8.615283448	8.85508969	8.667414511
ARID4A	6.4172537389999995	6.2226948360000005	6.513151774	6.340747686	6.172333602999999	6.047609972	6.01180124	6.131711415	6.346899727	5.91181705	6.300644674	6.3647548160000005	6.0039714029999995	5.9654612	6.247403151	6.617521779	5.828300101	6.061882131	6.212585071	6.096275089	6.1941231	5.917492069	6.423160502999999	6.428544636	6.382983857999999	6.3156610539999996
ARID4B	8.092238592000001	7.955810978999999	8.077225224	8.078114733500001	8.0652082625	8.1214143685	8.4245388325	8.25437121	7.969343743	7.980551877	8.378192903499999	8.2420363385	8.1867146555	8.127359366499999	7.872403694	8.2151924885	7.8565177865	7.714977685499999	8.0095758755	7.9725660895	7.870676543	7.738983139	8.154164544	8.273868251	7.7909761715	7.8278285059999995
ARID4B /// RBM34	6.714878110999999	6.6852270335	6.862681038	6.8483092105	7.1833500295	7.107842581	7.143083455499999	6.891054034	6.9439340725	7.1316891065	7.209952447499999	7.0864416815	6.8073077705	7.158456556	6.703972146	7.6370860885	6.891510885500001	6.509851353	6.5415123595	6.883146219	6.960399103	7.270625165	7.110312346500001	6.9054533955	7.0542712954999995	7.014167726
ARID5A	8.772016602999999	8.573381439	8.902284117	8.489074078	8.961652798	8.814381915	8.748678819	9.055693234	8.781385432999999	8.899076232999999	8.753437148	8.742614199	9.09436854	8.852459968	8.990354464	9.158098901	8.989567117	8.905340738	8.988319753999999	8.669000053	8.998304327	8.919502694	8.653959862999999	8.700205707	9.044868283	8.821982861
ARID5B	10.0054243	10.68722883	10.35478673	10.35388007	9.609517152	11.02372972	9.960948169	10.6888853	9.960495749	10.71595447	9.42837352	10.05811093	9.898191842000001	10.46647576	9.304768463	10.41975481	10.40406121	8.574095125	9.742421108	10.29813718	9.236065874	10.54838158	10.3818001	10.69006484	9.32963023	11.01989247
ARIH1	8.032164501	7.474030261999999	8.239051174	7.551369798	7.441467115	7.99612619	7.6890699925	7.945605824	7.804148918999999	8.606148374	7.606659730999999	7.90800085	7.5911183345	7.7141604425	7.794950875	8.467293106500001	8.2042720215	7.8483387055	7.852571038	8.056882888	7.909459112	8.326942841000001	8.121412393	8.163908389	8.128838668499998	7.9872697645
ARIH2	8.784932577	8.6943161375	8.953971962	9.088713425999998	8.321735496499999	8.503419742	8.1136525045	8.532787517000001	8.656867513	8.541452998	8.252161709500001	8.603114578	8.2785081665	8.3893742885	8.556455898	8.781054031	8.959491946	8.7575597345	8.6590439405	8.902451575499999	8.6460146025	8.6524765635	8.4137613795	8.452725127499999	8.535801461	8.344738972999998
ARL1	7.983034671	8.393856858	8.801914031	8.970826017	8.257388517	8.797109979	8.551834065	9.04480091	9.091716485	9.059641816000001	8.477907173	9.10396768	8.612395456	9.307254542999999	8.031994642	9.447219577	9.361935445	7.824577612000001	8.033912542000001	8.911943708999999	8.376573334	8.780317632000001	9.662087491	9.850537775	8.325944576	9.04735832
ARL14	9.075785656	6.957424869	8.054229279	6.5172283470000005	9.454662057	7.543995007	9.361123714	5.8500416710000005	7.944285351	5.756488855	9.546651942999999	7.233987218999999	8.387705529	5.963016101	8.496041736	5.971103049	7.148110205	8.515758819	8.292938965	6.291939565	9.721742816	6.2014770079999995	9.283687376	6.975173562	9.362743854	6.852667664
ARL15	5.201265038	5.077013834	5.058972743	5.309530024	5.279916052	5.234642681	5.674344052	5.175506816	5.046500364	5.084263343	5.4127545360000004	5.18431579	5.36102603	5.094838216	5.2937403960000005	5.216606738	5.1395295480000005	5.310945868	5.230345633	5.190209203	5.0679289480000005	4.85254384	5.518565747999999	5.552253502999999	5.304881195	5.00606136
ARL17A /// ARL17B	4.983234923	5.008357193	5.791359402	5.172975173	5.0647451210000005	5.1632885360000005	4.821153117	5.011362652	5.291036911	5.912738031	4.8087072730000004	4.9701043689999995	4.840758223	4.832466087	5.097411238	5.401620403	5.305277183	5.1315100330000005	5.290795351	5.832502471000001	4.933514296999999	4.825764155	4.889152414	4.980395478999999	5.086964311	5.27309631
ARL17A /// ARL17B /// LOC100294341	6.979813254	7.379118337	7.145279511	7.350392997	6.735405937	6.900775305	6.746759002	7.109775392	6.519863367999999	6.8705604970000005	6.636036982	6.951183051	6.570247607000001	6.8537408520000005	6.849108436	6.761548436	6.874728195	6.8690729610000005	6.8647921610000004	7.389130506	6.838731612	6.8201450470000005	6.688361704	6.724118906	6.717434452999999	6.8599258039999995
ARL2	9.165782634	9.479882128	9.329741171	9.131222839	9.180486666	8.986466169	9.1978612	9.376533688	9.063115982000001	9.280449767999999	9.172782348	9.36890853	9.279711249	9.490221243999999	9.117431251000001	8.86183988	9.452941461	9.656818898	9.321337567999999	9.270632764	9.091719751	9.368206087	9.246922055	9.299453756	9.190361961	8.824584907
ARL2BP	9.59381013	9.947435003999999	10.29165182	10.21688883	8.459344026	8.880486206	8.818089338	9.263332071	9.813313915	9.565483899	9.287090292	9.537277585	9.146375526	9.270521565	9.898885176	10.07825059	9.768789105	9.511428401	10.09566345	9.483446144	9.448528558	9.787631787	9.528033876	9.443869262	9.386286894	9.544651777
ARL3	8.009153673	8.1497360625	7.9246832385	7.7316188075	8.0898205065	8.127565066999999	8.00151513	7.9690880580000005	7.921300613	8.125494421500001	7.5944744580000005	7.940716588000001	8.072226201000001	8.3876015595	7.7194877015	8.4582821925	8.145433795999999	7.635217598	7.9501753725	8.2785728835	7.8212802660000005	7.9766277675	7.612013904	7.6554842715	7.942017245000001	8.158155521000001
ARL4A	10.26386565	9.329797334	10.390872199999999	10.1741945	10.25014535	10.37655914	10.37731025	9.822214772	10.1782237	10.48835232	10.88420352	10.43492112	10.03042361	10.31225173	10.48652136	9.946485931	9.64122833	10.66825672	10.0867973	9.709404659	10.78816199	9.791681329	10.69255818	9.890098363	10.47339121	9.597604585
ARL4C	8.0701405485	8.022023315	8.04344994	8.006817614	7.935228244499999	8.099775298499999	7.7730429149999996	7.8583568865	7.9433206169999995	10.137935796499999	7.521824907	8.1401135385	8.076656049	7.548627607	8.0059805165	7.955180235999999	7.832450629	8.039823328499999	7.9533652795	7.837350743	8.0992598085	8.116975829000001	8.102513594	8.3588083945	7.9763138705	8.170253107
ARL4D	7.248670235	7.118840092500001	7.221737900999999	7.062535551500001	7.267919176000001	6.995540586000001	6.980355221	7.1040471795	7.084095611	7.086445707999999	6.9275986745	6.94340629	7.0179211839999995	6.9919468995	7.390249394	6.574868750499999	6.859122263500001	7.328974065000001	7.347511708499999	6.9310655725	7.3001198894999995	6.9971970835	6.6956477004999995	6.748147338500001	7.1881866500000005	6.9474387995
ARL5A /// LOC101929356	9.06146366	9.630701557	9.102760184	9.435269922	9.155791397	8.761746998	9.612410472	9.861724598	8.989394132000001	9.568156716	9.609859945	9.939886412	9.229145221	10.12218031	8.633586337999999	9.472908736	9.364203100000001	8.574734876	8.5717964	9.1282822	9.113891425	9.534857253	10.28676612	10.14353482	9.321044287000001	9.455802751
ARL6IP1	8.813389484	10.09919389	9.075057576	9.652089327	9.238951916	10.04921676	9.577684204	9.89334132	9.530134143	9.537345215	9.533815662	10.34402016	9.795527726	10.27880726	8.65256051	9.825442442	9.250753129	9.093135221	8.543605932	9.69331315	9.472997821	10.35292083	10.15475934	10.33616565	9.611260421	9.845310302
ARL6IP4	9.9532669415	9.92994672	10.1240066275	9.851160811	10.242780545	10.1351277455	10.31946116	10.1608184155	10.033660158500002	10.190646095	10.031644622	10.130485134	10.224559565	10.140275204	10.0294292785	9.980529690000001	10.294549025	9.826096310499999	10.016855001	10.32114872	10.108090420500002	10.0993557705	10.158834063	10.128377760500001	10.114120461	10.312832603
ARL6IP5	10.5305768465	9.960631717	10.740931955	10.733448025	9.819069158000001	10.2198017895	10.314750232	9.902901389	10.98782366	10.46564234	10.591547178	10.206839319	10.1290288555	9.921050464499999	10.036523768	10.172535105	9.589900604	10.638909824999999	10.681306975	9.318450542499999	10.61329705	10.189794399	10.789233464999999	10.505455245	10.874277045	10.347192767500001
ARL8B	10.50594357	10.29751112	10.3808034	10.33090157	10.43340999	10.38561282	10.84810807	10.312233099999998	10.25189884	10.08691979	10.73625899	10.33727431	10.68218537	10.72071045	10.02004944	10.11413053	10.22295471	9.987248625	10.19926976	9.993999274	10.29861805	10.10905412	10.53096005	10.31939328	10.32956308	10.11042761
ARMC1	8.417479829	8.674013351000001	9.031489776	9.318883845	7.5681494	8.343240016000001	8.180757007999999	9.762592729	8.756178079	8.821896007000001	8.704805648999999	9.522330957000001	8.350794813	9.412339106000001	7.784303613	9.160714113	9.146869152	7.787563026	8.242325673	9.263953906000001	8.411775038	9.250634613999999	9.396303737	9.63365874	8.455012607	8.65151489
ARMC2-AS1 /// ATP5J2	10.45388392	11.02041021	10.95465574	11.67367452	11.21931185	11.47297824	11.32738174	11.54895953	11.11691865	10.74097194	11.19203757	11.53348573	11.4585018	11.87190111	10.96319758	11.371755499999999	11.70660653	10.92323407	10.61029721	11.96248994	10.9455304	11.92725494	11.57681856	11.6789354	10.96339743	11.30521837
ARMC4	8.247924878	8.229006272000001	8.262753408	8.586156703	8.128745152	8.181129014	7.931168269	8.147083778999999	8.153821794	7.974738027999999	8.145816506000001	8.010871821	8.08206324	8.19813924	8.231216279	8.138939149	8.247550425	8.409869197999999	8.590949607999999	8.200127242999999	8.128505841	8.015108805	8.194689694	8.141474854	8.011364156	8.009257121000001
ARMC6	9.232748112000001	9.036273191	8.908951576	8.751072249	9.023872797000001	8.96618435	8.703239384	9.043360866	8.928910177	9.092331262	8.83931921	8.898322138	8.994922969	8.809107656	9.30832548	8.74207778	9.173858407	9.533584937	9.279795236	9.044492352	9.178960483	9.055260566	8.449992387	8.255862329	9.040329237	8.98509978
ARMC7	8.513874555	8.500436723	8.40416392	8.177448827000001	8.223376972999999	8.318638911	8.257137746	8.184833537000001	8.499337172999999	8.335906312	8.405422436	8.250958433	8.279790143	8.229604644	8.653100537	7.842648378	8.552556507	8.984658414	8.765381638	8.352374411	8.609352061000001	7.955232782	8.249269186	8.108054129	8.548309144	8.149947337
ARMC8	7.529710807000001	6.875549373999999	7.367808874	6.73394799	7.314494371	6.895432809	7.99072319	6.775431864	7.242009067000001	6.303068193	7.810948109	6.966642918	7.543846106	7.19130264	7.242442034	6.9469917389999996	6.720178172000001	7.103307731	7.440582281	6.974834404	7.168144705	6.5297334320000004	7.508715539	7.1823790679999995	7.099701408	7.177407695
ARMC9	6.712521776	6.816857491	6.871238002	6.849759108	6.5320458939999995	6.568433657000001	6.8624157729999995	6.951029565	6.667270601	7.010516226	6.5750459779999995	6.865979834	6.570258971	6.629064023	6.550796854	7.050595362999999	7.035356356	6.651566897	6.722614575	6.941771782999999	6.5091882729999995	6.546755254	5.818209552000001	5.815207858	6.643607577	6.89103094
ARMCX1	6.693760166000001	5.215009696	6.81567561	5.212536192	5.6436525070000005	4.946389099999999	7.027628159	5.12737596	5.981583893	5.590421532000001	5.587264635	5.317518902	5.57092849	5.130154205	5.450601312000001	4.924322028	5.236964232	5.080099715	5.807567047999999	4.929091054	5.905264722999999	5.372639765	5.683391267	5.398499117	5.993114082999999	5.443892117000001
ARMCX2	8.13183688	7.556886606	8.236962282999999	7.071980019	6.79459514	6.662619575	8.023134132000001	7.304037132	7.612308573	7.668142638	7.067850862999999	7.968250606000001	7.609759688	6.671811228999999	7.554449603999999	6.6707081420000005	7.010598742999999	7.067183557000001	7.6201483670000005	9.059282453	6.923590842	7.039522086	7.285719069	6.931923394	7.285456249	7.302218612000001
ARMCX3	7.968855547	8.376207416	7.313673632	7.53042384	7.194391685	7.644549166	7.597072337999999	9.008232516	7.718385216000001	8.622135345	6.989651091	8.09800499	7.280092435	8.714232924	7.112211312	7.944627927000001	8.007570037	6.514230085	6.976259999	8.114050159	7.117865427000001	7.756944241	7.609258766	7.333584977999999	7.106665652	8.318146489
ARMCX4	7.196820562999999	7.217400235	7.118079312000001	6.98429435	7.086195943	6.819832105	6.898333276000001	6.942822195	7.025370832	6.967694523	6.98730426	6.940299099	7.09019551	6.974499982	7.319886765	6.739557795	6.9749209070000004	7.454145297	7.22918234	6.939608654	6.95095163	6.877076349	6.678939532	6.881293573	6.90802308	6.969633559
ARMCX5	7.112126475	8.245276034	7.344893247000001	7.4914343610000005	8.128186967000001	7.763012501	7.83782891	8.698453164	7.634431152	7.810129227000001	7.845218908	8.553717725	8.053194103	8.746971602999999	7.444726557999999	7.624915327999999	8.370388508	7.228053468	6.9750564	8.454677926	7.599209797	8.030663172	7.994159398	7.87728238	7.785797178999999	8.170943794
ARMCX6	8.376148989499999	8.331409421	8.231833067	8.1922923315	8.644743943	8.4357872875	8.540439895999999	8.623071470500001	8.263854028	8.299018736499999	8.26816664	8.4617656195	8.7492604885	8.8148222625	8.4320446405	8.4371380435	8.3787796925	8.08184887	8.235037345	8.6855605855	8.055529218	8.362216332500001	8.435555474	8.325670928000001	8.189727747	8.675132899
ARNT	6.633656483999999	6.559919054	6.705630346	6.7301814779999996	6.769787875	6.501143404	6.582425524	6.603733267999999	6.8209662820000005	6.878142522999999	6.501977204	6.20728407	6.48398002	6.643109572	7.00766762	7.02126411	6.712955707000001	6.698584208	6.695523131	6.623616214	6.763601137	6.715042991	6.385902132000001	6.625770694	6.691914764	6.56853452
ARNT2	7.156850707	6.8105739970000005	7.360206755	6.5964775179999995	7.214595527999999	6.643922882999999	6.914661791	6.732893204	7.114998076	6.779870851	6.718997231	6.847558176000001	6.887604007999999	6.86315359	7.1172670579999995	6.989981534	7.266816467999999	6.943701784	7.03530366	6.894487882999999	6.897609928	6.594353607	7.221307845	7.319344789	6.881688315	6.721108505
ARNTL	7.146873962500001	7.5043064985	7.0593482975	7.2301794065	6.8602800095	7.1527972835	7.2274506894999995	6.9245666905	7.4639224985	6.77147039	6.991214418	6.858361793	7.2616907710000005	6.932454196	7.1908160064999995	7.925922893499999	6.982931814	7.6686796475	7.1685382755000004	6.6902226595	7.4477880469999995	7.0203869295	7.183228489499999	7.127047789500001	7.438334588499999	7.3163715174999995
ARNTL2	6.334574336	7.45748341	6.561414113	7.0283834679999995	6.209148769	7.83550856	6.070417475	7.3759419070000005	6.619428093	8.220973586	5.951964149	7.143350104	6.536088099	6.632924237	6.104684422999999	8.333762493	7.9030048310000005	5.968999252000001	6.328764501	7.308667863999999	6.070136706	7.711223577999999	7.38219938	7.8048352329999995	6.136634	6.727898322000001
ARPC1A	10.25024331	9.931939762999999	10.48369318	11.04072119	10.25911317	9.832953762	10.19883649	11.02572253	10.63217866	9.696983352	10.55344402	10.8603824	10.100144	10.73004283	9.988084598	10.78365242	10.90133738	10.27075085	10.375252900000001	10.66666638	10.45365418	10.93775037	10.72986989	10.76810897	10.54813446	10.19397183
ARPC1B	10.23311599	9.91261251	10.3126144	11.15100517	10.72749802	10.68484148	11.00393112	11.29655349	10.46772098	10.62763703	10.83131009	11.36904549	10.97850146	11.59910106	10.726849900000001	10.88054597	11.186860300000001	10.78098637	10.42996957	10.15670519	10.78099198	11.57978498	10.82403251	10.92725471	10.90407848	10.97472679
ARPC2	10.52029237	10.24415161	10.09562475	10.43614978	10.66680175	10.12786491	11.14661984	10.24436037	10.49533195	10.53004311	10.91775303	10.618152	10.78119472	10.63215217	10.46366463	9.995743305	10.5117946	10.54801796	10.47934911	9.782641025	10.67510876	10.30928916	10.78090795	10.61422932	10.68649224	10.5039844
ARPC3	9.628729912999999	9.78104655	9.732730106	9.809038229	10.17745947	9.947774052	10.62521684	10.19342793	9.956655318	10.07957195	10.554948	10.26785989	10.42203606	10.63199074	9.158845075	9.768112601	9.752741542	9.68665138	9.555084853	9.45477733	10.17737834	9.649478005	10.59280482	10.43076777	9.962895377999999	10.15529092
ARPC4	9.403984171000001	9.536725853	9.732427291	9.694327875	9.500371620500001	9.621647483	9.2458888725	9.3776289665	9.8440600365	9.5872631845	9.4797192215	9.361392194499999	9.3912230425	9.374632955500001	9.847326004	10.0164674215	9.527042131000002	10.027061500999999	9.859343655	9.595945454999999	10.021926418	9.9449425395	9.8163312205	9.7181750815	9.921751236999999	9.4912640575
ARPC4 /// ARPC4-TTLL3	8.851958042	9.648748484	9.335883119	9.552781104	7.550102206	8.091306132	7.8477082529999995	8.666557447	9.820483579	9.767610078999999	8.34235758	8.357179666	7.968952675	7.90802681	9.261907001	9.72906584	8.900808776	9.448850159	9.364456361	8.979079984	9.712931105	9.839397032	9.442396377	9.197489881000001	9.182499279	8.599291787
ARPC4 /// ARPC4-TTLL3 /// TTLL3	8.801492336999999	8.785908865	8.984267361	8.6089395965	8.7292924605	8.472279508	8.363294221	8.698767327	8.6821137335	8.486356062999999	8.8650295425	8.457006802	8.6859489875	8.543225484	8.853924232499999	8.442446911	8.8163983255	9.128670955	8.713892140999999	8.577492835	8.870585893000001	8.52427016	8.0927601495	8.349780598	8.697518980999998	8.706913213500002
ARPC5	11.78830009	11.31781309	11.7223844	11.920236099999999	11.33399623	11.58549102	11.97683289	11.75071794	12.08628584	11.8201216	12.02505638	11.94804536	12.01394448	11.65236276	11.77762978	12.42744113	11.76060785	11.87149494	11.88468474	11.50088074	12.25502057	12.23562958	12.13997664	11.80927456	12.21012185	12.01139676
ARPC5L	10.43036255	10.57895539	10.48084807	10.80139603	10.94912482	11.28566266	10.90565438	10.70407136	10.67668497	10.95650843	10.70765976	10.34272018	10.89222999	11.05238755	10.61298264	11.18183893	10.69770757	10.6046812	10.40192815	10.50067791	10.70633628	10.70072116	10.904094	10.67868782	10.71607957	10.66898926
ARPIN	8.714028882000001	8.473618537	8.648743468	8.173446727	8.777831382	8.448389731	8.414718137000001	8.26598421	8.673442871	8.30847599	8.572504409	7.83816027	8.702641496	8.06694605	9.089793573	8.199154359	8.210302728	9.302868041	8.753560676000001	8.47237823	8.791794845	8.265061076	8.154837897	8.041663958	8.964794379	8.48409114
ARPP19	7.3049293660000005	7.376917134	7.379246103	7.3974675770000005	6.656257857999999	7.512197122000001	6.752255897	7.109623412	7.330294124	7.868272306000001	6.837893595	7.531421842	6.954704688	6.998241277000001	7.351248592	7.793274541000001	7.546950959	7.204118415	7.209276491000001	7.427767779	7.291760739	7.751541795	7.224962669	7.542069241	7.281102577	7.351031847000001
ARPP21	5.375463433999999	5.262470768	5.164502438	5.227814867	5.554421945	5.653837866	5.321526306	5.293497128	5.339876702	5.067166706	5.2143551630000005	5.284985794	5.26333485	5.348415978999999	5.272430385	5.121073699	5.095948524	5.385012893	5.254069123	5.170003146	5.0050873739999995	5.143076027	5.272507317	5.089589098	5.321665673	5.508285842
ARR3	7.501589707000001	7.772017095	7.26400426	7.623199424	7.7181550670000005	7.556474023	7.217351092	7.4146270329999995	7.382730757999999	7.492956831	7.385338022999999	7.086810176	7.419762586	7.435741896000001	7.554741536	7.3110018939999994	7.244198687999999	7.789068441	7.648896604	7.4249688979999995	7.242457097000001	7.161065391	7.404898482	7.571247931	7.302147228	7.211417502000001
ARRB1	9.462761072500001	8.9023785705	9.136400554000002	8.7802268975	9.2768250075	8.6963415185	9.623280415	8.7732024875	9.313336575000001	8.656072682	9.5524410345	8.3755014195	9.207117971499999	8.5015453265	9.2053133905	8.585519544	8.744199200499999	9.734825071500001	9.824805216	8.948300685500001	9.441887570499999	8.7415590245	9.1658441445	9.3885364885	9.5072511955	8.6391738175
ARRB2	8.904232196	9.084793051	9.351915667	9.287216942	8.33520195	8.302209988	8.428417247999999	9.113058815	9.192170812	9.076527236	8.589432400000002	9.061812828999999	8.704966008	8.543544426	8.936950965	9.973003625	9.356122056	8.883990891	9.021570252	9.193782504	8.977091707000001	9.216493963	9.101832586	9.10948422	8.509043712	8.873845512
ARSA	8.92828958	8.319189166000001	8.492366811	8.092552155	8.629255367	8.256463482000001	8.209783743	8.056615864	8.715567153	8.340359549	9.02727767	8.450445077000001	8.71206209	8.192811631	9.34720982	8.759555326000001	8.455675522	9.299000872999999	8.451069548	7.789700991	9.13684231	8.459336183	8.583750194	8.274340212	8.950220115	8.160108843
ARSB	6.739494217000001	7.031329078	6.60703733	6.652228967	6.559239361	6.715837777000001	6.377597301000001	6.566169756	6.561683196000001	6.719669286	6.392572252999999	6.385922913	6.44767296	6.678751131	6.749556045	6.543633023	6.470522701	6.702676638	6.806501858	6.406460888	6.456347667	6.837772976	6.586510253999999	7.034862911	6.433980739	6.26795445
ARSD	7.5787171025	7.8801270685	7.848358447000001	7.736820543	7.5829238495	7.274054899	7.1014376605	7.604611237	8.233935145	7.727837874	7.3804864975	7.28791924	7.551024096000001	7.511199465	8.143744111500002	7.7073824234999995	8.0907014405	8.0094601385	7.637407819	8.1226495445	7.948549582	7.651959307	7.2646887410000005	7.0923551325	7.6864197455	7.610880438
ARSE	7.948298025	8.937672291	8.133149115	8.893573428	8.594445331000001	7.774540578	8.231389895	9.815397513999999	9.047450965	8.758083645	8.505797465	8.948627952999999	8.798719709	10.0289058	8.419026964	7.69191038	10.61432038	8.112245944	7.672830557999999	10.02559185	8.521635646	8.20114634	9.371625718999999	9.474498527	8.768252829	9.286903363
ARSF	8.037194582	7.814819416000001	8.05056606	8.192485066	8.004647277	7.633173421	7.68263505	7.684656372	7.8052815429999995	7.66009803	7.7616664239999995	7.606913396	7.932040255	7.828425354	8.288878335	7.9086294089999996	8.069618039	8.433373012	8.452696841	7.998916615	7.8774687310000004	7.603925894	7.5330176710000005	7.517748386	7.85428605	7.714585962
ARSJ	5.355993494	5.212574579	5.283143862	5.316698369	5.355107045	5.203548266	5.315361118999999	5.232543596	5.571761437	5.308599947	5.238721878	5.248427847	5.338093797	5.32817771	5.342864944	5.526262752	5.353193518	5.14948254	5.365570443	5.206734484	5.244775008	5.24529411	5.330548734	5.431384052	5.159403031	5.323459541
ART1	7.861345496	7.730974602000001	7.253657552999999	7.888708863	7.980016722	7.972461599999999	7.358949302	7.6072421320000005	7.593207825	7.599196152	7.440490337999999	7.281682453999999	7.634056011	7.7246709860000005	7.633543499	7.337446582	7.676279126	7.802121027999999	7.9539652929999995	7.600097807	7.52599405	7.665284185	7.644186942	7.861191344	7.551094252	7.55516848
ART3	5.37860109	5.227709013999999	5.41389521	5.14718002	5.393145944	5.252060972	5.246329522	5.3987673460000005	5.189161985	5.0960964539999996	5.132237704	5.000065468	5.441073096	5.255859527	5.360737618	5.0751571460000005	5.515658805	5.218928763	5.096406471	5.065622951	5.111387939	5.089605222	5.405563085	5.334169838	5.131139536	5.034254539
ART4	7.137007294	6.881542202	6.447425394	6.416794918	7.0151333529999995	6.767529403999999	6.695981519	6.914230977999999	6.822206542999999	6.887823015	6.730972993	6.681530727	7.009994978	6.698206002999999	6.4757083479999995	6.374275204	6.710944046	6.569590043	6.622932777000001	6.497574727000001	6.925347873	6.543175524	6.449175349	6.609597524	6.915860262000001	6.675496381
ARTN	6.339050428999999	6.1980728460000005	5.9323932610000005	6.156941142000001	6.11455231	6.223465958999999	6.218162696	6.5566531029999995	6.233994652000001	6.191730739	6.397670227000001	5.738843491	5.878773933	6.916921902	6.00352393	6.703174276	6.381699925	6.277380769	6.318198215	5.894496939	6.176068202000001	6.062908703	5.962042574	6.321732667000001	6.163244525	5.99936879
ARVCF	10.392719455	10.298027685000001	9.7696213125	9.999115487	10.188096355	10.0122896385	9.928922646499998	10.10398656	10.11480576	10.236173385	10.0924386	9.963649201499999	10.14729532	9.903586861	10.101949430000001	9.769559515000001	10.048996033	10.243138755	10.08789262	9.974856277499999	10.12511389	10.114365235000001	9.4518698515	9.493952329	10.142495895	10.052194335
ASAH1	8.5225631815	8.072132167000001	8.722040166500001	8.2704541495	8.8735220315	8.7343547575	8.9896228735	8.2496768555	8.708889880000001	8.805657923	8.815590463	8.822981582	8.8875778515	8.322911526	8.240638800500001	9.061860808999999	8.235554019	8.2579210635	8.51865003	8.0150906555	8.748364092500001	8.148048513500001	8.855178026499999	9.0325563215	8.6367660875	8.619684514000001
ASAP1	7.302951093	8.208206902	7.705041186	7.094923505	6.692530106	7.134809057999999	6.859947168	8.552533711	7.421047637999999	8.084668388999999	6.856640232999999	8.108931076000001	7.22458751	7.137902048	7.096882002	7.867721199	8.805049658	7.2321039229999995	7.12793747	8.352595765	7.181146645	8.256431626	7.452873597000001	7.955978642000001	7.114399628999999	7.682973272999999
ASAP1-IT1	6.40263313	6.397604349	6.074993022999999	6.291228091	6.159321997999999	6.219577994	6.146356727000001	6.596599406	6.302943317	6.287820947999999	5.980957836	6.282326251000001	6.167704635	6.19687553	6.2717784729999995	6.034237352999999	6.243925377	6.285497733	6.207062617999999	6.152878515	6.220761069	6.181116514	6.337364441	6.41008739	6.2003978570000005	6.22150996
ASAP2	9.000832549	7.923168582000001	8.788002587000001	8.27258421	8.793090082	8.814273682	9.490492006	8.613862331	8.923146885	8.322573633	9.678374918	8.836520785	8.855526491000001	9.284356124	8.704632845	9.194483881	8.126769165	8.898390592	8.677600682000001	8.371572588	9.218178815	8.673577371	8.856382621	8.73702021	9.167104522999999	9.038912697
ASAP3	9.1476153865	9.0288727995	9.3437543595	8.579296055	9.287574323	8.9139846385	9.052034084	8.664876442	9.3935305355	8.8739941515	9.1798165475	8.5665971245	9.4525004125	8.739782099500001	9.4343271105	9.057855681	8.4868336165	9.734633585000001	9.029198986499999	8.510966657	9.442655188	8.355364536	9.560109064999999	8.9648452745	9.514918782	9.004443538
ASB1	7.333337123	7.308315127	7.3050401735	7.212083421500001	7.3423936265	7.0855241085000005	7.334926707999999	7.18268144	7.183948805	7.1528273	7.2528151415	7.234791961999999	7.3259633645	7.0472905285000005	7.3710320860000005	7.0980223119999994	7.148867859000001	7.267224278499999	7.3927938265	7.4074151275	7.2062730415	7.1273972775	7.093304783000001	7.247293024499999	7.249419375	7.108840918
ASB12 /// MTMR8	7.062683251000001	7.180032146499999	6.704681973	6.966857322999999	7.452213572	7.076902344	6.795519782	6.9404083915	6.859897254	6.949288569	6.778332199	6.588980303	6.972896405999999	7.008135106499999	7.2390065365	6.7805937105	6.927481911499999	7.285763167000001	7.0284227139999995	7.056585507	6.9433976145	6.721381007	6.973880274000001	6.940866149	7.000583277999999	6.94444497
ASB13	9.143958389	9.280253712999999	9.678660418	10.00324625	9.118526568	9.26657771	9.730012318	9.138322485	9.089635664	9.136314274	9.925772184	9.573617118	9.589498893	9.337043706000001	9.839069924	9.233748947	9.522856394	10.1367935	9.76263714	9.728814187000001	9.516775112000001	8.732290653	9.530513074	8.906011997	9.459169796	8.867150909
ASB4	5.288741946	5.712540397000001	5.0880718080000005	5.229392927	5.410296125	5.516128531000001	5.354189831	5.323708698	5.291246956	5.257627515	5.115442993	5.176376489	5.44371288	5.319026279	5.376316936	5.228517442	5.246727024	5.333585475	5.329387503	5.413075759	5.158473086	5.284994183999999	5.328848578000001	5.439747855	5.2109519	5.223649417
ASB6	8.457830049	8.387290677000001	8.348130957999999	8.396878562000001	8.587802023	8.878737786	8.677858799	8.319155912000001	8.374714413	8.351721218	8.876075341	8.388576006000001	8.991004565	8.647816342	8.647531833	8.619023056	8.280045868	8.938938043	8.450620704	8.417144539	8.668409312	8.341915697000001	8.369447087000001	8.452994552	8.52368147	8.441499943
ASB7	7.286219585	7.115305957	6.903690736000001	6.874695663	7.134962552999999	6.963451232000001	6.9221642029999995	6.585233361	7.005530277999999	6.983403543	7.063144577	6.555545222	7.148733234	7.073194354	7.293358523999999	6.999292921	6.956646813	7.215013417000001	7.22572759	6.9668574560000005	7.13494495	7.048392257000001	7.03949174	6.828208073	7.01194651	6.746721442
ASB8	9.129139308	8.517745665	8.875763636	8.549742966	8.54745292	8.526602636	8.650974932999999	8.635304664	8.818489246	8.190927268	9.218728881	8.35335486	8.942213269	8.674616613	8.940756007000001	8.080924332999999	8.724040347999999	9.079024909	9.050564349	8.421289629	9.031364406	8.742919758	8.891680931	8.862702775	9.165777914	8.606400592
ASB9	6.89988113	7.426784782	6.6126441389999995	6.822897012	7.1388959860000005	7.31538473	6.842422545	7.327194041	6.8890267739999995	7.4413742229999995	6.868779353	7.682996236	6.54391744	7.892073995	7.02574093	7.095544379	7.479358409	6.781969867999999	6.712183917000001	7.990653608	6.800479564	7.39025358	6.6229868970000005	6.843155068	6.739643226	6.738787706
ASCC1	8.328670504	8.455289099	8.186186948	8.086034143	8.336145468	8.609743878	8.446306865	8.570664757000001	8.097245876	8.321538852	7.968783526	8.786269242000001	8.650761564	9.004691997	8.278116932	8.598641935	8.735645622	8.118097885	7.865857409	8.429950559	8.239100427	8.549577747999999	8.438361515	8.37135295	8.08672866	8.346508327
ASCC2	8.094020599	7.2691588860000005	8.395010111	8.204741032000001	7.8686180729999995	8.012965629	8.429030955	8.226089241	8.194732675	8.169663831	8.88144637	8.335852637	8.387819711	7.603531917000001	8.207809702999999	8.303903252000001	8.324622801	8.832921338	8.079475314	7.973974853	8.571534591	8.131839971	8.167911908999999	7.638205425	8.469287687000001	8.039590878
ASCC3	7.621163875	8.615939139	7.92049042	9.251263015	8.013367141	8.458541542	8.089894024	8.939142763	8.130974604	8.272687312999999	7.83006952	8.882583586	8.293782893	9.70158906	7.9154054810000005	9.881599309	8.321930202999999	7.442677624	7.431371771	8.426980008	7.929377485	8.682861857999999	8.563008716	8.568034028	7.936819813	8.481064802999999
ASCL1	5.6582551905	5.510370251000001	5.3646259165000005	5.5968196495	5.5447897185	5.5009766865	5.4653917100000005	5.5566856535	5.488993323000001	5.4347525135	5.509304459	5.3426685345	5.587012207	5.5036353385000005	5.5473519085	5.4232504815	5.54477138	5.743048398500001	5.6462674255	5.4886594255	5.5176831335	5.456535864000001	5.389958997	5.459987851999999	5.702720283	5.5311298055
ASCL2	4.60684455	5.284517458	4.795582876	5.685930171	4.873308168	4.961494542	4.587880949	5.315707285	4.872157135	5.092378739	4.573433919	5.29243238	4.759582891	5.164887637	4.750220399	4.823888649	5.471770756000001	4.94162196	4.83894195	5.730676612000001	4.668861026	5.935676539	4.955072201	5.014696311	4.97386235	5.326356488
ASCL3	7.397518286	7.2724133339999995	6.702573667999999	7.264060326	7.302813637000001	6.920899997999999	6.700259803	7.210330464	6.858208374	7.030480585	6.989335866	6.9847266029999995	7.267634856	7.203651701	7.17555302	6.871201422	7.087920563	7.495897512999999	7.201486741	7.178873864	7.052192698	6.848993313999999	7.432672993	7.247453771	7.068285202	6.907129255
ASF1A	6.781960451	7.637912317	7.423564260499999	7.104989115	6.9801847325	7.2575658	7.5872878345000005	7.609811783	7.4661026335	6.9021595005	7.2805049955	7.7872013120000005	7.24359767	8.03708714	6.729217008000001	7.605115637000001	7.1365071405	6.565071648	6.831273823	7.112030976	6.9534810845	7.336461153499999	7.604570544	7.681445577	7.1919798355	7.635914108
ASF1B	8.274938254	9.07749124	7.942356414	9.452516556	8.788992526	9.314007139	8.304197846000001	9.254393652000001	9.112840613	8.766386639	8.108054129	9.54756368	8.501997247	9.149283922	8.465029655	9.104731766	9.035068498	8.263782282000001	8.000657083	9.613089798999999	8.218946081	9.106884994	9.305663028	9.672582669	8.159611216	8.769374911
ASGR1	6.36412949	6.079724521	6.236534713999999	6.379491626	6.217129461	6.069688737999999	5.90966962	6.466777712000001	5.987917984	6.188079554	6.097093398999999	5.875692153999999	6.042842599	6.141819677999999	6.535205942999999	6.454769399	6.590609582000001	6.695610802999999	6.568941245	6.324955277000001	6.2024744389999995	6.034632535	6.123880135	6.043007136	6.315771561	6.467728657
ASGR2	8.317301192999999	8.160228028999999	7.6811384579999995	7.766194924	8.345999635	8.37759385	7.944417252999999	7.949142762999999	8.182907607	8.089371213	8.108688825	7.883530971	8.251935936	8.380028398	7.970133136	7.548682475	7.917420196	8.273790043	8.059148319	7.86263832	8.191140819	7.8607000110000005	7.515558775	7.692656572000001	8.218755107	8.105492709
ASH1L	8.318803155	8.568640768	8.277858689	8.382139937	8.131838286	7.932374389	7.467564154	8.183927175	8.218695651	8.36906442	7.8886589339999995	7.828962607999999	7.802109628999999	8.059442722	8.157228626	8.227490016	8.300728786	8.326589125	8.166751673	8.315548329	8.103373858	8.366394664	8.148348409	8.447007406	8.100242965	7.985935466
ASH2L	9.784425599999999	9.5542295	9.864391078999999	9.870925898	9.728374116	9.979944358	9.840961661	9.584476544	9.920347279	9.671759016000001	9.774935982	10.02412782	9.773437115	9.048784498	10.07983911	10.33566232	10.04620567	9.86465263	10.25537433	10.31824688	9.752701796	9.946795943	9.871228877	9.890713859	9.894414967000001	9.666998741
ASIC1	7.624539796500001	7.7701518355	7.4744734589999995	7.585926197999999	7.425288396000001	7.909775342	7.4921443954999996	7.739243441999999	7.4602445269999995	7.7989832324999995	7.308897716000001	7.820670338999999	7.5822297495	7.480296472499999	7.4576338915	7.2946056225	7.715542942999999	7.492107267	7.5006703915	7.907375622	7.3021015755	7.765935581000001	7.672326246500001	7.886043540499999	7.43051293	7.53205973
ASIC2	7.403774021	7.89400481	7.410999632	7.359720051	7.597532898	7.427443508	7.164263346	7.206473975	7.379354277999999	7.602682136	7.145649572000001	7.461974532	7.374342037999999	7.338256536	7.559543436	7.134665905	7.372771857	7.449103067	7.417816926	7.529916134	7.281989584	7.384589337	7.470814767999999	7.487480641	7.2911076360000004	7.356120289
ASIC4	8.242666215	8.178971626000001	8.05555984	8.03916172	8.338803437000001	8.132336139	7.6890270560000005	8.097782162	8.004765671	7.922097327	8.139257869	7.681228367	8.187046668999999	7.974842617999999	8.359692935	7.85219096	8.021329421	8.671488803999999	8.340654286	8.185480789	8.209215736	8.125627206	7.963766232999999	7.9664190370000005	8.157303182	8.124212958
ASIP	6.637145389	6.437978837	6.400504537000001	6.48378513	6.571959986	6.321748648	6.14990643	6.439529857	6.509608172	6.315031798	6.442447515	6.1474127439999995	6.392798857000001	6.432115952999999	6.52376491	6.420872205	6.387896542000001	6.800416387	6.849570207	6.521356722	6.45081297	6.297161525	6.259452091	6.616020538	6.3735257	6.36580865
ASL	9.222756853	8.606877855	9.810524305	10.12543394	9.598765131	8.886349893	9.997774095	9.958004308	9.970316868	8.651094783	10.26541907	10.30189174	9.905411132000001	9.725073443	9.904433644	9.827572388	10.10945404	10.33173907	9.766324555	9.419124799	10.02709478	9.886027726	10.21717914	9.880692264	10.29969346	9.927410071
ASMT	6.380723853500001	6.1324823745	5.990241589	6.1819780125	6.369326792500001	6.340896228	6.0695931815	6.233991084	6.1153560805	6.1474570085	6.192622435500001	6.0236876795	6.1559817185	6.2999906525	6.2095138195	5.999373255	6.017664232	6.335470172	6.29143305	6.02232492	6.144829996	6.000385597499999	6.0749681745	6.1155116695	6.272885531	6.1475676635
ASMTL	8.205606955	8.336566115	8.696919418	8.37859679	8.49437949	8.177993156	8.701158638999999	8.132298223	8.224770762999999	7.58682035	8.236185195	7.4330147339999995	7.776822425	8.615992724	7.82880705	8.803099755	8.097083641000001	7.648515962	7.939753719	8.66658455	7.788853317999999	7.571047509	7.73091923	7.715088416	7.837952724	8.616676712
ASMTL-AS1	6.0887102760000005	6.058194922	5.772463032999999	6.076170171	6.1603072139999995	6.218675575	6.256389033	6.1619625629999994	6.112733805	5.862152581	6.22908603	6.026453741	6.468964777999999	6.250348486	6.173010167	6.080793889	5.991254623	6.294716025	6.128490137999999	6.077599332999999	6.088051546	6.066028599	6.188149686	5.938739442999999	6.123516238	6.3599433979999995
ASNA1	8.645199271000001	8.848583171	8.925822871	9.445284127999999	7.7981288289999995	8.730713352	8.477319751	9.029993858	8.759830827	9.117603464	8.564217948	8.940914947000001	8.225380915	8.623643842	8.907542411	9.177409244	9.269100909	8.989864658	8.974867859	9.309584386000001	8.751422188	8.62569555	9.208239133	9.350401584	8.713128382	8.859891828
ASNS	8.562855175	9.208236296	8.548514342999999	9.13703767	8.761742049	9.932093476	9.097152299	10.99962308	8.243825655	8.562971022000001	9.158190288	10.55188421	9.40526763	10.863786900000001	8.559828188	10.14920787	10.3264631	8.066305048	8.243928463	10.52729438	8.766796317999999	9.204501818999999	9.722008773999999	10.04895115	8.459843788999999	9.06692648
ASNSD1	7.805480724	8.292950118	8.251875119	8.327780987999999	8.326763791	7.634104381	8.359364908	8.7704405	8.02574098	8.376208419	8.249282152000001	8.999793035	8.265814416	8.954903653999999	7.601634312000001	8.715085647999999	8.902199133	7.589180581	7.771139171000001	8.451737186	7.789251309	8.569674779	8.317089775	8.296759997999999	7.51676704	8.090455146
ASPA	7.244929536	6.390167195	7.853413449	5.911579741000001	6.982905483	6.014505198999999	7.237288697	5.776988969	7.05029791	6.05235894	7.228498514	6.2550565460000005	7.532753863	6.118202972000001	7.428350137000001	5.97225677	6.159062639	6.586271312999999	7.4287993320000005	6.186279091	6.751733035	5.759880848	7.379139704	6.813611837000001	7.134740872	6.067617668
ASPH	5.9029388675	6.030716137	6.1073152425	6.809486958500001	6.2941696185	6.349284115	6.225726095500001	6.6715290195	6.4462700559999995	6.2854554605	6.2516102625	6.4436169355	6.001346821	6.611008864	5.889125839	8.262109393	6.6228499124999995	5.942119521	5.9351557555	6.4190453309999995	6.1554602045	6.605557857999999	6.5768364415	6.870011207	6.263041069000001	6.722539644
ASPHD1	7.073684838999999	7.3290924010000005	6.768703524	7.2442918579999995	7.218875202	7.892128434	6.936590239	7.207589166	6.997952292999999	7.172721295	7.1569869839999996	7.213820169	7.112332922999999	7.495213365	7.0848519229999996	7.232007962000001	7.128196158	7.112517273	7.172922628999999	7.093908927999999	7.21818163	7.241592926	6.853663138	7.134148184	7.01121483	7.3810131089999995
ASPM	6.144920618	7.750543893	6.070319442000001	7.966539248999999	7.810858443	8.709041799	7.180228425	7.920620244	7.106643023999999	7.146895161000001	6.356034166000001	7.9399736139999995	6.958823087000001	7.765865047999999	6.891171368999999	9.772180806	7.758108286000001	5.871936838	5.814042224	8.483094341000001	6.234542312	8.632203591	8.463349135	8.927973734	6.514338594	8.713684295
ASPN	8.42476172	9.075704156	7.919662305	8.149437057	7.731591325	6.777113442999999	9.537643296	8.035488425	7.477641171	10.37778575	7.833882983	9.495774785	6.423880229	5.664199109	7.061366079	7.702092398	7.181011511	6.161406765	7.9031289629999995	7.943535361	6.791288166	8.112123586000001	7.70119747	7.124540081	7.815935262000001	8.744053645
ASPSCR1	7.7731473079999995	8.426719581	8.193212694	8.251322699	7.948320063	7.976894213	8.098170499	8.704405856000001	8.045408469	8.685049708	8.387032077	9.194390834	8.03734977	8.161200641	8.059451835	8.290941615	9.029180002	8.424613322999999	8.052920693999999	8.816805638	8.27635546	8.387034964	7.52188537	7.696763794	8.265815798	8.102997301
ASRGL1	9.303277378999999	9.570695237999999	9.660401995	9.871871861	9.577742335	9.334577039	9.364428509	9.178319761000001	9.980162114	8.796301244	8.840910209	8.808470488	9.835293736	10.73457191	9.123160587000001	9.524152848	9.113968774	8.643042042000001	9.621612916	9.091871697	9.314135002	9.323900257	10.34932335	10.67829386	9.040015152	9.452517783
ASS1	11.72564341	10.53789978	11.51351754	9.511697729	10.94239176	11.23960783	11.2957274	11.86836662	12.03452996	11.76519349	11.73017806	10.30084063	10.96188187	11.47217727	11.58340822	12.14297786	11.275458	11.53912056	12.18484623	12.07221674	11.84421894	11.07008348	11.96862097	12.47114903	12.30879029	12.14381096
ASTE1	8.173792333	8.029682973	8.436551079	8.292230471	8.734572769	8.071622549	8.628689472000001	7.951813297	8.115767512	7.327427038	8.393168127000001	7.904698965	8.29336203	8.071386122	8.63223156	7.971428068	8.138470864	9.004322496	8.712598845	8.291443522	8.021340432999999	7.997473445	8.102921426	8.011607693	8.486559815	8.185893457999999
ASTN1	5.5513032639999995	5.125306321	5.555563439	5.460438122	5.387893312999999	4.925325055	5.2808456139999995	5.1384246760000005	5.0618176560000006	5.362633926	5.19660163	4.85055415	5.206406073	5.149090874	5.1780224310000005	4.853511398	5.169169003	5.438100695	5.221897172	5.169425048	5.084033825	5.054807536	5.144047233	5.194357263000001	5.131490658	5.139838581
ASTN2	6.1566099155	6.0610933085	6.206078756	5.9902071275	6.0612983145	5.858080786	5.911461083000001	6.036066362	6.0863390079999995	5.9366714465	5.867591844	5.791053826000001	5.998668905500001	6.06493339	6.3991547995	6.1105670685	5.939418108	6.016542573500001	6.1026770995	6.112601303	5.951767515	5.673170139	5.995795960500001	6.1092545515	5.9708576175	6.0720478265
ASUN	7.048985159	7.5741607029999996	6.9093033010000005	7.956848784	7.172569244	8.242326447	7.703544727000001	8.375173293	6.992927907	8.816864682	7.228890914	8.24416916	7.17639272	8.9284006	6.983695309	8.051020988	7.932693934	6.548396635	6.695807772	7.938147083	6.81516242	7.872232005	8.580660516	8.891584063	7.020440428	7.873735692
ASXL1	8.922111157	10.033215400000001	9.045133224	9.40021361	8.510660863	8.425003675	8.419289126	10.30899842	8.648805856000001	9.250075576	8.535811239	10.63404639	8.635289046	8.713097328	8.828369979	9.011212052000001	10.28973485	8.500076527000001	8.813421432	10.4233854	8.609528114	9.594257039	8.809387828	9.069127624	8.654796588	8.903069716000001
ASXL2	9.192431088	9.83293263	9.389470063	9.67931026	9.281227824	9.661791067000001	9.613009505	9.79724355	9.487581442	9.799856582	9.617749237	9.964835239	9.557253733	9.515650653	9.158526792	8.908589802	9.817756782	9.357793675	8.943674705	9.534597476	9.284957712	9.824490325	9.598516487000001	9.742166617999999	9.207691013	9.709219078
ASXL3	5.872878942000001	5.739948217999999	6.018414376	5.78565515	5.812181655	5.633639825	5.866508798	5.60222274	5.669018717999999	5.53904582	5.846844742999999	5.638964844	6.033607084	5.5951666410000005	6.343006342000001	5.819891899	5.929752644	6.3233944929999994	6.260688524	5.894595037999999	5.873962176	5.724788672000001	5.870118612000001	5.792021332999999	5.765287089	5.629890154
ATAD2	5.23591792	5.838736021	5.246532496	7.241689362000001	5.029083385	5.988580679	4.718542321	6.848766148999999	5.920611516	5.96965661	4.778572051	6.444701017000001	5.287324645	5.702723397000001	5.525091827000001	7.763078888	6.275945871	5.234166332	5.244356175	6.447206048	5.353536623	6.989217579	6.186985427000001	7.148208839	4.9156295430000005	5.743573732000001
ATAD2B	7.307391727000001	7.1418711870000005	7.570123098	7.393036763	7.889770945	7.681789115	8.085646167	7.265046623	7.250123061	6.99205674	8.324750661	7.674066695	7.9760631879999995	7.923832528999999	7.375897462	7.311360377000001	6.933199427000001	7.502387634	7.181298332000001	7.0940634760000005	7.138019045	7.577659065	7.94529051	7.248851488	7.644793878	7.697858742999999
ATAD3A /// ATAD3B	9.181654186	9.486594509	9.096591086	9.59423249	9.636545295	9.716375772000001	9.256952953999999	9.560553113	9.383887496	9.44091885	9.112736572000001	9.344145185	8.976442803	9.355163888	9.378923774	9.882154819	9.612912005	9.370766517	9.119180525	9.837092184	9.033359333	9.697786727	9.174044569	9.298099615	8.938584528	9.366281379
ATAD5	7.329572747	7.785438093	7.464072309	7.835427052000001	7.737694445	7.65211725	7.049734002	7.617698537000001	7.489395437000001	7.516154946	7.0512095420000005	7.358652226	7.260090616	7.4568801229999995	7.556058315	7.693808654	7.953603124	7.566872088999999	7.7123724010000005	8.208607396	7.4395184389999995	8.322736617999999	7.34150317	7.785211782	7.291273691000001	7.244942561
ATAT1	8.171453091	8.924381582	7.940438387	8.937485962	8.422414427	8.393562792	7.849086773	8.498100522	8.177038228999999	8.470462315	8.198632959	8.322877574	8.110696707999999	8.660928531	8.113878559	8.262764205	8.590553064	8.098194675	8.04756199	8.661848443	8.061674834	8.346907096	7.962806631	7.974937657000001	7.938696371	8.492508535
ATF1	6.986196602000001	7.07188495	6.841008852000001	6.557984348	7.624401464	7.132855772999999	7.826106619	7.242129499	7.0438333879999995	7.144777167999999	7.72675091	7.129920944	7.676957299	7.405310309	6.224594271	6.9205391689999995	7.023982517	6.316251478	6.588799933	6.802534685	7.232351005	7.472765321000001	8.049038787	8.063428101	7.094565317000001	7.304982035
ATF2	6.6344375735000005	6.76809757	6.725981665999999	6.764913291499999	6.6604808984999995	6.159231878	6.771894507999999	6.826652275500001	6.65889884	6.9038080875	6.861895643	7.215066917	6.816598299	6.730905165499999	6.5035276405	7.0218597365	7.2476973195	6.471576598	6.514991204999999	6.7165821155	6.912848554	6.9958856775000005	6.841646845	6.7712976735	6.8879378515	6.7149467195
ATF3	10.64057929	9.277265872000001	9.898164032999999	8.149328555	10.76169539	9.265465208	9.500596966	9.560245391	9.938543325	9.972027406	9.278691902	9.030296332999999	9.079212584	9.061223175	10.259699900000001	9.804350026	11.52327929	10.81143009	10.20092918	9.263391197999999	11.14775009	10.83623413	9.022674744	8.093817876000001	11.66023007	10.17251886
ATF4	11.86470504	11.75177954	11.62242634	10.75125228	11.96218495	12.18164927	11.83171101	12.08802946	11.40448787	11.85036774	11.68011412	12.00719904	11.41297996	11.41108716	11.80789223	12.04928403	11.90063572	11.45655251	11.30167745	12.05943209	11.74173984	11.74820249	11.72354258	11.5859446	11.80204942	11.67794685
ATF5	8.616708383999999	8.576024354	8.650365356	8.678761793	8.937627298999999	8.731560228	8.379905931	8.579689639	8.760706544	8.379672317999999	8.749749551	8.435041404	8.835192548	8.526639169	8.924812118	8.503051556	8.628695435	9.031411068999999	8.958102965	8.702199182000001	8.74789908	8.668965882	7.978252746	8.022218471	8.721963557	8.808836899
ATF6	7.898251432	7.935558837	7.978553342000001	8.1929003035	7.6440996185	7.7570211664999995	7.5306121365	7.818830064	7.985825682	8.213455154	7.719316514999999	7.6156202385	7.7454094585	7.763901567	8.175696501	8.164857508499999	7.8659199730000005	8.0528025855	8.0933626565	7.74152834	7.978957651	8.136480641	7.8917868349999996	7.957611043	7.793534506	7.9960306055000006
ATF6B	7.6035653565	7.811104633999999	7.8765533130000005	8.051835619	7.4647866145	7.592110568500001	7.301022162	7.4876980164999996	7.6832061485	7.699751018	7.296328981499999	7.3821124220000005	7.310136404	7.555059749	7.844546674	7.691930000500001	7.9121170450000005	8.122587426499999	8.03402278	7.725250431999999	7.6363627025	7.4874306885	7.4925620895	7.4843122475	7.381423691	7.440299274499999
ATF6B /// TNXB	6.678836569	7.15494953	6.396208647999999	6.684146514	6.643287506	6.610422246000001	6.12398968	6.533980956000001	6.953528765	6.77902534	6.3778499989999995	6.3522678720000005	6.567875334	6.292411606	7.057117058999999	6.4410017239999995	6.597342466000001	6.676862111	6.68036241	6.727771549	6.742473157	7.242741992999999	6.432364562999999	6.301937028999999	6.620803538	6.652853098
ATF7	7.392170785	7.685363188999999	7.31388887	7.761519634	7.225754887000001	7.117811595	7.0264433539999995	7.357621514	7.202874112000001	7.20516297	7.10115884	7.225545689	7.249919697	7.286010237999999	7.6266097010000005	7.293073371	7.185673471	7.514641975	7.545915705	7.325310449	7.214225207	7.560058266	7.412425892000001	7.414662642000001	7.221866737999999	7.278999357000001
ATF7IP	7.3533000379999995	7.637991852500001	7.2495163235	7.3801476909999995	7.516918036	7.2540178745	7.38819886	7.7320702164999995	7.282490395	7.4960794	7.1650980314999995	7.413720810999999	7.5046295155	7.6847868935	7.211236012	7.2298505935	7.382366596000001	7.1982488285	7.2420557510000005	7.294051752	6.970281373000001	7.435753181499999	7.285034090999999	7.5765359635	7.211347937999999	7.398052927
ATF7IP2	8.397441432	8.687906067	7.94381411	8.423654201	8.130589556	8.255981917	8.109974801	7.884803976000001	7.825016077999999	8.268203632999999	8.149886013	8.596554179	8.583105541	9.167462176	8.4009386	8.745983973	8.771951174	8.583702402	8.320280192	8.422150978	7.909248787	7.971571085	8.812646615	8.66211536	8.395980421	8.836551569
ATG10	6.851200198	7.0219856929999995	6.671318307999999	6.85248744	7.01530857	6.861787555	6.658667815	7.074658378	6.752655911000001	6.78439349	6.725217146	6.560694271	6.797956489	6.790863736	7.057117058999999	6.810964405	6.988170245	7.013777706	7.0075110810000005	7.041246899	6.7495714520000005	6.823244522	6.881454548	7.152200434	7.097892589	6.64136341
ATG101	8.442149631	8.71048212	8.820721177000001	9.242743338	8.432657567	9.32934527	8.761606537	8.715252808999999	8.585105113	9.068670977	8.931942241	9.053628665	8.77676894	9.06988042	8.595628741	9.39341649	9.368404492	8.716348648	8.688238856	8.880681424	8.877466637000001	9.484516122999999	9.466029572	9.465149831	8.922921987999999	9.132790081
ATG12	7.4666895779999995	7.63308476	7.587651779	7.501159317999999	7.380356322999999	7.352511267000001	7.1508002820000005	7.2812044160000005	7.389380771	7.43529309	7.271119122999999	7.39704189	7.140927919	7.314803749	7.258064501000001	7.839506509	7.726286087999999	7.660649499	7.577184003999999	7.62268636	7.366505955	7.359994323	7.291018667	7.333946954	7.355723254	7.456670277000001
ATG13	8.819999278	8.966316695	9.331180595	9.473527601	8.911370991	8.807580697999999	8.820277849	8.858053115	8.751293567000001	8.888084627000001	8.806692555	8.762420306000001	8.81186291	8.589789093	9.204914401	9.169416592000001	9.259149862000001	9.332271191	9.363977854	9.016264586	8.994029511	8.991853948	8.870801197999999	9.005817197999999	8.918821546	9.034522855
ATG14	9.415382604	8.25883364	9.085330631	8.6957855	8.964748127	8.182828751	9.049165544	8.227930581	8.69975719	8.412319373999999	9.607150327000001	9.347303132	8.895501396	8.621552002	8.690290981	8.920321006	8.301331568	9.171409666	9.161152976	9.096457127999999	8.783363807	7.900987047	8.936376069	9.282223285	8.836892217	8.753069032
ATG16L1	7.6425595060000004	7.594838358	7.166718146	7.31271644	7.50813404	7.186909443999999	7.0742490920000005	7.16542205	7.4025712839999995	7.6341938460000005	7.184016574	7.192403986	7.1154428020000005	7.110110982	7.4521953960000005	6.840761925	7.385975437999999	7.535676037000001	7.565839903	7.3972947510000004	7.418486088	7.566820122	7.02988782	6.993804793	7.337372971000001	7.453431097999999
ATG2A	9.471524839	9.401203214	9.410428983	9.125817807999999	9.992071301000001	9.832815121	9.956942016000001	9.506905102000001	9.280035544	9.011339442	10.09233794	9.88084882	10.00502855	9.657820102	9.623386366	9.81003461	9.95903468	10.00568306	9.732438513	9.687378723	9.59392256	9.508465272999999	8.869420646	8.803357052	9.77512165	8.993864959
ATG2B	6.264896524	6.339193172000001	6.152925565	6.553635973	6.244553925	6.376221676	6.504828638999999	6.2165999439999995	6.056368138	6.100576096	6.738043676	6.7319984779999995	6.449185396	6.88149265	6.0763690939999995	7.178362622000001	5.963192508	6.298118983999999	6.023153882000001	6.585146619	6.212782814	6.206220442999999	6.666434297	6.270513658	6.5627108110000005	6.520215038
ATG3	6.641328355500001	6.6901602669999995	6.7448365625	6.905089279999999	6.947502494	7.343104256	7.146991621	7.0191360065	6.908813081	6.630950127	7.0319263945	7.123787803999999	7.013308761999999	7.244805443	6.5360574425	6.890385197499999	6.975236379	6.4011991325	6.456195396	6.9629262005	7.009924306	7.1144546024999995	7.425891247499999	7.3704139065	6.8794875294999995	7.270414232499999
ATG4A	9.243386086000001	8.608309517999999	9.269994622999999	8.6576586	9.313763208	8.768579808	9.517618887000001	8.671698298999999	9.049468407	8.085601575	9.582245076	8.499909979	9.273030631000001	9.709403357000001	9.476787947	9.049663445	9.033909009	9.419926344	9.322451037999999	8.656874893	9.221146542	8.153944511	9.323624617	9.226434433	9.588165576	8.701773226
ATG4B	9.468905151	9.395981614	9.62843334	9.387124129	9.431550817	8.836693841	9.473971633	9.468560626	9.412968368	9.28700676	9.910986426000001	9.722413607	9.308951633	9.427312169	9.230859641	9.462171451	9.609593029	9.467936135	9.420728535	9.359265329	9.561459961	9.539567531	9.152909263	9.302480417	9.045452236000001	9.29266177
ATG5	8.182757443	8.310171994	8.497803263	8.924922936	7.737662671	8.058618676	8.417243775	8.1798605	8.577080253	8.111724761	8.515885198	8.379860837	7.810115232	8.900478606	8.482115468	8.782438787	8.383635087	8.48386488	8.468468337000001	8.11912451	8.795843947	8.683461321000001	8.761071326	8.69374048	8.687474851000001	7.952235485
ATG7	7.7766321320000005	8.082480646	8.302042476	8.51634647	7.70383796	7.8594407429999995	7.714599462000001	7.9540940860000005	7.941088307	8.002656687	7.958412841	8.023590691	7.58788007	7.862691371	8.296158742000001	8.304223022999999	8.265202791	8.206472371	8.48542009	8.045345871	8.102952327	8.017132925	8.127918033	8.285553429	7.9488661160000005	7.630922419
ATG9A	8.714287332	8.275349499999999	8.875972067000001	8.723140456	8.734947272000001	8.588407015	8.796232043	8.534859563	8.444637527000001	8.52951837	9.084768071000001	8.695154146	8.673419569	8.837893928	9.03535387	8.734408042	8.759786961	9.217023928	9.211189314	8.510001111000001	8.954254407999999	8.643885706	8.616018386	8.387323304	9.050234571	8.644129302
ATHL1	8.891363351	8.32703064	8.670127969	9.681271547	8.966627571	8.734430802	8.920493365	9.848581211	8.636356559	8.615595324	8.646213719	9.090447377	9.316348377999999	9.403232507	8.808568979	8.38185769	9.02730914	8.583199072000001	9.046786812	8.350221793	8.943319327000001	9.137338082000001	9.135401953999999	9.547259842999999	8.799796613	10.53488983
ATIC	8.835624536000001	10.56945641	9.132554702	10.2545465	9.621005069	9.647635542	9.60634952	10.72829436	9.583012083	10.7793576	9.310452846	11.03781687	9.370862196000001	10.372866199999999	9.097633509	10.36964172	11.09617679	8.398595198999999	8.857591977	10.71538175	9.087698491	10.64173881	10.01510462	10.27816637	8.968997977999999	10.30232164
ATM	7.1898363860000005	7.284180882999999	7.3059870810000005	6.638333457000001	6.822040828	7.088824136	6.266910266	7.15439828	7.160986894	7.078180736	6.454826725	7.018373271000001	7.128639288	6.48841566	7.05787852	6.539523752999999	7.590114079	7.111865527999999	6.98644263	7.62821728	6.980220328	6.715335400000001	7.595621612	7.658292982000001	6.946449707999999	6.978954977999999
ATMIN	8.282342616000001	8.220872924	8.2113709895	8.191655239000001	8.4137595085	8.525790203500001	8.721784384500001	8.2491547075	8.204754486999999	8.232001479500001	8.972434454	8.803178993	8.7928092085	8.8444828055	8.206328039	8.6982066265	8.225876058999999	8.333542446000001	8.058761284	8.1011784145	8.5639045715	8.297930580500001	8.9319807975	8.654469387	8.4855603205	8.3069723085
ATN1	9.3658421	9.376740038	9.67722051	9.652589241	9.137766731000001	9.280267129	8.958640443	9.367350168	9.478348896	9.425116509	8.90439978	8.753691922	8.808513751	9.395802672	9.228828327999999	9.141246515	9.19007416	9.129587361	9.117741661	9.168756622	9.350663401	9.530502446	8.852117227	9.040752349	9.433170249	9.44127871
ATOH1	7.303714028	7.28729026	7.926516867	6.886544795	7.219702439	7.031126054	6.951525202000001	7.084394806000001	7.785447897	6.960330467	7.303866135	6.707388614	7.314348799999999	6.830988571000001	7.389519636	7.787948106	6.8821370260000005	7.579664066	7.521826896	6.975042107999999	6.972915562000001	7.14339364	8.086951196000001	8.537898206	7.329788875	7.414717828
ATOX1	9.524971968	9.69661314	9.893622342999999	10.20940731	9.930230677	10.06843308	10.15770428	10.32584415	9.864051582	10.547484800000001	9.670442578	10.11539893	10.38258294	10.77042507	10.01185429	10.13011313	10.33576783	9.839597099999999	10.07671748	10.41020825	9.68267377	10.16077125	10.31065907	10.2462377	9.686992257	10.15654583
ATP10A	7.878179384499999	7.8807502745	7.7179794305	7.715690754500001	7.652066485500001	7.5575059415	7.5894280435	7.596639185500001	7.606751151999999	7.6949783605	7.576698417999999	7.516903633	7.8831005554999996	7.5374229735	7.858171259500001	7.5005867935	7.659903066	7.8270373275	7.819845733999999	7.715725184	7.6671823145	7.467736678	7.714278715	7.764435548	7.655220123	7.6142105155
ATP10B	10.053734556	10.062714578	10.5627227875	10.1806640265	10.610147110500002	10.2635256395	10.580543512	10.4506861885	10.3442496725	9.634626290500002	10.646184728	9.736861601000001	10.50452855	11.098789199999999	10.2008913605	8.357156836	10.1658239	10.778659453	10.325469715499999	11.489370234999999	10.6543444085	9.7024859305	10.3264884305	10.285593874	10.7834668315	10.413882549
ATP10D	7.035453135	6.679565498	7.1486959720000005	7.07717619	7.122089025	7.132664972000001	7.594130334	7.111082786	7.0230725210000005	6.935192675	6.9022324489999995	7.583764812	7.714474162999999	7.569315102999999	7.187771861	7.263380466	7.097352927	6.7684805710000004	6.64238349	7.532518067000001	6.932379717000001	6.464698267999999	7.427435318	7.84802803	7.118436774	7.329464452000001
ATP11A	6.442808922	7.715381313	6.243771666000001	7.498730264	6.477886617999999	7.198804115	5.96573928	7.607967435	6.530353651	7.838463027	6.1853549039999995	7.372644863	6.102517699	6.678978991	6.426266233	7.973868692000001	7.9408168	6.354937726	6.162582798	8.025452714	6.429006726	8.343222037	6.690565005	6.858978105	6.336711202999999	7.431457039
ATP11B	8.372286897999999	8.791582884	8.682654062000001	8.685734767000001	8.864660862000001	8.288232406	9.538816737000001	8.554793323	8.956845007	8.606043311	9.054309057000001	8.591848753999999	9.267876181	9.158297727999999	8.510462222000001	8.397586872	8.283045688	8.44215989	8.481596362000001	8.49780808	8.762805038	8.229364128	8.952879944	8.862312758	9.030952965	8.908047347
ATP12A	7.345913404	7.439130636	7.993460951	7.811982201	7.451244624	7.228556744	6.90458671	7.209546924	7.22248993	7.064443154	7.231977477999999	6.861423104	7.280760346	7.099256644	7.599752883	7.053519081	7.184214872	7.689176904	7.73691073	7.120418319	6.930766083	7.141918512	7.1188399229999995	7.221923011	7.174088407	7.243712453
ATP13A1	8.64722641	9.018570844	8.765271519	9.296545733	8.607480375	9.174726681000001	8.493802032	9.183939418	8.7236449	9.130929455	8.790323003	9.361226813	8.596819992	8.901348914	8.854198098	9.473187901000001	9.157709106	8.889797926	8.69408208	9.385486456	8.833326298	9.29695781	8.991081091	9.15421348	8.504891567	8.920639386
ATP13A2	7.708394377	7.729458919	8.107837069	9.039153271	7.937264745	8.238616382	8.039681825	8.766192669	8.271680079	8.090993897	8.208687438	8.241445962	7.956491355	8.628535259	8.292353622	8.84169657	8.710150598	8.321503558	8.578557588999999	8.906970501	8.197395495	8.827708366	7.896072558999999	7.978709215	8.028905836	7.774406867000001
ATP13A3	7.661653334	8.666354442500001	8.3403810365	8.8036451365	7.838370756	7.704303964499999	7.712445251499999	8.282373056	8.350795958	8.403988306	7.7809007	7.9775863565	7.688880111	7.723118825	7.954245082	8.628772983000001	8.6759584965	7.8492042060000005	7.9634969615	8.572779746999998	7.9905197745	9.109300982499999	8.2534287785	8.655690926000002	7.939462177	8.135248622
ATP1A1	12.04071568	11.55087089	11.912826800000001	12.27534333	11.76221023	11.66755699	12.10544859	11.82077887	12.33455004	12.03367623	12.42820218	11.42498871	11.98418589	11.67420058	12.00939296	11.739005300000002	11.52490085	12.12951021	12.16681799	11.6027874	12.37577718	12.26986652	12.10946395	11.74735452	11.97131261	11.46298063
ATP1A2	8.548501363	6.2820625645	7.618104854499999	6.279257892	6.367399194000001	6.006454603	7.3370936305	5.860901588999999	6.698161090999999	5.814767164	6.321087083	5.8164846325	6.2993119890000004	5.9789617765	7.1107321155	5.9967551635	6.170033301	6.412654782000001	7.589514874999999	6.0409878775	6.4760471305	5.914494941	6.102800289999999	5.952747271	7.2060983815	6.259437351999999
ATP1A3 /// LOC101927137	6.927081833	6.80931719	6.589502733	6.422886544	6.659525125	6.63118282	6.650611501	6.751899169	6.568506895	6.626448454	6.5220053710000006	6.69733443	6.952117921	6.77387426	6.826428385	6.523560852	6.618417442999999	6.873468108	6.927475502999999	6.986540756	6.754190636000001	6.955808652999999	6.34091755	6.588368772000001	7.148605245	6.92961133
ATP1B1	12.08858132	11.046640145000001	11.146205779999999	11.797802860000001	11.709243615	12.17055065	11.688296205	10.934360396999999	12.18079161	12.06349531	11.99399473	10.668695727	11.344986597	11.95834097	11.63974531	12.9120682	10.357797493	11.914610125	11.84912614	10.443005949	12.447900445	12.2201568	12.81704128	12.64427905	12.904778295	12.607057990000001
ATP1B2	7.501185692000001	7.384207383	7.24315179	7.297486211	7.1168826229999995	7.4085538710000005	7.141370191	7.226384062	7.227553433	7.154028100000001	7.265822902000001	6.98286849	7.243096027999999	7.086339664	7.538767022	6.989522879	7.350729097	7.647252451	7.350511002999999	7.198342607000001	7.4669856679999995	7.123582248	7.150254545	7.1799964	7.528532069	7.2346200529999996
ATP1B3	12.78318551	11.70783483	12.39208798	11.77006018	12.36019188	11.90166459	12.87661512	12.13306386	12.62957395	11.5954493	13.06565448	11.93707653	12.57093193	12.50636734	12.46742114	12.23761554	11.70471821	12.99100827	12.95364448	11.51268225	13.09365583	12.11313342	12.53163304	11.75979203	13.1417065	12.38506825
ATP1B4	5.404118952999999	5.335496844	5.267367487	5.261169603	5.756869456	5.24866277	5.096052824	5.249226162	4.960530273	5.145391308	5.296594269	5.153246451	5.372527871	5.42705544	5.255381772	5.022296771000001	5.25905621	5.371086298	5.180255729	5.124375061	5.39155162	5.233418943999999	5.111555295	5.082547095	5.3070063439999995	5.302654641
ATP2A1	7.045580554	7.0621846360000005	6.580538146	6.669088658	6.927280716	6.5965663789999995	6.67098583	6.638042222999999	6.549643832999999	6.814649565	6.75525081	6.645581247999999	6.738019991	6.7937136570000005	6.799108926000001	6.595000915	6.458688715	7.005232114	6.798023722999999	6.864746018	6.734819156	6.768810604	6.828130204	6.6521560289999995	6.786930977999999	7.078370297999999
ATP2A2	10.49555924	9.991916439	11.00072369	10.20910745	10.39997472	9.630217218	10.56002698	9.971150132	10.5905039	10.30798349	10.85513466	10.08940568	10.41441752	9.554969478	10.2089197	9.631406947999999	10.48388888	10.2701906	10.31827094	9.913851244	10.46492351	9.802185294	10.45776326	10.50190056	10.62539239	10.45738752
ATP2A3	9.1585814285	7.93869115	10.0779684695	8.182441722	8.7954764675	7.990884085	8.769799653	7.820015613499999	10.579411135	7.7217509775	9.4328684585	7.7139716785	8.795634564	7.939741865999999	10.110957317499999	10.252314986000002	8.060463844	9.91127429	9.7755224995	8.1094262605	9.690219189499999	8.1952474475	9.2276056135	8.980229614999999	9.335732480499999	8.9101143375
ATP2B1	6.908401885	5.800528445	6.499080408999999	6.447254781	7.10691683	7.053186923999999	7.731059892999999	5.895548475	7.082700355	6.124246337000001	7.859050097000001	6.455723953	6.958442731	6.5787635479999995	6.467662622000001	7.338924897	5.650504708	6.46607122	6.762250795	6.139823793	7.404720939	5.83205648	7.8554136560000005	7.2591798789999995	7.227049313999999	5.948339782000001
ATP2B2	7.1921004570000004	7.097134076000001	6.629302507	6.920382825	7.067788432	7.006866859	6.91902229	7.043376505	7.042016979	6.910225712000001	7.017181992	6.627738667000001	7.117113936	7.0426787189999995	6.78645334	6.793020535	6.902334988	7.191997878	6.963295394	6.808226451	7.011219855	6.739080968	6.8320817279999995	7.214733562	6.9585199620000004	6.719955604
ATP2B3	6.244786791	6.151994461	6.155800665	6.061891022999999	6.307343764	6.255559485	5.986183786000001	6.130306631	6.118232111	5.983008138	6.405447289	6.107685927	6.248610697	6.059000355	6.428789223	5.877541223	6.234286997999999	6.622301864	6.245316307	6.094335763999999	6.4092874339999995	6.253710223	5.865049964	5.6791187039999995	6.621132041	6.354366369
ATP2B4	10.67929294	8.274481387	10.132346	8.245814021000001	7.788030726000001	8.269471804	9.696441547000001	8.366312784	8.766128589	8.39321578	8.25142156	8.641166086	8.42520531	8.249038582	9.328965767	8.561765408	8.231465939	7.789089784	9.682578776	7.851665284	8.609487482	8.603978636	8.639317647999999	8.475472474	9.66665349	9.098475462
ATP2C1	7.394897007999999	7.582347927000001	7.492079616500001	7.5133548134999995	7.5098246584999995	7.942150093	8.121291638999999	7.5986238539999995	7.3612237495	7.5583657915	7.8647048675	8.0850976835	7.4832484735	8.1200432865	7.231672683999999	7.2967082035	7.4583467599999995	7.334440089000001	7.4543098269999994	7.4148432595	7.3688924915000005	7.302840868	8.061690026	7.970393594500001	7.395402558	7.515421998999999
ATP2C2	9.102331575000001	9.6019579025	10.362641045	9.872170792999999	9.740594800499998	9.118908797	9.628000308	9.499511461	10.38337822	9.2795603045	10.09707395	9.6417930455	9.3202815205	9.5408979815	9.229888737	9.3340537915	9.666691391	9.617434178	10.167900169500001	9.8189698865	9.844286899	9.6519439735	9.528931063	9.4192054395	9.448850351499999	9.2173124895
ATP4A	7.37934332	7.452068337	7.42061929	7.257922736	7.56191648	7.598946381	6.963325144	7.4237016460000005	7.173952705	7.243658325	6.975936533	6.936529366	7.009668763	7.327814912000001	7.70965079	7.1091584029999995	7.195477819	7.8542025010000005	7.373130128	7.145990154	7.017921837	7.044671856	7.281050218	7.393146307	7.515388722000001	7.255556277999999
ATP4B	5.539428441	5.490312997	5.2857799110000006	5.5548424789999995	5.740153218	5.4782809960000005	5.241574255	5.473092266	5.525435508999999	5.4295933320000005	5.605810719	5.369943586000001	5.79405554	5.4991656220000005	5.392084702999999	5.490571599999999	5.522526875	5.567285903999999	5.355264421	5.526228193	5.554481821	5.456240926	5.458217003	5.4502259539999995	5.635203122999999	5.446421632000001
ATP5A1	12.1922728	11.10887719	12.64956493	11.79536231	12.59664327	12.53444729	12.73328161	11.60293502	12.70900586	12.02360428	12.79279655	11.7656526	12.99884934	11.90359578	12.11825397	12.60159604	11.75399624	12.1746202	12.1154384	11.89893579	12.59807789	12.12811383	12.87426371	12.87713705	12.5683142	12.09796971
ATP5B	12.1223507	12.11024789	12.45289309	12.0630909	12.27412474	11.97615726	12.41641001	11.45568848	12.40811907	11.95188635	12.5631325	11.58313954	12.5678712	12.06139026	12.26245445	12.32499125	12.02914937	12.54309183	12.18619983	12.17966506	12.66170355	12.36248049	12.62695889	12.62570701	12.65473162	12.11930071
ATP5C1	11.726111785	11.464707624999999	11.579055884999999	12.029857830000001	11.98385503	11.933706395	11.914044454999999	11.738699355000001	11.89621455	11.627480344999999	11.978173080000001	11.49677938	12.02688572	11.99815671	11.440112545	11.79954927	11.597920915	11.60384778	11.431688565	11.74888657	11.805192954999999	11.445578615	12.01357681	11.79731278	11.996669404999999	11.51812652
ATP5D	9.3842273275	9.219867971	9.8070775035	9.314272732500001	10.0046602765	9.863039427	10.159488391499998	9.720391258	9.764158632	9.652512646	10.042821043	9.5233365295	9.9638340035	9.114740937499999	9.500330099500001	9.849847002499999	9.374136677500001	9.750475066	9.6802283105	9.9398258095	9.911957000000001	9.3271174655	9.732781	9.629662278	9.88251266	10.023347011
ATP5E	11.17139692	11.42534887	10.81342007	11.21199667	11.84877324	11.68493183	12.19886738	12.21874236	11.31585049	11.70248874	11.74642914	12.64967563	11.81824932	12.31121228	10.16084292	10.50690167	12.12678785	10.61368399	10.93135022	11.87595912	11.47854429	11.96184973	11.87615825	11.7686025	11.35754117	11.85386373
ATP5F1	11.43716767	11.02399799	11.41289401	11.25139911	12.07244118	11.86690079	11.97793537	11.41204158	11.88535589	11.52939886	11.94862183	11.50765352	12.03394296	11.711629199999999	11.15544904	11.50523516	11.34522885	11.31590819	11.068083300000001	11.60165536	11.80347954	11.25818215	12.15490256	11.93878606	11.81892835	11.28002129
ATP5G1	10.23581888	10.80706972	10.51179796	10.20614492	11.04986186	10.90580751	11.06304755	10.97456002	10.97529276	10.63523519	10.79549875	10.94719049	10.81224517	10.90675796	10.57469722	10.430501300000001	10.63927597	10.3727959	10.19626962	11.363198599999999	10.91960997	10.50741749	11.00845162	10.81278987	10.9018535	10.47123321
ATP5G2	8.49714813	8.897038307	8.6496370715	8.6809437	8.69745631	8.857275045	8.516785371000001	8.740392256	8.8723012435	9.030290419	8.729618766	8.5834398785	8.5410943325	8.72666652	8.559898263000001	8.600181249	8.6995916395	8.718026774	8.386688749	8.654316878000001	8.7529859605	9.0397847755	9.0009889465	9.2690079895	8.862698189	9.119024090500002
ATP5G2P1 /// ATP5G2P1	5.75852928	5.946639982000001	5.820069209	5.6463967539999995	6.456168298	6.162353705	6.107232676000001	6.10406931	6.033796525	6.2035546429999995	6.360559427999999	6.236871305	6.278525785	6.3388201639999995	6.09906979	6.041953619	6.048825573999999	6.08322169	5.998368789	6.068673392000001	6.198739135	6.276857568	6.106874114	6.048468961	6.384381128999999	6.330072601
ATP5G3	11.199157034999999	11.152471365	11.476153700000001	11.15329226	11.93679579	10.967509889999999	12.02645839	11.274883930000001	11.905379530000001	11.21825968	11.835135555	11.182022230000001	12.00085717	11.568658039999999	11.128646175	11.42228493	11.53620553	11.237977449999999	10.967612335	11.417524610000001	11.889451315	11.232929845000001	11.89748342	11.64401131	11.821371554999999	11.470892615
ATP5H	11.39882038	11.6655801	11.65040534	11.4119161	11.94389989	12.01294621	12.02953871	12.02931174	11.74832447	11.61846956	11.92386114	12.30664513	12.00706598	11.79685875	11.2872571	11.71996398	12.05530744	11.54139582	11.35223602	12.30913269	11.74713532	11.24839722	12.03525174	11.79686297	11.76000266	11.44570347
ATP5I	10.4657454815	10.258920250500001	9.955408993999999	9.9071244775	11.60585452	11.042321585	11.40940697	10.78380756	10.7452306645	10.039925971	11.045954875	10.5974916515	11.148846245	11.23545686	10.115801908	10.162356313	10.2952857555	10.410609606000001	10.1493975975	10.5527379815	10.778467776	9.90460015	10.921343910000001	10.581722309	10.84271062	10.3215141735
ATP5J	11.06931491	9.859448533	10.91600438	10.44359834	11.10339968	10.17746998	11.96288823	10.68949037	11.01887664	10.98644256	11.47884331	10.94438651	11.41462463	11.23679812	10.39763853	10.42290029	10.6764591	10.65879985	10.92722887	10.59035992	11.25145162	10.32160059	11.55694242	10.92052115	11.17974741	10.88021348
ATP5J2-PTCD1 /// PTCD1	8.626951301	8.409591671	8.642561942	9.478163093	8.791303729	8.822484325	8.584874077	9.309239364	8.571392223	8.490212999	8.612492065	9.076467288	8.689967673	9.101550076	8.719301834	8.738500052000001	9.322173017999999	8.54367492	8.700436191	9.09960983	8.462982522999999	9.05712638	9.004263659	9.379450036	8.422016647000001	8.633412361
ATP5L	11.860946245000001	11.60779563	11.899488640000001	11.8995022	12.359591495	12.158025985	12.30520285	12.076894005	12.089057705	11.383943995	12.106910885	11.943799155	12.498749305	12.218253579999999	11.68298242	11.778177375	12.031131995	11.56394968	11.680985995	11.97288002	12.082663114999999	11.863239154999999	12.135793255	12.036977135	11.92736112	11.986486265
ATP5O	9.874923316	9.7094001995	9.881115877	9.6847070335	10.730369046	9.686940908	10.530347049	9.988422720500001	10.2873332865	9.8951710095	10.3436065415	10.077612442	10.258696103	10.1554500335	9.7808475565	9.786161996499999	9.6368474745	9.7642323405	9.792732668	10.166958600000001	10.189300748	9.4560807065	10.2656545255	10.037644506	10.219310075	10.2648257215
ATP5S	7.3667260379999995	7.354524613	7.6732177539999995	7.812661607000001	7.707395554	7.2122392479999995	7.4523945529999995	7.5561392629999995	7.299352692	7.301855807000001	7.828506896	7.621178122000001	7.399438757	7.78997637	7.362106197999999	7.325402645	6.7855453070000005	7.214833222	7.098817672000001	7.7073501339999995	7.608524537999999	7.287747472	8.158230392	7.913760119	7.614041528	7.564293652999999
ATP5SL	9.5367153705	9.51379182	9.1990168465	9.1719202735	9.5049773715	9.463708402	9.589453798000001	9.444213843	9.154914700500001	9.5967490565	9.529450052000001	9.6412130315	9.463959035	9.198170241	9.1881567405	8.948082387	9.318444601	9.4510866235	9.295266101	9.301599975	9.4023926845	9.5487612395	9.497718276499999	9.436852653999999	9.214552933499998	9.4420780785
ATP6AP1	10.23332699	10.37095476	10.68886072	10.714322099999999	10.67659944	10.61269221	10.70686409	11.14951211	10.7957119	11.07480925	10.81663594	10.75999384	10.58218194	11.50244988	10.48607106	11.25025911	11.23406897	10.26053685	10.54125138	11.33864862	10.71056883	11.00006306	10.60102022	10.39514095	10.66484422	10.86307503
ATP6AP2	9.605383463999999	10.09125404	9.750420849	10.12947577	7.708687229	9.320709607000001	8.618928327999999	10.28477364	10.10142213	10.54267205	9.213832348	10.12556685	8.638716104	9.643879673999999	9.267614148	10.04162134	10.45344042	9.038390306	9.537758364	10.63256542	10.05934713	10.31620063	10.22141567	10.11086879	9.855591697000001	9.991654032000001
ATP6V0A1	9.146513399	9.4702184185	9.8213620165	9.901163858	9.1103418925	8.8559751265	8.857014657	9.283351821	9.432396446999999	9.310577494500002	9.330895932499999	9.513000103	9.045195563	9.0561504825	9.731224883500001	9.3753453335	9.835306487499999	9.617034249500001	9.7220417935	9.570733324999999	9.4494992025	8.919132882	9.269113703	9.166285704	9.282884376	8.705895723
ATP6V0A2	6.7760159905	7.242740002	6.891346095499999	7.253206678	6.660723108499999	6.7997827875	6.721503846499999	7.1370623595	6.9780274395	7.1108417105	6.829617566	7.0341841265000005	6.980147220499999	6.988231255	7.0173236975	7.1094346255	6.9976227845	6.860714806000001	6.7611805045	7.0067946825	6.817789804	6.8143377085	7.36790697	7.6253469175	6.980212611500001	6.7495319565
ATP6V0A4	6.546328675	6.73592665	6.291255861000001	6.300918149	6.504002248	6.430228545	6.302047025	6.358965169	6.4701281879999994	6.562194971	6.400163206	6.179983844	6.4895910610000005	6.427775458999999	6.426812676	6.045106593	6.356785662999999	6.691266639	6.614791105	6.35442315	6.298589515	6.617989553999999	6.323244955	6.496205976000001	6.430095946000001	6.42668581
ATP6V0B	9.942913542000001	9.603425937	10.37764645	10.60401543	10.41711265	10.78815675	10.40812949	10.59362959	10.35895608	10.06937011	10.49573218	10.31146409	10.46924616	10.64269576	10.26555804	11.17635397	10.6681254	10.30499649	10.23124452	10.52097498	10.34996084	9.900916332000001	10.69071662	10.39604245	10.29976754	9.882247094
ATP6V0C	10.6457753425	10.679245953999999	10.863016824499999	10.980959665	10.3001958505	10.642670969000001	10.773984146	11.060617205	10.729011142000001	10.6556204615	10.803001612500001	10.8392787405	10.853674105	11.227146739999998	10.7072548095	11.0716569	11.007957574999999	10.8820427325	10.854876922	10.62923318	10.821062265	10.7698937215	10.5798240205	10.553654882	10.727080945	10.5714881755
ATP6V0D1	11.55486044	10.84172309	11.74703177	11.38794151	10.77700121	10.63741103	11.17568148	10.60592661	11.83476775	10.90001566	11.73075781	10.91125457	11.31040221	11.37897194	11.75389384	11.15279114	10.98877206	12.0754816	11.80884683	10.95828638	11.79647449	10.97004029	11.71174928	11.10559608	11.71490908	10.79815358
ATP6V0E1	8.559382206999999	8.208055935500001	8.572402717	8.762721259	8.989220862	9.073193725	9.520943365499999	9.277341192	9.2126019325	9.325265503	9.258233551	9.017047668	8.996988337000001	9.456102842	8.6798918265	8.443367493	8.630295502	8.709756302999999	8.766372656000001	8.2734706215	9.1460193205	8.8715499925	8.9438444915	8.8630515035	9.084873023	9.1958234075
ATP6V0E2	8.967607192000001	8.120277815	8.918666242	9.53236269	8.584315439	7.676868136	9.257839501	9.350088361000001	8.630403801	8.075461588	8.544576062	10.02206516	8.803585906	9.804406582	8.645108334	8.85309859	9.624757219	8.111344722	9.145696096	10.39315945	8.391656521	8.956826476	8.151362991000001	8.248597932000001	8.430246274	8.572595807
ATP6V1A	8.8772217645	9.2526250785	9.289695959	9.537383444500001	8.7285997385	9.3055431245	8.6375923965	9.2858932425	9.594491977499999	9.55034094	8.9426555945	8.9984253195	8.799456676999998	8.9596308625	9.098518641	9.673966414999999	9.1459233525	8.952941521	8.9336970945	9.2991224935	9.392529354499999	9.513590474	9.5423367635	9.376196866	9.21760161	9.470739544
ATP6V1B1	6.296785977000001	6.073492293999999	6.372377919	6.293018743999999	6.17354624	6.086738822999999	5.978857996	5.946139312000001	5.938499137000001	5.976559895	6.003364221	5.880749306	6.32996517	6.066254147	6.352580655	6.127216167	6.340751817	6.28541215	6.510016536	6.115782097	6.109883245	6.0829171639999995	5.91330955	6.1301127289999995	6.222655112999999	6.010528277000001
ATP6V1B2	10.07424139	9.864470292	10.44250494	10.03167953	10.1084335	10.42996219	10.10376646	9.789129107	10.46802497	10.95253311	10.39792617	10.68739476	10.17944059	9.675077444	10.00792161	11.57919989	9.823415899	10.15254447	10.26949843	9.744314411	10.28686072	9.987488372	10.68066946	10.81725606	10.50715404	10.12042817
ATP6V1C1	6.98097386	7.002096975	6.640034377999999	7.265839514	6.703311958	7.056040567999999	7.173472586	7.97252255	6.953028507000001	7.236181117999999	7.14813708	7.610749436	7.091569364	8.320922235	6.758270314	7.759115736	7.434043492000001	6.7479040029999995	6.497663622999999	7.340940434	6.962870296	7.443031649	7.293318536	7.192605309	7.292214029	7.346740268
ATP6V1D	9.965522417	8.995506588	9.880185581000001	9.726423742	9.088160387	9.243539306	10.008324	9.416407477	9.961606591	9.17563294	10.39237519	9.874311178	9.701942206	10.1475382	9.731331312	10.31982512	9.035435891	10.26180519	10.12398906	9.236918362	10.05220959	9.297143163	10.21465833	9.738294574	10.48409918	9.937642467
ATP6V1E1	10.80600134	10.20983144	10.95364137	10.74641711	10.92258791	10.60418445	11.067967699999999	10.91278439	10.70927954	10.862088400000001	11.14902257	10.77779812	10.97896589	10.35668371	10.65754043	11.01984841	11.08553531	10.91691267	11.03973687	10.37551021	10.8501522	10.82210515	10.6236534	10.39661261	10.92678437	10.57493742
ATP6V1F /// LOC101927180	10.04919101	10.44647109	10.20834107	10.7022413	9.917121762999999	10.6714316	10.1446021	11.19656759	9.934127287	10.78617634	9.914317665	11.01054788	10.38149831	11.08153428	9.875813743	10.73940499	10.98085795	9.765298884	9.68815921	10.89341541	10.00436871	11.03117688	10.42652091	10.6383614	9.919127843	10.50473737
ATP6V1G1	9.784047755	10.27595309	10.270186	10.69279956	9.633843898	10.14928767	9.765738113	10.44675257	10.45361053	10.16642813	9.821517976	9.966733704	9.829452566	10.59652744	9.887663913999999	10.81637183	10.26335044	9.506643866000001	9.889640884	10.45186591	10.13558846	10.03083944	10.45567905	10.25989181	10.33210707	10.71879872
ATP6V1G2	6.0290316939999995	6.072321121	5.879315577000001	5.898893436	5.808390361	5.933222586	5.799926215	6.14356241	5.749760697999999	5.739462938	6.000027332	5.90597312	6.332082667000001	6.124346069	5.908298467000001	5.750128205	5.691972504	6.12655191	5.977403477	5.905173747	5.92602695	5.798515706	6.000858247	6.114696762	6.016662647	5.70623491
ATP6V1G2-DDX39B /// DDX39B /// SNORD84	10.053436691000002	10.2325486835	9.941349277	10.166591786000001	9.718184615	10.1632925	9.854838981999999	10.1822033475	9.972490447	10.489131481000001	9.820141577	10.2847970465	10.0627446415	10.124370733	9.743466695	10.0632324605	10.0554592865	9.8252039325	9.958973789	10.187319896000002	10.1668801155	10.674689855	9.9341017805	9.9713798135	9.95327037	10.043844803
ATP6V1H	9.068506888	9.132863719	9.362716096	10.11317808	9.40894579	9.099486868	10.17316022	10.31103789	9.161563174	9.20950398	9.764373085	9.936625188999999	9.466483737999999	10.82063401	9.167001156	10.14761148	9.788528357	9.290848484	9.228303365	9.58808864	9.023434196	9.117224804	9.069489719	9.004342846	9.325317064	9.769821695
ATP7A	6.757633854	6.733920913	6.789894566499999	6.576061013	7.1480467875	6.5516417095	7.1704899065	6.901440886	6.6541069615	6.7799349765	7.026358763499999	6.4645042875000005	6.8935644714999995	7.238869325	6.932652362500001	6.3882158095	6.814025963500001	6.629116550999999	6.761186369	6.846147576	6.867856915500001	6.844367865000001	6.7167335425	6.7393879405	6.7464704265	6.750963067999999
ATP7B	7.61903615	8.920294028999999	7.993310936	9.139998764	8.029340153	8.493873669	8.219787719	8.713659774	8.063723299	7.741953316	8.384756872999999	8.664914921	8.034193522999999	9.348387504	7.796143214	9.811438936	8.084163473	7.643959313	7.71996159	8.916730811	7.998375531000001	7.943881585	8.43630113	7.846051927	7.724325425	9.099333193
ATP8A1	8.5296017425	7.765412146999999	8.513888962	7.1351918754999994	8.553643944000001	7.8792742475	8.8663872805	7.6808396155	8.2141286585	7.448356651000001	8.8797297025	7.470392264	8.5306525615	7.282438851	9.271478392	7.6923331585	7.2957670695	9.368013943000001	8.879392633	7.691283858	8.603340239500001	7.294873278500001	8.617519815000001	8.0136043315	8.933548182500001	7.914510679999999
ATP8A2	6.5455752125	6.6203688255	6.381892946000001	6.528605076	6.5031373765	6.423633815500001	6.327665790499999	6.176385317000001	6.3408273675	6.2208775585	6.4303668875	5.9638506069999995	6.417002091500001	6.369607453	6.7418681105000005	6.310312876999999	6.3363955999999995	6.929289753	6.5446579975	6.3107927135	6.3394649075	6.095823743	6.2458304335	6.2235220495	6.432036376999999	6.2541425055
ATP8B1	9.450888306	9.017626332999999	8.067727946	7.501136531	9.439323155	9.130107913	9.825699335	9.171245659	9.144874628	9.025348372	9.689768682999999	9.324329336	9.305347867	9.171744108	8.493750609	8.284144142999999	7.945875479	8.453484132	8.403223045	8.014783475	9.576615875	9.170243163	9.23171272	9.090411589	9.726556359	9.120875272000001
ATP8B2	8.14248868	7.997770227	7.950096745	8.036703064	7.885355529	8.072313411	7.74325234	7.76878363	8.125410017	8.334844676	7.665258637000001	7.551838105	7.93389727	7.929426787000001	8.198656514	7.807281966000001	8.003042387999999	8.226261932	8.214006562	7.978581695	8.079800587000001	7.813185585	7.356866721	7.3918526710000005	8.016904904	7.905583393
ATP8B3	6.161510805	6.022498913	5.667588835	5.923859656	6.1665616320000005	5.91507615	5.712528294	5.987066018999999	5.909834557999999	6.0533356	6.072015304	5.8548021089999995	5.972932098999999	5.955172175	5.701939642999999	5.6291945420000005	5.73745226	5.83010707	5.981348828	5.796161722999999	6.21970845	6.144017859	5.542811095	5.5537610289999995	5.988872993999999	5.943186728
ATP8B4	5.21828004	5.443218176	5.4339356	5.20762338	5.34352852	5.144047338	5.156349585	5.366619283	5.285123624	5.143149264	5.214129526000001	5.01320224	5.529118688	5.0029327839999995	5.253941992	5.152633658	5.127316135	5.493526093	5.299434505	5.387962614	5.281887373	5.008541871	5.344132656	5.491534499	5.772666877000001	5.227326401
ATP9A	9.4040905325	9.884409017	9.003942867	9.5953183425	9.608016231	8.96431596	9.4322329175	9.8493580135	9.2010687765	9.832113880000001	9.636461809	10.041897952	9.5404216635	9.567869700500001	9.3274252825	8.588562645500001	9.7557973265	9.4636674145	9.288829734	9.752494584499999	9.6373217025	10.0873902795	9.077137411	8.571180488	9.763621033	9.8229140295
ATP9B	7.098462747999999	6.794000064	6.892536736	7.06366757	7.3226571719999995	7.194907666999999	7.298183463000001	7.0312531725000005	7.0601930255	7.1874965589999995	7.4158458075	6.945737006	7.17753557	7.0210764015	7.056201766	7.1030664544999995	6.920057765499999	7.176662852000001	6.9411744475	6.91738076	7.122763255	6.924408385	7.572475303	7.221193884	7.205148999	7.074758468500001
ATPAF2	7.4598403015	7.0573583895	7.20926518	6.889122067	7.729434230000001	7.376678201000001	7.3655707345	7.2164128915	7.4172625225	7.1529628295	7.395751903000001	7.129944501000001	7.4314700595	7.5163987435	7.5073480450000005	7.289748959000001	6.8956611599999995	7.3567759210000006	7.4742438885	7.119486116499999	7.4807782565	7.224275036	7.4943761015	7.286749651000001	7.4984609665	7.3558162675
ATPIF1	9.796934401	9.609802386	9.522109468	9.639264993	10.97202074	10.63097432	10.68227856	10.11875311	10.40813445	9.911527612999999	10.57489783	9.881670696	10.63560132	10.52452004	9.892168574	10.02420071	9.331736977	9.912201419	9.401249108	9.737639725	10.39970003	9.899634667	10.68616747	10.26260943	10.33619713	9.818593622
ATR	6.950693830499999	7.5728407355	7.0235000020000005	7.7020192015	7.3110580885	7.784783434	7.841138179	7.917688601	7.017355852	7.3599378275	7.477888007500001	8.053468518999999	7.477124156	8.399537880499999	6.712506216	7.304237542999999	7.785418799	6.4992892185	6.645022412	7.804184643999999	7.1455884055	7.7136059985	7.667887454500001	7.813397950999999	6.8341078325	8.4469303595
ATRAID	9.954812865	10.43103379	10.580994500000001	10.65325595	10.5608457	10.97991912	10.60310526	10.689130800000001	10.54365612	10.40993727	10.62421692	11.17087754	10.63724676	10.74022683	10.210436099999999	10.76191112	10.33193677	9.951773077999999	10.00889546	10.42106508	10.22006249	10.95712325	10.73040549	10.72543085	10.13195088	10.35368684
ATRIP /// TREX1	9.232737740000001	9.076089110000002	9.299303741000001	8.9690439835	9.263428902	9.418267832	9.154831333	9.10537645	9.3668428085	8.8380810795	9.2756486675	8.989256036499999	9.2214520215	9.1385787705	9.340512774	9.530063963500002	9.276223528	9.564249558499998	9.487296371500001	9.302553526499999	9.390299294	9.1696119035	9.471675025500002	9.5393999015	9.184624348	8.8695127485
ATRN	7.906138707	7.5661652905	8.001158068999999	7.7424432865	7.7945496305	7.816302436500001	7.8548037275	7.771851482	8.05265107	8.361304006500001	8.138748483	7.524892686499999	7.772120000499999	7.9172093395	7.7320017745000005	7.3798641425	7.6837231275	8.0590472855	7.8061894615	7.6016139015	7.896523613499999	8.3264587675	7.791675717	7.8771562975	7.715206398	7.694292497
ATRNL1	5.4920302835	5.3431842414999995	5.377566453	5.4470686995	5.238481745	5.2865190855	5.1423341425	5.11242779	5.196193913	5.1304988155	5.2815982595	5.1247046835	5.253110717	5.2149917755	5.5650378365	5.252730146	5.3328422495	5.642769471499999	5.3795890674999995	5.306364982	5.1606644415	5.161023545500001	5.223959712499999	5.3081890949999995	5.213854659	5.195843024
ATRX	7.4332097755	7.423071133	7.1579234945	6.752061369	6.9706093515	7.113450457000001	7.036853621	7.5824456	7.275199699	7.6094941185	6.752935527	7.211022187000001	6.606715770999999	7.180516092	7.018666355	6.976652973	7.6525070715000005	6.6014998725	7.144733178999999	7.699805063	7.2387166405	7.585232971	7.22976336	7.4276226055	7.091141691000001	7.408945374
ATXN1	7.89396674	7.5406072005	8.162338357500001	7.4616754795	7.983211857000001	7.523797564500001	8.906530153999999	7.920174770000001	8.2986502625	8.427378468999999	7.648948793500001	7.3818154305	7.2889518845	7.2260601090000005	7.517459588	7.4135097000000005	7.621487056	7.8326002435	8.222143744	6.682490553499999	7.5442752045	7.341068553	7.255992877000001	6.9427712765	7.8105024499999995	7.3276997705
ATXN10	9.0112910895	8.9063161595	9.0561765075	8.729225873499999	9.0363903495	9.5706652995	9.3377662105	9.293429319	9.072794501499999	9.2240839275	8.917592338499999	9.5511298635	9.221600115000001	9.1569003565	8.576083425499998	9.122637767	9.315591928	8.435901979499999	8.630427219	9.023376994	8.911595359500001	9.077738113	9.4950538045	9.6421601805	8.911848345	9.011267729
ATXN2	9.163328124	8.760023614	9.362255709	9.148914458	8.820042548	8.741630013	9.132599039	9.162875171	8.94947072	8.975075985	9.157355441	8.904576162	8.958608452	8.916016512	8.796601712000001	8.752486787	9.313133071000001	8.724429622999999	8.810472871	9.153918059	8.93823864	8.562536623	9.1521913	8.965520493	9.035022468	9.064461263
ATXN2L	7.9105372234999995	8.076306301	7.9738335875	8.063389730499999	7.705589466	7.8043123229999996	7.550388757	7.902165404	7.9051029585000006	8.057698953500001	7.672381134499999	7.8628273605	7.8013874439999995	7.701094512499999	8.090770454000001	7.826756755	8.142140487	8.2824265735	7.960156221499999	8.0187713865	7.962931970500001	8.278591459000001	7.169026189	7.337765946	7.8640003535	7.833527139999999
ATXN3	5.2899747465	5.500861411499999	5.347633984	5.5561867285	5.504657066	5.4916230535	5.4078892125	5.3424631085000005	5.3390820015	5.261101845000001	5.4005215865	5.315373678499999	5.548856032	5.725045062	5.45920376	5.46665146	5.2434575995	5.486091823000001	5.377853408	5.280266553000001	5.3116094875	5.288110218	5.495818026	5.5353812155	5.3732909724999995	5.3666522610000005
ATXN3L	5.733158165	5.62642609	5.537753677	5.5249684629999996	5.663932244	5.393343542999999	5.313348284	5.518000671	5.346447522	5.195582962	5.366773289	5.209963007	5.444205129	5.473347207000001	5.305213422	5.3768779360000005	5.428666947999999	5.729450807	5.576278112000001	5.305550463	5.581653466000001	5.3561059360000005	5.478739237999999	5.491654758999999	5.519864076	5.4605580179999995
ATXN7	8.050491944	7.520560465	8.1433167	7.508514744	7.907309378000001	7.7619228995	8.275376016500001	7.7458016105	8.004900587	7.617824903	8.712525025	7.674917902	8.031456704	7.802642856	7.921737314	7.0376587090000005	7.696550665	8.128840374	8.1588847515	7.492331149	8.3367365715	7.871418634	8.078411021500001	7.7365199774999995	8.2893383515	7.7024120175
ATXN7L1	6.299273455	6.2743288085	6.5670628625	6.576735348	6.576031472	6.3031338295	6.1816477285	6.0389724844999995	6.241247551500001	5.9983361065	6.6391987345	6.094031451999999	6.347723881499999	6.143963364499999	6.573412169	6.331461566	6.34220607	6.9006748585	6.641112312000001	6.5125421545	6.2782788875	6.008811789999999	6.0401383585	6.166866798999999	6.2605469545000005	6.2799446549999995
ATXN7L3B	8.8930803715	9.487005837	8.980279212	9.402464347999999	8.851299573	8.92163293	8.70912735	8.8018474925	9.212004789	9.299906569000001	8.765682718999999	8.779462833	8.753511287	8.856661136	8.882398656	9.081819584	9.172421010499999	9.019328853	9.0079738285	8.887988306	8.9403277805	9.0221539985	9.069716636999999	9.022273861999999	8.7663811545	8.832686537
ATXN8OS	7.447519155	7.774454995	7.075553993	7.378687142	7.233342931	7.441325292999999	7.070971547999999	7.281007399	7.286491084	7.168053435	7.223948441	7.153274003	7.416426534	7.326295794	7.427248812999999	7.069705777	7.168302113999999	7.737119523	7.322661562	7.137705614	7.142148276	6.938592752999999	7.5625228060000005	7.293188972	7.187011914	7.055243275
AUH	8.986773646	9.092241826	9.181237354	8.808889233	9.839526562	8.966068126	9.868164942	8.785452092	8.908941159	7.953392087999999	10.1686506	8.520500593	9.619824252	9.241496482999999	8.849654464	8.861193392999999	8.196756438	9.435161134	8.918937579	8.980320761	9.499159039	8.898798027	9.560845443	9.276838375	9.692481245	9.039020965
AUNIP	6.616873689	7.362465305	6.3617929460000004	7.404026168	7.120647972	7.460557427	6.5817950839999995	7.309270934	6.547315898	7.323488804	6.563777032000001	7.0557330270000005	6.714689044	7.352942655	6.911920469	7.0836500120000006	7.069320367	6.891048626	6.731704397000001	7.757020244	6.614357338	7.046485318999999	7.275808114	7.719353418	6.744591067000001	6.739322077000001
AUP1	9.753236841	9.913095924	9.912246835	10.10336599	10.28067011	10.20502042	10.15307752	10.36919858	10.00394977	10.12369998	10.194405999999999	10.66196158	10.3351485	10.37400451	9.830412616	10.178506599999999	10.39710203	10.0765904	9.765496751	10.19395343	10.12706099	10.26303343	10.06536664	9.877786861	10.04941873	9.900963097
AURKA	7.218324667	9.244929602000001	7.158963452	9.31066355	8.225799718	9.112843718999999	8.066744788	10.10332399	8.145943895	8.768476857000001	7.656374184	10.18452988	8.454518234	9.165988987	7.810241194	9.2862476	9.73701094	7.642538989	7.505279923	10.42478651	7.519882823	9.748815997000001	8.553270271	8.671856928	7.583911531	8.778662074
AURKAIP1	10.66808824	10.19156687	10.51993485	10.31995389	11.17688908	11.16634334	11.23259959	10.78862255	10.917199499999999	10.44751464	10.84485262	10.74010725	11.03943569	11.05865353	10.55044936	10.68891204	10.85243621	10.74824738	10.62214571	10.92355356	10.87318766	10.57964069	10.76873142	10.67749452	10.90105395	10.61234692
AURKAPS1 /// RAB3GAP2	9.246061695	9.284108955	9.171049278	9.214006722	9.397168086	9.148974207	9.618448351	9.512498017999999	9.18660827	9.490858664	9.591761808	9.664838153	9.50109512	9.525321859	9.247906565	9.320379477000001	9.380036142	9.261472968	9.206632282000001	9.296066947	9.144586271	9.531835327000001	9.691534687	9.375758731	9.242402036	9.753055706
AURKB	7.644544859	8.579439516	7.370971919	8.385098942	8.522586874	8.61909464	8.019759326	8.566964268	8.256972117	8.136705464	7.634649907000001	8.916975809	8.242848031	8.799637543	7.849741947	9.000251605	8.309927612000001	7.472429377999999	7.112062637	8.824526022	7.645509822999999	9.33587191	8.432824286	8.914675956	7.834213422	8.946455709
AURKC	7.360061552	7.227053072	7.172643602999999	7.745476557999999	7.295443817000001	7.314165412	6.691672173	7.055826351	7.027679158	7.032288062999999	6.878527201	6.608593766	7.191043721000001	6.997027434	7.262361721	6.886396713	7.102490593	7.116014576	7.637834391	6.987107772000001	6.825265299	6.746354888	7.193682846000001	7.3809559160000004	6.831025438999999	6.749544014
AUTS2	9.620528398	10.17452916	9.888198883	10.69729083	9.638762421000001	9.757459203	10.14279222	10.46181078	10.09237131	8.493503568	10.07785494	10.40593746	9.451818103999999	10.26545398	8.860986759	7.978015968999999	10.16603623	9.656445757	9.739337855	10.30940368	9.821203423	10.38347283	9.71126975	9.524107401	9.620327244	10.18802138
AV8S2 /// TRAV13-2 /// TRAV13-2	5.035473996	5.018462109	5.120283678	5.078628747	5.163757407	5.001635959	4.845877113999999	4.9116791730000005	4.987121303	4.9707071869999995	5.078492687	4.907901286	5.021891892	4.851784331	5.059444837	4.979208085	5.145333197	5.192197975	5.238334578	4.995575416	5.180822972	5.204589742	5.047905125	5.0747235989999995	5.134484983	5.1951394969999996
AV8S2A1N1T /// hADV36S1 /// TCR-alpha /// TCR-alpha /// TCRA /// TRAC /// TRAJ20 /// TRAJ20 /// TRAV36DV7 /// TRAV36DV7 /// YME1L1	5.501037719	5.239836993	5.248035419	5.25100243	5.649528916	5.556397683999999	5.1314861480000005	5.335855941	5.366719516	5.329542055	5.408334478	5.161602405	5.417485481	5.426414618	5.4034899229999995	5.273912511	5.289853998	5.341372338	5.211326809	5.18360525	5.399305206	5.352031821000001	5.387506215	5.1648737680000005	5.259342363	5.500626584
AVEN	8.568040607	8.44409438	8.222012007	8.336071384	8.717402597000001	8.813687099	8.59160811	8.499769141	8.18223791	9.043915698	8.458841216	8.97229395	8.305483800000001	8.764973535	8.319743645	8.995581394	8.566629652	8.210541095	7.974206712999999	8.56315343	8.386017529	9.370843322	8.708265267	8.904781145	8.495179954	9.179785562000001
AVIL	6.959523356	6.981827021000001	7.135507105	6.7980112770000005	7.1431007295	6.5489135375	6.887437719999999	6.7447880185	7.1661646455	6.7171168985000005	7.355593495000001	6.911622347	6.967438623	6.901143875	7.621453956	6.85162125	6.927058141	7.894715794	7.2390348515	6.861284379000001	7.486309845999999	6.864756960999999	6.8637823045	6.795383928	7.4528104135	6.902735603
AVL9	8.60653067	9.175550193	8.969622311	9.659713984	8.863358649	8.992745876	8.573315467999999	9.043940135	8.861894736	8.934350899	8.791526757	9.101485842999999	8.662041398	9.502289978	8.496869072	8.477545036	9.611981708	8.917622247999999	8.867600012999999	9.378358191	8.984891958	9.851983195	8.658429496	8.872961738999999	8.791377828	8.695519536
AVP	6.685733775	6.668966137999999	6.668472513999999	6.824370122	6.724352433	6.494892317000001	6.415695636000001	6.575281545	6.595500143	6.487317805	6.531438844	6.470327284	6.861691488	6.696587287000001	6.880971869	6.482519396	6.780094962000001	7.092172205	6.707364194	6.541435096	6.762024241000001	6.533401866	6.463515711	6.509625681	6.787204728	6.653757708
AVPI1	9.658637098	9.206794517999999	9.756644742	9.023192052999999	10.53697695	9.859874197	9.91153259	9.319250981	10.34813233	9.938277902000001	10.04911499	9.029088714	10.17302525	9.397162777	9.944275035	9.685762724	9.689559931	10.36139978	10.35724564	9.103239882999999	9.844059174	9.197335151	10.04685165	9.489028994	10.540422300000001	9.373089502000001
AVPR1A	6.677302862	6.737316836000001	6.444093791	6.375003382999999	6.909032525	6.51754825	6.414364021	6.286645042999999	6.407508618	6.336086379	6.334834552	6.212343529	6.402370309	6.532377092000001	7.197757781	6.462619448	6.497314464	6.87670383	6.76614728	6.609586987999999	6.557982912000001	6.368219831	6.503162212	6.304854765	6.631522584	6.569314162
AVPR1B	8.632921241	8.873740407	8.756613388	8.852612921	8.579348926	8.727623799	8.271682507000001	8.506108317999999	8.544563777	8.584151205	8.499256747999999	8.259958082999999	8.774747632999999	8.442930813	8.774651085	8.44091402	8.557363377	9.103428095	8.682543769	8.407319801	8.417859969	8.319951558	8.892203193	9.169077663	8.37182387	8.376313298
AVPR2	6.7788754975	6.6459632705	6.505683866	6.630753555	6.598288803	6.517675626499999	6.4043514565	6.499118127	6.5022556255	6.3642241865	6.3173021425	6.4352752225	6.785153354	6.387925533000001	6.5794629065	6.33914733	6.5803958090000005	6.715784505499999	6.5578420795	6.509598566499999	6.4883229065	6.5094647815	6.33600528	6.279118114	6.603127235	6.461539696000001
AXIN1	9.631455075	10.45367375	9.585894866	9.912621565	9.69215831	9.661175436	9.639375113	10.17092648	9.321742675	10.01355023	9.778022022	10.24349675	9.591956116	10.05986683	9.791505102999999	9.814155914	10.12927263	10.1096953	9.744998261000001	10.06036519	9.69039763	9.994971749	9.610407262999999	9.492930883	9.497504712000001	9.794450023
AXL	8.218194113	7.879214028	8.247358636500001	7.6223488645	7.496000625500001	7.6405969625	7.792753041000001	7.521746755	8.038861269	8.332830466499999	7.1748874245	7.6350634975	7.8713625359999995	6.7717040944999995	8.294946338499999	7.389419316	7.559914288	7.841735890000001	8.079800775999999	7.5799907585	8.070497227	7.7653101255	7.549418451	7.5568813985	7.837889321	7.942548519499999
AZGP1	5.999666941	6.922564523999999	5.838029211	7.539510193	6.4859563	7.114643481	6.426004067	8.433982686	6.193112834	6.611941156	6.397154839	8.465647809	6.501119226	10.29533798	5.9064406510000005	6.069023287	8.358179903	5.985996205	5.41931893	7.3447077389999995	6.186555164	8.153057474	6.420481755	6.63558886	6.293195367999999	7.281250769
AZGP1 /// AZGP1P1	8.28881448	8.74806462	8.265700635	9.268647908	8.371365166	8.551120212999999	8.172083301	9.375477175	8.46748879	8.684583076000001	8.303478215	9.053929636	8.491905267	10.62765991	8.254127942	8.094169805	9.744241961	8.421208173	8.104813099	8.809139721000001	8.487015519	9.328326423	7.930805751	7.863111095	8.072985722	8.829820562
AZGP1P1	5.4281553360000006	5.547216017999999	5.524777984	5.5779281460000005	5.221667376	5.177165566	5.1346181689999995	5.19591119	5.151438668	5.179117313	5.076776878	5.112563626	5.218716969	5.248769848999999	5.651321107	5.3245580530000005	5.342488073999999	5.403818729	5.855361212999999	5.403321037	5.114879122	4.997440323999999	5.360993337	5.28129354	5.142416301	5.224468378
AZI2	5.653498633	5.5044434	5.482147759	5.519081883999999	5.709056538	5.48299523	5.701397349	5.43302023	5.551686338	5.440049809	5.7379964679999995	5.5914626389999995	5.474002979	5.510271553	5.456462588	5.485810772000001	5.453204627000001	5.635163675	5.536393021	5.541030655	5.6058167039999995	5.1981094269999994	5.902682662999999	5.677844073999999	5.823661484	5.409100962
AZIN1	8.6481175395	9.417883213	9.168927247000001	9.902108369499999	8.6960044845	9.4125682275	9.2709827265	10.349349886	9.3844421125	9.993463231	8.8953263925	10.107445225500001	9.094274498	10.2067307285	8.7427752815	10.0078812485	9.9222418495	7.9485458399999995	8.3832043345	9.519983439	8.361367276000001	9.738733389	9.766463818	10.138657768	8.579370198	10.032345575499999
AZU1	5.926709292000001	6.325934954	5.676198622	5.892905894	6.328506614	6.351983275	6.124204357000001	6.263749434	5.945514692000001	6.006085935	6.228157392999999	5.983310309	6.7260320579999995	6.301997683	6.147681414	6.037305859	5.9688215929999995	6.278792177000001	5.981489876	5.893807819	6.122711835	6.088146739	5.722803214	5.999056912	6.5348203389999995	6.170482418
B2M	13.591727925	12.811400035	13.520581035	12.69141673	13.383116220000002	13.412487105	13.553939995	12.830233974999999	13.695364815	13.47190801	13.657898935	13.307164305	13.506741335000001	13.16496827	13.670670484999999	13.473479184999999	13.401738609999999	13.99553503	13.616257015	13.107689149999999	13.748809305000002	13.29137407	13.656969785	13.69630415	13.860585705	13.329837690000002
B3GALNT1	4.8738132155	4.8506193325	4.970264456500001	4.8438610075	4.8113838125	4.8720980515	4.7263868635	4.7958889125	4.8209403855	4.847908625500001	4.877886944	4.857090639	4.8611788014999995	4.8786378655	4.8707755605	5.469578834	4.907573356	4.896862849	4.9999352885	4.8817700145	4.755160334999999	4.802708453499999	4.8180293125	5.009191120500001	4.8486251735	4.824118186
B3GALT1	6.397083422000001	6.608066683	6.408131263	6.459807481	6.509801059	5.9934463870000005	6.045909403	6.31556098	6.572937401	5.914234621	6.067406553	5.936558494	6.372848306	6.020173785	6.629884717	5.924598627999999	6.085137682999999	6.743286945	6.511141384	6.057425284	6.500820842	6.260315342	5.999674474	6.344814462	6.55562146	6.314752461
B3GALT2	4.7056854385	4.660881484000001	4.757410579	4.672951168000001	4.6114252395	4.5342997255	4.762961239	4.617656554	4.664578894	4.5278653335	4.5831287145	4.54364023	4.6566528915	4.5548301575	4.6163902055	4.5885212135	4.633368173	4.6718304105	4.670917115	4.5503563410000005	4.6619519595	4.5655272710000006	4.5665989785	4.591569553999999	4.7073405665	4.688867135000001
B3GALT4	8.0753022605	7.3434022965	7.8031659465	7.381219403999999	8.163065644	7.323348312	7.989493876499999	7.3015079795	7.7292073585	7.2020183395	8.123378195	7.3319457145	8.0195956875	7.68218627	7.9060733555	7.4068260729999995	7.356921206999999	8.411841268	7.859808515999999	7.344726563	8.038413271	7.633103287500001	7.685230333	7.197857866500001	7.9741004895	7.506995862
B3GALT5	6.70583686	6.390647704	7.079564932	6.797204976000001	6.748181346	6.562507837999999	7.0796117579999995	6.326755403	6.99233009	6.300274251	7.265047797	6.348675318	6.700290624	6.376608031	7.381571567000001	6.300105161	6.6946491020000005	7.585153176	7.3654916429999995	6.516660834	7.390509657999999	6.302230681	6.072848971	6.289564015	6.850560024	6.3367157039999995
B3GAT1	7.8084050739999995	7.415033492	7.373049635	7.676951345	7.830194575	7.620457316	7.500425922000001	7.678833266	7.534210825	7.565406933999999	7.5749548110000005	7.324428263	7.617448785	7.504554199	7.530530617	7.385198992	7.7066508979999995	7.7667722239999994	7.755138845	7.5860576029999995	7.61076435	7.484435863	7.711928036000001	7.663939947	7.689545332000001	7.544024189
B3GAT3	8.540810721	8.695073013	8.56114598	8.570334395	8.538831566	8.79191583	8.3071918335	8.666902001	8.408235721499999	8.33262393	8.4114122195	8.4413813705	8.5727656665	8.6180428225	8.615694444999999	8.617755149499999	8.643736272999998	8.7562290615	8.563471899500001	8.666966658	8.374255776000002	8.4988806305	8.211574087999999	8.011588888	8.568728352499999	8.417425621
B3GNT1	9.194898526000001	8.822079801000001	9.1049371	8.663418477999999	9.019837363999999	8.865026125	9.435810903	8.597681569	8.984033934	8.565703487	8.991694699999998	8.597344983	8.782774189	8.790545538	8.94823164	9.030560014	8.679600413	8.83102528	8.976613946	8.652852555	8.840765003	8.602488676	8.682910711	8.496435027	8.866077072000001	8.699160974
B3GNT2	8.651342854	8.936144033	8.717270713	9.136995687	7.840312725	8.476861807999999	7.766807667999999	8.728444471	9.148192052	9.506522217999999	8.800131241	8.457467142	8.127653032000001	8.390781393	8.47243849	9.220502882	8.510768302999999	9.06632755	9.012257754	8.087796232	9.120955427	8.887658045	8.616930451	8.43357652	9.009982897999999	8.757647931000001
B3GNT3	9.961132531	9.594030392999999	9.942655806	10.22567718	9.923041174	9.622938215	9.958357312999999	9.970653812	10.00910137	9.973012072000001	9.969004915	9.908104462999999	9.722048679	9.8658641	10.21938347	10.45998884	9.87762605	10.19395625	10.20146846	9.57461796	10.33734272	9.829819256	10.10848736	9.823153237	9.975755779	9.951026131
B3GNT4	8.411714424	8.299147403	8.265781257	8.502070348	8.275037538	8.074459094	7.889616959	8.340818701	8.212588752	8.10013465	8.277455335	8.038424715	8.423605721	8.33540721	8.679304472	8.101574685	8.366864386	8.737203746	8.565273065	8.38555944	8.245343212	8.028322993	7.883992022999999	8.073748802999999	8.210748591	8.156613137999999
B3GNTL1	7.0472393525	7.143601240500001	6.888015898999999	7.0565361025	7.1607054415	7.239005425	7.0255294809999995	7.4124889495	7.054937219	7.104413361000001	7.115566798	7.279151392499999	7.2892345235	7.1798843085	7.020037598	7.12853638	7.319649768	7.1407706509999995	7.194312913499999	7.3797507485	7.0313993785	7.035916243000001	6.909296353	7.18682072	6.8492310849999996	7.19418425
B4GALNT1	7.952036716	8.092826489	7.406478112	7.639288476	8.036222109	7.902381307000001	7.498826113	7.7410055920000005	7.784291542999999	7.810731088	7.722860142	7.665902472000001	8.028283832	7.881392681	7.855283356	7.4597058910000005	7.626833481	7.821328762	7.667487737	7.560879987000001	7.634687696	7.894682655	7.863554365	8.253480042	7.7881553420000005	7.57265076
B4GALT1	7.832041736000001	7.9857239735	7.626507745	8.0459280655	8.0359556845	7.9251344575	7.396277882000001	7.918597154	8.063976287500001	7.904607701	7.679565919	7.5230358405	7.77775578	7.821087091500001	8.132780359	8.122875501	7.798643311999999	8.358109182	8.0403122235	7.852627789	8.0582911015	7.8766262635	7.861886477500001	7.893598098	8.111440034000001	7.9896832154999995
B4GALT2	10.03654297	9.843777616	9.700087731	9.742915071	9.829765265	10.08816181	9.621558429	9.880533833	9.724471892	9.758866091	9.801308316	9.699059685	9.718034003	9.7116686	9.955735626000001	9.902351357999999	9.878767615	9.940573585	9.97433252	9.924295804	9.719272751	9.873299219	9.421960185	9.6484328	9.753294611	9.778115346
B4GALT3	8.929620596	9.338069614	9.258596313	9.41987579	9.251625139	9.107624651	9.11500142	9.404372795	9.279274321	9.298061711	9.330929734	9.168297571	9.563688613	9.356593327999999	9.512456904	10.01133107	9.510336191	9.454148228	9.232145734	9.339188177	9.14057048	9.533683733	9.168038128	9.179737517000001	9.150413468	9.667576805
B4GALT4	7.9729664965	7.7389556205000005	8.067739383	7.850183855500001	8.1685725095	7.602071757000001	8.090013903000001	7.806384931	8.130907242	7.325872347	8.4827579485	7.669811419	7.7768491045	7.9199199435	8.011112297499999	8.362660125	7.782101122	8.4532364075	8.1321421955	7.707698927499999	8.290964752499999	7.5953583525	8.184871447999999	7.5282602895	8.3997693325	8.436226789
B4GALT5	10.030786524	10.152395684	10.0185699375	10.3145473345	10.619016196499999	10.288094108	9.915878774	10.463345705	10.154905486499999	10.368411725	10.911517985	11.26667555	10.2017401205	10.1258397815	9.9597872115	10.0828401185	10.628835765	10.3807225125	9.912409265	10.4133965895	10.4794515725	10.259787717	9.9127992255	9.2443569035	10.298433114	9.722981236999999
B4GALT6	5.5903249939999995	5.890248499	5.8164318185	6.003709702	5.711730057	5.933172467	5.221066595	5.979751407999999	5.6858936705000005	6.4646469825	5.690548079500001	5.766465166	5.5548558005	5.6738040465	5.548041307	5.8768600829999995	5.916421769499999	5.5436091979999995	5.703199597	5.7779164425	5.477633969499999	5.883523001	5.9538109705	6.395217445	5.3576204345	5.441155436000001
B4GALT7	8.540271303	8.4645797915	8.363210579	8.5963784355	8.737714951000001	8.744896504	8.513632813000001	8.837438109	8.546421388999999	8.428015057	8.564530202499999	8.67945406	8.6615138895	9.0330824935	8.4839609265	8.5043071375	8.610036179	8.4035137065	8.444640852500001	8.986877633999999	8.630221692500001	8.735261595499999	8.469842920000001	8.597675385	8.624341664	8.710135168499999
B9D1	7.767548102999999	7.664657254	7.601316897	7.649598843	7.716398582999999	7.573888514	7.723295029	7.7422246239999994	7.572424487999999	7.691471472999999	7.574479749	7.593773002000001	7.652709727	7.684124403999999	7.74042062	7.704674537000001	7.668226901000001	7.904183197	7.877981283	7.578253694	7.6880909	7.652665445	7.376527857999999	7.5443875170000005	7.610144785	7.712923399999999
B9D2	8.571711442	8.554557541	8.088798088999999	8.217863142999999	8.688324663	8.507738242	8.346206292	8.448067796	8.480179407	8.524104478	8.595031684	8.519100953999999	8.712115208	8.250183672999999	8.494911987	8.042672104	8.210576255	8.689231308	8.39666319	8.088972562999999	8.76275438	8.482302018	7.750739525	7.690931097999999	8.705328767000001	8.697343523999999
BAALC	5.961287757000001	6.124773717999999	5.608000677000001	5.551875223	5.9301254629999995	5.763023942999999	5.650989492999999	5.64744449	5.903873549	5.745996756	5.627866843	5.408696543	5.897191245	5.64244295	5.540210941000001	5.501384317	5.52149206	5.620615722999999	5.628598955	5.372420245	5.913313549	5.532698156	5.837131461	5.922648865	5.81357564	5.425373992999999
BAAT	8.390602292999999	8.254500873	8.129537137	8.255440983	8.425718713	8.29893824	8.10837341	8.344792045	8.067273668	8.006263453999999	8.268467317999999	8.039043462999999	8.367611051	8.09296429	8.480547685	8.291926299	8.507904646	8.923224429	8.370696052000001	8.316335752	8.388652047999999	8.247597042	7.858384282	7.998154756	8.365464612	8.239782478
BABAM1	9.642675907000001	9.303533627	9.719019527999999	9.610646007	9.748471778999999	9.874614674	9.886680882	9.802633303	9.498927377000001	9.796535128	9.839653424	10.38001635	9.873152667000001	9.832585429	9.503923749	9.643748022	9.742217885	9.358554818	9.808262246	9.910450583	9.523467161000001	9.057508557	9.954712656	10.07526051	9.535159464	9.962128108
BACE1	8.265567037	7.891536724	8.130169081	8.272023695	7.895748103	8.074498724	8.080446874	7.8889258689999995	7.848571071	7.987387967999999	7.776484748	8.223059069	7.90417331	8.968037763	8.113679848	8.097945462	7.950700749	7.595709713	8.015722272	7.9764254370000005	7.778504546000001	7.864691902000001	7.9374148920000005	8.034042416	8.134226157	8.070023591
BACE2	8.788741092	10.12578826	8.668106395	10.91396041	9.377412567	10.55074916	9.21386444	9.84795569	9.618613157999999	10.32321087	8.631162921	9.345793613	8.941102253	11.19846964	8.94907041	11.64672469	9.488278772000001	8.067492831000001	8.98713873	10.26004619	8.656239691	10.40472458	9.563666982	9.603150187999999	9.253522017	10.78192371
BACH1	6.487277269	6.437791911000001	6.569305973	6.517750267	6.614551605	6.0815068320000005	6.808390016000001	6.564388307000001	6.506472164	7.129499761	6.614851828	6.9293518579999995	6.490356157000001	6.575264884	6.549205581	7.148716508	6.955267446000001	6.616455004	6.495120397999999	6.483700174	6.526170556	6.4855780979999995	6.778909344	6.781825233999999	6.605518067999999	6.81611596
BACH1 /// GRIK1-AS2	6.531648238	6.603835947	6.402954072999999	6.407466942999999	6.7714972520000005	6.420620831	6.227051471	6.678237216	6.477365025	6.7353349389999995	6.282786582999999	6.360098327999999	6.472784953	6.481716274	6.505466622999999	6.652448	6.762140727999999	6.724695302000001	6.366248567	6.8021219429999995	6.564347428	6.736820555	6.389918444	6.505530165	6.706972538	6.429640243
BACH2	6.844520244	5.749181875	6.130438961	5.587051334	6.461806359	5.464042603999999	6.688627929	5.600080342999999	5.767404451	5.970460748	5.976651856	5.7705701220000005	7.567499439	5.578385407000001	7.054020811	5.726869484	5.774165868	6.085865661000001	6.089482858999999	5.530072474	5.877903655	5.355320283999999	6.225299645	5.79161797	5.60227479	5.896955179
BAD	8.2849560585	7.883671942	8.665405946	8.248385849	8.2838648525	8.326265744	8.4654652965	7.781346451500001	8.433361047999998	7.652941607000001	8.6464870515	7.861935044000001	8.178367618000001	7.994039878500001	8.5873112195	8.432505854	8.274189136499999	8.808407483499998	8.717584134500001	8.134984468999999	8.562317091	8.055187633000001	7.8879434535	7.4235850695	8.581153475999999	7.977557941500001
BAG1	9.9702162	9.76560808	10.217945065	9.673165655999998	10.27765414	10.213382840000001	10.232698896	9.397988843	10.166087568	9.5850560635	10.062551436	9.181414898	9.90637642	9.3571692905	10.044238578999998	10.077515915500001	9.461304651	9.9870447805	9.9170714315	9.820783080999998	10.149060991499999	9.9004868695	10.11927663	9.823658305999999	10.26349793	10.0674789895
BAG2	8.43849045	6.162908372	8.23955157	5.832943823	5.579663565	6.780020007	7.15688276	6.0996408639999995	6.015452452999999	7.818830456000001	5.496482972000001	6.066254462000001	5.686097515	5.300778594	6.282343717000001	7.0953222910000004	6.814635628	5.65102991	8.049567558	5.540537222999999	5.672694973	6.096905587999999	7.184938853999999	7.96971203	7.4471953289999995	6.359314547
BAG3	10.09211155	9.520857899	9.865580691	8.674664924	8.896662712000001	9.728281472	9.895125044	9.752132881	9.304122266	9.731298191	9.217399921	9.261068113	9.397392462000001	10.42948745	9.260711307000001	10.8626337	9.788714492	8.482936551	9.656400005	9.295286257999999	9.420146141	9.567507727999999	9.612729046	9.771916277	9.786075311	9.891957903
BAG4	4.961665078999999	4.766559798	4.963696145	4.913167411	5.143038226	4.852380956	4.9382872739999994	4.887914203999999	4.827556994	4.997504459	5.152080168	4.945687371	5.1445618060000005	4.855839494	4.875286322	5.738335975	4.883841314	4.8571739119999995	4.91819851	4.981754509	4.93417497	4.864695536	5.242925045	5.280022814	4.94436748	4.896158837
BAG5	7.5408745685	7.6316124055	7.6059388525	7.850121344	7.635339242	7.711636152500001	7.767116951	7.5688990755	7.743141546	7.560788768	7.645518535000001	7.7088501335	7.511478840500001	7.842761658	7.4493502825	7.9376588340000005	7.481935631999999	7.292542704500001	7.450921481	7.8302668749999995	7.6318698555	7.611679324000001	7.9584286275	8.006747909	7.6100713915	7.641100458
BAG6	10.67357522	10.84656022	10.83062291	10.81870277	10.61896311	10.85779648	10.50903818	10.77734252	10.66104639	11.02705637	10.73359696	11.10243576	10.66138151	10.73377069	10.75337636	10.81438214	10.84129035	10.71361935	10.628363499999999	10.682262099999999	10.686689999999999	11.09372076	10.3795425	10.2391287	10.66297605	10.61434646
BAGE	4.699022568999999	4.653093702	4.665766071	4.741761778	5.30111529	4.768640893	4.604911803999999	4.623133173	4.6188109310000005	4.707257171	4.6314323989999995	4.806607916	4.767885443	4.646748327	4.569418819	4.744087816	4.762552195	4.9917971660000005	4.804014417	4.733973032	4.637701366	4.860713382	4.684457253	4.775749641	4.763238982	4.699216896
BAHCC1	8.157797192	8.014465307	8.318358364	8.049251324	8.424280794	7.896658622	8.280453102000001	7.6972796379999995	8.360446993	7.93757054	8.336844142999999	7.700129222	8.181544977	8.09586948	8.014873612999999	8.23425111	7.915940807999999	8.096532298	8.024109528	8.074932494	8.188663691	8.272745534	7.748366647999999	7.910247319	8.112873893	8.192259376
BAHD1	8.759034553	8.512469589	8.801540600000001	8.421790689	8.586916146	8.814423551	8.754747817	8.385043066	8.827603193	8.528841616000001	9.037478672	8.566025907	8.773772994	8.351123701	8.930777069	8.783816397999999	8.704098934	9.210310558	8.871435199	8.627563644	8.970746182000001	8.900036672999999	8.508305512	8.722154182	8.988737716000001	8.980093178999999
BAI1	8.733261606000001	8.662260837	8.758046137000001	8.594878391	8.913119163	8.605676991000001	8.542649067000001	8.670400311	8.795364876	8.493111127999999	8.709407489	8.308948716	8.768379043	8.582715721	8.622408119	8.42847053	8.628312445	8.896308231	8.714069744	8.408517454	8.983514224	8.766713645	8.046048692000001	8.488014567999999	8.775109141	8.589168332
BAI2	6.1763305079999995	6.219767527	6.064007209	6.4995013010000005	6.437848449	6.367182631	6.047589734	6.2213774729999995	6.211654882	6.230051613	6.229338335	5.754803354	6.269036272999999	6.358428487	6.325325079	6.239167749	6.488295588	6.397253592999999	6.434149551	6.26249052	6.136466013	6.038236015	5.872128603999999	6.083389459	6.031062274	6.086824797
BAI3	5.216513604499999	4.8638791175	5.081009201	4.9368818085	5.1195846425	5.022730794499999	4.9523785375	4.822163758	5.016677135	4.8499515045	4.813435111	4.8219504959999995	5.0706521455	4.8848133955	5.043329304999999	4.799946648000001	4.845067728	4.9408089835	5.1845281215	4.793635124	4.833093724499999	4.661222116999999	4.9148756465	4.850980859	4.9962948515	4.8232306195
BAIAP2	7.5994976925	7.6855930265	7.4249499425	7.4731082305	7.516665633000001	8.137922119999999	7.473333758	7.6740880615	7.4321479515	7.504871673	7.605318993999999	7.5449123375	7.3367184635	7.47784335	7.7438430535	7.851827192	8.086644615	7.6502056515	7.584865302499999	8.1978243785	7.494396184499999	7.6102716995	7.300485111	7.5335880675	7.4302655355	7.524771161
BAIAP2L2	5.842307943	6.34127394	6.4233392160000005	6.073746493	5.855628	6.427576448	5.793145699	6.3469495160000005	6.63350783	6.712084751	5.954884766	6.119302977	6.000112285	5.996668424	6.370035226000001	6.751203618	6.68185922	6.390110181	6.088583643	6.883625886	6.330313415	6.863105205	6.395666567999999	6.589134043	6.163968409	5.8956584329999995
BAIAP3	7.994855857499999	8.288443137000002	8.217780409500001	7.9419654145	8.221673133	7.9844319735	8.070112089	7.9572696595	8.0910719515	7.726729322500001	8.2131447105	7.885273853500001	8.3706751965	7.965990633500001	8.102362043	7.869030493	8.030815729499999	8.4113605365	8.21765136	7.83376872	7.980881032500001	7.796378113	7.5751291425	7.573010276	8.029092793	7.8814486175
BAK1	8.421330988	7.894619602000001	8.357272972999999	8.127378089	8.184685928	8.5680485	8.75145645	8.131141169	8.070566925	8.472556842000001	8.58558311	7.92924504	8.716931704	8.781920457	8.604014655	8.481308042	8.36541739	8.955904754	8.131719589	8.580489472	8.54416374	8.104825868999999	8.829660993	8.491105175	8.735993825	8.229762677
BAMBI	7.726071161	7.309067001	8.688567857	8.04360501	7.5472514120000005	9.661643074	9.153963496	8.67510567	9.614428278	8.628487582	7.359991076	7.085738837	8.245402392999999	7.425495633	8.216953497	9.365130445	6.750954429	8.480400025	8.530906062	8.804143703	7.191245877999999	8.632415985	7.805832286	7.407232043	8.189566609	9.366310115
BANF1	10.44800751	11.38719699	10.94792121	11.40178595	10.58325016	11.27075758	10.53010766	11.3700785	10.99329321	11.20954921	10.38230399	11.30794418	10.80211008	11.38975522	10.57325028	10.97147375	11.65939493	9.907592244	10.25618514	11.55813306	10.47665693	11.95355463	11.11081448	11.40059696	10.55897657	11.03412642
BANK1	7.174587772000001	5.671981745	6.0165872479999996	5.478129233	6.363284997999999	5.830093858	6.738839277	5.49370172	6.080632716	5.590957512	6.33017851	5.910159554	7.570966407	5.515145751	5.968255075	5.264193185	5.558312256000001	6.091163685	6.071959591000001	5.769725576	6.197982845	5.160275841	6.230459957000001	5.825855501	5.898419796000001	5.646496367
BANP	9.118621595	9.302986201	9.191105757	9.354553732000001	9.798595813	9.483022381	10.00261411	9.397961735	9.045736417	9.320133855	9.701164436000001	9.591909977	9.649557077	9.921542387	9.114768807	9.760797143	9.887031952000001	9.357464936	9.032013885	9.097846816	8.904856107999999	9.13538687	9.318008631	9.536380273999999	9.295219823	9.338077446
BAP1	9.329822869	9.334665452000001	9.322423968999999	9.384071071000001	9.237411437999999	9.380658358	9.1077485	9.295326574	9.36825089	8.828875148	9.322430408999999	9.572756973999999	9.168166544	9.119029351	9.370260554	9.247461106	9.505815982	9.325690114	9.304157376000001	9.44675798	9.31573089	9.12995259	9.165224961	9.201763888	9.361906518	8.963995662
BARD1	7.819513936	8.567478587	7.23137314	8.013408971	8.500518235	7.888517707	8.340033233	8.468195088	8.428821176	8.383263962000001	7.641973916	8.899982002	8.231377269	8.474298715	7.833468863999999	8.643104275	8.889292491	6.88452429	7.857494851	8.671673952999999	7.8714106379999995	8.761015104	8.464014455	8.500266355	8.342235929	8.739552707
BARX1	7.821915495	7.667641323	7.620114928	7.584799864	7.864135258999999	7.589379882999999	7.71198233	7.732697524	7.76121699	7.49987042	7.8881917260000005	7.641890535	7.908347214	7.76234358	8.069923838	7.570515322	7.788656239	8.352884527	7.805802581	7.700107186	8.207990203	8.011843789	7.4174202629999995	7.28938978	7.958432843	7.8438403910000005
BARX2	7.746470062999999	7.616224409	7.481179732999999	7.1139301029999995	7.559778408	7.649287798	7.611134386	7.369787557	7.650570766	7.480121995	7.735811994	7.2334370439999995	7.6099573970000005	7.583229867000001	7.7236371020000005	7.65205488	7.237526289	7.970703188	7.861531379	7.360080975	8.26896694	7.68259841	7.363729887000001	7.511468379	8.111416862	7.588214214
BASP1	9.451018998	8.912114551	9.926780097	8.560787125	10.61468742	9.601162159	10.47462208	8.696790184	9.623400879	10.2923207	9.214425133999999	9.368728555	11.39045292	8.60934975	10.31071723	9.311382625	9.165650073	9.392456985	9.111352666	8.84070449	9.494845302	9.062728706	9.888368007999999	9.669326926	9.26602677	9.321690386
BATF	8.272720687	7.891125	8.195127686000001	8.385107282	8.444228237999999	8.238087185	8.323874855	8.466616358	8.086966942	8.308425409	8.151757	7.953218324	8.554545678	8.759666913	8.578807602000001	7.741917827999999	8.38188311	8.53507309	8.263078972	8.291031985	8.438310559	8.584675304	8.178547356000001	8.294421536	8.232268774	8.645745272000001
BATF3	7.413823667999999	7.3750144	7.338339828	7.284919761	7.648724248	7.521748599999999	7.399498693	7.438841331	7.45369649	7.3340491960000005	7.520772465	7.49770435	7.658765964	7.531403721	7.752593482999999	7.401142924	7.677654344	7.699667949	7.487816605	7.615825817999999	7.351055144	7.443095307999999	7.720604215	7.811505315	7.660093696000001	7.513453671000001
BAX	7.88129711	8.155661277	7.8090930830000005	8.015827209	6.802559392	7.3483603085	7.08009594	8.075085116499999	8.6044524735	8.701133827	7.8403962885	8.2120037205	7.1979226605	7.303632735	8.075630802500001	7.2650315255	8.299446713	8.232239653	7.8044923715	7.7664794645	8.512876333	9.355697535000001	8.877237479000001	9.1094251675	8.1429603445	8.096389963
BAZ1A	7.2343465170000005	6.9314284595	7.019423741000001	7.627612661000001	7.289179260499999	7.4118623894999995	7.873663279	7.655586592999999	6.992950563500001	7.1798582975	7.9104830975	7.6736190959999995	7.4199992515	8.250037147	7.03425477	7.225707176	7.0599074615	6.8743816204999995	6.938431866	6.5772743904999995	7.639064497	7.1400543305	7.951696388	7.9845338585	7.456200793000001	7.722388298
BAZ1B	9.346001173	9.203775306	9.458691904	9.634098213	9.173887737000001	9.152746653	8.764840663	9.146447515	9.201990057	9.156837793	8.862573357999999	8.983146051	8.859523492000001	8.987618491000001	9.349351459	9.322927528	9.492625046	9.021800723	9.052845599	9.63581858	9.270934696	9.489255222	7.823056618	7.722060777	9.108990609	9.183192376000001
BAZ2A	8.482745731000001	8.488286253999998	8.254940406	8.3962864345	8.027909314	8.31234916	8.028023197	8.193014211	8.4671482295	8.4960860425	8.127931302	7.902046662999999	8.2596357975	8.130282175	8.4064337795	8.270259766	8.449342548499999	8.596942912500001	8.4138422525	8.149420968000001	8.676156459	8.642548535500001	8.432985253	8.351501049500001	8.503385971	8.3901952755
[truncated: 12,416 more rows]
