# Supplementary material for: Effective prediction of potential ferroptosis critical genes in clinical colorectal cancer
Source: Front Oncol. 2022 Oct 17;12:1033044. doi: 10.3389/fonc.2022.1033044 (PMC9619366; doi:10.3389/fonc.2022.1033044)
Supplement: Supplementary Figure 2 — (A-D) grouping cluster analysis plot of dataset. (E-H) sample cluster analysis plot of dataset. [file DataSheet_1.zip › Figure 2&Supplement Figure 1 2&Table 1/Figure 2 C&G+Supplement Figure 2 C&G/GSE110223_normal adjacent_vs_primary colorectal adenocarcinoma.csv]

	logFC	AveExpr	t	P.Value	adj.P.Val	B
RCAN2	-0.195874011663073	6.28713694675744	-8.66285707949587	2.30250341011556e-09	2.64228091947279e-05	11.394943492806
IL6R	-0.308108160808663	6.08291907729087	-8.4689865946361	3.91043498516027e-09	2.64228091947279e-05	10.9625040472844
ABCA8	-0.523095337611744	5.98637353725109	-8.22927181780337	6.93016332570793e-09	3.12180757278723e-05	10.4411401645378
ASPA	-0.205327360619522	6.05811556268703	-8.01472829148796	1.12761681706361e-08	3.15874205094603e-05	9.96429679633736
P2RY14	-0.291240248681812	5.94011239108197	-8.01306553904627	1.16869248592054e-08	3.15874205094603e-05	9.94979167546401
ADH1B	-0.458577909557108	6.29577232840763	-7.88703512413254	1.58934323344463e-08	3.57973074279511e-05	9.61887812643684
CPM	-0.318014943003088	5.91432969502965	-7.50563437558615	4.08010830092861e-08	6.89944092877907e-05	8.74512973081075
AQP8	-0.618525612382519	6.62085329782334	-7.50522085159344	4.08432199424542e-08	6.89944092877907e-05	8.73953385893514
ANK2	-0.286254157657051	5.92290495329734	-7.43660206374015	4.84880548601661e-08	7.2807508153365e-05	8.57829455756698
PLK1	0.151535567634428	6.25554148552435	7.21074249871277	8.13762894684135e-08	9.71549253002899e-05	8.05118246141248
CWH43	-0.239407986809856	6.33280317276613	-7.19210432432997	8.91860543619488e-08	9.71549253002899e-05	7.96501352954166
CLCA4	-0.591085652908624	6.57918985214014	-7.08726311375118	1.17186616381816e-07	9.71549253002899e-05	7.72667207173581
MYOT	-0.181442576955316	5.78487015438805	-7.08563044383437	1.17674969462775e-07	9.71549253002899e-05	7.70496292348389
EDN3	-0.386113544943677	6.39203453477852	-7.04129157627636	1.31760231842544e-07	9.71549253002899e-05	7.60449405170356
MS4A12	-0.60606586257857	6.62348307646458	-7.03481865607731	1.33955560649853e-07	9.71549253002899e-05	7.5984566400547
OLFM1	-0.0985397849328676	6.04603597846993	-7.00229268144827	1.38727210943129e-07	9.71549253002899e-05	7.56121908762987
ARL14	-0.371624818055316	6.24478937848978	-7.01540575422248	1.40765483230514e-07	9.71549253002899e-05	7.54226686929532
LGALS2	-0.325987704015621	6.43154150294748	-7.01290867231684	1.4166666242868e-07	9.71549253002899e-05	7.53132904152564
GUCA2B	-0.477672972106453	6.36962620684829	-6.9900299683569	1.50201807135375e-07	9.71549253002899e-05	7.48416494819692
GUCA2A	-0.455166195080551	6.69589032691235	-6.98926121830922	1.50497517420232e-07	9.71549253002899e-05	7.48643092142126
LINC00341 /// SYNE3	-0.205553589629373	6.29714155678152	-6.95321495218314	1.61456977443331e-07	9.71549253002899e-05	7.40238678347241
FGL2	-0.230939570932086	6.27906920460407	-6.95625320598159	1.63151146244231e-07	9.71549253002899e-05	7.3957046730307
SLC26A2	-0.564768542770581	6.53102523474698	-6.93133766758585	1.7457210256016e-07	9.71549253002899e-05	7.34359715546002
ABCG2	-0.52269115602354	6.34706712758391	-6.93069800213234	1.74858788976206e-07	9.71549253002899e-05	7.34026279412486
AMPD1	-0.191484183645305	6.06295551879795	-6.91266118157052	1.81349825487173e-07	9.71549253002899e-05	7.30642318248785
NAP1L2	-0.12086223465918	5.7754968359421	-6.87621260386709	1.9201879756679e-07	9.71549253002899e-05	7.21980638428467
NFASC	-0.137728925079158	6.18061958172058	-6.85623841169828	2.02200437919472e-07	9.71549253002899e-05	7.19526326875784
TMEM100	-0.143213833328911	5.75960275228474	-6.86266261899242	2.03277024396576e-07	9.71549253002899e-05	7.16253606506918
KIF20A	0.168999123972245	6.28054579296157	6.8257836743005	2.18791847028826e-07	9.71549253002899e-05	7.11274097723243
ZG16	-0.545263579166983	6.59777107006491	-6.83689773494176	2.22538354791083e-07	9.71549253002899e-05	7.11060303387199
PEG3	-0.134682914521522	6.08462022293826	-6.81866549747007	2.22865375485348e-07	9.71549253002899e-05	7.10573730474522
CA4	-0.448206650634929	6.50242752185706	-6.79546185296833	2.4762826638989e-07	0.00010457651224978	7.0063308977845
PYY	-0.371483084074095	6.02904435143756	-6.76302840464622	2.69260947758641e-07	0.000108781019476558	6.92690908784742
PCDH9	-0.100092046220213	6.00284813231677	-6.73759963174739	2.7507582284348e-07	0.000108781019476558	6.90110341502004
PGM1	-0.165839046050664	6.64546559111409	-6.73031388667523	2.81732698067155e-07	0.000108781019476558	6.88112565002404
MIR22 /// MIR22HG	-0.259497368502865	6.43646455091592	-6.68761004041645	3.27300314761068e-07	0.000122864901491141	6.73390125365684
GPD1L	-0.149075001973459	6.65371356928051	-6.62051514538165	3.73267901400356e-07	0.000136333578906065	6.61122082909647
SLC4A4	-0.536773834353094	6.49387888396724	-6.62612047944617	3.83937315798735e-07	0.000136540233834319	6.58740345428531
S100A2	0.308248695416267	6.1877825347549	6.58614141828743	4.26010297091526e-07	0.000147618029612689	6.4874945508858
PDE9A	-0.289146259796034	6.53709685656932	-6.57184489199185	4.42167611131576e-07	0.000149386327420803	6.45098112046213
GREM2	-0.274190272493267	5.93675007667108	-6.5567970322642	4.59847014951639e-07	0.000150642770361789	6.401522429609
NXPE4	-0.343494378401652	6.5204997469152	-6.5466758327487	4.72140338470922e-07	0.000150642770361789	6.38879014428011
HIGD1A	-0.144137112245386	6.75176304354596	-6.51927357882924	4.88088416623987e-07	0.000150642770361789	6.34528751035896
SLC25A20	-0.152272093851957	6.5278244829422	-6.50386125650529	5.06665318364178e-07	0.000150642770361789	6.31701303338317
HSD17B2	-0.427484534148372	6.48292502118739	-6.51547103406937	5.12183366340444e-07	0.000150642770361789	6.31178194932023
SECTM1	-0.258284426692625	6.57659957855797	-6.50584125706219	5.25223990258391e-07	0.000150642770361789	6.28764002064267
NDUFA6	-0.0958888340398759	6.41042164902521	-6.48321167789154	5.34901708423259e-07	0.000150642770361789	6.26097049299357
ACAT1	-0.147955483955496	6.68179042349154	-6.48309631748242	5.35063858026187e-07	0.000150642770361789	6.26443562012932
CHRDL1	-0.333887661145283	6.17896458076417	-6.45236592202841	6.0402360016356e-07	0.00016658724352266	6.15422432322688
CEMIP	0.391606331750352	6.22520978379255	6.40547137232729	6.82958924155474e-07	0.000184590138020741	6.03689792917841
AL928768.3 /// IG ALPHA 1-[ALPHA]2M /// IGH	-0.408940090047832	6.16272436256428	-6.37341581789458	7.42866261989924e-07	0.00018700140223213	5.95622456530755
UCHL1	-0.148919283826709	6.33904353130515	-6.35481359464588	7.50126266065647e-07	0.00018700140223213	5.94183172325252
TGDS	0.122599393183575	6.27906857989248	6.35454328421614	7.506617419918e-07	0.00018700140223213	5.94227075768375
CDH3	0.300294706329414	6.47076824915824	6.36540441648141	7.58653742678046e-07	0.00018700140223213	5.93616024912813
CCL19	-0.281986730096184	6.17818343164416	-6.36419406323224	7.6106830862566e-07	0.00018700140223213	5.93343245800327
KIT	-0.183499012666617	6.52875391675296	-6.31073549924918	8.60591878418729e-07	0.000207679261516977	5.81474354641764
BMP2	-0.292705534299281	6.22462815587023	-6.30192070224232	8.96415823614109e-07	0.00020915650482167	5.77739365636763
TEAD4	0.100717972766943	6.48358970446594	6.28687871137379	8.97667402668112e-07	0.00020915650482167	5.77219590967859
PPAP2A	-0.212576851795665	6.65070312960429	-6.26303388453222	9.9307064613366e-07	0.000227463673082208	5.67547898997915
GSTP1	0.099029531576872	6.68949424719836	6.23316215253991	1.03492052108291e-06	0.000233098598698573	5.62965813845973
GTF2IRD1	0.214960843229393	6.57549700532643	6.21674390262756	1.12200873024074e-06	0.000248570917712679	5.56288680416004
CLDN8	-0.508699849354679	6.1547350675424	-6.20190533331128	1.16683342979228e-06	0.000254332047906659	5.5225519634296
PLP1	-0.173569931379318	5.91471539680766	-6.16952107221198	1.27106481871977e-06	0.00027251263912722	5.41223196241731
ANGPT2	0.107433429846486	5.68707044914896	6.14946092443147	1.29597436527048e-06	0.00027251263912722	5.31989579662648
SCUBE2	-0.129472630236712	6.21146555756886	-6.14417688497259	1.31073860761206e-06	0.00027251263912722	5.41169997661628
TRAP1	0.128887240278842	6.56155561322483	6.1253454988503	1.37806290825011e-06	0.000279732857227176	5.36403209129999
SMPDL3A	-0.352437031416295	6.51565738724662	-6.13655606020648	1.38686557897149e-06	0.000279732857227176	5.36082427282142
IFITM1 /// IFITM2	0.176588822219233	6.84083470944957	6.11902369286502	1.45274862596308e-06	0.00028871242545978	5.26380373300287
PHLDA1	0.313108270284476	6.1615307917589	6.10589611253773	1.50414658487152e-06	0.00029459473837614	5.28143425507651
PYCR1	0.0854076481785468	6.53127202913996	6.07878576798851	1.5599413956993e-06	0.000299276852014277	5.24658273075617
SPIB	-0.169838180627531	6.43225887730621	-6.07774143924202	1.5752079744355e-06	0.000299276852014277	5.23848109990303
KDM1A	0.0861063281670477	6.49753646171079	6.06492696523668	1.61863553539104e-06	0.000299276852014277	5.21190384864405
PADI2	-0.321178293256653	6.61766898822318	-6.07557705003628	1.63000295813287e-06	0.000299276852014277	5.20151992598871
PACSIN2	-0.114000672517187	6.72105831675283	-6.0602871520549	1.63878104551254e-06	0.000299276852014277	5.18105537077828
SLC30A10	-0.262113755219739	6.00203151269492	-6.0626499916443	1.6868564489867e-06	0.000301561132745686	5.15360144021258
CDHR5	-0.266757936592052	6.56707638158618	-6.06063027131976	1.69591875748647e-06	0.000301561132745686	5.16817761749174
CLEC3B /// EXOSC7	-0.299156150155993	6.16264488715345	-6.04946889127011	1.7468946883918e-06	0.00030322667156364	5.13829197480413
KAT2B	-0.233176896041326	5.88641038429134	-6.04420646758044	1.77146417795196e-06	0.00030322667156364	5.08327440600022
ABCA5	-0.16896158403853	6.4566020563417	-6.03377091924574	1.77259930838594e-06	0.00030322667156364	5.12634650674221
METTL7A	-0.324800766955547	6.6539742473781	-6.02861098439269	1.84635029281378e-06	0.000308201516692003	5.07735135260631
TNFRSF17	-0.323415519470838	5.9787410112229	-6.02841868569973	1.84729338848988e-06	0.000308201516692003	5.06168537719035
EPHX2	-0.183866381843431	6.42594640285407	-6.01789309462491	1.87471040564218e-06	0.00030896141977864	5.07437028704742
RBM47	-0.108723034597292	6.80478199304783	-5.99986133360889	1.92552778092182e-06	0.000313513041341897	4.99893464027332
PAFAH1B3	0.150341991089769	6.4337216227022	5.9783438285354	2.03947061579697e-06	0.000322319184387836	4.99254943039386
DHRS9	-0.315498624106542	6.54056361534031	-5.99061727384737	2.04247744243798e-06	0.000322319184387836	4.99103628575105
CPT1A	-0.129715445895712	6.76469415565049	-5.97715903774005	2.05116544748808e-06	0.000322319184387836	4.95263965925657
RCAN1	-0.153948133238976	6.47636138451059	-5.9674882320936	2.10101792716208e-06	0.000323181481881079	4.96401207493486
CEP72	0.164299082034731	6.12432951449418	5.97448017889044	2.10448204865583e-06	0.000323181481881079	4.95458763668294
IPO4	0.121962973728167	6.34762557882398	5.95743073194119	2.15674512642867e-06	0.000326513271357528	4.93961326540368
GCG	-0.427215889209862	5.9647399105378	-5.96706627901446	2.17450010523734e-06	0.000326513271357528	4.9021613884013
SULT1A2	-0.170121515620584	6.68004262625598	-5.9540228296252	2.23536901484962e-06	0.000330553665633086	4.89164875403989
STMN2	-0.244160670140458	6.20948041401303	-5.9537910824491	2.25268834356202e-06	0.000330553665633086	4.89745566849109
RNASEH2A	0.164419185701709	6.27336932759302	5.93808619277785	2.28836938904704e-06	0.000330553665633086	4.8827858428061
HAUS6	0.0605688994943833	5.55017900455969	5.92730194877646	2.33779159590012e-06	0.000330553665633086	4.670664400252
NAAA	-0.297020935744687	6.4185973078717	-5.93829785917523	2.34754352518735e-06	0.000330553665633086	4.86029452629141
ARHGAP15 /// LOC101928361	-0.170738974068411	6.27853536057684	-5.93090932168591	2.348168706584e-06	0.000330553665633086	4.85890617492056
CDCA4	0.103815166021017	6.45633960014749	5.90924767843768	2.4535646939739e-06	0.000341696449819225	4.81690378701669
HPGD	-0.424666041371948	6.26960221533172	-5.91172128321873	2.51975894677585e-06	0.000341696449819225	4.78781197076214
SCNN1B	-0.318068422922713	6.35911582546651	-5.91112417278962	2.52377153469215e-06	0.000341696449819225	4.79022006561146
FNBP1	-0.209420167349895	6.45770659653517	-5.91042729856938	2.52846270400492e-06	0.000341696449819225	4.79074886938808
SRPX	-0.294538599963363	6.24391080447014	-5.89866542434065	2.60898358020471e-06	0.000343712782539127	4.75775934720498
SEMA6A	-0.287128642517618	6.08191181514362	-5.89840823133602	2.61077296417476e-06	0.000343712782539127	4.74542187091317
KLK10	0.276393450011413	6.42772986971318	5.89712999636133	2.61968451987051e-06	0.000343712782539127	4.75621496635571
KIAA0232	-0.120159737444819	6.51174416584292	-5.86755349962649	2.74356560871619e-06	0.000356505246501832	4.70926852979814
UBE2S	0.228123043912033	6.43542659799522	5.85642559662864	2.9201320593601e-06	0.000375408596704432	4.65364064713532
SLC35D1	-0.132477622140266	6.57210741337999	-5.84118613499177	2.9445990269846e-06	0.000375408596704432	4.63836118791431
GHR	-0.332465192274394	5.8841077581292	-5.84569400355451	3.00499106314745e-06	0.00037952756287266	4.56859561171607
LPXN	-0.12475860856896	6.50956526827783	-5.82286075586869	3.09302065637568e-06	0.000382820784821983	4.59514767912313
PBLD	-0.289463267129328	6.46931183902687	-5.83430922387496	3.09774058869416e-06	0.000382820784821983	4.59602948192212
TRIB3	0.149333917468539	6.42469598673313	5.81666602187362	3.14488341570218e-06	0.000382820784821983	4.58114089760166
ITM2C	-0.18001728365676	6.83680286541565	-5.8239429522007	3.18470605017437e-06	0.000382820784821983	4.50086004338974
ITM2A	-0.307386807879458	5.92329308716297	-5.81988284572652	3.21943573518605e-06	0.000382820784821983	4.51133812393934
RUNDC3B	-0.209158844009684	5.81278481812859	-5.81872310211879	3.2294261050807e-06	0.000382820784821983	4.47913249496868
CGRRF1	-0.13140841928512	6.24782550537393	-5.80443299917026	3.24989257903922e-06	0.000382820784821983	4.5471318078522
CAB39	-0.112275444946049	6.70874402961785	-5.80337151266347	3.25916970622735e-06	0.000382820784821983	4.52071447447432
PRMT3	0.162530993076536	6.05707828744917	5.80971003206579	3.28601532036037e-06	0.000382820784821983	4.51765628643202
SRI	-0.306101737272991	6.29453419173204	-5.80209962999307	3.37611511473612e-06	0.000389955723594393	4.51227905409973
HILPDA	0.22062486908773	6.5289801158306	5.79674181137845	3.42481330871827e-06	0.00039222819537304	4.4996095164845
BYSL	0.11687198056565	6.42113223237479	5.77644613358955	3.50364467740311e-06	0.000396441806211045	4.47886751576193
ADAMDEC1	-0.35911530434169	6.53257206114593	-5.78476053824768	3.53629567366799e-06	0.000396441806211045	4.46549958317248
ADH1A	-0.0837976795858115	6.0720037736348	-5.7715959286017	3.54961214677641e-06	0.000396441806211045	4.44206674724585
SERPINB5	0.348921047748173	6.3140242677345	5.76569495330251	3.7213009520822e-06	0.000412210336610155	4.41782120010536
TUBAL3	-0.267615481792254	6.4540248422223	-5.7602264109891	3.77614734595879e-06	0.000413973894691483	4.40796805741625
KIAA0125	-0.192802793799218	6.13521883543239	-5.75101850776415	3.87034762830934e-06	0.000413973894691483	4.3727705822558
CBX7	-0.144011424433991	6.50886939220263	-5.73780503940324	3.88721112320366e-06	0.000413973894691483	4.37740023919259
TGFBI	0.253230394010899	6.76569173616102	5.74685008412832	3.91376868732716e-06	0.000413973894691483	4.32969558627917
VAMP8	-0.117583518187009	6.67255354605307	-5.73498155736081	3.91684635807254e-06	0.000413973894691483	4.35185104388653
CTNND1 /// TMX2-CTNND1	-0.106114869941662	6.65810162283349	-5.73458568848048	3.92101957381307e-06	0.000413973894691483	4.35386250483644
POLD2	0.137915948409786	6.50705424648091	5.7146352292217	4.13725006986408e-06	0.000430657759483197	4.3181235031042
RP4-781L3.1	0.101732610096941	6.65183323635112	5.71006233798604	4.18848424737218e-06	0.000430657759483197	4.29167278310164
FAM189A1	-0.100254469506718	6.21985900175561	-5.7088451568212	4.20222893503402e-06	0.000430657759483197	4.29991005927144
NR3C1	-0.171488419259803	6.43069543277907	-5.71458186705223	4.2065135601437e-06	0.000430657759483197	4.30591518136988
MELK	0.163237161654248	6.45832384708738	5.70861312456835	4.24748511764374e-06	0.000430921012722251	4.29564116658167
ACP1	0.158601026554201	6.32592114678903	5.70476523223297	4.27285893923203e-06	0.000430921012722251	4.28987479869385
ARHGEF6	-0.105133639880603	6.37191087452519	-5.69954605752721	4.30874910466283e-06	0.000431321743706766	4.28288661808972
IFITM1	0.171198779447234	6.79894078964069	5.7034849332189	4.39572235400921e-06	0.000436792587441769	4.20449597680008
ANPEP	-0.412692521208803	6.391492236722	-5.69893853708054	4.4495995511925e-06	0.000438918892954857	4.24464125888134
NCAPD2	0.134327047414802	6.29170968519075	5.68352709816262	4.49867157234892e-06	0.000440543823396546	4.23962950678763
CHP2	-0.370924912168776	6.63932539917013	-5.68977668481511	4.56020512057896e-06	0.000443356920859741	4.20904615446328
SLCO2A1	-0.217476823432448	6.46728006462846	-5.67896485751365	4.69430377292371e-06	0.00045115405600422	4.20149947448086
CEACAM1	-0.229844954234005	6.65496115629199	-5.67563067038597	4.73645476855679e-06	0.00045115405600422	4.1730309921272
ADD1	-0.0863924343859412	6.4197302576905	-5.66408528503514	4.74055616047057e-06	0.00045115405600422	4.19203185291943
PLCL2	-0.291873713989921	6.30222597615108	-5.66245116919209	4.90684177277164e-06	0.000463713704316335	4.15596267632171
SLC7A5	0.224486202543583	6.57148030325278	5.65315401942792	5.0307435037318e-06	0.0004682868818254	4.12883645737276
GRAMD3	-0.210929787868127	6.3766598978373	-5.65300069843244	5.03281302083895e-06	0.0004682868818254	4.13603026183849
GPI	0.10818791024183	6.76165927272476	5.63908521417376	5.07097329460477e-06	0.0004682868818254	4.07678646149671
LRRC19	-0.376430404527197	6.26986172206291	-5.64850774632318	5.0938413222091e-06	0.0004682868818254	4.11620353479557
BCHE	-0.249775114105639	5.83206737869098	-5.64230710845861	5.17929297873896e-06	0.000472925441315394	4.02478848586409
ADH1C	-0.491111713100589	6.27438792046204	-5.63924118618309	5.22207739470327e-06	0.000473631905449799	4.08617612304353
SLC36A1	-0.18028177308069	6.63707824271745	-5.63364232372351	5.30113035802338e-06	0.00047375732567613	4.06961331673272
GPM6B	-0.223881746376113	6.06641723710371	-5.63269922254291	5.31456470280593e-06	0.00047375732567613	4.05777132681712
S100A11P1 /// S100A11P1	0.194162148899087	6.34037461463934	5.6297417831655	5.35691603152473e-06	0.00047375732567613	4.07667381492492
CA12	-0.259932595614494	6.75848224900352	-5.62868617147058	5.3721149427686e-06	0.00047375732567613	4.02515916251792
SUV420H1	-0.10433046416562	6.49226888311454	-5.61457344776761	5.41747787419831e-06	0.00047375732567613	4.06227780646476
MYO15B	-0.1814647228529	6.58158164313984	-5.62443257798252	5.4338009086725e-06	0.00047375732567613	4.05447607191741
GRINA	0.134300723904338	6.48451870107948	5.60945593477672	5.49277947496908e-06	0.000475829627081616	4.04934857184023
PCK1	-0.341766719083283	6.60015944562653	-5.61417563301262	5.58550152928191e-06	0.000480780048832585	4.02153605495462
PUS1	0.146566388669567	6.2697506666966	5.59554192128265	5.71538250091674e-06	0.00048884607036322	4.01048474164918
ECHDC2	-0.130395733893205	6.60822033498935	-5.59066534122208	5.77843530172955e-06	0.000491130658286623	3.98945210561786
PEX11A	-0.140677400572725	6.43877773763495	-5.57522370488026	6.02435412398654e-06	0.000508832010197213	3.96310726142142
ECI2	-0.16827327655082	6.46278121633978	-5.5724929212907	6.17851133653621e-06	0.000517543608174829	3.93974051789203
HSD17B11	-0.128556586739578	6.72657275197782	-5.56383913037174	6.23248770541319e-06	0.000517543608174829	3.89018297164482
KIAA0895	0.0846647026619832	5.58087255890711	5.55906021182009	6.29307425947543e-06	0.000517543608174829	3.71205077490774
BEST2	-0.215552646105677	6.40520718604007	-5.56958097995483	6.2962964412506e-06	0.000517543608174829	3.92276604767744
A1CF	-0.190173614295444	6.59680411667707	-5.56623353893128	6.35319477903006e-06	0.000517543608174829	3.90261865838649
ADCY9	-0.187245760303659	6.36827988095853	-5.56242946404765	6.39426165072759e-06	0.000517543608174829	3.90855254856061
BCAS1	-0.138980924048574	6.49546668600298	-5.55307737715903	6.39557366917244e-06	0.000517543608174829	3.90384338817542
LOC100652777 /// PLA2G10	-0.221025971599523	6.49835282791163	-5.55548554538984	6.53941081448301e-06	0.000524069117807945	3.88446273152368
GZMA	-0.219668489488007	6.20351907689002	-5.55466947317369	6.5537724514979e-06	0.000524069117807945	3.87646921232434
POLR1C	0.0952224353842974	6.48750483955597	5.54134264352428	6.60152583351199e-06	0.0005247824712593	3.87440316578593
DCLK1	-0.0921562272742353	5.75336777037379	-5.53764581945478	6.66778115724131e-06	0.000525302551918591	3.74226085404905
CCND1	0.147664003986863	6.31784906622587	5.53743614715921	6.68581019165293e-06	0.000525302551918591	3.86370036990989
SGK1	-0.272765379530146	6.61828152223303	-5.54308052561602	6.76118411880494e-06	0.000528154001049306	3.8372599961948
PLCG2	-0.156467854816343	6.33719518024915	-5.53196691224889	6.81154831597525e-06	0.000529030252540744	3.8468389192454
SLC22A5	-0.212936081483728	6.47475822936877	-5.53766005032744	6.86045398656017e-06	0.000529783858139281	3.84000334369684
RERGL	-0.126475400959986	5.84711702282229	-5.52591329073902	6.98768890569174e-06	0.000533224099675758	3.73653131667293
PLAC8	-0.306636236705921	6.80012877757658	-5.53009279782479	7.00150036213341e-06	0.000533224099675758	3.75385435985781
DEFB1	-0.225154478000253	6.28653303591087	-5.5289329775202	7.02337499942911e-06	0.000533224099675758	3.81584213992799
COLEC12	-0.135893833479284	6.03607181420192	-5.51871914219753	7.08924041846789e-06	0.000534998863238735	3.77093786453708
MT1M	-0.571328293797727	6.29960401805939	-5.52277700146971	7.14063659606692e-06	0.000534998863238735	3.78025256032252
TKT	0.175446923845054	6.57509179957102	5.52010373249002	7.16551681561426e-06	0.000534998863238735	3.79037872995546
CA2	-0.445232298582139	6.71002611741909	-5.51810243530128	7.23099528164232e-06	0.000536921265033595	3.74774781172315
LGALS4	-0.0965675132400478	7.02234246311222	-5.51060285922754	7.33478141253502e-06	0.000539483972645249	3.55348067061704
LPAR1	-0.197748952561848	6.24582042428956	-5.51054357759546	7.37955020910133e-06	0.000539483972645249	3.76698562949957
SF3B3	0.13206297909519	6.55129850947337	5.49643750730705	7.45325677275761e-06	0.000539483972645249	3.75326102520635
NLGN4X	-0.12018167831316	5.74168578073028	-5.50267176862789	7.46907646004111e-06	0.000539483972645249	3.62910889953939
ECT2	0.333981163314693	6.08039623561789	5.50479378268046	7.49460659215298e-06	0.000539483972645249	3.73177235357505
PRKCB	-0.253052674352222	5.90545388439283	-5.50195853895855	7.55200462809966e-06	0.000539483972645249	3.67923743573382
DAAM2	-0.114251309315701	6.26084579856312	-5.48887066745858	7.60730746554092e-06	0.000539483972645249	3.73760994807686
UBE2C	0.200354575552881	6.62078515414681	5.49856917546202	7.62120175263388e-06	0.000539483972645249	3.72379723883474
TEX10	0.117757406154745	6.39093816187098	5.48631806330297	7.65999479262141e-06	0.000539483972645249	3.73623301414661
C4ORF19	-0.213585544531572	6.46072302646437	-5.49645380309136	7.66471235369897e-06	0.000539483972645249	3.73486411140407
TST	-0.178347647680017	6.76372981847273	-5.49360100566971	7.72378729379731e-06	0.000540825189058947	3.67233198607284
RFWD3	0.171990122807703	6.06930531812714	5.48100606747488	7.99012912414774e-06	0.000556590747338828	3.66467882786658
BTBD3	-0.219115786704874	6.4440382952448	-5.47473225019829	8.12623105476549e-06	0.000563168648585133	3.67941148549177
MARCH8	-0.169584664037618	6.39259860144839	-5.46733129363594	8.20265233824078e-06	0.000563715969287735	3.67160245363009
TRANK1	-0.183100686807584	6.52612696052762	-5.46871269555732	8.25901083661533e-06	0.000563715969287735	3.66055562318302
GPALPP1	0.128321419556572	5.68710280521566	5.46632449253572	8.31229321169097e-06	0.000563715969287735	3.500045070462
APOBR	-0.20486902294865	6.37522476155643	-5.46556772397429	8.32924930918549e-06	0.000563715969287735	3.65677685170431
CBFB	0.149321252633914	6.65566310094451	5.45951053786788	8.35852230592912e-06	0.000563715969287735	3.6278562917613
FUCA1	-0.159131700321036	6.75116195413697	-5.46311655157918	8.38440948844419e-06	0.000563715969287735	3.59773628929588
LMO2	-0.142926801887034	6.28092964633629	-5.45054215635772	8.45539510771132e-06	0.000565674304384212	3.63828348028026
BORA	0.146765086039417	6.28992284334999	5.44730307515414	8.54871329539533e-06	0.000566282863506616	3.62858425799537
ACADS	-0.153402305903693	6.5835653696853	-5.45070049309245	8.5593476828054e-06	0.000566282863506616	3.6183834752156
MAL	-0.110066293563454	6.10995984151198	-5.44281920199359	8.61646731030622e-06	0.000566282863506616	3.59552303274039
IL10RA	-0.155376481107321	6.32913061867064	-5.44476829715078	8.6321052155071e-06	0.000566282863506616	3.62146424278655
NEBL	0.277890520507722	6.3828977643192	5.4494339742793	8.69914150088803e-06	0.000567923663009666	3.61171973498872
PLCE1	-0.223094785019991	6.38527243418939	-5.44199477620036	8.87522376832182e-06	0.000574186636332447	3.59559727314668
VIPR1	-0.225419166585776	6.59559599375096	-5.44179293824678	8.88005083568753e-06	0.000574186636332447	3.58146744410117
NR3C2	-0.354006800893441	6.33361277037838	-5.43790159690684	8.97363268823867e-06	0.000577474629280273	3.57637999030875
ARHGAP44	-0.182485783291645	6.21238987728322	-5.42879141791042	9.19662139168176e-06	0.000589019627901362	3.55378774359417
DPEP2	-0.100786723319357	6.09178244281368	-5.41621620225804	9.25975856662143e-06	0.000589930293010627	3.52267224447351
SEPP1	-0.191384619601441	6.77287487785202	-5.4239327602551	9.31781753678198e-06	0.000589930293010627	3.48704755385002
AAK1	-0.121683548500782	6.48442321275332	-5.41295788531643	9.34179981532294e-06	0.000589930293010627	3.54389508903109
SEMA6D	-0.127580843279091	6.25310354737636	-5.41095759354687	9.392526994925e-06	0.000590374929346123	3.53570436823692
TCF21	-0.1639091505082	6.09057911647347	-5.41809721502491	9.46550786488977e-06	0.000590891939108076	3.50558219239109
C1ORF115	-0.257983703704818	6.56277175652137	-5.41720868400767	9.4882011829549e-06	0.000590891939108076	3.52253975704394
DNASE1L3	-0.216652456090367	6.15294777375794	-5.41383123529408	9.57496277186057e-06	0.000593559848160201	3.50709328789828
TPX2	0.299587570650105	6.44953133642116	5.40860715838897	9.7107363610172e-06	0.000595056682022446	3.50629118620309
ZFP69B	0.0688945679496336	5.64696748020047	5.39719658337327	9.74909489293791e-06	0.000595056682022446	3.31849139184366
DPY19L1	0.141291857053706	6.41414033013404	5.3969632210848	9.75525761126006e-06	0.000595056682022446	3.50551197384736
C14ORF132	-0.130817006362017	6.25589984795793	-5.39620759860647	9.77523926365126e-06	0.000595056682022446	3.49787664621962
MNAT1	0.0732476377957843	6.17434250206514	5.39283069890783	9.865042059022e-06	0.000597830396348086	3.47722599196604
CDH19	-0.223793843871447	5.81718849730766	-5.39210767637396	1.01524094141182e-05	0.000612498485814257	3.36431016885113
JAG2	0.12094316094342	6.52627188726645	5.3798700941035	1.02174771868365e-05	0.000613684385346261	3.45500683912573
EPS8	-0.0742296001132663	6.70051827132305	-5.37337851096485	1.03987326617018e-05	0.000621807403496627	3.40569156997296
KIF14	0.150048744177255	6.19658132757813	5.37392099622496	1.05178169006946e-05	0.000624378522157852	3.4217816157713
PAPSS2	-0.26921359410595	6.51944862407843	-5.37841922365278	1.05341351969802e-05	0.000624378522157852	3.42699359046196
PXMP2	-0.122199108639757	6.57961655710987	-5.36355718430602	1.06791244856681e-05	0.000630208245848552	3.40600485099034
AHCYL2	-0.246106195513416	6.57624649429231	-5.36716618235129	1.08587349686226e-05	0.00063802149724333	3.39178639919242
ZBTB16	-0.159623219141487	6.03091585043662	-5.36537047147583	1.09114559707964e-05	0.000638343792161654	3.35641475560814
CHGA	-0.240351230002955	6.25818532004698	-5.36346677602002	1.09676284607734e-05	0.00063886435784005	3.38858628919033
MCM10	0.18678404662946	6.07647063672984	5.3615057708769	1.10257960741316e-05	0.000639496172299634	3.35644754976908
VIP	-0.165183813847816	5.88802506297798	-5.35441000643219	1.12388759088737e-05	0.000646950809820801	3.28930046522468
CLPB	0.11139163817203	6.04182435160833	5.34433574225808	1.12500695802788e-05	0.000646950809820801	3.32535419630624
RFC3	0.28312332278893	6.37666560148646	5.35107468054216	1.13404587273674e-05	0.000649385420515438	3.35842457456119
FOXF2	-0.204422604887318	6.34835212343412	-5.34683220106666	1.14710055072502e-05	0.00065182100513325	3.35169773956352
EMG1	0.116650457161671	6.53502372631826	5.33688786840197	1.14794582819086e-05	0.00065182100513325	3.34298320591537
SMPD1	-0.154639482407985	6.49082538340464	-5.33963713281695	1.15346542321087e-05	0.000652214716705927	3.34371437714826
RPP40	0.192788441186043	6.30726962695296	5.33967145138947	1.16947880747355e-05	0.000658514025174898	3.33218704860908
CCT7	0.0863407503281722	6.68217691949779	5.31638910237506	1.21353710745286e-05	0.000680487156436428	3.2625223510596
SQRDL	-0.146741796770023	6.83138661236861	-5.32242324898541	1.22520028894399e-05	0.000684188293586324	3.19100933822533
RUVBL2	0.105550154494121	6.62862981702656	5.30860140526558	1.23943177551418e-05	0.000689287284539038	3.2551841675532
LMNB2	0.139652538296331	6.5730801594102	5.30201851194266	1.26813198413776e-05	0.000702358017772034	3.24318707727893
STAB1	-0.135562757736304	6.47105562546266	-5.28445592486255	1.32329973898306e-05	0.000729921333576205	3.2131688097437
FAM47E /// FAM47E-STBD1 /// STBD1	-0.20091688121946	6.46830732033544	-5.29078956203723	1.33442432355699e-05	0.000733065459697121	3.20691607832231
VSNL1	0.218890814416075	6.4939105570673	5.28894035433173	1.34110386555788e-05	0.000733752131139646	3.20018609552365
LRMP	-0.173777265048815	6.41160235713709	-5.2806963545884	1.3639828072289e-05	0.000737986804343463	3.18813437367179
MT1E	-0.276688950049584	6.8415316116342	-5.28197780130776	1.36655615384713e-05	0.000737986804343463	3.08472146064651
JAM2	-0.123039289470775	6.22369651790229	-5.27256906699555	1.36665900646354e-05	0.000737986804343463	3.17417599952986
UGP2	-0.158352070449337	6.800640664775	-5.28086000446969	1.3706873456431e-05	0.000737986804343463	3.09947895761337
HPGDS	-0.146044750469884	6.09224096852435	-5.27423469931704	1.38564842371681e-05	0.000741039434245101	3.13819325603541
BLOC1S1-RDH5 /// RDH5	-0.117975056894544	6.39335434520549	-5.2670364206903	1.38732408512661e-05	0.000741039434245101	3.17200966879764
ZNF415	-0.107069408141756	5.96314286312671	-5.26224936104389	1.40545736624641e-05	0.000744971034831494	3.09223429955589
SULT1A1	-0.152475705748667	6.67940023502334	-5.26887521554706	1.40827106103962e-05	0.000744971034831494	3.12089171083535
CES3	-0.213480659505967	6.59504307175222	-5.27006840657361	1.4112223243811e-05	0.000744971034831494	3.13830512169561
RETSAT	-0.169466151848366	6.64945039599304	-5.26769972727209	1.42027942237919e-05	0.000746834868250288	3.1210066542557
FCGBP	-0.362240016290621	6.78312560145211	-5.26290078841198	1.43880847311408e-05	0.000750443719711368	3.06161012293106
SLC17A4	-0.327850928068591	6.38387072153359	-5.26169378920296	1.44350687864418e-05	0.000750443719711368	3.12519245269533
PPAT	0.185280444607459	6.28837652916806	5.26119129959331	1.44546742717252e-05	0.000750443719711368	3.12946998708415
FASN	0.20838492295964	6.57808308665969	5.25882016057503	1.45475497929536e-05	0.000750443719711368	3.11261250420327
IP6K2	-0.112011646044368	6.52813322888193	-5.24950337652709	1.45490790709175e-05	0.000750443719711368	3.11781175464802
SETBP1	-0.164690078906541	6.22907913432118	-5.25316494040095	1.46937388485045e-05	0.00075502352394939	3.10779989608531
TEX30	0.134944372764867	6.25652418099632	5.24348144636196	1.48110470961949e-05	0.000758168524462037	3.101945980804
C7	-0.229105306483831	6.14117737099926	-5.24909772213599	1.49346793605526e-05	0.000761612290107577	3.07913756343319
C9ORF16	0.10648482253501	6.50521262698265	5.23564676264587	1.51065150763946e-05	0.000767114077024269	3.0845542878907
GIMAP6	-0.187732795149141	5.78232256688378	-5.24284777758159	1.5188987488717e-05	0.000767114077024269	2.95700945829693
BTNL8	-0.23786382506557	6.47479954996007	-5.24226651673536	1.52128587126316e-05	0.000767114077024269	3.08058503342556
TMEM9B	-0.0978677831871014	6.64967979137714	-5.22706187994355	1.54625816058731e-05	0.000774202801652938	3.03850005253114
OSBPL1A	-0.155406409020072	6.27904543927839	-5.23183775518551	1.54680151284811e-05	0.000774202801652938	3.06390101463076
CDC25C	0.115020628455385	6.17734801731072	5.22414600691967	1.55854272060973e-05	0.000777200971450918	3.04040418303078
KLF4	-0.322421214595419	6.43230336644392	-5.22952228522116	1.57458127618655e-05	0.000782312182587683	3.04379283956165
HDAC9	-0.0962071167373816	6.14176718968468	-5.21109729505128	1.61472814862392e-05	0.000799064228526038	2.9988262772715
TBC1D31	0.147957836776749	5.94988864913237	5.21897046451135	1.6201243052844e-05	0.000799064228526038	2.9537870645174
PDGFD	-0.177999152630158	6.12488058888455	-5.20938922250191	1.66262297592453e-05	0.000814412990197526	2.9718390290359
CLIC5	-0.234700237843088	6.57380907336564	-5.20923920645161	1.66329721247978e-05	0.000814412990197526	2.98469996028321
HSPBP1	0.069606899705427	6.52152488400281	5.19531728950094	1.68539669844661e-05	0.000822254548115794	2.97842385852894
SMG9	0.084004653353974	6.33641455251326	5.19009662615357	1.70945343561402e-05	0.000830991141326901	2.97374842209671
PHLPP2	-0.213308916116936	6.58758324026423	-5.19558043456388	1.72584998679053e-05	0.000835954721200258	2.94724172169178
LOC101928620 /// POU2AF1	-0.374367617199423	6.32930681350536	-5.19090985056302	1.74777717293592e-05	0.000838012352877125	2.93745306904059
SOX10	-0.100374576591695	6.36675813251929	-5.18155961083186	1.7495364731232e-05	0.000838012352877125	2.95223996768167
CA7	-0.182493802949215	6.40488415543648	-5.18946910209245	1.75459738235989e-05	0.000838012352877125	2.94895094327501
CDHR2	-0.205128002583767	6.53643166636038	-5.18866625220837	1.75840949302515e-05	0.000838012352877125	2.93807917521495
COL10A1	0.193824652322862	6.30760621917897	5.18809996259341	1.76110336108557e-05	0.000838012352877125	2.94226382811314
ABHD6	-0.118145643165999	6.46753499806987	-5.17753168886765	1.76877446820292e-05	0.000838709409238397	2.93764397385046
SIGLEC1	-0.103012880046419	6.24608594255101	-5.17484296593223	1.78173420712609e-05	0.000841900562066502	2.92474939831846
SMYD3	0.180041266251068	6.3154226165845	5.18090315645582	1.79570191275819e-05	0.000845544099268788	2.92494045634836
LGI1	-0.130110590399908	5.71975101052123	-5.17686710196323	1.81540290331835e-05	0.000849698645527321	2.7517917542305
ADAMTS1	-0.140789516470875	6.44732537617996	-5.16897738673798	1.81710010772085e-05	0.000849698645527321	2.91330488190471
MAP4K1	-0.144218025238794	6.26023740575682	-5.16669190171338	1.83372705368106e-05	0.000853197743637592	2.89930438499627
SLC26A3	-0.406963121888846	6.76719662507627	-5.17245053973393	1.83720988159345e-05	0.000853197743637592	2.8298093445012
MXI1	-0.155659157579043	6.6714911383283	-5.16922846407838	1.84742837953912e-05	0.00085500503839355	2.86242346036338
ESM1	0.101600945911908	5.67216228894093	5.16009609805094	1.88226435407042e-05	0.000867719226500834	2.68983030489196
AURKA	0.186963808200501	6.41585917641786	5.16241521131169	1.88774199046356e-05	0.000867719226500834	2.87896195956996
PTPRH	-0.195366294782527	6.55645377597907	-5.15832408992782	1.90874052769243e-05	0.000869572307567908	2.85703648280902
STX12	-0.10398716046483	6.50823454778927	-5.14929022033036	1.90975415644471e-05	0.000869572307567908	2.86092729339412
ETHE1	-0.135987712941844	6.86900015977799	-5.15787162992223	1.91107721879287e-05	0.000869572307567908	2.73431450969026
UBFD1	0.106231928239636	6.12217751922789	5.14777384671135	1.91763491866542e-05	0.000869628130565249	2.82973428332385
ATP13A1	0.060456804023106	6.46133558309749	5.1456881366802	1.92852789296826e-05	0.000871643008213146	2.85676256459887
SCN3A	-0.0806685727184464	5.81417920307215	-5.14191561468992	1.94838839282513e-05	0.000874175033180058	2.72323322705606
FAP	0.199338277470643	6.15204252390783	5.15014626638069	1.95141996597013e-05	0.000874175033180058	2.82446712671032
CORO2B	-0.0605379735870843	6.12055337416082	-5.140944106793	1.95353603685347e-05	0.000874175033180058	2.81094080253115
UGT1A1 /// UGT1A10 /// UGT1A4 /// UGT1A6 /// UGT1A8 /// UGT1A9	-0.259615985060251	6.57923269474115	-5.14769381049319	1.96440479502387e-05	0.000876137504948931	2.82374543697504
PDPN	0.101029669150999	6.05985241029979	5.13661603637962	1.97663502416031e-05	0.000878151719121671	2.78629088013458
CACNB2	-0.0991278529939388	6.17100406167141	-5.13563346014405	1.98191708104269e-05	0.000878151719121671	2.80888115867072
CD3D	-0.151517918507633	6.44858558447418	-5.13778006589643	1.99249597077422e-05	0.000878475161439431	2.82623181584551
NHP2P2 /// NHP2P2	0.0864865510119959	6.37659936160285	5.13309144216261	1.99564802842908e-05	0.000878475161439431	2.82772513836558
RUVBL1	0.140659854055371	6.36411940466034	5.13123756351722	2.01165188077823e-05	0.000882644919377825	2.8184285451387
IL16	-0.108542204381559	6.37911217438431	-5.12825841753509	2.02201768428619e-05	0.00088432190891403	2.81462715488934
CST1	0.220944863724855	6.20536418955818	5.13469088169459	2.03471239753755e-05	0.000884908973852589	2.79374463756072
FAM60A	0.109722283719239	6.68420755025826	5.12563883425678	2.03645620000115e-05	0.000884908973852589	2.76351245273187
EPHB4	0.0672230273859874	6.51255214048085	5.12440820392319	2.04327478141597e-05	0.000885026134488956	2.79606899824342
CFH	-0.161015802768504	6.29824164385249	-5.12517117510028	2.07182832772758e-05	0.000891722911387609	2.78753193581971
NHEJ1 /// SLC23A3	-0.0807868798519346	6.52692516103744	-5.1184233897552	2.07676271970984e-05	0.000891722911387609	2.77871039904863
CKAP2	0.202337579106048	6.31661323369208	5.12681291039367	2.07853127931846e-05	0.000891722911387609	2.78457316153022
GABARAPL1 /// GABARAPL3	-0.128227702518917	6.41670776916371	-5.10694085808998	2.14256136316136e-05	0.00091450996994094	2.75817165732881
LGALS3	-0.0619705588940189	7.01130472069637	-5.10610986627271	2.14740352542072e-05	0.00091450996994094	2.50281587554571
PPP1R14D	-0.167787691773348	6.5648306835991	-5.11106322567076	2.16899217603911e-05	0.00091450996994094	2.73394892929283
TRPM6	-0.180460104276285	6.33548477141749	-5.11087181784564	2.17011550027626e-05	0.00091450996994094	2.7458322544278
HHLA2	-0.196980887866049	6.34567938873783	-5.11063744536805	2.17149176771938e-05	0.00091450996994094	2.74465730138723
HSD11B2	-0.265345676708351	6.5779499695529	-5.11050859261289	2.17224878164157e-05	0.00091450996994094	2.72758699266906
PRDX6	-0.132275481680306	6.85307201860545	-5.10702793198455	2.19279819440715e-05	0.000920294248422928	2.61086167928049
TDP1	0.0884499611424435	6.36968297230421	5.09641472659327	2.20471386046097e-05	0.000922430436850451	2.73304785634204
CCT5	0.0929037435309734	6.77670387893192	5.09272569345013	2.22692107371871e-05	0.000928846030562798	2.63729363264556
NELL2	-0.107762776066434	6.15757955442976	-5.09066883116465	2.23940015536087e-05	0.00093117703690913	2.68910323593553
AKR1B10	-0.379140655909883	6.54058712870451	-5.09741778567242	2.25055306337634e-05	0.000931354870979721	2.69286183542961
DHRS11	-0.212122346577531	6.61739820848409	-5.09632121725486	2.25723939731911e-05	0.000931354870979721	2.68329569857182
LOC100506558 /// MATN2	-0.305132064031798	6.28405105117319	-5.09410506128297	2.27081328261926e-05	0.000931354870979721	2.6920738990268
PODXL	0.10817860892982	6.47328436002062	5.08553498204614	2.2708540746445e-05	0.000931354870979721	2.69964774757243
TMEM59	-0.0797326748692833	6.86011410572938	-5.08403645981963	2.28011837731904e-05	0.000931354870979721	2.56307731137306
HSP90AA1	0.0765932503736129	6.8243933619668	5.08116641996391	2.29796766769519e-05	0.000931354870979721	2.57854097910787
LOC100507472 /// PCSK6	-0.171884623967476	6.37557500808278	-5.08826970106142	2.29993735972094e-05	0.000931354870979721	2.69190524018333
SSFA2	-0.0789705557837791	6.65084559589376	-5.08039053555837	2.30281702804981e-05	0.000931354870979721	2.65661648472821
AUNIP	0.100976610098873	6.12776999034139	5.08021574556517	2.30391089864267e-05	0.000931354870979721	2.65487413624739
SELENBP1	-0.280902422490783	6.80204634747019	-5.08798170077836	2.30874561031676e-05	0.000931354870979721	2.59579911457099
CXCL13	-0.416318222879244	6.24099329209545	-5.08448364234834	2.33069940905311e-05	0.00093741285160547	2.65839214667237
IGF1	-0.0880350582959653	6.23433108079774	-5.06786475900739	2.38253873066298e-05	0.00095541924053945	2.64587492091189
ANAPC1 /// LOC730268	0.102448229878016	6.52881893161733	5.06415131434578	2.40670053628752e-05	0.000962252989567739	2.63791633479876
FMO5	-0.190794908731456	6.45688674041698	-5.06787516795395	2.43782374125391e-05	0.000971821535082753	2.63416721853444
CD37	-0.187129248093282	6.29686213231392	-5.06233420644039	2.47464969156482e-05	0.000983600468582556	2.61798268103055
WDR46	0.0766856422283558	6.32010362259573	5.04984240322545	2.50212014387606e-05	0.000990067981380702	2.61108117538075
CFB	0.196379074251476	6.53556839740872	5.05687197245325	2.51149804171039e-05	0.000990067981380702	2.59830748393435
PID1	-0.210637435496514	6.25277456000283	-5.05598047697848	2.51756406685315e-05	0.000990067981380702	2.59645089017461
VLDLR	-0.149506674672485	6.05358194796498	-5.05558989667986	2.520226325255e-05	0.000990067981380702	2.5549033032221
THEM6	0.0836914378921742	6.44704516329587	5.04317151686777	2.54789146597433e-05	0.000991477069451311	2.59293708814667
TRIM29	0.250603884055088	6.45545501365315	5.05147940458529	2.5484157458486e-05	0.000991477069451311	2.58927494360239
PRMT5	0.124322891793482	6.53977284812642	5.04245816517028	2.55283539248654e-05	0.000991477069451311	2.58002510274634
HBB	-0.291754616902816	6.65940990862239	-5.05011464051551	2.55784487748743e-05	0.000991477069451311	2.548309597222
SPECC1L	-0.143738183695587	6.48168454325299	-5.04435275100208	2.56049650169089e-05	0.000991477069451311	2.58513002429806
EPB41L3	-0.312325827701688	6.10312775122123	-5.04687966305701	2.58033515201765e-05	0.000996029234566824	2.54879969638453
SYNE1	-0.14687901422547	6.16988434794593	-5.04337385632082	2.58699320210859e-05	0.000996029234566824	2.55649230352785
CD36	-0.119347825062136	5.94850476414093	-5.03855190629451	2.60168902672462e-05	0.000998841633726039	2.49377555968665
MEST	0.145149961877339	6.64232009142561	5.03883222491729	2.6170822409523e-05	0.00100190508227279	2.53628448820984
LITAF	-0.11613275355995	6.77689943286118	-5.02852696960518	2.67105501736516e-05	0.00101967902555573	2.46273782818544
ANK3	-0.238849825069194	6.4614346759786	-5.03009950695944	2.70021313954498e-05	0.00102715156470705	2.53463733103038
CLMN	-0.178597754735969	6.49841785474069	-5.02739535833281	2.72004704451094e-05	0.00102715156470705	2.52719458308756
PLEK2	0.112804487708714	6.59948316607538	5.01908254960975	2.72026819279848e-05	0.00102715156470705	2.50849601350775
RAB15	0.099589576517256	6.57644725684954	5.01897925281858	2.72103196807107e-05	0.00102715156470705	2.51294185969743
CCNB1	0.26742697700545	6.30421222867884	5.02484369140566	2.73889635843073e-05	0.00103101519186164	2.51673110644904
FRZB	-0.198386269795389	6.27369378180496	-5.02285681796578	2.75366406745065e-05	0.00103369489465356	2.51361893289321
CPT2	-0.133654620429074	6.5197372577431	-5.01097553635604	2.79213001749043e-05	0.00104379421531767	2.49806086364709
UGGT2	0.0953788653247046	6.34180841075957	5.00772737402937	2.80552681581192e-05	0.00104379421531767	2.50320293125989
CD48	-0.174222760561741	6.44950852733027	-5.01593786413212	2.80571537216117e-05	0.00104379421531767	2.50145382398149
BZW2	0.0944827813006654	6.75820203859451	5.00620725895415	2.81714160429273e-05	0.00104379421531767	2.41991652293198
TMEM185B	0.16957026259851	6.12624091331486	5.01272375310859	2.83022923239503e-05	0.00104379421531767	2.46172289473212
KIF13B	-0.123269903195717	6.59889231976617	-5.00378034874611	2.8389348948435e-05	0.00104379421531767	2.46777449733266
ILF2	0.118422494093743	6.51539323425085	5.0025841255146	2.84501945805377e-05	0.00104379421531767	2.4803299403985
TRIP13	0.220997931419111	6.37044085079345	5.01053823793993	2.84702045015079e-05	0.00104379421531767	2.48588563470805
HCLS1	-0.174121817298061	6.44600738562087	-5.01014115919538	2.85008188139869e-05	0.00104379421531767	2.48672484884917
CAMKMT	0.0801682608787273	6.13207704899366	4.99748840894684	2.88469593108684e-05	0.00105361569764074	2.44000996518294
BOP1 /// MIR7112	0.19784068660814	6.34432854373984	4.9983747693595	2.94231111666725e-05	0.00107176259920866	2.45550258971195
NOX4	0.106367860883563	5.75590192827378	4.99190425893796	2.96910846291065e-05	0.00107856840798527	2.28808791615167
C1ORF112	0.131918959916494	5.88780481964324	4.99177874360254	2.9866383001827e-05	0.00107856840798527	2.34152531653774
SQLE	0.277338226880466	6.4776294855877	4.99276075986098	2.98736304968646e-05	0.00107856840798527	2.4354578821407
ABCE1	0.234984992100343	6.31010312891455	4.99207422887827	2.99291958705399e-05	0.00107856840798527	2.43484960428117
MEIS3P1	-0.104200776737053	6.30111722901012	-4.98222412941199	3.00689263018998e-05	0.00107920389424347	2.43385527196538
NUDT21	0.135996564156194	6.40698220554163	4.98267044624309	3.01065464059337e-05	0.00107920389424347	2.435359592635
NCAPH	0.121591885094297	6.36462496273987	4.98003954058981	3.024799900852e-05	0.00108059633520745	2.43152455564937
CCT4	0.0958750484743551	6.83465847677577	4.97974659420833	3.03053138259305e-05	0.00108059633520745	2.30404768840515
IL11RA	-0.141363231525702	6.28746955767044	-4.97730967626073	3.06578654971605e-05	0.0010890247388032	2.41326687043644
LRRC8E	0.0916464816640725	5.98091888286254	4.9742661180613	3.07264057408033e-05	0.0010890247388032	2.34176796416407
CCNB1IP1	0.112119168909569	6.54609103953329	4.97358379982082	3.07834431125369e-05	0.0010890247388032	2.4005558706993
PNO1	0.16203361227701	6.47095436808555	4.97037471382253	3.16146982166041e-05	0.00111551183211276	2.38634255134431
IFITM2	0.137090148915711	6.78249222105708	4.97032234397228	3.17443264032889e-05	0.00111716882034908	2.29527422342322
PALB2	0.123927796460591	6.33354109782817	4.95935444535732	3.19973669136135e-05	0.0011231491336898	2.37670366427936
GSN	-0.138082491573243	6.76658028231694	-4.96322931995841	3.23223170503235e-05	0.001131616043052	2.28616297214101
RPL18AP16 /// RPL18AP16	0.069639182136244	6.25772152533548	4.95440588427166	3.24306649682035e-05	0.00113247546868295	2.35656575961394
TSPAN1	-0.186829411793157	6.84465613654876	-4.96021478926525	3.26248756532908e-05	0.00113423776625307	2.23277927712229
CHST5	-0.146460487714143	6.44822540047044	-4.95573255487337	3.26489929756138e-05	0.00113423776625307	2.356886876768
PLCD1	-0.0902556832623671	6.63865271091373	-4.94971242174782	3.28470492545403e-05	0.00113819236827143	2.31933925082042
MMP1	0.544346537173948	6.18234099358494	4.95608770059536	3.2991409901293e-05	0.0011402708782764	2.31453212634858
PRKACB	-0.259643914226457	6.60440426589709	-4.95315900761672	3.32540096334341e-05	0.0011464150157812	2.3140181029263
NIP7	0.0819235053210569	6.11886611728182	4.94021502596735	3.3706049961192e-05	0.00115904213530674	2.28747762767233
LRP8	0.167716874017878	5.78045090190149	4.94636219311645	3.38715308739757e-05	0.00116177631530687	2.1745876124288
CLU	-0.251354367350967	6.42442135525698	-4.94480723493864	3.40144110989563e-05	0.00116372342175012	2.31483411192976
CENPA	0.108254200153624	6.36748547906532	4.93543762089793	3.41466046493805e-05	0.00116524940595902	2.31706752885114
WNT5A	0.161667412595636	6.2177316313158	4.94245751308971	3.42314647155344e-05	0.00116524940595902	2.29949448871647
DIEXF	0.121960394272325	6.22001068334648	4.93298328955967	3.43751687383582e-05	0.00116720108123159	2.29325546140839
ZNF536	-0.0650635495148812	6.11308978628002	-4.92925810322846	3.47250106130936e-05	0.00117611912652343	2.25721934693219
CCNA2	0.232661317661392	6.26381591159234	4.93624677115124	3.48118729176686e-05	0.00117611912652343	2.28756503162776
DDX11	0.0823734120390994	6.55915359246649	4.9261141065495	3.50230407870466e-05	0.00117919549284476	2.27531036028551
PDE2A	-0.129619873607138	6.35845844162016	-4.92554307434747	3.50774447331357e-05	0.00117919549284476	2.2903874062768
PABPC1 /// RLIM	0.0873512944815412	6.76551569383964	4.92448213293163	3.51787482725814e-05	0.00117966651155252	2.2014331168587
IL10RB	-0.195413853388228	6.30676444496727	-4.93050308284976	3.53573935049348e-05	0.00118272231640022	2.27865564838824
CYTIP	-0.14893530683491	5.94458988348147	-4.92951710225128	3.54518957732851e-05	0.00118295535674117	2.19500370163427
S100A11	0.195119260262986	6.6834599684993	4.92582033325733	3.58084714784294e-05	0.00119191055063915	2.22127246920272
CEP55	0.245553809608585	6.30375075000459	4.92411321724506	3.59743418985813e-05	0.00119362129894414	2.25848449530117
KRT18	0.0456458524756456	6.99745020548011	4.91407048871668	3.61885554536033e-05	0.00119362129894414	2.00344725825468
DDX11 /// DDX12P /// LOC642846	0.0980982407089894	6.46597391096505	4.91404041254345	3.61915140792815e-05	0.00119362129894414	2.25738580065272
TMEM127	-0.100140193939153	6.5378037938068	-4.91382037736658	3.62131665359699e-05	0.00119362129894414	2.24713778183065
SNTB1	0.147578790474857	6.12423666876059	4.91664164821381	3.66070638480816e-05	0.00119595450096156	2.2136189650815
ITGA2	0.127622676400095	6.21440472847087	4.91094110405169	3.66381257889556e-05	0.00119595450096156	2.23180382685095
CPTP	-0.104101591639422	6.54586217877819	-4.90943437270773	3.66474817603527e-05	0.00119595450096156	2.23438852026892
NEDD4L	-0.143117128768164	6.41631229483816	-4.91175205545996	3.66957071668894e-05	0.00119595450096156	2.24744908231178
ACKR1	-0.103083117185059	6.40170010132479	-4.90864258011402	3.67264405726689e-05	0.00119595450096156	2.24793158638124
TPP2	0.121700033022449	6.48075033177526	4.90078939905452	3.75188406163516e-05	0.00121518410364156	2.22117211633378
SMC2	0.196242205115441	6.16181745858712	4.90724049937623	3.76556747167588e-05	0.00121518410364156	2.19729951350397
CHL1	-0.120769079672372	5.80207257344276	-4.90556534108969	3.77219797920455e-05	0.00121518410364156	2.07883807706058
ACO2	-0.0954440075619242	6.67463604775849	-4.89838457987345	3.77648926440491e-05	0.00121518410364156	2.17416770835242
ENTPD5	-0.251312071720102	6.28297736562463	-4.90615434204679	3.77665623449353e-05	0.00121518410364156	2.21043103781525
CDT1	0.151448919424096	6.19392285506202	4.90047526470853	3.82140425553896e-05	0.00122666168905828	2.18925411020219
RNF125	-0.183815135450475	6.19237245228265	-4.89991865612858	3.84095226775549e-05	0.00123001490394426	2.18473335523437
ZNF239	0.145065958794781	6.12459486556529	4.8949647831947	3.8820795818632e-05	0.00123984414215189	2.15737918883826
TECR	0.094119598204503	6.52166535698907	4.88748998794209	3.88999494059791e-05	0.00123984414215189	2.18156965371454
MET	0.233846804335125	6.50447842597004	4.89317798728381	3.91168692682287e-05	0.00124382440303728	2.17877334030977
TOMM34	0.140076744964969	6.61805539605357	4.88743443022592	3.94129931758062e-05	0.00125029856755363	2.15072167283829
CAD	0.136395685596897	6.39808136297638	4.88062496471499	3.97827335149642e-05	0.00125907227335182	2.17113973158848
HTR4	-0.152842766958153	6.07397556548459	-4.88556274046849	3.99316740960466e-05	0.00126083327975227	2.11757988977487
MALL	-0.211244075333512	6.71123265969804	-4.88236756244403	4.02785805545523e-05	0.0012687549535993	2.0974497431561
ACSF2	-0.147903948291676	6.50191028829628	-4.87858295580731	4.03703292916754e-05	0.0012687549535993	2.15042768251256
E2F6	0.100051043085785	6.33676296022071	4.86950593917263	4.08487075589906e-05	0.00128081075162923	2.14609215433994
PFDN2	0.120827567508453	6.5665479207745	4.86535661794024	4.13299927974164e-05	0.00129290167283399	2.11575334500947
FIGF /// PIR-FIGF	-0.106990587076958	6.00690671887898	-4.86043059613876	4.19120505786084e-05	0.00130573887973005	2.04986597677483
TSPAN7	-0.24374589991559	6.49272730169641	-4.86688412347501	4.20027999992571e-05	0.00130573887973005	2.11174209842075
DKC1 /// MIR664B /// SNORA56	0.193271083597882	6.54823304393029	4.86664304597026	4.20302214505381e-05	0.00130573887973005	2.10524901389851
IMPDH1	0.0826393434465624	6.5494268085321	4.85808069140794	4.21371242578376e-05	0.00130605756243215	2.10073715182758
ABHD3	-0.185162671942873	6.41879920900153	-4.86354556403149	4.23841417664949e-05	0.00131015181127893	2.11000538711136
MIOS	0.0666869182412212	6.47959286541494	4.85428179264991	4.25744557772465e-05	0.00131015181127893	2.10184511703258
CD3EAP	0.109436624813257	6.33201672090776	4.85377562026845	4.26330679933615e-05	0.00131015181127893	2.10478268098514
ITIH5	-0.159140832911453	6.35690101423643	-4.85957087629674	4.26570073229783e-05	0.00131015181127893	2.10509907094591
CNNM4	-0.141762847146547	6.5813049583439	-4.85593005068619	4.29275635786535e-05	0.0013154718689386	2.07790786979126
CD1D	-0.167739469357065	5.95386140927558	-4.85411796655853	4.34797804549541e-05	0.00132937953182862	2.00068653143237
ARMCX1	-0.167559056402498	5.81954588325195	-4.85292644035438	4.36202548509148e-05	0.00133066393691933	1.94719913239508
FEZ2	-0.0690577214079161	6.56767000575177	-4.84433312180489	4.37413604401163e-05	0.00133135302925165	2.0617749333543
CYP2J2	-0.124718874273429	6.4298138531815	-4.84029920728754	4.42235632133095e-05	0.00133991666510746	2.06933510662925
BDKRB2	-0.146879922133749	6.5245046281494	-4.84414960490556	4.43565927103952e-05	0.00133991666510746	2.05777196775494
PTGDR	-0.12011924603681	5.77465912313052	-4.84623690337373	4.44173775105321e-05	0.00133991666510746	1.9069488046758
NUPL1	0.184037606971759	6.19378515824827	4.84622076385211	4.44193181861876e-05	0.00133991666510746	2.04620778689895
AARS	0.104962726649798	6.6555310523947	4.83730371028727	4.4585068682954e-05	0.00134192119862236	2.02117777980359
TNXA /// TNXB	-0.126822407141012	6.59744174627694	-4.83679908298288	4.48384262380386e-05	0.00134423703759359	2.03169800770031
CDC25B	0.16557137926089	6.61167893071649	4.84177048197461	4.49576821808777e-05	0.00134423703759359	2.02682765870542
JOSD1	-0.102194592114904	6.65483249189335	-4.83421903190556	4.49604218582437e-05	0.00134423703759359	2.01349515788288
SH3TC2	0.125939276376129	6.00868063955823	4.83688697510342	4.52101092369438e-05	0.00134759696821042	1.97934507303149
POLR2D	0.118657294195073	6.226203176376	4.8308739389868	4.53710310208996e-05	0.00134759696821042	2.02992982354494
PROSER1	0.141242818846406	6.44581705844486	4.83391250543125	4.53719565292096e-05	0.00134759696821042	2.04432327625398
CXCL12	-0.0849216017364586	6.47483978527792	-4.82992531928551	4.54881539797232e-05	0.0013480853352675	2.03934949293381
NBEAL2	0.103269010707426	6.39259500690171	4.82637770623457	4.59288486138584e-05	0.00135816730890084	2.03597679977283
RNF219	0.13935757017173	6.10924910867755	4.83103768820166	4.60854637621926e-05	0.00135982305083465	1.98848648416781
GPA33	-0.179500770257098	6.80788659567725	-4.82827919296055	4.66299322347889e-05	0.00137279749779796	1.90964481508242
GNG12	-0.0976091850326084	6.69052525850791	-4.82002764679844	4.67283446046368e-05	0.00137279749779796	1.96366637177277
DUSP14	0.185186897929705	6.18748488118952	4.82641398687977	4.68659634710043e-05	0.00137385386192441	1.99370304779268
NFE2L3	0.234675550933893	6.22189212268429	4.82481622264202	4.70691003446207e-05	0.00137396635899214	1.99514431885171
PCSK5	-0.170605990122008	6.1374354249923	-4.82439663416231	4.71225917387508e-05	0.00137396635899214	1.97614164267809
DACH1	0.19589338244308	6.09464457952323	4.8239874861196	4.7174810609172e-05	0.00137396635899214	1.9643351524686
DNAJC15	0.134562432218966	6.66291851787492	4.82001248023697	4.73180506228316e-05	0.001375174486273	1.9623879082688
NOVA1	-0.101242064401022	6.18167710460764	-4.81386131623994	4.7518006056495e-05	0.00137802217563835	1.97521717589147
HDGF	0.0565269154748197	6.78484989142534	4.80950674514329	4.80836671981458e-05	0.00139144042508724	1.88772533544844
CD69	-0.123850193867955	5.8622382237943	-4.8131819112854	4.84310053957655e-05	0.00139849702332986	1.86355261479908
FGFR2	-0.212852668951357	6.49306034635593	-4.81325864937378	4.85649381454836e-05	0.00139937435841805	1.97490585096517
F13A1	-0.123066751107281	6.19920552149499	-4.80465415840362	4.8899189483784e-05	0.00140600775890182	1.95295703119386
KDELC1	0.0998339400322871	5.97634086776686	4.80172172572765	4.91117511234046e-05	0.00140912145367662	1.88823017446707
GPR171	-0.0971515140176284	5.99619675829313	-4.79980051004884	4.93688236086328e-05	0.00141062361372318	1.8889977160501
PEX26	-0.136322744181473	6.43989702219247	-4.80064178300535	4.948830042068e-05	0.00141062361372318	1.96202843958414
ACADVL	-0.092562763752519	6.79153916857255	-4.79824376362299	4.95781124107127e-05	0.00141062361372318	1.85464324316486
PLS1	-0.114273512052617	6.75186758776666	-4.80024406878474	4.95816350835068e-05	0.00141062361372318	1.87876222515837
PPA1	0.0967419153905807	6.86573797228245	4.7963819275842	5.01879343658127e-05	0.00142373263810943	1.79379782779479
CCDC69	-0.221896112745842	6.12367373114473	-4.80063463115099	5.02531055481868e-05	0.00142373263810943	1.91235555844307
PDZD3	-0.150055021193329	6.53401558512388	-4.7953311938501	5.07661511026767e-05	0.00142871261668339	1.92798250982426
PTPN12	0.12304191620006	6.32396871492481	4.78948849237607	5.07717755153469e-05	0.00142871261668339	1.93760976129984
C2	0.133613692258416	6.54381253425553	4.79094548243295	5.09682220712299e-05	0.00142871261668339	1.92140968372222
ADAM28	-0.220406789235455	6.09018866127113	-4.79441885811259	5.11057258226874e-05	0.00142871261668339	1.88715976921579
ENO1	0.0775676724866397	6.8104763618972	4.78693237998854	5.11256465816431e-05	0.00142871261668339	1.81239701186402
LINC00675	-0.0868071248887316	6.1834282840415	-4.78674525397858	5.11516490166326e-05	0.00142871261668339	1.90511996694305
MIPEP	0.103980661048873	6.34655007116064	4.78662095144182	5.11689289976884e-05	0.00142871261668339	1.93274478086972
MIF	0.170385077006857	6.74958877723169	4.7930466094461	5.12958957938108e-05	0.0014293046098094	1.84906655593743
RTN1	-0.15201506433931	5.89884153570021	-4.7876401938121	5.20520324764785e-05	0.00144738923227805	1.80785225899818
UGT2A3	-0.205893829040429	5.65505051827374	-4.78615827569709	5.22612286836501e-05	0.00145022226782515	1.68515699543328
MIR1304 /// SNORA1 /// SNORA18 /// SNORA32 /// SNORA40 /// SNORA8 /// SNORD5 /// TAF1D	0.135155699905652	6.57606432352268	4.78140830865347	5.245110984486e-05	0.00145250880828573	1.88770259277493
DDX10	0.131699285477294	6.4916140927376	4.77567674029932	5.29329873708903e-05	0.00146186691374846	1.89309304125972
SPDL1	0.141134167489769	6.1260506976625	4.77975291116363	5.30195290381876e-05	0.00146186691374846	1.85900281191622
SYNPO	-0.130060929834188	6.51518876406715	-4.77442232285469	5.31135603559639e-05	0.00146186691374846	1.8866291719635
GOLGA8N	-0.0928190351713988	6.51119237405144	-4.77171813394646	5.32834417290052e-05	0.00146356185269467	1.88379475054003
CD28	-0.0700163796239465	5.75677834938401	-4.77062886001486	5.34413722167522e-05	0.00146492232076509	1.71383761345117
GPSM2	0.178582997024855	6.37960258257858	4.77708093746362	5.35610827796055e-05	0.00146523172608014	1.88855117236321
TTK	0.240252583273611	6.09944981655017	4.77547898518428	5.37938066665428e-05	0.00146862525917507	1.84131722497503
CHEK1	0.165212551347651	5.82171131336805	4.77406918543269	5.39994504975092e-05	0.00147126728633738	1.74108140361452
DENND2A	-0.114141731672399	6.29598235814204	-4.76585744155525	5.41386881822995e-05	0.00147209302232514	1.87407763273346
CFI	0.118258330390092	6.32195345635289	4.76065164766097	5.49098456855477e-05	0.00148899251640244	1.8632987759233
TTLL4	0.0890472177342815	6.38159987984097	4.76017794968698	5.49805583605754e-05	0.00148899251640244	1.86609027750576
RAD51AP1	0.175517828700039	6.05516704505627	4.76559228306161	5.52526049490569e-05	0.00149336740656311	1.80114317971106
PPP3CB	-0.0987975767978732	6.46832251961718	-4.75460611120393	5.581916199828e-05	0.00150566897254442	1.8454849481384
CBFA2T3	-0.0965863039977205	6.19359312535058	-4.75309447122598	5.60488677472861e-05	0.0015088533839379	1.82059345465788
MMP28	-0.177628280776272	5.87116105913889	-4.75844819423317	5.63312396766622e-05	0.0015134178889903	1.72066204233858
FXYD1	-0.136216721324582	6.23405601405284	-4.75357291026845	5.65077667825813e-05	0.0015134178889903	1.82358679281686
YPEL5	-0.0838962924157043	6.64852845032857	-4.7497893959086	5.65543905535077e-05	0.0015134178889903	1.79640196965635
PTPRR	-0.209423066457999	6.01114976782008	-4.75546424402741	5.67879635242397e-05	0.00151666509696952	1.76213888399303
TREM1	0.0833452685663632	6.17945413980021	4.74662677359765	5.70423826348128e-05	0.00152045514581235	1.79993676419726
LRRN2	-0.17169702123757	6.35323159672902	-4.75186014629922	5.73445373404917e-05	0.00152550015279411	1.82363901672812
EXOSC5	0.128532846798113	6.33797405881356	4.73450399122243	5.90373646601426e-05	0.00156387508495903	1.79546656898014
SERPINH1	0.100163510570624	6.58790972010233	4.7330676385359	5.9182608934648e-05	0.00156387508495903	1.76876557763414
EPB41L4B	-0.155231597452686	6.73404544208752	-4.73989311959399	5.92319209503219e-05	0.00156387508495903	1.7181261257548
COL4A5	-0.0933091401656152	5.86784536217223	-4.73264888582897	5.92499662201437e-05	0.00156387508495903	1.66818606351731
TBC1D9	-0.2056788937124	6.26693741848085	-4.73723762903117	5.96590645768071e-05	0.00157088573369894	1.77625348444264
ETFDH	-0.190632337353822	6.1111349110514	-4.73667854561001	5.97493857159419e-05	0.00157088573369894	1.74221917926823
C5ORF30	-0.103399461733029	6.54711306915591	-4.72815464297082	5.99777061856608e-05	0.00157088573369894	1.76477236254285
FAM96B	0.0760252890604013	6.65347968017393	4.72813723937832	5.99805415560642e-05	0.00157088573369894	1.73867107125737
LOC339166 /// WSCD1	-0.170106343524929	6.41542255853621	-4.73138197222765	6.06118558417912e-05	0.00158434936140419	1.77125265991305
VEGFA	0.0893989904123164	6.68271069341736	4.72340749267946	6.07560811514568e-05	0.0015850534376077	1.71516903560851
TDP2	-0.181326645534561	6.74523539525723	-4.72824845829383	6.11279390634303e-05	0.00159014156219354	1.68206275367704
MAPK7	-0.076790654132268	6.42081500544589	-4.72012796580487	6.12996898990943e-05	0.00159014156219354	1.76185498744904
CENPA /// SLC35F6	0.201274136472734	6.19635919825401	4.726779277523	6.13714172718523e-05	0.00159014156219354	1.73819799367135
PSAT1	0.185370689552938	6.26679842020239	4.72647612533573	6.14217770804372e-05	0.00159014156219354	1.74952596810387
RCBTB1	0.161685586197867	5.84247874359837	4.72457508932771	6.17385193512793e-05	0.00159528556503478	1.62047710653261
IGH /// IGHA1 /// IGHA2	-0.302416607997811	6.86797690898814	-4.7232352942528	6.19627284291027e-05	0.00159802349616583	1.60146830596568
IPO7	0.139680022035133	6.58949507662232	4.71993237521807	6.21310098143223e-05	0.00159931136501096	1.72325126198623
TMEM147	0.0918239159878766	6.69395546642844	4.71358100054338	6.2399451116263e-05	0.00160156283880351	1.68483773858311
UBE3B	-0.0635460693538956	6.5203905052405	-4.71251580904672	6.25802337781689e-05	0.00160156283880351	1.72925442009323
TARP /// TRGC2 /// TRGV9	-0.15966467110039	6.36036094563373	-4.71825422361519	6.26458652772356e-05	0.00160156283880351	1.74051677820856
CAMK2N1	-0.103041936448707	6.84153607601908	-4.71562515100465	6.26925219570119e-05	0.00160156283880351	1.59606331717697
CD44	0.119692559209992	6.63163326965977	4.7076830599866	6.3625836387768e-05	0.00162135957435369	1.6882826118831
SORD	0.140458366106092	6.4231000850283	4.70927568527486	6.37074096479064e-05	0.00162135957435369	1.72384344033543
GMPS	0.10160857605762	6.52436988662331	4.70284384594126	6.42458272891651e-05	0.00162932019337051	1.70360226965162
SRM	0.138965523371846	6.4421014003005	4.7060369097909	6.4261333658908e-05	0.00162932019337051	1.71437692390434
TARBP1	0.100989841031349	6.55801523987707	4.69973805119127	6.47899890763956e-05	0.00163964777598953	1.68904286230657
WDR7	-0.142753435147042	6.30765183276071	-4.70076699006506	6.53707022161882e-05	0.0016471651477603	1.6966936264752
SHCBP1	0.0980865150551561	5.72000769739377	4.70033369206472	6.54474850054762e-05	0.0016471651477603	1.49936493956467
GINS2	0.147211218864688	6.44865765799319	4.69995051093383	6.55644389110476e-05	0.0016471651477603	1.69497193083243
EGLN3	-0.210602554143845	6.31783192212836	-4.70226585976596	6.55795893658921e-05	0.0016471651477603	1.69085861145557
ICAM3	-0.110473437633774	6.40458687675688	-4.69450620576246	6.57170612339247e-05	0.0016471651477603	1.69555243790193
PIBF1	0.131477028167268	5.99419752411415	4.70000311823725	6.58183498439071e-05	0.0016471651477603	1.6143059468665
CDK7	0.104873977696906	6.37151419878567	4.69160624730129	6.6236611376823e-05	0.00165406729778309	1.68879256944535
KIAA0513	-0.151094454570739	6.48038120584475	-4.69653962315402	6.63389429775369e-05	0.00165406729778309	1.68108036919477
NUP93	0.0897857413743715	6.49640763134775	4.6859291324847	6.72655921293273e-05	0.00167239016722801	1.66459279958875
ZNF528	-0.0517747940034735	5.7970355654342	-4.68562417253637	6.73213150045907e-05	0.00167239016722801	1.51017949983933
UGT1A1 /// UGT1A10 /// UGT1A3 /// UGT1A4 /// UGT1A5 /// UGT1A6 /// UGT1A7 /// UGT1A8 /// UGT1A9	-0.222183518817452	6.56772058981918	-4.69056477648904	6.76885594221773e-05	0.0016784278752868	1.6459926678337
RAB9A	-0.0957300449678074	6.4937807642293	-4.68108211617718	6.81567142576409e-05	0.00168694109245011	1.65244100186088
ATP6V1F /// LOC101927180	0.0781427487730535	6.66903441506511	4.67617837109646	6.9070238034093e-05	0.00170589040769356	1.59798591400058
HGD	-0.163146335407085	6.24833706896565	-4.68253519985493	6.91747775207985e-05	0.00170589040769356	1.63450913351565
KARS	0.0929155923732989	6.72426771321131	4.67490251739883	6.93099117592944e-05	0.00170610955831531	1.56993138911957
GSPT1	0.122494052866182	6.47903991448321	4.67209334379346	6.99367551578091e-05	0.00171840965309569	1.62976705743984
MCM4	0.131483623340959	6.51763430267342	4.67264385241686	7.02048514321239e-05	0.00172186635617736	1.62126335545303
CLIC1	0.0551461171440383	6.83960280238857	4.66781722189799	7.06560684949897e-05	0.00172891678819709	1.47866033241285
PDLIM2	-0.139841374589401	6.37283297269403	-4.67016662392773	7.08237282667289e-05	0.00172891678819709	1.62467247954785
U2SURP	0.133042602233767	6.53909319305254	4.66997083156678	7.08761211085679e-05	0.00172891678819709	1.60860448247163
CD27	-0.148493474564336	6.2493702535647	-4.66835248930251	7.15988649228443e-05	0.00174101413957085	1.60179955331753
MADCAM1	-0.0620510520012994	6.28983531470516	-4.66274331618966	7.16360521114274e-05	0.00174101413957085	1.60904261120173
PLSCR4	-0.177773475001346	6.36374259446451	-4.66897684217777	7.17585374974815e-05	0.00174101413957085	1.61071468553414
PCID2	0.135502989817338	6.44530524755715	4.66166900718575	7.23250987542131e-05	0.00174874566343679	1.60175224785521
PPM1H	0.214241832629474	6.0345899739132	4.66601312383958	7.23360090174016e-05	0.00174874566343679	1.53707818490411
HOMER1	0.170401294728044	6.11638779063296	4.66194798897476	7.31356286249371e-05	0.00176491943792393	1.54954797431547
HEATR1	0.147463117601525	6.46734469531228	4.65853724868403	7.35029395570416e-05	0.00177062161350064	1.58507304775705
HMHA1	-0.0741036043687334	6.56023833377973	-4.64986082843091	7.4185461513365e-05	0.00178388314393526	1.55973794121699
IGJ	-0.371467077183868	6.44425118657764	-4.65449753371396	7.46240825637243e-05	0.00179124307596123	1.55503648312995
CENPN	0.162775440380323	6.36772699325111	4.65130928993209	7.52702174905068e-05	0.00179890696511828	1.56660578622423
FAIM3	-0.174534084030066	6.29675026784911	-4.6511227035212	7.53082036096009e-05	0.00179890696511828	1.56012064286756
AOC1	-0.185594160591704	6.7240915125969	-4.65095330545302	7.53427069895622e-05	0.00179890696511828	1.49053543624107
CD19	-0.224607792689932	6.18619238433387	-4.64800070124431	7.59466362645178e-05	0.00180671487173099	1.53278751177571
PKMYT1	0.0601611714168819	6.59086500619914	4.64006138341547	7.61850876035117e-05	0.00180671487173099	1.52777925374007
ETV4	0.108422462789029	6.53235859951124	4.63985037445871	7.62287302963207e-05	0.00180671487173099	1.53943410320333
GCNT3	-0.217776220903809	6.6982125527438	-4.64656545539141	7.62419429467755e-05	0.00180671487173099	1.48894162710053
ATAD2	0.238516940264673	5.8848298038925	4.64609891190274	7.63381820155687e-05	0.00180671487173099	1.4309412008447
SLC22A18AS	-0.140117842532367	6.34844129476642	-4.64191928949414	7.65283437193341e-05	0.00180804901577462	1.55051559868345
MSH5 /// MSH5-SAPCD1 /// SAPCD1	0.169830959532725	6.28488277033693	4.64184269637419	7.72217661581126e-05	0.00182012086182816	1.53507317580419
RAP1A	-0.100982352725736	6.49671278625584	-4.63466691749739	7.73086706148707e-05	0.00182012086182816	1.53225765418099
CXCL1	0.322744857340574	6.41596641945898	4.64007065730588	7.7592636221017e-05	0.00182362936676665	1.52315757883112
SLC12A8	0.0830852021714652	6.17381175529361	4.62847820259728	7.86180213151799e-05	0.00184311665121452	1.49208031768619
CCL21	-0.155722433538809	6.37921884622162	-4.63385934753965	7.86945617693337e-05	0.00184311665121452	1.52474105970866
ZNF259P1 /// ZPR1	0.0911767152929243	6.18436797799197	4.62665633330994	7.90076658027873e-05	0.00184724843539596	1.4904989611464
MT1F	-0.257489627789215	6.70282368612503	-4.62815378406276	8.01332283235093e-05	0.00186980786677035	1.43762647170204
PIP5K1B	-0.150281839028023	6.60715447529215	-4.62761853201325	8.02492646682552e-05	0.00186980786677035	1.47497414862966
SLC22A3	0.181526516343397	5.63945585128382	4.62550130128608	8.07098979817383e-05	0.00187196838305369	1.2509241197904
ACOT11	-0.0873096189529403	6.55420751739769	-4.61862089770536	8.07492803271954e-05	0.00187196838305369	1.48023058081679
DHDDS	-0.0935174886060874	6.50096327427062	-4.61832424530315	8.08143037574549e-05	0.00187196838305369	1.48951225731021
VCAN	0.137242024672047	5.93412677691159	4.62464898771883	8.08960733834065e-05	0.00187196838305369	1.39532626814324
ABCB1 /// ABCB4	-0.303149266590636	6.36528190395839	-4.62220301021938	8.14327397760268e-05	0.00188116588945851	1.47743396230903
MMP3	0.381141107861933	6.35262737410157	4.62103363321025	8.16905615129177e-05	0.0018839014475863	1.46459335381474
HSP90AB1	0.084173530382287	6.93420080581594	4.61632675051897	8.1852716975882e-05	0.00188442524226928	1.26423577712599
KIF18A	0.0927011261027909	5.75682271724923	4.61146966399205	8.27580287368817e-05	0.00190201868580839	1.29020938128411
DHCR7	0.187088138200051	6.36987874053202	4.61539250367066	8.2945771358104e-05	0.00190201868580839	1.47249672593869
S100B	-0.0818699798450195	5.87139318536392	-4.60784039510152	8.31460454820552e-05	0.00190201868580839	1.3422433393116
APPL2	-0.207926975208719	6.43149537574331	-4.61434974426065	8.3179890729078e-05	0.00190201868580839	1.46767611157903
HMGCS2	-0.288268488289963	6.73507817244133	-4.61104582430773	8.39260380984692e-05	0.00191040269735744	1.37912340798687
ALPI	-0.181500035978374	6.20517400043284	-4.6106536018975	8.4015057842551e-05	0.00191040269735744	1.44069433592744
CUL4A	0.101913648781154	6.64327767385036	4.60387081881964	8.40463047672154e-05	0.00191040269735744	1.4186386341739
SLC25A15	0.13061342469404	6.37978329276764	4.60485592477858	8.41182015549939e-05	0.00191040269735744	1.46143517910906
MUC4	-0.325658492885338	6.44716711401833	-4.60960563930326	8.42533674430244e-05	0.00191040269735744	1.44501631284369
RASSF2	-0.135960390557457	6.22035497005334	-4.60569668536199	8.45652916873456e-05	0.00191426357095945	1.43710847154404
PRIM1	0.136355479355051	6.32756022962273	4.6022405666294	8.50865478206774e-05	0.00192284215258969	1.44840409065015
TIMP1	0.1806907530957	6.76211463963762	4.60482508784328	8.53490451009806e-05	0.00192555424957371	1.35216248295104
BEND5	-0.0770423976652991	6.07014890088319	-4.59536310878461	8.60085773837252e-05	0.00193479892113309	1.37592528561325
NRXN1	-0.0698462454524766	6.01564972656968	-4.59520638513876	8.60451495930879e-05	0.00193479892113309	1.3599419314651
MZB1	-0.0999355815891993	6.41427646675791	-4.59270384728633	8.66312297004507e-05	0.00194474159164766	1.43362456818018
SIGMAR1	0.0575031101340856	6.55362421320547	4.59175834195956	8.68536942088838e-05	0.00194522058841575	1.41105219371249
E2F1	0.0754573198699312	6.28030965204777	4.59139027258152	8.69404495636461e-05	0.00194522058841575	1.42320227258428
MEP1A	-0.263319327175898	6.7245355272237	-4.59577029395814	8.74633880283006e-05	0.00195352171008914	1.34461280244872
AKAP7	-0.220651741133726	5.94272803381398	-4.59504836134633	8.76341907686761e-05	0.00195352171008914	1.31998267086703
SNORA5B /// TBRG4	0.0903729036117432	6.45763443225609	4.58764879115214	8.7827239400987e-05	0.00195352171008914	1.41678499905141
CCL14 /// CCL15-CCL14	-0.126212586978497	6.44841754669589	-4.58857470350514	8.78896847516797e-05	0.00195352171008914	1.41649348144439
ATP6V1G2-DDX39B /// DDX39B /// SNORD84	0.0461290639981448	6.85737144512863	4.586485738036	8.81047307730984e-05	0.00195508593048875	1.25173446725861
E2F5	0.136893346353797	6.27829308599815	4.58918244097599	8.83007808981168e-05	0.00195543752401803	1.40723350653255
MAP2K6	-0.127197872466319	6.5367454550831	-4.58755758874752	8.84099694520508e-05	0.00195543752401803	1.3984774191856
HSPA2	-0.19139661533877	6.38939376454849	-4.59097124259269	8.86050518527616e-05	0.00195655011558533	1.40977671313038
MARS /// MIR6758	0.0859953811824031	6.60562461164541	4.58311108732208	8.89148321368113e-05	0.00195665711590552	1.37637106742513
CAMTA2	-0.0685471509785599	6.47316014627421	-4.58307678424	8.89231046957456e-05	0.00195665711590552	1.40335252806158
TRAPPC8	-0.0923328252534816	6.5154827145876	-4.58257476483872	8.90442597515093e-05	0.00195665711590552	1.39487669352436
PTK2B	-0.103515367597002	6.52519960852895	-4.58133601058622	8.93439181315392e-05	0.00195918655371992	1.38986591029095
PDCD11	0.118337359920066	6.35653153095664	4.57968482610054	8.97449052453136e-05	0.00195918655371992	1.39980373646335
SCGN	-0.114272633345192	6.32657607936725	-4.57939575371582	8.98152898948174e-05	0.00195918655371992	1.39725029420269
KPNA3	0.0863284324934721	6.60015844284219	4.57911766341736	8.98830524075161e-05	0.00195918655371992	1.36745402285126
NFYC	-0.0811056807838252	6.46086193339505	-4.57902155982161	8.99064818816651e-05	0.00195918655371992	1.39444678455971
RAD50	0.10604436046618	6.36867731601987	4.57762780866043	9.02469538248202e-05	0.00195918655371992	1.39557850920033
NUP62CL	0.130192570445219	5.85110918093641	4.58392292839476	9.0308746272712e-05	0.00195918655371992	1.25621949339021
HMGA1	0.118948641977591	6.72310314230384	4.58025801054339	9.04597670617032e-05	0.00195918655371992	1.31568652331334
PDXK	0.0870818688700453	6.52558851486845	4.57616570580162	9.06055018025369e-05	0.00195918655371992	1.37647026592772
CCNO	0.138781925048901	6.09019109263195	4.58227611529022	9.07114844804105e-05	0.00195918655371992	1.334720862019
TP53I3	-0.142968539466746	6.61570387304788	-4.58124126535963	9.07540907672537e-05	0.00195918655371992	1.3549206097495
MSH2	0.162166928557058	6.25440081888256	4.57790579642455	9.17889603114036e-05	0.00197836684154435	1.36654704998141
NEK2	0.244535432334131	6.23531737759284	4.57575196897612	9.2324649584457e-05	0.00198431707948914	1.35470668268332
SLC29A2	0.0905239667074284	6.24979002578247	4.56884348116367	9.24225454870437e-05	0.00198431707948914	1.35838199462998
POLR3K	0.107144021502805	6.45423571239816	4.56851249536442	9.25055320466299e-05	0.00198431707948914	1.36748980547206
FXYD3	-0.167341447917174	6.76586144141233	-4.57122091987265	9.34617683975047e-05	0.00200165188292215	1.26268624588445
IL7R	-0.127918831559615	6.35400428731077	-4.56433314169035	9.38575677445347e-05	0.00200463640557336	1.35719964379681
GPR125	-0.103026170395723	6.55262182130781	-4.56300316043255	9.38977981891325e-05	0.00200463640557336	1.33694139042875
ABCD3	-0.115970172891344	6.57941875309117	-4.56222895071652	9.42799440783965e-05	0.00200962013292658	1.32696002701559
PARVA	-0.0947640833713813	6.45400868607814	-4.56069969279023	9.44860693010048e-05	0.00201084211107682	1.34783751836049
SND1-IT1	0.0725211068666917	6.36485372318653	4.5597975334927	9.47174649942009e-05	0.00201259720429502	1.35119218459803
CDC42EP3	-0.114237919760351	6.24755603776663	-4.55827964745549	9.51080616519561e-05	0.00201772424672611	1.33017845878159
HMGB1P4 /// HMGB1P4	0.0989146457384367	6.48333375754379	4.5576678934928	9.52659364904648e-05	0.00201790574566166	1.33600407567948
THOC6	0.0687268987583048	6.28429887604269	4.55586721007506	9.57321516942442e-05	0.00202460766509549	1.33273072614896
CGREF1	0.12562219627719	6.13521202921313	4.55822016702001	9.61573862862914e-05	0.00202860267371008	1.29105929129727
CIDEB	-0.0858760515020954	6.46613589974269	-4.55398739760655	9.62212752588547e-05	0.00202860267371008	1.3292495459768
CAPN2	-0.0721513773725391	6.87232897578836	-4.54997144602125	9.72745603035372e-05	0.00204761434258879	1.14494927378824
COL1A1	0.185181695233483	6.78683933231416	4.55425397528918	9.78449988816057e-05	0.00205641884119132	1.20670096476659
COL5A2	0.202491942500475	6.36090782039839	4.55358414773712	9.8022176405803e-05	0.0020569436210373	1.31228073901935
RGL1	-0.0839357305641593	6.44008249682416	-4.54589217948531	9.83561898114974e-05	0.00205961963489628	1.31171874620207
ZEB2	-0.0782281866340675	5.68788188519261	-4.54560650923269	9.85085527689903e-05	0.00205961963489628	1.08115428092076
EVL	-0.143435040750534	6.34289427724047	-4.54861596862137	9.87557308329018e-05	0.00205961963489628	1.30854238648746
BRCA1	0.129703201972425	6.18516126479445	4.54834885074436	9.87593253968321e-05	0.00205961963489628	1.28021328361092
MKNK1	-0.0748599665604822	6.63109285474411	-4.54177116601308	9.94610322163963e-05	0.00206801404542085	1.26248529254352
LOC728392	-0.0785833625550311	6.36124855239611	-4.54148948623229	9.95369994859881e-05	0.00206801404542085	1.30390822852885
HECTD3	-0.0917226883756297	6.67636206557756	-4.54117855652186	9.96209222709021e-05	0.00206801404542085	1.24403831886885
CKS1B	0.115749729458555	6.54331707189944	4.54073996561022	9.98686729192523e-05	0.0020699773709061	1.28049140645796
MT1H	-0.248748664259701	6.78693901571927	-4.54128031267863	0.000101334057638185	0.00209713392790571	1.17361893598557
HERC1	-0.085835922421387	6.37895545881454	-4.53120682268611	0.000102350016605755	0.00211174990322393	1.27752818773021
SEZ6L2	0.116043227556622	6.30678435625052	4.53081564036342	0.000102458578512564	0.00211174990322393	1.2699715267534
MAST3	-0.0915393665243708	6.32489859159028	-4.5306337470969	0.000102509096974611	0.00211174990322393	1.27300317435266
SSB	0.148156093483216	6.36419853236825	4.53344201519597	0.00010312701851208	0.00212124585718759	1.26849280341072
LINC00483	-0.197202710047343	6.26863947150413	-4.53332999351404	0.000103533037028358	0.00212636088510825	1.25268777424509
BIN2	-0.0914925725544349	6.3244599850012	-4.52581141465775	0.000103857504590169	0.00212978803798413	1.2605809054484
CHMP1B	-0.0851407074652891	6.46346571771419	-4.52488257364047	0.00010411924257144	0.0021319203698643	1.25484376204219
IMP4	0.0715029494967787	6.55398478082799	4.52308385867046	0.000104627967975106	0.00213667910681771	1.2338144234473
CXCL3	0.305312609050651	6.35315953996032	4.5292925148864	0.000104667868041537	0.00213667910681771	1.2379181427009
TCRDV2 /// TRDC /// TRDC /// YME1L1	-0.11443018834628	6.049399447104	-4.52397783758975	0.000105238488603766	0.00214508738309395	1.17839110027499
AP3S2 /// C15ORF38-AP3S2	-0.101282116392772	6.31968065096234	-4.516932109539	0.000106386596704523	0.00216522359618211	1.23677224367648
KIAA0020	0.0939324690112888	6.58539889877855	4.51494012575883	0.00010696232733834	0.00217366750624109	1.20527571567572
TRBC1	-0.184885169746335	6.43657479674204	-4.52041192478514	0.000107207683972212	0.00217538234414486	1.22821959966178
NUP37	0.143922513878062	6.48261269996278	4.5149553931184	0.000108408857961795	0.00219572896745643	1.21465260194043
BANK1	-0.145927834763899	5.91273492049803	-4.51551727510975	0.000108633634236114	0.00219572896745643	1.10290634092648
MAOA	-0.184983770624731	6.5413719608402	-4.5152983735138	0.000108697845140473	0.00219572896745643	1.20196041006759
TJP3	-0.104608286870769	6.54709889029947	-4.50819896515514	0.000108933750863159	0.00219721001367871	1.19689577816294
GTF3A	0.166133322903375	6.74935179033456	4.51164303355299	0.000109775667246862	0.00221089175435781	1.11681819371246
NCOA4	-0.079938748159119	6.77868736440406	-4.50293759917642	0.000110497468118345	0.00221995594762786	1.08946117077534
ERCC6L	0.104046399861376	6.04037525051579	4.5037145702945	0.000110554266150181	0.00221995594762786	1.12743193774601
CFD	-0.305007176931728	6.48578630714991	-4.50787836207879	0.000110896833873123	0.00222187712849078	1.18429895665961
SEMA3G	-0.0939382617013089	6.17004443070524	-4.50120315684888	0.000111017830056342	0.00222187712849078	1.16193936100406
SLC30A1	-0.0749459164725626	6.64704756155783	-4.50078655350755	0.000111143180321131	0.00222187712849078	1.15121473195013
TRAPPC10	-0.109595772622073	6.22684582446906	-4.49678880174388	0.000112353221847929	0.00224037180553936	1.16689924689793
C19ORF53	0.0720981862927579	6.68337584631526	4.49458405980811	0.000113026144877989	0.00224037180553936	1.12085003258205
SLC6A20	0.15822480497626	5.93704475590369	4.50081603250457	0.000113030879150339	0.00224037180553936	1.07367798304212
RBM28	0.151395518540837	6.3236753196335	4.49983169445465	0.000113080308169414	0.00224037180553936	1.17843799718409
XPO4	0.120252307425298	6.03379728712817	4.49859123897105	0.000113089063036331	0.00224037180553936	1.10549614315561
POLE2	0.123231919237305	6.29076134984153	4.49497207447919	0.000113252510226977	0.00224037180553936	1.17279690277278
CIB1	-0.0874603042737946	6.71745923473135	-4.49345757007373	0.000113371511966655	0.00224037180553936	1.10114008468583
CBX4	0.159830681293416	6.1538073978654	4.49962565681672	0.000113394577104404	0.00224037180553936	1.14114552918622
NOTCH2NL	-0.0702159709691244	6.60451472558492	-4.49038958050929	0.000114317442955057	0.00225530791838633	1.13740968180886
CDC16	0.113386142841655	6.47109444164734	4.48392269015669	0.000116337091364647	0.0022918067823642	1.14790404694406
MYO1A	-0.159458028261988	6.60623721335579	-4.48637704881105	0.000117521809137372	0.00231016541505675	1.11099654830437
CAND2	-0.0701819705331236	6.02003427436806	-4.47990104965868	0.000117610907618695	0.00231016541505675	1.06122539177829
HECTD4	-0.0698281011214682	6.49100120820178	-4.4781782757931	0.000118160809325934	0.00231751383329686	1.13075666856313
ITPR1	-0.128947453387854	5.95173937360053	-4.48384320678674	0.000118327996520263	0.00231751383329686	1.03580238714204
NIPA2	-0.0468770027516992	6.70113904217818	-4.47670810934163	0.000118632098918097	0.00232010735858055	1.06690250911453
CNNM2	-0.109300139822149	6.33023129039767	-4.47564665690823	0.000118973527688863	0.00232342233119551	1.13152648561942
IFRD2	0.0976249484960936	6.51810931756167	4.47266599898803	0.000119937518773644	0.00233230180596376	1.11150274774289
GEMIN6	0.0992043732456292	6.3924734154871	4.47222086239435	0.000120082147093845	0.00233230180596376	1.12542859175927
TMEM140	-0.161296752776769	6.3014619019281	-4.47832350332794	0.000120103263330062	0.00233230180596376	1.11848423070299
SSPN	-0.122235594702141	6.0342679359072	-4.47697569119227	0.000120118547946631	0.00233230180596376	1.04815001183927
BUB1	0.186986062093584	6.10035523202676	4.4747978120626	0.000121251033187711	0.00235091314562229	1.06161194463813
PSMA3	0.0881860563030153	6.65831498202885	4.46577170215975	0.000122197065832749	0.00236490041767878	1.05609861017581
MT1G	-0.231925637892749	6.8688098078859	-4.47153650019668	0.000122322435397178	0.00236490041767878	0.936884020133918
STAP2	-0.151663421514734	6.57477832386555	-4.47014502542285	0.00012278241861664	0.00237040229312182	1.0785131409377
CALML4	-0.0843611273291736	6.72779385069112	-4.46290573787543	0.000123148754034633	0.00237408311273043	1.01632990152212
PTGES3	0.0578654858617265	6.83914972057675	4.4618135031619	0.000123513381434448	0.00237772056510701	0.938744167107212
CSTF3	0.076145339619521	6.48018380136225	4.45995117168244	0.000124137568857799	0.00238633727673443	1.08574443572624
TRAK2	-0.0908295466759343	6.21788610666901	-4.45882869330092	0.00012451529556975	0.00238722788017098	1.06682653629922
ME3	-0.0845988077743857	6.5078585734175	-4.45876371869677	0.000124537195169494	0.00238722788017098	1.07776309815913
SASH3	-0.12844144455341	6.39113359725262	-4.45764221380054	0.000125449822967366	0.00240131573311755	1.083109669473
PROCR	0.157786162968984	6.3079103886872	4.46053224861793	0.000126007419560592	0.00240857746526426	1.07397419789243
DDX21	0.143733536144117	6.69563921934156	4.45815229300643	0.000126818782539572	0.00241941235223702	1.00520489604922
CSNK2B	0.0485505821953245	6.76274111480803	4.45172515883129	0.000126932318908987	0.00241941235223702	0.966141973244469
TRIM27	0.168908583239381	6.41914450038032	4.45707501308781	0.000127187747563344	0.00242086650784652	1.06809852501412
SUPT16H	0.071079223389287	6.61166290848159	4.44926008517089	0.000127781916728035	0.00242875502484201	1.02932289298216
IARS	0.131279473567171	6.70695826566687	4.45003053321813	0.00012934785895487	0.0024515305236769	0.981119817795014
PLP2	0.113447932027575	6.6839880298443	4.44578548087671	0.000129571488500287	0.0024515305236769	0.989147691783947
PNP	0.0926962574720475	6.55524139217258	4.44387236416921	0.000129658520373505	0.0024515305236769	1.02951490223146
G6PC3	0.0787207177452858	6.48938420254399	4.44340032646264	0.000129824234052085	0.0024515305236769	1.04170845084418
TMEM208	0.0753076887016664	6.50258711471424	4.4428576835617	0.000130014994183421	0.0024515305236769	1.03793575879306
LAPTM4B	0.164726481410735	6.67176124785493	4.44876881843315	0.000130068624054783	0.0024515305236769	0.990319022512647
UGDH	-0.16085341301633	6.56586335621486	-4.44768065824736	0.000130450805241171	0.00245377825467763	1.02308299095342
ZMIZ1	-0.0879088708813845	6.56193017553296	-4.44046256152668	0.000130860302648699	0.00245377825467763	1.01920147980757
LTB	-0.116657733639893	6.4971671307024	-4.44046504774141	0.000131019250564578	0.00245377825467763	1.03148965590499
CCL15 /// CCL15-CCL14	-0.180336792972096	6.26048318501493	-4.44575744871734	0.000131128999716876	0.00245377825467763	1.0279280515663
MORC4	0.184847200896079	6.18068892435625	4.44574260943999	0.000131134246180685	0.00245377825467763	1.01069341931455
WDR18	0.0793747524467191	6.23126038077472	4.43928662839014	0.000131277318198308	0.00245377825467763	1.02037771539767
CHODL	-0.0892256326798772	6.2390764963635	-4.43704312211504	0.000132076584376109	0.00245959266561997	1.01662355057099
BIRC2	-0.0565372519746124	6.60366567956543	-4.43700668571987	0.000132089604897849	0.00245959266561997	1.00021812002231
B3GALT4	-0.112978229162878	6.49600151731062	-4.43688136044703	0.000132134399529384	0.00245959266561997	1.02349378289725
SGK2	-0.15639774073413	6.56699639814423	-4.4407521720052	0.000132910502150607	0.00247063621191651	1.00508686150966
CYLD	-0.0941772087660972	6.39467501278097	-4.43380320589735	0.000133239360309944	0.00247334713630301	1.02727554013857
KIF2C	0.139199861388724	6.40462180483775	4.43647482901596	0.000133617750082204	0.00247696882662676	1.02314277447734
BRCA2	0.0718534342030096	5.72616047264886	4.43038593302622	0.000134476798315584	0.00248947870196823	0.800927373727503
GARS	0.130480508427986	6.69547132137516	4.43189225019066	0.000135833240135381	0.00251114966783796	0.939712767056246
IMPA1	-0.122526648955805	6.659419141163	-4.42897726473767	0.000136349396951748	0.00251724829290426	0.951353447622503
KIF20B	0.0817198350101755	6.27100538612235	4.42188359191871	0.0001376053147629	0.00253696892729309	0.985578937522817
BCAR3	-0.0820514950427853	6.28213826962633	-4.42109011318873	0.000137900941516203	0.0025379329078671	0.985889171032659
ZSWIM8	-0.0660033007609321	6.51650185641812	-4.42073566589638	0.000138033201663632	0.0025379329078671	0.978435256494498
SERTAD2	-0.0671225047132197	6.45579070471926	-4.41917379664072	0.000138617505883662	0.0025452132805867	0.985211334657746
RRAGC	-0.0802939264617196	6.56026817691476	-4.41507177981191	0.000140163806570944	0.00256703448199912	0.954358037132551
XPOT	0.204548559804321	6.42767884588817	4.42098029711837	0.00014018584044068	0.00256703448199912	0.972865515360483
CALU	0.132853661297121	6.43256163050998	4.4150529251114	0.000141379994353794	0.00258213375454344	0.968068195875629
LSM7	0.113764077206951	6.53417613077686	4.41213259269516	0.000141451914687716	0.00258213375454344	0.951726573314573
C6ORF48	0.0905474384461451	6.68256412246064	4.41134464281325	0.000141583625286125	0.00258213375454344	0.905118368128502
RPGRIP1L	0.0825349453674099	5.79110429445211	4.40940734803825	0.000142327246394308	0.00258900020451108	0.782360216277064
NAT10	0.110079989268458	6.58106946238724	4.40980279760064	0.000142343284886172	0.00258900020451108	0.934338580286969
GPRASP1	-0.135473404331285	6.16157293241238	-4.4136206034213	0.000142692602711302	0.00259186536698997	0.923354321647895
LPHN3	-0.086478325222387	5.88526881981222	-4.40772230359102	0.000142977192301146	0.00259354869363448	0.825445316887185
ACTR3B	0.138559807038913	5.99063972949127	4.4125286731289	0.000143415076682057	0.00259800448563179	0.864956123211728
FAM129A	-0.144832020765087	6.18142349753378	-4.40993643003579	0.000144420248158465	0.00261089438421154	0.918363212607275
CARS2	0.103230422128166	6.47551409170612	4.40377052220735	0.000144513023486032	0.00261089438421154	0.941985187381489
MTFR1	0.129096627696472	6.33915161325793	4.40421526890608	0.000145168742580935	0.00261923950232143	0.943530135685366
ENDOD1	-0.148980621253856	6.38649870263192	-4.40551472941515	0.000145844678112685	0.00262792664001977	0.940675686615569
RPA3	0.101604271132714	6.4887399220549	4.39983835961579	0.000146057471444233	0.00262825655006308	0.929864902280118
EMC8	0.109843978955115	6.47339733992799	4.39859082300583	0.000146550883053362	0.00263362850210522	0.928887089759421
COL11A1	0.188602173371452	6.14029584591438	4.4033626422205	0.000147000762813748	0.00263820492518591	0.890242386394848
CAMSAP1	0.0822612639613987	6.28177077292488	4.39618053188398	0.00014750886163992	0.0026438126740078	0.921957709068266
MFAP2	0.134168662114246	6.34148071877162	4.39826354205773	0.00014793595442704	0.00264795561341327	0.925924583861281
CEACAM7	-0.471155094115561	6.49328643386681	-4.3999797231824	0.000148346492226059	0.00265179166130022	0.8824615010098
CTSF	-0.0755793700601111	6.380337030906	-4.39020672312449	0.000149910028337783	0.0026762009550288	0.916896190407414
CTPS2	0.0904689354810202	6.06793781899476	4.38733483058605	0.000151078140009276	0.00268914269179537	0.83594304456043
CTPS1	0.163818271941476	6.34869562528887	4.39301446638109	0.000151155892242311	0.00268914269179537	0.904822437445954
SECISBP2L	-0.129096482666468	6.16298929594666	-4.39158995535149	0.000151231940636708	0.00268914269179537	0.868043219811377
RHOF	-0.127969512889343	6.51521799901838	-4.38808051507253	0.000152056358517497	0.0026994011456741	0.888153014390803
SULT1B1	-0.156381344092866	6.50809332697101	-4.39043815637502	0.000152208352301588	0.0026994011456741	0.889245547236946
FLVCR2	-0.129693028303329	6.21948671899429	-4.38540642818558	0.000153356653525246	0.00271506376704669	0.870755810482067
VILL	-0.169847776603831	6.53722463268239	-4.38731654779873	0.000153493319374254	0.00271506376704669	0.875282922437433
SULF1	0.229536731815286	6.4212974319784	4.38483353129459	0.000154523097992729	0.00272459247206964	0.878542698891145
PPP1R14B	0.0675876787496932	6.62625760055812	4.37870876380125	0.000154641244276452	0.00272459247206964	0.843265511088946
BIRC5	0.0869708336281139	6.33703600296307	4.3785776066145	0.000154696058513345	0.00272459247206964	0.884818431476011
NELFCD	0.177334475183075	6.63761130205824	4.38407639587873	0.000154838465187915	0.00272459247206964	0.836416715781781
MIR5193 /// UBA7	-0.0762637455687215	6.5317786476505	-4.37675599444746	0.000155459355670084	0.0027287799286327	0.862432926862244
CDC6	0.22533782450078	6.08586245837133	4.38254022866655	0.000155480283043302	0.0027287799286327	0.820806480517122
POMP	0.0826229742982989	6.75198740428283	4.37580525770537	0.000155859217944458	0.0027318825827515	0.77607900076812
SOX9	0.252608349705841	6.39675576476365	4.3806912146195	0.000156256310258088	0.0027352950477044	0.865391363570378
TMEM50A	-0.0872975685835689	6.60926028221752	-4.37152683859295	0.000157671297940772	0.00275649407551306	0.829499374024339
EIF3B	0.114923763243088	6.7585737986552	4.37424847451579	0.000158375493252528	0.00276191691897827	0.75884805315016
TUBB	0.0961846151641761	6.8340667062909	4.37292478391175	0.000158400550746638	0.00276191691897827	0.704995290739729
LOC101929336 /// RIF1	0.118340269041937	5.95022111814392	4.37431167637877	0.000158594607749529	0.00276191691897827	0.753449620926268
UCHL3	0.151818003418386	6.50658554328381	4.37279905699989	0.00015961205417232	0.00277605830126735	0.844535000631446
GDPD3	-0.155831903811572	6.46613960799614	-4.37153337158766	0.000160156833575955	0.00277865369382994	0.846831193564468
SLC9A2	-0.140397810018268	6.14858592044735	-4.3714970262644	0.000160172504624354	0.00277865369382994	0.809620562144124
GMFG	-0.112406115451314	6.29362171764283	-4.36429464754952	0.000160782029412262	0.00278244220269391	0.841283951452064
WDR12	0.0979029512963856	6.56317981653502	4.36422998834235	0.000160810113423394	0.00278244220269391	0.822951288833568
CCDC68	-0.20438157619378	6.27704303341756	-4.36951242037553	0.000161030521518554	0.00278244220269391	0.833982298294386
PRPF4	0.087796432597873	6.54293374109411	4.36245256966976	0.000161584022409672	0.00278244220269391	0.823288976024843
AOC3	-0.178896514817246	6.1573122182521	-4.36803236553248	0.000161673368345073	0.00278244220269391	0.804458344336923
SMC4	0.145967167952069	6.46466676006946	4.36695428746332	0.000161811292194726	0.00278244220269391	0.83727182947364
CSE1L	0.23797427533671	6.42242490008367	4.36759299189856	0.00016186469523202	0.00278244220269391	0.833757156183769
PTPRCAP	-0.116071452641513	6.37500359322886	-4.36153478298564	0.000162038035631205	0.00278244220269391	0.841250050417717
SYNGR2	0.0796333181107135	6.71970151925455	4.35998944197515	0.000162662603374333	0.00278674188921462	0.754148572596987
MRPL42	0.130546517937701	6.44966088194581	4.36298281744838	0.000162700854712915	0.00278674188921462	0.833541469019903
GOLT1B	0.155419051526786	6.09056944125239	4.36495075777124	0.000163020009915645	0.00278781066806117	0.774513209386434
ASCL2	0.120914540039152	5.69080003814037	4.36363175246896	0.000163599799843284	0.00278781066806117	0.59371800058662
ANKRD12	-0.124896451915073	6.39689122067187	-4.35915366569116	0.000163624995985899	0.00278781066806117	0.831742140482944
PQLC1	-0.0977250327028645	6.49113641357918	-4.35763979180055	0.000163698142875635	0.00278781066806117	0.821467669925129
HEATR2	0.111510545205635	6.55698804121838	4.35797687837869	0.00016379470700315	0.00278781066806117	0.807183325836742
NPY	-0.0840266822586188	6.08873939731347	-4.3560943274018	0.000164382820477768	0.00279430117727868	0.761599871031106
USP39	0.0544144095850312	6.4278311028027	4.35541876816458	0.000164683000096809	0.00279588701420638	0.826015988075021
SSR1	0.151290829496502	6.28326847526165	4.36031869372252	0.000165065141098174	0.0027988586158102	0.814962462374305
YAP1	0.139752684251234	6.15790835467382	4.35951589412946	0.000165422167597956	0.00280139745979796	0.781852614622141
CDCA3	0.116212741315625	6.24968581733218	4.35419496196777	0.000165692024636937	0.00280235520235222	0.804005024203763
TMEM97	0.215538117244826	6.52827734982756	4.35845879542275	0.000165893455814842	0.00280235520235222	0.801958224413521
HLCS	0.0638794616494009	6.01439961337297	4.35159008020126	0.000166394541089581	0.00280731064704693	0.726817148525728
RPL29	0.0675104331503103	6.90245273459298	4.35090772772597	0.000166701419081759	0.00280898126866695	0.598799864934618
ADNP	0.143934226273138	6.47859438286139	4.35391946994726	0.000167591366284495	0.00281808368922145	0.802369967170558
ZFAND6	-0.0665565342002839	6.42850185118818	-4.34878721784664	0.000167658671461747	0.00281808368922145	0.808677628037146
ABCB1	-0.269781754472515	6.42926288241014	-4.35309941814197	0.000168303396857317	0.00282540634177612	0.79362725335444
ARHGAP25	-0.133230119522879	6.28058646838259	-4.34912344628138	0.000169112629315524	0.00283546907266749	0.791621831879286
PER2	-0.103641410707303	6.41326994746713	-4.3415825695828	0.000170951907570891	0.00286275598378317	0.790134614588995
CHCHD2	0.0532892460610882	6.90183018340945	4.33870453548111	0.000172285297710899	0.00288049563168343	0.567135701287886
WFDC1	-0.138530293715221	6.43451050629683	-4.34249301988786	0.000172437543734786	0.00288049563168343	0.780148573585533
CAPN3	-0.0981439202266322	6.42668035859965	-4.335456650172	0.000173802418084235	0.00289685467751119	0.773632017967748
ABR	-0.0922363676045787	6.71369054356544	-4.33536466351515	0.000173845578175343	0.00289685467751119	0.693468100866579
ANXA3	0.211730410804799	6.31960876505581	4.34030265818643	0.000174198965769869	0.00289779523306106	0.763498580438699
SPRY4	0.0700577446013989	6.48534958502599	4.33433189746813	0.000174330880899707	0.00289779523306106	0.763207199141759
TLR3	-0.223486269166492	6.19273519148792	-4.33884656933752	0.000174882634781257	0.00290339548701954	0.739826070192966
OGN	-0.131471674435425	5.64620191090094	-4.33753474840566	0.000175500843222828	0.00291008392062981	0.497985435958057
EHMT2	0.0945359894977024	6.42748239883436	4.32920634713975	0.000176759336863055	0.00292735989995996	0.757718451976563
GLO1	0.10210584143868	6.72799797546104	4.32764153539797	0.000177997576551752	0.0029442585673444	0.663313526970992
GUSBP11	-0.101950301802825	6.68670655251884	-4.32516466266235	0.00017889849760533	0.00295554314992472	0.679450515515518
MAPK6	-0.0937469028250534	6.70742371974392	-4.3219397386015	0.000180259745405203	0.0029731710657173	0.662064318278955
BLOC1S1	-0.076863236974833	6.6779737916032	-4.32164014873088	0.000180405525668802	0.0029731710657173	0.676216657613261
RAD54B	0.142406207634017	6.25404110415537	4.32137131794854	0.000182979495925	0.00301191828006144	0.711845852012105
ACAA1	-0.0699399172936667	6.64662472674451	-4.31417296572244	0.000184077016492443	0.00302629781128817	0.670183704673128
ZNF593	0.102859216222225	6.41848474049763	4.3124920741669	0.000184913632443868	0.00303137050243027	0.715514490501779
STYK1	-0.265246135731332	6.04389327499003	-4.31792136568365	0.000185006284290395	0.00303137050243027	0.641187718882058
CDR2L	0.0914202108690375	6.28608594672917	4.31220176368507	0.000185058507067113	0.00303137050243027	0.707695771535313
COX6A1	-0.0359583851247968	6.96654055480137	-4.31132747364134	0.000185495486291442	0.00303484988104425	0.437840822014026
CD63	-0.0397136244440648	6.95479736966397	-4.30955748090907	0.000186383277587741	0.00304568756145191	0.444177984727712
LINC01140	-0.0827820691090681	6.08830212060345	-4.30549732929376	0.000188435691038946	0.00307550716026608	0.63099751519533
OCEL1	-0.0859167181910063	6.48252287954932	-4.30456535979292	0.00018890995203828	0.00307597674238457	0.687479055315937
SCGB2A1	-0.187988141924657	5.93715757574103	-4.30976566195805	0.000189107423656395	0.00307597674238457	0.578214623553325
NT5DC2	0.194077446324833	6.33223211424205	4.30968721641679	0.000189147304493235	0.00307597674238457	0.688392080050511
MID1IP1	0.112762072660225	6.57309480457567	4.30456924439762	0.000189435563338509	0.00307696178239977	0.665057383751463
FKBP4	0.13340023937432	6.39993455640632	4.3043730876275	0.000190770247249753	0.00309492091396539	0.68682500621281
BRD7	0.0941964145631492	6.50025399143459	4.29576926032609	0.000193444731914319	0.00313263183934701	0.661687592826816
MMP7	0.270114427936398	6.23985377713355	4.30111027104468	0.000193558353252534	0.00313263183934701	0.65014588450655
GBA3	-0.17993976036614	6.2057307624732	-4.29938703046437	0.000194456815446826	0.00314340837792872	0.642339790472916
MGLL	-0.148117233715947	6.73804847733546	-4.29824347619186	0.000195055319708949	0.00314931611773803	0.571440348904036
CMAHP	-0.17806312810516	6.17874712011994	-4.29771002250493	0.000195335138056537	0.00315007047219098	0.630773990289869
EGFL6	0.121686265662969	5.97424056265177	4.29624050493061	0.000196108017824974	0.00315876490212956	0.558981359055587
ZNF318	0.0952976940815716	6.29026294196544	4.28914735458476	0.000196929566053228	0.00316644504169966	0.649516423399609
CD177	-0.331211623272344	6.53551610285728	-4.29416090209339	0.000197206944260268	0.00316644504169966	0.628257797791385
NCAPD3	0.115026449076797	6.36506279413128	4.28880568834833	0.000197287755299032	0.00316644504169966	0.655127003030332
MB	-0.102629880676655	6.26155229823842	-4.28757350086658	0.000197766917432676	0.00317037025170246	0.639061774268635
IFITM3	0.115776778625214	6.94108696815234	4.29203407987839	0.000198337129994198	0.00317574404590237	0.401218337114967
ID4	-0.133346357772607	6.00032040613382	-4.29131782362628	0.000198719187816739	0.003178095981249	0.555562822116765
CRBN	-0.0550537621058545	6.50828854089664	-4.28532820200906	0.00019896760708748	0.00317830761487022	0.633480429135266
BHLHE40	0.242050017677503	6.26207117868272	4.29006455150333	0.000199389448867894	0.00318128572845421	0.626548394692432
STAP1	-0.114593747367038	5.91231509180348	-4.28843619405228	0.000199873167952919	0.00318524291475914	0.516413815055796
KCNN3	-0.0825319239418092	6.26935063446902	-4.28061044018684	0.000201514020210804	0.00320562186153426	0.623791398377661
HIST1H1C	-0.204589306069734	6.3452663777912	-4.28591190714192	0.000201626356541669	0.00320562186153426	0.627755972755847
AGO2 /// CASC7 /// CASC7 /// DQ574852	0.115430148356602	6.17855130224933	4.28133533710064	0.00020233370096641	0.00321308770253827	0.594555745402111
SEC62	-0.0803658162456394	6.42592894429752	-4.27865183717633	0.000202580626843226	0.0032132330882152	0.629648546825351
OTUB2	0.0844753479891091	6.10447882013202	4.27591460374024	0.000204080622138263	0.00323323039575203	0.56015373160233
SMCO4	-0.107305544064122	6.55482890444402	-4.27432642588991	0.000205107668258035	0.0032456967550809	0.594132715057382
FOXM1	0.175999304984641	6.34357503068244	4.27909198599847	0.000205354078354019	0.00324579533903651	0.613301901386409
UGGT1	0.0851808583242465	6.33903806235665	4.26889798807648	0.000207976086968821	0.00328339817674841	0.605326771597637
AVPI1	-0.0879979728955944	6.57858288553764	-4.26644583449301	0.00020935474236389	0.00330130687083501	0.568494886322051
RPN2	0.142749189267081	6.75018177714491	4.26997945297097	0.000210441604694593	0.00331457790890761	0.491859834868642
TRAPPC2L	0.0745511494739072	6.52337808786886	4.26300592552095	0.000211303986808948	0.00332428647000713	0.573258432267656
NBPF1	-0.0640623030648946	6.78974701407556	-4.26229016535661	0.000211711827568139	0.003326829811344	0.456057324644546
FAS	-0.151690952325501	6.33131896746435	-4.26644486473353	0.000212448372276724	0.00333452648425975	0.582465021297555
NAT2	-0.137718905112086	6.5236194259865	-4.26477424153145	0.000212993506517891	0.00333794590758047	0.567667822600812
ACD	0.108431308765552	6.44591411803898	4.2597125957947	0.000213186991138964	0.00333794590758047	0.577914820148545
BAI3	-0.0660498744207269	5.73582480900881	-4.25921657926769	0.000213472029771156	0.00333794590758047	0.358968204718034
PMAIP1	0.234438784669822	6.19984928453383	4.26433681273812	0.00021365422599209	0.00333794590758047	0.5509650680961
HEXIM1	-0.0852672567816671	6.37254973614208	-4.25763739218152	0.000214382031535467	0.00333964111156688	0.578421347075956
PPM1G	0.0717664572424841	6.58149726856573	4.25752720487733	0.000214445669661778	0.00333964111156688	0.545112335004773
NFYA	0.0855629169082495	6.13913057888861	4.25742605324772	0.000214504105730357	0.00333964111156688	0.524208109180699
MTHFD1	0.137430766231234	6.5291994572149	4.26151652453083	0.000214865400729161	0.003341416600062	0.558136744208543
SH3GLB1	-0.0696880435227658	6.57607100563577	-4.25579250407834	0.000215450003759801	0.00334665672506891	0.542158579849299
ZW10	0.0607828051394949	6.35552883494267	4.25297696829571	0.000217090018657714	0.00336821165514843	0.567066445669243
THY1	0.131673740121257	6.37320031603675	4.25589823370783	0.000217336137582465	0.00336821165514843	0.564056768618903
FAM162A	-0.0831695503172932	6.78211026084884	-4.25060022140161	0.000218484051395529	0.00338212310487879	0.431699219453569
ATG4A	-0.0870815717936168	6.47578764802946	-4.25014293841135	0.00021875327531387	0.00338241620433826	0.549851107768196
SLC16A1	-0.138641248944287	6.35290938305781	-4.25298576275486	0.000219592050072795	0.00339150510249572	0.553491846152752
CD47	0.100578323741639	6.70247211876582	4.24752180579577	0.000220660240375049	0.00340027823956205	0.471353561923818
PDIA6	0.0896678183526495	6.72245383375097	4.24648856986866	0.000220916594614029	0.00340027823956205	0.459468086348247
GAP43	-0.0896689224173319	5.70280571653653	-4.25004664901236	0.000221029473152584	0.00340027823956205	0.307966759583688
PRMT1	0.136962937075488	6.66209030575821	4.25117871653503	0.00022133552398648	0.00340027823956205	0.488163756721176
CYP4F12	-0.0805229132821901	6.58104732502363	-4.24564637997217	0.000221418147906956	0.00340027823956205	0.514742693185095
DEF8	0.0754165040141437	6.28323325892835	4.244091546811	0.000222347065428584	0.0034088968047898	0.534045413996267
PMM1	-0.121236682998213	6.3664478761233	-4.24499350823375	0.0002224838672358	0.0034088968047898	0.541611289887487
C2ORF49	0.0535437480261556	6.15490235152542	4.24330308260742	0.000222819596155504	0.00341017443085559	0.492707268747742
CHMP2A	-0.0700910984962725	6.6957940942672	-4.24223898502913	0.000223458890294687	0.00341608986814751	0.463534724328636
OPTN	-0.133129555177665	6.39460227764035	-4.24453577839398	0.000224074708165369	0.00341738650225787	0.535003875532214
CCL5	-0.189732879849218	6.19866825240899	-4.24642947386454	0.000224174578594508	0.00341738650225787	0.505460642619761
GNG11	-0.073944150887456	6.35754391306754	-4.24083966916534	0.00022430234035095	0.00341738650225787	0.535791928553594
C6ORF123	0.105294445907399	6.03455622759324	4.24042728059352	0.000225940133708494	0.00343846280060427	0.442034477462696
APEX1	0.0800101929022755	6.71322752170003	4.23692807376457	0.000226676825547961	0.00343963087692614	0.440269180044155
HMGB1	0.125140649124043	6.77290799482808	4.24211825884605	0.000226782964258217	0.00343963087692614	0.405871999477231
FASTKD1	-0.0733568449243483	6.54205406548462	-4.23639644843488	0.00022700145478809	0.00343963087692614	0.501052224057305
WBP1L	-0.0903411188561026	6.55660663765151	-4.23616794468198	0.000227141128484917	0.00343963087692614	0.496856523423009
SST	-0.206382139872913	6.1006105206724	-4.24128672401382	0.000227289505186846	0.00343963087692614	0.462424037963184
TRIM28	0.0992927734382643	6.68122734567555	4.23466100348531	0.000228133226416167	0.00344712093802063	0.44988675956279
STC2	0.123231450073326	6.13867195672095	4.23795940993599	0.000228633994382357	0.00344712093802063	0.466318484616592
ASF1B	0.102118378475471	6.43823313245482	4.23318872890656	0.000228969979416787	0.00344712093802063	0.511636494312731
HMBS	0.0531621536970949	6.53405159454051	4.23318547400223	0.000228971985445244	0.00344712093802063	0.49467873741647
SPP1	0.341680756392531	6.30071230419917	4.23801298202629	0.000229294650078462	0.00344712093802063	0.486547376797981
HLF	-0.11374770608264	5.88648537463601	-4.23742190750719	0.000229394651699465	0.00344712093802063	0.373219367588393
CDKN3	0.212227998650971	6.32858218017158	4.237565655363	0.000229569989952536	0.00344712093802063	0.502836617986448
SDCCAG3	0.0673541197365105	6.37265150273005	4.23074430978758	0.000230481402269805	0.00345628310246274	0.510841164636945
LOC101060521 /// POLR3E	0.116268326782399	6.48695258344198	4.23112720666955	0.000230892880504457	0.00345628310246274	0.496763784583222
CLCA1	-0.327085122300671	6.56201680887839	-4.23533574812769	0.000230947435365092	0.00345628310246274	0.472585845899401
IGSF3	-0.111065322500359	6.50627968399044	-4.22996990915088	0.000231332823677722	0.00345726042093023	0.491328555240461
CPEB3	-0.061493879660325	5.66015478482256	-4.22895113219303	0.000231596420288929	0.00345726042093023	0.233942039391582
EIF4A1 /// LOC101928634 /// SENP3-EIF4A1 /// SNORA48 /// SNORA67 /// SNORD10	0.0691202595676124	6.9233719865058	4.22865635852183	0.000231780223572798	0.00345726042093023	0.261837510471426
PPP1R16B	-0.0851895272640454	6.15048512687749	-4.22677294830244	0.000232958014996408	0.00347099737007879	0.449449557693229
ANXA4	0.0588779633318692	6.79970931006187	4.22375487397021	0.000234857717925361	0.00349284969263746	0.348984030297559
CRYZL1	-0.0976806621844552	6.15813205936984	-4.22362221495982	0.000234941569528448	0.00349284969263746	0.444268336376999
HBA1 /// HBA2	-0.195591876736505	6.75692276982056	-4.2278462467939	0.000235633913191793	0.00349929308008119	0.379178250233371
LOC100130872 /// SPON2	0.10037328613144	6.59589142250999	4.21803466472076	0.000238500371624928	0.00353797367962599	0.439590066757769
TMEM186	0.0574159139023221	6.4511981090851	4.21742102546234	0.000238894441086272	0.00353993363688583	0.471329880465601
IRF4	-0.115376596017283	6.26076367849459	-4.21755672736306	0.000239474395252614	0.00354464072009181	0.457727606406538
CXCL8	0.306649837723078	6.49699691623635	4.22106410549219	0.000239958843907707	0.0035479254010599	0.4502649343016
TFDP1	0.147646350964216	6.40084640712503	4.21952435711913	0.000240951613272052	0.00355871049372516	0.465946968550984
RBM42	0.0520101517308357	6.52482497261446	4.21308598843059	0.000241696725186587	0.00356581827966325	0.445560861484569
PARM1	-0.190950581958218	6.58193993808261	-4.21745204574438	0.000242294172252994	0.0035707343989389	0.429220203257361
HYI	-0.0654714042212427	6.41331765840507	-4.20984564275664	0.000243812566140762	0.00358919718826389	0.456411644320878
TLN2	-0.0913050329259383	6.41529904470853	-4.20918857269248	0.000244243838664218	0.00359008362237145	0.453522042803235
LIG1	0.0960026212478175	6.40141503836165	4.20894470533075	0.000244404094463648	0.00359008362237145	0.453576548965576
LHFPL2	-0.0771735630874061	6.55219539731312	-4.2076300572863	0.000245269798249209	0.00359888822317026	0.425214223057385
PPP2R3A	-0.0821940092138155	6.31436519690496	-4.20607089651517	0.000246300443941976	0.00360774828713616	0.442889846016273
MCF2L-AS1	0.112165000689207	6.00903263778793	4.20986890164043	0.000246407552836072	0.00360774828713616	0.351812111353514
SLC25A32	0.201700240934253	6.24183171281124	4.2104726565995	0.000246870442524436	0.00361061380982168	0.423276507148023
MSLN	0.237527481751268	6.16391325224535	4.20914637657225	0.00024774967454042	0.00361955578566404	0.401442465496758
C21ORF33	-0.0576486062597107	6.65157557600814	-4.20278661691313	0.000248485460447956	0.00362638500269295	0.38281929697548
TOX	-0.192951756369672	5.75939270168982	-4.20735321778156	0.000248943338700457	0.0036291480897497	0.229978917731075
GOLGA2P5	-0.0731909087899611	6.23389931676467	-4.19901306753641	0.000251019639958034	0.00365295093110162	0.406226660558212
NAT1	-0.204125743031984	6.47356383464292	-4.20411000954545	0.000251116724507429	0.00365295093110162	0.417908367435249
TMEM189 /// TMEM189-UBE2V1 /// UBE2V1 /// UBE2V2	0.139438746863402	6.55962947448549	4.20309979223761	0.000251797529191368	0.00365696796066867	0.400413392794547
KCNN4	0.11945812528807	6.49431855299736	4.19953489423799	0.000251934081055389	0.00365696796066867	0.413347238856307
CRYBG3	-0.06385412255931	6.43510717357169	-4.19667263734247	0.000252604201228783	0.00366276091781735	0.42074839642584
AKAP11	0.102627832132825	6.55627222491675	4.19614150422051	0.000252965172354904	0.00366406360043319	0.394774845669795
CD7	-0.0752289492195066	6.35235994527093	-4.19256126591697	0.00025541172124115	0.0036955396154742	0.412879715120656
RAPGEFL1	-0.09688275675043	6.55710144876135	-4.19189823555129	0.000255867360307727	0.00369817273497179	0.383781136381858
CR2	-0.244651040559002	6.10258163292652	-4.19617464086624	0.000256513891992028	0.00369985963551359	0.349478899779293
PSRC1	0.0971394456351651	6.32679312668651	4.1904808691404	0.000256844079102039	0.00369985963551359	0.404093193870495
LOC101929857 /// SLX1A-SULT1A3 /// SLX1B-SULT1A4 /// SULT1A3 /// SULT1A4	-0.0953358605154818	6.73236513420257	-4.19056125602963	0.000257056867938788	0.00369985963551359	0.308898663533347
SLCO4A1	0.210106687235256	6.53639579417904	4.19535305716451	0.000257079191782393	0.00369985963551359	0.385006197472433
RHBDF1	0.0549164400310449	6.58169116396355	4.18930592375143	0.000257656534998266	0.00370119620593673	0.371051245727399
FAM189A2	-0.0955157968503452	6.22888174174754	-4.18921455877967	0.000257719818690726	0.00370119620593673	0.379555382763149
NDN	-0.15069990123275	6.32722669829058	-4.19315235565613	0.00025859948188771	0.00370988683463962	0.396255559785294
GPX1	0.0818101928884796	6.62373783188917	4.18708763206531	0.000259197375433702	0.00371452103034045	0.352256371737246
PTCD3	0.0793155092934698	6.53985453481819	4.18620887814109	0.000259810277805313	0.00371936026934428	0.373681031353741
DNAJA3	0.0722425650485987	6.64056801853797	4.18074395536545	0.000263654146299316	0.00377039379162852	0.330326301060818
POT1	0.127263124831914	6.12244951995741	4.18489006731385	0.000264386950820474	0.00377687658920495	0.323097116049494
BRIX1	0.132831366183397	5.86626382643431	4.1828073121096	0.00026586593761617	0.00379399396087109	0.222136109205942
TESC	0.20755051959496	6.35844804742626	4.18193347189357	0.000266488892539537	0.00379621123864111	0.364150247722196
BACE2	0.155110155773382	6.56082891421688	4.18150790715651	0.000266792796808937	0.00379621123864111	0.344993210928639
SSRP1	0.133604707195673	6.46259195834446	4.18019888966337	0.000266949563338219	0.00379621123864111	0.364145326491212
STMN1	0.0742662231855805	6.46509446666065	4.1758487468675	0.00026714495248984	0.00379621123864111	0.363043656914955
OSBPL3	0.161371581270876	6.16095129385904	4.17844747436343	0.000268988421465044	0.00380926045806162	0.320772077791523
GINS3	0.0605840439194783	6.25240986981985	4.173276179783	0.000268997724184668	0.00380926045806162	0.346452534127479
PDCD4-AS1	-0.0944655488304356	6.05116987000114	-4.17361000341042	0.000269034285385055	0.00380926045806162	0.279475845137903
EEF1E1	0.205147755536088	6.37499558046769	4.17816670207702	0.000269190745704369	0.00380926045806162	0.355577886142424
CYP27A1	-0.0708809311464036	6.54258590055422	-4.1725932831735	0.000269491676316802	0.00380952982609337	0.338354810543876
CDA	-0.171304683606809	6.38036983422524	-4.17677847877357	0.000270193309551479	0.00381198552329927	0.355945681210181
RNF43	0.195088605765914	6.57356615206968	4.1767283937011	0.000270229549453951	0.00381198552329927	0.328140690653552
SOX4	0.129340697953785	6.55481109883862	4.17317634585396	0.000272020618393016	0.00383324988213058	0.328083099867767
LEPREL1	-0.137462117072619	6.28887295537485	-4.17263207655071	0.000272651750357382	0.00383814141076007	0.341403515965543
GPRIN2	-0.0942813427452459	6.43715770799171	-4.16761111006214	0.000273122582403795	0.00384076855213828	0.345626878324029
NUP205	0.125820922137896	6.38258425233733	4.16814995625485	0.000274547934684084	0.00385679915729804	0.3435672574515
BTNL3	-0.114166427688642	6.61267821592976	-4.16669940514861	0.00027546829727404	0.00386413216120202	0.298251102046707
CNTNAP2	0.0824545400953952	5.97270077154831	4.16419261852594	0.000275641808746393	0.00386413216120202	0.229948011850739
MRPS17	0.162381457083067	6.45863985154609	4.1681276316206	0.00027652451960751	0.00387248949013045	0.330526935169412
SNORA21	0.128094384146828	6.01252948056043	4.16694795827717	0.000277399152458552	0.00388071650758269	0.240516753875276
GGCT	0.133851064051863	6.67835910933075	4.16521767417619	0.000278686964118933	0.00389470075812126	0.261364728159353
STX1A	0.0659472960227823	6.4261092035425	4.15835740968022	0.000279995122554172	0.00390704040940139	0.324550762617888
TRHDE	-0.108401133942988	5.75454251875677	-4.16304312687107	0.000280313807398819	0.00390704040940139	0.110279465672299
SNRPC	0.0581965953660846	6.62669614485073	4.15776977781966	0.000280437264845297	0.00390704040940139	0.276974001272149
CCL8	-0.167972803946192	6.19675416841637	-4.16146439657847	0.000281500775376535	0.00391781820642481	0.288766466246946
SMPD3	-0.0993950857311267	6.44974535476277	-4.15336747183246	0.000283771616139337	0.00394535969187963	0.307649943675503
VPS72	0.0567880998727092	6.51014230087731	4.15200708677793	0.000284809878497873	0.00395572528059636	0.293599898521148
SNRPA	0.0708888704450242	6.6182057186967	4.1514858405035	0.000285208692823171	0.00395718197979936	0.263517587877361
IL1R2	-0.186566813231279	6.49141106952894	-4.15591482196518	0.000285712747508725	0.00395718197979936	0.294444460384243
TTC26	0.0888359853408624	6.10101419482533	4.15054356236517	0.000285931045151356	0.00395718197979936	0.237617257163285
TDRD7	-0.105152778798731	6.44871748726106	-4.15034167952905	0.000286086043677962	0.00395718197979936	0.299882222973453
GORASP1	-0.0472885057417489	6.54069127300717	-4.14978677919914	0.000286512503977769	0.00395902860813453	0.280769968595464
POLR1D	0.134179366601067	6.70306491876331	4.15374340800084	0.000287377676411382	0.00396692739430379	0.219840365028514
NCAPG2	0.177581071018193	6.35879003367197	4.15121796302409	0.000289326111325782	0.00398974802903737	0.290015061001764
TGIF2	0.116537578234037	6.38515478482117	4.1447359514715	0.000291136386868219	0.00401061889106739	0.288115696313086
AURKB	0.117871200853653	6.35060046738645	4.14325465405661	0.000292411974251621	0.00401999944811295	0.283041206136438
EIF3C /// EIF3CL	0.0643497619565085	6.84154330475411	4.14219267987296	0.000292412273012804	0.00401999944811295	0.106118852323386
DDX18	0.145406052753986	6.40848814598343	4.14658472826836	0.000292934727008546	0.00402308933007469	0.281330225565588
CDK4	0.143105668074508	6.62929016614353	4.14513072008896	0.000294076321863501	0.00403466742503893	0.230447190609259
CHRNA5	0.07974243714313	5.95322617529954	4.13935817735149	0.000294644956946292	0.00403500272360423	0.159035551455644
AHCY	0.188518994922335	6.64744648171662	4.14339136222106	0.00029544772604576	0.00403500272360423	0.216130852287996
NUPR1	-0.134366098378372	6.544508491163	-4.14274109591808	0.000295544696107711	0.00403500272360423	0.252493359522176
PRICKLE4 /// TOMM6	0.0698716639602167	6.77959562986504	4.13796156422813	0.000295751220773687	0.00403500272360423	0.142817326718311
PTGDS	-0.0832729315351774	6.34076885079041	-4.13790877479219	0.000295793115825551	0.00403500272360423	0.273154384555652
ALG11 /// UTP14A /// UTP14C	0.124336466401076	6.37212779964883	4.14014691026328	0.000295892237612238	0.00403500272360423	0.27293655618087
WDYHV1	0.105415264817175	6.22173404030477	4.13733717771901	0.00029654600243045	0.00403984140810998	0.244550954188154
POLR1E	0.06630945832747	6.34694112732915	4.13408713687474	0.000298841674522065	0.00406701549797703	0.264757741782057
MRPL4	0.0783225351379632	6.58255039485928	4.13364619242611	0.000299195409081173	0.00406773315726657	0.22873799022988
LYRM4	0.126723522322515	6.38545727251924	4.13423015141436	0.000300887906266244	0.0040866323269166	0.257173299277598
CASP7	-0.157511123903462	6.49655911192848	-4.13290776920247	0.000303848275753162	0.00412269638406449	0.236530933837944
RTEL1-TNFRSF6B /// TNFRSF6B	0.21148102638889	6.32968070166986	4.13204227329504	0.000304552245150103	0.00412810335101153	0.235678123531353
SNRK	-0.0872842212115151	5.73887047383123	-4.12842322684001	0.00030594133275075	0.00414189232696338	0.0151669261691278
MAOB	-0.11162162578227	6.41680599479598	-4.12541333904609	0.00030618250959275	0.00414189232696338	0.239206045572932
EIF3H	0.0819820633003544	6.80024743794269	4.12360633510406	0.00030736231066096	0.00415369426627221	0.0908614570606803
NKRF	0.106369637586105	6.24409610902802	4.12321634978577	0.000307991460634271	0.00415803856045109	0.215252763099967
EPAS1	-0.0995701558239022	6.64651015306754	-4.12265500049281	0.000308352886559653	0.00415876338220275	0.178353277114702
ADTRP	-0.227218989082572	6.37150917821104	-4.12360521739597	0.000311499584956969	0.00419625002509466	0.214818408378848
KNTC1	0.122892098991371	6.24981566569686	4.12130680443505	0.000311824444898705	0.00419625002509466	0.205966854923239
NEO1	-0.0828526637126059	6.59292748796172	-4.11787679213595	0.000312121151230321	0.00419625002509466	0.185555972029905
PKM	0.0930097079898108	6.81198721647567	4.11963530408306	0.000312660810208638	0.00419625002509466	0.067130052318495
RASGRP2	-0.108086887017539	6.23358964261987	-4.11801427415298	0.000312684902713506	0.00419625002509466	0.198147213106063
MT2A	-0.172982093828851	6.91959296086107	-4.1191955020027	0.00031519267952363	0.00422570820543883	-0.0248917179202852
TPD52L1	0.125988296724655	6.53845772108211	4.1164088597838	0.000316506455292473	0.00423766069846105	0.188888739671484
SLC46A3	-0.122619612298698	6.54489601197932	-4.11559848402106	0.000316711358994055	0.00423766069846105	0.186369412794997
CIT /// MIR1178	0.0904799523412334	6.50027871917359	4.11192804561859	0.000317138955152649	0.00423918480705529	0.194053345205242
COG8 /// PDF	0.102533457804418	6.39836810841723	4.11151289938324	0.000317492088502113	0.00423971154547189	0.206524852660265
MGST3	-0.0582563044280658	6.8630949549726	-4.10956950048554	0.000319150353710656	0.00425764845019329	0.00426344431854098
ARHGEF18	-0.0909108224750768	6.69379970634457	-4.10847184372727	0.000320090734837057	0.00426299947552762	0.121075295551067
CDC37	0.0737100671873987	6.57914949682301	4.10836505992389	0.000320182364041774	0.00426299947552762	0.165513463345788
ZYX	0.0953674355229834	6.50010686360224	4.10769472603879	0.00032075815627219	0.00426567031255206	0.18333616854097
MYL6	-0.053941469484936	6.90432036159236	-4.10642101795515	0.000321855039639049	0.00426567031255206	-0.0389268935443567
ATP1B3	-0.0712763124978452	6.90867445791746	-4.10636903787162	0.000322218011706603	0.00426567031255206	-0.0432525837416469
MAST2	-0.0930702178201028	6.56619054261741	-4.10596829852406	0.000322245799842679	0.00426567031255206	0.162828200875436
APRT	0.0984941334226489	6.52560595959043	4.105941152835	0.000322269245230968	0.00426567031255206	0.173226956851614
CYP27B1	0.0828089198546971	6.17735737218085	4.10593234497709	0.000322276852827856	0.00426567031255206	0.150387576779153
SNHG17	0.153399608632297	6.374601274099	4.10226874916572	0.000329774170331322	0.00436063418577054	0.169476832468586
ATP1A2	-0.13997650051	6.12652056421293	-4.10123093504184	0.000330689530516661	0.00436741883751921	0.111960147616501
ERAL1	0.0846480118837364	6.46537919349449	4.09604032221846	0.000330933616221672	0.00436741883751921	0.160582108424443
AHNAK	-0.0933524252959768	6.82001826461204	-4.09860437820564	0.00033134839324855	0.00436772591011142	0.0055148662163873
MT1HL1	-0.177751814339644	6.8247314637208	-4.10019776436031	0.000331603284281065	0.00436772591011142	0.00598546721740867
C5ORF28	0.121831967852506	5.72266775911058	4.0995392069078	0.000332187022814049	0.00437115426125517	-0.0722959144676629
HJURP	0.113484417526519	6.34362714574719	4.09239830658202	0.000334970724691672	0.00440349647225998	0.15460555175896
SHOC2	-0.0719587798563144	6.49516672359675	-4.08893426291906	0.000337293411420301	0.00442656632994251	0.137046168137442
RPL35A	0.0582361392514193	6.85818587784277	4.08883760925758	0.00033738073996158	0.00442656632994251	-0.0451162712848552
PPARGC1A	-0.127829923569695	6.22789878781224	-4.08942402163839	0.000340344757211342	0.00446112419879154	0.1175212797443
NME1-NME2 /// NME2	0.083897112492856	6.85168374389295	4.08673538396641	0.000340803460554206	0.00446280810652088	-0.0478792533103256
COQ10B	-0.0897655364833561	6.45445490789382	-4.08333357268246	0.000342390692194803	0.00447925248240133	0.130118025914927
DTX4	-0.0661758775980394	6.74736545494117	-4.0820026179262	0.000343613137784637	0.0044908974313555	0.0219346931830486
CRYAB	-0.189493701413357	6.24117466514675	-4.08469105708962	0.000345620597467718	0.00450818899665014	0.105059614122627
PRDX1	0.0609014932252799	6.86694811534592	4.07946439426826	0.000345956362686196	0.00450818899665014	-0.0764643561878406
THBS2	0.164930383737401	6.56217341518966	4.08417074884539	0.000346100924991257	0.00450818899665014	0.0978096928806895
TSSC1	0.0708705850733824	6.40508851823577	4.07912535252712	0.000346270547470981	0.00450818899665014	0.125991089753251
CD52	-0.133995149286454	6.53687305489665	-4.08277969303461	0.000347173087975892	0.00451558913465468	0.102222241071185
ALDH1A1	-0.279401997205164	6.29133347377214	-4.0804103642917	0.000349591981089075	0.00454267887734401	0.0941051589317645
DENND1B	-0.147124212697203	6.36912849887089	-4.07840062848292	0.000351471986107335	0.00456272086479782	0.109918271481733
CASD1	-0.138650829171833	6.17080728735456	-4.07728102234946	0.000352523639554174	0.00457198125233696	0.0666880910183831
MRPS18B	0.077736317059405	6.49540312230713	4.07071356092321	0.000354156288491441	0.00458556471194211	0.0908910480770935
KIF4A	0.197781577966379	6.29045195439953	4.07543337931909	0.000354265930355633	0.00458556471194211	0.0897643794916441
COL14A1	-0.124552281752304	5.97896072595244	-4.07509180776762	0.00035458895397214	0.00458556471194211	-0.0062659470236115
GLYR1 /// SEPT6	-0.176814243340529	6.39654743582126	-4.07255152985853	0.000357000416319426	0.00460876060196135	0.0923331619299903
VWA5A	-0.127640232478145	6.5878574556951	-4.07184878047023	0.000357064699589576	0.00460876060196135	0.0607722683868293
IL18RAP	-0.083651203557662	6.12796290621977	-4.06596854473134	0.000358682353100226	0.00462494340768944	0.0312281995736052
DCLRE1A	0.0661157822663526	6.25861964423047	4.06563469738931	0.000359002932859718	0.00462494340768944	0.0753097747323679
PPM1B	-0.0780597416990744	6.551593528847	-4.06466853176014	0.000359932293130879	0.00462869388728826	0.0621657661853732
ADAMTSL3	-0.178423942933775	5.85332633966361	-4.06943699992689	0.000359979079143108	0.00462869388728826	-0.0754170183604721
GCFC2	0.0431332646129555	5.74117083179038	4.06196133014599	0.000362549009817581	0.00465730733714334	-0.149348947839647
MRGBP	0.176901759755247	6.35001756736521	4.06571639347653	0.000363569501608536	0.00466598123906719	0.0739236635388396
MEIS1	-0.164656710555757	6.26437348524722	-4.06529316450082	0.000363980150867232	0.0046668195055216	0.0622261622647855
LOC100996696 /// PABPC4	0.0732449461194108	6.61141286645482	4.05993313100612	0.000364521690098158	0.00466769535769639	0.0328554759151949
MRPS30	0.115170677548351	6.391230551888	4.06065003054953	0.000364739255418632	0.00466769535769639	0.0756688647447925
PITPNC1	0.0873892486943953	6.3036860001516	4.05692389792492	0.000367468047170984	0.00469816763431285	0.0632039855041118
FAM8A1	-0.0947490871162225	6.56307981729602	-4.05653830483945	0.000367847275035629	0.004698570959198	0.0383846004153749
PABPC3	0.0751115019569741	6.79276971560765	4.05438166731402	0.000369975430063313	0.0047160028155603	-0.0813622836890628
FABP6	0.187820908731474	6.12248330645051	4.05893628472021	0.000370203359038454	0.0047160028155603	0.00497020856298569
ENPP2	-0.246416744017723	6.21742979611389	-4.05888001024357	0.000370258915739935	0.0047160028155603	0.0328781048497984
PRSS23	-0.100751864540861	6.66385230607615	-4.05258624143797	0.00037261452938953	0.00474153742953871	-0.00878913243060442
TMEM231	0.0842472771777968	6.2111623323526	4.05084917778285	0.000373487495392406	0.00474817498846	0.022500441800049
GPBP1L1	-0.0536984686979131	6.68771720231095	-4.05014884794865	0.000374187666196047	0.00475260537685468	-0.0231647749624511
SMC6	0.0711790805973639	6.46387387356422	4.04966330180263	0.000374673860764303	0.00475431225762328	0.0440910986304841
FAM208B	0.0855527223429698	6.33857795817277	4.04911662918836	0.000375222008048484	0.00475680132904992	0.0485866185239008
MCM3	0.134294676337222	6.65466082149201	4.05242505477095	0.000376686357343022	0.00477088981549541	-0.0146869995625316
NPRL3	0.126803839244408	6.27361589332619	4.04942408652531	0.000378282224590846	0.00477589523585412	0.0291783526451157
KBTBD2	0.0621776054209543	6.535589646284	4.04603805477691	0.00037832366624425	0.00477589523585412	0.019119706734374
TACC1	-0.0842046779258449	6.69103494034912	-4.04581870672231	0.00037854562011603	0.00477589523585412	-0.036950043931002
FABP1	-0.242220206355871	6.92556233417364	-4.05040602201566	0.000378719262765069	0.00477589523585412	-0.202519297144359
LMOD1	-0.241821053982822	6.4708713079885	-4.05027794998164	0.000378848578721002	0.00477589523585412	0.0268157832160583
TBC1D10B	0.0421456850558703	6.57394116649884	4.04223080609101	0.000382194400493851	0.00481358353054418	-0.00036093454979369
XPO1	0.077666364787584	6.69391747038376	4.04153249001226	0.000382908581324079	0.0048180880521542	-0.0491701916088569
NMT2	-0.102536227203194	6.06266509748354	-4.0429943612616	0.0003837157687305	0.00482212190188463	-0.0540983350409974
DMXL1	-0.145875084040714	5.99427059542499	-4.0449150946341	0.000384302746510127	0.00482212190188463	-0.0773500736568753
VPREB3	-0.117979735369056	6.21179992675918	-4.04284742714741	0.000384561008632466	0.00482212190188463	-0.00335164626427353
NPM3	0.0968200233212189	6.3418268190792	4.03982883362034	0.000384656460724554	0.00482212190188463	0.0248243829810901
BRINP3	-0.121350004221281	5.66430049983191	-4.04395631636139	0.000385285967948018	0.00482553713702457	-0.2522297733482
KIF18B	0.0931087834272889	6.45382769187973	4.03878886671655	0.00038572728185607	0.00482659119166938	0.0176895370190184
NDRG2	-0.106385370128675	6.59520958985901	-4.03849784850577	0.000387053806266869	0.00483777357163387	-0.0190658503067436
OLFML1	-0.0872289914149447	6.07494241054151	-4.03723095342657	0.000387336910204813	0.00483777357163387	-0.0603133424475368
NAA15	0.135175104931044	6.26120985733953	4.04091633853914	0.000388186482032483	0.00484390777302583	0.00205867893438505
GALNT12	-0.167638096847678	6.59715611170778	-4.03958213913787	0.00038980319226316	0.00485959440981951	-0.0263171349855735
TAGLN2	0.057702906033604	6.83302732617458	4.03424681284191	0.000390438597405983	0.00486302968234512	-0.164968669894943
CLEC10A	-0.0959902622394691	6.06221831716358	-4.03456590053897	0.000391018401983265	0.00486576674438476	-0.0730313284490043
SNCA	-0.0780571467855833	6.22495088993438	-4.03181897986261	0.000392980093133664	0.00488567891316315	-0.0209215965476828
SMAD7	-0.12836419942842	6.37872792299569	-4.03419839577013	0.00039373253752296	0.00489053447801956	0.00386950541488673
FADS1 /// MIR1908	0.177437893156009	6.18920786450006	4.03472670801421	0.000394878513228374	0.0049002646719635	-0.0341779871494738
CD53	-0.129092139960481	6.55849141632757	-4.03271870382549	0.000396341788385676	0.00491391094334314	-0.0291388223963525
SSBP2	-0.123833112846984	5.92805607539746	-4.03200293459688	0.00039775407646919	0.00492690063190159	-0.136812651766417
PSMD8	0.0475381513387928	6.64160158313071	4.02631484348978	0.000398802383250429	0.00493536209454789	-0.0626418013453192
VPS37B	-0.101285711540004	6.50895078005152	-4.02535399506256	0.000399827440653304	0.00494352061572621	-0.0266958843728089
SPINK5	-0.175681221845595	6.391455857371	-4.0279010042127	0.00040212355272591	0.00496736534875498	-0.0197249694219916
NOC2L	0.0641872680356951	6.426223976513	4.02248228330746	0.000402906538574436	0.00497249220300907	-0.0184183826607427
SORBS2	-0.146335718133719	6.46498892114375	-4.025380370059	0.000404832004682006	0.00499069466054363	-0.0293041649969314
KLRB1	-0.146437537326169	6.26919274602028	-4.02511329828265	0.000405120026832645	0.00499069466054363	-0.0368449022879052
CECR1	-0.122355571899934	6.5288072530821	-4.02123655554759	0.000407668094691487	0.00501751059349796	-0.0481625299154747
FAM114A1	-0.093407940360701	6.61822682707618	-4.01711866348067	0.00040872013310659	0.0050258816003662	-0.0784460782909555
CAV1	-0.153738454901809	6.52997875913745	-4.02076138803825	0.000409841851740471	0.00503509344038248	-0.0530866796564107
GPR18	-0.172262827129887	5.94421708611164	-4.02016793169115	0.00041048993623485	0.00503847502114238	-0.161305754613168
TGS1	0.0790994637761173	6.36108860978527	4.01493802932616	0.000411107243915722	0.00504147304380859	-0.0354523757277416
AVL9	0.0652787239782507	6.19322626774368	4.00996193983104	0.000416605996326436	0.00510421259461298	-0.0874229352806832
TXNRD3 /// TXNRD3NB	0.0675528552703539	6.25979082114143	4.00962696794319	0.00041697874089483	0.00510421259461298	-0.0657182198814308
TRAC	-0.0990974250476072	6.46619845769944	-4.0082741584973	0.000418487439795934	0.00511660667654406	-0.0613099341433463
ATP11A	0.0844476667613938	5.76520745057743	4.01028605195721	0.000418748481889724	0.00511660667654406	-0.271949203748341
MAD2L1	0.294838325584202	5.91610819617793	4.01128869398878	0.000420307848473103	0.0051275678408589	-0.197561875209793
SLC25A23	-0.0998443847791948	6.14527620042464	-4.00730861216768	0.000420530816426719	0.0051275678408589	-0.112731094480209
CCR6	-0.076116776579909	5.80249055532712	-4.00578003493395	0.000421283063304534	0.0051275678408589	-0.257336026557799
ATP5J	-0.0671195917816002	6.72850389329353	-4.00573483456461	0.000421333896824949	0.0051275678408589	-0.160215215035621
NOL12 /// TRIOBP	-0.0815984167963063	6.48558249194318	-4.00554923793511	0.000421542686931644	0.0051275678408589	-0.0714296411269251
EPS15	-0.0773886164359586	6.30722188225639	-4.0009476425627	0.000426752003339672	0.00518228435211567	-0.0765398794400145
SLC7A11	0.0701032975793398	5.9796601002253	4.00089853309501	0.000426807938723157	0.00518228435211567	-0.1853193575228
MAK16	0.111296614265685	6.40409537477988	3.99926749235304	0.000429623660332585	0.00521179007696099	-0.0788524208569807
COMMD10	0.0963487339163413	6.43112003827181	3.99765543370424	0.000430517817992704	0.00521569842264038	-0.0828013859728172
MTMR9	-0.079206865214155	6.44090258542865	-3.99748145396329	0.000430717732696956	0.00521569842264038	-0.0837237929043804
MPC1	-0.114511324924634	6.50269063137314	-3.99838494290586	0.000431940334700868	0.00522582066530665	-0.0973450246343859
LRFN4	0.0588514327271822	6.42242763248553	3.99497145988501	0.00043361207098428	0.00523687609136666	-0.0869195098189799
NOP14	0.085300581063996	6.54575824342268	3.99495669694568	0.000433629150972272	0.00523687609136666	-0.112390991687424
PDE4D	-0.0802732793695164	6.46427336818036	-3.99294993760396	0.00043595704131076	0.00525902420932963	-0.0989687276726148
NLRX1	-0.0504697033558463	6.45784773694402	-3.99270553768864	0.000436241389570706	0.00525902420932963	-0.0976565066051505
BACH2	-0.128218366600696	5.9192672858782	-3.99651862716018	0.000437153772467865	0.00526306799188404	-0.231050159306929
KLRC4-KLRK1 /// KLRK1	-0.0934961878884282	6.38814075116009	-3.99174925854916	0.000437355731455215	0.00526306799188404	-0.0941826787888447
DCTD	0.180020271855058	6.35940817029603	3.9957454895637	0.000438053639627157	0.00526431691472443	-0.101606681197364
CXCL2	0.294139100831665	6.3925002266876	3.99558676542369	0.000438238606560973	0.00526431691472443	-0.116342150709966
CCT3 /// LOC101927137	0.101167643142553	6.67324482256357	3.99003744096738	0.000440516231515906	0.00528474662751684	-0.172286212610266
P2RX4	-0.175700983170453	6.58006358749717	-3.99346255548571	0.000440721433270051	0.00528474662751684	-0.136893949357487
BEX4	-0.146273603388745	6.26386621971093	-3.99272761301489	0.000441583669884427	0.00528849419543105	-0.119383737205101
EVI2B	-0.128892750217914	6.02308216462553	-3.99252928709947	0.000441816630652779	0.00528849419543105	-0.200035399740785
H2AFY	0.0410906562099905	6.82922268381893	3.98648402148719	0.000443541583397966	0.00530444332569922	-0.284528741587677
SFRP4	0.187412019892339	6.23231809089018	3.99045380952209	0.000444261827071717	0.00530835926706205	-0.13427919440645
CCL23	-0.157703009950185	5.9165932041363	-3.98941062174383	0.000445495867893864	0.00531840208367285	-0.251125033072007
HIST3H2A	0.0468964681642713	6.48564764680796	3.98366255635615	0.000446891700442702	0.00533035696362108	-0.12615089486819
CST4	0.107246424879941	6.3250736581505	3.98329549510834	0.000447735794261437	0.00533571562932015	-0.120597182675741
PTPRG	0.106791707586913	5.97296705639917	3.98559042588636	0.0004488932037639	0.00534479537944083	-0.234158257787475
FAM21A /// FAM21C /// LOC101930591	-0.0804966087041916	6.69427383538799	-3.97889606904914	0.000452607886951553	0.00538428079600641	-0.208509167035052
RASGRP1	-0.113219492974652	5.96642666511859	-3.9819499588977	0.000454420311547014	0.00540108715061244	-0.247944973612066
MCM2	0.161397422798746	6.54223262796058	3.97588019841624	0.000461810497389872	0.00548410110872296	-0.169222595301047
PTPRF	-0.0976898614239416	6.54188549839068	-3.96738263815277	0.000466713521503651	0.00553671825698996	-0.180810563231444
EGFR	-0.105929991840033	6.44295098712364	-3.96744060263632	0.000467060737973106	0.00553671825698996	-0.161295100369654
MAF	-0.0793815474903177	6.24355500906757	-3.96617112273612	0.000468222699496646	0.00554562801139147	-0.180292724830528
GSTM2	-0.0935901425082544	6.58869826274048	-3.965744320973	0.000468755505872275	0.00554592981748862	-0.198529000255235
HAPLN1	-0.0603025720561402	5.70673467979255	-3.96549346144279	0.000469068949340646	0.00554592981748862	-0.418423380945427
SLC12A2	0.201424278361133	6.61673719122818	3.96845255861368	0.000471014928492376	0.00555726903078085	-0.214806440580903
PABPC1	0.0459943760575486	6.99831817333864	3.96381662329954	0.000471169419141781	0.00555726903078085	-0.496443793293681
CIDEC	-0.0860846442641875	6.4057551206592	-3.96374314058337	0.000471261677465951	0.00555726903078085	-0.164849144659488
ACTL6A	0.135934181135332	6.13669550404237	3.96466895787269	0.000475772731914867	0.00560557340810594	-0.229856909218538
NME7	0.0902015665077135	6.24662688937466	3.95778348209593	0.000478803504842393	0.00563636808749138	-0.200640736927751
CHEK2	0.0864306253979092	6.3453255833003	3.95730304426898	0.000479416630258359	0.0056386739262937	-0.181508182556713
UNC5C	-0.0513788296127746	5.84559617329292	-3.95686649352737	0.000479974416873698	0.00564020137266864	-0.358205806580768
APOBEC3B	-0.218226837129132	6.25224963154643	-3.96103940462336	0.000480381217991831	0.00564020137266864	-0.205522147701323
LXN	-0.140577274287194	6.46556017068243	-3.96039372357731	0.000481205632533688	0.00564447453383458	-0.192040632670968
RSL1D1	0.11717143346984	6.5281415719377	3.95838184208737	0.00048158051927714	0.00564447453383458	-0.205423110128467
TTC28	-0.0815738023619461	6.25501176074229	-3.95467291866249	0.000482786844202735	0.00565371006287328	-0.205699054111519
CDCA8	0.100394888320211	6.4360946836978	3.95243473571241	0.000485673155054984	0.00567946691091995	-0.197081475661631
TROAP	0.0729912484799565	6.47415124893116	3.95231593742304	0.00048582682766194	0.00567946691091995	-0.202720317428961
SCD	0.100219340453346	6.47655446367498	3.95102413379751	0.000487500939594964	0.00569411209825959	-0.207044513918484
SI	-0.365612574304505	6.04223357657049	-3.95427988789125	0.000489081124318815	0.00570763584977933	-0.284313180188638
KBTBD11	-0.118916111129988	6.37609269613077	-3.95057410530691	0.000490846322819861	0.00572110059039824	-0.203319382267122
DENND5B	-0.070902997898509	5.73849980918813	-3.94820056275028	0.000491302182987514	0.00572110059039824	-0.443135075352395
FCRL2	-0.105338257744236	6.21512646283273	-3.94888916086184	0.000491504941945564	0.00572110059039824	-0.235239425300465
LIMA1	-0.119023249265098	6.74926054974375	-3.9504474699962	0.000494082285197811	0.00574405590124067	-0.323500856011247
DPT	-0.250043943551177	6.12692254816127	-3.95026081443485	0.00049432714319542	0.00574405590124067	-0.265499754698925
LRRN3	-0.0595786181933437	5.95440078844904	-3.945473297465	0.00049475928172858	0.00574413825883164	-0.33543428120927
GOLGB1	-0.0623961670707537	6.37711367753802	-3.94487564571768	0.000495547081546959	0.00574834614594472	-0.209985223667942
EIF1AX	0.241523160668572	5.9867255090021	3.94797101382624	0.000497340666938745	0.00576420392196415	-0.327022942573428
MYO19	0.0635123684457263	6.24118072121312	3.94302038525879	0.000498000468118686	0.00576690516380113	-0.239002485321786
PINK1	-0.126707375202159	6.53039850243419	-3.94559423990514	0.000499710882452865	0.00578175759029796	-0.240333180791667
CLSTN1	-0.0643323821417964	6.71329413100234	-3.94069276568025	0.000501095381989399	0.00579281693088515	-0.315737710988955
GTF2F2	0.108045719041873	5.88666317846499	3.94424775252283	0.00050227930876045	0.00580154066546044	-0.377916751359662
FABP4	-0.215156450709573	6.12236200888203	-3.94323044740663	0.000503637054474011	0.00581225546896823	-0.286164116868233
ASCC3	0.114165490524856	6.36428805932257	3.9395102354686	0.000504306432017934	0.00581501460946276	-0.229181434280007
MIA-RAB4B /// RAB4B	-0.0737748722839409	6.47560732865905	-3.93773897087928	0.000505050102641701	0.00581862496768964	-0.239560288126264
PDGFRA	-0.149206986953883	6.43697904270911	-3.94071383100917	0.000507011372034609	0.00583624504401678	-0.238232252142855
CSF2RB	-0.137449511471165	6.21061183030965	-3.93985362097543	0.000508169841687773	0.00584460190686687	-0.266384731827482
WDR77	0.131701024312148	6.52815710631926	3.9390501152988	0.000509254295295082	0.00585209400222597	-0.257369374618765
GSTM5	-0.0924557580763644	6.42235421481674	-3.93373021518845	0.000510466345029228	0.00586103839144009	-0.241834426776355
RPL18	0.0498119111280272	6.95664720357733	3.93182464790484	0.000513060928507644	0.00588266875417684	-0.536745769469869
BID	0.091764928822004	6.29224704654644	3.93170751067512	0.000513220842176594	0.00588266875417684	-0.254073467619786
BSDC1	-0.0627661150141082	6.45248894895097	-3.92994851666413	0.000515628084664247	0.00590078649666528	-0.254361955977246
RPS4XP3 /// RPS4XP3	0.0814099598564468	5.87112588706725	3.93024335912817	0.000515674770797817	0.00590078649666528	-0.412775258140671
EPS8L2	-0.0668877862653939	6.61558860499484	-3.92867726253753	0.000517374738385509	0.00590877691828756	-0.300060418813259
GSTM1	-0.0946371208203277	6.48062175700221	-3.92862388912672	0.000517448198336921	0.00590877691828756	-0.263804841809631
SLC31A2	-0.0880533887802833	6.2522890917746	-3.92845206099165	0.000517684761821257	0.00590877691828756	-0.272490481675668
AHSA1	0.058239953719122	6.65983169806552	3.92807212279097	0.000518208216879044	0.00590976020498177	-0.318985934904461
SLC5A6	0.124503844424265	6.52759394666905	3.92933051160946	0.000521269551177581	0.00593965996173173	-0.279647638530358
CIAO1	0.068555912592586	6.40871272159124	3.9253664065646	0.000521951044192444	0.00594241483674531	-0.260349694697172
MUC2	-0.250491741023587	6.66202777454526	-3.92926909208082	0.000522638994743285	0.00594523853111174	-0.336404031829901
MYLK	-0.234366561779992	6.63822350287891	-3.9289172045267	0.000523126916338882	0.00594578397594924	-0.325509186936785
MOB3B	-0.0939034954445213	6.41404401485229	-3.92371300940998	0.000524251248544717	0.00595355577549018	-0.266144846558719
MYC	0.239209681097468	6.48321012283654	3.92737698499766	0.000525267831009563	0.00596009191289944	-0.28266814072003
PTTG1	0.146258851217681	6.69210349773084	3.92626730868343	0.000526815620125324	0.005972639505347	-0.352165336044792
IGFBP6	-0.130240740979867	6.42741517851207	-3.9242779276979	0.000528466865280047	0.00598633798608094	-0.275397802333406
GPT	-0.0950501491193288	6.33761095372807	-3.91940557581372	0.000530290592102674	0.00600196571329609	-0.277556519128078
SDAD1	0.0636952874468313	6.53697724036025	3.91742278718092	0.000533093519231357	0.00602864085262976	-0.305035482060839
RGP1	-0.07279694998072	6.48469526513484	-3.91653540187683	0.000534352659470162	0.00603782762548476	-0.294548270118786
NDRG1	-0.0943762549850748	6.79478169864351	-3.91834000504998	0.000535622275870746	0.00604711732340624	-0.434770967013141
FOXK2	0.0716979749191016	6.51478350124321	3.9129395323169	0.00053948491291725	0.00608529148312767	-0.310575350786367
TRAF3IP3	-0.110859764577265	6.01685910536369	-3.91627943219083	0.000540127548415949	0.00608529148312767	-0.394118223847627
C14ORF1	0.0757373756694492	6.45408700331191	3.91203345676074	0.000540785735724035	0.00608529148312767	-0.299889464835468
C10ORF2	0.0856499555586994	6.39844624490578	3.91202024490942	0.000540804726301342	0.00608529148312767	-0.293819385350391
GNB2L1 /// SNORD95 /// SNORD96A	0.0620141835631313	6.88869552722845	3.91010162287162	0.000543569495358276	0.00611131294531759	-0.529395849465745
TMEM30B	-0.111625402676878	6.59011074206201	-3.91178947497524	0.000545012713025568	0.00611826760346267	-0.340420252078904
FAXDC2	-0.0871157820672373	6.29335708136098	-3.90904809309491	0.000545093547030416	0.00611826760346267	-0.310259336138144
PPAP2B	-0.104870036410559	6.21154163327706	-3.90920192042472	0.000546399342871883	0.00612067305415101	-0.33639103875523
MIR6513 /// TMBIM1	-0.0792757930977755	6.60788234178947	-3.90812663604361	0.000546429978491341	0.00612067305415101	-0.349403802901917
SMARCA4	0.102042510271861	6.39690910573414	3.9079637211097	0.000546666595853209	0.00612067305415101	-0.304887469991803
GFOD1	-0.0809786498761296	6.37527534148966	-3.9074112051857	0.000547469818175421	0.00612459198909159	-0.30450930907188
GINS1	0.26206771361205	6.31227432251799	3.9097757975069	0.000550353127166468	0.00614443132405873	-0.330856169892439
EMP1	-0.18616438616587	6.4176712757375	-3.90965785447217	0.000550525126042031	0.00614443132405873	-0.317469799272079
RRP9	0.0651395696125576	6.42991199124546	3.90521157156027	0.000550679046380731	0.00614443132405873	-0.312859110029517
KIF3A	0.0409378114013268	5.68120323457599	3.90479621021314	0.000551287120728495	0.00614443132405873	-0.590328468867273
VAPA	-0.0809721348538014	6.81915071134793	-3.90542260550492	0.000551516589912923	0.00614443132405873	-0.483597450585188
KLF2	-0.0815809625284828	6.5411969957409	-3.90429611683003	0.000552020114227393	0.00614497514305518	-0.339020531232972
PKIG	-0.105049334008465	6.50939121100752	-3.90365909710857	0.000554105353679887	0.00616311090504526	-0.33412513579845
ARHGEF7	0.089379708428026	6.28398271307192	3.90204027737975	0.000555338434485407	0.00616722325532807	-0.330112312639804
APOBEC3C	-0.0652723048122174	6.5773671745948	-3.90181850323829	0.000555665717300419	0.00616722325532807	-0.3553424074194
PPIAP21 /// PPIAP21	0.0434803991842283	6.06224197848988	3.9016976431466	0.000555844156059612	0.00616722325532807	-0.408567687781217
CKAP5	0.0723875916188211	6.57918020734474	3.8999412895365	0.000558443605350796	0.00618605184955353	-0.36070713327664
SPINT1	-0.100038534744941	6.61453646197231	-3.90065015036352	0.000558549936439106	0.00618605184955353	-0.372622739352369
SLC11A2	0.139454102563482	6.42577141006489	3.90394864324936	0.000558914407895875	0.00618605184955353	-0.328211474961268
ZNF304	-0.0780234936677416	5.68475568709026	-3.89815063866434	0.000565086131428034	0.00624924220958957	-0.60988988242369
NCKAP1L	-0.0887150271223764	6.32401559271406	-3.89497170548388	0.000565863524442946	0.00625272254237283	-0.339889027078515
MAGOHB	0.071340263150023	6.12618724956397	3.89416232346507	0.00056708111193915	0.00626105730943274	-0.404292028153634
ARL6IP1	0.0827474832156776	6.55847929059277	3.8933705188276	0.000568274744524623	0.00626911420204552	-0.371214779019597
RIMS3	-0.119901270936874	6.20692381110962	-3.89412438806096	0.000572270239978958	0.00630539396665527	-0.380345915649951
NEDD9	-0.135155636222662	6.4106975867453	-3.89461802222445	0.00057289603644757	0.00630539396665527	-0.349864543135795
MUS81	-0.0427623985264034	6.53245228441199	-3.88997688665732	0.000573418575452343	0.00630539396665527	-0.372686492861999
PSMB1	0.0615322683250598	6.72136885526578	3.88996956902208	0.000573429716221646	0.00630539396665527	-0.448931108116097
LONP1	0.0821982621688709	6.55751249588832	3.88954577452296	0.000574075286634792	0.00630736050697771	-0.380513965369849
CDKN1A	-0.101986536770708	6.73607850758761	-3.89011771803404	0.000577246578055987	0.00633705138574217	-0.463915733839968
TRMT1	0.086792884238833	6.40372315642837	3.88664145472838	0.000578518694005316	0.00634343266765612	-0.357542263374838
FHL1	-0.232635446311951	6.165963527203	-3.89065068844365	0.000578944458735609	0.00634343266765612	-0.402789145570863
ORC5	0.131271572900403	6.3170219587383	3.88989637595262	0.000579236044982067	0.00634343266765612	-0.364135974279995
CKB	-0.21266354451501	6.75970687001226	-3.89008892278931	0.000579805951928711	0.00634453249746121	-0.483294965770812
LSP1	-0.0849623471886143	6.47878984241372	-3.88462605951839	0.000581621921369353	0.00635149875804037	-0.373284703682859
BCAP31	0.0816897483476708	6.75357742791294	3.88453318017163	0.000581765326324399	0.00635149875804037	-0.484621678569471
CDK1	0.223041356019039	6.3521024563575	3.88875764260808	0.000581852557529523	0.00635149875804037	-0.375004527713717
CAT	-0.0662872305628562	6.72514537675463	-3.88416384183013	0.000582335925002846	0.00635164462509158	-0.466087731061849
KIF15	0.184535012132051	6.11644671553683	3.8874489541496	0.000583871342284936	0.00636325590293438	-0.429696063565782
TPMT	-0.0572397617421972	6.53656936541283	-3.88168112294939	0.000586185804488222	0.00638333195959213	-0.394467617838777
MAP3K11	-0.0624725645088414	6.52373522029484	-3.87947361557709	0.000589629882572762	0.00641566685433841	-0.396617843552207
ANGEL1	0.0570996932651739	6.45411525950002	3.87910445020072	0.000590207775822434	0.00641678832056667	-0.381573718663446
FAM86B1 /// FAM86B2 /// FAM86C1 /// FAM86DP /// FAM86FP	0.0719389828666472	6.35613804744776	3.87844954984321	0.000591234327242817	0.0064227819118645	-0.376963642810995
ME2	-0.083276872498315	6.62600465180948	-3.87620969341319	0.000594758540329751	0.00645518983382261	-0.436111302559606
PIGZ	-0.197075250060694	6.60994207683549	-3.88020368322517	0.00059517289721348	0.00645518983382261	-0.433212985824467
NAALADL1	-0.215291192791107	6.14605820464602	-3.87913984371037	0.000596850301925914	0.00646819164412734	-0.438601825907083
OLR1	0.0745696393670671	5.62690010901801	3.8762489164553	0.000599114715937306	0.0064786606182407	-0.704848311114177
ARNTL2	0.171134543015396	6.10123261287267	3.87764829631009	0.000599209906530768	0.0064786606182407	-0.460544363141267
PSMB2	0.0796869958651266	6.71882890725504	3.87337103129569	0.00059925453402404	0.0064786606182407	-0.489587394435173
TFCP2L1	-0.102412638384006	6.48817192304149	-3.87253747004682	0.000601085438047371	0.00648835340020013	-0.4063330730211
CYAT1 /// IGLC1 /// IGLV1-44	-0.187831633467638	6.83750147923484	-3.87645056283133	0.000601111325814012	0.00648835340020013	-0.573762313853484
TRIOBP	-0.0510845152899364	6.59152999882979	-3.87188803434108	0.000601616605847085	0.00648862474973464	-0.43446499738312
SNRPD2	0.0882303705220534	6.80589657345577	3.87305085971589	0.000603028788877989	0.00649866910119389	-0.557265710093754
EDAR	0.136953094849166	6.26081898482434	3.87355071317042	0.000605739428978524	0.00651327651017484	-0.417738774821634
BCL2L2	-0.070650696608517	6.52975125435921	-3.86922257215623	0.000605885046650988	0.00651327651017484	-0.423772379752102
GID8	0.0924618605491089	6.59389600028142	3.8689627035336	0.000606302782681194	0.00651327651017484	-0.443359257136293
ZNF692	0.0734723307226438	6.44101047691714	3.86895690334161	0.000606312109649249	0.00651327651017484	-0.405194118420659
SGCE	-0.16135431717281	6.1181914491004	-3.87118282724102	0.000609544439629704	0.00654279869511979	-0.470769268833774
ODC1	0.111136188404216	6.77279701789666	3.87009505964568	0.000611300248809717	0.00655559815938353	-0.542879720900443
PRPF19	0.0684375020662186	6.63489285767464	3.86561650099641	0.000611707065190368	0.00655559815938353	-0.465718745366748
INPP5A	-0.0807854018529224	6.57264358266971	-3.86446403227133	0.000613579272225541	0.0065629045370008	-0.447715551651755
SH2B3	-0.0896111051601481	6.36793689984472	-3.86430410904573	0.000613839514017544	0.0065629045370008	-0.412623568644167
RNF11	-0.135979287515461	6.28380689244744	-3.86852349433168	0.000613845740326255	0.0065629045370008	-0.424751746433098
RNF138	-0.115897419234818	6.54810910123949	-3.86595930933414	0.000615657731469283	0.00657707397871612	-0.442428281715507
HMMR	0.174174566929219	6.19272186028636	3.86667200491216	0.000616857972058176	0.00658469086445038	-0.454988009816653
PAICS	0.205944667217194	6.53181061822016	3.86478819798633	0.000619937661500282	0.00661234219219795	-0.445770906296132
TPCN1	-0.0548976435372004	6.6623324989745	-3.85994989045594	0.000620966833273935	0.00661809604484539	-0.491444109944518
GPX3	-0.175149533518182	6.50926162636739	-3.86257170892326	0.000623580541409636	0.00663567758022368	-0.444862695345752
NCOA1	-0.0841604106303564	6.32403975104234	-3.85806543158572	0.000624076557152455	0.00663567758022368	-0.431630286346422
CHFR	-0.147613354243598	6.37934532034619	-3.86180754535057	0.00062484133222157	0.00663567758022368	-0.431597180568109
ENY2	0.0662439176569147	6.61472089383442	3.85758171033862	0.000624877250601193	0.00663567758022368	-0.478265621082706
NUP155	0.142684605756811	6.23203173763188	3.86166814561749	0.000625071596834745	0.00663567758022368	-0.455340753713697
LOC101930578 /// MRPS31P5 /// THSD1	0.138632799621945	6.18473484921889	3.86039495998759	0.00062717853744683	0.00665281848905531	-0.473846942056559
NOLC1	0.127345214484965	6.51519717445567	3.85924619940371	0.000628428373437082	0.0066608478734343	-0.452564167612811
GAREM	-0.0989166898899004	6.34122103444376	-3.85424999187697	0.000630419594215133	0.00667671661146027	-0.439979390592872
SIM2	0.111174819055367	6.16509835629046	3.8554268741257	0.000633180372791475	0.00670070443062176	-0.491395624546842
DLGAP5	0.218065313646814	6.15848115861648	3.85618646336374	0.00063419267982755	0.00670616578653327	-0.491621319233515
UGT2B28	-0.0772384480177749	6.34909440463429	-3.85133852976322	0.000635302269359506	0.006712646495797	-0.445160665718156
HIST1H2BD	-0.139236607611082	6.56499573381329	-3.85402524779266	0.000637824532719374	0.00673403182435126	-0.480428319502399
XRCC4	0.0765026512674097	6.07922964406497	3.84877215649599	0.00063963693581728	0.00674789504343069	-0.535486945866801
FGFR3	-0.216104258529493	6.50461671225773	-3.85256334013914	0.000640292776587678	0.00674954491638524	-0.470844563078251
URB2	0.107965264883788	6.1815299983601	3.84947660184683	0.000642746191141977	0.00676780832911378	-0.49968450575166
TRMT11	0.103556943982998	6.3391904104922	3.84708375229808	0.000643026927229694	0.00676780832911378	-0.459012520437153
CCDC86	0.125336571445699	6.44854665725932	3.84887565997719	0.000645060719868627	0.0067757083757716	-0.465190944755076
ABHD5	-0.123474208123114	5.76069341021792	-3.84960372679651	0.000645318411285178	0.0067757083757716	-0.687934732054876
NHP2	0.100130728647746	6.67033069179449	3.84667403237923	0.000645632940231399	0.0067757083757716	-0.533151811667095
POGK	0.101016815800058	6.53072814827206	3.84580453233115	0.000645783068521076	0.0067757083757716	-0.483698060870285
TSPYL5	-0.129258274561447	5.98720326458732	-3.84871755424848	0.000646830704977601	0.00678143533519573	-0.576262654617479
CTC-428G20.3	-0.064885843936968	6.28330208517271	-3.84313551978323	0.00064925934878358	0.00680032279286028	-0.476203559605293
CD247	-0.109568918550511	6.15556448445902	-3.84545881917834	0.000649963511300497	0.00680032279286028	-0.519842665132245
TFCP2	0.118125022372372	6.26665481604556	3.8453550402874	0.000650141856472952	0.00680032279286028	-0.482688236127195
GLMN	0.0585575494465722	6.16571849514521	3.84191782481601	0.000651356657736811	0.00680756547148912	-0.520680393766098
ALDH4A1	0.123674573823484	6.30377388722842	3.84491870408641	0.000651841772984085	0.00680756547148912	-0.476945322074553
CD2	-0.108229865418873	6.4179254200605	-3.84155857171248	0.000653383035517402	0.00681335220750557	-0.473811919053487
P2RX1	-0.0772792928952726	6.4022779616818	-3.84071876127339	0.00065342836353525	0.00681335220750557	-0.471241834997733
VSTM4	-0.0653810444627545	6.13561987912077	-3.8403269038784	0.000654106801725296	0.00681335220750557	-0.536060342541609
ASUN	0.14906044739335	6.24325188067402	3.84430514947157	0.000654412547383619	0.00681335220750557	-0.495627978429105
KCTD9	-0.167819232035985	6.10210491449614	-3.8429247770268	0.000656802284700476	0.00683296849533659	-0.547353016094337
PRKDC	0.228639086183206	6.28849004972545	3.8418218150458	0.000658717908326444	0.00684548345114282	-0.498618154703022
YME1L1	0.0730930242443889	6.57029315480655	3.83750187700667	0.000659018349114756	0.00684548345114282	-0.514322481263521
HSPD1	0.227008791163653	6.7161058083844	3.84100597730424	0.000660138377459787	0.00685185102380304	-0.582891572886417
P2RY2	-0.0898985050520936	6.273738113782	-3.83459677100358	0.000664106804025991	0.00688775084390426	-0.500958463081437
A2M	-0.0865625258664066	6.73379223409112	-3.8342567405031	0.000665240335989756	0.0068942161814153	-0.598409853596467
CSTF1	0.113260278318488	6.24647545938697	3.83516861456549	0.000667594945699496	0.00691024882869793	-0.513163195482772
TOP2A	0.274139023676319	6.14629778491779	3.83662932813269	0.000667810046639003	0.00691024882869793	-0.543144928632231
CHAF1B	0.0590181535642057	6.26679893380747	3.83206996909964	0.000668563924253134	0.00691275659705957	-0.508206823563665
LOC102725263 /// LOC389906	0.0537429801294119	6.1995153251366	3.83078292066948	0.00067084544902801	0.00693104388238878	-0.535330699995142
CALCOCO2	-0.0675600621055127	6.67678008586408	-3.82948428307557	0.000673155247941724	0.00694431051237953	-0.575396622212943
NUS1 /// NUS1P3	0.0805224212714034	6.01484364979254	3.82948317203291	0.000673157227409885	0.00694431051237953	-0.606646230647097
DDIT4	0.194083484523395	6.4854482570964	3.82933204739121	0.000680795922717149	0.00701775446193711	-0.524170475840926
POLR2C	0.0564716804239136	6.60071873112187	3.82363669819948	0.000683652836306239	0.00704183264469704	-0.558185891629346
FUT1	0.0868549347811381	6.30170912396045	3.82274976534204	0.000685259000572832	0.00705300086347391	-0.523649251519223
ZDHHC4	0.086056596502278	6.44941299960504	3.82240116592309	0.000685891297446839	0.00705413622046925	-0.522888025774807
HGH1	0.0572327752004623	6.56114199636658	3.82168772327801	0.00068718713652873	0.0070620889452846	-0.550992662614136
SNX24	-0.112845037233908	6.25684157282201	-3.82305270489381	0.000688692528705951	0.00707218148399105	-0.53957888329589
SNRNP27	0.0444610152416612	6.30397959567839	3.82004432767472	0.000690181196093743	0.00708208707973488	-0.528036157615784
PAMR1	-0.0667373557506334	6.36431469108671	-3.81936021735365	0.000691431321600839	0.0070895317755036	-0.523216678397893
IPO5	0.0805916435418414	6.32790508229725	3.81708203718745	0.000695610418675375	0.00712697437299395	-0.53278921701042
EPHX1	-0.119422548760173	6.49064471348761	-3.81957087878003	0.000696621033623683	0.0071319217033261	-0.54441107838181
ID3	-0.126709114216392	6.42321683745294	-3.81772898728893	0.000700363611595199	0.00716215163502809	-0.539467093648375
DCAKD	0.0464008918665567	6.14323451128361	3.81414373333666	0.000701036988800106	0.00716215163502809	-0.599021147743106
PITRM1	0.0880075130019181	6.50516602724011	3.81383354500203	0.000701612269646663	0.00716215163502809	-0.555616087311194
ELAVL1	0.0774554394032395	6.63092537709803	3.81378965420998	0.000701693707620037	0.00716215163502809	-0.59413970120624
BUB3	0.133687819936927	6.36420424047814	3.81632912275184	0.000704551285259042	0.00718415853726028	-0.54344463916095
PARPBP	0.0762642395918085	5.80637505643902	3.81268646298166	0.000704912995442292	0.00718415853726028	-0.748055360501334
SLC35D2	-0.096592948088838	6.48329393648936	-3.81087123499869	0.000707129561730238	0.00720131793309904	-0.558166526133317
FTH1	-0.0540921820339054	6.9693812002814	-3.810349402677	0.000708105863718786	0.00720583030293349	-0.859453567939718
FBXO5	0.14143232849606	5.71187004915242	3.81234537678035	0.000711990443948491	0.00723990884839722	-0.812340108770534
SRSF5	-0.0665076518879568	6.7856668114299	-3.8065610696466	0.000715233174878874	0.00726741437993466	-0.705760814310934
NMB	0.0514046054065853	6.34327112202345	3.80550818712984	0.000717226493097004	0.00728219295846199	-0.558297588678782
PPM1A	-0.102013350058886	6.59450423648906	-3.80611322052471	0.00071819019000348	0.00728650317395423	-0.602983517011122
DNAJC2	0.118744145913259	6.4388346452035	3.80642860049042	0.000720229452415361	0.00730171104271657	-0.56745232693486
SCP2	-0.0857672378446978	6.63420573214442	-3.80317248082372	0.000721667889041022	0.00731080948463296	-0.622201287194925
IMPA2	-0.0963479190401882	6.57873746935747	-3.80216850199834	0.000724162329645113	0.00733058406204049	-0.605949588233008
UGT2B17	-0.498470707950793	6.40895752602449	-3.80512654854528	0.000725667234994002	0.00733588921376483	-0.628370145407034
GNA11	-0.104760429498032	6.56238498227177	-3.80236802861892	0.000725976015549684	0.00733588921376483	-0.602642197051861
DDX56	0.0681267045706805	6.51046625507888	3.8005522416595	0.00072668237701175	0.00733588921376483	-0.58990367092788
LAS1L	0.0782090342707872	6.50481659232127	3.80046092309217	0.000726857751756039	0.00733588921376483	-0.588720153475236
RASL12	-0.108735962842883	6.15257722859374	-3.80035923712884	0.000732300681169192	0.00738530701889587	-0.633696063144644
UXS1	0.0639745804907827	6.43458060214745	3.79691988170021	0.000733690265179572	0.00738578853381535	-0.582890879353418
CD302 /// LY75 /// LY75-CD302	-0.136680982159514	6.13573818951236	-3.80090740987949	0.000733779598938515	0.00738578853381535	-0.640471425905365
SLC20A1	-0.131180776656594	6.69769403035936	-3.8007996194321	0.000733988012499187	0.00738578853381535	-0.669195121085765
FAM63A	-0.0695056777866644	6.56030811496747	-3.79478724720023	0.000737835516882252	0.00741898004103181	-0.617797340265413
AZIN1	0.145257906059313	6.412123317414	3.79806421890726	0.000739296369853347	0.00742814211315847	-0.590430011923035
MAD1L1	0.102077394995309	6.09960391812643	3.79471497741256	0.000742828869828617	0.00745614471513843	-0.66780173261476
MKRN1	-0.0658499056861241	6.68616750584774	-3.79205139256588	0.000743186838189393	0.00745614471513843	-0.674090590559539
RPS7	0.0657888302651763	6.92922922199404	3.79163286862729	0.000745434676865529	0.00747314853350204	-0.868974540736618
UGT2B15	-0.197948811528172	6.57170484667469	-3.79430969306918	0.000746643704638787	0.00747972055188181	-0.632644786134974
DMXL2	-0.131191236853174	6.26701115013869	-3.79292769231635	0.000749366140522066	0.00750143260964089	-0.616072031716876
TMEM131	-0.0960263413567327	6.50653786586768	-3.78705663915146	0.0007531522944767	0.0075337528553354	-0.6225975828529
RFC2	0.0767590231160399	6.1714323714843	3.78588564255004	0.000755386659225922	0.00755051428459993	-0.658021867931384
GPC4	0.121206864183845	6.17586752166073	3.78952204897582	0.000756116545802022	0.00755222394676166	-0.653953381068013
B2M	-0.0391459311408854	7.01120080116447	-3.7822016425712	0.000762769274732467	0.00761304577454546	-0.974877778628848
FAM131B	0.0739315626269451	5.92957781390565	3.78137602613438	0.000764433440932208	0.00762402473856668	-0.760474043728758
FLAD1	0.0943009784645547	6.24340229162794	3.78068518487765	0.000765828674811067	0.00763230730928964	-0.644193444951513
F12	0.0790376788625594	6.53634309108513	3.77984993343089	0.00076751888907859	0.00764351530361685	-0.648143060459589
ROGDI	-0.0700427243768659	6.41786936293809	-3.77847556236116	0.000770308011741334	0.00766509149249166	-0.626615622251395
STRAP	0.0703660173363106	6.70067097325715	3.77822388132524	0.000770819841519622	0.00766509149249166	-0.717143950303385
MAPK3	-0.0670154201778266	6.64410793870873	-3.77735743905098	0.000772584422604738	0.00767698962285326	-0.690153841926882
TTF2	0.109984083916734	5.7499449017939	3.78026084999385	0.00077477583117732	0.00769310843683344	-0.870082411653454
SIDT1	-0.132979368392077	6.12602184317564	-3.77998159761696	0.000775345406523385	0.00769311147118724	-0.696455369319517
FERMT1	0.090109037124155	6.71180868861607	3.77429751164987	0.000780321307250546	0.00773680274848414	-0.735726320164995
PDE1A	-0.0588780501474753	5.9968784308553	-3.77236590002641	0.000782827322474938	0.0077519468701012	-0.75658590299682
KCTD14 /// NDUFC2-KCTD14	0.0859559748705267	6.37562284437217	3.7722382263094	0.000783091050285794	0.0077519468701012	-0.640745349004716
DPY30 /// MEMO1	0.119137636570858	6.32586710670137	3.77460991447985	0.000783569588912109	0.0077519468701012	-0.646142313576126
CSDE1	-0.0462351284563537	6.72318615994572	-3.77144216130265	0.000784737394501445	0.00775782088463243	-0.747775485871734
CHST15	-0.0969390014089229	6.29982655778347	-3.76909650603556	0.00078960815914367	0.00779823191287405	-0.65765744029884
TDGF1 /// TDGF1P3	0.198317192609796	6.40353733469681	3.77287489503053	0.000789979242912874	0.00779823191287405	-0.657938355044226
NACC2	-0.0951129971074243	6.33752270135531	-3.76852335434205	0.000790802799309416	0.0077985505401173	-0.652772782923772
LRRC31	-0.170068867029899	6.20045476709143	-3.77199939661611	0.000791800626862698	0.0077985505401173	-0.688083534050469
STOML2	0.0674194747114921	6.49991019424747	3.76769350084819	0.000792535625172156	0.0077985505401173	-0.668770644817565
NMD3	0.141332413480792	6.13915292253164	3.77148489049502	0.00079287291982548	0.0077985505401173	-0.712151396187303
PGK1	0.0682676935420297	6.66196779564724	3.76752071859175	0.000792896880429271	0.0077985505401173	-0.722933197177623
JAM3	-0.12252213961911	6.37869056090399	-3.76959644697052	0.000795077424339888	0.00781431004547582	-0.655916427474435
EPHA1	0.0855228679443635	6.42941805837605	3.7630109214743	0.000802383183287358	0.00788038251376843	-0.667044933181048
FYCO1	-0.0717890158151311	6.28132248483562	-3.76245667849463	0.000803556657334102	0.00788617622891289	-0.677273650073203
MCM7	0.108730320535676	6.61318222193291	3.76369321170839	0.000806086285130048	0.00790526128972966	-0.717978038555941
DUS4L	0.139398976105128	6.14791014647853	3.76452219875925	0.00080752447211328	0.00790902604727307	-0.726124471695088
FEM1B	-0.0945937967654633	6.30152534019137	-3.76035188197943	0.00080802835652779	0.00790902604727307	-0.678789198248496
C16ORF45	-0.0847895607708724	6.17652418831405	-3.76025915708163	0.000808225911742202	0.00790902604727307	-0.719652492451097
ELAVL4	-0.0668859936420549	6.07417026186901	-3.75880868095504	0.00081132238108264	0.00792988782745871	-0.762724925537274
TARS	0.0710644710420331	6.56134847840772	3.75871098194305	0.000811531364908642	0.00792988782745871	-0.707751042328196
MRPL17	0.115624523566087	6.42530016454559	3.76085993640823	0.000812119656196326	0.00792990248109621	-0.678266357753984
ASPM	0.224034559296729	6.20444867873424	3.76146357326326	0.000814044143568386	0.00794295491421167	-0.713506407437396
RRS1	0.0925136642914655	6.54268204293505	3.75695594877598	0.000815294459446065	0.0079494150973695	-0.706724626882543
EPS8L3	-0.0479668909580513	6.788465537545	-3.75660377483573	0.000816051633873331	0.00795106112484802	-0.833920007057125
CDC123	0.0608521745771211	6.6280804759002	3.75605271058377	0.000817237802493726	0.00795688160151312	-0.736481167285303
ITGAL	-0.0643914033889075	6.34639113405029	-3.75472250779677	0.000820108020630489	0.00797565781118316	-0.684212568290711
PIK3CD	-0.115834555217584	6.34401812382381	-3.75702953885274	0.000820346629979621	0.00797565781118316	-0.686747935442555
RPS16	0.0686245322325359	6.89371934824657	3.7548340857046	0.000821395352102653	0.00798011271625827	-0.929056899951984
DYRK2	-0.100580674452209	6.39492195220628	-3.75106022955514	0.000828485320447201	0.00803587527085316	-0.694712073370166
BBS9	0.0533945303379651	6.21096788031166	3.75075081512865	0.000828736625853462	0.00803587527085316	-0.730026417531099
MTHFD2	0.197909147982936	6.47025694138468	3.7545740048161	0.000828918908359428	0.00803587527085316	-0.707379464975337
FBXW4	-0.0532164751817443	6.46133093700584	-3.74916555169112	0.000832205376856329	0.00806195230310856	-0.705493478961891
TCL1A	-0.163940865714637	6.28160498174216	-3.75090368583338	0.000836951416785395	0.0081007742303878	-0.718840721521657
ECI1	-0.0620484048633665	6.49766029108406	-3.74679828056957	0.000837411691568134	0.0081007742303878	-0.719911982739739
PES1	0.0823925000937426	6.4262840222955	3.74609467480713	0.000838965252444684	0.00810999744029861	-0.708271924613411
OVOL2	-0.0540288019267067	6.1101058791306	-3.74568195065542	0.000839877857493194	0.0081130159872502	-0.78231274434519
FLII	-0.0632971660551227	6.61045275723489	-3.74449368359958	0.00084251074458093	0.00813263585876192	-0.758687962596539
PPCS	-0.0535186284749744	6.59423187819276	-3.74267510788019	0.000846555857257302	0.00816585000355116	-0.757500890422119
ATP5A1	-0.0559248039928509	6.89792404586475	-3.74197819941931	0.000848111037183108	0.00817501608879637	-0.964258383430389
MIR4745 /// PTBP1	0.0458635613157184	6.77404049724082	3.74169034443757	0.000848754211932835	0.00817538447616559	-0.85981912862372
CNPY2	0.0806022616647374	6.65416350155853	3.74108527737903	0.000850107710519643	0.00818227797170246	-0.785473176938935
LSM4	0.0980951341272107	6.5309512506286	3.74142704397077	0.000850680816208521	0.00818227797170246	-0.743017600572276
SLC25A5	-0.0418819813881624	6.97387135171258	-3.73801375743591	0.000857011113379401	0.0082282920600771	-1.04760455289332
APOC2 /// APOC4 /// APOC4-APOC2	0.08773157088426	6.27431050635145	3.73759808131095	0.000857949565842968	0.0082282920600771	-0.741340383567039
ACACA	0.127826752213056	6.54618013537966	3.74119830894594	0.000858560180911398	0.0082282920600771	-0.754362269339752
RALGPS2	-0.063609788704041	5.86675307054472	-3.73723128918845	0.000858778489126428	0.0082282920600771	-0.902155741976355
DNM2	-0.07226438711785	6.51846174425232	-3.73721896646923	0.000858806351151096	0.0082282920600771	-0.748966210078003
TMEM132A	0.072739837148789	6.42575266666675	3.73708117628338	0.00085911795891437	0.0082282920600771	-0.729996164825727
GNPTAB	-0.15146741045085	6.35085568190631	-3.74061510508935	0.00085987589958043	0.00822971877261326	-0.732868547189093
NCF1	-0.0994454346337578	6.13594144007712	-3.73780611502796	0.000861701626785421	0.00823964463215864	-0.794548107087738
GZMK	-0.0847827690542948	6.24826765578325	-3.7357507245095	0.000862132418963468	0.00823964463215864	-0.753686145454843
NPY1R	-0.190946979107096	5.84038910147522	-3.73866838060764	0.000864282032537246	0.00825435151074795	-0.919990343594152
SSX2IP	0.123413491051325	6.11313415295001	3.73803859395481	0.00086571218399601	0.00826217122494497	-0.805945944314636
FDPS	0.0757840560478355	6.55721793694891	3.73384424636785	0.000866470029084361	0.00826356808260131	-0.768182530397135
COG5	0.123671560531315	5.91798500591684	3.73567824228233	0.000871092800806133	0.00830179697467848	-0.889177791335524
CEP70	-0.0796980124501863	6.34623350088541	-3.72983060267205	0.000875671666414371	0.00833955384067922	-0.746420192638449
PLA2G16	0.163701279627773	6.39595925224144	3.73331851209132	0.000876504671295656	0.00834160854076725	-0.751320071978809
KIAA0247	-0.0870525664469789	6.64771938411177	-3.72786494631295	0.000880212868396181	0.00837100401372695	-0.815576138431997
PDE6A	-0.100963027906983	6.31703288662951	-3.72713575413026	0.00088256810939177	0.0083875003026163	-0.758852630052094
SLC22A18	-0.0887797139543037	6.66162785423343	-3.72666022004726	0.000883194336921721	0.00838755324607177	-0.825364166794587
SLC27A5	0.0950919397443418	6.26890535662963	3.72619668562415	0.000884085047687245	0.00839011610564988	-0.771339274142733
EXO1	0.0785132507972659	6.10040738835578	3.7253331691158	0.000886095875991591	0.00839558868423251	-0.836203065288102
ITPKA	-0.15880847769054	6.34762471926225	-3.7291663742103	0.000886107191273707	0.00839558868423251	-0.762195744437604
JUP /// KRT17	0.184737340072242	5.99842638295455	3.72898651589508	0.000886525458961062	0.00839558868423251	-0.871282162393109
ALDH1B1	0.107576329396395	6.39119671473818	3.72551029711098	0.000887959692969194	0.00840328241651659	-0.759628988502605
MYBBP1A	0.0462886567519944	6.40583083974811	3.72399327783801	0.000889224862317048	0.00840936654258403	-0.759121949866602
RPS6KA5	-0.099336231976802	6.40725929301677	-3.72367564944373	0.000890313659214249	0.0084137753780569	-0.76280288685083
VSIG4	-0.0785771403895241	6.32837781440526	-3.72322597832188	0.000891021558815044	0.00841458095445598	-0.764689175293628
AKIP1	0.0602927767325871	6.26694815377262	3.72216265841268	0.00089351727512433	0.00843225730169706	-0.780658461827799
DNPH1	0.0879959587436138	6.47237013013238	3.72143024322997	0.000895240295481428	0.00844262201893651	-0.777177313599787
PCSK2	-0.0442421978466875	5.65020634950515	-3.72065169510113	0.000897075402810763	0.00845402858687912	-1.07882807463085
NUP188	0.0541278290526593	6.43616615125876	3.72011220710266	0.000898349178649714	0.00846013296186219	-0.772603567421326
ZBED1	-0.0487938957560277	6.62040364434851	-3.71888262027631	0.000901258939865391	0.00847441912219309	-0.825558487690122
LOC101928747 /// RBMX /// SNORD61	0.0705472706605835	6.68195959245462	3.71877819463679	0.000901506482027636	0.00847441912219309	-0.854674855622688
MCTS1	0.0975400782325578	6.53858024178633	3.7193659924494	0.000901747424723521	0.00847441912219309	-0.799901284123719
DARS	0.0749823858333937	6.77417237093167	3.71677644594916	0.000906264506820035	0.00851095103903124	-0.921744423414884
FCGR1B	0.0671422964527515	6.09298869518502	3.71252030614158	0.000916462721260547	0.00859868466646845	-0.871028454506036
HSPA5	0.0739050131255377	6.7817441058774	3.71216172284645	0.000917327029872243	0.00859868466646845	-0.939271048369821
ADK	0.141777540758711	6.44385954697731	3.71585511372121	0.000917589956450923	0.00859868466646845	-0.795904226116007
C11ORF73	0.0626193556722368	5.63932038193022	3.71226328229783	0.0009181516925939	0.00859868466646845	-1.10818724270776
NUSAP1	0.158999064519537	6.53490865905551	3.71402617167401	0.0009220001351417	0.00862874641710868	-0.818574968818988
PDLIM1	-0.0573490999555164	6.77368095975925	-3.70886478345922	0.000925311175967084	0.00865374064499597	-0.941452374355829
KRCC1	-0.105490799258933	6.61426821657423	-3.71067807253952	0.000926593771285793	0.0086597428942989	-0.849590214153207
RELN	-0.051820020016806	6.22836384679331	-3.70771968978818	0.000928100075340776	0.00866782613555995	-0.829739078209372
DLGAP4	0.0767861292456574	6.27436533040821	3.7071928855051	0.000929385872851953	0.00867384025256995	-0.815924464221928
SUN2	-0.0649459561262134	6.60664983314346	-3.7064722459255	0.00093114759106859	0.00868428471062865	-0.851634221890398
PHB	0.101738110977196	6.49917267364571	3.70684389541241	0.000932183020560725	0.00868635209701311	-0.820735171643582
TAF1A	0.10663149363568	5.87021488165654	3.70948205943591	0.000933047302015646	0.00868635209701311	-0.977126358708244
IGLC1	-0.201856660160577	6.84534013405254	-3.70937972826764	0.000933297561407654	0.00868635209701311	-0.999619208887571
VPS4B	-0.0911115329714312	6.63966735241848	-3.70551728187856	0.000934179285037395	0.00868857457535812	-0.868149570922529
EZH2	0.141553295679169	6.31075879849512	3.70786499572198	0.000937009642615464	0.00870361407998021	-0.817476809887124
MT1X	-0.223118081440969	6.64217886877007	-3.70783455372552	0.000937084392953322	0.00870361407998021	-0.878230928456198
NCF1 /// NCF1B /// NCF1C	-0.0938972660096688	6.15873713560903	-3.70412094184428	0.000938741377807706	0.00871301578275642	-0.867131168599598
RARRES3	-0.173803321344019	6.48549033351925	-3.7061335276022	0.000941270531425697	0.00872345920936227	-0.827486525868636
CCPG1 /// DYX1C1-CCPG1	-0.0740672852192832	6.33594920404981	-3.70205193777912	0.000942025288294797	0.00872345920936227	-0.815573679221702
NOP16	0.096331927788729	6.17713890449581	3.70292769373252	0.00094204221986756	0.00872345920936227	-0.862998854650116
SEPT6	-0.0871864166792786	5.99164165655219	-3.70280279602475	0.000942448604829726	0.00872345920936227	-0.933818618100548
CTSD	-0.0730451335935496	6.61528232925751	-3.70121028604347	0.000944110476712093	0.00873286035748612	-0.867961341098269
LIPG	0.175069960682078	6.16517953148839	3.70445038074094	0.000945430644340946	0.00873909010097369	-0.867215535824527
MRPS15	0.0685460004200702	6.3058681887361	3.69961439060914	0.000948076679045089	0.00875755860602552	-0.826297855398776
USPL1	0.0965587840235681	6.4318701108417	3.69905582679397	0.00094946868968329	0.00876442614233606	-0.825676972947964
PUS7	0.218802770978892	6.39974128428633	3.70255790701311	0.000950129581440071	0.00876454004340008	-0.833714924627966
CEACAM5	-0.0302385560240151	7.03835219882931	-3.69704244955526	0.000954502852001517	0.00879855039703329	-1.22104993755403
HMGCL	-0.0557591290764708	6.62630551764002	-3.69679687747085	0.00095511864972975	0.00879855039703329	-0.882666334672324
DONSON	0.120714402684067	6.14153571936755	3.69997673217802	0.000956575318898525	0.00880596652560944	-0.889086471078837
TBC1D4	0.0871950007335109	6.51798432779671	3.69562606067655	0.000958059931091856	0.00880929458739266	-0.851510956833903
ACSL4	0.119127938188935	5.62144557562783	3.69931264899938	0.000958240568556106	0.00880929458739266	-1.15888664490446
MORC2	0.0760838749342938	6.43250774501167	3.69306632712133	0.000964521221184846	0.00886100597083074	-0.839471115745351
SLC1A5	0.0661078701900765	6.55285471770062	3.69149199262722	0.000968516264058781	0.00889166358185487	-0.871533988544955
SLC17A5	-0.0995606401809351	6.5390425798494	-3.69125860845134	0.000971111354649463	0.00890920610048051	-0.869587969956048
SMN1 /// SMN2	0.0789157081654906	5.83121129858637	3.69118999772037	0.000971745581775068	0.00890920610048051	-1.03955501115907
ASB8	-0.0598720774870069	6.42891791955955	-3.68962220961413	0.00097328202135585	0.00891724287227319	-0.846705800580153
ALG5	0.102982571999858	6.60848894417638	3.6913204615678	0.000974014557403901	0.00891790835281593	-0.894572099583805
TRPC1	-0.0709485151935769	5.97434233931186	-3.68629512465304	0.000981818843083196	0.00898025780068089	-0.979738612130835
BCL10	-0.0837684753955313	6.45136903092161	-3.68606113519418	0.000982421968722142	0.00898025780068089	-0.86004615334416
DNAJC22	-0.100227645267399	6.3213960107165	-3.68627073297446	0.000982817913808423	0.00898025780068089	-0.858796075899939
IQGAP2	-0.188975999523622	6.34938021459261	-3.6892496870656	0.000983823484803908	0.00898337200921623	-0.863814453629071
HADHB	-0.0675434923798506	6.71353219999303	-3.6821546824493	0.000992544707854959	0.00904488021951902	-0.964326244563175
TUBG1	0.149528512722677	6.37699403735368	3.68582200253006	0.000992688938924867	0.00904488021951902	-0.86617774917569
CASQ2	-0.114141474758308	6.25876764472308	-3.68460097040568	0.000992901825213574	0.00904488021951902	-0.882490341706143
POLD1	0.0574693163631588	6.30831402591051	3.68188901591565	0.000993236809661553	0.00904488021951902	-0.868866680722229
GCSH /// LOC101060817	0.163290491309133	6.43526218835279	3.68441309750885	0.000996355538727949	0.00906410547794659	-0.873732560829999
DSCR3	-0.0673092677102493	6.39101595390766	-3.68051907536211	0.000996813194295643	0.00906410547794659	-0.865855037225893
ROR1	-0.0707188956020956	5.94631737584158	-3.68030999212357	0.000997360133617477	0.00906410547794659	-1.00589592038156
PBK	0.226994937337413	6.05567458211218	3.68336696712662	0.000999086584896991	0.00907127792884046	-0.959888516384806
IQGAP1	-0.0643413865923061	6.7047421689522	-3.67949614931985	0.000999491848160681	0.00907127792884046	-0.965244794497954
CCND2	0.196507922067889	6.21845051213614	3.68242993800564	0.00100153901148444	0.00907821993714666	-0.904262388381257
ZNF473	0.0932781074164424	6.00350470180518	3.68098459422208	0.00100160026093575	0.00907821993714666	-0.986141588723505
HSPH1	0.172990904517203	6.56374219782107	3.68051589943185	0.00100656677408945	0.0091171202312633	-0.910384425177832
PPIA	0.0311912390276386	7.05839844284316	3.67363520529387	0.00101497534242799	0.00918712443239911	-1.30355209033151
MFAP4	-0.110810724303152	6.32806639126905	-3.67509755762585	0.00101584416093306	0.00918883399655244	-0.888757620917758
GPX2	0.101585349495698	6.82934299936768	3.67614179809516	0.00101814922669638	0.0092035241803176	-1.07450100065861
UBB	-0.0332602432447385	7.04669262600962	-3.66966210261645	0.00102560432115501	0.009264717109685	-1.29974984602825
IMPAD1	0.067235176307555	6.32198691122456	3.66920073203208	0.00102684560826495	0.00926973383439711	-0.897907421194777
NR1H3	-0.0948832875804617	6.35500720317985	-3.66814424965607	0.00102969352585136	0.00928411087679833	-0.898396162240733
EXOSC8	0.143446233874357	6.21232815130297	3.67178607523544	0.00102981220988018	0.00928411087679833	-0.931510877179238
NUP107	0.103045727589774	6.55992319908923	3.66917568647751	0.00103156890022089	0.0092937480783901	-0.932133647546863
DTL	0.20106301290555	6.23747682049321	3.67053885849186	0.00103317572414406	0.00930202314196053	-0.928840873810682
FANCG	0.0912166797238705	6.34140963957183	3.66654634571532	0.00103401557366114	0.0093033864596915	-0.903291731878444
NANS	-0.0975191835413887	6.61202831191492	-3.66718905421063	0.00103501165699914	0.00930615271635823	-0.953419376541834
GJB3	0.0756380296820846	6.37495446502012	3.66578928229481	0.00103606946817377	0.00930858770902524	-0.902220020302108
BFSP1	0.0666085368356424	5.97762852915688	3.66547574006836	0.00103692126512475	0.00930858770902524	-1.03023215063074
DHRS1	-0.085131026175228	6.54160964659722	-3.66531842298195	0.00103734890408406	0.00930858770902524	-0.932725677071486
RBKS	-0.0714425247003513	6.43871380419018	-3.66499536832894	0.00103822761088446	0.00931029059953063	-0.909091235345127
UQCRC1	-0.042335548810466	6.79820709319952	-3.66456665686399	0.00103939482441908	0.00931457669575562	-1.07203743980458
RCN1	0.120686947817321	6.58196940374169	3.66727406338136	0.0010420311056522	0.00932927638063145	-0.94810003249238
PLEKHG6	-0.0920573778846113	6.54402075988189	-3.66360063344506	0.00104241581580239	0.00932927638063145	-0.937931995166744
NUP98	0.122740514209565	6.17485933756813	3.66615668117763	0.00104507885037968	0.00934691964528859	-0.959311589741949
GRPEL1	0.0656946944877699	6.54208261265475	3.66181465838881	0.00104691796778579	0.00935717554011719	-0.941503028665026
STAM	0.108093988106794	6.25450342193669	3.66350222614806	0.00104774502225471	0.00935719811184203	-0.934302716730811
RHOH	-0.0930186888851594	6.30410518291983	-3.66130926972017	0.00104830530866722	0.00935719811184203	-0.922112364535092
PAQR4	0.0636423852851089	6.44572010815189	3.65956497432861	0.00105310735241839	0.00937948465472964	-0.923336691825548
CD14	-0.116363413588519	6.46431809705709	-3.66172106150439	0.00105495849274026	0.00937948465472964	-0.928782438369007
RPL36	0.0860631226282313	6.77961674099729	3.66050088723818	0.00105520840003461	0.00937948465472964	-1.06923607681661
CLCN2	-0.105192979843891	6.35692671306531	-3.65960727861288	0.00105535441313139	0.00937948465472964	-0.921589628949471
EIF3E	0.0678333170573601	6.83875901050237	3.65856070846134	0.00105588181719006	0.00937948465472964	-1.12070229992012
CTAGE5	-0.0870028576928395	5.97043781823318	-3.65985042859394	0.00105593877703359	0.00937948465472964	-1.04958583671679
GALK1	0.0746211469721055	6.10595911132549	3.65845848402849	0.00105616462984449	0.00937948465472964	-0.999950632921788
PSMB7	0.059509181394362	6.68865994860806	3.65838984431813	0.00105635456892841	0.00937948465472964	-1.00776700098027
EVPL	0.096475765480999	6.49756744410741	3.65725429933576	0.0010606343856044	0.00940539949630553	-0.941548070801914
FAM21C /// LOC101930591	-0.0778509368600151	6.67567751396685	-3.65676704292217	0.00106085488148943	0.00940539949630553	-1.00523092735718
PRPH	-0.0756367946467753	6.43901484037235	-3.65658491322478	0.00106136112415761	0.00940539949630553	-0.92993898066276
ITGBL1	0.0754731525730081	5.93226311692517	3.65555925079587	0.00106421642785202	0.00942122218230917	-1.07368312105666
GPER1	-0.0911838781603045	6.19787413065111	-3.65566895647364	0.00106466959770206	0.00942122218230917	-0.970406578408728
TMEM158	0.12388470448339	6.38550318509519	3.65836424429073	0.00106523808602697	0.00942122218230917	-0.929942350011263
SPINK2	-0.0801727448750022	6.13475042766798	-3.65478341599523	0.00106638121892506	0.00942516402390666	-0.997607866514334
NUDT1	0.108230653068054	6.3357622851002	3.65563383560235	0.00106813936538941	0.0094345329306356	-0.934759096231362
MS4A1	-0.216956461280092	6.25942002418116	-3.65609040630135	0.00107293027893862	0.00947065956210095	-0.960648707780322
PTPRC	-0.117109721796772	6.43424568936249	-3.65439158611215	0.00107516491810978	0.00948418975413552	-0.941980387125843
GPR56	0.140718059592738	6.39289162108406	3.65457461278515	0.00107718641166048	0.0094934458965645	-0.94189725113851
GRB7	0.115115838859138	6.40515541514542	3.6530268924915	0.00107761921010285	0.0094934458965645	-0.941367830952506
STC1	0.142352986753568	6.26312555729662	3.65390076158908	0.0010790837724187	0.00949661220485889	-0.960156510469313
TSPAN3	-0.0710529495142952	6.8387649456282	-3.65042663641366	0.00107938407182649	0.00949661220485889	-1.1414276310606
H2AFV	0.0634825721479791	6.70037087089556	3.64957949347054	0.00108101294952264	0.00950475536750095	-1.03667234799768
JADE3	0.114162696454414	6.13439900605878	3.65210026081191	0.0010841694385939	0.00952631065875033	-1.01019532041419
METTL1	0.0584714935543325	6.45676669238605	3.64780900342326	0.00108603546189487	0.00953650632361743	-0.954099731539626
ALG8	0.107501419186414	6.4716351148706	3.64835988097134	0.00108942359302965	0.00955466811131516	-0.96051988607242
RPS5	0.0608911414780132	6.92846920865232	3.64685296424177	0.00108951780076489	0.00955466811131516	-1.2321428208396
SND1	0.0573609576288232	6.72264805728889	3.64600975651171	0.00109116285043203	0.0095628889498952	-1.05975973424769
GOLGA3	-0.0502760932770132	6.638307428978	-3.64530388342975	0.00109318084322373	0.00957436546683436	-1.01462323946988
CERK	-0.0808187113974601	6.56117587909607	-3.64456554725768	0.00109529553539639	0.00958667348791895	-0.989632593618434
ZFPM2	-0.130502945189784	5.907673616437	-3.64792315830951	0.00109605818910136	0.00958713939645035	-1.1124540659042
DNMT1	0.141770285125856	6.41377956232964	3.64761381667507	0.00109694366629529	0.00958867833526167	-0.960068943679982
SERPINE2	0.145587217018155	6.60381795033013	3.64560330964312	0.00110271567710442	0.00963290217219723	-1.01016220479919
SLC4A2	0.0656118010025455	6.49744596093459	3.64170016419135	0.0011035401925598	0.00963348077259032	-0.978682596771064
LIMK2	-0.0788947148105976	6.40498358209817	-3.64123997731924	0.00110486992692318	0.00963348077259032	-0.963513597480738
CBX3	0.119730370034704	6.62290442945672	3.64483804388789	0.00110492046747928	0.00963348077259032	-1.01855347345164
ALAD	-0.0879886646055897	6.41247134072867	-3.6404067524235	0.00110728154847018	0.00964784193812121	-0.96670947033629
PHYH	-0.153195461050422	6.49923103955142	-3.6433679144133	0.00110916808991382	0.00965805255611811	-0.983119220208629
FAM134A	-0.063472841680881	6.54752637704819	-3.63904935020681	0.00111122129705384	0.00966970032735707	-0.999016972712469
CNN1	-0.254369832637933	6.51299706469034	-3.64197217496779	0.00111321550671497	0.00968082005002971	-0.995052762582793
POLD4	-0.0906517319512911	6.59139315179284	-3.63784752430155	0.00111549435696919	0.00969439918976312	-1.01669671028393
SCRG1	-0.115099907290507	5.925661084282	-3.64087924743602	0.00111639486575473	0.00969598985591867	-1.12108861870082
DNAJC10	0.125109774513646	6.32289374454096	3.63975367154696	0.00111898142781674	0.00971221259827581	-0.980388409151274
NUP160	0.106620174972414	5.75527671717255	3.63937298241619	0.00112079114544739	0.00971529563082395	-1.21983911413769
FAM64A	0.0876126399462033	6.21701892872064	3.63565931053331	0.00112112035686077	0.00971529563082395	-1.01164061348649
TTC17	0.0827532631961675	6.4261979915863	3.63553214460055	0.00112149335386158	0.00971529563082395	-0.979969459458688
FANCA	0.095988975138257	6.3318476307817	3.63460816661079	0.00112438904518712	0.00973414065128683	-0.983124039004164
TUFM	0.0491355804042543	6.75679098402256	3.63415236200662	0.0011255482468023	0.00973703258127589	-1.11412771868856
FARSA	0.0502012688347404	6.44610971457081	3.63394321874197	0.00112616412050719	0.00973703258127589	-0.985699286458678
HLA-DOB	-0.0969352433918919	6.2958858014904	-3.63291524542258	0.00112998726862409	0.00976384139909588	-0.99425611952072
ORC6	0.0898852070740058	6.27803563778804	3.63087916049844	0.00113522471968776	0.00980282866572545	-1.00291648675413
MLXIP	-0.0755672142055376	6.75577768448707	-3.6297780345626	0.00113849812781201	0.00982481717704439	-1.12398766745068
F2R	0.0671114218592637	5.7123424871043	3.62970553426035	0.00114064144883209	0.00983693249017725	-1.26667895250432
CSTF2	0.0552930432526222	6.45805140630352	3.62874534487642	0.00114157644406355	0.00983693249017725	-1.00093880478697
LIMS2	-0.116113156130257	6.44897127097903	-3.63121816340282	0.0011424497943812	0.00983693249017725	-1.00081086553885
EXOSC7	0.0713586176123322	6.51849914407552	3.62833105211728	0.00114281367541648	0.00983693249017725	-1.01703204269752
RYBP	-0.0646532050664967	6.52227658314648	-3.62800223141654	0.00114379658526737	0.00983912606830248	-1.01891403419499
SFRP1	-0.0724418260704189	5.85018493775157	-3.62716198942947	0.00114652716337427	0.00985085092037437	-1.18649597611826
SUCLG2	-0.107506344546681	6.54039463031188	-3.6292685972191	0.00114661747060448	0.00985085092037437	-1.02503761064875
SURF1	-0.0556837488585378	6.64887251180847	-3.62513358879197	0.0011524065237776	0.00989429590999396	-1.06910293826664
PTGER2	-0.0794678594374635	5.79684367398581	-3.62638382234386	0.00115439498152375	0.00990507541607106	-1.22373936816474
FCGRT	-0.0879587564932913	6.71107761403826	-3.62479383716631	0.00115554009333992	0.00990860965824602	-1.10666473870501
MRPL2	0.0437132209333187	6.50371472396834	3.6236918446395	0.00115675757552296	0.00991275959138695	-1.02441342386204
RRP12	0.076410375053766	6.12300042768041	3.62255133304674	0.00116021086599646	0.00993486460649589	-1.08180906896157
MSH6	0.131215449163466	6.37639941858414	3.62592137079475	0.00116080740074419	0.00993486460649589	-1.01070610804972
CHAD	-0.101104563614024	6.19698226637936	-3.62375471542355	0.00116179070488845	0.00993698707965981	-1.05179900304989
UTP11L	0.0908383234590816	6.23905084350898	3.6208763288219	0.00116530072398058	0.00995855540061275	-1.03978717194803
MSX2	0.0862212239839889	5.93486146077723	3.62223669933691	0.0011657861953359	0.00995855540061275	-1.15833734536557
TOMM70A	0.114884283710709	6.37670813361375	3.62260706975717	0.0011671522079271	0.00996392605049072	-1.01500063536874
LSM2	0.104672346419219	6.42924672966389	3.62044954858572	0.00116958233164415	0.00997836845318122	-1.02032244581189
PROSC	-0.0655926309665522	6.66230574064641	-3.61858126136548	0.00117231010144344	0.00999533041697578	-1.09197593845313
GTPBP3	0.0495942843972601	6.47462496022922	3.61792143479259	0.00117433286871356	0.0100008853308613	-1.03101303358315
SPG20	-0.0890420567101178	5.72999810141438	-3.62112606694881	0.00117540651092123	0.0100008853308613	-1.28172918210599
GRAMD1C	-0.0900616689121493	5.98410616333855	-3.6192297406309	0.00117614947640912	0.0100008853308613	-1.14587661349118
CD96	-0.0733650978282917	5.84239968962628	-3.6175832194101	0.00117618471510772	0.0100008853308613	-1.21519866272145
LRRC15	0.110896475452618	6.19180106749644	3.61996726766636	0.00117666180820405	0.0100008853308613	-1.06496760892558
TSEN34	0.0459300709895914	6.53071489135853	3.61621238772952	0.00117958794614702	0.0100194541195669	-1.0502405269006
RAF1	-0.0391069384531585	6.59348895620663	-3.61551622692594	0.00118173509922706	0.0100281006085226	-1.07076530821845
PRKCD	-0.0944998054120382	6.46066334832115	-3.61547557491648	0.00118209000069384	0.0100281006085226	-1.03529156009691
RGS13	-0.199362241765754	5.67126214666358	-3.61798403138381	0.00118506914927145	0.0100426402596419	-1.32569270688573
INTS8	0.0643508311068645	6.52619239340452	3.61436629069238	0.00118529015939979	0.0100426402596419	-1.05340142751294
ATIC	0.118761358975824	6.59210328875271	3.61718777436024	0.00118753012549081	0.0100553146089492	-1.0745114849856
CENPQ	0.0433613221030958	5.6689671600672	3.61333945521187	0.00118847344950412	0.0100570007492791	-1.33541383091264
EML1	-0.112264236772624	5.75253277198891	-3.61531969545411	0.00119332331667094	0.0100917217155764	-1.28129699091098
DAZAP2	-0.038484849479776	6.85424958718234	-3.61101557670946	0.00119570846615642	0.0101017046578681	-1.25328517878413
PDZRN3	-0.177048611941502	5.9756410560766	-3.6144599439028	0.00119599877553566	0.0101017046578681	-1.16503638588273
DMD	-0.20828696189971	5.87139216097115	-3.6139273356234	0.00119765912785823	0.0101065688031407	-1.21570694908751
CCT2	0.208268784316426	6.49820041867657	3.61379552263038	0.00119807038794075	0.0101065688031407	-1.05779725462658
SRPRB	0.0984659048137295	6.5874082183138	3.61108504504719	0.00119944770807555	0.0101070000880956	-1.08307376902184
TCFL5	0.201672635437181	6.25113982516564	3.61330011728835	0.00119961729623393	0.0101070000880956	-1.06594046704252
MGAT4A	-0.108933368954612	5.92154461611743	-3.61276779930694	0.00120128163277878	0.0101147165017897	-1.19229510491107
PPP1R13B	-0.085586153225905	6.43045307414463	-3.60889534037683	0.00120234687302664	0.0101173820934508	-1.04572621803703
CCNG2	-0.105776012347284	6.40791100535889	-3.6091597056649	0.00120547633278087	0.0101320003091879	-1.046131364261
NCF4	-0.0946142011075447	6.36457641851971	-3.60786570029924	0.00120558357978201	0.0101320003091879	-1.04527884645957
CNPPD1	-0.074440653430212	6.53684774582394	-3.60719893098528	0.00120768411391259	0.0101433456279768	-1.07395178987608
ZBTB25	0.0513282017212956	6.11234679222508	3.60653758161475	0.00120977109276849	0.0101444098168905	-1.12585721134914
USP27X	0.0403296947635389	5.81085804716423	3.60647632654071	0.00120996456912415	0.0101444098168905	-1.26160984056629
TMCO1	-0.0935581334531964	6.5639255870559	-3.60708154957026	0.00121006279597658	0.0101444098168905	-1.08374396993855
BHLHE41	-0.18573881999873	6.3231434939722	-3.60921571957142	0.00121244521884899	0.0101580810214044	-1.06178290854307
SLC9A1	-0.0940474182015455	6.56187617209339	-3.60380531035277	0.00122045092651683	0.0102171860311263	-1.09111284920416
LRRFIP2	-0.0858583620326434	6.49810086550761	-3.60296201047283	0.00122111524059063	0.0102171860311263	-1.07376108606356
CCNF	0.0720383845163848	6.47905280647108	3.60275725461502	0.00122176799069854	0.0102171860311263	-1.06951029278298
FAM83E	-0.0975602247558602	6.45391007338883	-3.60274097045485	0.00122317617030913	0.0102201216904841	-1.06591856626198
RP11-395B7.7	-0.06183233416455	6.3348624959568	-3.60217327230961	0.0012236315595089	0.0102201216904841	-1.05963544157004
NME1	0.188423423321345	6.64989115813765	3.60518986118682	0.00122521997245704	0.0102270677626834	-1.1323868491949
WBSCR22	0.0978606675719745	6.5825048281012	3.60214480339347	0.00122755910117244	0.0102402677118792	-1.10315322559294
SMS	0.119883216210265	6.36802869517659	3.60337108486401	0.00122866455817907	0.0102431664646712	-1.06334546540524
PPME1	0.0472267367679418	6.50102498769355	3.60000691238103	0.00123056891409901	0.0102509870652478	-1.08160131924006
ZNF207	0.0912768776832154	6.66101652720082	3.60052234281814	0.00123111972820017	0.0102509870652478	-1.13804158857699
MEP1B	-0.241531351738668	6.0999769549314	-3.60219130718455	0.0012348199793536	0.0102754662567639	-1.14116088354949
PLEKHO1	-0.117329964594535	6.26504404591417	-3.60077759033902	0.0012376945554749	0.0102912766611202	-1.08703032539615
TIMM13	0.06255008453499	6.62826769852064	3.59762429466314	0.00123824299622476	0.0102912766611202	-1.12794012932155
OIP5	0.134755828498314	6.17898003372735	3.60029859856678	0.00124091723386155	0.0103009078368174	-1.11894164494271
BAG1	-0.0540391690560852	6.58885538835284	-3.59679458450355	0.00124092629557043	0.0103009078368174	-1.11533295897815
MAP1B	-0.136286396768689	6.32643792553159	-3.59913297103013	0.00124468681141005	0.0103176347413569	-1.08033061160206
CELSR3	0.071239476245796	6.30784207320986	3.59556375499626	0.00124491724927327	0.0103176347413569	-1.08087466249628
NONO	0.0603666020037935	6.89311812539659	3.59546691575695	0.00124523177912928	0.0103176347413569	-1.3265596644532
C1QTNF1	0.0539006235672415	6.41056566509383	3.59416099725057	0.00124948090893018	0.0103419786633568	-1.07781483084391
CKS2	0.22491416424349	6.49338654506512	3.59758798579256	0.00124970039642309	0.0103419786633568	-1.09759161900004
CEP83	0.125302503925914	5.98595205910609	3.59724081228284	0.00125082970101514	0.0103449893387506	-1.20243044920257
SNRPB	0.116888427647381	6.60495237916418	3.59662130594667	0.00125284733297042	0.0103553387509249	-1.12952084525721
FBXO41 /// LOC101927826	0.0491016919103102	6.17475713127776	3.59229896209485	0.00125556391185971	0.0103714490861077	-1.13558835968575
RPL14	0.0708323324776154	6.8679370842425	3.59154949809263	0.00126103972987863	0.010404861075853	-1.31477640392696
ALG3	0.0569888428208195	6.55280943544088	3.59058877443366	0.00126117623110424	0.010404861075853	-1.11927703205416
ACOT9	0.0683418035386233	6.45343966815817	3.59036312906019	0.00126191855137805	0.010404861075853	-1.0940684048862
RHBDF2	0.111060475150154	6.32099104028166	3.59101200186248	0.00126686170176922	0.0104392494132374	-1.09621177147822
IKZF1	-0.0475164373007073	6.18406860974572	-3.58606727185839	0.00127613226781447	0.0105087941827643	-1.14695017985056
ELF4	-0.067397264063731	6.5359210209086	-3.58584960406963	0.00127685659672185	0.0105087941827643	-1.12588895496669
C21ORF59	0.0779184910546954	6.56722521392888	3.58499587468169	0.00127970139820791	0.0105257971365683	-1.13751216771281
PA2G4	0.065602458130677	6.66384010693936	3.58450165844063	0.00128135104492184	0.0105329550006532	-1.17654029902272
PIAS1	-0.0737609965279081	6.35549362887614	-3.58382673138258	0.00128360722909816	0.0105419323209406	-1.10297490765223
EIF4A3	0.0702458462449453	6.65402366087604	3.58370836760212	0.00128400330030104	0.0105419323209406	-1.17375634703281
CACYBP	0.0799351288989768	6.59532896210058	3.58306428890187	0.00128616061349407	0.0105532328662774	-1.15169484761688
TM9SF4	0.159575951432414	6.53841506671816	3.58389743405819	0.00129499459709875	0.0106192700152867	-1.13840226749426
FANCE	0.0513955250179906	6.20320769645854	3.57915616599182	0.00129932649975494	0.0106483313024186	-1.15574359793761
NPHP4	0.0954190510813584	6.1764343340615	3.57871211629253	0.00130502548639009	0.0106851835869975	-1.16953648178555
TSC2	0.0580606325834854	6.11108892179132	3.57736493143533	0.00130540462499133	0.0106851835869975	-1.19790863359383
NARS2	0.0945841071750685	6.39808581462389	3.57668772585677	0.00130770975608797	0.0106966584246925	-1.12148784217406
WAPAL	0.094242571450989	6.30575402221337	3.57656045907104	0.00130838954980145	0.0106966584246925	-1.12910367955538
PREB	0.0542445149795483	6.4874409993486	3.57527931447264	0.00131251651395796	0.0107239106225078	-1.13834016796049
CRK	-0.075205490879613	6.4635668214013	-3.57429584393396	0.0013158831777957	0.0107449216101094	-1.13548288342135
LINC00597	-0.111783764467254	5.98087023364839	-3.57740763688301	0.00131701993320418	0.0107477097689138	-1.25325820236445
MSH5-SAPCD1 /// SAPCD1	0.0574925158238827	6.39143674511426	3.5730891817267	0.0013200253565109	0.010765734862938	-1.12785000375174
PEMT	0.0559820809807758	6.3826352273114	3.57203036044633	0.00132367047555972	0.0107889522356539	-1.13008913367689
ZFP64	0.0757711150275424	6.43490754729969	3.57155026229494	0.00132532649443447	0.010795938665333	-1.13693061152916
DAP3	0.0664147304514094	6.5688363386799	3.57061106202489	0.00132857193738934	0.0108158561216142	-1.17304455066769
RPAP3	0.139778114410339	5.92738003260662	3.57256213836776	0.0013337019991091	0.0108497696307374	-1.28971349655273
MTPAP	0.0860867822067232	6.36858995581663	3.56875031092065	0.00133502467232056	0.0108497696307374	-1.13981069428366
BMP5	-0.0978438818553052	5.69574161026854	-3.57214540609013	0.00133514628503155	0.0108497696307374	-1.42565665397462
REG1B	0.284987186190133	6.11703946530989	3.57173538461839	0.00133656879784456	0.010854802123841	-1.20699426044803
UGT1A1 /// UGT1A3 /// UGT1A5 /// UGT1A8 /// UGT1A9	-0.186242558866731	6.0197101521911	-3.57121737713574	0.00133836806111965	0.0108628864732558	-1.25211179628708
PYROXD1	-0.104070097311036	6.45394840198149	-3.56812765630323	0.00134194928188089	0.0108854157234924	-1.15225309957672
ADH5	-0.0428640070854263	6.69828767324104	-3.5664900731859	0.00134290374776588	0.0108866234237001	-1.23943127628138
CLIP2	-0.0713868742161239	6.49110899628545	-3.56559922402564	0.00134602160870723	0.0109053573261807	-1.1629779505033
CCR7	-0.134070400638063	6.13138033285056	-3.56785013210803	0.00135012151971706	0.0109320205017713	-1.21731996267374
IGLV1-44	-0.187822098116184	6.68571316924815	-3.56716764481202	0.00135251596627293	0.0109448507594086	-1.24362656300872
WDR43	0.145685199274374	6.18622526538974	3.56600295552666	0.00135661171748897	0.0109714247457487	-1.19963678352345
DGKZ	0.0524951752121022	6.62484006515046	3.56232891417922	0.00135752773672743	0.0109716186748598	-1.21275632068143
FXYD5	0.130872483781497	6.54081078788958	3.56553536550007	0.00135825943784523	0.0109716186748598	-1.18332071665309
INSL5	-0.200275495520629	5.91326105949447	-3.56414139718827	0.00136318314116684	0.0110048130046169	-1.31861258935296
ING1	0.0383093361712337	6.55667038638692	3.55960003671956	0.00136720204151501	0.0110306676949456	-1.19602694415643
ACLY	0.0759366284926908	6.53963694567429	3.55859002906371	0.00137079964426432	0.0110530945063174	-1.19342508186844
MRTO4	0.103843873097752	6.35389417300853	3.55918421428042	0.0013721512855257	0.0110573956306466	-1.16690366689383
AK1	-0.141979347412881	6.59033257320052	-3.56088067622448	0.00137476837678425	0.0110718831012291	-1.21195821186265
RABGGTB	0.0650992966858917	6.53205921023315	3.55693015639735	0.00137673203366356	0.0110810939267001	-1.19528444961062
ZNF74	0.0704229869253482	6.14200389343418	3.55644834685988	0.00137845869009105	0.0110883873439824	-1.23646843831417
DPAGT1	0.081813363470472	6.50869194690398	3.5555983919715	0.00138150979848649	0.0111063197006225	-1.19193461783205
PSMB5	0.05086518449351	6.67124309889658	3.55443338479029	0.00138570252560638	0.0111274033466407	-1.25361131368486
SRPX2	0.243834418376135	6.1811428453034	3.55780630355833	0.00138577917954686	0.0111274033466407	-1.22039366578349
NDC1	0.195553573545136	6.05052651721439	3.5574273388765	0.00138714235572951	0.01112944268231	-1.27298036562542
HPCAL1	0.136191291739591	6.20654197357883	3.55727790278272	0.00138768025156817	0.01112944268231	-1.2134657021075
SERPINE1	0.100943865674942	6.24285832753393	3.55495510095021	0.00138903976757667	0.0111337386826994	-1.20230134201477
OGFOD1	0.0789169256914239	6.42404491854647	3.55158847978044	0.00139599304998614	0.0111828394057574	-1.18397835666527
MIR6805 /// RPL28	0.047780347549447	6.93799541992956	3.55009059648623	0.00140144096404972	0.0112151164009257	-1.48227502217773
ABCC1	0.109518484393437	6.45775270378814	3.55211225800095	0.00140168207793129	0.0112151164009257	-1.19346538473274
PAM16	0.0628053076770556	6.45598730441457	3.54878207259369	0.00140621706663463	0.0112447440464499	-1.1955412491699
HNRNPA1P3 /// HNRNPA1P3	0.0583346270068093	6.48707689575762	3.54769059012564	0.00141021306511829	0.0112700291910163	-1.20538102823447
AFF1	-0.0570967335976389	6.60522910257451	-3.54734735287386	0.00141147196108068	0.0112734232163382	-1.24192133381691
NR1H4	-0.193204484400234	6.18830872974377	-3.55018879914947	0.00141343182419767	0.0112824085482619	-1.23673301010646
KANK2	-0.102521917499023	6.5744970933912	-3.54746782372343	0.00141868242793095	0.0113176353784291	-1.23561988633656
IGLL3P	-0.127540224439845	6.62101952565322	-3.54736082910709	0.00142383369062944	0.0113520286107175	-1.25651867540004
SLC6A6	0.164861452281503	6.1203770768811	3.54554953998465	0.00143053504120489	0.0113987326337517	-1.27503133713387
CHKB-CPT1B /// CPT1B	-0.169956530529143	6.29459849288306	-3.54447562576763	0.00143452274043711	0.0114237715464155	-1.22180183327215
IMPDH2	0.0948409389509078	6.7637440624943	3.54291433117723	0.00143769826172932	0.0114423170253299	-1.34896304971087
LY6G6D /// LY6G6F	0.195096810821929	6.32566670873313	3.54309490455954	0.00143966556382677	0.0114459112041137	-1.22344132541837
COPS6	0.0714002172261827	6.60417397261187	3.53968966204505	0.00143984379510088	0.0114459112041137	-1.26054888959937
TMEM33	0.0843488640532096	6.41437023937726	3.53914225676369	0.0014418930210256	0.0114554628372369	-1.21330052868324
CLTC-IT1	-0.0579111085786186	5.86228051774358	-3.53841143364332	0.00144463329295932	0.0114704902003832	-1.39900037824878
COL4A3BP	-0.0581499064895877	6.29870129669042	-3.53817902163543	0.00144550579758644	0.0114706784196025	-1.22183896008613
HELLS	0.160253318894289	5.97495272566712	3.54105796579463	0.00144728535496344	0.011478060027568	-1.34549545763275
ODF2	0.0917226117012462	6.07282082421243	3.53888432034617	0.00144959057230316	0.0114895994100322	-1.30976165095086
CDC42BPA	-0.0632062408659404	6.61312999652993	-3.53624281032298	0.00145279450681761	0.0115082444109807	-1.27205099511398
JAK1	-0.0460913690545599	6.7024237657935	-3.53595318557868	0.00145388784024409	0.011510158332196	-1.31693876598315
LYVE1	-0.0890896470452747	6.31633166028402	-3.5337685515988	0.00146216062253439	0.0115688750895373	-1.23038736870905
MRE11A	0.111337493205615	6.25235806795785	3.53477761533429	0.00146834671783728	0.0116110225540392	-1.25067675886016
LGR5	0.203288263360594	6.2448584426164	3.53504949605724	0.0014699908753858	0.0116172261344817	-1.25787538164706
PRPF31	0.106684338249852	6.18915051660067	3.53379883366615	0.00147207597938848	0.0116265215536923	-1.2762951120647
HEPH	-0.0602254779460361	5.77462732172948	-3.53095359677468	0.00147288773863558	0.0116265215536923	-1.47092633430622
GNPDA1	0.0892279029076726	6.51976147107967	3.53076441538692	0.0014738674245245	0.0116274631494595	-1.25543778696577
ATXN7	-0.0797167997069129	6.2423812784012	-3.52919258153964	0.0014796373655391	0.0116661723208257	-1.26196596798191
PTP4A3	0.132684652955891	6.21623463658589	3.53218727067489	0.00148092833344425	0.011669542564528	-1.27094198678192
RASSF9	0.0397496459752834	5.84581139463523	3.52730865802001	0.00148689132905057	0.0117062815717566	-1.43618237800358
KLHL7	0.0623489783096745	5.61568993095652	3.52826855019272	0.00148778209567107	0.0117062815717566	-1.58657860825257
TESK2	-0.0795155385262411	6.33714121921891	-3.5269724746772	0.00148818941396166	0.0117062815717566	-1.24302056966105
WLS	-0.0769706288546724	6.43297418729751	-3.52598088346236	0.00149202459945078	0.0117296221273867	-1.24719081501101
MRPL3	0.11780066231368	6.66220765901095	3.52803207291596	0.00149694746064166	0.0117614813855298	-1.32229752373977
CTDSP1	-0.0543390863149114	6.67948791430825	-3.52433526239537	0.00149841057035005	0.0117661362276064	-1.33176296116756
PTPN9	-0.0440637651738635	6.5137827449835	-3.52393215966092	0.00149997888635759	0.0117716113067576	-1.27031894908839
SUCLG1	-0.0336862731670255	6.78259033333159	-3.52227711684236	0.0015064347357994	0.0118154144048712	-1.41103058332029
SPARC	0.113569222961835	6.70571010951622	3.52440505636368	0.00151106782666252	0.0118448785438035	-1.35570787624792
MIR6132 /// ST7 /// ST7-OT3	0.0568917740058	6.37324429717339	3.52027547466725	0.00151427861804454	0.0118528705549466	-1.2555616080759
SRPK1	0.134065941213535	6.39149064402596	3.52347597451643	0.00151470560493873	0.0118528705549466	-1.25964636515335
AATF	0.0808903771309617	6.56928266449442	3.52010239688098	0.00151495872148338	0.0118528705549466	-1.29632583956586
MFN2	-0.0458395108569332	6.64401284286477	-3.51994036169166	0.00151559570215686	0.0118528705549466	-1.32424938216845
PLK4	0.0529647493766158	5.57928992355326	3.51685965826493	0.00152775591441372	0.0119410603975633	-1.63992413880175
ZNF271	-0.0713630606769494	6.16830569874472	-3.51632440863311	0.00152987829696882	0.0119412870578111	-1.32340428030462
ITGA8	-0.0715628461145272	6.07890293650933	-3.51623761842814	0.0015302227087804	0.0119412870578111	-1.35982284660274
MRPL15	0.0699509918166892	6.65700371449897	3.51618393395446	0.00153043578393731	0.0119412870578111	-1.34026221236976
SLC25A22	0.0507265733794208	6.36953327465993	3.51456068684335	0.00153689211429183	0.0119847432386266	-1.26918949020091
SCAPER	-0.0884743570473308	6.16459587742011	-3.51280525529153	0.00154628241301242	0.0120446360201936	-1.3341747132676
IL24	0.167623172614255	6.0453153154868	3.5152306266302	0.00154736476941533	0.0120446360201936	-1.37896793144726
GIMAP4	-0.111204686759612	6.12630986449571	-3.51504366364845	0.00154811318639215	0.0120446360201936	-1.34880007302581
AMPD2	0.0619517683117428	6.52803677332191	3.51171588707551	0.00154827088824374	0.0120446360201936	-1.30395597637458
SNRPE	0.123468396991821	6.63206398512011	3.51481501175732	0.00154902896278648	0.0120446360201936	-1.34024740694944
COX7A1	-0.107142822281528	6.38837690647079	-3.51295574211514	0.00155033282375878	0.0120478423118322	-1.27965458709965
DGKA	-0.128428410348021	6.57415699434542	-3.51364277399916	0.00155373217293536	0.0120633615183501	-1.32039531239316
NDUFS3	-0.0396875918000582	6.73031012218419	-3.50999357357415	0.00155519957621831	0.0120633615183501	-1.39957655207776
CCT6A	0.12691647665634	6.47930294563681	3.51320997271091	0.00155547214481517	0.0120633615183501	-1.29462416809534
WSB2	-0.0673521118253902	6.6508990659105	-3.50981975914054	0.00155590048294244	0.0120633615183501	-1.35266211924171
TGFBR3	-0.118501015825243	6.12743568146556	-3.5126603501883	0.00155768449484534	0.0120688111596834	-1.35389451127228
PAK1IP1	0.13185450153721	6.02563967241056	3.51243571102779	0.00155858959548274	0.0120688111596834	-1.39422339037746
ADORA2A /// SPECC1L-ADORA2A	-0.0403131018612385	6.04208838277192	-3.50898212513661	0.00155928254290418	0.0120688111596834	-1.39190755160172
HIST1H4E	0.0423422424864043	5.92384088839104	3.5081026522529	0.00156284121054246	0.0120894310928854	-1.44052468355668
GPR107	0.0561238749375655	6.29860733244496	3.50630840543764	0.00157012584496738	0.0121361293713786	-1.29896583160977
TNIP1	-0.067600038904604	6.63247151374672	-3.5061736853718	0.00157067413575116	0.0121361293713786	-1.35314879101713
DNM1L	0.0720865741115311	6.37224842863747	3.50583058380778	0.00157207134771321	0.0121399841102836	-1.29124158130011
PTBP3	0.114469349319626	6.16471373418355	3.50730749954928	0.0015793912544306	0.0121803543251506	-1.35155278269306
MKLN1	0.0655580656074277	6.13041130228149	3.5040281317413	0.00157943130366793	0.0121803543251506	-1.36916338413379
MIR6883 /// PER1	-0.0812308483250406	6.49633666404805	-3.50388845404094	0.00158000304365762	0.0121803543251506	-1.31412762518997
PER3	-0.0854220085558388	6.35603309387201	-3.50316081559314	0.0015829847212714	0.0121963828524867	-1.29917851265542
IRAK1	0.0892232208222889	6.64618810176953	3.5029869958536	0.00158618090267877	0.0122140448540176	-1.36895066053108
ACP6	0.0737713657487087	6.5031327068665	3.50141809354889	0.00159014816697682	0.0122376209160164	-1.32184804007005
PGM5	-0.0537540494890053	6.14069564750975	-3.50051523374412	0.00159387172306837	0.0122592956548355	-1.37373766293224
LINC00921 /// ZNF263	0.0665662270718293	6.48677164295113	3.49956538476592	0.00159779820177323	0.0122776148058366	-1.32198386512532
DDX31	0.0411565153956036	6.45406692532847	3.49949960272327	0.00159807047827931	0.0122776148058366	-1.31386176475451
CDC45	0.0986254537390873	6.31566565114208	3.4992819367921	0.0016016141769809	0.012297848856659	-1.31585046965579
TMEM255A	-0.0424912959662658	5.58642064907269	-3.49717876922234	0.0016077054319461	0.0123337569118149	-1.68332277894006
ZWILCH	0.186535717451979	6.07793916803977	3.50033276449866	0.00160811600404157	0.0123337569118149	-1.40144441662014
TRAC /// TRAJ17 /// TRAV20 /// TRDV2	-0.0980894707021528	6.43502769759208	-3.49566911391619	0.00161666232443165	0.0123922714987914	-1.32300595133653
PYCRL	0.0879602662027233	6.17303926864777	3.49338919445967	0.00162602053475195	0.0124569396296133	-1.37778017860127
LOC730101	0.0758566807225998	6.13599368442444	3.49204500842402	0.0016292188796787	0.0124677721961868	-1.39576489814361
TMEM39A	0.0694502188879583	6.33749762479135	3.49198959601021	0.00162945260634433	0.0124677721961868	-1.32691118528686
PSME3	0.116428710397448	6.43429407696956	3.49453920374095	0.00163020226954729	0.0124677721961868	-1.33063054484523
PPL	0.0968567294128027	6.43860325819525	3.4921498488503	0.0016312435434735	0.0124686794380661	-1.33195023619862
MRPS14	0.0479938450285971	6.55371725012342	3.49122934535475	0.00163266258963587	0.0124724715863986	-1.36122010750443
RPS19	0.0549057689998665	6.99054398535087	3.49107660001015	0.00163584404325658	0.0124897154805477	-1.683357182669
SCNN1A	-0.102651277112133	6.81338755718395	-3.49303783225434	0.00163870176341959	0.0125044695826382	-1.51279495267631
TOPORS-AS1	-0.0515567081201863	6.37023942648044	-3.48839027400501	0.00164470421891297	0.0125431900758408	-1.3323151293417
TSN	0.102370466288293	6.47393529369539	3.48875682498926	0.00164966881042563	0.0125566959996448	-1.34862670118514
ACTB /// ACTG1	-0.0206456900434219	7.09066984977009	-3.48705250856211	0.00165040802476984	0.0125566959996448	-1.81027259295597
NMRK1	-0.114970932614371	6.26987801852069	-3.48980987771328	0.00165060407892068	0.0125566959996448	-1.35465572873499
SMAD4	-0.0383763877875052	5.63593719333489	-3.48693641111034	0.00165090393096037	0.0125566959996448	-1.6722499650078
KRT20	-0.204332931651655	6.902965277657	-3.4901134064498	0.00165112097020637	0.0125566959996448	-1.59502006772573
SLC7A6	0.092837185289347	5.81449617519829	3.48979514105469	0.00165247804995656	0.0125599484629432	-1.55258305875291
CPEB1	-0.0704488140778324	6.10624797259043	-3.48565055557541	0.00165640608981086	0.0125827273174278	-1.42357452233617
HSPA8 /// SNORD14C /// SNORD14D	0.0419224373034488	6.87829935190523	3.4842549335312	0.00166239806175093	0.012621150228372	-1.58816007905679
TNFRSF14	-0.0738478337857606	6.33746536180662	-3.48313400410021	0.00166722588167011	0.0126506965552442	-1.34847155567363
INSIG1	0.0899358651569921	6.38661857632107	3.48271831873983	0.00166901968321004	0.012653154722823	-1.34813928254141
SUGCT	-0.0868029337086748	6.2779595467037	-3.48248114072957	0.00167004401266872	0.012653154722823	-1.36350066674141
ANO10	-0.0713219163988918	6.51772294927571	-3.48240829539998	0.00167035874097353	0.012653154722823	-1.37184284663159
TMEM74B	0.0701499172157832	6.21959293568045	3.48189604425184	0.00167257354713467	0.0126581822630334	-1.38536549439873
ZNF24	-0.0761060641556282	6.43388428997803	-3.48168102421225	0.00167350407156532	0.0126581822630334	-1.35427312998298
HNRNPU	0.0723712446487036	6.62281755299385	3.48153220802123	0.00167414838497369	0.0126581822630334	-1.40908330048284
POLB	0.0639143593767362	6.52297755073443	3.48138889023102	0.00167476911989815	0.0126581822630334	-1.37584828432942
CADM1	-0.0695168788435015	6.45937868627646	-3.47998662954018	0.00168085434587977	0.0126970741365116	-1.36284487506521
PLEKHB2	-0.066762120073968	6.66028478876927	-3.47938918284741	0.00168345352250224	0.0127096038564778	-1.43123710159921
POP1	0.0938380342027281	6.21830111661967	3.47958504385412	0.00168598854781659	0.0127216355305379	-1.39289125978495
LMBRD1	-0.0692932348506392	6.67536827279575	-3.4762548514495	0.00169715332242245	0.0127987332584916	-1.44702899549682
WARS	0.105819109562373	6.50801783345854	3.47798481669834	0.00169878581978867	0.012803899369004	-1.38369841471856
LLGL2	-0.0625421764156923	6.48255113776374	-3.47562041840158	0.00169993947849613	0.0128054526824953	-1.37864907442921
NABP2	0.0644940584677454	6.39358074313949	3.47455950980717	0.0017046084403913	0.0128284289276436	-1.36655399869639
ORC2	0.0964057420622964	6.22710165881748	3.47564071017655	0.00170488814222643	0.0128284289276436	-1.39966553988335
TDO2	0.122457557055594	5.91750691023252	3.47679965323369	0.00170882423471594	0.0128508907668065	-1.52827121159477
CFH /// CFHR1	-0.126090246785761	6.08456236784947	-3.47529073246074	0.00171548615160089	0.0128938152684841	-1.46186943063882
C2CD2L	-0.0819077938619316	6.43670860312483	-3.47187618701391	0.00171647304626877	0.0128940615604648	-1.37862885972827
ARHGAP11A	0.0506015312731569	5.72078712444685	3.47075436620668	0.0017214569921931	0.0129186315013771	-1.65397208941166
RGS2	-0.161758527176482	6.62403503373564	-3.47389838867307	0.00172165571510878	0.0129186315013771	-1.43792838586356
CLDN7	-0.0819129850822631	6.853406562815	-3.4722813522922	0.00172675100639182	0.0129413209337354	-1.59873175379875
DLEU1	0.0698255689869882	6.43093042705479	3.46950871088736	0.00172700753532303	0.0129413209337354	-1.38286254117353
LGR4	-0.109635643758215	6.32906728417364	-3.47147818424077	0.00172755238748399	0.0129413209337354	-1.38404488791277
CANT1	-0.0440919652231227	6.80547063171585	-3.46840019020418	0.00173196160017187	0.0129619581237884	-1.56220449379312
CDK5RAP1	0.0787680646356155	6.58982258561245	3.46834121032042	0.00173222557137501	0.0129619581237884	-1.42873527410981
MYO1C	-0.057498262400842	6.6744014182345	-3.46753767090435	0.00173582579024997	0.0129817098668722	-1.46722790327992
CDK8	0.109314279468129	6.18048924193099	3.46800919433867	0.00174704280253273	0.0130583719211434	-1.43990648056179
SPATA20	-0.076855273200912	6.57952110352474	-3.46431212458882	0.00175035080697323	0.0130758655640886	-1.43483113367949
GLTP	-0.129817484740774	6.20356562082675	-3.46725072913572	0.00175140970530487	0.0130765473798287	-1.43261378292591
ZNF652	-0.0878271441657926	6.21573914680388	-3.46390813188709	0.001753248666868	0.0130824398785747	-1.43080837555464
TMBIM4	-0.0838758241108121	6.38024223989386	-3.46331583768041	0.0017548609633827	0.0130824398785747	-1.39424190128406
RAE1	0.101038862870399	6.55454610410394	3.46521916169797	0.00175510311527719	0.0130824398785747	-1.42804994977551
NIT2	0.0882016037219888	6.45748739115226	3.46239509182328	0.00175903915916862	0.0130911205937968	-1.40553790868434
PGD	0.101806008297695	6.4752770371758	3.46362707598962	0.00176026842918314	0.0130911205937968	-1.40940928924718
FZD6	0.128934425069841	6.05714897367349	3.46521248188972	0.00176063204867009	0.0130911205937968	-1.49695887463902
FAM46A	-0.127924031212014	6.65392543680197	-3.46513273416753	0.00176099383401784	0.0130911205937968	-1.471219727391
TCF7L1	-0.075093107206275	6.26961365798044	-3.46193925564415	0.00176111123572019	0.0130911205937968	-1.41504912956995
HOXB9	0.0744946363793237	6.10388457322909	3.46148718969661	0.00176316850972005	0.013091156998917	-1.48308743061993
OLA1	0.0965657066860117	6.64441986865995	3.46324620237061	0.00176405579884946	0.013091156998917	-1.4672556301008
NADSYN1	-0.0729825215929103	6.43177642451682	-3.46113827867558	0.0017647579354457	0.013091156998917	-1.40322894946241
KIF11	0.144812415750853	6.16826937126416	3.46425270649597	0.00176499097617484	0.013091156998917	-1.45334178011022
CDH11	0.091034205714851	6.30587978762695	3.45809320556101	0.00177899216084831	0.0131877674501942	-1.41549096051932
FMO4	-0.0898865810226083	6.4586263951441	-3.45737482223261	0.00178224007737183	0.0132033850544001	-1.41795789929228
MRPL57	0.0755101950105379	6.74489860192207	3.45719818271046	0.00178305296169011	0.0132033850544001	-1.5394732666994
PRSS22	0.0616480393546602	6.32819118651806	3.45625037145972	0.00178717073163429	0.0132247129445725	-1.41381816108511
YIF1A	0.0601722850157707	6.51974787444249	3.45609441317203	0.00178789037662676	0.0132247129445725	-1.4359314969397
MUT	-0.0940389278999448	6.26511001289046	-3.45543134799681	0.00179358370123077	0.013259567909427	-1.43394879270615
RANGAP1	0.133726521893978	6.35907672900635	3.45525084449722	0.00180638633625224	0.0133469135856275	-1.4242302308963
ABCA6	-0.0729121705798396	5.86627140862423	-3.45236227792701	0.00180745310109671	0.0133474979279896	-1.60848297007454
CST7	-0.0524800794804567	6.17789487121106	-3.45143707569758	0.00180951075414972	0.0133553950472852	-1.47689050498366
RNF39	0.0583777464831546	6.30799252552168	3.45070214416731	0.00181294551919398	0.0133734420013032	-1.43080587933684
SSBP1	0.119232158202732	6.58390422622387	3.45210214420078	0.00182108663738041	0.0134261673854658	-1.47233483973733
MAPKAPK5	0.0697595621642453	6.40528061596912	3.44803848626257	0.00182544734843473	0.0134375595985667	-1.43132441682248
HERPUD1	-0.0587851458725307	6.67448038524783	-3.44801343554441	0.0018255653189051	0.0134375595985667	-1.51461701282638
SYNC	-0.0903289312981387	5.73841290596572	-3.45113718820088	0.00182561487516417	0.0134375595985667	-1.69555263233644
WIPF2	-0.0574774952257241	6.65731735604991	-3.4476620816751	0.00182722071561253	0.0134420581114794	-1.50632477430356
FAM13B	-0.0807557082592419	6.35404633027754	-3.44622997061034	0.00183398312938733	0.0134844657293473	-1.43601695868532
ZNF721	-0.0599711158080885	6.57819092032433	-3.44309816494162	0.0018488560424796	0.0135864277096625	-1.48529532726502
MSTO1 /// MSTO2P	0.0688853036484606	6.38787294736121	3.44228208293694	0.00185275074923066	0.0136076487092952	-1.44403684761592
MICAL3	-0.100734983024135	6.28365182498978	-3.4417886409644	0.00186172406214994	0.0136661265485574	-1.46308248795903
RBM12	0.113975696066057	6.2966553369351	3.4417193556757	0.00186801936941784	0.0137048934627105	-1.46309938893057
MSX1	0.0977633176780464	6.04742963608035	3.44150246168627	0.00186945986787785	0.0137080198884977	-1.55803119092986
GAS7	-0.0617504940482839	6.40344348482736	-3.43827626123743	0.00187198380115897	0.0137190830199904	-1.45415249332584
COMP	0.107591538079567	6.06565605146309	3.44096768625874	0.00187400532757526	0.0137264541988358	-1.55282745400566
FBLN2	-0.0801685798098866	6.39015052479829	-3.43736419911099	0.00187638980250705	0.0137364744263707	-1.45652996912398
SYNCRIP	0.129799191593919	6.50374931440891	3.43970834191985	0.00188008354496681	0.0137560633604123	-1.47689974774765
NAV3	-0.0479103083779162	6.09353629595873	-3.43630836452522	0.00188150288037539	0.0137589988773772	-1.54855695117057
PPP4C	0.0357864918287975	6.59197582116301	3.43518141186093	0.00188697524209226	0.0137868629416872	-1.50872671327353
FRMD4B	-0.158852670001625	5.95541785789412	-3.43820723128097	0.00188735359198767	0.0137868629416872	-1.60514204134608
DHX8	0.0553168262956703	6.36486926601197	3.4340850529851	0.0018923138279662	0.0138136487409921	-1.46312762190492
SUPT3H	0.0692843107386112	6.13793853528544	3.43393107347825	0.00189306478232332	0.0138136487409921	-1.53584107134265
RNPS1	0.0529732381102868	6.6807002491604	3.43333734993505	0.00189596305934483	0.0138273312379849	-1.55348638092993
CHMP2B	-0.0889284285501279	6.35959152043869	-3.43300998649457	0.00189756292909705	0.0138315347485532	-1.46789137870549
MIR4680 /// PDCD4	-0.103176471433172	6.41514656851707	-3.43414681067958	0.00189918863308264	0.0138359219339508	-1.47021201739087
APOLD1 /// DDX47	0.0656753655614905	6.59900397681958	3.43173324770142	0.00190381502132038	0.0138606268002889	-1.5200794470998
GOLM1	-0.101466351183982	6.74857767799859	-3.43466215122883	0.00190463104692441	0.0138606268002889	-1.6024160671513
HNRNPA1	0.0669031820646379	6.6975202237223	3.43114097952539	0.00190672207897544	0.0138683757671012	-1.5694812609999
AK055981 /// RP11-617F23.1	-0.0569708788240647	6.36088787345952	-3.43084957823247	0.00190815395415184	0.0138713246564863	-1.47109286309366
SLC7A1	0.0992365283855409	6.0099102480875	3.43359432561715	0.00190986519487539	0.0138755718291643	-1.59225169403512
CD79B	-0.0802074321229245	6.24855109117192	-3.43015071559454	0.00191159223782741	0.0138755718291643	-1.49888191834817
HK2	-0.0862998005253861	6.66002308764043	-3.43066278256055	0.00191181846573213	0.0138755718291643	-1.55083162883579
MFSD12	0.0828743810165322	6.2544956446642	3.42786199982396	0.00192289434997892	0.0139484671205664	-1.50236697898503
AK055981	-0.0726652903691632	6.08842327002883	-3.42650437617444	0.00192962908298738	0.0139898108516585	-1.57398599529834
NAA16	0.0958601117961793	6.36497745790028	3.42664928683691	0.00193167434394345	0.0139971298037811	-1.48441905065311
SLC35A3	-0.0891830124608522	6.54064027310745	-3.42496405582363	0.0019396649175091	0.0140474982289485	-1.51781889172552
MAGOH /// MAGOHB	0.087821048552951	6.41207625416256	3.42328053075422	0.00194571312721705	0.0140837531875796	-1.49233694138197
MTMR14	-0.0416833392194656	6.51504427500323	-3.4229783295452	0.0019472274683474	0.0140871691687616	-1.51424454499281
YTHDF1	0.0958448878399824	6.6930936785055	3.42328107788085	0.00195611171512385	0.0141438703682096	-1.59059857570413
PSMA1	0.0550342759598116	6.80433238652558	3.42077981248632	0.00195827869543479	0.0141519670000565	-1.67702043854655
UQCRFS1	-0.0406083382288465	6.89954084956267	-3.42046087080342	0.00195988694309134	0.0141560193206501	-1.76429942094037
BLNK	-0.148764199624436	6.29676988186119	-3.4216897079148	0.00196916917090233	0.0142080049277293	-1.51481369333853
TRIT1	0.0796119242021178	6.36636105681165	3.41862146782978	0.00196918700826084	0.0142080049277293	-1.50143191640256
MMP9	0.106036231652812	6.48184030654513	3.42000970923591	0.00197234678565657	0.0142232094244199	-1.51660472532498
CD79A	-0.0984459421325784	6.51459296922072	-3.41859046299661	0.0019767152962829	0.0142471096074491	-1.52710743196129
POP7	0.0673430744541858	6.4485261909433	3.41685412237423	0.00197816296023198	0.0142499436271722	-1.5121842025847
LOC101928717 /// SLC19A1	0.0772388111687672	6.07951254268304	3.4161923379529	0.00198186073231731	0.0142689749262313	-1.60245772190124
CELSR2	0.0515210831546732	6.24868031682344	3.41591330816832	0.00198295727556548	0.0142692676368434	-1.53243537242359
PJA2	-0.112837171546394	6.40818231946196	-3.41792890348918	0.00198498488551294	0.0142762563825556	-1.51077174916189
ACADM	-0.119370275294612	6.35683932783573	-3.41764372814472	0.00198972750518309	0.0143027539920448	-1.51276084473819
DPP8	-0.0522068707278851	6.64670240038401	-3.41406855232884	0.0019923906567704	0.0143142835383281	-1.58204795635602
SYT11	-0.0496632509314408	5.95290680481879	-3.41304786858787	0.00199762868500511	0.0143442901430175	-1.65938719498105
CCDC22	0.135342666276007	6.17441817711106	3.41553191497568	0.00200054034865001	0.014357568917502	-1.56835832648218
PSMA7	0.0871581757351855	6.81416830496089	3.41469345667406	0.00200278588478452	0.014366055438948	-1.70404495663826
CPD	0.0916256974988314	6.43091983257816	3.41204146074514	0.00200397749485479	0.014366977116959	-1.52224203206775
KCNK5	-0.0905875107023912	6.34000063336221	-3.41142649558586	0.00200630600658759	0.0143722504259291	-1.52149858564314
CDIP1	-0.0720834052634998	6.19441568147366	-3.41124740001606	0.00200690096691752	0.0143722504259291	-1.56623955956982
GPM6A	-0.175219802976105	5.80890181166516	-3.41410014690364	0.00200790356697899	0.0143722504259291	-1.73875266887923
PRIM2	0.0581173405178421	5.77642816961134	3.41021656314329	0.00201222842733727	0.0143866691433297	-1.76589869282381
TACC2	-0.0701140799994848	6.46550977757675	-3.41004758788523	0.00201310301096124	0.0143866691433297	-1.53217092909757
BGN	0.0674175578679786	6.57067963792241	3.40992092138364	0.00201375885363742	0.0143866691433297	-1.56269301383464
MMP11	0.145224547824945	6.28248860699767	3.412800613478	0.0020146094345613	0.0143866691433297	-1.53903014124799
TYW1	0.0637191698205782	6.46509407859741	3.40947027801666	0.00201609383111793	0.0143866691433297	-1.5332961008289
TMEM63A	0.109923573322296	6.48007636528629	3.41183102892868	0.00201630541345763	0.0143866691433297	-1.53659123859745
SYNRG	-0.0454806612765739	6.58564729036082	-3.40835046395627	0.00202190741397987	0.0144190273311472	-1.57119133282773
SVIL	-0.111865747201637	6.57868015315109	-3.41078561259569	0.00202505013627965	0.014430854428732	-1.56946355079464
LY86	-0.0871143770496251	6.39369232092478	-3.40762131295363	0.00202570155774047	0.014430854428732	-1.52828012907191
AFG3L2	-0.071961875500532	6.58717501653462	-3.40725054324886	0.00202763350115937	0.0144348187827028	-1.57482060522393
ZNF706	0.0417907374720559	6.76064142056631	3.40694684267307	0.00202921729967355	0.0144348187827028	-1.67390069837843
AF090939	0.0459147580038196	6.14921961898384	3.4068998525157	0.00202946246019944	0.0144348187827028	-1.59670333155907
MYOM1	-0.07316215387171	6.15130372235298	-3.40629749354334	0.0020326076701506	0.0144495844578723	-1.59671684857224
CD3E	-0.0747957245024767	6.40180466354156	-3.40606638210302	0.00203381566651473	0.0144505704086646	-1.53176013535789
IGLL5	-0.145951963990216	6.39978770920225	-3.40857829749917	0.00203654739675977	0.0144557031058173	-1.53685163886709
PRPS1	0.151602707366074	6.24665557893043	3.40855340299763	0.00203667742440996	0.0144557031058173	-1.55924331475679
CTDSP2	-0.0522109227408979	6.78845450115691	-3.40531061312035	0.00203777084468297	0.0144558714934623	-1.70100591310654
STIM1	-0.0575083030499724	6.4661188236917	-3.40366933977102	0.00204638577957738	0.0145093690583466	-1.54723502754759
YARS	0.095128361193158	6.61884079593224	3.40452086642919	0.00205042540161318	0.0145247681840694	-1.59693782058611
CHPT1	-0.053689664383767	6.6152353449893	-3.40284855119634	0.00205070724398435	0.0145247681840694	-1.5954206004824
ZDHHC7	-0.0478274593162005	6.68851938776055	-3.40138989088509	0.0020584088978825	0.0145716803802955	-1.63505212070705
DUSP1	-0.118759261880335	6.75932394744115	-3.40384185438354	0.00206143168002275	0.0145829042448624	-1.68492633169831
MYL5	-0.0695151240995589	6.29136145281509	-3.40068275781586	0.00206215258338997	0.0145829042448624	-1.55530701598664
NUTF2 /// NUTF2P4	0.137276606237126	6.3265180182971	3.40316820204518	0.00206499471340762	0.0145933244382931	-1.55264267902195
UCHL5	0.0965526069753694	6.31560328652591	3.40063171037592	0.00206578582584392	0.0145933244382931	-1.55262452771027
SETD4	0.0477675638134916	6.39347359050635	3.39946564946037	0.00206861158887783	0.0146056515214707	-1.54575126642469
SPCS3	0.0733680554864026	6.09631959954205	3.39813873096523	0.00207567562579177	0.0146478748861358	-1.63921294741508
CNPY3	0.0486391111577307	6.49607904308998	3.39682108905167	0.00208271335235928	0.0146844686322897	-1.57139142180179
EDNRB	-0.0550351600886485	6.0757797390893	-3.39676109055508	0.00208303436200232	0.0146844686322897	-1.65094963918288
ORC1	0.0817557055282642	5.89198209857219	3.39798893340629	0.00208641327145285	0.0146966171860752	-1.72900969146958
TAF1D	0.126344031740542	6.20717658043638	3.39904506047884	0.00208693269054893	0.0146966171860752	-1.59500614155286
UBA52	0.0352262528236247	6.89565681918259	3.39520573837612	0.00209137266598116	0.0147202136500361	-1.82224218536619
FBL	0.10416779526024	6.76438579640938	3.39747143167958	0.00209536477938242	0.0147406348925424	-1.70433220879229
NXT1	0.120898609138799	6.46782545728903	3.39720216052581	0.00209681093192721	0.0147431336805745	-1.57054515289665
OSBPL11	-0.0828361964170826	6.22395933067473	-3.39080476155189	0.00211514166219033	0.0148606217053005	-1.60278940601176
CYP3A5	-0.149670076679761	6.40900543817954	-3.39369780884962	0.00211571971000431	0.0148606217053005	-1.57321649315372
TIMELESS	0.104304781447322	6.37956087743246	3.3919898930443	0.00211741347252684	0.0148647925546638	-1.56943328373533
C8ORF60	-0.0413757487264432	6.28872252535123	-3.38945420137246	0.00212248804100055	0.0148926808858159	-1.58178239153363
MYD88	-0.0407334026120426	6.72509612849186	-3.38763963454071	0.00213239722088492	0.0149544452740212	-1.69271397313879
PCBD1	0.0817807549726369	6.50718619588074	3.38707954156134	0.00213546485591574	0.0149658621118775	-1.59786831521569
CHRNA1	-0.100037977497118	6.16986398978045	-3.38929835423207	0.00213624004838033	0.0149658621118775	-1.63300679063955
SLC30A4	-0.0425461689848894	5.69619206689802	-3.38635311454603	0.00213944985739403	0.0149805830947269	-1.87694491601944
RNF8	0.0679703689657659	6.38313114520391	3.38579867515893	0.00214249621140136	0.0149941448994707	-1.57889604226492
TNFRSF1A	-0.0603340844457583	6.65084903238928	-3.38539903133383	0.0021446946441204	0.0150017616048877	-1.65321531800707
PRR5L	-0.107322000820373	6.38149651238336	-3.38697629392335	0.00214630067423642	0.01500522882133	-1.58204369398581
RPL18A /// SNORA68	0.0771358299801022	6.85937027089836	3.38700426884814	0.00214883069714686	0.0150088830161611	-1.81152983635256
MORF4L2	0.0557201688987125	6.79939659898444	3.38460943759776	0.00214904459347875	0.0150088830161611	-1.76043973751293
GPR89A /// GPR89B	0.0633691530748312	6.56284260354142	3.38388910205428	0.00215302042842003	0.0150288833004485	-1.62245012523137
SERBP1	0.0757685432640917	6.55356992097808	3.38298988406145	0.00215799356594168	0.0150558208828786	-1.62167103282098
LPCAT1	0.0965848130948494	6.44328473652277	3.38341335180388	0.00215990789928297	0.0150582324167627	-1.59383489219461
PCSK7	-0.0686372251143442	6.59772548739248	-3.3823674312489	0.00216144254883675	0.0150582324167627	-1.63821956894905
KLK6	0.167035726923458	6.20472287348058	3.38530433118284	0.00216168202519755	0.0150582324167627	-1.62867790031897
CLIP3	-0.0770091534816664	6.44684359826778	-3.38190948307682	0.00216398341910143	0.0150664976433471	-1.59569752094704
CASP5	-0.113789110717248	6.18671374519807	-3.38464916723292	0.00216531000937252	0.0150679708891144	-1.63783018454515
INVS	0.0665054313361483	5.98556802447945	3.38050291328939	0.00217180566023807	0.0151020170390818	-1.72494850054454
SIRT6	-0.0582365673915609	6.46045592675616	-3.38038950173555	0.00217243755542215	0.0151020170390818	-1.60150355662491
WDR5B	0.0712606249764582	6.17483138680455	3.37967777333905	0.0021764071498731	0.0151218335338741	-1.65047849634181
C2ORF72	-0.0801784620906831	6.54484807059897	-3.3793180091829	0.00217841636430316	0.0151280158002019	-1.62766585783004
CMC2	0.0730868463367857	6.54510258854796	3.37871271342142	0.00218180087069956	0.0151377101015068	-1.62919090916412
MUC13	-0.0723763845130527	6.70149609614103	-3.3786677237783	0.00218205263265764	0.0151377101015068	-1.69874411619274
E2F3	0.0747929099672593	6.36706700827902	3.37761451902174	0.00218795439000543	0.0151650838643899	-1.5989644600818
LCP1	-0.0810267675387942	6.49064245302843	-3.37756311642107	0.00218824282488977	0.0151650838643899	-1.61612424486206
DPM2	0.0670779876899621	6.43432209480183	3.37665368625421	0.00219335197924755	0.0151916699887791	-1.60556395346897
HLA-DPB1	-0.106604290050418	6.72773181586773	-3.37944689580323	0.00219432735075454	0.0151916699887791	-1.72071288597791
SKIV2L2	0.0700081948397716	6.49618586597105	3.37575125869354	0.00219843318333369	0.0152123021195962	-1.62184428843832
MBD1	-0.0532308075004496	6.55632090580205	-3.37388769425085	0.00220896217149305	0.0152773361236218	-1.64423151043737
RPS6KA1	-0.0684300908391163	6.60547769600398	-3.37327206427535	0.00221245112225586	0.0152936391131282	-1.66289707151964
IER3	0.0967133922187145	6.82964073503572	3.37547018154982	0.0022167618406042	0.0153156030234791	-1.81290970223694
WNT5B	-0.0769342258869457	6.24528997463985	-3.37208644543448	0.00221918536515359	0.015324512531776	-1.63904732659831
ZNF395	-0.064790434532257	6.52973992185894	-3.37074846838195	0.00222680877192431	0.0153693022184806	-1.64349551779068
MARCH2	-0.0737911524404349	6.31947564642216	-3.36953259384257	0.00223375840560547	0.0154093982099808	-1.6232733623301
PRR7	0.0717203284015437	6.16069887516155	3.3665383316425	0.00225096228283112	0.0155161306937911	-1.68808570196205
EVI2A	-0.112233535400851	6.0823133049337	-3.36925888088776	0.0022522467479151	0.0155161306937911	-1.71862779898719
TRIM36	-0.130842499620545	6.06199948949534	-3.36912952437248	0.00225299155891052	0.0155161306937911	-1.72659129204991
SPC25	0.0734324122547397	5.82395044325324	3.36723519174897	0.00225382303921207	0.0155161306937911	-1.84203936839162
DDX19A	0.0893563812455956	6.2385066274286	3.36620213640276	0.00225596832978652	0.0155229918578081	-1.65685557175996
FGFR4	0.0905791864054865	6.31820228808471	3.3651755338457	0.00226010321331792	0.0155435291729152	-1.63545944885013
FBLN1	-0.100491587605499	6.43689910449037	-3.36594822371723	0.00226243234578752	0.0155499779414752	-1.63560081430264
MIS18A	0.0993311364580111	6.28645973716902	3.36579108341884	0.00226334220888572	0.0155499779414752	-1.64400115310089
CCRL2	-0.066278826192726	6.40256096823658	-3.36387808088955	0.00226635434270536	0.0155627604610367	-1.63187109901294
TFB1M	0.0847466112916534	6.37349111343346	3.36267929170239	0.00227332364065458	0.0156011065653604	-1.63495584896624
UBE2D3	-0.0485229380403394	6.67726400019614	-3.3625206549988	0.00227424744219032	0.0156011065653604	-1.72182179352474
PYGM	-0.0605152675729392	6.22679591255377	-3.35912537663241	0.00229410655097628	0.0157293535920312	-1.67719326271019
DHX34	0.0830933817067034	6.13337944944885	3.35920985466498	0.00229679410706715	0.0157367458079558	-1.71798056442607
SPARCL1	-0.133213708315394	6.64314857423095	-3.36147114887182	0.00229751365096172	0.0157367458079558	-1.71527487862729
FEZ1	-0.10230239408413	6.20490654951443	-3.35960071923081	0.00230488592850597	0.0157792443960636	-1.68914500764211
KRT23	0.31895586468209	6.26596012871018	3.35936615695977	0.00230989919121828	0.0158013484656967	-1.68771651397648
C7ORF43	-0.0491908967937482	6.5304731323574	-3.35635184141914	0.00231045320173277	0.0158013484656967	-1.67811660828658
GRIK2	-0.0408473942366803	6.04207465075421	-3.35595891280718	0.00231277811672694	0.0158092480877328	-1.76240756290078
POLR2I	0.061257253586482	6.53136908067697	3.35564526812049	0.00231463553815878	0.0158139457344175	-1.68000928359459
MGP	-0.159432852478239	6.53920578069015	-3.35777262631789	0.0023193182090535	0.0158350068869463	-1.68305353485683
SLC25A12	-0.0754608676776995	6.19668635362381	-3.35473039683316	0.00232006168685464	0.0158350068869463	-1.70054057701334
C1ORF109	0.108481860588478	5.77011853687557	3.35744920316617	0.00232123441668019	0.0158350135825422	-1.90221942037434
FBXO11	-0.0753240940497894	6.35804239948345	-3.35420476206976	0.00232318480547836	0.0158403226343262	-1.65503429079024
MRPL13	0.11135335094236	6.36100708116149	3.35597958344008	0.00232630868416022	0.0158536235792946	-1.65741637456473
DDX60	-0.141461538450543	6.37924707467195	-3.35448021439644	0.00233889657198163	0.0159313751379837	-1.66450240358723
IGH /// IGHA1 /// IGHA2 /// IGHD /// IGHG1 /// IGHG2 /// IGHG3 /// IGHM /// IGHV4-31	-0.0800203933556302	6.49078345055074	-3.35122732307551	0.00234095233800533	0.0159373450356695	-1.67886797258606
DEXI	0.0486566383719104	6.40469799882802	3.34965483647618	0.00235038882532993	0.0159935320168725	-1.66514689186087
MCM6	0.143214621573448	6.50805266057057	3.35171486124169	0.00235546399490477	0.0160200002149688	-1.68818581743116
LIF	0.0913202086541991	6.48508353877144	3.34873176226126	0.00235910357017786	0.0160366829212191	-1.6844801747048
AZGP1	0.208870871876708	6.09023768578916	3.35064362920128	0.00236191221973844	0.0160477032365738	-1.75594817422905
KDELR3	0.142053343039413	6.38520260928254	3.34952876233886	0.00236864119894469	0.016085335257557	-1.67644329366801
COMT	0.0957911643901208	6.45754751765968	3.34709090551163	0.00237066994537317	0.0160910264398659	-1.6828988088227
C16ORF62	-0.0857392419673847	6.35882190780493	-3.34572428852332	0.0023741368695932	0.0161064687026519	-1.67580414774476
ZKSCAN5	0.0682169586007446	5.84654842220397	3.34517477436398	0.00237878746816216	0.0161299216481402	-1.87975112892307
G6PD	0.0665813493528316	6.35460790270763	3.34402856852146	0.00238445361146823	0.0161602337539527	-1.67892149389417
LGALS9	-0.0586473473343752	6.61637864430056	-3.34313619530761	0.00238990015862973	0.0161890279417154	-1.73892244040901
LEPROT	-0.0581175425014351	6.61039140734434	-3.3427972158754	0.00239197224389004	0.0161911529408997	-1.73734278566479
GALNT7	-0.0884519392754283	6.63157437758027	-3.34331389611715	0.00239366152272019	0.0161911529408997	-1.74721949262053
ZNF407	0.0428383546695589	5.77461652320159	3.34249710756611	0.00239380816752386	0.0161911529408997	-1.93153609914706
FUBP1	0.0548619695720666	6.46470896130245	3.34095021004479	0.00240329295556215	0.0162471740877773	-1.6962392425609
[truncated: 11,515 more rows]
