# Supplementary material for: Effective prediction of potential ferroptosis critical genes in clinical colorectal cancer
Source: Front Oncol. 2022 Oct 17;12:1033044. doi: 10.3389/fonc.2022.1033044 (PMC9619366; doi:10.3389/fonc.2022.1033044)
Supplement: Supplementary Figure 2 — (A-D) grouping cluster analysis plot of dataset. (E-H) sample cluster analysis plot of dataset. [file DataSheet_1.zip › Figure 2&Supplement Figure 1 2&Table 1/Figure 2 D&H+Supplement Figure 2 D&H/GSE110225_expression.txt]

Gene Symbol	GSM2982932	GSM2982933	GSM2982934	GSM2982935	GSM2982936	GSM2982937	GSM2982938	GSM2982939	GSM2982940	GSM2982941	GSM2982942	GSM2982943	GSM2982944	GSM2982945	GSM2982946	GSM2982947	GSM2982948	GSM2982949	GSM2982950	GSM2982951	GSM2982952	GSM2982953	GSM2982954	GSM2982955	GSM2982956	GSM2982957	GSM2982958	GSM2982959	GSM2982960	GSM2982961	GSM2982962	GSM2982963	GSM2982964	GSM2982965
A1BG	6.388490395	6.911928477999999	6.736688349	6.770355751	6.70764904	6.764153267999999	6.619887159	6.611942301	6.489800999	6.479009506000001	6.834636411	6.210333267999999	6.5337985320000005	6.558055457999999	7.2334479720000004	6.470354966	6.878119364	6.35492572	6.754695485	6.4270445789999995	6.690903582000001	6.669271963	6.947700947	6.389750533	6.463650498	6.50968003	6.5235514089999995	6.3343329310000005	6.696448959	6.481617721	6.60175901	6.2779497939999995	7.028857935	6.574247013
A1BG-AS1	5.144846952	5.115507597	4.979166928	5.374355689	5.376362253	5.063461729	5.153126251000001	4.937768134	5.217735952	5.407104112000001	5.12631389	5.049939188	5.047284647	5.094911125	5.3014192069999995	5.107262588	5.083686063	4.873724087	5.03211781	5.007606621	5.203956872	5.08754004	5.299005148	5.259944989	4.846860373999999	4.9570573410000005	5.185013991	5.026142757	5.092309834	4.993817108	5.355504367	5.118490400000001	5.4390228579999995	5.255894647
A1CF	9.545478393	8.4874049855	9.0063403095	9.9206951195	8.692607945499999	9.0313551835	9.65662975	9.2054292655	10.263657344999999	9.7598255035	9.953812246	7.1319681720000005	9.7561890955	8.879328696	9.3311529105	8.573606839	10.1410643145	8.9602795165	10.0947747445	5.8671087150000005	9.563357992	4.755746888999999	9.843741757	8.656719945999999	6.1771074575	7.676725449	9.974711669	8.6534209295	9.7295716655	6.6366347705	9.9951203385	9.1366355355	9.83628281	4.5649182735
A2M	7.820176509	8.6154532335	8.388746036	8.555754123	8.3397435895	8.591348774	8.8032975125	8.850515442999999	8.551407275999999	8.539380885	8.675746768	7.490843792	8.338052019	7.711496519	8.4581102775	8.252274921	8.733515985499999	7.777136638	8.548626261999999	7.839423396999999	8.6207159305	8.3716791515	8.2789222195	8.0422047115	8.6629511885	8.0599368875	8.594313121	8.041108349	8.463054153	8.1868164005	8.517009189	8.066678880000001	8.639380488499999	8.1706984255
A2M-AS1	4.694638939	5.301493675	5.144044203	5.6152460170000005	5.079604012	6.820046617	5.9859355579999995	5.739785348	5.178752388	4.72071544	5.539924649	4.583736533	6.446459622999999	5.116708302	5.072706977	4.8142963960000005	5.339548574	4.641517057	5.874582387	5.001590752	6.508513423999999	5.297394475	6.023962703	4.887469933	8.255971834	4.838193513	5.53137479	4.940450933	5.077742091	5.148443142	5.113174907	5.245873904	5.32192284	4.624110627
A2ML1	3.828869667	3.8588667460000003	3.989977345	4.023229295	3.754521169	4.017452297	3.8933023195	3.911751711	3.7817493014999997	4.069322968	4.0050669175	3.9818524865000002	3.7177044859999997	3.9637592164999997	3.8397219519999997	3.9426609289999996	3.9819322675000004	3.9380524685	3.92926793	3.9649200435	3.8565325415	4.748330987	3.943103261	3.9089059105000006	3.7912985619999997	3.912182714	3.7973222499999997	3.8688839185	3.9175243354999996	3.8370033645	3.9770007795	3.802292239	3.8522097014999996	3.7777850155
A2MP1	4.449922099	4.401524622	4.776799069	4.823939057	4.5980263589999995	4.600555061000001	4.457185999	4.542085248999999	4.228061747	4.72493049	4.854925186	4.809718941	4.519451185	4.173935595	4.479681692	4.345216273999999	4.590802029	4.586336928	4.2300380639999995	4.391151503	4.375226271	4.1710316810000005	4.470843551000001	4.454893747	4.342917371	4.279314314	4.347943578	4.395458291000001	4.417208296	4.494835418	4.706795618	4.61366318	4.439485472	4.329158095
A4GALT	5.70048244	6.096332713	6.410460323	6.296497856	6.187763567	6.409730966000001	6.1930024679999995	6.051019666	6.02540904	6.332757506	6.182369613	6.118266431	6.183040374	6.371037362	6.19929969	5.995937614	6.31233405	6.08319034	5.986623086	5.873794869	6.457734301	6.655480869	6.138743336	6.330671346	6.409996337000001	5.874229188999999	6.18757144	6.178411492	6.202697033	5.7962648660000005	6.153964941	6.012466398	6.34109867	6.288348382000001
A4GNT	4.7711213180000005	4.869509215	4.725124017	4.985208765	5.067265976	4.932907772	4.822923598	4.988029743999999	4.815042511000001	5.043827406	5.197291293999999	4.903413458999999	4.734898756000001	4.997797438	4.949827147	5.072462853	5.144113719	4.782674582	4.816592815	4.684504379	4.88437037	4.5713024010000005	4.909417055	4.974322841	4.766827066	5.068213871	4.778548822	4.7856869689999995	5.115269752	4.804217308	5.01045215	4.7853138	4.804159617	4.7523304180000006
AA06	4.687954535	4.564525491	4.9750726	5.257542372	4.7044165730000005	5.0990636369999995	4.757067828	4.773565095	4.787277894	5.39299897	5.424015473	4.814724784	4.5775852960000005	4.670580366	4.946257741	4.849927313999999	5.04724486	4.859396019	4.994487379	4.81233274	4.755812584	4.563100503	5.198266068	4.812746923	4.418586477	4.713686946	4.740433882	4.756822468	4.833444127	4.81507534	4.968512859	4.646158132	4.879393675	4.91088959
AAAS	6.233523316	6.770198668	6.819775867000001	7.132110702	6.840825382	6.675964081	6.62168791	6.842926602	6.598773424	6.754191271	7.01613768	6.948687744	6.484135582	6.735597492	6.497001142999999	6.607387332	6.728812672	6.582562372999999	6.89641095	6.872048346000001	6.282605618	6.617164516	6.587942612000001	6.81846563	5.964023544	6.458372154	6.65777152	6.652481044	6.652789971	6.4915218789999996	6.927500086	6.655137406000001	6.502445764	6.826178929
AACS	8.775399786	9.202567389	8.373021782999999	8.089888422000001	8.938941559	9.047836811	9.461675662000001	9.147426892999999	9.695929976	9.57571465	9.030494565	9.622139685	9.503245176	9.597457955	9.389803681	9.631333709	9.094871331	10.56205702	9.424775817999999	9.584728835	9.409422167	9.745379161	9.27142342	9.544424731	8.14306721	10.01342354	9.463106035	9.731697225	9.624999392000001	9.523933541	9.120781547	8.806618276	9.152374502999999	9.805024702
AACSP1	3.39829615	3.555033698	4.0046277660000005	3.8103862310000003	3.634110769	3.6424192960000004	3.694812991	3.562346345	3.644121957	3.94420173	3.59268624	3.927219382	3.5212893380000003	3.837080422	3.733751783	3.634186515	3.533297371	3.636546169	3.90612305	3.64841882	3.6550655739999995	3.60945276	3.681685991	3.5937307130000002	3.5001475660000003	3.6978029310000005	3.3572323330000002	3.4858044510000004	3.699922848	3.454109033	3.7731105310000004	3.7272961139999996	3.7179965439999996	3.4343228939999997
AADAC	4.315187361	4.182061511000001	4.446111571	4.056210366	4.680589399	4.274194968	4.421917004	4.840458228999999	4.2092166230000005	4.681827853	4.201652684	5.393178326	4.365975733	4.5547404160000005	4.283329946	4.6554381110000005	4.414514405	4.241573911000001	4.490179436	4.133643526	4.038258544	4.533799374	4.371369308999999	4.765153537	3.960413302	4.259130076	4.093019445	6.495973857999999	4.389012763	3.7745840630000003	3.971157083	5.526882037000001	4.405083661	4.333172972
AADACL2	3.76337098	5.431814374	3.822262274	3.940941715	3.6608505819999997	4.138415146	4.586960126	3.589809125	4.187701087	3.6424890760000004	3.956250598	3.672665933	4.162397239	3.702355919	3.811464794	3.746458202	4.415820989	3.741028048	4.381398692	3.7031996769999997	4.169065333	3.885496513	3.847891572	3.742749835	4.990953438	3.724281617	3.8555625589999996	3.729210605	4.318435605	3.675093874	4.196488181	3.467465287	4.016819178	3.660164781
AADACP1	7.493533019	4.829286068	5.754590652999999	5.657277077000001	6.983738687000001	5.70728094	6.842305102	7.512559875	6.402037292	6.732170224	6.376646535	6.907496285	6.489162984	8.060114687999999	7.270976416	5.666107505	6.8695351460000005	6.455365155	6.200615215	4.568822025	6.354703334	4.418490175	6.742626332	6.717567692	5.247625386	4.991937019	6.987211094	6.408762009	6.2726641910000005	4.319297967	6.025033334	5.942431782999999	6.508653046	4.42466944
AADAT	6.025649807000001	6.519892392	6.745444065	6.267383464	6.565560366000001	6.308087082	6.736252795	6.167970167999999	6.630148264	6.538818501000001	6.1729855670000005	7.8613631999999996	6.36930422	7.006535336000001	6.683361849	6.682003632000001	6.340057112	7.86386276	6.325770198	7.966971326	6.332282218	7.7103815870000005	6.411101475	7.088534394	7.0860008379999995	8.323383214	6.200692227999999	7.327665641	6.31808632	7.622412486	6.365945686	6.944658199	6.140990455	7.5129993729999995
AAED1	8.746819339	9.400175712000001	9.563792283	9.427893447999999	8.801263757000001	9.128163013	8.993726557999999	8.741255632	8.684310586	8.484146682	8.144101398	9.045855682000001	8.784483692	8.55961987	9.354654761	9.434227911	8.532807782	8.54989388	8.400103816	9.114994307	8.476258147000001	9.327460902	8.521819866	8.901953362	10.38064552	8.741360905	8.456119001	8.950415203	8.464684747	9.006637247999999	8.679606817	8.883613665	9.096561349	10.04112498
AAGAB	6.626574982999999	7.336360847000001	7.411758257000001	7.343570972999999	7.218324011	6.996517814	7.409013813	7.323943442999999	7.63747935	7.262835706000001	7.261633324	7.33224317	7.580574952	7.477931602999999	7.402190588	6.338695753	7.011529937000001	7.4236259460000005	7.180210807000001	7.211496042	7.2873932	7.014612077000001	7.278178131000001	6.945680587000001	6.549353794	7.36122957	7.4476525229999995	7.143560745	7.541125813	6.97945441	7.42531758	6.841002893	7.499182038	7.696808925
AAK1	4.983191058	5.163213127	5.084621545	4.934103872	4.937362275	4.945231735	5.234804752	5.187504591000001	5.147982342	5.136330176	5.100156747	5.015697287	4.977842913	4.8043642680000005	5.227738221	5.083482839	5.124138247	5.047908047	5.091112285	4.92611877	5.147954326	4.772984426	5.169012586	5.037767597	5.3261970210000005	5.078657065	4.989401647	4.904471297	5.026211897	4.89306766	5.052706778	5.112568929	4.894943064	4.914529454
AAMDC	8.423230377000001	7.742244389	8.295738238	8.455660078	8.229516856	8.95409062	8.656929128	8.61235342	8.493737134	8.278574241	8.647888187000001	7.993392062000001	8.634369105	8.78047003	9.071883297000001	8.542602254	8.871220241	8.494864369	8.574352544	8.30904667	8.361193076000001	7.882235376000001	8.420633613	8.279306754	9.087526442	8.005286726	8.687622904	8.188848262	8.608333591000001	7.966680824	8.561570194	8.396905068999999	8.732046396	7.793322132
AAMP	10.70932255	10.63261156	10.55816121	10.50077524	10.77182149	10.24357378	9.993946715	10.206728300000002	10.37083881	10.40683362	10.65766389	10.80478341	10.24773773	10.882853599999999	10.65990822	10.58359829	10.29114444	10.54407932	10.56480024	10.86192167	10.12452791	10.54584716	10.43663321	10.6258189	9.835421167	10.65283763	10.24055314	10.85618387	10.50204991	10.21086684	10.54777145	10.93081399	10.2074394	10.34180744
AANAT	4.031800918	4.323113322	3.963205812	4.142512595	3.9967159789999998	4.303695027	4.045345852	4.105182479	3.7295649460000004	3.813094273	4.1541653389999995	4.058342978	3.712865686	3.848282507	4.278401233	3.8058672280000003	4.164420065	3.888587268	3.910602908	4.019959804	4.036700393	3.8441608730000003	3.918074341	3.8848555	3.7169871860000003	3.969286582	4.027487237	3.891073565	4.153289981	3.934794253	3.9209083560000004	4.284847349	3.9214645860000004	3.949322978
AAR2	9.300151746000001	8.69121978	8.93338346	8.756013144	9.575228714	8.824919609	9.021017335	9.236858554	8.862094492999999	9.328098117	8.510615774	8.746138393999999	8.93114626	9.111843536	8.791240906	9.477906622999999	8.85071591	8.806068728	8.75757081	8.909868244	8.744260211	8.832274711	8.808377932	9.462295903	9.227300433	9.004572278	8.710033765	9.594819926	8.65888107	8.701257179	8.877947331	9.895718919	8.952820062999999	8.943370059
AARS	10.57496144	10.09235544	10.35113199	9.675661782	9.870201157	9.627653208	9.619915799	9.670002282	9.26008968	10.03874441	9.701844663	10.12604845	9.750787462	10.44120313	9.503772995	10.20774943	9.450679062999999	10.45700661	9.520811052	10.56024888	9.558265825	10.18615973	9.638827045	10.28452633	9.902738604	10.29425617	9.502150089	10.29354295	9.542184906000001	10.07685085	9.660624662	10.06656965	9.614577417000001	10.52810525
AARS2	6.9655980815	7.4242568095	7.1174717755	7.089292067000001	7.380266117	7.162212638	7.3081827915	7.152740505	7.374908667	7.2577175105	7.276128400499999	7.559701918	6.9857208045	7.5950511305	7.391102786	7.273020918499999	7.197554281	7.6389106395	7.436475094	7.789713343500001	7.2617063994999995	7.6830965315	7.0623140630000005	7.159761748999999	7.0965225785	7.484404315	7.276900524	7.335216178	7.338331693	7.23857269	7.440263609	7.366700251999999	7.2664768115	7.244959773
AARSD1 /// PTGES3L /// PTGES3L-AARSD1	8.088101119	8.433127439	8.091493762999999	8.254050832999999	8.358957758999999	8.383848531	8.324926722	7.906057279	8.558789732000001	8.342875699	8.293182496	8.71765809	8.08305207	8.622112077999999	8.489581502	8.662844925	8.050708678	8.446294902	8.258296803	8.940457819	8.126738549	8.739157586000001	8.092319147000001	8.111016649	8.194817228	8.760383341	8.027877698	8.417463941	8.354540807000001	8.61573076	8.463711177	8.689096078	8.296176314	9.037729463
AASDH	8.1954875865	8.084277332500001	7.933911108	7.836139393500001	8.061583738	7.883210667	8.070511593500001	8.1246814575	8.067427034	7.9483619605	8.0791612375	7.926096985000001	7.903806145999999	8.4138029395	8.3966058345	8.8646250585	8.2471141275	8.579137846000002	8.390118799	8.5745333985	8.1318567925	8.3201549125	8.270500413499999	8.39443329	8.37985938	8.303585568999999	8.1972592315	8.4079656355	8.042821943	7.6422723144999996	7.9889706920000005	8.245302167	8.321597834	8.627801408
AASDHPPT	9.323003381	9.297980289	9.304830143	8.873515594	10.25221834	8.712019807	8.838786305	9.044535874	9.067936697	9.099598313	9.000367695	9.661071095	8.782694401	9.498645932	8.980311257	9.044841314	8.832130539	8.984652155	8.905672317999999	9.493410762	8.631944295	9.798761139	9.188982644	9.511738575	8.823089263	9.278994197000001	8.729460443999999	9.448032074	8.84148776	9.365282096	8.957035827	9.718493816	8.877816131	9.69226622
AASS	5.9487812175	6.019758702500001	5.4016556855	5.6739057735	6.738804855	5.7931501245	5.998732319	5.8542465715	5.848540932500001	5.347125928500001	4.9055008175	5.140132797	5.5793074205	5.056959758	5.119899735000001	5.0371793025	5.4979523509999995	5.4225989205000005	5.4776245495	6.656252608499999	5.675273689499999	7.082177991	5.6526742705	4.619105717	7.1054338354999995	5.4949006955	5.6480811724999995	5.352642706	5.113152981499999	6.514601929	5.516313595	6.3745462695	5.319857454	5.931506351
AATF	9.761940335	9.60608294	9.6562821	9.235294139	10.35534153	9.368484925	9.437418618999999	9.409666446000001	9.708976889	9.875925672000001	9.3266433	9.830328578	9.565362905	9.988234587	9.29819189	10.08741407	9.450205472999999	9.785417568	9.385165753999999	10.09920055	9.149470319	9.955988834	9.41283285	10.14095748	9.19140183	10.06007363	9.347460113	9.935388364	9.433162253999999	10.02433548	9.448897094	10.21235422	9.426901977	10.25045368
AATK	8.27300356	8.757651152000001	8.558096891	8.680217389	8.584667385	8.850086381	8.246269246	8.570763234	7.716557533	8.625711819	8.790797295	8.257699573	8.409782923	8.82228399	8.166134768	8.709945582000001	8.477745882999999	8.047096494	8.339879398999999	8.239840602000001	8.064477581	8.739157586000001	8.560760645	8.58260397	8.140062985	7.95700935	8.257699573	8.49179478	8.229322202	8.283495826000001	8.129165484	8.899829813	8.532394235	7.851426311
AB074162 /// MIR181A2HG	4.831791049	4.2401187060000005	4.580432312	4.6771706	4.715601012	4.369551408	4.5794947	4.628377404	4.496406382	4.785914701	4.9119656019999995	4.501828678	4.594820261000001	4.77821081	4.594622511	4.430108597	4.561846974	5.269832877	4.73047807	4.5593694319999996	4.818819136	4.9110447630000005	5.068510814	4.480172927	4.174894735	4.5799544580000005	4.518887184	4.035731456000001	4.477929798	4.4372428610000005	4.446288092	4.294500893	4.604947199	4.888631338
AB488780	7.223838048999999	6.640559334	6.918488803	6.872129192	7.69813293	7.300601565	7.226304187	7.086563997000001	6.42979722	6.725614282	6.877320255	6.097570504	6.997124397	6.719732701	6.942368106	7.333943704	7.178514317	7.12001886	7.016405667999999	7.119199393	7.048318416	6.774302466	7.050031066	7.380312363	7.804746586	7.117320667	7.165717542	6.769705666	6.822695987	6.769395492999999	6.879335732	7.218947645	6.92132477	7.064456494
ABAT	10.02674	7.9360849579999995	8.461564649	8.578359437000001	9.773644401	9.09037185	9.770821395	9.125751022000001	9.456186758	9.554968466	9.424488939	7.425796158	9.446786905	8.558372167	9.400265702999999	9.234434091	9.897041354	7.732581725	9.906497431	7.066525467999999	9.140366403	7.746406953999999	9.195588105	8.909033404	8.461022081	7.085206229	9.850129476000001	9.291793016	9.605055206	6.992862088	9.990684349	10.26368778	9.962559313	7.912828899
ABCA1	6.1343637225	6.9892250705	6.720910289500001	6.792836373	6.46115767	6.985127931000001	6.904416492999999	6.683018197000001	6.9812771924999995	6.7903841865	6.957729249000001	6.787454187000001	6.9298025915	6.482894513500001	6.5645240995	6.584608487000001	7.214918139	5.9649022655	6.979008199999999	6.258939234	7.24685636	7.1446660725	6.967266675	6.492375233000001	7.414313899	6.624904000999999	7.1105509905	6.828433405	6.898353460999999	6.663432363	7.1678817175	6.4860923265	7.2521298385	6.727290159
ABCA11P	8.211101644	6.070452594	6.230164345	6.448433068	7.084277564	6.953133858999999	6.912936515	6.701601319	7.240498972999999	6.770298775	6.925772267	6.677506015	6.964431476000001	6.85226503	6.578361107	7.204917421	6.993091927999999	6.832916741	6.996665642999999	7.038187502	7.020154589	7.131078569	7.065078327	6.888934945	7.998300438999999	7.275231705	7.472602297000001	7.045912068	6.915342317	7.054678227999999	6.455520607	6.777029203	6.934956718	6.944218187000001
ABCA12	3.332004298	4.49157495	3.781240588	3.6845712039999996	3.6957354860000002	3.815394949	3.629428735	3.2875726469999997	3.3704752439999996	3.363097493	3.629783556	5.980607507	3.4305549760000003	3.945152612	3.515289795	3.2417526619999997	3.5624102669999997	4.848555268999999	3.359124719	3.7049953110000002	3.605446192	3.52360191	3.616746933	3.647123296	3.2492427680000002	6.860256376000001	3.669377972	3.357688572	3.738929378	4.017964143	3.6257141319999997	3.488394604	3.3983959219999997	7.058859049
ABCA13	3.4104823160000004	3.4528171239999996	3.2651132539999996	3.3189395839999998	5.282064619	3.2739639680000003	3.172809431	3.635737742	3.8020661110000002	3.339145326	3.2145958180000003	3.367067654	3.714665637	3.382368383	3.8426402260000003	3.2087775780000003	3.4172879380000003	3.239332524	3.2982198210000004	3.517016144	3.573756795	3.290710461	3.8391216260000003	3.108913844	3.120836293	3.485449384	3.630740593	3.213029283	3.3633057789999996	3.163926772	3.53949792	4.993486986000001	3.278889232	3.184276655
ABCA17P	5.119160512	4.847557556	5.5057925	5.333154517	5.029801159	5.491025126	5.116511977	5.410863032999999	5.240158826	5.085853331	5.203690024	5.073120793999999	5.061895757	5.9725801579999995	5.126732477	6.252992536	5.208354706000001	5.1537389419999995	5.440703486	4.916605028999999	5.2805751789999995	4.86324339	5.238894114	4.940228874	5.844732395	5.105891721	5.189064403	5.230452503	4.905577253	7.794833822999999	4.986113251	5.179261651	5.109000061000001	5.031964106
ABCA2	5.357655659	5.431193876	5.467904387000001	5.699994658	5.709992838	5.499419347000001	5.504286046	5.2790494830000005	5.400664579	5.489973668999999	5.726458487	5.703451255	5.591964632000001	5.6474468710000005	5.613362619	5.395298482	5.564676486000001	5.524262234	5.508401748	5.242550637	5.373366244	5.296958617	5.503240896	5.510545491	5.308259843	5.309630688	5.534602087000001	5.461092194	5.432229404	5.506127792000001	5.520980982999999	5.470521478999999	5.7252142589999995	5.417625172999999
ABCA3	6.727535672	7.229242677	7.131098217000001	7.406196659	6.982254052	7.93442361	6.9581191979999995	7.028869236	6.660490885	6.928479674	7.316918727000001	8.075569922	7.07896506	7.317197482999999	6.895733551	7.777822971	7.098511944	6.619783783	7.067316807	6.98259768	7.155390671	6.532732932	7.151104302999999	6.867030786	7.801513316	6.694402077	7.246030468	6.767420759	7.0532795020000005	7.815554597	7.211642948	6.952146408	6.96394964	7.140325878
ABCA4	4.426259127	4.3609299795	4.1897000779999996	4.358763633	4.366308831	4.580626435999999	4.276880030499999	4.5031825655	4.3287315015	4.4126546545	4.3334811890000005	4.687381932499999	4.4298735965	4.7704627525	4.4912871899999995	4.4223133255	4.710061741500001	5.5474120575	4.149711910000001	4.5594869405	4.2107323795	4.188215858	4.440253389	4.432156154	4.5611485055	4.408629797	4.2827299210000005	4.420920961499999	4.4009346045	4.447888671	4.4863214715	4.43156485	4.4551623205	4.523006661
ABCA5	6.193551886	6.050493786500001	6.5071156275	7.047358548	6.271787052500001	6.615582439000001	6.515936153	7.0349590415	6.6540720605	6.61406855	6.799495321	6.188024395	6.834384718999999	6.418604093499999	6.709618526	6.437928728499999	7.2241440185	6.2109388455	7.3465699965	6.4941103899999995	6.988449666	5.2383729005	7.137898373	6.0848097125	6.11512932	5.6165553385	7.552965625000001	5.7524620870000005	7.311681525	5.628965808	6.9127779115	6.1311929445	7.009149967500001	5.7118549975
ABCA6	4.254078047	5.932092282	4.594578311	5.238185572	4.234939127	6.300342999	7.128328036	5.786123525	6.568630043	4.764560716	5.727517962	4.471624769	6.296881065	3.995417793	5.065506201	4.626484742	6.185255555	4.011902282	5.90605154	4.013036832	6.78756235	4.933219898	6.213347487999999	4.22964418	8.320777849	4.199863028999999	6.375580456000001	4.532946298	5.187481407	4.348272152	5.375647517000001	4.62036314	5.950690977000001	4.5847985630000005
ABCA7	6.392536956	6.970118169	7.145003816	6.686043311000001	6.122363925	6.277482987999999	6.17892249	6.209945843	6.415380294	6.285994777999999	6.397955937000001	6.3051160170000005	6.518450538	7.009987851	6.578901064	6.808955162999999	6.615471603	7.033005417999999	6.645653706	7.035958242	6.326562291	7.272462568	6.386612035	7.420207825	6.324642002	7.179999707	6.4613588360000005	7.153910799999999	6.461031585	6.439696959	6.658894429	6.505171375	6.272225023	7.499217617
ABCA8	3.5614646839999997	4.276132134	4.014909248	4.372487134	3.942495842	4.044880857	3.7693287439999996	3.910183397	3.69691581	3.9337899039999997	4.208903765	4.058342978	4.1731161530000005	4.3731713480000005	4.0473304489999995	4.039884283999999	3.965196698	4.1130783719999995	4.565612488999999	3.8386174960000004	4.154421702	3.82767027	4.3165200189999995	3.9548539010000003	3.874655016	3.84940349	4.137406358	3.838967925	3.990923051	3.8760750089999996	4.489608552	4.077942057	4.443820793	3.842863866
ABCA9	3.8969465160000003	4.059437963	3.6930116660000003	4.67792085	3.731457963	4.380462653	4.681393363	4.137631163	3.960009232	3.8282838439999995	4.049852502	3.993139803	4.4330065439999995	4.054458481	3.988579423	3.719379987	4.01806482	3.865449508	4.3778972330000006	4.1788067269999996	4.328990978999999	3.703894703	4.0929689069999995	3.751702968	6.758129962999999	3.6709121160000002	4.049756513999999	3.825596017	4.149765266	3.8612138110000003	4.171997134	3.925299907	4.055775221	3.983358242
ABCB1	9.60819447	6.5588553869999995	7.8255807595	9.2024432975	9.82212634	9.123187315500001	9.198521396	9.412139467500001	9.7572849895	9.364038560500001	9.0174540655	4.9933521735	9.550440736	7.3951573875	7.4283033165	9.4332117295	10.0868722975	6.520550175	8.64394304	7.5545119475	9.3243476295	6.925599568	9.506824727	7.7803900605	6.8435259870000005	7.904485301999999	9.4035909525	8.292319956	9.688413757500001	5.906449953	8.6363360675	7.101605130499999	9.1582355	9.061621198500001
ABCB1 /// ABCB4	10.00041892	7.697833439	9.071847658	10.40591921	10.69819263	10.12077943	10.45652584	10.52775114	10.63900352	10.3427278	10.26625106	5.015565881000001	10.69148198	8.159420764	8.502827145	10.34879235	10.84443024	7.374618467	9.830012945	8.301111817999999	10.44003332	8.189924999	10.48513327	8.833727248999999	7.662108687999999	9.091858477999999	10.41204782	9.454779792	10.72249077	6.682669987000001	9.767017007	7.747987884	10.32168008	10.30814295
ABCB10	9.871596869	8.942057656	9.358084117	9.123608112000001	9.328227733	9.069977534	9.373546193	9.033360199	9.741668894	9.214240562999999	9.059739295	9.441682064	9.484844523	9.167789073	9.283826199999998	9.4640663	9.121722797	9.412613318	9.109717987	9.343833296	9.280075228	9.20599055	9.195182745	9.73424191	9.120283963	9.427162249	9.434030222	9.280670208	9.626767888	10.11917656	9.480719459	9.702148122	9.250448181	9.294034592000001
ABCB11	4.3279623335	4.530758942	4.4652713535	4.639356686499999	4.440885562	4.5181988905	4.941764578499999	4.418385294	4.8782791670000005	4.4193038925	5.1755678945	4.4270321935	4.625625380000001	4.458265894	4.612777037000001	4.202634054000001	5.2659336985	4.3438046855	4.683110813	4.366664050000001	4.6259130075	4.1684412755	4.6495874145	4.246352354500001	4.177107005	4.3449817515	4.5954722895	4.449741297	4.760958606	4.2928609699999996	5.9534769625	4.542635646	5.3982034070000005	4.2128649365
ABCB4	4.99724671	4.6963867005	4.697777231	4.727342368	4.925226499	4.6476425	4.749292455	4.8223744029999995	5.1493423865	4.9675863025	4.754629145	4.5561344434999995	4.752790772000001	4.7317750185000005	4.6565447095	4.8264017379999995	5.174604166	4.682701006499999	4.7130750455	4.6327743429999995	4.653388968	4.5510544405	4.7336964765000005	4.606984586499999	4.522549654	4.975275332	4.803314459499999	4.6828533465	4.4636092629999995	4.3366545625	4.52692607	4.51395307	5.18549005	4.464412037
ABCB5	3.5090965575	4.0005342735	3.505130291	3.765390517	3.666247148	3.7589614615	3.6808309254999996	3.6298123280000003	3.4827205035	3.5445827885	3.6965904715	3.9318592645	3.689931414	3.7846294680000003	3.710958348	3.6703185365	3.5472486945	3.7807613975	3.9297721644999997	3.8951786285	3.6142682235	3.501767027	3.55501309	3.5529419410000003	5.118693733500001	3.7532537779999995	4.0911836935	3.4741477300000003	3.624099994	3.6836402885000004	3.6502390635	3.7530208695	3.5635840434999997	3.6107753375
ABCB6	6.7230060255	6.4014721335	6.1175700625000005	5.9906253320000005	6.5147406675	6.086024654999999	6.131039587	6.059009523	6.204168957	6.152411082999999	6.1248251435	6.5694421475	6.233324376500001	6.3828371735000005	6.2154473244999995	6.9073149475	6.097639452	6.505970623	5.7591104705	5.476265126	6.1589219559999995	6.619137028499999	6.124114479499999	6.608382175999999	6.090349041500001	6.521640521	6.039365425	6.427680179499999	6.105974635999999	6.6207141885	6.332836428	6.5958214045000005	6.1731442855	6.8741447825
ABCB7	9.501508693	9.335376238	9.536177152	9.741856273	9.64787962	9.632744948	9.815823788	9.677599728999999	9.783990008	9.648238294	9.635169962	9.166616805	9.851915607	9.64525959	9.91369478	10.008229400000001	9.678799448	9.405008617	9.968569505	9.936856857	9.859679346	9.661145589	9.961161299	9.553373418	9.746013267	9.496506541	10.05850436	10.33339386	9.843086942000001	9.43692444	9.728291111	10.01528122	9.968861904	9.833301879
ABCB8	5.750724412	5.822513775500001	6.002776616	6.025117514	5.748930230999999	5.9580004634999995	5.790875574000001	5.9629965125	5.757039374	5.9113760745	5.8660042595	6.022669143	5.5978279175	5.8958217755	5.9070773865	5.882284498499999	6.0060649305	6.089113998999999	5.771587829	5.718742280500001	5.667365531	6.181306525	5.8084686895	5.9586151345000005	5.6441663005	5.866535576	5.5281218775	6.1420773855	5.847932014	5.668143112	5.9116434235	6.0482032455	5.952325355	6.0578057825
ABCB8 /// ASIC3	3.59698447	3.550046987	3.590846944	3.436282335	3.702692368	3.561189502	3.550812514	3.436282335	3.715971001	3.510629155	3.564565964	3.739678578	3.5314410830000003	3.44666014	3.730741758	3.429538598	3.74639018	3.4519098539999997	3.462746587	3.732907585	3.41435597	3.5405869030000003	3.618651054	3.501584648	3.345949628	3.497776498	3.337372143	3.5444592939999997	3.738509253	3.609330443	3.686959344	3.430462426	3.55781304	3.5546297589999996
ABCB9	5.209415244	5.489197317	5.449747324	5.717632901	5.384408946000001	5.471963067000001	5.617838951	5.533426092999999	5.586129235	5.62557337	6.045462962	5.722724092000001	5.812843895	5.578606842	5.721293342999999	5.59220544	5.908828977000001	5.497127118	5.615206252999999	5.399537379	5.554290907	5.195716772	5.537442457	5.732605606	4.910766052	5.333620573999999	5.701120007	5.378174431000001	5.595984199	4.975146429	5.462698525	5.455352844	5.909557117	5.44991036
ABCC1	8.2212654915	8.657721122	8.900431322500001	7.892578976500001	8.709662076	7.6932952619999995	7.483211846500001	7.924161299	7.645670341500001	8.275276183999999	7.70984663	8.6222328115	7.892454682	8.8403174485	7.528168402	9.1149398065	7.8967814794999995	9.1394024105	7.9163532320000005	9.42738378	7.78496902	8.7246250175	7.481699688000001	8.986740777	8.2863746635	9.329657625500001	7.498080028	8.615915013	8.022755477	9.0215534845	7.9410943175	8.78766685	7.8540316775	8.900203716
ABCC10	9.196207941499999	7.9790967004999995	8.342444118500001	7.5917225825	8.392796741	7.472059792	7.5406760025	7.768132366500001	8.087408175	7.919155742999999	7.7342482275	7.910569629499999	7.647392327	8.2840021875	7.591217070999999	7.987662261499999	7.792205173999999	8.005588446	8.0571561125	7.9748284345	7.637241765	8.566970782	7.658963719000001	8.6180589705	7.368746375999999	8.381213491	7.743983673500001	8.197488924	7.971239946499999	7.9602846110000005	7.994050317	8.5316179525	7.738639354	8.5519934525
ABCC11	4.2666033935	4.3053143055	4.503542281	4.316004271	4.408418041	4.441983191	4.322578926	4.3183498270000005	4.2834482065	4.4492190125	4.721066761	4.5992042535	4.2737322935	4.2786114595	4.505982736	4.5095705495	4.657905528000001	4.585565123	4.413000885000001	4.5902661855	4.324958699	4.24760048	4.4172592395	4.313031855	4.236842673	4.492792608499999	4.1570847495	4.2971221354999996	4.388516795	4.26022362	4.579143417	4.216998265	4.4530938715	4.572377174
ABCC12	3.9178344285	3.9107657645	4.113464798	3.848722628	3.9481927089999997	3.7359744525	3.8447641674999997	3.8879305095000003	3.9216360725	3.8281608680000003	3.964035585	3.9781666565	3.6532338395000004	3.7645978220000003	4.099702458	3.7702126094999997	3.9446046175000005	3.9581511495	3.801125234	3.8900449845000002	3.651858808	3.7110758845	3.8730786505	3.6940655079999996	3.7788719975	4.171769445	3.752319829	3.8820948415	3.7453292905	3.877705879	4.0252258874999995	3.8333292995	3.9270738685	3.9495034855
ABCC13	4.2008041515	5.361661682499999	5.1738994995	5.544607362499999	4.623452266999999	5.6209897699999996	5.7019207320000005	5.5242596985	5.8609271215	5.562123210999999	5.541798568	4.5720777375	5.9957842305	5.0343460444999995	6.111898459000001	4.4399019995	6.443671677499999	4.934630979	6.559834372999999	4.109468726999999	6.144954897	4.10700228	6.158207089	4.97832026	4.425021356	4.6855965495	5.901435857	4.247147407	5.844961736	4.023009697	5.6242276925	5.0801500975	5.8512254245	4.0731526415
ABCC2	6.971619496000001	4.910131141	4.566925245	4.6077559930000005	5.21948173	4.248247507	4.44967817	4.6054064210000005	4.506226546000001	4.946045395	4.521677989	4.6946205910000005	4.6859007130000006	4.462486563	4.598526615	5.1011913269999996	4.841592878999999	4.24088845	4.539827293	4.365903801	4.5835127369999995	4.633297853999999	4.428749044	5.253758849	4.453545012	4.974041589	4.343137712	5.641602592999999	4.580903481	4.498475782	4.381555896	4.627514662	4.506706653	4.64967199
ABCC3	7.543206507000001	7.712720086	7.6151661079999995	7.6321878960000005	7.570224304	7.765672256	7.461907578	7.756244132000001	7.789825143	8.093350346	7.820722083	8.151244407	7.739500004	8.135601932	7.6452130789999995	7.337731832	7.5111527570000005	8.372362492999999	7.837551725	7.9203921710000005	7.563030723	7.53943812	7.349747937	7.266189144	6.31758382	7.994925664	7.7638303120000005	7.898774655	8.155188971	7.803940523	8.026523438	7.988898944	7.51397332	7.579071402
ABCC4	4.6650358255	5.2111705315000005	5.688941915	5.529317174	5.877238579	5.414508243	5.3845583665	5.288180671	5.588209904499999	4.8320834735	5.2402400095	5.264907217499999	5.170173688	5.169817093000001	5.2585442565	5.609798377	6.223299432	4.8503952965	5.497163914	5.6919284425	5.0309776225	4.907116442	5.439238060499999	5.9522205175	4.774794377	5.2356647684999995	5.40010381	5.0452203195	5.4735573285	5.606646305	5.419067924	6.026983335500001	5.2461142115	4.8523653995
ABCC5	7.475669897	7.463337913999999	7.36482683	8.033996251	7.11081348	7.6735299470000005	7.846194939	8.590918183	8.235451515	7.736872637	7.834159564	6.691083381	7.773983416	7.806745829	7.710135557	7.595372489	8.157826088	7.838689407	7.977981916	7.123586835	8.130046287	7.171090713	7.863838795	7.964598811	7.571001636	7.334640481	7.933234954	6.999184497000001	7.698178485	6.5638603479999995	7.655083048	7.817398086	7.8816042479999995	6.967941579
ABCC6 /// ABCC6P1 /// ABCC6P2 /// LOC101930322	9.815109535	8.057424546	10.39356831	9.6951038	9.22670024	9.238265861	9.509413797	9.514911407	9.715759815	10.2360813	9.936622799	7.681753222	9.928333435	9.062660632	10.31685933	9.151560679	10.10369411	8.844243458	9.859305588	7.8700902479999995	9.930335036	8.035673715	9.89690366	9.2514909	8.477546918	8.895056747	9.845596463	9.224376336	10.09520695	8.470659282	10.04622627	10.22604047	9.977573051	7.336733594
ABCC6 /// LOC101930322	6.347059753	5.132830258	5.729838224	5.729763005000001	5.528875364	5.479017727	5.682353611	5.878641696	5.655489092	5.88510002	6.0269967275	4.883242202	5.750913558	5.761917991500001	6.120385665000001	5.6474684555	6.135454927	5.550987097	6.0353785795	4.784628397500001	6.1462808305	5.7005310215	5.813984640999999	5.4730924795	4.978545886499999	5.650730187500001	5.997098876	5.6181588205	6.0611780865	5.0487534915	6.1332392795	6.058061497500001	6.194733790500001	5.1469712735
ABCC6P1	7.022230725	4.675385733	6.039033012999999	5.743590114	5.098071237	4.579890366	4.857160092	5.181530732	5.376697397	5.982431877000001	5.903707632000001	4.337627691000001	5.667978926	5.670238434	6.785795234	5.593163485	6.013108735	6.44347669	6.171098655	5.032255293	6.15482281	5.146468082	5.811814697000001	5.239726416	4.614519662	5.549200947	5.990303459	6.882113212999999	6.7720105760000004	5.657933514	5.494552342	5.591913562999999	5.598124099	4.8984152000000005
ABCC8	5.2769985285	5.6380958535	5.6147876445	5.816473351000001	5.5218497745	5.815230680499999	5.589751948	5.6456659060000005	5.3470273565	5.671566026500001	5.7249465409999996	5.9401643755	5.521076454500001	5.7617363905	5.8285057375000004	5.6581689975	5.796410328	5.6937730485	5.586956456999999	5.349665623	5.522423578	5.171930119	5.6627336415	5.3774582155	5.45284904	5.499325413	5.5563690695000005	5.3361834015	5.6515506145	5.343144277	5.627726344500001	5.5935791485	5.548785146	5.514333504500001
ABCC9	4.070016576	4.068190069	4.202356706000001	4.589352685	4.256022852	4.41148119	4.221799149	4.163447255	3.750146959	4.012775635	4.339451607	4.121853983	3.949164562	4.048369697	3.855309115	3.9604538789999997	4.109352508	4.10032246	4.103257418	4.208100763	4.0783032519999995	4.534283282	4.063419501	4.005309843	5.2036842960000005	3.900832339	3.7932606239999997	4.111179491000001	4.0635529130000005	4.096449895	3.9142056430000003	4.010698027	3.7297102810000005	4.033730526
ABCD1	6.55182897	6.476295007999999	6.739354986	6.628572323999999	6.765798768	6.635872492000001	6.628687384	6.521048051	6.129202638	6.503260023999999	6.77027919	6.49857739	6.470151627000001	6.3263825339999995	6.612479652999999	6.73362896	6.645230815	6.618194277000001	6.4424691460000005	6.299327373	6.169325409	6.55264055	6.538877439	6.650126222000001	6.566526426	6.482365146	6.367968952999999	6.274140595	6.828894011	6.18920019	6.391120165	6.464944192000001	6.749256034	6.68004655
ABCD1P2 /// ABCD1P2	4.280838696	4.289569345	4.28884475	4.250579331	4.278527145	4.500320068	4.374041916	4.272564622	4.280018032	4.309471584	4.647033693	4.166560308	4.280838696	4.573015858	4.410563532	4.53784042	4.623116567	4.379487703	4.35297575	4.377254809	4.324452378999999	4.506498455	4.246586277	4.378521005	4.343639803	4.1111529330000005	4.453438558	4.319936083	4.126392526	4.1725935530000005	4.443170357	4.4435731480000005	4.4206394819999995	4.295558744
ABCD2	3.253187355	3.550046987	3.1443030519999997	3.251822095	3.047793768	3.2305370239999998	3.224621299	3.0228667710000003	3.3101926610000003	3.295808703	3.350970831	3.004644063	3.222748637	3.266930683	3.1222559480000003	3.208705892	3.388224555	3.2629266710000002	3.278939903	3.30315472	3.3197861489999996	3.172017472	3.40901131	3.117425093	3.330211138	3.475544752	3.5026215639999996	3.0338969810000003	3.3124330289999997	3.381804978	3.132378055	3.143798363	3.197364225	3.3119159189999996
ABCD3	8.715354462	9.031135352	8.6949740835	9.1067702195	8.8267608635	9.0825578705	9.5037583885	9.4795661205	10.163666955	9.1599782105	9.2494306435	8.847630706499999	9.5051358305	8.603950338	9.415081176000001	9.028652447	9.352949348000001	9.2308364865	9.481204745	9.390647749	9.3072278225	9.097440764	9.236550702	9.005386019	8.361237168999999	9.35222403	9.2270309125	9.415855799	9.924163529	9.16190172	9.6810667765	8.993202904	9.265573438	9.2510185185
ABCD4	6.142980357	6.275025057	6.153852691999999	6.3092555625	6.2668502534999995	6.5710576085	6.305171934	6.459193732000001	6.5298857485	6.566649975500001	6.603156863500001	6.531304478499999	6.5001652915	6.496791093999999	6.685776381499999	6.3605995775	6.753375500000001	6.5859903455	6.746982245	6.371106712	6.5141797215	6.671236009000001	6.709837702	6.0226955305	6.424572565	6.4929926255	6.6833821075	6.2853334985	6.722000118	6.6184830985000005	6.6026261695	6.17994799	6.3959794255	6.592076598
ABCE1	10.36341415	9.963352048500001	10.394248144999999	9.175773552999999	10.222479865	9.126998717	9.8580070955	10.0109778245	9.931409406	9.9873019055	8.861935088	10.36296376	9.4376791875	10.1534253815	9.7476774665	9.9643097405	9.545823509	10.378674215	9.231538047	10.598500479999998	9.3595795195	10.7072766	9.338434419999999	10.65113401	9.485967444500002	10.33483991	9.406108088	10.858844495	9.438092755	10.49497257	9.647956216	10.468356145000001	9.828531311	10.91379366
ABCF1	10.01057237	9.781708023	10.09482382	9.556727772	10.19761435	9.724605482000001	9.755045851	9.748476883	9.715821945	9.777815551	9.647105817	9.950896595	9.62979773	10.08987722	9.741335278	9.852221442000001	9.751416371	9.794099617999999	9.788399931	9.301175022999999	9.596474322999999	10.42717774	9.529445321	10.10372671	9.475985169	10.04942923	9.556736369	9.955828658	9.758149629	9.67960655	10.00370604	10.09188129	9.764977761	9.96583624
ABCF2	7.139156129	7.33746466	7.359153088999999	6.976068951	7.479547427999999	7.073494475	7.146333695	7.34520592	7.428274752	7.300858751	7.1491049460000005	7.034114796	7.043719307999999	7.527655933999999	7.091894086	7.3237215760000005	7.092344214	7.408909711000001	7.083158442999999	7.514394744	7.056482087999999	7.913104907	7.101219037999999	7.488672962000001	7.094572972999999	7.574173541	7.0665662320000004	7.918386085	7.03421781	7.076476099	7.315796424	7.350244551	7.0895206470000005	7.29198328
ABCF3	8.288416758	8.166077891	8.440416282000001	8.07535608	7.7916235160000005	7.970381747999999	8.199438065	8.051991183	8.005718108	7.983167657	8.108279082000001	8.033823711	7.912356705	8.298144736	8.308030242000001	8.523462196	8.17323177	8.010796893	8.129614782	8.182670417999999	7.904172997000001	8.503618175	7.977058077000001	8.16178082	7.383077768	8.372367545	8.143484702	8.291225856	8.210103155	7.9575186979999994	8.147878605	8.348953129	8.331889773	8.325676456
ABCG1	6.8522757475	7.027886248	7.1915780335	7.0893688909999995	6.527615924999999	7.4194263005	7.463707300499999	7.7072374835	7.414276438	7.412890373	7.754745866	7.4244014279999995	7.7036322265	7.948115702500001	6.9829346045000005	6.9959238945	8.1482624345	6.992313584	7.990585568	6.4966762844999995	7.945897366	6.7882598685	7.9075306990000005	6.8103640815	8.369157521	6.6618237715	8.3374281015	6.5471449155000006	7.0814602895	5.988515146	7.600860084	7.1784800635	8.1821003	6.1655525235
ABCG2	5.710734362	7.348816149	7.694280515	9.810449989	6.046348872	10.66663903	11.94992071	10.05738648	11.53949647	9.476149837000001	10.19455941	6.971613295	11.36529881	4.942197627	9.065807588	6.736238456000001	11.29158981	6.027972025	11.61483389	6.3464981929999995	11.30265798	5.195716772	11.12096448	7.0995622329999994	8.129272282999999	5.893568022	10.40766986	4.743597296	11.59275321	5.806172135	11.65983951	8.000217629	10.42486289	6.025348961000001
ABCG4	5.891195021000001	6.010590898999999	6.401577585	6.263325718	6.335541435	6.431182082	6.277827766000001	6.248462179	5.982799489	6.2594089770000005	6.437509232999999	6.632964362999999	6.573688098	6.372210213	6.2822336320000005	6.325544667999999	6.3002418	6.223496607	6.191283133	6.171120029	6.317813185	6.3783222429999995	6.3541350229999995	6.2409505339999995	6.17510651	6.419359149	6.295572881	6.106743187999999	6.294416752	6.524164138	6.327300257	6.1987204479999995	6.557164537	6.227536287
ABCG5	5.733101802	5.977157349	4.731962698	4.30484003	4.339151695	4.251004846	4.557103767	4.89924644	4.056622565	4.792477002	4.393415027	6.095974044	4.032077704	6.093999582	4.944467314	4.273166071	4.821627417	5.3374289610000005	4.14740512	4.466513248	4.360312586	4.09913714	4.077014773999999	4.546552276	4.065054065	6.0636612020000005	4.160789933999999	4.105570431	4.522194979	4.703330822	4.681799711	4.596871933	4.642666488	5.5051077479999995
ABCG8	4.780379448	5.2966308380000005	5.530792156	5.326975457	5.081493713	5.287206853	5.150036247	5.095549682	5.092805868	5.361974753	5.6518702020000005	5.281524558	5.261214805	5.296147642	5.193303739	5.207750057	5.356965839	5.114485329	5.542568597000001	5.1565665439999995	5.000575631	4.956006668000001	5.222742405	5.46714968	4.944769321	5.171162622	5.002710705	4.87825549	5.411574954	4.946716689	5.223608212	5.079854037	5.5323790310000005	5.112850013
ABHD1	4.802975278	5.046817337	4.929822133	5.219283045	5.074477185	5.112994393999999	4.938662485	5.093196696000001	4.850329187	5.008001547	4.979831582	4.938580353	4.845210552	5.417523737000001	4.960299981	4.92650679	5.142889536	4.925787972	5.2736517460000005	4.807317773	4.666647835	4.7021148980000005	5.143916013	4.995259543	4.909166727	5.016146276000001	5.036290293	4.65642731	5.128944996	4.6336144169999995	5.076437618	4.941813194	4.821831052	4.801156216
ABHD10	9.497812387	9.1556659005	9.0294800245	8.7773217705	9.034448859	8.9249519145	9.010342443999999	8.732929588000001	9.124581988500001	8.8176177755	8.9222750795	9.914424486000001	9.152534065000001	9.3656758855	9.362053981999999	9.629222389999999	9.2053336195	9.6401816645	9.1909488545	9.744919432	9.0205699065	9.6865507675	9.254814884	9.15590737	8.6956936	9.156045785	9.392568115	9.2554196315	9.1786274395	9.4578185905	8.951750970500001	9.2842672345	9.2116406995	10.09296077
ABHD11	6.410295525	6.306254471	6.479218603	6.478547012999999	6.732807692000001	6.044296555	6.279483008	6.457850422000001	6.406745914	6.733071381	6.643356285	6.556409437	6.430472456	6.207288515	6.559442866	6.559663847	6.698386016000001	6.474222712	6.24174778	7.0098874879999995	6.336226656	6.426444028	6.583393752	6.714070484	6.221146152	6.578874311	6.166689465	7.082104358	6.444175845	6.458257276	6.628561434	6.394430398	6.309166932	6.886965782000001
ABHD12	7.956809457	8.090943384	7.586622885	8.015615872	9.338751092	8.386332993	8.07214616	8.244987095	8.310529556	7.484816836	8.28284647	8.027485713999999	8.805067736	8.420111868	8.359629658	9.167325531	8.98030563	8.932949046000001	8.637025451	8.330127518	8.684463432000001	8.047485575	8.058683501	8.334296474	7.725362035	8.103476729	8.848606724	9.849120686000001	8.194546098	7.524259374	8.306761055	7.90753305	8.668398364	8.493139332
ABHD12B /// MIR4454	3.2842662935	4.0430279735	3.6484672065000003	3.786650515	3.6984927930000002	3.7657174194999996	4.613816144	3.925310324	3.356518689	3.364694537	3.657124836	3.562485606	4.1962742215	3.7166428849999997	3.8066650775	3.4932021465	3.40856287	3.3138297755000004	3.8335761835	3.391561533	3.6860828750000003	6.1459108455	3.7073013225	3.3831384604999997	3.4335149065	5.630915754	3.761476699	6.330087756999999	3.9268381244999997	3.3333231329999995	3.9146755675	3.498464811	4.3331820400000005	3.5223490355000004
ABHD13	8.1249381875	7.448309407	7.402251137	7.1750469599999995	7.7591349869999995	7.5141389495	7.269483717	7.417355313	7.872680709000001	7.07924243	7.274712081500001	7.3975806285	7.7817234635000005	7.3596668285	7.4996082955	7.6235786475000005	7.7662455855	8.323305482	7.126719533	7.44621998	7.5709462775	7.510571892	7.398040719000001	7.3367325789999995	7.860728691499999	7.7794855725000005	7.3267301655	7.994750681499999	7.8755986794999995	7.534783694	7.818937815	7.7933864875	7.740796166499999	8.174397049000001
ABHD14A /// ACY1	6.6905378639999995	7.869890425	7.3876901120000005	7.513334888999999	7.654947095	8.217042129	7.946866738	7.510364537999999	7.584301684	7.431737112	7.501596366	7.7068219010000005	7.712268937	8.682947149	8.008310368	7.392431804	7.593636352000001	7.800767826	7.552861232000001	8.157989898	8.060890512	7.830828984	7.651282084	7.474594572999999	8.293994991	8.151680192999999	7.95116718	7.587870118	7.513115614	7.756669711	7.384393447000001	7.229165026	7.6667949129999995	8.741551512000001
ABHD14A-ACY1 /// ACY1	8.39206956	8.586674417000001	9.25033711	8.926882191	8.756939252999999	8.949879425	9.135643294	8.922478218	9.604319937	9.363136316	9.580447028	9.171359154	9.216594951	9.579908872999999	9.462980036	8.977609185	9.144280887999999	9.097802025	9.590310182	8.436776607	9.029210199	8.992373284	9.013202672	9.55499644	7.13572403	9.780540032000001	9.308927023999999	9.801964236	9.948547394	9.443776423	9.698981959	8.780489526	9.178186457	8.738839617
ABHD14B	8.575384518	8.29516466	8.847600686	8.993902423	8.817890508	8.79312818	9.196334949	9.017175318	9.088313031	9.226092532000001	9.401814468	8.460799623	9.080009317	9.353339019	9.55523351	9.284737326	9.269664028	9.292654787	9.26255054	8.810325625	9.185366879	9.360312975	9.119325795	9.01348143	8.509666202	9.167006271	9.29656439	8.445765982000001	9.334067036	8.314779742999999	9.302724885	9.081947269	9.287535434	9.302397689
ABHD15	6.840301987999999	7.1185038679999995	7.216991704	7.160573488	7.370865604	6.887749259	7.535904447999999	7.36611106	7.498202831	7.267566962	7.843305942000001	6.742508207999999	7.281678757999999	7.482690723999999	7.755104429	7.40372827	7.616150522000001	7.684945003999999	7.556253077	7.0281688870000005	7.347714398	7.658705972000001	7.1109315660000005	6.543550137	6.590532748999999	7.52934932	7.8251651639999995	7.27503239	7.386672752999999	6.900291447000001	7.539407022000001	7.275156018	7.793399272	7.846517488
ABHD16A	7.6189699455	7.615183628999999	7.7530005915	7.6977895620000005	7.7359578055	7.557089631499999	7.379414672	7.408655400500001	7.4111046115	7.6469888075	7.5288674215	7.4178499225	7.5001580775	7.515750301000001	7.532228444499999	7.455806796500001	7.42879321	7.413685607	7.352054240499999	7.57777566	7.5173728975000005	7.6580092355	7.476192477	7.428559334000001	7.2418772350000005	7.4666638585000005	7.518207911999999	7.5748316055	7.4820021675	7.325475822	7.483366286000001	7.602453451	7.699327910999999	7.7688206085000004
ABHD16B	4.834018401	5.572126296	5.188912096	5.576460217	4.95059132	5.5293171789999995	4.852020148	4.983166395	4.949244479	5.07196539	5.213397585	4.955659118	4.856103725	5.361463828	5.372687803	5.102252315	5.071990965	5.475330456	4.837819741000001	5.0301316830000005	5.0845705269999995	4.887512906	5.071452611000001	5.521667522	5.0779874519999995	4.923013544	4.781323892	4.946239431	4.99553706	4.863768341	5.238039262	5.192005822	5.222031256	5.123145766
ABHD17A	9.268660372000001	9.575020038	9.518123473	9.550596176	9.70136369	9.465093832	9.587606321	9.477975936	9.35937351	9.587512717000001	9.701274468	9.628565633	9.705287178999999	9.347635988	10.16786109	9.729239482999999	9.451139166	9.251825587999999	9.726237471000001	9.471785164	9.483796465	9.711588297999999	9.418488836	9.625729436	9.733926165	9.429751458	9.537327326	9.719403353999999	9.656164876	9.363505082	9.43352526	9.262282558999999	9.551750803	9.666927193
ABHD17B	6.629677626	6.920883141	6.542219436	6.739480412000001	6.123395424	7.1666723260000005	6.614581998999999	6.5831521429999995	7.470533147	6.579992063	6.653471671	6.507828099999999	6.581489512999999	7.090157036	6.61689213	6.760532955	7.21498246	6.801734715	6.745019462999999	7.402518173	6.300049786000001	6.471804214	6.536972401	6.651996129	5.835896593999999	6.960004435	6.696250254	6.607121933999999	7.28328571	6.723300087999999	7.169753834	6.746421082	7.01932112	6.640344588
ABHD17C	10.54200903	11.08292861	11.74261568	11.77600551	10.97224822	11.52581477	11.59401833	11.67204934	11.96511625	11.76513704	11.75405111	11.82055946	11.85844882	12.01406894	11.82126616	11.26646851	12.04075532	11.81855498	12.01459262	11.66704405	11.67215427	10.92970029	11.80588545	11.1885293	9.382494286	11.30469667	11.95343229	11.45105128	12.09941795	11.354137	12.13692711	11.32246468	12.08920848	11.34179261
ABHD2	8.521670750999998	8.9500513265	9.434627004	8.795963696000001	8.5895183945	8.102089856	8.4464401095	8.876625847	8.862422953	8.8896347375	8.269352317500001	9.332458507	8.2478253385	9.725271933	7.836662002500001	9.6950657225	8.3065822155	9.7053093765	8.5616519915	8.764276409	8.2469312785	8.951625947	8.0975122445	8.78798261	8.5294072995	9.042919487	8.337448208	9.312700301	8.14219116	9.416507117999998	8.5296450195	8.433870195	8.496250887999999	9.6350316105
ABHD3	11.0082212	11.48825547	11.22829216	11.85477998	10.74830165	11.97580337	11.80400227	11.6139155	12.11079138	11.42079513	11.93344421	11.04369594	11.85466596	10.97151446	11.4990771	10.62986263	11.95073909	11.36041824	12.20548737	11.37168477	11.98512806	10.03003143	11.87858909	10.969961999999999	10.33301267	10.76649466	12.2497627	9.932894252999999	12.18752073	11.59036727	12.28587558	10.60295276	11.8829869	10.90721828
ABHD4	6.64190451	7.260861138000001	7.1552793455	7.2727236875	6.9666243525	7.503351756000001	7.2121502594999995	7.231775163	6.893604863	7.078206741000001	7.353830113999999	7.2347569245	7.1748160105	7.313288979000001	7.081573612	7.2216728755	7.4299660545	7.0584700295	7.268705492999999	7.350877428	7.1118741005	7.1075675225	6.979505436	6.728169790499999	7.3051152550000005	6.960725913	7.1534490405	6.953905079	7.13416094	7.184694702	7.2580697569999995	7.174204994	6.9959087075	6.839679842000001
ABHD5	6.713575902	7.6109439495	7.4611824675000005	8.062137774	6.3968639355	7.597225633000001	8.02999232	7.563767454	8.3097428325	7.345467969	8.305261567	7.4417850055	7.814731306	7.381400446500001	7.811377192	6.7022981464999996	8.3138637205	7.3815824459999995	8.842650917	7.568956883	7.5409157825	7.2409472805	7.611545645	7.1065901625	7.725728669	7.326011516	7.736727934	6.763150553	8.4872110055	7.238745709	8.5575138225	7.2423141635	8.519070809999999	7.2002522025
ABHD6	7.1507970935	7.543148636	7.400825348	6.8897217985	6.5776684525	7.479291148	7.835913393	7.7349814265	8.3916739305	7.3497375385	7.7203932900000005	6.8610789940000005	7.5843399565	7.0087908435	7.625252714	6.9134887615	7.8110845225	7.6811071075	8.2334590625	6.929504250999999	7.6767773980000005	7.273761869500001	7.4020686655	7.205547951	8.321719797	7.4573823065000004	7.832857423	7.671903639	7.943079621	6.969792947	8.0876584845	7.287677199	8.050020539	7.706683524499999
ABHD8	4.620221933	4.630228241	4.57116615	4.511039617	4.755465812	4.645253177	4.736711398	4.609531167	4.36940827	4.455954481	4.92434754	4.547420296	4.77384096	4.891946882	4.91530149	4.422139457	4.596350158	4.748165755	4.742431456	4.500904445	5.124593147	4.51980308	4.92996528	4.738940758	4.9796259119999995	4.607866303	4.901084882	4.688036063999999	4.829858233	4.679192343	4.318663561	4.712812392	5.022318546	4.627495817
ABI1	10.30031335	9.408843300000001	9.630328955	9.790968499	10.11088929	9.804721767	10.00452729	10.16888045	10.36983525	10.13937391	9.822736704	10.04922446	10.04536718	9.729625174	10.15142441	10.06883373	10.214660499999999	10.32654262	10.109983300000001	9.792963547000001	10.10013509	10.11924748	10.01702225	10.521583300000001	9.909011954	9.898560771	10.43026599	10.0250511	10.12324638	10.09414833	10.19682099	9.947574747	10.1449436	9.728281907000001
ABI2	7.395587567000001	7.375607926	7.773557481	7.3170909	7.939892641	7.134302037	7.218772115	7.381172759	7.2348281729999995	7.3533348279999995	7.19184091	7.66874103	7.26333576	7.577724149	7.200830675	8.492271688999999	7.3037979779999995	7.516697776	7.409076822	8.012926688	7.227414756	8.209236599	7.245475657999999	7.237838147000001	7.703135002000001	8.008383216	7.231924573	8.102903528999999	7.135781476	7.981436481	7.194197954	7.810696412	7.133469122999999	8.243465393
ABI2 /// RP11-363J17.1	4.369374414	4.273976954	4.414354132	4.612379535	4.522812088	4.05503996	4.352276723999999	4.463583805	4.408898768999999	4.699261266000001	4.639431354	4.292563631	4.155830042	4.342460329	4.738805716	4.465471203	4.7510313889999995	4.775654267	3.885243945	4.336612969	4.346655079	4.551611599	4.469433378	4.592560376000001	4.190109575	4.826202535	4.219152309	4.243454093	4.289530155	4.524722892	4.672564813	4.464560575	4.320607063	4.334355134
ABI3	6.633934887000001	7.578605604	6.992102501000001	7.301593946000001	7.080726876	6.710823522	7.119452194	6.691120452000001	6.888264029	6.9715937960000005	7.332556427999999	7.030183515	6.899967322999999	6.822589542	7.263498495	6.803435068	7.3059547789999995	6.42241401	6.980334721	6.598766016	6.769727307999999	6.9259930579999995	7.001088058	6.674242324	6.433341339	6.9197468529999995	6.933566481000001	6.942352125	6.997987867999999	6.743068953	6.938907113	7.005177993999999	7.053181402000001	6.853399006
ABI3BP	3.353465252	4.0283613560000004	3.664286788	3.6288702489999998	3.5710093339999998	3.6347903930000003	3.600904559	3.5923189160000004	3.5372578669999997	3.629783556	4.039472861	4.009184879	3.712540749	3.993010871	3.75344291	3.4229908860000005	3.691130198	3.684451619	3.740163298	3.816303988	3.6168772610000004	3.4713937999999995	3.642408839	3.615920312	4.119473243	3.5619446139999997	3.599126533	3.585385669	3.868038106	3.5757629160000004	3.65210036	3.792674525	3.570242537	3.676730231
ABL1	9.786903782000001	9.334512195	9.547208569	9.985185046	9.096520285	10.10857152	10.46173656	9.99370236	9.517161297000001	9.489733483	9.767891544	9.069349687999999	9.957343631	9.701085376	9.585156883	9.379512164	9.805214423999999	9.455524792	9.837179727	9.356823301	10.05976619	9.643256394	9.687762197	9.484053338999999	10.83585857	9.677829791	9.633862453999999	9.336619738	9.816198085	9.080129888	9.763152131	9.314921098	9.881619414	9.55564308
ABL2	8.160443035	8.402664057	8.283433401	8.707584925	8.10387156	8.147920138	8.132373007	8.078578514	8.023746995	8.100836348	7.648624164	7.440405237999999	7.996620612	8.286274262000001	7.215232491	8.025791368	7.8629836829999995	7.981296115	7.880687971	8.129424385	8.056934782999999	8.180186467999999	8.079629279	7.740950061	9.337782752	8.069734197999999	8.097544219	8.353205354	7.860867412	7.936503615	7.931635841	8.670148165	7.931522522000001	8.170841572
ABLIM1	10.444820268500001	10.378793833	10.349957406000001	10.608699725000001	9.750297449	10.2915157795	10.3391320725	10.377940289	10.65389926	10.624938225000001	10.417264550999999	10.974758535	10.60401046	11.354543249999999	10.1476765395	10.047276594	10.393065609	11.324823125	10.549022205	11.160419485	10.335945775	9.831301949	10.519178244999999	10.831559455	10.278600339499999	10.653121405	10.5386641485	10.273262866	10.530520955	10.790898904999999	10.526921779999999	10.037663421000001	10.454684030500001	10.907536935
ABLIM2	6.678997202000001	6.298590207	6.780128357000001	6.514347876	6.294013351	6.140156006000001	6.161556466	6.519467132999999	6.265846862999999	6.612133579	6.4692454470000005	6.52380481	6.1076178070000005	7.078773592999999	6.501858121000001	6.780762514	6.169853622000001	6.476419815	6.332657234	6.662373012000001	6.27942498	6.7899414789999994	6.133364969	6.844025051	5.9151211020000005	6.451275335	6.40858564	6.873876205	6.4085187260000005	6.237085365	6.687571726	7.001832277	6.656670814	6.686221645
ABLIM3	6.381549943	7.135200566	6.599086295	7.04509712	6.323803638999999	7.156774642999999	7.54254923	7.266808403	7.0583497170000005	6.920888238	6.75723874	7.383759914	6.995460127	6.310291627000001	7.1822280020000004	6.709528292999999	7.242472512000001	7.513199147999999	7.02667787	6.948550274	7.715903967999999	7.447099777000001	6.6960397689999995	5.8857102470000005	8.108626272	6.291140702000001	7.452477329	6.534073059	6.917430886	7.067468227999999	6.806816766	6.373094727000001	7.415275202	6.771689105
ABO	5.554122666	5.8518095175	6.080240298500001	6.2375967955	5.7622604545	6.2262438325	5.898983058000001	6.0645959315	6.159350728	6.0695037585	5.9187941214999995	5.8559715274999995	6.1099128175	6.2416102115	6.480711722000001	6.2241063975	6.276411761	6.1446792205000005	5.7169195335000005	5.7162256285	6.059204685999999	5.7871317415	6.0417219505	6.0988036205	5.837047235	5.823901056	6.3568797265	6.066321862	6.2273014605	6.153007025500001	6.216150016	5.974188183000001	6.0495721685	5.8943204934999995
ABR	8.714430958	8.611135162	8.979703169	8.89643369	8.594084031	8.762151181	8.9098330405	8.6881761505	8.872775585500001	8.7831207275	9.0679875625	8.575004507	9.151306898	8.9745020615	8.9968543335	8.860060933	9.1929526075	9.347335597	9.253291381499999	8.5819584725	8.9669418675	8.799120695500001	8.8436642575	9.004019959	8.684633755	9.172305378999999	9.1112457045	9.049029697	9.1268074115	8.4920698165	9.3778531795	8.758241197	9.1749909015	9.0898744215
ABRA	3.228356627	3.4069624185	3.4576342665	3.688204441	3.4379974630000003	3.4544069545	3.440074716	3.557412619	3.4691720405	3.2977614655	3.4154465215	3.444812767	3.4886844635000003	3.4096760880000003	3.447722001	3.4664557665	3.437624274	3.544975324	3.4315788664999998	3.3778740045	3.3902596175	3.5340712530000005	3.379449524	3.4726300395000003	3.5649834845	3.3394714894999997	3.442352916	3.3652947575	3.2858048545000003	3.243859348	3.4199503890000003	3.4454008125	3.4202368165	3.2801128234999997
ABRACL	11.99091446	10.73538812	11.42838264	11.0334797	11.60544984	10.99518766	11.54295758	11.61877522	11.67643576	11.40464987	11.30750595	10.6437556	11.16977968	10.73390655	11.62836362	11.38476844	11.51056474	11.32539418	11.51176301	10.52939606	11.28136523	11.38387228	11.35668939	11.75253099	9.606308558	11.26875886	11.35556455	11.27133288	11.59084007	11.17582167	11.61399847	11.17419391	11.39590556	10.94421662
ABT1	9.434867226	9.245983402	9.462666126	9.088167222000001	9.680527198	8.974013766	9.018164231	9.027407837	9.167256626	9.312181118	9.140459717999999	9.548180403	9.20907191	9.580921945	9.440066286	8.931044949	9.151147164	9.227808766	9.170099031	9.391672336000001	8.761953692	9.222632906	9.25203078	9.523216655	8.691732552000001	9.516057952	8.899355218	9.383062288	9.061363403	8.856408567	9.324985989	9.467655277999999	9.278497661	9.430782528
ABTB1	5.3671329619999995	5.29990308	5.129168306	5.114684122	5.286270333	5.142291659	4.872331521	5.02258454	4.927375143	5.41061205	5.3984388679999995	5.714282911000001	5.107193628	5.163808525	5.341089284	5.166336949	5.190025965	5.199068077	5.138841641	5.077802592	5.1147725710000005	5.206725989	5.0337500539999995	5.274785752	5.308259843	5.076595134	5.251422495	5.186599	5.1614794669999995	5.109788191	5.138952841	5.2691292	5.150562948999999	5.092846142
ABTB2	6.6386687205	6.531500167999999	6.6726596255	6.5428086315	6.4716130245	6.6644961375000005	6.5957872019999995	6.5873295575	6.4567414745	6.6412438465	6.475628338	6.730999628	6.4850220875	6.7250509565	6.391252013500001	6.3567245845	6.6398793635	6.485042884	6.546914128000001	6.3116433569999995	6.333052970000001	6.3999021635	6.4671955709999995	6.7104592255	6.0215387504999995	6.5462291765	6.4978373524999995	6.507633659	6.713218943499999	6.346855017499999	6.7219589595	6.3740898235	6.2744991125	6.3470425715
AC000111.3	3.113172795	3.678048519	3.154859342	3.1848043180000003	3.1778168410000003	3.340933227	3.0254484180000003	3.0611104589999996	2.9784167239999997	3.18837247	3.314708115	3.389530112	3.354361931	3.444841243	3.245271592	3.070136197	3.200296015	3.183800679	3.1662341919999997	3.228287018	2.99756933	3.063239903	3.0513334039999997	3.122601482	3.128106348	3.203072055	3.090946083	3.112291453	3.264409146	3.074256033	3.2819791489999997	3.329215435	3.0965023030000003	3.206638847
AC002059.10	4.7038519139999995	4.902475121	4.824011897	5.027260916	5.182875152	4.9990665839999995	4.749408762	5.081211177	4.686128236	4.714236669	4.9051426110000005	4.902962647	4.860409955	5.144407658	4.975050963	4.914008535	5.192589203	4.973616691	4.948947175	4.750330013999999	4.889472786000001	4.921288432	4.936525771	4.848188119	4.847037414	4.983267298	5.035517127	4.870574158	4.779900429	4.668345058	5.436380451000001	4.629727469	4.909968383	4.6021992769999995
AC002064.5	3.78976075	3.973563477	3.834135515	3.9084765710000005	3.8853080560000004	3.636265926	3.8210886019999997	3.968431138	4.102297693	4.285643368	4.21640583	4.01447194	4.209920535	3.7489412160000004	3.890625219	3.969672009	4.104540062	4.398998524	3.800332516	3.7757581119999997	3.71912115	4.097747248	3.947547375	3.947547375	3.821835618	4.1170272169999995	3.95008717	4.274860921	3.9834026139999996	4.040998833	4.072794326	3.817118124	3.7740277030000002	3.983358242
AC002310.12 /// AK056973	5.37617475	4.159153669	4.782683663	4.6248778889999995	4.897607064	4.6577700360000005	5.062241413	5.001821125	4.964112855	4.755326589	5.010935821	4.927770493	4.423345887	5.053135785	5.452657122000001	4.667716221	4.944514326	4.385496109	4.892776198	4.688818351	5.027134578	4.7021148980000005	4.641860181	5.099980646000001	4.435908146	4.5253912430000005	4.953750223	4.367970400000001	5.064391745	5.659421007000001	4.853089311000001	4.984907263	4.761285606	5.296775041
AC002310.7 /// ZNF785	4.470783645	4.9599644089999995	5.178703831	5.2785876830000005	5.01886138	4.686140377	4.531537643	4.474319211	4.306506217	4.982176329	5.5689538370000005	4.794477983999999	4.715362645	4.92857628	4.809072442	4.636764236	4.7652319389999995	4.331321314	4.865650621	4.648318403	4.820503215	4.367527934	4.903296181	4.845980836	4.315579135	4.508367318	4.71817192	4.699641875	4.6646248439999995	4.704007896	5.103493507	4.427715252	5.1334824039999996	4.4744646260000005
AC003973.4	3.553213322	3.4610021339999997	3.783154515	3.5167176610000004	3.573070664	3.631346812	3.45970413	3.672907875	3.723799852	3.26665703	4.126065876	3.586053115	3.692213798	4.034456477	3.6371575989999996	3.617538448	3.7034699910000004	4.207244809	3.824931055	3.697540005	3.540429091	3.359746354	3.635713303	3.667859052	3.528315417	3.5909822730000003	3.588359583	3.6177555289999996	3.592185835	3.5336533739999996	3.7468054530000003	3.4722679860000003	3.596016599	3.705534038
AC003986.5 /// BC043576	5.397050127000001	5.511416276	5.69737969	5.76452531	5.375044022000001	5.467036445	5.450257937000001	5.388436765	5.087711993	5.697809724	5.550951232999999	5.838486177	5.074250562	5.437081868	5.4094333489999995	5.31155214	5.3084455660000005	5.725932526	5.426126667	5.624121754	5.005495313	5.165048027	4.988579434	5.030081063	5.210392198	5.8097136439999995	5.054254512	5.359012208999999	5.31246423	5.543364629	5.49092882	5.286207297	5.210189699	5.330853697
AC003989.4	6.229322372	6.4387420539999995	6.48044262	6.24166587	6.3438608	6.170333527	5.890663065	6.275085764	6.072762026	6.406888345	6.258289222999999	6.713348646	6.090950426	6.204180804	6.3079387570000005	6.239979094	6.080961059	6.413602105	5.891616012	6.45379624	5.977023625	5.872225265	5.973955561	6.494105695	5.9851277529999996	6.542849793999999	6.055294234	6.214859952	5.744518607000001	6.409040546	6.22622607	6.163274505	6.173440337000001	6.017334804
AC004158.3 /// AK055364	3.81908953	3.660474642	3.7398069830000003	3.654040303	3.592397301	3.801138147	3.6632494280000003	3.613277402	3.670611772	3.592712122	3.6817624789999996	3.680590472	3.714901779	3.5339833869999997	3.671747144	3.5997472189999997	3.5718799039999998	3.7009519510000004	3.613277402	3.923788687	3.6066884569999997	3.5107873730000003	3.685067685	3.635350552	3.670281324	3.8286799030000003	3.588698607	3.4623869380000003	3.589532108	3.4740316	3.6315533089999996	3.5035167260000004	3.68048809	3.6917810589999998
AC004490.1 /// AX746733	4.689702365	4.730465923	4.52925764	4.590783677	4.736948485	4.643348931	4.593843765	4.652299429	4.529284115	4.92726248	4.664866749	4.685975258	4.794528284	4.7789022139999995	5.062226314	4.628433758	4.819212878	4.617317938999999	4.594401412	4.809086452	4.7388518610000006	4.955659118	4.590612323	4.7270245189999995	4.870196461	4.609367277	4.8092140080000005	4.6968304210000005	4.731271118	4.777161271000001	4.720348355	4.67444814	4.729959844	4.735182834
AC004538.3 /// BC040327	3.879127613	3.944992165	4.110442704	3.880380587	4.233052928999999	3.949862744	4.051201798	3.8663700739999998	3.911119179	3.765711453	4.31125686	3.732235484	3.798884611	3.8608677769999997	4.075129116	4.076257341	4.045086275	3.9230981480000002	3.9958852730000003	4.100838818	3.59868871	4.048272239	3.8469953869999998	4.066365793	3.82032695	4.026875083999999	3.9290928419999998	3.893465315	4.1877695489999995	3.868217762	4.011734657	3.93179619	4.084440177	3.972521195
AC004692.5	7.363607228999999	7.0344976610000005	7.383045605	7.365344756	7.769624169	7.187916747999999	7.116269882	6.907081744	7.441600816	7.432049404	7.218662794	7.526001204	7.066989296	7.595142158	7.963114581	7.737999714	7.291001434	7.567561924	7.144673939	7.144397905	7.225489798	7.6061044760000005	7.4038340289999995	7.608789452999999	7.096098831	7.453077249	7.324099797000001	7.537898672000001	7.175558496	7.833892303	7.398615722000001	7.313568431	7.376474695	7.10442768
AC004941.5	8.059052175	8.242963882	7.850460332000001	7.883970933	8.251390277	7.908387804	8.073224261	7.993225541	8.359716483	8.117922436	7.7357006429999995	8.392820651000001	7.792737568	8.436651055	7.878249082000001	8.254397689	7.476301551000001	8.242064109	7.755783635	8.370306727000001	7.852769024	8.387024336	7.949690213999999	8.131588342999999	8.335366652000001	8.59101682	7.976892587999999	8.513229843	7.651130706	8.766223083	7.946608371	8.086761577999999	7.85403348	8.712681539
AC004951.6 /// AX747182	6.962959712999999	6.179262789	6.808576675	5.98058668	6.5180284539999995	5.387441039	6.0861678260000005	6.050887883	5.394879329	6.163739177999999	5.895760434	5.879587449	5.85385501	5.803603154	5.450119195	5.927016232000001	5.4377482729999995	5.696042687	6.475162772999999	5.608844978	5.967664565	6.742020502000001	6.259834659	6.703683951	5.308259843	5.573057244	5.244265966	6.292367882000001	6.434954907000001	5.411033895	6.088622292999999	5.693799381	5.639963268	5.435089978
AC005162.4	5.020988989	5.133075614	5.508777152	5.448086435	5.347558911	5.505162447000001	5.074008436000001	5.280767096	4.904965656	5.5452159839999995	5.45476155	5.288882903999999	5.288942955	5.31844123	5.172035936	5.092566038999999	5.313091663	5.195422927	5.16015067	4.954558578	5.052586401	4.888610852	5.30424072	5.366947413	4.975544644	5.126529937	4.771423018999999	5.116677994	5.323865587	4.9062122530000005	5.363962283	5.185467686	5.08169143	4.97279375
AC005224.2	3.8647440160000004	3.7916296839999997	3.8222014360000003	3.5134352910000004	3.7840867210000004	3.827049465	3.776363518	4.136474797	3.864650984	3.811156164	3.629783556	3.760442738	3.666985665	4.2267913319999995	3.6184254360000003	4.118797521	3.8082718030000002	4.2381775930000005	3.8496049410000004	4.19649325	3.87505699	3.831439089	3.811464794	3.618277881	3.5994185689999996	4.230194534	4.190956238	3.9286935260000004	4.144717036	3.893009175	4.091477369	3.769200459	4.13542728	4.173469068999999
AC005256.1	6.100847762999999	5.761697433999999	6.019595599	6.053701608	6.159913158999999	6.018289587000001	6.020816001	5.8758323070000005	5.733878625	6.37252263	6.072689395	6.143396409	5.9975558389999994	5.972774865	6.029454867	5.957427831	6.047571915	6.142707085	5.889464972000001	5.8434278420000005	5.773440708	6.065144451	5.95264827	6.171015414	5.679297162	6.102521655	5.885582081	5.858898599	5.954621463	6.20929663	5.937423258	5.856592115	6.14680388	6.151679572999999
AC005306.3	5.816061416	5.950089778	5.86894343	5.975655429	5.575455374	5.941334503999999	5.88144801	5.782552289	5.827959346	6.088150886	6.148565087000001	5.885343334	5.850552196000001	5.771621462000001	6.0765858989999995	5.8582327	6.102199841	5.870552428	5.534700999	5.489312572	5.97527247	5.966837212000001	6.113693731000001	5.887492097000001	5.6719733660000005	5.735860832999999	5.903805622999999	5.675356582	5.972630002000001	5.591866875	5.991848667	5.919286806000001	6.436165283999999	6.102274455
AC005498.3	4.02502884	4.598780608999999	4.727467409	4.632058685	4.54273021	5.357980164	4.289317503	4.434336151	3.983358242	4.554986414	4.686714179	4.53896421	4.574167921	4.869032154	4.666705488	4.629874409	4.532586113	4.6647502030000005	4.664747246	4.514935402	4.517445836	4.565203102	4.673983441	4.302766312	4.721636157	4.336946121	4.3627950769999995	4.260754187	4.689829003	4.271901731	4.633890462	4.55726701	4.584028806	4.574459812
AC005523.2	6.717523581	6.458417882000001	6.477819	6.431236233	6.432839181	6.6140614620000004	6.090706513	6.178160463999999	6.663412046	6.4565190679999995	6.6148595310000005	6.122028958	6.57913388	7.295002116	6.0739614479999995	6.192953144	6.024298566000001	6.186909077999999	6.691655728	6.789398071	6.096796414	6.037735561	6.557250542	6.521651577	5.80761361	6.507462133	6.210038895	6.460256212000001	6.591961985	6.393413722000001	7.023270846	6.470147067	6.5039561379999995	5.939122096
AC005523.3	5.753820606000001	6.201867316	6.401577585	6.415655928	5.998673472	6.310359552	5.8517741260000005	5.96841898	5.657930022	6.010059331	6.34977383	6.631908574	5.991231667999999	6.301176034	6.127758591	5.685783976000001	5.8940193789999995	5.8546544560000005	6.221003916	6.240831977000001	5.753816056000001	5.888159422	5.892779222000001	6.109425632000001	5.5889546789999995	5.9572471270000005	6.057999183	5.737239832999999	6.0977035829999995	6.152542909	6.105533071	5.922779159	6.001971027000001	5.985308506
AC005537.2	3.520811787	3.550046987	3.582879164	3.911236217	3.799635924	3.731201405	3.9150171260000004	3.587868887	3.679963607	3.952005928	3.923999493	3.8771276930000003	3.6160357810000003	3.685230422	3.863951348	3.706171092	3.7787747019999998	4.051830716	3.67245236	3.785149735	3.565835046	3.643070895	3.63584616	3.667704244	3.68579046	3.666648205	3.573899071	3.6544256230000003	3.5244149260000004	3.709304416	3.643134573	3.896062405	3.566043984	3.7996958239999996
AC005592.3	4.143745161	3.9271763039999996	3.903137946	3.7770459539999997	3.7455894389999997	3.8485933610000003	3.650902059	3.822292598	3.873666501	3.688318737	4.14780694	4.072421308	3.932049277	3.929352453	4.052791573	3.8700533910000003	3.8485933610000003	4.20377072	3.801904345	3.98448241	3.4397967560000002	3.658005203	3.74068612	3.7265335239999997	3.6756347189999996	3.9947431780000002	3.6215056110000003	3.654811163	3.802214303	3.643253058	4.035862913	4.025669897	3.75083121	3.7207468439999998
AC005606.14	4.247474409	4.119934157	4.5353381530000005	4.789462277	4.182009118	4.487217938	4.22833553	4.266375189	4.57866679	4.624208173	4.380680956	4.878554962	4.871241873	4.307191993	4.305065645	4.115166689	4.097204278	4.424452215	4.296996138	4.012384756	4.048083799	4.255225936	4.387069225	4.4884739819999995	3.758737939	4.377060281	4.257937266	4.21666679	4.832146042	4.348765753	4.4519167280000005	4.207128053	4.45794219	4.45794219
AC005754.7 /// BC016751	3.711436618	3.908969631	3.70475713	3.9228268660000003	3.9242879339999996	3.8892192660000005	3.729102751	3.780684117	3.6826705680000003	4.012349217	3.9581982019999997	3.920762022	3.7856998089999996	3.854925328	4.0386073080000005	3.7613482310000004	3.7915432210000004	3.9829919589999996	3.8032425310000004	3.66955304	3.608515257	3.6716819810000003	3.899114424	3.711040076	3.618201074	3.8137731689999996	3.809238016	3.6822883330000002	3.754629284	4.032076348	3.767393854	3.74923308	3.656507084	3.810587069
AC005785.2	4.869569456	5.222851502	5.10280764	5.17985727	4.839357657	5.155513357	5.123816074	5.289244172	4.868400811	5.171943358	5.388824115	5.100167338	4.805806445	5.429648495	5.3212603739999995	5.093301791	5.458246568	5.333513172	4.74312743	5.026735949	4.917972941	4.967366343999999	5.208616196	4.804761624	4.864858711	5.205903834	5.151839865	4.987600034	5.15677873	5.025470405	5.2793383689999995	5.289244172	5.0148425780000006	5.039466704
AC005838.2	3.424728211	3.3192496260000004	3.860983688	3.719025292	3.653577935	3.502313053	3.4936019939999996	3.502213505	3.3613793260000002	3.817171547	3.69565829	3.685086617	3.573756795	3.7286316680000002	3.893422917	3.54173406	3.7256313139999997	4.0054632219999995	3.858557753	3.429662711	3.549942625	3.592891036	3.5878942360000003	3.727775303	3.5509751780000003	3.6484066360000003	3.5784313310000004	3.721354331	3.615093784	3.6174021460000003	3.799403243	3.651269573	3.7070136760000003	3.583086242
AC006026.13	7.754947737999999	5.459524921	6.28287048	6.617917202	6.08866554	5.4457773739999995	6.932964317000001	6.993569247999999	7.72090862	7.671847911	7.09437456	7.404580697	6.934636077	7.844819541000001	7.838762212000001	7.183481978	7.701429655	7.613694586	6.998995077999999	6.011227595	7.2043668610000005	7.014914642000001	6.963559202999999	8.462183226	5.378430997000001	7.44134088	7.160427829	5.619212879	5.656391083	4.962898448	5.241299532	5.602837964	7.225370744	5.653568977000001
AC006129.2	3.761177855	4.39979627	3.819136827	3.991668532	3.9497134989999996	3.6248888519999998	3.4144008930000003	3.803823308	3.48041333	3.6146541080000003	4.034549372	3.94037227	3.8409591560000003	3.602433155	4.089638125	3.402021351	3.877682207	3.6997931810000004	3.881719866	3.66018453	3.618626397	3.4325604430000003	3.945576755	3.466651333	3.3618055719999997	3.502476657	3.919373882	3.2462671889999997	3.855134553	3.4128883930000002	3.605110233	3.62197024	3.88914379	3.7065832739999998
AC006538.1	3.9127814180000002	4.224546206	4.06456928	3.981674842	3.962834017	4.109047384	4.0260292710000005	3.9433354119999997	4.054341316	4.170671318999999	4.137942928999999	4.404978901000001	4.217314739	4.285090706	4.3618956010000005	4.192633065	4.121322359	4.145819695	3.811750889	3.7352282210000003	4.097313562	4.126787089	4.156464054	4.23072334	4.038629182	4.113440092	4.259666424	4.120879677	4.17992836	3.9433354119999997	4.16076856	4.082983388	4.076869332	3.9560311489999997
AC007228.11 /// BX647249	5.6987601660000005	5.68693904	5.901246411	5.9235652839999995	6.16282174	5.966351551	5.681558385	5.984774579	5.737962317999999	5.94730402	6.159186406	5.852309322000001	5.816494859	5.522795542000001	5.820853841	5.878185209	6.15925244	5.865670785	5.811145225	5.76085785	5.815947461	5.68413463	5.783109082	5.760159442999999	5.794966715	5.8809853489999995	5.908606151	5.833205466	5.838432967999999	5.60710889	5.823412262000001	5.697311448	6.1797631179999994	5.672986826
AC007255.8 /// BC038570	5.428337859	4.843364711	5.029630104	4.7269252889999995	5.436025265	5.031056394	4.912851978	4.951802278	5.032379373	5.329304562	5.41613739	5.130107972	5.5583847	5.050610972	5.190097507	4.914530335	5.212717368	4.973206976	5.187795726	4.985842855	4.837751798	4.975555129	5.255096966	5.079891172	4.669175277	5.056539776	4.942663259	5.428388693	4.917961834	4.906953045	5.262822033	5.1882627260000005	4.867705425	4.850758642
AC007292.3	5.274071347	5.330620401	5.474843692	5.557879301	5.611419209	5.299908553	5.427226974	5.227042012	5.1603255919999995	5.480689184	5.331892575	5.580290446	5.657599037000001	5.721293342999999	5.577052387	5.577052387	5.3598704	5.421582695	5.477007359	5.3662492330000005	5.246408083	5.148116944	5.28166217	5.462367238	5.254100746000001	5.467687776	5.2745712760000005	5.13210876	5.376453211	5.353539821	5.52396753	5.246092503	5.363645482	5.374355689
AC007349.5	3.255053555	3.217839792	3.586276822	3.355120944	3.381628785	3.203275896	3.52383935	3.363334659	3.3817035730000002	3.3628723430000003	3.5569154939999996	3.338242867	3.3102859330000003	3.481101507	3.469018083	3.097114583	3.534180643	3.344215127	3.3291489739999998	3.259219939	3.33153764	3.448859033	3.26229996	3.244070105	3.309249662	3.286372731	3.3189395839999998	3.539521565	3.565528287	3.578464147	3.312023992	3.443804293	3.359124719	3.262067531
AC007362.3	3.941286713	4.205979496	4.273298656000001	4.291063178	4.606993911	4.2518221469999995	4.098127121	4.1266667969999995	4.232810747	4.149966633	4.464862633	4.405359333	4.105891838	4.343972678	4.129513611	3.875767829	4.134509776	4.1704508	4.28928507	4.1809152030000005	4.265277481	4.21036689	4.225596474	4.32532854	3.946801625	4.251320549	4.116577421000001	4.129490503	4.081491721	4.188503879	4.293349425	4.143848814	4.187174628	4.288154433
AC007364.1 /// FLJ32955	3.631316388	3.785035226	3.7406814039999996	3.788023131	3.651529375	3.650630594	3.350537853	3.524228874	3.552029283	3.839910042	3.8183949439999996	4.006316985	3.552658885	3.609394426	3.938521993	3.650630594	3.889475402	3.978105282	3.705540637	3.7288111539999997	3.650630594	3.430533317	3.525294826	3.720246828	3.556974865	3.607012693	3.52118634	3.630154516	3.84350126	3.403107988	4.102290872	3.698067483	3.714994922	3.5055391510000002
AC007365.3	5.784910942000001	5.798610309	5.947460498	5.924590441	5.86818458	5.87794399	5.690579831	6.015133734	5.736095203	5.980805233	5.990686037000001	5.637949974	5.621598777999999	5.888883483	6.041644197	5.693709867000001	5.846400687	5.801394833	5.492799664	5.730910925	5.975372997000001	5.5442072410000005	5.802322022999999	6.185661745	5.771755027999999	5.841172812999999	5.900824407000001	5.8509302839999995	5.647005731	5.72260817	5.855517316	5.754541444	5.863385602999999	5.9234504910000005
AC007389.3	4.636005678	4.4273274680000005	5.020560147	5.017928963	5.436542949	4.987221805	5.185122836000001	5.0809620660000006	5.102338748	5.098397007	5.1448957360000005	4.315196575	5.110914161	4.740296542	5.27817218	4.960746594	5.4874147870000005	5.43336044	4.812422036	4.942185652	4.803560909	4.97232079	5.294948828	4.877408353	5.120994553	4.884573197	5.0376952589999995	4.67808417	5.011102383	4.738836915	5.23843028	5.007115236000001	5.094149719	4.645572292
AC007401.2	3.694988688	3.468901924	3.664574262	4.1237748530000005	3.6539679460000003	3.434941696	3.629187594	3.5907971880000003	3.7784102839999996	3.9009903230000003	3.744228451	3.7231568630000003	3.769991218	4.1294835469999995	3.802112015	3.662568636	3.6670628730000003	3.565949209	3.8653637919999997	3.436814829	3.8377868289999997	3.5409455289999996	4.183143943999999	3.960463502	3.76182235	3.579509467	3.5860191169999998	3.656463272	3.910504649	3.428034372	3.834349905	3.6979309089999997	3.87916886	3.616189008
AC007557.2 /// BC031974	3.3030394110000003	3.547365903	3.4809712210000003	3.3913364269999997	3.400061537	3.5175868869999998	3.385151944	3.4841494039999996	3.4697280839999998	3.636283128	3.359216328	3.816122678	3.495453472	3.321507827	3.4987129319999997	3.389838875	3.453566448	3.409639996	3.3836239519999998	3.561292108	3.5377643739999995	3.297587721	3.8391720960000004	3.2049161410000004	3.528771767	3.404005933	3.3919385380000002	3.6321641660000004	3.421707935	3.640645447	3.487912151	3.412728051	3.184831277	3.3507670419999998
AC007680.2	3.8555639389999996	4.172899021	4.047706637	4.13181789	4.161362936000001	4.192613813	4.169391486	4.187558527	4.316619996	4.024522037	4.250091424	4.012891849	4.278964869	4.1416481439999995	4.103926195	3.866574045	4.172412243	4.125948426	4.118019201	4.285297596	4.377246016	4.13226448	4.249652966	4.189371161	4.0747369980000006	4.291911068	4.124941628999999	4.180027077	3.919804702	4.277805526	4.224740198	3.92031809	4.286853314	4.485859153
AC007787.2	5.023381713	5.474832465	5.383303747	5.401877592999999	5.583794837999999	5.392590632	5.000531194	5.3288972160000005	4.612022113	5.442666367	5.518821486	5.341283432	5.105512491	5.248608419	5.532919722000001	5.531660575	5.534212093	5.405767776	5.207565847	5.43859628	4.83698337	5.290184743	5.226326059	5.3608717630000005	5.03109057	5.476494577	4.988304278	5.360146608	5.226382428	5.275671691	5.342738409	5.33998689	5.247022932	5.344157603999999
AC007967.3 /// RBMY2TP /// RBMY2TP	6.554944237000001	6.710210005	6.916836572	6.575406041	6.730139062999999	6.650709593999999	6.820757788	6.370798687000001	6.370235336	6.948868332999999	6.90871116	6.95770926	6.632896318999999	6.874301547999999	6.564932369	6.556261954	6.53410982	6.348937736	6.546561313	6.467129817000001	6.317939507999999	6.353927839	6.904970998	6.478999749	6.25102664	6.325931874	6.378439339	6.542569597000001	6.658714291	6.1469409829999995	6.626608926	6.544769706	6.814532891	6.417194528
AC008088.4	3.621126406	4.007034152	3.985887209	4.039504057	3.837768894	3.94146969	3.862989715	3.7511380080000003	3.86332621	3.945865822	3.878648536	3.8081784510000003	3.965057655	4.02517194	4.049705146	3.622377145	3.914058863	3.8124327080000002	4.079584855	3.882720646	3.806624411	3.869658237	3.826585304	3.859810693	3.881260905	3.7780945669999997	3.7900949739999996	3.896684571	3.99618691	3.719509641	4.081693197	3.95823214	3.8443758519999998	3.910247454
AC008746.12	4.710504591	4.762569849	4.804258438	4.80298687	4.9375527560000005	4.671365561	4.498184475	4.665477303	4.242739229	4.971619442	4.8742860839999995	4.629289208	4.526328165	4.711486741	4.648369843999999	4.790013183	4.612317184	4.791164167	4.782825614	4.747647837	4.269704265	4.465068485	4.6775678460000005	4.656108177	4.545574462	4.676415198	4.387367954	4.991893135	4.38240856	4.799340503	5.012340912	4.626417442	4.370034467	4.78935434
AC008753.4	5.876205173	6.026570007	6.23217229	5.929841718	6.025044413	5.713363475	5.69922669	5.778682106000001	5.769887815	6.304062892999999	6.340182349	5.759887332000001	6.012131344	6.109446905	6.054703935	5.930693109	5.850690964	5.785110642	5.94469483	5.657560651	5.737595105	6.034063572999999	6.071523942000001	6.21332114	5.6239789170000005	5.646762922000001	6.148575867000001	5.846221999	6.114351732	5.861928791	5.845791247	5.711202916	6.194565597	5.9621781060000005
AC009120.6	6.664282087	6.558188904	6.251438857	6.005402778	6.66885116	6.4757781560000005	6.199214982000001	6.50275222	6.212963053999999	6.382587745	6.300662732999999	6.445223342999999	6.242511412000001	6.614120674	6.240748366	6.49904659	6.013278174	6.558042986	6.217243322000001	6.547394968	6.0308886479999995	6.139270475	6.207141534	6.57973897	6.095992086	6.392016122	5.964548915	6.464142008	6.149683043	6.473821172999999	6.158929989	6.4918315579999994	6.163715261	6.399688107
AC009133.15	5.791502007999999	5.88995166	5.6794171239999995	5.722800304	5.804306068	5.674068319	5.6436167170000004	5.687971196	5.51109471	5.7482316529999995	6.0298886	5.809835057999999	5.458586986	5.91252804	6.340360259	5.7889495339999995	5.816420103	5.928194414	5.294629034	5.652452964	5.546470692000001	5.671466447999999	5.673896983	5.429721737	5.715981052999999	5.665676702000001	5.557308634	5.672893067	5.436963872000001	5.675952711	5.694115501000001	5.852177301	5.780366438	5.730679428999999
AC009237.8 /// AK055967	6.552447099	4.958122627	5.488137936	5.518123301	6.048499529	5.6243671310000005	5.472300053	5.402454436	5.277528544	5.075438978999999	5.301031248	4.565337523	5.48527127	6.859295067000001	5.277632438	6.471419739	5.489059814	6.131501416	5.643882875	4.05983456	5.3164062	4.900042763	5.030980404	4.624700837	5.888457834	5.222182518	5.683332929	4.908168713999999	5.313219262	5.576227155	5.81068338	6.601270052	5.711823698	5.43972162
AC009502.4	4.985332654	4.921715042	4.924385391	5.0403233919999995	5.02482138	5.094895943	4.977614938	5.195825031	4.906743993	5.096970485	5.357127273	4.849265139	5.012180788	4.929089983	5.28449833	4.95007228	5.411035762000001	5.20441406	5.0924161980000004	4.834402345	4.689135814	4.820392139	5.052448932	4.771817856	5.005174578	5.185660008999999	4.964491209	4.852668559	5.142947294	5.037352178	4.901308633999999	5.066603318	4.8277405369999995	4.986868526
AC009947.3 /// RBMY2AP /// RBMY2AP /// RBMY2BP /// RBMY2BP /// RBMY2DP /// RBMY2DP	4.006397682	4.2435021289999995	3.887112618	4.059020877	3.957468364	4.02455156	4.002776996000001	3.939341508	3.8244269810000002	3.98499632	3.884385157	3.893751157	4.180334992	3.9706134719999997	4.07561841	3.775701425	4.0907992	3.760788433	3.755227438	3.8634879030000002	4.059313006	3.9977802089999996	4.023631947	3.940205544	3.467099048	3.9552683230000003	3.985186495	4.060664462	3.9289457939999997	3.8962793689999997	4.029878817	3.742749835	4.031715268999999	3.87359875
AC010095.5 /// RP13-1039J1.3	4.412822203999999	4.458517981	4.695848013	4.42748039	4.474693797	4.48252302	4.189031923	4.467895531	4.491608094	4.3632048139999995	4.246295086	4.627189093	4.290364568	4.627226408	4.6876932039999994	4.486993336	4.394898875	4.393591622	4.308089834	4.582030815	4.447328965	4.530491691	4.641967504	4.441791352	4.14740512	4.544499946	4.487744106	4.561753663	4.5758447769999995	4.404234272	4.601746815	4.457612248	4.575740291000001	4.532021
AC010145.3 /// MYCNUN	5.038495506	5.27833104	5.445315658999999	5.4691775	5.207806066	5.333435592	5.12841186	5.401007449	5.019167432	5.172939343	5.703738526	5.430359377	5.315960216000001	5.514119303999999	5.685618862	4.95635688	5.366877027	5.405625767999999	5.353221507	5.124963234	5.031929172	5.03439682	5.517955157	5.031929172	4.984690178999999	5.28236078	4.999016486	4.975521069	5.186739087	5.208914388999999	5.52053081	5.408475131	5.107417613	4.706891665
AC010145.4	3.8850338769999997	4.113943381	3.947346955	3.996513255	3.768668107	4.268413216	3.993945587	4.141626811	3.870280362	4.059692092	4.265262098	3.6104094030000002	4.244281263	3.83718859	4.368726496	4.01923304	4.348896608	4.212303424	3.8085430469999997	3.922650866	4.176368212	3.9142056430000003	4.088225039	3.709850587	4.1267148019999995	4.008063969	3.963462774	3.671978259	4.015083556	3.724400113	4.095331471000001	4.019580639	3.9435277460000004	3.7255336289999996
AC010524.4	4.7137091225	4.564985853	4.8180344875	5.2609720630000005	4.7032032895	4.982442052	4.73265622	4.8350794875	4.3983952245	5.260478515499999	4.85102352	4.8746438745	5.222732572	4.528769399	4.703825910999999	4.701046966	5.11103643	4.5721078335000005	4.7798020885	4.7040775655000004	4.419048271	4.7659012475	4.651322972999999	4.761372005	4.6905284705	4.582711513	4.465118315	4.2595592165	4.7317924925	4.86450923	5.140917551	4.5304491515	5.132077009	4.5465998985
AC010980.2 /// LOC440934 /// LOC440934	3.9381818560000004	3.7905229439999997	4.007437549	4.31715184	4.298840955	4.3252741519999995	4.190110017	3.913823968	3.977603684	3.975344893	4.201856349	4.168452863	4.072827771	4.0602398189999995	4.197150386000001	4.211952944	4.127098384	3.849175123	4.156514059	4.146393482	4.230185603	4.053724054	4.194954335	4.219510458999999	4.265243942	4.178387025	4.2171582910000005	4.027975453	4.123586714	3.980158911	4.179092267	4.331950737	4.177477355	4.044039065
AC011997.1 /// BC021693	3.495581405	3.583142037	3.313349152	3.55251862	3.3764129119999997	3.354127299	3.253169143	3.4493095489999996	3.247057256	3.461123525	3.430085058	3.6453653110000004	3.3687546389999996	3.547023092	3.5180245080000003	3.747578914	3.646805762	3.511728681	3.4677214910000003	3.56140571	3.436575065	3.211337625	3.415835088	3.555604583	3.4061913610000003	3.50331529	3.278730603	3.521949759	3.474872968	3.46648151	3.471696733	3.368631355	3.27821905	3.508976304
AC012065.7	4.825385243	5.532074542999999	5.299546909	5.5721990429999995	4.997945037	5.528500147999999	5.492101421	5.241054817	4.798115245	5.0041943369999995	5.632009139	5.319546113	5.45883269	5.327861984	5.329883347	4.972048384	5.276431436	5.16947813	5.087997602	5.197268309	5.338705528999999	4.75972872	5.315117709	4.776884521	5.355791135	4.859396019	5.0146833189999995	4.825485748999999	5.343095323	5.028495175	5.422520136	5.181342005	5.0221737630000005	4.798290433
AC012360.6	4.235537674	4.308985804	4.704130165	4.6161166719999995	4.4640945819999995	4.460315919	4.225500532	4.678170589	4.390272096	4.393849478	4.520412085	4.567887515	4.315017376	4.776884521	4.602006379	4.494300249	4.836908769	4.555371376	4.748104454	4.52920267	4.419996352	4.28349292	4.462164587	4.462817521	4.391247665	4.611425025	4.498002323	4.636170483	4.501854851	4.678244317	4.597081318	4.933264503	4.5102522910000005	4.19806617
AC012499.1	4.00783746	3.8840155089999997	3.890756755	3.8596330919999997	3.8339532810000003	3.882195346	3.721955645	3.936289318	3.7060011210000003	3.858410115	3.927776835	3.5343072760000003	3.7906407539999996	4.068821107	4.064520756	3.77500555	4.402704568	4.322560038	3.879598402	3.738137898	3.7927869810000003	3.6389122260000004	4.17608816	3.7838009089999995	3.8521388260000005	3.7985440710000002	3.5664071510000004	3.881257452	3.929027127	3.990456452	4.2371520039999995	3.9458447710000004	3.87943729	3.882614022
AC012531.25	4.776146526000001	4.885737777	5.429246117000001	4.712572647	5.06870079	4.804288967	4.3666622980000005	5.064319783999999	4.666569127	5.020433897	5.102017261	4.9327754	5.002184659	5.075843176	4.5618687730000005	4.78222415	4.867994006	4.844585046000001	4.861075733	4.729884719	4.718573569	4.42863713	5.024451152	4.771020507	4.609290156	4.643166623	4.565677818999999	4.428259627	4.541960792	4.8812632339999995	4.844473237	4.81606437	4.78475697	4.489066852
AC013463.2	4.97847887	4.603504484	4.587367489	4.647410732	4.594153249	4.347108525	4.553224522	4.678471199	4.340992175	4.793851697	4.5558592739999995	4.441338678999999	4.318997721000001	4.557060827	4.654986934	4.573540409	4.463393139	4.400156116000001	4.778099645	4.897769558	4.493194647	4.5239277719999995	4.38241258	4.527036502	4.315266913	4.663495828	4.3880200910000005	4.516706175	4.612321331	4.562037685	4.613511175	4.709797603	4.749828331000001	4.5628075180000005
AC013733.4	3.2160892765	3.4475789055000003	3.507279647	3.6118964855	3.2874614095	3.4092675129999996	3.3405418795	3.358371446	3.2337984595	3.5290402260000002	3.492040031	3.3607050695	3.408127597	3.3586333004999998	3.4019415085	3.31947338	3.3628677435000003	3.5472913335000005	3.5956874755	3.5699172535	3.2717582975	3.3942752555	3.244060542	3.1878433955	3.2279811040000004	3.5066044785000003	3.286051628	3.3736138314999997	3.5522282895	3.3879836484999997	3.4615532105	3.40974815	3.3773553785	3.5063333135
AC016831.7	7.666636402000001	4.693097425	4.6977202810000005	4.360562009	4.896275496	4.766276847	4.384683983	5.19981549	4.753750162	5.389093191000001	4.251001382	4.5076687689999995	4.417127141	5.1747252569999995	4.692107325	5.107083867	4.609603101	4.938934343000001	4.3323169560000006	4.777125772	5.113173801	4.436338179	4.7867415719999995	4.979078085	3.9998637710000002	4.457885855	4.880756295	4.704212043	4.367475499	4.407577046	4.262042181	4.588024557	4.320259721	4.666512148
AC016999.2	4.7838651830000005	5.066595699	4.847343599999999	5.246480772	4.857111286	5.172413141	4.686857306	5.0438286869999995	4.950429052	5.035969842	5.3854661770000005	5.291383418000001	5.161087268	5.0281109960000006	5.338851646	4.972976145	5.0312642919999995	5.080955403	4.827252217	5.149443425	5.132874268	4.767988803	5.191303295	4.653035912	4.728291608	4.965870195	4.996885667	5.0137389180000005	5.389984502000001	4.9698064319999995	4.8126277260000005	5.241377186	5.14163188	5.022590473
AC017002.2	5.7269842429999995	6.421832687	5.631932102	5.457586945	5.396451559	4.945231735	5.081386625	5.202301537	4.395899591	5.095248516	5.536557602999999	5.4979228529999995	5.087213012	5.040050891	5.158455555	5.65489107	5.212352587	5.219509219	5.277522319	5.526476226000001	5.000293215	6.339660573	5.00379136	5.1435608539999995	6.806504752	5.53283161	4.861682661000001	5.739504287000001	5.175423298	5.728670649	5.39213378	5.5482205129999995	5.056604953	5.907999018
AC017104.6	6.749398758	6.952978616	7.042387132999999	7.149434457000001	7.194954642999999	7.005178404	7.096236051	7.076822875	6.898103379	7.110782846	7.327668909	7.112527653	6.884356156	7.047888035	7.385031139	6.909718601000001	7.2715813129999995	7.110281147999999	7.109552615	6.953859961	7.018816934	6.668727106	7.113411888	7.05328458	7.012287514	7.058146542	7.0096479789999995	6.877508301000001	7.217269042000001	7.0612189260000005	7.079084557000001	7.042193277999999	7.0571041139999995	6.949462851
AC018462.2 /// BC071802	4.049014373	3.552253781	4.142690082	4.132940996	4.16405334	3.6684637419999997	3.601508668	3.5664389389999998	3.4243488639999997	4.350298419	4.070315971	4.612098624	3.463333837	3.50881082	3.553135795	3.6615749380000002	3.4840384039999996	3.514996229	4.099079208	3.6818247939999997	3.603938271	3.845188827	3.724701809	4.146422562	3.6556828269999997	3.794517934	3.463419257	3.6880156000000004	3.8289078819999998	3.552253781	3.91850245	3.74893207	3.684973925	3.451922396
AC018755.16	6.18644136	6.274380757	6.142874625	6.594023912000001	7.1502794960000005	6.354783379	6.251438829	6.345877142000001	6.427312467	6.427310581	6.551406865	6.236521877	6.04339266	6.207681019	6.822820962000001	6.83912365	6.610296542	6.730073684	6.012406001	6.215129527	6.326968593999999	6.2479137410000005	6.2238817289999995	6.475759875	6.058190768999999	6.21146765	6.285725611	6.603226263	6.357180957000001	6.474998939	6.438190177	6.840575537	6.455681982000001	6.450269168999999
AC018755.17	3.2561697339999998	3.54617067	3.3947405319999997	3.261399286	3.39829615	3.362869646	3.3963600080000003	3.378598611	3.246976179	3.3832379219999997	3.450658587	3.5127954139999997	3.3391458160000003	3.3818494919999997	3.4243676130000003	3.393352101	3.439874047	3.6054739710000003	3.6006945669999997	3.385998485	3.252077512	3.285147902	3.3269977839999996	3.299513746	3.297623999	3.388730555	3.3189395839999998	3.4697387739999996	3.244079285	3.452903115	3.3782938739999997	3.495866436	3.233752631	3.552337585
AC018766.6	4.909083787	4.905582045	5.277041145	5.149703587	4.810970011	4.863157277	4.872199964	4.647549878	4.620454616	4.756870265	5.081973539	5.08912547	5.01147266	4.952721911	4.9576598810000005	4.895482538	4.809080205	4.936421425	4.992801494	5.342214891999999	4.628228029	5.076727775	4.916915953999999	5.0667506410000005	4.6548211660000005	4.932933745	4.682269852	4.991695936	5.02772351	4.825037511000001	5.0058437069999995	5.053279653	4.914237063	4.918156401
AC018816.3	4.9909904119999995	5.387262661	5.099166272	5.136499117	4.559371063	4.714225781000001	4.64470218	5.075924126	5.026944041	4.897469388	5.00019747	4.763735911	4.912093206000001	4.907799215	5.600357045	4.875315405	4.945962853	4.783223079	4.822938843999999	4.603508119	4.469778345	4.829750751000001	4.875877967	4.954654555	4.6895683539999995	4.871057302	4.656615925	5.286485967	4.877786195	4.797321487	4.936525942	5.007148191000001	4.996159067	5.003523659
AC024560.2	7.524013149	5.735953791	6.2856905329999995	6.124175124	5.59092944	5.297214724	6.307002987000001	7.100015295	5.081000253	5.3743086689999995	7.407933452000001	6.159893602	6.658310974	6.8487146260000005	6.9729712070000005	7.984283958	5.608767795	5.527761292	5.568505168	5.429537632000001	5.4813632210000005	5.71294592	4.854937765	5.279582348	5.25220065	5.598689871	8.738547893	7.136600881000001	5.388605545	5.195510793	5.649059306	5.531121377000001	4.860221515	5.126907636
AC025442.3	5.107268337500001	4.988509349	5.201985744	5.276297069	5.136636175	5.148214901999999	5.0455479855	5.036472530999999	4.9798268085	5.194943658	5.487336538499999	5.0621162155	5.0822761750000005	5.186500269	5.271885833	5.1910876035	5.0160064085	5.0885528265	4.9345201240000005	4.9662205945	4.982785127	4.948544398999999	5.1228227835	5.1590804725	4.8612347965	5.207411131	4.9544730585	5.1443913265	5.293939704	4.9698900545	5.1310247095	5.0838710135	5.1810147859999995	4.9464311594999995
AC064852.4	3.26400135	3.490439776	3.559708772	3.53511868	3.4101341869999997	3.429969058	3.243425417	3.4111271210000003	3.3321309460000004	3.373356002	3.499534408	3.3817283380000003	3.2920187189999996	3.4872887280000002	3.348532759	3.380929693	3.448063952	3.4125459960000004	3.018435556	3.3240637410000002	3.465971588	3.38137435	3.40861348	3.397011965	3.402356986	3.4633481010000002	3.3913679739999996	3.19491838	3.4981244819999997	3.203384972	3.417852874	3.3427105010000004	3.318524829	3.5926490839999996
AC067956.1	3.4529386460000002	3.413679108	3.67956696	3.442995168	3.628432441	3.42737007	3.4543404989999997	3.314889064	3.5377989519999997	3.570734615	3.7569952669999997	3.539329121	3.847133813	3.4123578919999997	3.658394186	3.544680577	3.448133758	3.412158127	3.513831081	3.71979902	3.3739005810000005	3.603264243	3.810529655	3.613049756	3.47478138	3.380079525	3.505733357	3.5390270339999996	3.6576157719999998	3.5593682089999996	3.665951975	3.674917338	3.2312829560000003	3.74547873
AC068039.4	4.231467053	3.992110505	4.523632332	4.305368541	4.328679225	3.94906671	4.060289428	4.074689155	3.849762395	4.7695135010000005	4.601691038999999	4.354329195	4.38997437	4.07559897	4.060072715	3.756634729	3.8730091260000004	3.86148486	4.605016783	4.141366028999999	3.9116243589999997	3.821297871	4.31709265	4.556648638	4.15205486	3.63867942	3.992257929	3.820761543	4.498049404	4.081400733	4.712812392	4.136820608	4.140389687	3.777943821
AC068138.1	4.244406695	4.142666984	4.170128056999999	3.964125932	4.272475962	4.06018514	4.138162367	4.108851577	3.949571461	4.246196963	4.448547743	4.061408717	4.037573879	4.296080464	4.169404119	4.18204147	4.38120086	4.241702534	4.141111067	4.062247844	4.182039833	4.046675235	4.16834459	4.206158404	4.0230895769999995	4.288879207	3.917970141	4.05512999	4.17868266	4.3054434310000005	4.285100371	3.947052942	4.141975103	4.165591383
AC068831.3	5.44004258	5.653210947000001	5.795287367999999	5.799101961	5.86695373	6.131040869	5.387276671	5.730853345	5.383448951	5.821168545	5.875016258	5.780189116	5.483838671	6.144826267000001	5.9506628710000005	5.383448951	5.552731832	5.817422414	5.5550458570000005	5.76595315	5.790091935	5.524820329	5.905355961000001	5.848427657	5.5869558139999995	5.53012367	5.5272552070000005	5.3966851170000005	5.673506861	5.651273371	5.96353043	5.843656772	5.835897291	5.742647534
AC069277.2 /// AF279782	3.9431937000000006	4.037461174	5.002510577	4.323862258	4.407725902	3.741556903	4.202002365	3.6561031460000004	4.530116959	3.679913791	4.379445909	3.655085558	3.7957836460000003	4.009496587	6.05537769	3.965173552	3.918002195	5.55069037	3.836215695	3.63638168	4.076304047	3.844618798	4.2306872019999995	7.084825301	4.024763797	5.758417216000001	3.5835749010000004	3.954723615	4.274846159	6.146509103	4.540356103	4.38370371	4.313715536	3.7364054060000003
AC073283.7	4.610158475	5.0564778939999995	4.880080594	4.972792006000001	5.101096442	4.874622039	4.738703864	4.79733946	4.594010387	5.060683078	5.075206349	4.902643252	4.765694798999999	4.824501778	4.7910580000000005	4.631808404	4.744722202	4.944193729	4.751362899	4.708941631	4.4554564889999995	4.668526016	4.734697224	4.672000828	4.593230779	4.717996974	4.55561408	4.696530321	4.789280236000001	4.778604762	5.017371986000001	5.198437299	4.916655533999999	4.778604762
AC073321.4	4.703020317	4.658585662	4.689466411000001	4.58577102	4.901468199	4.751731741	4.687322528999999	4.653252248	4.88760761	4.826230432	4.7224107769999994	4.767414103999999	4.717996974	4.555196172	4.642595727	4.712215627	4.96934194	4.74177995	4.936141013	5.007493362	4.558382701	4.709735805	4.769554273	4.757050171	4.577518638	4.721087628	4.441867822	4.569781058999999	4.749666979	4.76350584	4.977016237	4.8097476310000005	4.392133858	4.707988514
AC074212.6	5.249808429	5.2975201365	5.572562017999999	5.762171517	5.484556003	5.514035496	5.3336476835	5.287414548999999	5.107831086	5.454918383499999	5.738085416	5.7731558925	5.391791615	5.481513452	5.4837802015	5.4975939915000005	5.502584672999999	5.3109183325	5.24964045	5.1951847705	5.3646452785	5.258970681500001	5.3889978114999995	5.4575349294999995	5.0271712595	5.2270640785	5.3891775165	5.384212626	5.3878728129999995	5.126224713	5.4850658565	5.2772262105	5.4754210355	5.2127303825
AC078842.4 /// AK094915	3.61729389	3.6921839530000002	3.7674160860000003	3.7200538930000002	3.866608218	4.103257961000001	3.627121897	3.748329383	3.594673355	3.8907345889999996	3.8863162589999996	3.7378237939999996	3.763819823	3.67321008	3.6533367660000002	3.746458202	3.878712976	3.783131019	3.639295081	3.8634879030000002	3.591949952	3.842405938	3.644121957	3.492808265	3.691248017	3.7783295289999996	3.509694332	3.5804247339999997	3.774028869	3.695808875	3.7185864939999997	3.719148843	3.687199567	3.708010396
AC078883.3 /// AC078883.4	5.134923905	5.598674781000001	5.523507904	5.373074006	5.605824759	5.424647358	5.348734715	5.43715237	5.170459091000001	5.529958132999999	5.613027669	5.619599438	5.352369877	5.680983658	5.51331967	5.26799248	5.51167006	5.397757337000001	5.147936455	5.323424988	5.137383188	5.07085147	5.6619386160000005	5.0269868639999995	5.514281792	5.227293015	4.956629844	5.42644599	5.2551258039999995	5.337005184	5.352634561	5.3405367130000005	5.656948987000001	5.407035482
AC079305.10	4.871349583	4.699283098	5.3422922	5.019970601	5.4876514620000005	5.079270165	5.017965414	5.194238284	5.155049044	5.3877954720000005	5.097932061	5.151979605	4.911131011	5.066945223	5.145715897	5.301339469	5.2160907110000005	5.073699386	4.883955826	5.24512699	5.134255378	5.05402174	4.819928517	5.037989172	5.305929412	5.203956872	5.258306646	5.185413096	5.313315713	4.830597496	5.067203838999999	4.9710619110000005	4.749295547	5.068219058
AC079741.2	3.513790573	3.229114402	3.3119408339999996	3.5954558860000003	3.4351668139999996	3.4755483839999997	3.2252102839999996	3.620220135	3.197601595	3.3743447	3.513916213	3.342166984	3.30187879	3.6524609480000003	3.971121808	3.346879835	3.243011676	3.7463623439999996	3.312328707	3.631084856	3.216473386	3.3685003239999998	3.3817759489999997	3.371432383	3.225272587	3.1708367710000003	3.2831081419999997	3.3621460560000003	3.353054653	3.278017408	3.3531264289999996	3.4348809069999997	3.3945067939999998	3.127568648
AC079767.4	4.520819075	6.822346055	5.142202253	5.429205832	4.737542342	4.447865468	5.117989348	5.275033357	6.089998888999999	5.161862162	4.763294897	4.463595733	5.071095627	4.68212004	5.887124459	4.955659118	4.992012007	4.534180668	4.374351837	4.591829837	4.649575462	5.634533338	4.487968588999999	4.667941052	5.382549067999999	5.167437811	5.890663065	5.249855462	4.721961637	4.96809538	4.138132186	4.745157821	6.071144052	5.551577443999999
AC079807.4	3.769337923	3.955520025	3.83110333	3.799752545	3.6382569589999996	3.71347829	3.6971749989999996	3.601234479	3.763870115	3.85841866	4.338325039	3.7400993760000003	3.682474956	3.856960663	3.866072228	3.713202672	3.837696991	4.067993045	3.7805503160000002	3.914287471	3.64076035	3.881410973	3.983671633	3.6954360189999997	3.8514214989999997	3.777993295	3.599238554	3.9396327280000003	3.77315869	3.729112587	3.793797218	3.5382198660000004	3.6541778330000003	3.746458202
AC083843.1	5.355178843	5.005649976	5.1855485544999995	5.136573625	5.116625243	4.931426945	5.335721316000001	5.7664473775000005	5.1948056905	5.167720768000001	4.9387444625	5.053155296	5.1711309365	5.029155539	5.143363378	5.6351350415	5.1864739140000005	5.002719916	5.3574784375	4.9436530945	5.047489389000001	5.219007661	5.3470214455	5.266358043	5.195919246500001	4.8494720085	5.2183145245	5.53319184	5.458891652	5.1805292965	4.900342072999999	5.080972710499999	5.4256709865	5.120781364500001
AC083949.1	5.810515203	5.268536446000001	5.2537028139999995	5.3587169910000005	5.183289101000001	4.913331769	5.078957128	4.819513768999999	5.555742615	5.265215716	5.541633778	5.725829298	5.114495595	5.543853443	5.253214577	5.095248516	4.875930117	5.14997017	5.339677143	5.978001019	5.077679388	5.499098611	5.307329751	5.463787264	4.247642116000001	5.24392615	4.873591125	5.407073217000001	5.433042907000001	5.16357078	5.401648835	5.496149027	5.1253624239999995	5.427750406
AC084219.3	3.748602262	4.205979496	3.9325482010000004	3.938229503	4.010148597	3.929640015	3.814099315	3.8067449460000002	3.5790732480000003	4.03998329	4.057991727	4.1639323269999995	3.647496688	3.8982534980000003	4.120294824	3.806127219	4.013493625	4.290634077	3.584592915	3.8634879030000002	3.842480955	3.7065833089999995	3.787183634	3.6456296289999996	3.682196185	3.923232213	3.879795473	4.011403832	3.547437449	3.755307127	3.901883785	3.7900194380000003	3.859854934	3.5991683539999997
AC087501.1	3.21617675	3.4948341110000003	3.504787471	3.588445009	3.28445871	3.578311743	3.3657465089999996	3.3629727999999997	3.4861410210000003	3.5691928230000003	3.539329121	3.311988077	3.533266433	3.430631646	3.5865615060000002	3.2421659710000004	3.455839249	3.44211775	3.208226124	3.1411188489999997	3.7042210539999996	3.2466521580000003	3.4138192160000003	3.318381992	3.189790687	3.387508888	3.4111478589999997	3.261257122	3.460208513	3.178729176	3.378450369	3.3453717710000004	3.63557869	3.4331143639999997
AC090627.1	3.60440415	3.5332588719999998	3.5058065039999997	3.462067424	3.297174242	3.5962495260000003	3.2347249419999997	3.5450913330000002	3.441562828	3.414752485	3.607515882	3.645546131	3.2580096810000003	3.61403943	3.28458552	3.48302	3.554755005	3.4608246119999997	3.389107498	3.738611047	3.355294285	3.464053931	3.6087935819999997	3.453065603	3.509706006	3.466771388	3.434505699	3.2624232739999997	3.604810217	3.5467417589999997	3.427192583	3.448095649	3.3961609060000004	3.48302
AC091133.1	7.820312048	7.667797721	7.321316207000001	7.714855005	7.844815636	7.785059597	7.582539801	7.277622871	7.45520392	7.375607926	7.377642548	7.64703437	7.5792709039999995	7.526073737999999	7.113449019	7.594995686	7.480433103999999	7.54921263	7.51360025	7.7150156910000005	7.342525584	7.427678116	7.524637085	8.200565533999999	7.94266355	7.333345976	7.501791161	7.421848013	7.479984683	7.520378922000001	7.702789335	7.614674896	7.529663985	7.236092502000001
AC091633.3	3.5057555789999997	3.431347728	3.6764939560000003	3.360867271	3.590214585	3.424367848	3.478624565	3.2433523330000003	3.412436052	3.2891660060000003	3.25991705	3.295564125	3.506380273	3.5910807989999998	3.6955974489999996	3.27947409	3.548430382	3.165773231	3.296473138	3.23385433	3.353131854	3.24095949	3.669468142	3.3647255819999997	3.467135598	3.457595185	3.183942058	3.447307949	3.4555713089999998	3.1313365739999997	3.2587624560000004	3.525654683	3.704468646	3.48736748
AC092155.4 /// BC038779	3.594669475	3.5434432730000003	3.826110779	3.6106747180000003	3.610890631	3.3933404819999997	3.397165512	3.698371517	3.611393889	3.748673937	4.0131050219999995	3.63966291	3.377084995	4.0369613630000005	3.761087225	3.708437875	3.653738592	3.675930254	3.832389842	3.7819294080000003	3.458229976	3.4999349669999997	3.8826883139999997	3.6997421239999997	3.954748238	3.623471142	3.514481458	3.566636131	3.735864473	3.826110779	3.9622510539999998	3.822354828	3.73146485	3.3614357260000003
AC092192.1	3.2457232960000004	3.422717268	3.5502125419999997	3.3562642169999997	3.3176929060000004	3.186695479	3.3132183960000003	3.28383283	3.1118478169999997	3.3458028910000004	3.357346544	3.2358109789999996	3.148749837	3.385113722	3.278122267	3.203039748	3.337372143	3.529447559	3.318820397	3.323656735	3.276770467	3.145841916	3.199092681	3.3623897389999997	3.201069059	3.3324308360000003	3.227563962	3.122699255	3.364206344	3.2067857610000003	3.437035718	3.2891651360000003	3.1982497469999998	3.370499203
AC092620.2	3.9269984910000004	3.712590018	3.75914398	3.844255752	3.678220283	3.522497982	3.777272734	3.747872688	3.3799190789999995	3.680643593	3.620808873	3.901229132	3.6972833869999997	3.655751972	3.7538638580000003	3.557266648	3.5930346760000003	3.5469032489999996	3.9755858280000003	3.513658742	3.607544372	3.4073027989999995	3.614920705	3.5774469669999998	3.76640822	3.452283145	3.627188699	3.48735163	3.829238985	3.64353558	3.758858192	3.6616616060000005	3.8139625039999996	3.5371626139999996
AC092660.1	4.6534679830000005	4.727509271000001	5.188761408	4.749404448	4.996485622	4.533782544	4.755827589	5.021596965	4.712574171	5.241268987	5.268073604	5.312506971	4.898371532	4.956522241	5.277068208	4.88544009	4.94508643	4.978056213	4.95048518	5.026473255	4.606105943	4.746993019	4.827363688999999	4.764891907	4.669175277	5.000325742	4.481636981	4.8996057219999996	4.954450199	4.761804806000001	5.027037117	4.417160561	4.778972265	4.675558779
AC092667.2	4.001640775	3.479477234	3.729641716	3.86512965	3.2918957860000004	3.75122936	3.790575895	3.7013771369999997	3.779861935	3.770730587	3.854059036	3.9362201260000003	3.9409770560000004	3.850337826	3.83371794	3.623389995	3.612920755	3.951217348	3.8722749480000003	3.807569505	3.68700641	3.6884931030000003	3.949569543	4.027359513	4.144337912	3.903736227	3.7545744	3.6107699999999996	3.78273416	3.79070586	3.9096478230000002	3.915953893	3.875511336	3.800462905
AC099684.1 /// BC040634	4.45990883	4.531243821	4.724787945	4.866297085	4.816389753999999	4.549409817	4.44373511	4.573962801	4.353819745	4.567077358	4.586912575	4.718045612	4.522852148999999	5.006117806000001	4.724351788	4.381727658	4.520028927	4.537185631	4.613505376	4.389259668	4.511874328	4.530533848	4.620265802	4.612392058	4.428191182	4.724787945	4.424579062	4.4121175710000005	4.818768523999999	4.307388306	4.586912575	4.613757793	4.576896915	4.637619935
AC099850.1 /// BC017255	4.905342546	5.080478026000001	4.8438439330000005	5.169499107	5.608969768	5.484860587000001	5.31428536	5.202301537	4.921985082	4.876899315	4.704813558000001	4.634171118	5.714167734	5.0584534439999995	5.427297557999999	4.892904271	4.856611835	4.984234044	5.004236332	4.948335032	4.903268004	5.614653944	5.013849061	5.5081969189999995	5.849986672999999	5.099100993	4.889096749	5.798406494	4.96814223	5.055741028	5.179151735	5.223592796	5.227611263	4.894110127
AC100830.4	4.456222437	5.099265258	4.29486646	4.718093437	4.532361133	4.342726668	3.980255169	4.401633587	4.181362072	4.252751074	4.424509208	4.260509442	4.797766516	4.432283829	4.403887416	4.043259373	4.863778429	4.226904352	4.4495904589999995	4.299215374	4.3129976160000005	4.085361725	4.449058655	4.00255622	4.234885702	4.475835203	4.2787571280000005	3.738781765	4.463165729	4.430014283999999	4.579890366	4.665605608	4.513255238	4.299687444
AC104537.2 /// TCEB1P28	3.8896227889999997	4.093758729	4.141622872	4.181550074	4.0142732180000005	4.093758729	4.0448326869999995	4.1298754639999995	4.12256112	4.120999899	3.95216482	4.160739219	3.910570625	4.063532774	4.201755192	3.96530517	4.233194742	4.118163997	4.072972455	4.274815051	3.8275531810000003	4.066894676	4.021612062	4.100503686000001	4.106616185	4.147127113	3.9397546119999998	4.04014009	4.187120022	4.095189929	4.070151548	4.149855041	4.081620715	4.249510543
AC104667.3	4.898463448999999	4.900292524	5.300732818999999	5.4799159920000005	5.18314666	4.935542766	5.073818307	5.02281414	4.633767486	5.594016418	5.407402332	5.1703420630000005	5.073842374	5.127801742	5.368138552	5.222731014	4.987221805	5.085231626000001	5.187652793	5.149017048	5.068571779	4.902831314	4.9750809789999995	5.078524815	4.707137615	5.026709722	4.93421973	5.1856171710000005	5.061615364	4.940746194	5.1311773380000005	5.141543782	5.298496067	5.055828282
AC106801.1	5.215949538	5.133059666	5.451687915	5.434510239	5.472259182	5.458103342999999	5.254651324	5.473258986	5.137798062	5.538028626	5.552760632999999	5.284166498	5.431182915	5.269234955	5.363134157	5.383498097	5.754696109	5.534916031	5.270530674	5.119608778	5.2630124	5.042765222	5.435046866	5.284166498	5.013945876	5.262727829	5.324564403	5.257423057	5.575641872	5.217713979	5.56970994	5.4177873960000005	5.350768963999999	5.297902961
AC108056.1	3.1275204580000002	3.273580017	3.41472538	3.102535197	3.303230193	3.329009953	2.989295952	3.294212328	2.9697263819999997	3.088361869	3.3165427239999996	3.7584818010000003	3.2297123389999998	3.3637132789999997	3.214998827	3.2216394310000003	3.2517352539999997	3.542687931	3.312182452	3.365877643	3.180877559	2.963215038	3.157091219	3.138925059	3.237367576	3.3788487660000004	3.022557588	3.295844945	3.187160388	3.21401009	3.433999113	3.456817777	3.359124719	3.118793273
AC112198.1	4.92927799	5.526131186000001	5.1241998330000005	5.53752544	5.122230374	5.308259843	5.209392202	5.3214962869999995	4.962443854	4.928639563	5.506662877999999	5.189335004	5.285533397	5.651163636000001	5.396781501	5.3302104219999995	5.335061605	5.225067375	5.096415592	5.384423637	5.140857341	5.062668626000001	5.37617475	5.285113113	5.282794138	5.287884944	5.185518315	5.325030487	5.459478447	5.05667327	5.255159997	5.423928987	5.099401885	5.111052985
AC114730.11	3.711948315	3.776092979	3.8448323380000002	3.9548539010000003	3.688121932	3.732691047	3.683522963	3.673167424	3.725357932	3.636878761	4.177188502	3.753002997	3.599567187	3.8246460069999997	3.671065837	3.77472499	3.7256313139999997	3.6409220789999996	3.7440509260000003	3.73101514	3.571326439	3.964582005	3.5657281480000003	3.87569346	3.61013828	3.652341147	3.637578188	3.730741758	3.745240869	3.6216187719999997	3.7123221460000004	4.0022630260000005	3.8630208969999997	3.81505764
AC114752.3	3.452509296	3.752002612	3.44725702	3.607699633	3.564640134	3.521824422	3.6125787810000003	3.672683741	3.4861795960000004	3.5941626110000002	3.8011930030000003	3.521537447	3.4091373430000003	3.4849002889999996	3.295264272	3.495760425	3.4922344869999997	3.891852971	3.5058495919999997	3.5663929210000003	3.6510631910000004	3.640225398	3.765679548	3.623606503	3.5551830960000004	3.751153172	3.5949491780000002	3.765643111	3.598354806	3.606858358	3.5005934460000003	3.821277051	3.650360267	3.5199864030000003
AC124997.1	3.080986085	3.149303761	3.460224325	3.2356583210000003	3.187127652	3.158665231	3.2281000730000002	3.248334846	3.1118478169999997	3.378161599	3.305133335	3.539329121	3.180028664	3.384555053	3.2968364869999998	2.934789618	3.127938313	3.193781009	3.304501912	3.2070281339999998	3.1460718410000004	3.141294013	3.337304314	3.2125877160000003	2.9368248439999998	3.158665231	3.128891528	2.984279363	3.214386095	3.0175377919999997	3.232044001	3.126767721	3.4832538719999997	3.3507670419999998
AC128677.4 /// CH17-132F21.1 /// IGKV1OR-1 /// IGKV1OR-1 /// IGKV1OR10-1 /// IGKV1OR10-1 /// IGKV1OR2-2	9.898053199	11.46960252	11.00704601	11.30569121	10.7847157	10.29735319	10.36757546	9.92608772	10.669665199999999	10.70682496	11.13564537	9.442582401000001	10.88475425	10.68889536	10.54407847	10.02816924	10.988405300000002	8.041413755	10.83865069	7.89093284	11.11470821	8.23520113	10.86902005	9.678158287999999	8.461073317	10.14161176	10.95936753	9.335847272	11.21069731	10.10098014	10.78271145	10.78362664	10.76371409	9.20925689
AC136289.1	3.7267685719999997	3.466619681	3.440034404	3.481718546	3.667887977	3.591428516	3.4225148969999997	3.4430104939999997	3.3753013810000003	3.490481322	3.481718546	3.4706661989999996	3.555719035	3.735308794	3.6021617669999997	3.441522449	3.321570843	3.50240552	3.2957550739999997	3.4845558960000003	3.432689383	3.4316695939999997	3.305184679	3.32495307	3.336736466	3.399358435	3.324157379	3.3891267289999996	3.495509158	3.4397967119999997	3.452003588	3.478141506	3.592396167	3.38219917
AC139100.2 /// PARD6G-AS1	6.199483937999999	6.6141450729999995	6.126076841000001	6.17821522	6.1332790610000005	6.1983941279999994	6.1698909120000005	6.057766009	6.3285038	6.272722602000001	6.114391376	6.49857739	6.389800258999999	6.6889364879999995	6.701618095	6.074387089	6.53989266	6.4063865170000005	6.374854366	6.401465699	5.978261142000001	6.239392552999999	6.132945147999999	6.2016964560000005	6.19153299	6.889831561	6.127794263999999	6.072456677999999	6.59178155	6.713553567000001	6.080845716000001	6.141713107999999	6.232335974	5.798737756
AC139100.3	3.720348838	3.95607966	4.135674389	3.933442162	4.025268495	3.829518272	3.5657281480000003	3.702114486	3.502656342	3.6850141919999997	3.7653030380000003	4.093424571	3.7505099939999997	3.924200883	3.735815969	3.932634348	3.7434048160000004	3.8410922760000004	3.602328581	3.7244817930000003	3.5715309810000004	3.9040674139999996	3.8356925810000004	3.7838009089999995	3.688316585	3.7243726789999996	3.735815969	3.687879619	3.836363799	3.6729587880000003	3.62009546	3.742915243	3.6135524219999997	3.958551293
AC141928.1	5.088365806500001	5.1341359775	5.397334410499999	5.2552230785	5.2815571565	5.31390562	5.064795019	5.122320009999999	5.0373506809999995	5.251517678	5.507850577500001	5.4090366030000006	5.1697806285	5.0789549925	5.467275313	5.250180287000001	5.2848825999999995	5.200642159	4.9481410515	4.969664959	5.206562137000001	4.7960312645	5.136857448	5.090690651499999	5.037367565	5.1549102	5.1487742574999995	5.100843135	5.2817895104999995	5.156184575499999	5.194857443	5.0346239195	5.147846995	5.1435889665
AC144652.1	6.953280114	6.72480681	7.262474445	6.036876136	6.967217651	6.457765001	6.024773791	6.365279472999999	5.786633157000001	6.801430773	5.924599842	5.6876179229999995	6.30559225	6.323715053	6.297316026	6.415511016	5.988831216	6.593525629	6.222028991	6.697376364	5.8527419720000005	6.816329882000001	6.305136665	7.64612871	6.06006193	6.713903898	6.001357012000001	6.612346579	6.052928568	6.455873181	5.952751985	6.48157291	5.992222241	6.620912402
AC145343.2	5.567401491	5.397369157000001	5.620231766	5.755004008999999	5.42134601	5.396426546	5.587249247999999	5.359508439	5.51401546	5.727468531	5.832164876	5.395448251	5.641663232999999	5.624268672	6.1475885020000005	5.657893592000001	5.597369144	5.382679685	5.469236937000001	5.3479148830000005	5.445644207999999	5.346761022	5.545605937	6.486327492999999	5.36499139	5.669895048	5.670704521	5.789282282	5.5771057939999995	5.437495934	5.382495727	5.420230804	5.728344517999999	5.735035506
ACAA1	9.647754168999999	9.812529249	10.0339716555	10.1481536655	9.729230531999999	10.3529288705	10.7206750275	10.237763403999999	11.0587907	10.378822574	10.728550564999999	9.9518082165	10.5317456185	9.690232871500001	10.533691635	9.4785843405	10.4515515565	9.774586689	11.103301485	9.182144164499999	10.3008349295	9.8577047355	10.533521103	10.1467427655	9.201215404500001	9.906083386	10.625268013500001	10.015070979499999	10.875726675	9.897380613500001	10.767919092500001	9.475043308	10.489673554	9.752979404000001
ACAA2	7.367420107	7.865685385	8.474783515	8.878599972	7.901544902	8.240955109	8.729264722	8.467988406	8.522930458	7.544620038	8.907087225	7.861438079	8.765575562999999	8.06467668	8.597264117	6.901739008	8.820566153	8.231748691	9.666265	8.002852147	8.508856916000001	8.282633165	9.072977805	9.209452017	8.686968712999999	8.34684136	8.464312057	8.257744419	9.07831138	7.642225558	8.502695438	7.465585712	8.954926193	8.684011781
ACACA	7.6198344119999994	7.8785605995	7.7849386465	7.441956145500001	7.9696747949999995	7.504466875	7.721343293	7.646683455	7.7076620595000005	7.606489755	7.542762173	8.3828241005	7.609443404	8.0708559645	7.72929776	7.54982456	7.238604651499999	8.0480803175	7.4499681295	8.4013400965	7.574768284000001	8.3064843565	7.2119201539999995	8.060556477999999	7.4117464129999995	8.4137319175	7.225048608	7.599896269	7.6984825555	8.398490158000001	7.6182003225	7.7450902205	7.450593518	8.5126767235
ACACB	7.305057677	7.307445978	7.577605394500001	8.3771491555	6.980915124999999	8.4783017765	8.4401943395	8.065412210999998	8.036734234	7.832501683	8.4568176035	6.291516474	8.401802157	6.8550970785	8.290586005	7.312475953	8.015508985	6.493364998499999	8.2731612545	6.4314560795	8.253248640999999	6.860766440499999	8.1396954575	7.0949982305	8.8648107185	7.0197912565	8.0812865575	7.264409442	8.19369168	6.5119870495	8.369106712499999	7.12728061	8.172144546	7.0612492575
ACAD10	5.2515891645	5.5623278095	5.587169276999999	5.594967402	5.341336298	5.3671881245	5.124251418	5.3526000924999995	5.078886746	5.2035647045	5.542320762	5.251120135000001	5.317611019	5.5226688005	5.720225847	5.708476804	5.703440219499999	5.717036776	5.5259561784999995	5.3677448105	5.386588049	5.030550839	5.5187203425	5.475054017	5.103451526000001	5.5553303110000005	5.581681518	5.653290135000001	5.5561900165	5.284780462	5.65647753	5.5090961955	5.760097233	5.3734858795000005
ACAD11 /// NPHP3 /// NPHP3-ACAD11	6.833272121	6.286850465	6.699066778	6.429143041000001	6.697311073	6.679990852	6.400651571	5.800651169	6.454718781	6.220358738	6.873936293	6.543016007	6.858371871	6.202506266	6.673716501	6.718950049	6.73337854	6.598712872999999	6.9236170889999995	6.584035355	6.781523216	7.220546041	6.66102831	6.508871953	7.668233897	6.649681827	6.6347822039999995	6.923619617000001	6.744820943	6.535157063	7.127531464	5.935679219	6.695478952999999	6.620033965
ACAD8	8.766258452999999	8.391443744	8.910935921	8.798254926	8.80705571	8.850516441	9.244747521	9.161422102000001	9.365201334	8.852536197000001	8.991282202999999	8.253619282999999	9.105744064	8.822304413	9.569963676	8.989675902	9.321637474	9.349793696	9.152120083	8.989665608	9.233969406	9.467509068	9.132228300000001	8.863695866	8.55123009	9.056850835	8.880414269	8.467383417	9.425578028	8.64050832	9.260243258	8.784945064	9.193438984	9.177802363
ACAD9	9.052992396	8.543674465	8.838030899	8.437238671	8.416209377000001	8.394540437	8.670967331	8.490633622	8.836994112000001	7.947831819	8.397305088	8.328418764	8.428907945	8.625753288	8.664499475	9.097644933	8.423699825	8.628045045	8.473842407000001	8.828280153	8.51425862	8.932846964	8.277439006	8.42709439	8.392708873	8.963070725	8.550331174	9.116733403	8.48690233	8.5165668	8.478181636	8.648958493	8.467861347000001	9.204462199
ACADL	3.599554098	3.562294495	3.717629487	3.7292494640000005	3.5263350320000004	4.0440104395	3.81793322	3.7373953230000003	3.6932857815	3.6636640225	3.533579995	3.6033536195	3.851089035	3.80605103	3.756235083	3.6516348905000005	4.1301719385	3.8324567515	3.7081889085000004	3.7439177525	3.9189155184999995	3.717749068	3.8155585575	3.6273106019999997	4.3184258275000005	3.722969033	3.8345895225	3.5470901785000004	3.595447503	3.7293709505	3.7979356345	3.7066795405	3.8001443705	3.7512382615
ACADM	11.28478968	10.1445138	10.48916869	11.2509722	10.50875544	11.05218754	11.19132157	10.69153928	11.4907706	10.52137102	11.37247333	10.2959696	11.47356373	10.61637359	11.68116872	10.29889575	11.87329242	11.07654025	11.42790775	10.7054848	11.00302558	10.71034236	11.35138238	11.13925656	10.94433354	10.56459479	11.73854216	10.41421977	11.65894157	10.89142018	11.71212518	10.13102012	11.32422569	10.08999148
ACADS	7.525848785	7.692507704	8.18197774	8.82785536	7.13266025	8.580595599	8.791549284	8.290182242	8.850501926	8.336125497000001	9.449415316	7.834467137000001	8.810044368	8.089368607	9.466449856	7.828158131	8.940748142999999	8.427549249	9.347705276000001	6.847670415	8.962393329	7.8841242010000006	8.832517085	7.566066092000001	7.695724097	8.285393767	9.016980014	7.5389985710000005	9.116236242000001	7.160431572	9.380460435	7.740429126	9.222441045	7.958291065
ACADSB	8.374764119	7.868731291	7.542290433	8.4709528295	7.620144117	8.016169588	8.256339258	7.9353652465	8.7854501925	8.2652996835	8.090189006000001	7.568897842	8.539959869	7.823125772499999	8.3896809265	7.530518680999999	8.907687832499999	8.063277998	8.3715572455	8.3983835605	8.847148885	7.872761479499999	8.6359676475	8.2277575775	8.389488761500001	8.0172334745	9.055363327	7.7539452795	8.825707881	7.6716713035	8.801192475499999	8.212097239999999	8.6615309495	7.6454510715
ACADVL	9.01911149	10.74322633	10.47660447	11.07457496	10.44011137	11.05853791	11.25751184	10.68510119	11.23199536	10.67441651	11.27288235	10.40370446	10.98512169	10.56758567	11.47551114	10.51840621	11.21784638	10.95550649	11.47762091	10.36298245	11.03388224	10.79549006	11.022344699999998	9.65338996	10.23293011	10.93206907	11.04826923	10.44645588	11.27734253	9.904256829	11.38896066	10.21708292	11.44038356	10.82810671
ACAN	6.13247986	5.9041881225	6.363497779499999	5.939010855	6.270016277	5.754744183	5.6647153085	6.0081164195	5.6241627675	6.344376717	5.9736318295	6.5470398665000005	5.628029746499999	5.8321383575	5.912832205	6.169116585	5.9947676285	6.0520032905	5.7351992334999995	6.5244115560000004	5.6137647315	6.2947061054999995	5.799085741000001	6.081101797999999	5.5723667625	6.636500202500001	5.60986709	6.510691252999999	5.699572864	6.282412288	5.647577114	5.815449374	5.7640175925	6.5474798844999995
ACAP1	5.715562175	6.113331481	6.1953804020000005	6.458005859	6.0702516929999994	6.163565268999999	5.972403625	5.824999125	6.0437149660000005	6.165430076	6.164497405	5.8110136720000005	6.06447448	6.394590587000001	6.052314657999999	5.867688296	6.047021622000001	5.527538522	6.117418237000001	5.8328558710000005	5.852085395	6.109648441	6.270811199	6.098527087000001	6.153646962000001	5.977281142000001	6.24312191	5.785754206	6.159843477000001	6.028297886	6.115202997999999	6.117664265	6.468198329	5.852177301
ACAP2	7.076018098	7.829766267	7.633596087999999	7.386357198	6.599009762000001	7.112735372	7.7650486139999995	7.2620523939999995	8.173804658	7.242706211000001	7.663979341	7.364844359	7.844851219	7.284385532000001	7.5938632770000005	7.366492125	7.58883129	7.617930992000001	8.135367513	7.342046906	7.525119900000001	7.322198622999999	7.603273412999999	7.149377192	7.080668039	7.482920237	7.730979365	7.813699386000001	7.818894936	7.359277669	8.193972893	7.7613572060000005	7.486947252999999	7.488488159
ACAP3	6.1268342339999995	6.1434290715	6.1404870225	6.234171451	6.0994741975	6.3076914265	6.0839354665	6.119006784000001	6.153431076	6.2149756135	6.101429545999999	6.324212056	6.1850534765	6.235703088499999	6.1729364895	6.116719295999999	6.012698423	6.0741958154999995	6.012230945	6.3077555400000005	6.067898638000001	6.469579986499999	6.194535663	6.2628639889999995	6.5185490565	6.303210464499999	6.151223047	6.284544946	6.042388363000001	6.098049712	6.2317070215	6.1295818639999995	6.050171725999999	6.400849973
ACAT1	4.847806164	4.662661421	4.951696364	5.220120588	4.815894224	5.256834292	5.041990132	4.649493274	4.9848053430000006	4.9543438019999995	5.275298629	4.598776426000001	4.939237831	4.544559942	4.860251717	4.654126087	5.181627692	4.609107907	5.049923164	4.888777193999999	4.982176329	4.499461779	5.38202982	4.925818326	5.133277723	4.529205751	4.963766621	4.6318866	5.22852907	4.981989393	5.2059343689999995	4.96980183	5.203905187	4.6272976219999995
ACAT2	10.32508622	10.24341573	10.52639062	9.915790641000001	9.417245957999999	9.580101594	10.47853839	9.816641323999999	10.33086506	9.939008398	9.952552313	9.820687355	10.06841076	9.858572073	10.74283508	10.10482625	9.905834625	10.94976102	9.77586318	10.54883248	9.267268787999999	9.565693023	8.887429412000001	10.05518392	8.895700255	10.61119366	9.518780887	10.12885026	10.52414551	10.27534092	10.45869925	9.456994915	9.86522298	9.914609126
ACBD3	9.707811831	9.8455294015	9.9064682015	9.3754371895	9.147891181	9.425671869	9.671283532	9.926422525	9.888586712	9.887587287	10.0688072455	10.4217874325	9.9040504335	10.2281277815	9.8399931125	9.972752921000001	9.817298638	10.1500689155	9.6663048825	10.287973386	10.016064383	10.390706015	9.916698221	10.039492547	8.978235463999999	10.111661577500001	9.982862933	9.721401669999999	9.589804041	10.089486763500002	9.906512544	10.011660775	9.804741968	9.826444417000001
ACBD4	6.895576479	6.857551342000001	6.906788627	7.143577047999999	7.165951299999999	7.39375403	7.352491545	7.251654092999999	6.944689642999999	7.006028848	7.550797581	6.6811828460000005	7.235727465	7.17158293	7.540073777999999	7.1316223139999995	7.309736997999999	7.03333528	7.174142622000001	6.92006088	7.328118341000001	6.988868932999999	7.431491326000001	6.992990737	7.52692225	6.629888566	7.18204437	6.791270245	7.3140773260000005	6.758323692	7.246145187000001	7.045458196	7.167716432000001	6.764130504
ACBD5	10.163593322	9.466975476999998	9.788134565	9.54768004	9.659445204499999	9.3768655775	9.4214051875	9.3593902055	9.8265473015	9.7277352715	9.695309913	10.27286487	9.619912397	10.177169116	9.658716586	9.315062274999999	9.641871731	10.002008404000001	9.834542434	10.259253809499999	9.510517305499999	9.7450382585	9.8349516	10.0410494435	8.882728123	9.8348173425	9.8246477725	9.3651060985	9.7363381925	9.931550450500001	9.6204088815	9.737843029	9.600882339999998	9.9009002715
ACBD6	8.840060467	8.855896696	9.007999966	8.713945532	9.22697163	9.330328521	9.030565822	8.928709434	8.874966083	9.011972702000001	8.767777707	8.79376873	9.080129708	9.771131152	9.158539146	9.441108121000001	8.856067647	9.636863069	8.663333659	9.849531041	8.726459956	9.558003637999999	8.816333405	9.515368945	9.03699975	9.807497723	8.746630395	9.510827319	8.83096992	9.263357186	8.942678016	9.75764506	8.824511843	9.558714696000001
ACCS	7.4803410260000005	7.124388247000001	6.999180973	7.119361267	7.546945391	7.236861765	7.1785968570000005	7.439358182	7.230718385	7.262859927999999	7.3027530689999995	7.340889647999999	7.488155826	7.534730113999999	7.627453977	7.380547184	7.535561048	7.153618437	7.36509359	7.478457382999999	7.354171652000001	6.991517405	8.120503041000001	7.749026344	7.838444197	7.29001777	7.471489806	7.3598532720000005	7.649218768	6.998540331	7.2718299029999995	7.114068075	7.328510189	7.326750777999999
ACD	8.123891076	7.587685598999999	7.698919216	6.930302997999999	7.976868855	7.020749031	7.156652511	7.196701774	7.196744997000001	7.918948089	7.0809662410000005	8.086322612	7.036860117000001	7.665297538	7.29628953	7.6494785510000005	6.81376591	7.218041662	7.215730979	8.463530382	6.9712360339999995	8.255817419	6.873703262	8.26079832	7.656597369	7.957663444	6.850627078	8.479720032000001	6.94390064	8.330285974	6.943341836	8.071158441	7.030132586000001	8.357192898
ACE	5.379962491000001	5.9527476575	5.753614076	5.7851681915	5.2371945255	5.4103301964999995	5.792702331999999	5.7634813424999995	5.4483576015	5.7164153639999995	5.849080828	5.468802706	5.763343385500001	6.0236146470000005	5.559620735	5.5990718105	5.768696051499999	5.7353028555000005	5.650247117	5.2859477775	5.632665057	6.1058914820000005	5.581587822	5.358383929	5.462379030499999	5.645905459000001	5.3593060775	5.1815528165	5.821179931	5.634318970500001	5.8019310815	5.723581981000001	6.102241651	6.0345345165
ACE2	8.898678610000001	9.215146977	9.7502953745	8.6865471265	9.863739346	7.261637327	9.112313407	9.6711703845	8.6724626345	9.6460874495	8.382182353000001	5.5930947895	8.611174212000002	6.7952161785	8.366387598500001	7.595273903999999	9.720955703000001	7.1165080575	7.900730381500001	6.512599708	7.813312218999999	6.4107512165	7.8226867975	9.050313161999998	5.986698276	8.7593256515	7.265008489	11.030552235	8.892090382	10.60916057	7.886885340999999	9.014481922	8.2742247565	5.619817404
ACER1	4.574791252	4.657487938	4.997236223	4.726536843	4.830158109	4.891318096	4.910968925	4.66910022	4.929456514	4.9809140439999995	4.80839501	4.633303884	4.804401399	4.764435519	4.927143891	5.062205337	4.7533149869999995	4.764328405	4.834400489	4.860652136000001	4.464408627	4.721930803999999	4.709133471	4.797069941	4.669175277	5.0501986080000005	4.576386635	4.783303043	4.725183592	4.781566634	4.86441507	4.776176633	4.582405692	4.880855239
ACER3	7.446893628	7.8947814229999995	8.002742967	7.903518135499999	7.5928750415	8.063663902	8.135079366	8.13809457	8.733227426	8.1243499205	8.305224398	8.245557333	8.077622872500001	7.775180538499999	7.822023981499999	7.5953061015	8.06122011	7.705726138500001	8.565657373	8.143338405000002	8.0301577195	7.866851286	7.9263355145	7.6810756604999995	7.1878716925	7.678968187	8.3877638455	7.506054710500001	8.6369864085	8.2211200295	8.53877389	7.6524657765	8.292135321	8.052902349
ACHE	5.667836736	6.251076065	6.1950706470000005	6.241700811	6.32423857	6.18387325	6.031108183	6.138324655	5.838075744	6.1682453189999995	6.399788383	6.576208658	5.935058623	6.437811606	6.2709090320000005	5.867132057999999	6.270230572000001	6.275954434	5.9963487	6.303426264	5.936498156	6.162968182999999	6.025771905	6.115688311	5.9812312510000005	6.146599253	5.942687035	5.975058843999999	6.134921225	5.983741936	6.219062492000001	6.119433685	6.2437114739999995	6.105586217999999
ACIN1	7.179049162	7.425938228	7.200212053	7.227982852999999	7.027621927999999	7.039635795	7.431394974	7.368366237	7.363237656	7.173072746	7.315717197000001	6.915490736000001	7.27864745	7.238918882999999	7.505915646	7.602735115	7.703037731	7.513199147999999	7.496078741	7.7512652929999994	7.317933664	7.666896173	7.295633919	7.1433660020000005	7.502942797999999	7.8483413120000005	7.426300031	7.818273874	7.429769652	7.430660807000001	7.602292454	7.165735014	7.802711005	8.114632389
ACKR1	5.795138559	9.125798422	7.24148861	7.859576821	7.692328025	9.043162723	8.691150728	8.072323386	8.657646372	8.365152883	7.713365133	5.9254253320000005	7.828201104	6.119127787999999	7.751062146000001	7.976812497	7.77284352	6.113665162	7.726525801	6.809359199	8.539002241	6.720794242	7.889121049	6.975185958	10.29676544	7.5623719860000005	7.945308434	6.829705531	7.915838924	7.946423421	7.2061309389999995	7.346963263999999	7.498487803	7.382899215
ACKR1 /// CADM3	4.655720098	5.146047739	4.834185051	4.937890618	4.669175277	4.917074643	4.6352761319999995	4.657270057	4.605016783	4.807919598	4.763508498	4.902201397	4.654802446000001	5.263388623	4.801008476	4.718489948999999	4.921213549	4.64854965	4.86463516	4.848048884	4.786994425	4.69299861	4.822232243	4.568360132	5.095248516	4.606272977	4.741290731	4.5445470619999995	4.729256063999999	4.842446924	5.1200528069999995	4.968834087	5.134146127	4.750317407
ACKR2	4.47235044	4.69720296	4.671607561	4.506200855	4.4625244319999995	4.453647237	4.362353081	4.47369392	4.540555761999999	4.5661412939999995	4.556453577	4.54396905	4.43207803	4.360991248	4.343683358	4.544050578	4.6848558030000005	4.57931596	4.663188007	4.465599789	4.273853078	4.135945734	4.680499438	4.336017376	4.301238604	4.581828855	4.517900365	4.435211736	4.680867442	4.345624279	4.415950547	4.439303466	4.432778121	4.567782239
ACKR3	7.2526279549999995	7.868099129	7.357381999999999	6.6511087055	7.6739411005000004	7.7810978095	7.36253639	7.477357539	7.2985967485	7.2199016345	7.497632406499999	6.976637686	7.602992433500001	6.934864946499999	7.2024052555	7.208489522000001	7.753445874999999	6.9061268895	7.2978385055	7.1839691975	7.6529202625	7.765647019499999	7.2890061925000005	7.031419903	8.526464945	7.2466814675	7.089308547	7.669380611999999	7.555230655000001	6.8094590175	7.440971843	7.3708435545	7.821535573	6.9326689085
ACKR3 /// AK023507	4.753348922	4.963646187	4.171478128	4.161259042	4.822163273	4.531989327	4.767623655	4.353722495	4.1840058010000005	4.133451094	5.052818919	4.559129852	4.333225972	3.893626708	3.668935484	3.9604538789999997	4.197745075	4.27539067	4.806306122	4.174761236	4.336392773	4.968731865	4.182304973	4.428438595	5.849986672999999	4.090925942	4.012003447	4.678822359	4.632466197	4.220444575	4.815415739	4.362353081	4.537537676	4.229303036
ACKR4	6.411574352000001	8.77923714	6.138497255	5.973609649	6.046368922	6.107783785	6.102447877	6.044703182	6.7919703479999995	6.772485978	5.868359472000001	5.5411684999999995	6.493507932999999	6.813012539	7.496604077000001	6.224486604	6.169948497999999	6.679577889	6.137210908999999	5.068690193	7.883259031000001	7.208891971	5.931578791000001	5.165648269	7.444435641	8.000662919	5.832178125	5.030483098	6.461586877	7.83314191	6.038414555	6.3187691720000005	6.429400987999999	6.464877822
ACLY	8.758454559	9.047859187	9.42005802	8.388727374	9.149198903	8.469817691	8.533517242	8.852136983	8.901149795	8.984252234	8.486774502000001	9.191148074	8.749054087000001	9.175192885	8.212958867000001	9.672087184	8.632654694	9.654689019	8.271531957	9.541158225	8.502383849	9.47087906	8.313628226	9.522989525	7.700294877999999	9.807189767	8.72139328	9.566970417	8.734534382	9.343130468	8.510049578	9.550747957999999	8.489416498999999	9.681521477
ACMSD	3.416032983	3.855366285	3.730513558	3.7399324660000004	3.8224469180000002	3.834474325	3.658466821	3.7726946000000003	3.550639288	3.5895799680000002	3.79324196	3.731371003	3.816483592	4.149278074	3.7961828160000004	3.940224844	3.724652247	3.901211528	3.8448566769999997	3.78597598	3.57552193	3.565444264	3.6277937139999996	3.759212093	3.88663865	3.9195376210000004	3.420602733	3.7655739789999996	3.7439342110000005	3.9331986000000003	3.778005542	3.739955503	3.6124416210000003	3.422983214
ACN9	10.23611455	8.726312647	9.03888728	9.155011147	10.24307681	9.102977736	9.586446236	9.167883113	10.1402114	9.094717492000001	9.084736206	9.957085962999999	9.243103162999999	9.307498171	10.20733184	10.1221133	9.270997741	10.10409493	9.254945368	9.521418519	9.563574941	9.903268138	9.074499657	9.730950989	9.122917118	9.724045085	9.52154989	10.02430952	9.422400376	9.723106899	9.443723967999999	9.301040495	9.351134916	8.613255747
ACO1	8.7991295765	7.677338967000001	7.882775112999999	8.1674823005	7.013191107000001	7.5129076415	8.6806823605	8.501043019499999	7.3328865605	7.2584930095	7.1968543955	7.123957569	7.206610903	7.447362758999999	7.4937742185	7.228841174000001	7.3490904724999995	7.3767194135	7.3261203235	7.4113823845	7.448325414	7.5324913215	7.2174986725	7.0960281785	7.4385738114999995	7.475145675	7.313305827999999	7.0554027464999995	7.281281376499999	7.254200201	7.297845606500001	7.268106928	7.234013533500001	7.150017341
ACO2	7.5987919900000005	7.466825547500001	7.6803950885	8.2894452485	7.566295085	8.03143257	8.237693493	7.9441538745	7.988058649499999	8.011642192	8.097242088	7.742951216	7.8906110095	7.6710616455	8.195355914	7.716195712999999	8.2833343025	7.76571476	8.194207935	7.4775236475	8.109596655	7.5766715745	7.9554537025	7.5776380324999995	7.5559575594999995	7.932780199	8.2953754575	7.8531325725	8.238633075500001	7.441683073	8.3370582595	7.3934280135	8.312529091	7.803726040500001
ACOT1 /// ACOT2	7.869199772000001	8.201666651	8.621168905	9.184454201	8.432908867	9.730883041	9.269246144	9.020387859	9.225400119	9.168957933	9.025500906	7.53031629	9.786367528	9.456802301	9.316531947	8.557343247999999	9.275427753999999	9.053542913	9.146477082999999	7.7352989889999995	9.368598889	7.7364979510000005	9.277431084	8.114878529	9.884392545	8.847763426	9.27936891	8.941584877	9.178265719	9.090938625	9.359378312999999	8.772199091000001	9.320675152	8.978348863999999
ACOT11	5.298122675	5.310661034000001	5.5006398005	5.4676728505	5.3366219925	5.2984164145	5.6205809035	5.7282980185	5.6579452450000005	5.6001522715	5.5727945305	5.433082306499999	5.506851607	5.536969901500001	5.5550732505	5.2619971835	5.6665108785000005	5.5125236755	5.6090636955	5.4119783065	5.565656508	5.4093295065	5.5426954255	5.46875662	5.015008164	5.4219601005	5.678110466500001	5.4269444495000005	5.715195728	5.3113057545	5.5808727685	5.306094058	5.7454210685	5.430225466
ACOT12	3.3661848180000002	3.6467430210000003	3.3114957510000003	3.373227685	3.583972878	3.511627798	3.477486083	3.400230034	3.373331559	3.314476506	3.572080164	3.645108757	3.32471125	3.412698502	3.438066788	3.398954989	3.4778296369999997	3.4141704219999998	3.460098571	3.469609469	3.362109123	3.5496733189999996	3.472382483	3.4353907930000003	3.618046178	3.517471301	3.2066742880000003	3.329872552	3.3122996660000004	3.545918496	3.4432330760000003	3.597483876	3.280862633	3.406519173
ACOT13	10.45630659	10.08446616	10.62432104	10.98702797	10.92497925	10.58203458	10.82679905	10.58967793	10.74565158	10.72533947	11.00163669	9.407344281	10.85814615	10.47646268	11.58483979	9.839755746	10.883842300000001	10.16106088	10.96929239	10.9791882	10.703731199999998	10.25316475	10.90654426	10.7545423	9.876573704	10.33715549	10.85014022	10.88003259	10.85496729	9.992043007000001	11.05237468	10.34577596	11.17293209	10.56794661
ACOT4	5.8438673020000005	7.3594129520000005	7.2357298	7.1773759429999995	7.389593245	7.236924311	7.899541866	7.645705994	7.989937551000001	7.628380681	7.916142241	5.406851135	7.675472891	7.4295252839999995	8.339551959	7.496305258	8.323324227	6.9409339889999995	8.239048012000001	6.077200222	6.860986627999999	6.292795682	7.167651382000001	6.528637161	6.340616156	6.852673769	7.08868565	6.961207452999999	8.114193396000001	6.712230097999999	8.517021117999999	7.619199967999999	8.512534649	8.562366277
ACOT6	3.627447983	4.097141351	3.709018996	3.809273156	3.899522017	3.914312205	3.983358242	4.168688338	3.862202747	3.924869825	3.5844972239999997	3.7961851889999996	4.026803459	4.0437845160000006	4.055040308	4.0489879239999995	4.349772693999999	3.8421890060000004	3.71273785	4.099212696	3.955013297	4.112185019	3.711554857	3.733601847	3.8949255039999997	4.220620108	3.97946229	4.202304267	3.720288623	3.993665042	3.820941361	3.948557628	4.214810793	3.886162455
ACOT7	8.75351287	9.1040028885	8.5214719275	8.818712568	8.7665842885	8.6540612575	8.903604447500001	8.6099635405	9.5218075075	9.2179215265	9.08857385	8.8862156455	9.046049266499999	8.681207653000001	9.035573916499999	9.244278550499999	8.658344749	8.692414651	9.033759669	9.768741338000002	8.488196522	8.618793082	8.6196547255	8.739779761	8.007583166	9.4868205385	8.5343313085	9.781532516999999	9.027025113	9.309851273500001	9.115508393	8.9995307225	8.8856118425	9.4460037835
ACOT8	8.358892266	6.9496883625	7.600023535999999	7.4627773415	8.5214492495	7.1221356375	7.592291862500001	7.8981521914999995	7.7943461030000005	8.136157355	7.6864718094999995	7.0247807925000005	7.713745750999999	6.7055993435	7.9268828895	8.695713980499999	7.8294786905	7.010100511	7.88720451	6.8991702775	7.5368799355	6.368782426500001	7.551815132	8.420145408500002	6.482759654500001	6.9049860615	7.677721219	8.5553250275	7.8935903705	6.530524444500001	8.140903038000001	9.212054719000001	7.725415026	7.066268238999999
ACOT9	8.946752453	9.630587713999999	9.34831285	8.861107633	9.615749949	9.058349922	8.91295328	9.308904462000001	9.069922666	9.426841662000001	8.909422031	9.555727167999999	9.140245182000001	9.147404997999999	8.844557114	9.191728938999999	8.691873837000001	9.097904655	8.70694726	9.840288188999999	8.836540454	9.63654484	8.717374364	9.369361583	9.164802143	9.325174461	8.575116245	9.933502557	9.025234486	9.55864986	8.704675745	9.656620439	8.720864429	9.649456693
ACOX1	9.721837283	9.102147432999999	10.13233407	10.70068796	9.509467793999999	9.778349621	10.91609343	10.36365865	11.03610287	10.253662599999998	11.33082278	8.784794781	10.73414597	9.958658933999999	10.62463072	9.738600187000001	11.26239807	9.816917402	11.92606947	9.095348047	10.50319482	9.593221911	10.68584741	9.863944005	9.51089848	9.315956327	10.58196015	9.552069588	11.30726801	9.118809569	11.670828	9.927564	11.15599553	9.002158835
ACOX2	9.747668927000001	7.402101735	7.764761807999999	7.891956269	7.35294554	7.856811823999999	8.455370765	8.031676792999999	8.130324581	8.328309656	8.008300819	7.994613876	7.981446895	8.266598101	7.783753164	6.997993189	7.889227031	8.189653572000001	7.867741776	8.358225146	8.291944626	6.321717034	8.072949035	7.019549285	8.856888129	6.828874129	8.135833564	8.975267756000001	7.646870914	6.1526281560000005	8.112185773	7.768282506	8.180060914	8.271715422
ACOX3	7.371315021999999	7.592230036	7.380982075	7.701990169	7.217096604	7.6155186614999995	7.585126713499999	7.800996144499999	7.614978547	7.5806041805	7.6508707555	7.312678756	7.3932493085	7.53197448	7.9969672769999995	7.4390628105	7.6826869205	7.2045626875	7.941424088	7.7232615110000005	7.4938697305	7.710506452000001	7.330389092999999	7.668251647	7.3725635635	7.687930986	7.583808594000001	7.6930460045	7.7966707485	7.1574922235	7.990814630500001	8.0783970005	7.7792728845	7.294970310499999
ACOXL	4.4423442125	5.0062266435	4.597982577	4.5323201985	4.3198146555	4.533057614	4.378162443	4.3929382465	4.4266499725	4.688925618	4.822107037	4.887501317	4.62709249	4.5364313025000005	4.6055767665000005	4.319401763	4.373977615499999	4.393365816999999	4.5149841295	4.36699251	4.518282846	4.3563487725	4.615513407	4.7051216270000005	4.103101613	4.4010086295	4.287468862	4.307471125	4.62475571	4.6335649555	4.4558490265	4.563672857	4.5113679935	4.851022355
ACP1	10.710640555000001	10.184360108	10.1651179605	9.817176756	10.568756108	9.8057005545	10.212378539	10.084979768500002	10.263408698	10.2903792875	9.8833389595	10.838076964999999	10.043609810500001	10.710249425	10.493179305	11.05720595	9.8977038635	10.821398035000001	9.879369765	10.754586230000001	9.7963600795	10.3117167165	9.869442256500001	10.471726629499999	9.267741603000001	10.775737175	10.063038046500001	11.08261156	9.918577056	10.1698305875	9.866361931	10.3192707945	10.1886275155	10.622699005
ACP2	8.203312605	9.149850979	8.834861817	8.987947822999999	8.724937557	8.919920446	8.964620013	8.97820902	8.945026321	9.03129459	9.174022188	8.653597221	9.022226148	8.805065667000001	9.027186112999999	8.706163272000001	9.053002008	8.134699767	9.195723699	8.748499781	8.965227443	9.434641991	8.963337742	8.534879087	8.304681549	8.938706007999999	9.065780834	8.728543239	9.166667772	8.647070414	9.099040542000001	8.918246352	9.190121192000001	9.380602677
ACP5	8.05435047	10.91455339	9.527666014	8.871650697	9.265009939	9.39188953	9.75191298	9.118805562999999	10.52209671	9.585080589	9.277386239	8.930582944	9.750614022	8.488019451	9.681595291	8.816054655	9.94325977	8.268138075	9.641744941	8.55772252	9.846592505	10.37552182	9.226867848	9.858369449	8.304646696	9.816994182	9.27675558	9.52514986	8.964342283999999	9.381317523	9.812311144	9.564055202	9.660269868	9.930747096000001
ACP6	6.2942417285	6.2519401815	6.3303210739999995	6.137650342500001	6.7210924215	6.102728684500001	6.033339688	6.174809025	6.6098133325	6.697879853	6.352211682	6.5573045655	6.616603962	7.07674746	6.5903259555	6.7944183325	6.4640708875	6.8295693035	6.683025855999999	7.2088288945	6.563935456499999	7.272492348499999	6.598666032500001	6.822079861	6.352711338	6.8097206395	6.633464674500001	6.867781040500001	6.040290268000001	6.6440472355	6.547222875499999	6.997167602999999	6.097956523000001	6.4398102505
ACPP	5.365438698999999	7.703924063	7.487629202999999	7.0304584960000005	6.358789686000001	6.238591811	5.78156282	5.964841828	6.195091586	6.289096132	6.26591546	6.770501832999999	6.105580886	6.752732062000001	6.937873149	5.92950253	6.091010676000001	6.785907932000001	6.334351428	7.926596776	6.752042252000001	6.706017521000001	6.384312996	7.449930124	5.079518856	7.502077218999999	6.250714267999999	6.36417445	5.960932272999999	5.9430872070000005	5.533984416	5.612517625	5.7903649	7.565952386
ACPT	6.449953665	6.664281687000001	6.897286075	6.626694464	6.869170032	6.736309127	6.42109638	6.720673214	6.286029901	6.74072818	6.626690481	7.040439204	6.173573535	6.920168857999999	6.9177527560000005	6.554649993	6.7797269710000005	6.846836628999999	6.560599083	6.628633071	6.475482917999999	6.573759485	6.126418295	6.4204097	6.38222743	6.65014413	6.252316963999999	6.127398095	6.6041031189999995	6.652072448999999	6.801219118	6.606032558	6.475766417999999	6.791760597000001
ACR	5.963258213	5.533417073	5.762171492999999	5.94828539	5.9919430160000005	5.552100577999999	5.549809285	5.748239917	5.448518964	6.103175992000001	5.842791951000001	5.663139596000001	5.69747805	5.798385649	5.513647324	5.709518019	5.788420462	5.972030683	5.801175444	5.354287823	5.286912952	5.2264574260000005	5.721293342999999	5.926118032000001	4.942746551	5.5640992670000005	5.513343862999999	5.597682148	5.907543245	5.243690952	5.85759185	5.583419501	5.620338532999999	5.164696131
ACRBP	5.536762616	5.234574456	5.685734523	5.74285773	5.735472387000001	5.445034515	5.4650564379999995	5.342357246000001	5.361610731	5.666159078	5.8462245070000005	5.472895443	5.567648953	5.694562907000001	5.63932147	5.32963959	5.425310232999999	5.425310232999999	5.298696355	5.211653193	5.386918634	5.4641385	5.63342075	5.522448718	5.3004386939999995	5.430047537999999	5.497456212	5.496911259	5.567339682	5.522448718	5.632480123	5.459893592	5.865949615	5.491680035
ACRC	4.852191093	5.875217589	5.156295328	5.40653031	5.024593273	4.972412838	4.947425193	5.146761444	4.547320192	4.493356972	5.331414571	4.720064705	5.178753625	5.192997887	4.986737855	5.095248516	5.120263883	5.002744921000001	5.348159900000001	4.71931792	4.771398596	4.967813493	4.809036295	4.592560376000001	5.71050758	4.790659557	5.073582859	5.402118485	5.184929092	4.890251401	4.862410165	5.0728225469999995	5.2724320460000005	5.537349187999999
ACRV1	4.3174701859999995	4.403961817500001	4.510808065	4.376815421	4.239001214	4.559140634	4.274773978500001	4.3923896285	4.272146913	4.249652125500001	4.611986293999999	4.393633756	4.195790566	4.5384378265	4.558847197	4.2838785445	4.441172163	4.493905789499999	4.26467432	4.2908469595	4.2443349040000005	4.1877430755	4.451059834	4.434237873	4.3652773825	4.303926784	4.3126599755	4.001844236	4.494960695	4.348320106499999	4.541592147999999	4.3435767535	4.2651481024999995	4.2093338275
ACSBG1	3.9013208939999995	4.290758262000001	4.2803942804999995	4.3103705595	4.1814643895	4.8052457785	4.4547085504999995	4.3675794415	4.1010287524999995	4.2165622605	4.3152206215	4.1524421065	4.4316473585	4.3321337600000005	4.4946276705	4.105718373	4.43894202	4.2640783429999995	4.2218738705	4.0062127345	4.3131700385	4.134627209	4.309832507	4.181630119	4.6515025665	4.260020685	4.327147956	4.2440253785	4.3154601464999995	4.18128794	4.437010062500001	4.192537847	4.5057255185	4.4095146505
ACSBG2	4.866058466	4.513250263	4.778315078	4.588225532	4.532270583	4.177732826000001	4.524439483	4.605049393	4.518588325	4.482297001	4.654315621	4.506407278999999	4.3821264730000005	4.581551023	4.707161545	4.838748502	4.860268467	4.65782239	4.413434378	4.6899571689999995	4.202417992	4.739857126	4.611508042	4.799042578	4.662884511000001	4.609367277	4.485834088	4.658275233	4.466513156	4.946069734	4.472046097	4.711353417	4.429459715	4.559008268
ACSF2	8.624599378	7.660219701	8.347788138	8.626552038	8.179310543	8.718973958	9.229374774	8.381622132999999	9.041402762999999	8.460418019	9.57428819	7.043810764	8.955220219	8.227169153	9.471090874	8.478712671	9.416299791	7.728115552	9.849415425	7.459174945	9.031737323	7.68795205	8.715340848	8.649252055	7.118566803999999	7.933660091	9.26152875	8.029868524	9.45152777	7.258422434	10.19509079	8.737132675	9.430586044	7.760449743
ACSF3	6.897612388	5.137993335	5.211891881000001	5.374768096	5.286352408	5.2982653719999995	5.153075943	5.339125225	5.373866163	5.392465308999999	6.117166426	5.949740191	5.213346846	5.30235418	5.4180201939999995	5.32477028	5.339119515	5.328127393	5.41246757	4.981779512	5.1603659639999995	5.314721154	5.25769747	5.267666038	5.0992764180000005	5.427339677000001	5.177951956999999	5.3494496410000005	5.164280612	5.546195687999999	5.528410106	5.256492023	5.567648953	5.2470399830000005
ACSL1	7.5242240795	10.337189858	9.3176080695	8.601596878	7.0870541540000005	9.033267598	9.273286224500001	8.586327778	8.461886872000001	8.789384241	7.312239011999999	10.1180086785	8.834539442	7.429445543	7.440306978	8.511455429	7.5107414955000005	8.8212685715	8.0065796435	9.54006833	8.53575924	10.0095408295	7.4053432415	9.2380847915	9.8521301725	8.970937824	8.349061329	9.634523883500002	8.1269832805	9.141131236	8.058648287499999	8.4407735165	7.373129816	10.3554268665
ACSL3	11.07079718	10.65748854	10.64816963	10.22192886	10.13185432	10.28822682	10.59264376	10.55213325	11.10069522	10.93114673	10.22044529	11.00123107	10.51898616	10.22606744	10.34116865	10.8384908	10.32637681	10.93265387	10.40151404	10.66708416	10.71014934	10.90634795	10.51512074	10.3943855	10.01164759	10.54523866	10.83430425	10.50026779	10.48262431	11.2623718	10.28675929	10.50675493	10.27418223	10.46661102
ACSL4	4.5028644589999995	5.6070651410000005	4.541286059	4.663320837	4.5081492260000005	4.762858022	4.564481178	4.543381967	4.240235031	4.50138994	4.499368687	4.595930841	4.9126489069999995	4.53281971	4.524321642	4.554863496	4.476153666	4.512252874	4.826282882	4.163181181000001	4.476934646	4.5790732169999995	4.704486411	4.444599838999999	4.428413597	4.274804842	4.428413597	4.422861773999999	4.695755328	4.420181188	4.4361978230000005	4.528445347	4.439041642	4.394411483
ACSL5	11.612968145	10.98075935	11.224326685	11.36989719	11.49428936	11.21365221	11.540520885	11.47210101	11.591286225000001	11.652345295	11.679470735	10.6029921	11.58501295	11.97464365	11.61741585	11.827939404999999	11.870449494999999	11.278699605	12.209366155	10.563318745	11.38657075	11.14760983	11.43196664	11.79722986	9.273721241	11.364076260000001	11.614825015000001	11.625065405	11.83286686	10.874265185	11.724521970000001	11.539162545	11.791780515	11.45060965
ACSL6	9.028111574	4.468975209	4.580445084	4.62006417	7.879880216	4.242644263	4.210201468	5.061889869	4.725581029	6.937057993	4.3543169939999995	4.014416062	4.359798063	6.407111766	4.21200608	6.18757144	3.89915036	4.390211967	4.179190584	6.372570798	4.210854986	3.933542283	4.489290776	6.554262634	4.516180855	4.489608552	4.629030134	8.390699559	4.475106933	3.8008786089999997	4.049705146	8.643704407000001	4.716959582	5.966298548999999
ACSM1	3.918637125	4.163265813	4.2037408005	4.151183883	4.2122181555000004	4.188946074	3.8720715155	3.9365950185	3.6556022180000003	4.105415301000001	4.009781244	3.946213781	4.227556546	4.318111976500001	3.953005259	3.907534144	4.071035157	4.077256414000001	4.089489201	4.005396464	4.2299538315	3.757847291	3.875063418	3.989059675	3.9698968834999997	3.9969248115	3.9971693815	3.799859831	4.0112461165	3.8797744815	4.018006342	4.0502067085	4.005249646999999	3.9086610705
ACSM2A	3.3469519565	3.402165759	3.7471316325	3.653231452	3.5648486905	3.467907729	3.374471697	3.5176038285000004	3.392068386	3.6493302475	3.551253545	3.6973046495000004	3.517159823	3.53504795	3.450225589	3.3113667390000003	3.4791278675	3.276635379	3.505103206	3.417451947	3.4880801470000002	3.4204383195	3.4477532689999997	3.446255967	3.4592033119999996	3.4052647355	3.3974121525000003	3.421113699	3.4143353035000006	3.292222731	3.5525182324999998	3.3271999895000004	3.57066691	3.4850058545
ACSM2A /// ACSM2B	3.7438490175	4.034304715999999	4.251101955499999	4.276895365	4.064839352	4.1100877415	3.9903293610000006	4.1045560055	3.9974689275	4.2011529985000005	4.1377818285	4.096598307	4.0453335594999995	4.165232421	4.3088864795	4.0491294615	4.1088905555	4.2105897775	3.965106359	3.8262936104999996	3.9684614330000003	3.9360599815	4.046941069500001	3.8567751909999997	4.323885981	4.1411605355	4.178150238000001	3.9861092549999997	4.029180061	3.9259123779999996	3.9660989285	3.8450644235	4.055011024	4.055953134
ACSM2B	3.709414582	3.730909242	3.837115073	3.709794483	3.728150914	3.8928449560000002	3.8193746969999998	3.8014059189999996	3.3767715689999998	3.659266988	3.744452281	3.692092915	3.4094295989999996	3.8193746969999998	3.897831612	3.585991262	3.76448783	3.9939804480000003	3.939852019	3.831535901	3.6730006310000003	3.499818597	3.630171578	3.6427973989999995	3.748356976	3.6031072280000003	3.6375878160000004	3.9084050689999996	3.8528980739999996	3.6130173230000002	3.935565398	3.765902633	3.945477103	3.7399667460000003
ACSM3	8.599476840000001	7.8422398495	8.157559833	9.003387174499998	8.282880368	8.272323201999999	8.792127379	8.2211311315	8.9789775275	8.7473721265	8.7870686385	6.4344319885	9.073297214	9.271119115000001	9.9626040145	7.710351297	9.543395118	8.444437977	9.0122947255	6.1788194555	9.0757319625	7.224529641	9.35983991	9.0264406355	5.901604699	9.1648326165	9.555489614999999	8.480715573	9.0976302005	7.730700218000001	8.945788255	7.517597924	9.359194479	7.8799617325
ACSM5	5.013824108000001	5.280227881	5.367986306000001	5.748149425	5.021982812	5.997417781	5.71290948	5.400139805	5.233358655	5.532792418	5.837590677000001	5.332764815	5.241784615	4.928669663	5.406236235	4.991692525	5.58345148	5.236850742	5.076016463	4.997653683999999	5.794266895	4.716259731	5.435754819	4.98226807	6.242577832	4.923870743	5.694834662000001	4.786916808	5.331090902	4.952159576000001	5.404975939	4.976981845	5.388710497999999	5.135677482
ACSS1	4.882095682	5.2096751139999995	5.423790767000001	5.5404326070000005	5.113544577	5.366322238	5.045379201	5.120730804	5.302764109	5.285113113	5.295917895	5.187447255	5.077835358	5.310148775	5.5126767029999995	5.364537033	5.2697807580000005	5.070532448	4.92392774	5.1086993419999995	5.137850598	5.103709225	5.137921555	5.377498407	4.985330531000001	5.148102518	5.069639525	5.169768491	5.2021291430000005	5.190566331	5.558164771	4.901889225	5.294372595	5.237931495
ACSS2	8.404078088	8.806241497	9.431375564	9.901946163	9.014236732	9.352203859	9.896773963	9.547231924	10.16243637	9.900506647	10.07384471	7.845309867999999	10.09966625	8.835566988	9.973738805	8.91868882	10.00963443	9.185943937000001	10.18716711	8.80852242	9.774019539	8.179233751	9.672045272	8.899376869	8.167811931000001	8.717699046	9.818809963	9.636924065	10.01674072	8.151059762000001	10.25316101	9.627066342	10.14526013	8.221526731
ACSS3	5.851086779499999	5.5692169365	5.251965283500001	5.410222904	5.3747985289999995	5.8161498875	6.1085439925	5.780082986	5.252760428499999	4.968914792	4.8837123755	4.700708238	5.5032096675	4.7659425365	4.9880634405	5.199082129	5.139032154000001	4.6256344555	5.198990965	5.0760870975	5.993386253000001	5.781212046	5.57630629	4.859232899	8.2358370575	4.978348394	5.5450373655	4.9053648735	4.925328241	5.499067905	5.0123867875000006	5.2321376855	5.105074578	4.912526991
ACTA1	4.05215455	4.1870744460000004	4.166389777	4.251961553	3.991456457	4.31320856	4.4559855630000005	4.165575753	3.985642233	4.251342276	4.317389358	4.0668930880000005	4.474460339	4.034774276	4.230654997	4.16773233	4.214431597	4.0632262169999995	4.369320349	4.310512295	4.326089175	4.108548875	4.020679447	4.334090382	4.784588412	4.002118622	4.2527923119999995	4.471813633	4.048936495	4.442495576000001	4.067765335	3.973417122	4.165647066	4.241834015
ACTA2	7.9529007830000005	7.723535526000001	8.003968961	8.7130971405	7.845445365500001	8.84168434	8.61312615	8.5060384355	7.962032891	8.153584083	8.2057137405	8.0195939235	8.70924334	7.2467098385	7.9554071705	7.8718143115000005	8.0695229555	7.4029530244999995	8.4259239295	8.1995152245	8.537303874	8.0674267435	8.309551168	7.706693093	9.1611681975	7.915725096	8.244794409	8.1686734555	7.8017854635	8.374414524	7.840641143	7.696081486500001	8.157934311	7.7048570844999995
ACTA2 /// ACTA2	4.048738027	4.087941535	3.826954052	4.144230315	3.999517913	4.2057361360000005	4.553224522	4.641454875	4.191327173	3.948786229	4.885323678	3.9022774080000002	4.24222619	3.745484595	4.073166177	3.737944521	4.233194742	3.8399263710000002	4.982146304	4.146226143	5.014431795	3.948995066	4.6252930569999995	3.660030098	5.647032536	3.909366729	4.258079444	4.0370049880000005	4.265277481	3.991790951	4.249989273	3.805313134	3.859500536	3.824817263
ACTA2-AS1	5.171461109	5.543384787999999	5.340521589	5.749406924	5.416834937000001	5.8151496389999995	5.451739481000001	5.3353421889999995	5.13860175	5.316014869	5.490404142999999	5.293190742	5.394911254	5.332353769	5.109998118	5.38625985	5.056418288	5.139727055	5.560663898	5.717894915	5.351783361	5.003388233	5.284961785	5.244512563	5.432940776000001	5.257846988	5.167560397	5.104238434	5.230950575	5.601928728	5.262963196	5.323418289	5.13438883	5.331297366
ACTB	13.752386399999999	13.77735969	13.86748494	13.680291905	13.748744825	13.729923945	13.98163972	13.97209908	13.736920184999999	13.865258585	13.599345385	13.519242295	13.7587793	13.23682959	13.58437425	13.78836278	13.706760365000001	13.672768735	13.78143373	13.840675050000002	13.796352655	14.106162115	13.599919530000001	13.716125805	14.20654687	13.81817458	13.595434520000001	14.0508458	13.49358315	13.713101195	13.54738491	13.589867354999999	13.735132295	13.900136135
ACTB /// ACTG1	13.98454732	14.28156195	14.21162804	14.08056131	14.07574947	14.1554264	14.10709941	14.26147086	14.32422458	14.26374354	14.16117906	14.26556687	14.12255005	14.13470376	14.01445261	14.11311939	14.21594563	14.20446944	14.17451987	14.35246776	14.1415714	14.07272298	14.12663302	14.21821551	14.033099100000001	14.25897235	14.12496417	14.22877392	14.21778707	14.350350099999998	14.29435007	14.1757208	14.16907252	14.26971696
ACTBP9 /// ACTBP9	7.885926489	7.791780458	7.736473191	7.742700652999999	7.402942942	7.638004389	8.099724734	8.262670324	8.366499562000001	7.9541607789999995	7.779788503	7.826178028999999	7.6861002329999994	7.545693992	7.632007674	7.966570344	8.065428115	8.061770452000001	7.82699374	8.000642272999999	7.6668830020000005	7.682300845	7.567223407999999	7.695276188999999	8.074005334	8.175649355	7.5210748679999995	8.086744238	7.624309152	8.701380311	7.895398921	7.692059498	7.448691635	7.856762001
ACTC1	5.772455066	6.0472954770000005	6.109999547	5.83816809	5.824716106	8.314335797	7.295406626	7.027768234	5.80915145	6.075288395	6.21439748	7.190007841	7.844829142999999	5.336007048	5.9866858689999995	6.15281859	6.111610746	5.708308427	6.124678188	7.047564215	6.859729661	5.973868509	6.545062907999999	6.5786795620000005	9.124490692	7.268672885	6.53478385	7.363696501000001	5.702948506	7.495808273	5.8895408620000005	6.231815145	5.712854067	5.896630975
ACTG1P4 /// AMY1A /// AMY1B /// AMY1C /// AMY2A /// AMY2B	4.927402877	4.573828015	4.830300492	5.188502358	4.818798555	5.313960823	5.139923496000001	5.388465364	5.089068913	4.752904279	4.685055461	4.712812392	5.122200114	4.984802887	5.257971478	4.997849855	5.149200285	5.063298124	5.437313199	4.162961016000001	5.7244097510000005	4.910781688999999	5.592134791	5.316032885	6.0047144999999995	4.61543452	5.3573199989999996	5.1458802630000005	5.115214206	4.354684131	4.831905964	4.259739828	5.205887077	4.517794297
ACTG1P4 /// AMY2B /// RNPC3	7.582811636000001	6.893114095	6.97376807	7.085752498	7.23368296	6.664180199	7.471801525	7.6113612260000005	7.2133338689999995	6.831883267	7.092334212999999	7.134796072	7.309439847	7.118067066	7.322315014	7.354763198	7.554983266	7.18231357	7.535302551	7.142887415	7.826741219	7.525343601	7.9778227610000005	7.11179521	7.099000887000001	6.802935539	7.6990134679999995	7.479924667000001	7.69731684	6.99176343	7.017667733	6.885445675	7.265386092000001	7.201029439
ACTG2	7.742525887	8.1310587915	7.993179640500001	9.9500327575	7.913536605999999	10.198893687	9.909803946	9.973934209	7.9985510600000005	8.2953938695	8.9826599165	8.114916132	10.031013431	7.277680697	9.0322867615	7.537208831	8.173881145	7.61183054	9.5944715215	8.5962110185	9.9907209175	7.166363992000001	9.844629442999999	7.788451964000001	10.000524869	7.7732980935	9.261430090000001	8.2714445785	7.9670234744999995	9.010042357	7.9843517305	8.190943627	8.552843085000001	7.535725473499999
ACTL10	7.373450925	6.488072043	7.130521122999999	6.305096222	7.059139176	6.532959544	6.5328824260000005	7.062270306	6.6865654779999995	7.4284645739999995	6.153511888	6.310381759	6.473296659	7.066884872999999	6.9611005310000005	7.93426961	6.578503443	7.025320307	6.554339025	6.8081714820000006	6.20888567	6.711580369	6.3379107889999995	7.027474501	5.9187631860000005	6.797959555	6.363920296	7.423489288	6.266477817	6.611604475	6.496664161	7.260646692000001	6.874286929	7.365590566
ACTL6A	11.60750655	9.536345761	9.949724323	9.247947091	10.04268386	9.403048839	10.09547075	10.068180499999999	10.84880644	10.08675771	9.25160964	10.18163243	9.738424201	9.765699971	10.12009856	10.69277009	9.714421117	10.36191261	9.598858287999999	10.43410404	9.84486411	10.44746949	9.790090433	10.43022156	9.174192731	10.36601959	9.970991723	10.28734696	9.74904245	11.090203599999999	9.974853815	10.26407162	9.876872451	10.29709035
ACTL6B	4.4108955524999995	4.575471575	4.563167915499999	5.018210562	4.5125277184999995	4.6877610794999995	4.831949810499999	4.5855266795	4.432531796999999	4.701565015	4.789041098	4.853768276	4.504719440500001	4.7637819675	4.8614886605	4.560932558999999	4.703755361500001	4.7552959455	4.5850667529999996	4.487654009	4.4187514305	4.49929602	4.6878836655	4.530850602	4.6982943745	4.67026635	4.651511438	4.57943495	4.603266901	4.5704454985	4.912237166000001	4.5000830395	4.7860975395	4.5568118065
ACTL7A	5.154173476	5.629323117	5.497407652000001	5.617838951	5.355360546	5.628815144	5.5010626160000005	5.644614872999999	5.143376065	5.565901655	5.876846704	5.565219557000001	4.90687082	5.833874685	5.7267229660000005	5.157808706	5.552977668	5.709428137000001	5.56618828	5.773341254	5.24886872	5.043117961	5.392587261	5.330737501000001	5.682602074	5.6644369029999995	5.1733088160000005	5.186294663	5.314452836	5.287129554	5.441950147999999	5.445033175	5.730468978999999	5.469240121
ACTL7B	4.907015438	5.010319565	5.211342538	5.19896921	4.658851399	5.126675025	4.754441101	4.751919818	4.920667851	4.834601202	5.160185638	5.094499229	4.71128737	5.18816216	5.167518317	4.908524923	5.03336571	5.301883941	5.15807925	5.108048892	4.863232815	4.990693043	4.975692095	5.077996121	4.601122061	4.984361956	5.106269889	5.005962039	5.121018891	5.0602085830000005	5.1450881189999995	4.904309148	4.812766379	4.7668875569999996
ACTL8	6.499704583	6.771483258	7.120755547000001	7.042066641	6.893206301	6.808849174	6.764790577	6.734073637000001	6.851086319	6.882556937	7.130798256	6.399865939	6.833120158	6.966558901	6.876476556	6.659039375	6.778358301	6.4727058379999995	6.843531509	6.339718219	6.659449437999999	7.350854742	6.814211416	6.770779742	6.096421652	6.816350332000001	6.711010819	6.488226511000001	6.912787133999999	6.836177341	6.760584937999999	6.565365912000001	7.027127738	6.714544793
ACTL9	3.788891795	4.024302435	3.997387655	3.839673847	3.846030962	4.061445747	3.775445584	4.072592528	3.872106085	3.946346133	3.910166208	3.590901657	4.076913619	3.983233925	4.0910441639999995	3.888932278	4.059834606	3.979075232	3.806042148	4.083876513	3.921721902	3.6516321119999997	3.9402940539999998	3.8139100939999997	3.814181149	3.87602975	3.885793542	3.927248717	3.858426887	3.8116468980000002	3.9808716769999997	3.823571145	3.911236217	3.9036505519999998
ACTN1	9.641682872499999	9.921045755000002	10.327009935	10.234244302499999	9.9358185225	10.883933955	10.70689797	10.609149930000001	9.1548177775	10.015426812	9.392961664	10.61008242	10.428524825	9.9526190815	9.794806214	10.56947044	9.3275676665	10.34982409	9.806163753	10.558979425	10.806429744999999	11.344978875	9.9150037715	9.423982284	12.066102205	10.451799035	9.714573422	10.514143825	9.084513964500001	10.775164310000001	9.354822473	9.7547713845	9.630712564	10.779523285
ACTN2	3.8826148055000003	3.9595092559999996	4.0477829665	4.2750042055	4.032075456	4.109081133	3.7848164564999998	3.8091484184999995	3.8393984129999996	3.9238457485	4.117378994	3.948698343	3.9199582885	3.9883270614999997	3.9392461594999997	3.684630059	4.0292337405000005	4.004621406	3.9929340805	4.0091401165	3.9197149500000004	3.8318699130000002	3.8900632865	3.8778426405	3.989832665	3.789932585	3.8862973135	3.777809002	3.927924337	3.8184652569999997	3.917684444	3.974359631	4.0323947835	4.029698435
ACTN3	4.642534237	4.82937342	5.383303747	4.958944735	4.973528554	5.33513769	5.007176831000001	5.03125636	4.765291626000001	5.037281387	5.3726073539999994	5.78619948	5.187156196	5.322273345	5.1052407760000005	5.065894248999999	5.148383901	5.0717798389999995	4.828603506	5.040387354	5.196708698999999	4.661508394	5.140853306	5.08871311	4.889507013999999	5.1677487619999996	4.8646415119999995	5.013247553999999	5.203674618	5.10933419	5.396451559	5.059572643	4.940620745	5.14002892
ACTN4	9.012831874	9.602711115	9.849682369	9.723122411	9.81019497	9.44981632	9.579993832000001	9.681422096	9.820922744	9.829498052	10.06835417	9.911914185	9.521969289	9.560620275	9.363040839	9.62613126	9.449372592000001	10.29862059	9.728674305	9.624592522999999	9.227490266	9.491916333999999	9.392226469	10.34704239	8.869024125	9.516279524	9.33576499	9.954563401	9.662269299	9.855321799	9.773923157	9.551718482	9.48329562	9.465683492
ACTR10	10.53713914	11.60133638	11.20257805	11.56163891	11.131914	11.53630757	11.77068999	11.77515117	11.76749278	11.50808049	11.50553937	11.3824156	11.73025543	11.28028415	11.96179854	11.8651233	11.69690649	11.36688998	11.55754375	11.21019188	11.71924693	11.52611858	11.72254644	11.33378388	11.76393036	11.30711747	11.62521022	11.25881415	11.75843419	11.41979624	11.62554033	11.06058872	11.66415102	11.38161511
ACTR1A	8.388662393499999	8.7934695795	8.498101842	8.7208228735	8.287382298	8.9885253965	8.983931655	8.814386098	8.909156588999998	8.7937967485	8.679639848999999	8.752785893	8.835803202	8.4263160635	8.8193145985	8.573848807	8.6277368735	8.488658151	8.8404516495	8.867576037	8.815576337	9.252352915	8.4883874955	8.665238909500001	9.0657762155	8.981092720500001	8.607614366	8.794967321	8.7353877185	8.699690769499998	8.8208310655	8.655827709	8.7489157685	8.833388306499998
ACTR1B	9.310719446	9.197638035	9.242808255	9.421753752	9.126618387999999	9.453768457	9.496351884	9.40411933	9.186508209	9.147009596	9.591404058	9.267999846	9.379285635	9.696615749	9.723078955	9.327139333	9.537752463	9.670756379	9.531046357000001	9.324101778	9.380443523	9.409642617000001	9.4986083	9.662444962999999	9.299082379	9.423868322	9.403060176	9.555293584	9.421146334	9.113328525	9.459513723999999	9.36809748	9.594503337	9.7152796
ACTR2	9.945787261	10.21213554	9.813431193	9.599979436	9.610849912	9.142127102	9.181321951000001	9.098590442	10.23916305	9.729845597999999	9.529470655	9.283435305	9.982109422999999	9.702363369	9.159890243	9.394409188	9.116116056000001	9.099017015	9.802824969	9.527220952	9.189770623	9.640203697999999	9.843469622999999	9.620986553	8.648158707999999	9.543230014	9.301341948	9.589015798	9.869384616	9.770723373	9.440254056	9.54781454	9.352934289	9.526055253
ACTR3	12.24974746	11.85542553	11.65073448	11.61652389	11.94433215	11.71091922	11.97940341	12.04292437	12.47022031	12.09698042	11.71473303	11.93168817	11.93633423	11.23651777	11.91075408	12.29635395	11.89014941	11.74151328	11.86522409	11.73458715	11.955061599999999	12.04517971	11.85610431	11.88689307	11.83220041	11.75974574	12.04251349	11.95924282	11.96031927	12.45335638	11.98561193	11.88383936	12.02439909	11.95917135
ACTR3B	7.4883204825	6.6048743865	7.056590724	6.407553547	7.855261391500001	6.2902357129999995	6.5812845635	7.071921988	6.7280281615	7.1253583035000005	6.2668451045	7.297851668	6.3494070795	7.4334880755	6.797864822000001	7.9942808	6.780145301999999	7.552439590500001	6.778155079999999	7.5329424505	6.308219966	7.611489433	6.648021068	8.3027501455	6.3914505004999995	7.4030324610000005	6.384784693	8.3130132205	6.4930715065	7.269871417	6.3739590795	7.796294242999999	6.6800395915	7.8266810719999995
ACTR3BP2	4.6919550789999995	4.617030891000001	4.627929625	4.673057747	4.204200844	4.487217938	4.6145268989999995	4.335853637	4.475240623	5.123353505	4.593913849	5.023195998	4.36465966	4.524793188	4.855738986	4.759846465	4.630558918999999	4.734331572	4.64506399	4.651193452	4.667850312	4.512558573	4.585367194	4.9071820960000005	4.382524195	4.607739274	4.601590086	4.298315926	4.521824034	4.4200802910000005	4.878849736	4.485309394	4.448353526	4.825980803
ACTR3BP2 /// ACTR3BP5	4.141520941	4.0017898285	4.156868877	4.221723097	4.369475655	4.267466403	4.1219021625	4.2761023065	4.1737310195	4.632724157999999	4.077312568	4.4418415025	4.100226875	4.3498572105	4.3103363695	4.3819834955	4.262043642	4.4155517625	4.207638858	4.1621241705	4.139824785	4.1108221825	4.1092476085000005	4.250582087	4.2109257915	4.143731155999999	4.087180291	4.0892361965	4.255354333	4.253351158	4.3877358585	4.170283023	4.1380817375	4.3246100475
ACTR3C	7.635469333	6.659045786	7.041616218	6.582193292	6.953830634	6.324829557999999	6.7202453339999995	6.678334642	6.984608776	6.616444148999999	6.550612925	6.086894049	5.8770104960000005	6.206185981	7.316564817000001	7.289699881000001	6.684269407	6.687075045	6.330671346	6.293740827000001	5.890022912	5.671869025	6.225018039	7.251614527999999	5.396447771	6.92138474	6.3911615710000005	7.473726257	6.8310948510000005	6.213189035	6.787661314	7.26105079	6.770478023	7.857473266
ACTR3P2 /// ACTR3P2	3.514337695	3.8565852019999998	3.378210404	3.551200366	3.337605726	3.3849870010000003	3.373432998	3.376636739	3.6636866180000003	3.280314512	3.234362668	3.988747032	3.445136464	3.416561717	3.66273496	3.739266325	3.351338787	3.683942306	3.473151152	3.444480715	3.4023860810000004	3.38355125	3.469171065	3.346421054	3.43236945	3.646462038	3.2869583380000003	3.574672655	3.335975121	3.959879457	3.6095491760000002	3.51158799	3.4397759580000002	3.5165137389999996
ACTR5	6.894492469999999	7.137907290499999	7.420163279	6.4143777925	7.506841045500001	6.6639896525	6.8471395085	7.3738392610000005	6.8633658255	7.2517001274999995	6.777826817499999	7.3315567175	6.7687556515	6.967154368499999	7.048492306	7.971245622	6.8019591745	6.939458368	6.7237343	7.4085785495	6.564832980499999	7.743576176000001	6.722375658499999	7.968820082	6.570038322	7.4386619125	6.801078604000001	7.9663551765000005	6.8929041505	7.1936253935	6.9340194615	8.381659489	6.8360749575	7.8883064009999995
ACTR6	7.8039349174999995	7.5964470655	7.506622546000001	7.5386412400000005	7.4474644915	7.424450541	7.499768189000001	7.3469708305	7.757358021	7.507039031000001	7.4557575215	7.528010053500001	7.5993891725000005	7.4604773625	7.7802781955	7.5104522330000005	7.319107065000001	7.8484217725	7.5366507935	7.741613710499999	7.535819357499999	7.8008506615	7.5382431975	7.6329972905000005	7.5131130395	7.735695982	7.612853777	7.6486333175	7.4470665894999994	7.625309316499999	7.525556503500001	7.3688380505	7.572248212	7.557682457999999
ACTR8	7.5763174185	7.534503509	7.7488794080000005	7.6701867875	7.724366879	7.4950832505000005	7.598470554	7.624626286	7.693549304499999	7.716911430000001	7.676235145	7.2979094589999995	7.5892686285	7.93107803	7.5931072815	6.8886218425	7.835391261	7.5865721735000005	7.6555397775	7.9010777565	7.5149093095	7.7873768195	7.6643503835	7.9419344035	7.2751397435	7.912057621	7.819189894999999	7.853474387	7.637913236999999	7.5316842585	7.5138223344999995	7.722631621	7.582364307500001	7.678119392999999
ACTRT2	4.663547583	5.139635247	5.077161666	4.9674057519999995	4.826827105	5.146936633999999	4.862270902	4.945804001	4.771781343	5.27908709	5.550584736	5.4248452789999995	4.988547331	5.068225118	5.067324641	4.833873416	5.147072419	5.163722596	4.905348756	5.406178045	4.547522818	4.749722428	5.0811686410000005	5.053805908999999	4.846085633	4.925913423	4.874845646	4.933905427	5.116664618	5.11455264	5.3702643089999995	5.197579199	5.076384354	4.937825298
ACTRT3	6.117911717	6.225710819	5.788714103999999	5.8261593089999995	5.777846909	5.5233717	5.70031032	6.030598242999999	5.907227337999999	5.58120102	5.939788032999999	5.618886871	5.744435212000001	6.0587021210000005	6.46130075	7.202153137000001	5.908598857	6.137724586	5.8742842689999994	6.372921076	5.677608192	6.34184151	5.3950807329999995	7.262479511	6.635874175	6.613503689	5.609787737	6.20327106	5.862285694	6.225925451	5.774069283999999	6.929282982	6.133679837000001	6.9276820279999995
ACVR1	10.34427444	9.913609623	9.646370863	9.310858889	10.16834817	9.755155244	9.594156657000001	9.938284516	9.597294557	9.642687152	9.394529887000001	9.849813018999999	9.776781848999999	9.760315951	9.285759738	9.656651738999999	9.768730412	9.991840565	9.66182342	9.947173846	10.00013565	10.32617388	9.763995382000001	9.910545856	10.49287533	9.954238531	9.735213948	9.697399558999999	9.649589957	10.39940056	9.379468261	9.814937141	9.47782159	10.09133132
ACVR1B	6.608385202000001	5.487781636999999	5.3971777225	5.6083016085	5.5988879085	5.2517332045	5.781201462	5.999576348	5.936026191	5.858177727499999	5.731132058	5.5407130825	5.685481949	5.953220002	5.3893637615	5.589543575	5.975839232	5.886949209000001	5.9900347345	5.2377131615	5.923570176	5.367254856500001	5.73583641	5.437389108500001	5.022008	5.615855226000001	6.228240403000001	5.831049458	5.8784996635	5.243600223	5.7068375295	5.686752259	5.811835067500001	5.3351633750000005
ACVR1C	7.740094554500001	6.4589991545	6.8564148285	7.908557442	6.8683723489999995	7.528198293999999	7.624137338999999	6.6489140325000005	7.9581092065000005	6.337324047999999	8.283011232	5.9393944095	7.6173762585	7.410200253999999	7.766509898499999	5.9663891155	8.7081180505	7.6804684345	8.5241597285	7.6745413495	7.4835013085	5.443221080000001	7.853061971	7.565554371000001	5.2500674725	7.398488454	7.918696558000001	6.8114050934999995	8.3806877825	6.068397012	8.3498087865	7.0248446	8.001099028999999	5.752463841
ACVR2A	8.1287513345	7.262097409500001	7.3876651915	7.9980022495	8.084924706	8.115937067499999	8.3353672145	8.285456357000001	8.4843917665	8.154016269	8.35651666	8.6359713465	8.219519709	8.110585686	8.044031383	8.071634876	8.414985060500001	7.7029486155	8.6857276145	8.247126929	8.3722836265	7.405795581	8.486466752	8.467889745499999	8.4417533925	7.8619354999999995	8.786547621	8.41616697	8.402624941	7.8087900445	8.374194430500001	7.9198935725	8.490521118	7.580218050500001
ACVR2B	6.415150279	6.544386772	6.667332827999999	6.294626557000001	6.732807692000001	6.6960397689999995	6.180287713999999	6.427933636000001	5.863680098	6.41258437	6.699566237000001	6.331193911000001	6.163263356	6.985993143	6.595896596	6.705327122000001	6.575913976	6.600726643	6.354691686000001	7.123966421	6.15606661	6.288289234	6.268841311	6.873370477999999	6.315555829	6.643091448	6.272765124	6.931506416	6.4414349060000005	6.226457936	6.470917782999999	6.858715012	6.133910935	6.5560612460000005
ACVR2B-AS1	4.971746782	4.504263771000001	5.121748548	4.990781645	4.985330531000001	4.945231735	5.028839916	4.994669636	4.760410973	4.62502034	5.058717987	4.560664223	5.07961755	4.970623488	5.419085685	5.379645753999999	5.09056415	4.954636774	4.835000475	4.711288399	4.870722585	4.641439458	5.01037991	5.260602406	5.637724086	5.430141684	4.908258757	4.615366171	5.0368685630000005	4.925487083999999	4.8332299569999995	4.976797974	4.860561579	4.803943609
ACVRL1	8.1888434535	8.84250974	8.824923498	9.4242279345	8.596723779000001	9.069689151	9.242989479	9.438206628500001	9.160866622	9.373677119	9.065469215	7.5767966925	9.3362710255	8.640058691	9.5901080935	8.686769443500001	9.38727383	8.087075568500001	9.0307190505	7.9122197055	9.4445033315	8.3434488625	9.365635205	8.50000635	8.197804490500001	8.299948635	9.90517033	7.707211528999999	9.160986106	7.143773002	8.993824238	8.230338214500001	9.545958791499999	7.9685165685
ACY1	5.039698863	5.250668851	5.010619701	5.284673397	5.468461102000001	5.153724238	5.242816251	5.018081279	4.995544277	5.0601732639999994	5.353674105	4.98393369	5.342933675	5.181875383	5.32987757	5.193334607	5.192662479	5.058623067	5.128486832	5.192936651	5.149256405	4.94202814	5.185023684	5.024778647	4.917496751	4.894027539	4.948351292	4.906077744	5.047200751	5.145142106000001	5.147200809	5.046853647	5.238189387	5.280878642
ACY3	5.2363416805	5.3463500085	5.6234181365	5.468582208500001	5.4862880725	5.177250690999999	5.133104352	5.348619297	5.198281647	5.6429832705	5.4119943055	5.454404234	5.4141131135	5.769100998000001	5.8879804695	5.427246519	5.4422541905	6.174820475500001	5.386066281000001	6.0645231355	5.0454654675	5.417550581	5.308927443	5.3685735505	4.900674573	5.8338870515	5.174086635	5.8077821875	5.363987513	5.3759361425000005	5.4320563575000005	5.413147711	5.3324222505000005	5.583141204
ACYP1	8.729043316	8.073453265	8.580846574	8.074947931	8.761064472000001	8.248596867	8.441308098	8.553152255	8.440106743	7.893982727000001	8.212993931	8.750218059	7.6943956479999995	7.970419766	9.118588569	8.982719269	7.87625831	8.610506452000001	8.193560821	9.641848251	8.345873838	9.293882137999999	8.540028591	8.483917927	8.017839789	8.70614104	8.635754172999999	9.43825777	8.125349943	8.56742194	7.850655405	8.423182315	8.17836193	9.581574476
ACYP2 /// LOC101927144	8.844772626000001	8.155736037	7.708746902000001	8.096296238999999	7.8550072570000005	8.46282996	8.495984486000001	8.342480644	8.745692087	8.412557577000001	7.550802622000001	8.35607178	7.919152901	8.575458317	8.981658977	8.294717971	8.253174888	8.547814804	8.198764329	8.411429626	8.670470665	7.83156984	8.307056075	9.181056417999999	8.725006876	7.9721903670000005	8.428982611	8.11653118	8.096063492	8.20884236	7.97429437	7.731722134	8.765135127999999	8.335400348
ADA	8.714428226	8.6174927135	7.0412969975	7.033154256	7.997686105	6.7245265915	6.4398533995	7.0517868534999995	6.4130870355	7.02909204	6.807837687999999	6.8980777390000005	6.6814690005	7.3237467794999995	6.968204923	7.329076305999999	6.652004453	6.3518152940000006	6.7723708535	6.7045537505	6.4390235675	8.049233858	6.192705257	7.0725204875	6.891922475	8.292981063000001	6.624775776	7.6661605875	6.6690071665	6.911616780999999	6.425119587499999	8.664912044500001	6.771590236000001	8.624645876499999
ADAD1	3.8046857050000003	3.886961659	3.8103750125	3.9532974665000005	3.940456492	3.959742962	3.7810684025	3.8796446985	3.858012859	3.8603861465	3.9321996859999997	4.288157455	3.9932998879999997	3.903480189	3.8774843160000003	3.863867076	3.9278702315	3.935685413	3.9333472269999996	3.9187097459999998	3.7818635755	3.8382517065	3.938839464	3.799091449	3.7539390820000005	3.9927995259999998	3.7299569995	3.8220343239999996	3.908158986	3.7857441214999996	3.8804011185	3.7832264915	3.9055662070000006	3.7537098570000005
ADAD2	5.963053597	5.812927962000001	6.040612985	6.180134275	5.766240138	5.855812664	5.751945458	5.971524586	5.44623323	5.816793812999999	6.27673953	5.844991881	5.641663232999999	6.019840234	6.104643245	5.828474441	5.8090807579999995	5.738098271	5.642567304	5.662921352000001	5.553725417000001	5.383700963	5.428997086	5.91016678	5.748503478	5.95332933	5.54825774	5.690907118999999	5.814405461000001	5.743405407000001	6.065011782999999	6.1605526479999995	5.841905323	5.667701051
ADAL	4.940140799	5.803172917	5.253492499	5.794523262	6.157231238	6.714338678	5.626407812999999	5.71850023	6.198637346	5.348844597	6.091344154	6.027870537999999	6.019132691	5.727858556	6.317438945	5.761929846	6.699760391	5.957541917	6.293918765	6.184750479	6.50283565	5.779484621	6.33369226	5.55722807	6.481482975	5.580679738	5.873260987999999	5.447509717999999	6.29763847	6.224491081	5.9291135189999995	5.813630197	5.85262382	5.650390659
ADAM10	7.712640435	8.378509211	8.197853865	8.167110212	7.821366811	8.306493918	8.464096713	8.534185749	8.663835391000001	8.423520039	8.017500219	8.99801184	8.448333667	8.913430507000001	8.101116801	8.10066608	8.968211242	9.050852463	8.19666213	8.424897115	8.510882992	9.128312442	8.504220972	7.891925356000001	8.277647112	8.730124874	9.201769984	9.03543064	8.61399966	9.146725952	8.123090474	7.942380727000001	8.707691125	8.996265097
ADAM11	5.171819086499999	5.076807433000001	5.086123537	5.624647102	5.288280487	5.4007508375	5.3769126555	5.3534232315	4.9501668940000005	5.269812995500001	5.406353748	4.9852029715	5.2340439115	5.152306089	5.1345142415	5.122431413499999	5.256881935500001	5.2584725415	5.215231482	5.189502619500001	5.193338824	5.1112326165	5.270383692999999	4.949501468	5.603228295	4.9051564485	5.1591444255	5.133872253	5.214492420500001	5.120911187	5.1804022115	5.1192935660000005	5.4820918585	5.206979752500001
ADAM12	5.409735078	5.384933842000001	6.869360165	4.68136548	6.509792549	4.633586106	4.601004978	5.774157781	4.3682107310000005	6.097221866	4.5774258660000005	7.03591777	4.531211344	4.7565549460000005	4.322830133	6.6495540129999995	4.8025286430000005	5.245253665	4.615225821	8.156386995	4.50391362	8.981125268	4.349697751	5.533744831	4.452023697	5.970343105	4.6239311380000006	7.574282683	4.597345139	7.443082389	4.389117753	6.510627545	4.574741924	7.293337136
ADAM15	7.3361758735	7.390079694500001	7.3133635869999996	7.3304860099999996	7.1938604635	7.223918960999999	7.1849295395	7.349990412	7.0307759585	7.486413848	7.377559267500001	8.0819780645	7.0953855175000005	7.077759492	7.3833439795	7.6618954	7.3391794699999995	7.5489421215000005	7.025922294999999	7.363382167499999	7.106767659500001	8.0514545415	7.1062025935	7.2539099675	7.3047310185	7.858518335	7.018462523	7.4259180124999995	7.2019316280000005	7.715554926499999	7.0891785505	7.12316146	7.0912093595000005	7.4758609995
ADAM17	8.496687467000001	8.018627472	8.318744076	7.921147662	8.32711993	7.487820596000001	7.603854566	7.7618114789999995	7.552671375	7.651023132000001	7.500544367000001	8.114695344	7.565144838999999	7.65016352	7.321890815	8.196988572999999	7.48224216	7.644450619	7.836336437999999	8.153718117	7.543190362000001	8.582836656	7.820050091000001	8.274551779	7.75972174	8.032675452000001	7.8051978889999996	8.366741767999999	7.691884162000001	8.23347774	7.78431223	7.91543575	7.75846202	8.472823333
ADAM18	3.8927204930000006	3.7622634045000005	3.8497048375	3.5500512825	3.7296102195	3.6696839945	3.834684485	3.7000053535	3.7015725469999996	3.7545285594999998	3.6128345145000003	3.8476410625	3.6874484589999996	3.90992988	3.693355677	3.8689076325	3.670054131	3.8635053325	3.7170604015000004	3.8107379805	3.587698014	3.706581589	3.7343094929999996	3.737115805	3.7681427260000007	3.913662465	3.5313925655	3.8753759189999997	3.6805180369999997	3.7869807360000003	3.8340454335	3.68324486	3.650280588	3.8191975305
ADAM19	6.634990062	7.0639853815	6.886688156	6.67128308	6.667857677500001	6.4969468515	6.3740251995	6.4388133125	6.4146402745	6.562830286	6.376776439	6.84033432	6.608917196	6.451540340999999	6.0887764215	6.432186646	6.478873150999999	6.275649974	6.11759608	6.3263322045	6.3693342125	6.892933845	6.344670280500001	6.6352736385	6.9169789595	6.5603340155	6.2712134944999995	7.438646800999999	6.138658426999999	6.828788508	6.185341802	6.837195473	6.5278809315	6.959675635
ADAM1A /// ADAM1A	8.001291295	5.860119452	5.59367463	6.103684952999999	6.269399466	6.637988517999999	6.527169916	6.641738158	7.5416390170000005	6.806714485	6.074870894	5.040702233999999	6.860717067	6.854420724	6.459629668	6.756547779	6.679162962	7.470586301	6.663314282000001	6.18969308	7.042079402000001	4.827276324	6.840438703999999	6.378950476	6.274337465	6.649774076	7.566246774	7.272263271	7.0663816729999995	5.757031668	6.733824472	6.064767505	6.595016182	6.376039632
ADAM2	3.361921176	3.516530271	3.577973843	3.5544954339999997	3.552514975	3.4688850610000004	3.266457962	3.4014859210000004	3.467154082	3.7348243230000002	3.517013958	3.4485153210000004	3.334565654	3.4201352	3.5590031289999997	3.6121639969999997	3.5882156569999997	3.608428299	3.459204119	3.412107795	3.49188208	3.448859033	3.381539149	3.413476957	3.526660042	3.516012105	3.591534577	3.418906161	3.4524319510000003	3.424534448	3.5654910969999998	3.548733632	3.590901657	3.526237845
ADAM20	5.112647532	5.326579821	5.3436347904999995	5.252073745	5.3566642085	5.2425687915	5.2810762350000005	5.2989293975	5.118813201	5.506403561	5.3135732885	5.6129063545	5.3531186635	5.51955336	5.3518058155	5.495862154000001	5.491648505500001	5.2707818915	5.337549769	5.311476616499999	5.3400740055	5.167212276500001	5.429696783000001	5.3503804200000005	5.0068973685	5.1510315965	5.1500369835	5.161511108	5.4237003205	5.2836388665000005	5.316383931000001	5.3161962665	5.2798492275	5.2814008605
ADAM21	3.877443281	3.977038512	3.993241717	3.9317102165	4.1019590295	3.8898261775	4.040936993	4.0856704305000004	3.9656224825	4.000240106000001	4.144026201	3.991340731	4.1117636675	4.03972861	4.145260016	3.9489007495	4.1463824989999996	4.1419177835	4.1752674985	4.280254608	4.097442657	4.4008208535	3.9640422065000003	3.783268591	4.2114304565	4.208302589500001	4.053674320000001	4.2060074755	4.2837534535	4.3449273415	4.084822507	4.081938026	4.0821222035	4.007437658
ADAM22	4.381545774	4.514819695	4.6933642225	4.5622213039999995	4.78381768	4.5413802155	4.553279850999999	4.636507585	4.572820209	4.5362259845	4.682007738499999	4.9190757925	4.523824114	4.5642860535	4.722107006	4.890327837999999	4.7130280395	4.962219592	4.5532191285	4.76462089	4.545578035	4.1645300415	4.612206786	4.606657035	4.537293761999999	4.754013444	4.619083239	5.0123213159999995	4.7081478935	4.7056715485	4.67575041	4.7185599485	4.456371743	5.1169998725
ADAM23	3.6958742325	4.573044685999999	3.874498689	4.4527056389999995	3.7745928319999997	4.7385139485	4.530063478	4.4260164500000005	4.3462402695	3.964715602	3.9457194404999996	3.7624054300000003	4.0819909674999995	3.6940054809999996	3.9010583184999996	4.0163529024999995	4.0121746685	3.766199677	4.339031133500001	4.0651715435	4.788058684999999	3.8581302290000004	4.464276787999999	3.710726008	5.163846448999999	4.042932762	4.75594083	3.8806962235	4.026834482	4.199343395	3.7793585865	4.1119646025000005	4.0826145855	3.7317635410000003
ADAM28	5.1358954699999995	6.328942475	5.112509992	5.4714108375	5.050878514000001	5.155579045	5.0815615995000005	5.23220021	5.151405555999999	4.9256030155	5.9285800145	5.0934976025	5.361631503	4.7039575135	5.158378444	4.6458917264999995	5.2579275855	5.085350526999999	5.971382406	4.5387428855	5.574013175	4.860734162	5.2248280475	4.807941234499999	4.7269866615	4.8241321785	5.3342402645	4.820517781	6.2833079755	5.102715987	5.5788825504999995	4.945393012	5.455559592	4.8455773035
ADAM29 /// LOC101928551	3.818925358	3.716733723	3.824946955	3.9126752639999998	3.9730038810000003	3.9041394069999997	3.82061595	3.7467898589999997	3.792674525	3.824626173	4.151112906	3.95070073	3.63677848	3.83696833	3.870225571	3.7563291139999997	3.693898327	3.772468238	3.804690842	3.6195567769999997	3.8097711939999996	3.653571276	3.839775163	3.815913695	3.85992543	3.7010067810000002	3.6371953789999996	3.7257428839999998	3.815913695	3.69391683	3.9142056430000003	3.875394238	3.780595299	3.862131635
ADAM30	3.832620383	3.878975989	3.916311286	3.919971274	4.069306697	3.962976058	4.0105834515	3.7774849405	3.9953119944999997	3.9954305495	4.016363033	4.193507154	3.8191158015	4.0326188995	3.966978674	3.9174833005	3.9411459210000004	4.162780274999999	4.0505584390000005	3.825938086	3.744937771	3.682352663	3.8408733235000003	3.9381668555	3.598407966	3.9077694755000003	3.7694016365	3.8271029719999996	4.00552376	3.8370199285	3.970268473	3.8583139895	3.9376544229999997	3.815750207
ADAM32	3.542809287	3.321127025	3.533283277	3.8004632189999996	3.761532293	3.481793008	3.368885428	3.572290437	4.591959543	3.920029985	3.571314788	3.436004759	4.065552843	5.573463096	4.504253599	4.431359106	3.542687931	3.684451619	3.689344503	3.539192113	3.4553637810000004	3.418785802	4.143145927	6.007076054	3.6150316680000003	4.191201841	3.509297492	3.525223294	3.5902134230000002	3.5288831939999996	3.7634535810000003	4.5430396669999995	3.700745843	3.146293571
ADAM33	6.698973112499999	6.5630769195	6.789873376999999	7.1255369795	6.5735885185	7.0923718945	6.7464579255	6.7378711485	6.443164457	6.746608636500001	6.947955952499999	6.9684032045	7.047697642499999	6.220966417	6.7421392475	6.2582555015	6.5081924165	6.159325390999999	6.6017610695	6.1026432345	7.0283599930000005	6.2687673964999995	6.8004304285	6.483253338999999	8.4633461495	6.132971031	6.476120089	6.0866501555	6.560999791	6.2333185205	6.7916256055	6.263586778500001	6.3982090655	6.2257836834999996
ADAM3A	3.628576608	3.8799598239999997	4.017006282	3.7784343160000002	3.737462339	3.6137950589999996	3.572416425	3.781239462	3.6629765	3.5058778939999997	3.88504961	4.005946193	4.168688338	3.75302314	3.763692474	3.957737855	3.836048305	3.92842142	3.738424198	3.7920224069999997	3.740612717	3.756865223	3.603603427	3.703964309	3.645108757	3.7385076269999997	3.76605808	3.9477869539999997	3.629256002	3.78790774	3.9048574119999997	3.809784168	3.9766522369999997	3.908530476
ADAM3B /// ADAM3B	3.737256402	3.7402951360000003	3.863425791	4.449329474	4.003822154	3.9119084060000002	3.9332400730000003	3.527382625	3.63474847	3.7909433939999997	4.063294942	3.752150375	3.754442262	3.677933206	4.138886322	3.767124144	3.603603427	3.660104415	3.616559423	3.6504021030000002	3.814726699	3.9396318960000003	3.752171619	3.812271506	3.728512565	3.567081622	3.776317105	3.83339084	3.661344508	3.6281920060000004	3.799561312	3.747547835	4.012369852	3.8362292289999997
ADAM5	3.601871695	3.6570048235	3.7518105485	3.8024311735	3.7985037119999996	3.7449808019999997	3.5961490425	3.7817049989999996	3.506751144	3.6607817715	3.9865071970000003	4.0103237825	3.747433667	3.7919192539999997	3.7645795605	3.7513923375000005	3.8630996184999997	3.9441095749999997	3.9020607165000003	3.7753336365	3.6486141715000002	3.6563510075	3.7636801875	3.661479387	3.545854845	3.725010737	3.5119225805000003	3.5684701304999997	3.743861891	3.6718364450000003	3.849142198	3.845034209	3.634841132	3.630268787
ADAM6	4.35482718	4.573513545	4.652779472	4.5708854930000005	4.297765762	4.635747145	4.5536689489999995	4.354083203	4.283857142	4.797841192	4.696832174	4.807953526	4.267478438	4.3840133130000005	4.6978617410000005	4.493850373	4.460971202	4.5847496869999995	4.26290478	4.522210591	4.4430975980000005	4.161753481	4.192332267	4.382631918	4.481451331000001	4.452085739	4.341957936	4.481042017	4.421707178999999	4.27002669	4.541378604	4.388430041	4.614656159	4.218573016000001
ADAM7	3.788891795	3.8167994430000003	3.881939816	3.748672693	3.7801764280000003	3.6888877030000002	3.84674559	3.788524166	3.667343642	3.815389819	3.923999493	4.145710374	3.618486106	3.899540485	3.7894496839999996	3.8515433789999998	3.913517493	3.945934672	3.85129641	3.89143879	3.584620316	3.756256415	3.892974006	3.623759895	3.821161132	3.88818641	3.5743733439999996	3.813681818	3.825005586	3.833721847	3.914582251	4.152706562	3.774876538	3.903077192
ADAM8	5.9456379455	6.934417803500001	6.5240745725	6.255727667	6.462539680500001	5.769883297	6.142578481	6.0372073475	6.0654040185	6.2340643405	6.283493411	6.889767572	5.759420897	6.36781601	6.1242907905	6.4592650785000005	6.047888260000001	6.078787255	6.0292660935	6.943316267	6.087354267	7.1769189285	6.168669769	6.2350514949999996	6.691110547999999	6.5316638065	6.049051874	6.753066579	6.105885986500001	6.6663620335	6.2125324455	6.1523540965	6.225219122	7.189052262500001
ADAM9	7.562801747999999	8.103587562000001	7.1179746989999995	7.104480736	6.412292415	7.085659743	7.0661439239999995	7.767072412999999	7.534059492999999	7.709592117000001	6.669045215	8.231085289	7.244736293	7.742916311	6.57407094	7.858112935	7.4644653839999995	8.521799943	6.8607572029999995	8.421068757999999	7.364108632000001	7.780872662999999	7.27296043	8.356041524	6.728092373	8.591425166	7.8148628460000005	8.219763512	7.1263051079999995	9.353585435	6.615584742999999	7.1699114370000006	7.059013001	8.509149032
ADAMDEC1	10.75309412	12.657567599999998	11.96129701	13.045081699999999	11.37452923	13.08401536	13.40377657	12.84319351	13.51920694	12.42992447	13.33570877	9.01857871	13.4998522	11.58567576	13.064408199999999	10.98328568	13.44859934	9.518893342	13.48767949	8.914709242999999	13.28938382	10.84538427	13.38904305	11.17740467	10.93647591	10.86096731	13.27632712	9.630276176	13.07110867	9.325610235	13.36509027	11.50051289	13.58581962	10.58238547
ADAMTS1	6.736514794	9.153690949	7.9956803205	8.6717003875	7.7289309710000005	9.189142329500001	8.860327853	7.9849853785	8.627911015	7.2286061445000005	8.181266197	6.929125196000001	8.945202874	6.568344521	7.257569888499999	8.5262036815	9.1243474465	6.205879489499999	6.976383030499999	7.085218981499999	8.2088217455	7.6554333345	7.470548656	6.682829005	10.8276793675	7.663469631500001	7.727517694	6.83355287	8.748320892999999	8.285743808500001	8.665225527499999	7.3928186345	8.438731584	7.210191399999999
ADAMTS10	5.409437714499999	5.7563266435	5.8316191	5.8102385565	5.620321079	5.6459752195	5.9139709315	5.6049389125	5.5023962115	5.821349971	5.7486121489999995	5.7659748695	5.790163962	5.589883402	5.814185823999999	5.6416381300000005	5.682919024	5.439228304	5.638619978	5.669154256500001	5.6932088995	5.737354929	5.7028165	5.5965420535	5.5323502445	5.4889953795	5.5823132735000005	5.435224698	5.8163070365	5.449792604000001	5.5750004565	5.553644083	6.0379129575	5.479443932000001
ADAMTS12	6.377759408999999	5.8444255325	7.2224106955	5.748386706	6.602521659	5.69614581	5.5027731714999994	6.5645633445	5.3619661359999995	6.769897065	5.6017902265	7.0056088745	5.444443529	5.8805201920000005	5.684218723	6.994088096	5.791091572499999	6.312339671	5.548768676	6.784292718	5.5035050855000005	7.6456305040000005	5.500668682500001	6.212326216	5.903324781	6.781341391	5.312892874999999	7.086595995	5.3919406400000005	7.016370392000001	5.8836746725	6.7398402189999995	5.4270173755	6.861805677000001
ADAMTS13	5.799014403	5.9315658245	6.1799416865	6.113091111	6.110732196	6.047700775	6.078994375	6.1988648125	5.9331756185	6.2013299129999995	6.4238116605	6.260302532	6.154939756000001	6.317626318	6.1039378325	6.111706398999999	6.170580847	6.0503500215	6.033555541	5.9542228795	6.161614309000001	6.0527509035	6.120369735000001	6.249133077000001	5.885604533	5.915281815	6.077380245	6.003983788	6.0237071449999995	6.015088866	6.4564092209999995	6.1600007835	6.1510901885000004	5.927927803999999
ADAMTS14	6.188973291	6.333692357	6.354016219	5.953132955	6.07522372	5.926304612000001	5.7874761910000005	5.947914616	6.2608763	6.2918051	6.141043584	6.0151285329999995	5.798277731000001	5.960662065	5.835374118	6.344263566	5.88815123	6.021971517000001	5.99754254	5.948714552	5.839635015	6.184185476000001	6.164458657000001	6.420506225	5.939345314	6.034415426	5.798277731000001	5.927115278	6.100730143	6.255698493	6.179543144	5.996216297	5.956645622000001	5.960278637999999
ADAMTS15	4.630713575	5.8934062125	5.165751293	5.7150265775	4.7955388625	5.706295086499999	5.770570534000001	4.941548066	5.909286344	5.1596921039999994	5.306772326	5.121978612	5.844561896	5.3856797345	5.371822337999999	4.9352851045	5.3298855215	4.932555401	5.3039960839999996	4.9047848455	5.661773723	6.570231037	5.3336523225	4.9723143975	5.3809259449999995	6.338159730499999	5.4612560740000005	4.9588191535	5.241203995	5.444662125500001	5.742161787	5.1343697575	5.511037482999999	6.3034666535
ADAMTS16	4.335214778	5.111486717	5.41500909	5.291153535	5.392661942	5.427563444	5.250556681	4.933905427	4.7783363969999995	5.128727083999999	5.350491774	5.141434842	5.058177673	5.248608419	4.769925651	4.835240842	5.28485834	4.946367534	5.236307171	5.143504908	5.33135741	5.79646538	5.13261706	5.024251294	5.787831316	4.925374572	5.205704208	5.199905085	5.103774781	5.23393607	4.835545486	5.111157391	5.4281703210000005	4.963978397
ADAMTS17	4.66381672	5.0003687889999995	5.085461706	4.894020986	5.004124785	4.87266208	4.8836455160000005	4.87778258	5.024183497	5.097909375	5.331089072	5.289706686000001	4.98162411	5.568856531000001	4.978381887	5.138932753	5.218398173	5.115658726	5.017049566	5.106550916000001	4.904660637	4.778088197	4.864387153	4.810874517	4.838299468	5.06956032	4.9524513180000005	4.840520316	4.995761162	5.115877056	5.078724812	5.094360432	4.819212878	4.9125441080000005
ADAMTS18	4.35499598	4.7170703355	4.311354576	4.4366452899999995	4.451478937	4.495862063500001	4.1572632910000005	4.444221064500001	4.3393652540000005	4.5405757455	4.5773698985	4.496193615	4.355134187	4.414252781	4.4697106694999995	4.724210193499999	4.51427479	4.503864469	4.4514806205	4.6388013635	4.186973343	4.1697329204999996	4.443913393	4.416888243000001	4.17915668	4.9446417579999995	4.1645766385	4.273466791500001	4.395521538000001	4.763548993500001	4.6504086765	4.7190505715	4.5487282234999995	4.164557168
ADAMTS19	3.447608427	3.7995392375	3.7365108655000006	3.6664901935	3.7739571880000002	3.835586932	3.6938030065	3.8573623795000005	3.700373735	3.683795257	3.6956184935	3.7845660995	3.8383024734999998	3.765741202	3.7935321075	3.6424354009999997	3.6953437979999997	3.7936442875	3.6114077955	3.7107753579999994	3.887269013	3.640926513	3.726442903	3.6239517454999994	3.9344499175	3.7448363635	3.7548991585	3.6617463614999997	3.6748073530000003	3.785485904	3.6887659399999997	3.674735658	3.8033338075	4.065740227
ADAMTS2	6.02765113	6.6359794270000005	6.916836572	6.059524955	6.346375651000001	6.407240675	6.3936921579999995	6.495636804	5.810355272000001	6.300526295	6.059221612000001	7.1045869999999995	6.165031658999999	6.314691847000001	6.054696538	6.482612477000001	6.00845605	6.123189706000001	6.129348457000001	6.541767	6.181178032	8.264907888	5.994064386	6.268767542000001	6.447080682999999	6.610698509	5.907569371	7.10209276	6.311962604	6.405686758	6.129605767999999	6.633829597	5.800969885	6.943572168999999
ADAMTS20	3.5067550635	3.626564322	3.6770391005	3.537164144	3.673849657	3.5578338499999997	3.4487611115	3.5604947430000005	3.6152314045000002	3.5702078165	3.5822139065	3.582355219	3.4972160715	3.6278158100000004	3.6695056715	3.478156218	3.6541919845	3.5530191855	3.7104484534999997	3.6599464944999998	3.3804172585	3.5408148175000003	3.644296326	3.4631527980000003	3.515545908	3.624870767	3.4872694135	3.5244456934999997	3.7499888204999996	3.6917972325	3.6492821665	3.5476279065	3.608436889	3.5201540485000002
ADAMTS3	4.76854885	5.172548076	5.435617195	5.15811158	5.144441647	5.20823985	5.355302398	5.41466958	5.29146984	4.900740559	4.654315621	4.7947543669999995	4.9286887010000004	4.533115196000001	4.404370328	5.1677487619999996	4.908073938999999	4.808510676	5.441410301	5.079012037	4.987429038	6.377898207	4.967013573	4.841153134	5.9587416829999995	5.108890187	4.840695852	5.704684964	4.750237321	5.226853092	4.723333716	4.630022415	5.354346171	5.119996854
ADAMTS4	5.791870842000001	5.686564425	5.760630493	5.93848349	5.660816102	5.8456490379999995	5.919160842999999	6.0911313289999995	6.016721355	6.141267327	6.003388772	6.057800948	5.906716925	5.8980216489999995	5.9763784310000005	6.243555737	6.005190927999999	6.297716555	5.753617757000001	5.821611777	5.838449856	5.839136624	6.015699768999999	6.019863906	6.179161685	6.144376696	5.92838304	5.9215686860000005	5.960095514	6.042246695	6.16523322	5.799470681	5.922971774	6.164390442999999
ADAMTS5	7.179033328499999	8.256476384499999	7.75398164	6.8970758619999994	6.903801104499999	7.1721673804999995	8.047277006	7.1837741135	7.202407247	7.2858149	6.832157605	6.9000779945	7.138044539999999	5.925591447	6.120056476	7.181240117	7.0504520935	6.2753583145	7.0747982655	7.751601379	8.105824654	8.622023248000001	6.5125836585000005	6.016290437	9.5812427565	7.164639363	7.081804673000001	8.120213464499999	7.1428732085	7.8329481945	6.632750183500001	6.778641639	7.307613992	7.676789194
ADAMTS6	3.724557542	3.817574392	3.845012952	3.92941002	3.835701251	3.614077383	3.773452102	3.860733709	3.65999422	3.888501695	3.923431397	4.466689296	3.831389184	3.911187102	3.84940349	3.9180466210000002	4.043012536	4.0750373280000005	3.850441876	3.81505764	3.590550145	3.9664953489999997	3.8960532089999997	3.7853698	3.7761802189999996	3.850239855	3.599416202	3.7407770960000004	3.800776397	3.9707461989999997	3.8774526430000003	3.86631309	3.546646017	3.7613129819999997
ADAMTS7	5.777787639	6.130699722	6.011168662999999	6.139014595	5.959064681	5.939445512000001	5.896015687	5.914889497000001	5.644730779	5.663276697000001	6.054594952	6.106513191	5.95196034	6.174758361	6.149613256	5.876485634	6.048406474	5.808386737	5.849416452000001	5.758826351000001	5.975414398	6.1684996960000005	5.87890654	5.696237829	5.80674819	6.076104827999999	5.761759758999999	5.940731137999999	5.937160501	5.8067590120000006	6.204930611	6.00539962	5.994282113	5.969139146
ADAMTS8	4.9386469139999996	4.730767203	4.85117591	5.203936522	4.860761151	5.961791795	5.668853382000001	5.633518479	4.6290503880000005	4.696520216000001	4.8207681110000005	4.615454755	5.607212106	4.635166774	4.957897571	4.760986512	4.714995449	4.602215475	4.998552255	4.839419423	5.767278741	4.545071062	5.301971626	4.86224241	7.502900105	5.206728238	4.904259478	4.402445076	4.8641512769999995	4.711663778	4.798985912	4.7237026989999995	4.740799719	4.533198853
ADAMTS9	5.168794209500001	5.1717222105000005	5.097383193500001	5.001960284000001	4.9006963915	4.8015984555	4.7371747665	4.8755879195	4.5943136775	4.847770345500001	4.8679313185	5.152781818499999	4.7477821445	5.0224749145	4.7686909915	4.804758865	4.8479190075	4.90114743	4.95960195	4.9641269675	4.586903811	4.8295780215	4.895391378499999	4.7965172515	5.2597614845	5.005310612500001	4.701366682	4.8822543110000005	4.6755492055	4.973344096	4.8032989685	5.0047334359999995	4.785521275500001	5.09564894
ADAMTS9-AS2	4.055485666	3.750594842	4.220622506000001	3.9171861060000004	4.027072145	4.487217938	4.331046467	4.139439182	3.892887485	3.802688607	4.02055895	4.026960603	4.316914895	4.06350533	3.93780753	3.900687838	3.846916686	3.8595523999999997	4.2406290989999995	3.800935731	4.181716066	3.770374685	3.917708017	4.041777152	4.496445027	3.872454489	4.160242968	3.8238592710000003	4.260056139	3.829864355	4.079390161	3.88538537	4.143536062	3.9135234139999997
ADAMTSL1	4.245506445	4.7709438315	4.7623670355000005	4.625841684	4.3603299	4.803996400500001	4.5567219385	4.546231944	4.803213189	4.6116695375	4.65677554	4.8327958419999995	4.4053045614999995	4.7865347545	4.714362829500001	4.648959301	4.853742453000001	4.5169126875	4.548585790000001	4.619061902	4.476832256	4.567285902	4.720265835	4.554238732	4.6823517594999995	4.823848765999999	4.510860923499999	4.6573560175	4.644165741	4.6483683365	4.614526462	4.5974522669999995	4.4570898085	4.4818050265
ADAMTSL2	5.218014483	5.545415941	4.970905397	5.346172166000001	5.320485124	5.026262528	5.064173424	4.9876458910000006	4.842249125	5.134146127	5.245187471	4.998392857	4.964417528999999	5.545428292	5.058188295	5.065569416000001	5.019052388	4.982280704	5.173682277	5.11136686	5.08046224	4.879725989	5.0628406980000005	4.984010458999999	5.0172699210000005	5.093618749	4.854876093000001	5.229439866	5.054093645	4.784237747	5.240779423999999	5.104976931	5.181841513	5.121694726
ADAMTSL3	5.5799307505	6.1445914340000005	5.6382499205	7.00534339	5.489091544	7.701509527500001	7.6745475435	7.0307488849999995	6.293586062	6.157121180500001	6.072755532	5.277784801499999	7.1012525035	5.2053068225	6.0324538025	5.3821606605	6.3964911975	5.35414772	6.5181952995	5.510100306	7.390675234	5.469038393	6.896591198	5.536316552	8.5404790225	5.307353158	6.951702932	5.8986734775	6.198250925	6.0633787525	6.136642908000001	5.82499911	6.1119296635	5.4485307715
ADAMTSL4	4.2765778999999995	4.2489026085	4.3681830075	4.456965004000001	4.712231821	4.5927817145	4.4327042290000005	4.473016776	4.459434931	4.551820004	4.600622759	4.716840411	4.221797155	4.290468025	4.399070224	4.2598170055	4.650321199	4.566328828	4.4455031215	4.5837123875	4.3063334495	4.640029636	4.5351619329999995	4.189544826	4.41042196	4.4093251275	4.2611457435	4.5145843785	4.389173629	4.318337897999999	4.5362165525	4.3771265615	4.3985423885	4.4625713835
ADAMTSL5	5.868553079	6.202884168	6.093033035	6.614542725	5.905751839	6.182117012999999	5.736779505	6.237200118	6.074511664	6.302959692000001	6.396491038	6.186688964	6.019492682999999	6.440229603	6.0434293089999995	6.1039883779999995	6.131719703	6.10504015	5.545106747	6.317506386	6.147865635	5.902971026	6.232048925	6.062878949	5.752872925	6.035523192	5.964976627	6.13426338	6.093720268999999	6.039339491000001	6.135315153	5.969829517000001	6.458477157999999	6.272588207999999
ADAP1	9.9467792415	9.713109012499999	10.269390578500001	9.3821940035	9.981168182000001	9.5255610645	9.3937913055	9.619804569500001	9.7063295015	9.887769267500001	10.092345036000001	9.877296544	9.4774950925	9.704773803	9.813206369500001	10.096128606499999	9.676705447	9.667124596	9.843106449	9.3797834505	9.289255566	10.0402229815	9.3141304635	9.9053058795	8.3590071415	9.8930814435	9.210299539	10.126697479	9.9511167405	9.697359834	10.179145738999999	10.4379427615	9.739790528499999	9.609583134000001
ADAP2	7.1741525695	8.0961815125	7.402908142999999	7.53667644	7.102938884	7.7606632565	7.4877339984999995	7.292713523	7.8906455455	7.37540229	8.4018894625	7.324401551999999	7.5656745	7.141180544000001	7.7902405475	7.694630569500001	8.10927011	6.8267316785	8.6126965175	7.269312009	7.906520082	8.2231365745	7.7549043955	7.2221893405	7.5527741895	7.4094689335	7.9362388265	7.549717925	7.927805075	7.463683757	7.879230777	7.5634387274999995	8.246385617	7.9791079785
ADAR	11.01273364	11.7218575	11.57242922	11.09207859	11.31298962	11.02471361	11.18040828	11.43343919	11.0540531	11.22295107	11.06027349	11.42575321	11.17153494	11.56777893	11.16100088	11.48803486	11.23041315	11.13032493	11.2031575	11.41808402	11.28363679	11.88267741	11.06754946	11.25858724	11.37495333	12.18057489	11.31328135	11.54368401	11.0779989	11.45914444	11.12213363	11.65156098	11.28908262	12.12301795
ADARB1	5.512353609	5.499453872	5.670767519	5.473855757999999	5.426392886	5.421002092	5.096940968999999	5.40787899	5.067927405	5.548935912	5.53730877	5.927080659	5.300271242	5.502891163999999	5.5168514779999995	5.4881150960000005	5.665117709	5.4051137879999995	5.409011698	5.477550432	5.297543236	5.433227581000001	5.506564377	5.483488813999999	5.308259843	5.466035685	5.22563987	5.383456058999999	5.222112889	5.499927799	5.467109215	5.433535106	5.478938557	5.7489888670000004
ADARB2	4.642555186499999	4.917877208	4.915429877999999	5.0284462025	4.6087182554999995	4.9523313075	4.985825688	4.8281188265	4.568939645	4.615200903	5.044838265999999	4.724401674	4.7595490665	4.915602274	4.813221438499999	4.7271524865	4.757545382	4.952577531500001	4.7143917225	4.621629689500001	4.610432101	4.687061125	4.8386811135	4.7173633514999995	4.753683692499999	5.008178560999999	4.6843894985	4.6854475595	4.7415320585	4.7080433005	4.9322716035	4.6883843474999995	4.895906396	4.643701961
ADARB2-AS1	5.75801814	5.944977145	5.976847112000001	5.921674682999999	5.826839001000001	5.9693998189999995	5.718430829	6.224579938	5.757684672000001	5.880470884	6.15789942	6.116923951	5.727990081000001	6.180089756	5.849918566	5.678855484	5.905086557000001	6.239449258	5.889073849	5.818015096	5.672791043999999	5.68554413	5.818015096	5.805395258	5.6547525929999995	5.842087837	5.537517245	5.696468201	5.7429084360000004	5.976904423	6.107376711000001	5.966661028	5.785527095	5.825440512999999
ADAT1	9.089026162	8.995370977	9.25770773	8.75177225	8.816874413999999	8.518915113	8.59789143	8.692003863	9.06318059	8.791091623	8.501422206	8.837961121000001	8.675669052	9.20900349	8.784772118	9.016714661	8.945053891	9.202491621	8.689753199	9.135787644	8.737108429	9.065520157	8.902840575	9.255857263	8.405802932	9.261215807000001	8.538855723	8.807744249	8.887590612999999	8.782398698	8.930478751	9.313048767	8.812045646	9.474597095
ADAT2	6.849779954	6.150952695500001	6.6571354225	5.6262943715	6.2829523005	5.7289122855	5.947326370999999	6.070224756	6.0295417505	5.902865795	5.877163455	6.109638605999999	5.6561153215	6.459555115499999	6.1100522564999995	6.465542753	5.7971638065	6.57699676	5.880891118	6.705687016000001	5.702814581	6.5537803915	5.7512569805	6.915027164	5.546452391000001	6.7882541970000005	5.702836081999999	7.0934309725	6.043894667999999	6.422930904500001	5.835682159499999	6.5103106365	5.8627748749999995	6.8115695265
ADAT3	6.366623623000001	6.682836180000001	6.66053394	6.725225669	6.6486500195	6.6869925095000005	6.5838065495	6.67358315	6.475678478	6.572404409	6.816886947	6.870642015	6.4824391765	6.742329678999999	7.0434679815	6.8178899115	6.715878959	6.878049133999999	6.528599413499999	6.6062962765	6.4804970184999995	6.640658778	6.55142735	6.7480070945	6.3852974765	6.676214641	6.5102186415	6.667942827	6.716902644	6.5710824665	6.734323157	6.657884169000001	6.597359761	6.705790175500001
ADAT3 /// SCAMP4	6.902723969	6.785875296	7.057757887	6.875910473999999	6.776345398999999	6.728752161	7.096465751	7.057414072	7.315984929	7.151552256	7.117041069	7.062880459	7.008826676	6.87359665	7.471771306	7.279845604	6.933402676	6.755746092000001	7.075964986000001	6.474663016	6.995619006	7.312458516	7.085254611	7.445588002	5.932721676	6.616546018999999	7.1971318339999995	7.098259851	7.157633425	7.072398006	7.057883434	6.964444101000001	7.066648784	6.984864507999999
ADCK1	6.627618132	7.005814772999999	7.028143665	7.124698215	7.274838947999999	6.738372828999999	6.996352000000001	7.220655575	7.270753096	7.212406041	6.736534899	6.8200979770000005	7.251057527	7.297786455	7.1857593810000004	7.432836642000001	6.9771193479999996	6.863536741	7.1678097670000005	6.849594212	6.852933504	7.055034995	6.76287139	6.952487881000001	6.940520783999999	7.050336989	7.195791142999999	7.663096457000001	7.164082268	6.943741131	7.259695902000001	7.421962657999999	7.214436307000001	7.491101509
ADCK2	7.792679775	7.851767053	8.401141804	8.289878235500002	8.7405640035	8.244571388499999	8.153604362	8.0473976565	8.017060466	7.7559289555	8.3059571795	8.3255030545	8.1671200475	8.460048639	8.550276577	8.7152702415	8.199437162	8.483639390499999	8.320824820999999	8.3933760345	8.2531186095	8.767247540500001	8.268142667	8.8612277515	7.7232240910000005	8.60067874	8.4824675765	9.0272654135	8.139570734	8.3162625585	8.463999199	8.818756858	8.268365662999999	8.1695640715
ADCK3	7.1554780865000005	7.109839046499999	7.266727525	6.969218679	7.0752837865	7.144144072	7.004354292499999	6.810771671	6.692308064	6.8283950165	7.123663021	7.127477987999999	6.936245921499999	7.335786216500001	7.1927035465	7.275538662	7.0780115755	6.7313611285	6.924877839500001	6.8100800335	7.024185616	6.6080824355	7.067051921	7.5153850585	6.9929777365	6.9541935245	7.226281782	7.024549846999999	7.03319474	6.953621741499999	6.940197191999999	7.227295807	6.955381822	6.8543500365000005
ADCK4	5.652055704	5.749540095	5.435599102	5.63141377	5.8631369555	5.5207378425	5.7047606195	5.5882891525	5.592196241	5.8090333235000005	5.7856656165	5.7428946245	5.3913345195	5.738698403	5.951350311500001	5.6362351995	5.6165046315	5.8974132315	5.5575314935	5.6691293545	5.5817219655	5.800931193	5.652817923	5.7663827654999995	5.7587633345	5.7157974475	5.4993111865	5.736158667	5.6646013465	5.381123104	5.404810196000001	5.893750006	5.763813761	5.9445352585
ADCK5	6.451925825	6.448146629	6.697627396000001	6.744466693	6.833054504	6.515838834	6.3690920879999995	6.734551247000001	6.779181061	6.7618983429999995	6.839922211	6.46561283	6.617961074	7.303577616	7.14497393	6.8591603039999995	6.606316765	7.498725912	6.724136037	6.479315814	6.664598176	6.936466005	6.549432147	7.001243828	5.634096777000001	7.006567264	6.517771818	7.754279596	6.791508468	6.572976887	6.696184331	6.619071277000001	6.842260471	6.838104362999999
ADCY1	4.712126532	5.123161828	5.036670347	5.267041753	5.173258419	5.163015953	4.978059759	5.166377657	4.942725852	5.115690037	5.0415249289999995	4.991517526	4.666299855	5.03120016	4.941778694	5.0582236289999996	5.141737173	5.039130612	4.989518485	5.3460999319999996	4.946866163	4.7688239889999995	5.102711133	5.067953426	4.832747352	4.819056188999999	4.840112695	4.931050245	5.138016412	5.020765899	5.2924208639999994	5.018564125	4.86791021	4.812244475
ADCY10	3.9779331549999997	4.0304477720000005	4.091017685000001	4.2504543225	4.021345064	3.9463868275	3.9266522895	3.8031475854999996	3.966645069	4.092940456999999	4.205662525	4.2889863125	4.0960585394999995	4.179633213500001	3.9376175914999996	3.9361966375	4.0268211915	3.9455108890000004	3.8182383915000004	3.9978434235	3.9078496525000004	3.89881411	4.035009582000001	4.0574263805	3.847119631	3.974196493	3.9046407895	3.7952027875	4.2027159425	3.7892601039999994	3.996580784	3.99449902	4.109632465	3.9897502405
ADCY10P1	4.9986642214999994	5.3002796135	5.1657463905	5.009821984	5.663924556	5.0412769685	4.9888311365	5.872374375	4.849205896	4.793607445999999	5.2250838005	5.1206166935	5.1616031745	5.393773125499999	5.191222583	5.232231638	5.0098341215	5.2608624855	5.2348618975	5.148093403500001	5.130292661	5.083632545	5.167869743	5.1258752229999995	5.093302884	5.1802829685	5.3103099835	5.235727138	5.2054100495	4.921038331	5.111200462999999	5.357775842000001	5.3826888655000005	5.1044972865
ADCY2	4.559060869	4.890994788	4.501056029	4.7672763719999995	4.564281739	4.733743795	4.610778761000001	4.74104101	4.304047977	4.690648151	4.983097429	4.524682432	4.648937277	4.572274534	4.853238118	4.634867801	4.707465438	4.880288421	4.6334596569999995	4.637976506	4.494753861	4.65367104	4.4763130769999995	4.674536535	4.589751168	4.550234657	4.544729393	4.644419405	4.5421579969999994	4.46345115	4.6489687989999995	4.624180938	4.784785687	4.64722139
ADCY3	7.7706074560000005	7.3339463025	7.410113733	6.8386780475	7.801206736999999	7.1466997469999995	7.047443653	7.180729216	6.8615981455	6.9836713415	6.7728628375	7.2684245025	6.8307604135	6.9909004685	7.107735182000001	8.2116072175	6.827028446	7.177208652	6.9681126634999995	7.091628934500001	7.200251636000001	7.774514933000001	7.0043080645	8.0286849905	7.4095393099999995	7.852534318	7.148226576	8.089859361999999	7.02448231	7.470095107500001	6.96700273	7.891813179	7.1535470425	7.877126135999999
ADCY4	6.5431034939999995	7.434004014	7.314125247000001	7.067834937000001	7.005639262000001	7.283538577000001	7.142625002000001	7.120514415	7.031128169	7.387632994	7.22217403	7.000737252	7.120016741000001	6.323958091000001	7.069323229	7.698299791	7.03866873	6.551937679	6.934212246	7.2239031570000005	7.114436007	7.301498757999999	6.970277094	6.743993829	8.367692112	7.063559467	6.94199432	6.965863147	7.147279147999999	7.512766745	6.836909521	7.075379108	7.058311102999999	7.454802454
ADCY5	5.293161454	5.7275110905	5.374201641999999	5.7123410755	5.616146205	5.7575887224999995	5.6008718165	5.7137450295	5.558811252	5.6005077895	5.8691940195	5.693881294	5.513846250499999	5.7801906684999995	5.7838836195	5.5349302520000006	5.718343292	5.6929448015	5.5799193255	5.3477594465	5.852318804499999	5.227222752	5.6393176584999996	5.3809288429999995	6.322174990000001	5.5921102805	5.705962360999999	5.2896514214999995	5.606263189	5.464165947	5.688723311	5.6211227115	5.528299755	5.630026488
ADCY6	8.403776254	7.9002427	8.036777547	8.594008075	7.741106264	8.263278306	8.648741071	8.475972294	8.744980728	8.362741146	8.848239443999999	7.719268072	8.926922575	8.587393076	8.835422422999999	8.233753259	9.189804908	8.963386975	9.204006052	8.030119991	8.638507595	7.817816646	8.737295142	8.138381576	7.847633473999999	8.221572847000001	9.163730338999999	8.432497542	8.947449064	7.6031512370000005	9.095551381	7.915704752000001	9.132767624	7.759976504
ADCY7	6.277019048	7.081862595	6.4265123475	6.3700529485	6.5434247955	6.600326388499999	6.7589829805	6.7832018915	7.092499611999999	6.472333872	6.4492867625	6.55745522	6.829117483999999	6.3255177840000005	6.7647585674999995	6.7127432505	6.9604752535	6.8720979805	6.7991936735	6.9651641904999995	6.883118883	7.0360992035	6.7253256575	6.9897189394999995	6.8895187245	7.032966965	6.9546127165	6.3888376440000005	6.564902608500001	7.3441099055	6.623626948	6.657301156999999	6.6629608555	7.5021176615
ADCY8	3.9979274389999997	4.108634459	4.070765483	4.426306438	4.123889512	4.0475715580000005	4.280419698999999	4.032367052	4.092796906	4.3879863310000005	4.277114977	4.121509785	3.932049277	3.8386302519999997	4.412964082	3.9560640360000003	4.04705303	3.942430767	3.7296275619999997	4.191251557	3.727548858	4.127674016	3.954860565	3.831048722	3.645108757	4.114800206	4.043671316	3.993402296	3.869884987	3.763933606	4.215857603	4.049705146	4.004150194	4.014988928
ADCY9	5.955697887	5.845606401	5.8172681829999995	5.855517622000001	5.524626435	5.771755027999999	6.062475697000001	5.7942341410000004	6.088032745	5.791803087000001	5.650052275	5.732210099	5.613130817999999	5.772921142	5.8773603560000005	5.556040801	5.735860832999999	5.202315105	6.049417536	5.246408083	5.6712478829999995	5.4299474860000005	5.5616126779999995	5.616146362	5.473875772	5.472395023	5.732165171	5.364727307	5.822606276	5.518711752000001	5.735090872000001	5.531115551	5.962372861	5.614892671000001
ADCYAP1	4.455614627499999	4.713684445	5.511186028	4.8410790265	4.867175201	5.343219159999999	6.152793019500001	6.4303672155000005	4.6971408885	5.2525443265	4.7416812329999996	4.540292769000001	5.8203968815	4.7832175945	4.4160466585	5.319701802	5.05779905	4.852481376	4.3799885155	4.4846861835	5.4155492235	4.412883658	6.58970829	5.5594685005	6.778324791999999	4.9702654265	4.668400953000001	4.6395044115	4.2818912035	4.8988624415	4.776358326	5.122474305	4.657413219	4.3521149415
ADCYAP1R1	4.7629718415	5.040334483500001	4.958002422	5.508099122	4.7309055565	5.5994518410000005	5.641780652	5.2868835265000005	4.9429135205	5.1346051765	5.173946386499999	4.890170563	5.1764499095000005	4.7365625065	5.0988597185	4.9893826285000005	5.4777840935	5.0601947095	4.962855890999999	4.936204849	5.42704761	4.9469690674999995	5.3939257675	4.6630771675	6.0315214715000005	4.9681299590000005	5.0767725165	4.7414887595	5.039428974	5.0339394865	5.089073783	4.8233893815	5.264046132500001	4.898123017
ADD1	8.247237436999999	8.69004102	8.4492948185	8.6279847125	8.3546687015	8.938064408999999	8.750656900500001	8.707729433999999	8.433352613	8.5715541925	8.7614911565	8.461699614	8.760144851	8.73901609	8.657523711	8.300553555	8.688293545	8.478376711500001	8.807295245999999	8.571499708000001	8.714247378	8.3725870475	8.608303927	8.6517823945	9.164317268	8.624863238	8.608921875	8.544714968000001	8.687582957	8.393688600499999	8.6652567815	8.517227625	8.5620390345	8.457360208
ADD2	4.376391464	4.6240229809999995	4.79536652	4.9432029345	4.618492011000001	5.134700037	4.827167769500001	4.868636359	4.5284669950000005	4.5988235500000005	4.886925445	4.4372575465	4.8791347485	4.547960852999999	4.802608278	4.747441183	4.801198940999999	4.7088310625	4.6427161815	4.524456821499999	4.738615619000001	4.580800134	4.791224519	4.485296957	5.025521298999999	4.697665069	4.6799256995	4.549008489	4.6685093835	4.648723899	4.799200773	4.480060659499999	4.716234239	4.707663108
ADD3	12.40479176	10.907439665	11.195129569999999	11.449957465	11.847434195	11.53474628	11.842832895	11.716876745	11.832126365	11.60127103	11.91447264	11.259808445	11.856328835	11.79160496	11.645523315	12.1012819	12.06864466	11.950822135	11.803822180000001	11.43387946	11.965710505	11.19593458	12.109558504999999	12.14225817	11.234568395	11.513070495000001	12.267275999999999	11.741161850000001	11.813630475	11.073943185000001	11.635795179999999	11.733609535	12.027585535	12.122561175000001
ADD3-AS1	6.30207965	4.774012899	4.593650977	4.6752134210000005	4.9202094910000005	4.6137463489999995	4.591806067	4.837941543	4.383470413	4.630538657	4.923082023	4.609670337	4.727303463999999	4.982388783	4.9763131210000005	4.9968553469999994	4.84046771	4.961721258	4.988115407	4.557545229	4.765229617	4.213648201	4.597928474	6.550834411	5.40653031	4.896275496	4.731112707	5.920559624	4.67446001	4.54552076	4.766075798999999	4.673558758	4.646837875	4.899916241000001
ADGB	3.3680748019999998	3.517471861	3.526054202	3.5827373160000002	3.7653733610000004	3.65524606	3.368885428	3.418870945	3.39154119	3.5495862419999997	3.5377912639999995	3.4861811780000003	3.468728483	3.6694991339999996	3.554837586	3.5312376060000004	3.464957767	3.425095769	3.382732916	3.692887054	3.529594201	3.5260331660000004	3.604209242	3.638109577	3.5021078360000004	3.5296191219999997	3.59081955	3.5364033260000003	3.643107585	3.4981244819999997	3.77554981	3.5736482339999998	3.620375614	3.5252387460000003
ADH1A	3.7584818010000003	4.474575717	4.4405209480000005	5.79662482	4.06360793	5.195716772	7.0427884789999995	5.851447985	6.313737065	5.253217209	5.851302795	3.75747244	5.755126292999999	4.584263258	5.939788032999999	5.04066023	6.938594127999999	4.4504539880000005	6.050998089	4.327682164	5.543169276	4.674242695	5.897165656	4.076375989	4.555748318	4.071329395	7.2126558020000004	4.227620839	5.376701998	4.268043794	6.2228945179999995	5.179213454	6.2426188	4.4595751969999995
ADH1B	4.829859184	8.5852342025	6.834095951	8.0308125045	7.071336046999999	9.3544676305	9.457436555000001	8.6016811125	9.0952409425	8.2051954305	8.063590347	4.0872929285	9.37263303	5.4521284385	8.3901531965	5.890054750500001	8.863044079	5.3032381275	8.584935709	3.8208900085	10.366814631499999	3.983403709	8.8373919675	5.941362311000001	10.2672687015	4.8293432375	9.4515783105	5.0587127485000005	8.2166378065	5.793463901500001	8.5016918845	7.2979614845	8.0981104895	3.819761574
ADH1C	6.838369995	8.959178988	11.13114666	12.66445205	9.805053096	11.86720551	13.368349199999999	12.98463429	13.06875387	12.17846297	12.90965742	7.731398839	12.88549297	9.538496928999999	13.63759123	11.86061254	13.44783023	9.339799446	13.06199029	6.202998639	12.2906424	6.024649104	13.03149457	10.78409112	10.87688441	7.980566184	13.46914933	10.51044863	12.95586907	5.838798263999999	13.19659921	11.24943059	13.41013515	4.512558573
ADH4	3.6042645125	3.692559214	4.150748828999999	3.9167768334999997	4.050433199	3.9505606034999996	3.679804658	3.761472168	4.1179938225	3.690700564	3.8280866215	3.6688217959999996	3.9900404695000002	4.3394845879999995	4.49135416	3.9145637505	3.6585955705	3.636356434	3.867218222	3.745727637	3.748430064	3.572960665	3.882178315	3.8223873965	3.5702369505	3.8957159710000004	4.0883737135	4.425044510499999	3.6671484155	3.8029093185000002	3.805991193	3.994956538	3.7719383385	3.63795763
ADH5	11.186937685	10.82716574	10.5558540705	11.33356126	10.7818080415	11.54303487	11.57664688	11.23718227	11.148062719999999	10.9539332465	11.290358525	10.735859149500001	11.465024665000001	10.760723361	11.74443716	10.448741605	11.09008143	10.9103987	11.26085087	10.87106391	11.5504985	10.937488485	11.589527795	11.064837234999999	12.261757070000002	11.4515587	11.4107123	11.28720379	11.20170144	11.026676944999998	11.088278240000001	10.944466045	11.449123725	10.941536309
ADH6	6.526370910500001	6.448933149	6.087429023	6.858807071999999	5.907099397	6.499509432	7.379624912500001	6.454524190000001	7.69671198	6.573529843999999	7.7033229495	5.3267753055	6.741044019	7.05372222	7.4799322859999995	6.1303312255	7.3638531815	7.751734358499999	7.5371593875	5.687499551	6.8277705955	4.6845471945	6.7340615475	6.1923220965	5.475789385000001	6.738945555500001	6.2961727725	6.574404896000001	7.7809039845	5.382455939	7.6789109955	6.224202893499999	7.194856159	5.2970440845
ADH7	3.925508667	3.911486229	3.826897165	3.958339038	4.035200389	3.943174865	3.950979929	4.021136897	3.948809813	4.079190993	4.109018173	4.138831522	3.924972556	3.989549142	3.8577163660000005	3.8365474180000003	4.016691399	3.9437046280000003	4.001508581	4.153933278999999	3.792199249	4.000559967	3.9187849239999997	3.785107421	3.84372655	3.881260905	3.944288798	3.850497635	3.938950665	3.957915975	4.16311014	4.083858843	4.084709434	3.8484978510000003
ADHFE1	5.942887333	6.148145976	6.199524225	7.044942229	6.317777665	7.3139947979999995	7.1506099270000005	6.755522165	6.256281513999999	6.580112724	6.952932767999999	5.482922904	6.694042846	6.357212827000001	6.696775043	6.17480342	6.920963675	6.08421802	6.908348162	5.878035412000001	6.991462425	5.666494573	6.940705499999999	6.160842657999999	7.597518419	6.077639156	7.123703397000001	6.01763479	6.82570514	6.086788254	6.792742627000001	6.426043402	6.863663826	5.669831338
ADI1	12.30608836	11.73484863	11.59674967	11.85278994	11.02359438	11.32567417	11.82384984	11.91821981	11.67781538	11.61869891	11.24350172	11.26140748	11.95929055	12.26681256	11.82856605	10.78809715	11.97684528	12.40965737	11.27599622	11.22294091	12.17270338	11.30590468	11.60566982	12.14954876	11.63443887	11.79990048	12.32090194	12.19004133	11.98043969	11.76883408	11.89853977	12.09557874	11.55422337	11.09600773
ADIG	5.395153356	5.4955524140000005	5.852731395499999	5.805129635499999	5.661029421	5.668326343	5.4929141050000005	5.54833867	5.2950485065	5.513156992	5.765858216	5.910517423	5.4079477605	5.755690958	5.6140327565	5.534623278	5.584108427	5.6593569939999995	5.466117813	5.3200594695	5.1607248485	4.7968713315	5.1627916465000006	5.2258937375	5.502646617	5.703984439999999	5.2809220125	5.5945181405	5.560682462999999	5.5220212415	5.690510702999999	5.705652815	5.4636425555	5.4723918935
ADIPOQ	3.51187479	5.383223571	4.566925245	6.689559291	3.483680942	10.59305667	8.261879513	4.18007399	6.982210759	4.083006825	4.886660794	3.587297589	9.3239575	3.950463345	3.593264167	3.914217082	4.760953825	3.721677234	3.9087344330000002	3.59714837	7.88857864	3.519548758	6.732476246	3.40756273	4.8479201110000005	3.5818345039999997	8.408552492	5.761722138	5.930227207000001	3.623354238	6.132461574	4.0943740669999995	3.534991503	3.5230396
ADIPOR1	10.40832733	10.04861463	10.15958015	9.972868477	9.891570386	9.885587957	10.16952805	9.974487989	10.09918834	10.04232014	9.9236077	10.29134761	9.977355722	10.16257644	10.29618934	10.16570199	10.21241002	10.15928609	9.909006377	10.17355049	10.13910832	10.32736107	9.992817827	10.31173357	9.910715741	10.33081415	10.31279219	9.766179528	10.0475245	10.24874343	10.01854377	9.773842768	10.32626601	10.35407526
ADIPOR2	10.28114056	9.847305812	10.91003719	10.320808	9.722536942	10.33874764	10.50505553	10.47838969	10.42667133	10.47130093	10.25837811	9.986927771	10.52044291	10.35232185	9.875207001	10.30771717	10.35035602	11.03767228	10.54357409	10.08783047	10.31286982	9.976170621	10.28228402	10.50703921	9.452122444	10.41096171	10.54182407	10.67312881	10.61816488	9.641426198	10.57869626	9.747573347000001	10.32483575	10.09592886
ADIRF	9.482153152999999	9.428673338	8.866611677	9.895702449	7.7008109860000005	10.74198013	11.42988879	9.621823187999999	10.76109745	10.03845853	11.19068021	11.28440081	10.97159571	9.569335836	10.91679464	9.913993585	11.39885093	10.65290293	11.07851162	8.026976924	10.5709296	10.77570043	10.32162058	8.462966846	11.17683505	9.55154976	10.49533321	10.02527764	10.90645326	8.560689616	11.49008731	10.76939222	10.96442103	9.228741055
ADIRF-AS1	4.73903102	5.264857641	5.399289106	5.217857147	5.522427114	4.947952204	5.2664527119999995	5.416304705	4.903250585	5.984049051	5.360381788	5.445740009	5.09171457	5.659428092000001	5.329522043	5.402082605	5.484784574	5.47032786	5.188982611	5.360981005	5.3001907489999995	5.227453444	5.358864607	5.646982914	5.264148682	5.1677487619999996	5.242802485	5.060484787	5.366279004	5.256630875	5.332536521000001	5.442225729	5.308259843	5.287129554
ADK	8.763722435	8.557840996	8.304121969	8.3277845235	8.417211888999999	8.293387046	8.5024369105	8.122312065500001	9.0340127455	8.049678947	8.031303275500001	8.635696925	8.517502014	8.3581400795	8.5913524455	9.166067124	8.1906196635	8.596569975	7.914971212499999	8.7088136	7.9792572669999995	8.851950506	8.207842749	8.5378103685	8.324679413	9.096569707	8.2599167805	8.678168211	8.1008393985	9.851280568	8.4722552645	9.1589206475	8.0800545115	9.2991446105
ADM	10.41482692	12.8768934	12.63037508	10.94390772	11.18386774	11.18175665	10.65460807	11.22980716	10.50598688	11.49623306	10.61149448	11.93527198	10.74434382	9.488784575	10.41751824	10.67269115	10.29523751	11.52377605	10.16932213	11.70670694	10.93973376	12.45992883	10.96582489	12.32050776	10.39587399	11.92282521	11.18019996	11.33553988	10.23953621	10.56865593	10.250967999999999	9.831847498	10.4308498	11.65320002
ADM2	6.560113597000001	6.77933716	7.168953407999999	7.028334642999999	6.910793376	6.50043706	6.751363508	6.934248877000001	6.562812834	6.8937891239999995	7.112891577	7.120415911	6.918510497000001	6.831545843	6.884949126	6.950504324	6.946654323	6.866818386	7.051483025	7.048591957999999	6.518142881	6.431496062000001	6.915220307999999	6.587936791000001	6.459629925	7.0113043170000005	6.825203421	6.623043636	7.064376674	6.645219346	6.793165007000001	6.6888574279999995	6.855732983999999	6.759683747
ADM5	5.485698847999999	5.941565626	5.720490626	5.847973339	5.949007419	5.919223478999999	6.06169562	5.81280346	5.777254247999999	5.723074925	5.583449032000001	5.7686698960000005	5.748919902999999	5.685171864	5.765683438	6.29661194	5.818197913	5.603378055	5.837743736	5.85182815	5.903609766000001	6.239023903	5.7433648989999995	5.472631916	6.850243432999999	5.66175164	5.839371087000001	5.582794902000001	5.762077492	5.928874079	5.803192457000001	5.282880911	6.097201537999999	5.8370556460000005
ADNP	10.67605824	9.8255409575	10.120765950500001	10.0342363235	10.991455179999999	10.184882679	10.3026698655	10.6601475925	10.343031103	10.72489066	9.951448167	10.362349382	10.2242133385	10.613603282	9.9171619305	11.127267505	10.0884078635	10.5197026325	10.082644881	10.366424935000001	10.298536107	10.3203280085	10.2389877445	11.195203305	10.418244022	10.6222129325	10.3930152795	11.23081942	10.097852673999999	10.3281153515	10.097402536499999	11.338658525	10.180461248	10.595615975
ADNP2	8.7409969875	8.916122058500001	9.0814888155	9.127484133500001	9.081103058499998	9.0661498345	9.103728227000001	8.9825971245	8.949910251999999	8.948497943500001	9.00112928	9.292473895499999	9.07779036	8.801937492499999	9.123382126500001	8.771791245	9.147710333	9.3826990695	8.856142015500001	9.3461526125	9.114933186	10.027079331	9.0277177195	8.834599916	9.344353152499998	9.516428592	9.115563992000002	9.3307199375	9.0261581415	9.037066875999999	9.181753341499999	9.067838874	9.218929504000002	9.448136498499998
ADO	9.4942516075	9.2563230055	9.324627123500001	8.913432112999999	9.498239207000001	9.1562727995	9.157992155	9.210331069	9.2684094855	9.22444569	8.830812131999998	9.290594051500001	9.1673336705	9.509931348	9.3496391405	9.551360131	9.103229466	9.4332877465	8.9343330895	9.467987753	9.074846811499999	9.5201477685	9.1720982915	9.858230444	9.371709962	9.438784158499999	9.0356938585	9.4316061465	9.0978478115	9.548016223000001	9.088737732	9.594676229000001	9.288412711	9.5230425365
ADORA1	5.3250176935	5.7234600705	5.6728051605	5.7254735335	5.5055142875000005	5.5959452285	5.397569235000001	5.3747266435	5.467950195	5.695391167	5.779766346	5.787675587	5.5459891070000005	5.519451788	5.712468585	5.5951527389999995	5.6620162235	5.6999376715	5.7115951025	5.497520141000001	5.4461023755	5.8384900774999995	5.602881139	5.5032208455	5.220245393	5.459635191	5.519660673500001	5.591385227	5.645641219	5.848236829499999	5.547098497	5.5055854295	5.7589796455	5.6285088275
ADORA2A /// SPECC1L-ADORA2A	6.7721657539999995	8.286826093	7.136989806	7.103094785	7.2026613170000005	7.3118741179999995	7.149095046	6.89418468	7.256147286	7.065600425	7.334929246000001	7.65339945	7.619668036	7.4901824470000005	7.522841156	7.288541322	7.412861661	6.894541366	7.63212231	7.243603202999999	7.052780639	7.704870306	7.356271061	7.332159356	7.500298475	7.33850559	7.539170628	7.3453265629999995	7.738843714	7.41028469	7.5113722670000005	7.653137159	7.73054125	7.974452459
ADORA2A-AS1	4.628312398	4.728875315	4.4227823065	4.466595893	4.9176427745	4.6216317645	4.636814509000001	4.7718447725	4.549914492	4.696982791	4.6672620735	4.63102351	4.714192839500001	4.5888036539999995	4.5795454215	4.883269010499999	4.8367807265	4.697745282	4.59807872	4.684260483	4.583703012999999	4.5798971	4.682871459	4.5229000164999995	4.60119263	4.7138134895	4.481411074	4.691815389	4.551737761	4.574124778	4.637109947000001	4.774705985000001	4.7006584845	4.6919560570000005
ADORA2B	9.979668468	10.17904827	10.75508154	9.458246721	9.271270265	9.052823066	10.5246202	10.27476064	10.47590947	9.985336243999999	10.92145126	10.41545469	9.506542242	10.28051299	10.52253734	9.551896673	10.63590572	10.43293383	10.42900908	9.8898131	8.643365349	10.16291046	9.412505005	10.61137837	8.269231632	10.38369722	8.514639747999999	8.71881681	10.75851642	9.450398822999999	10.85431561	9.668526975	10.76418396	10.03618203
ADORA3	4.7072615885	5.9932370975	6.2771157125000006	7.0123988685	5.46222373	7.328914853000001	8.008309634	6.6085438839999995	7.5586706835	6.035164657	6.700197513	5.8677013769999995	7.158282994	5.3646287675	7.855576546	5.906903868000001	7.494885593000001	5.0341548395	7.6169836855	5.259409746999999	7.111775531499999	6.2057110275	6.4718203725	5.3024860060000005	5.3698705985	5.8132509865	7.119559248	5.933431249	6.072432711499999	5.154050029	7.503669735	5.640631659	8.174230888	5.7694416555
ADPGK	7.660891723000001	8.6828341515	8.493903793	8.0156046115	8.435771617	7.798204309500001	8.0466703295	8.169080523	8.305555507000001	8.1911603515	7.965247465999999	8.506649512	7.960124486	8.696057503999999	8.263479493	8.5345521835	8.300379723499999	8.490923971	8.096926025	8.5483583355	7.8541184479999995	8.999707882500001	8.0796014855	8.026529123	7.4513109655	8.7167284715	8.2999747595	8.8354161475	8.1106075875	8.4614563345	8.126233347	8.3092483545	8.3791882945	9.2839195655
ADPRH	5.111703543	5.664425006	5.442098497999999	5.926338369	5.445171275	5.5841851920000005	5.289494492	5.527417136	5.378517258	5.317864074	5.633732759	5.510726279	5.530995598	5.522472402999999	5.649158679	5.3584268569999995	5.827555155	5.170196277	5.29411025	5.287129554	5.124738836000001	5.526939509	5.40741225	5.3506903260000005	5.608927006	5.6254196720000005	5.298649682	5.241329498	5.5673552520000005	5.324131764	5.413245405	5.528408203	5.584767031	5.960937197000001
ADPRHL1	5.8227876665	5.8478887104999995	5.9504350299999995	6.1530934695	5.9765966415	5.9113124705	5.9708622479999995	6.225005252000001	5.9552457355	6.0672180099999995	6.1196571665	5.9864614095	6.089124836	6.068360822500001	6.212740543500001	6.061668995	6.1531360280000005	5.816665713000001	6.2053566105	5.935642489999999	5.9342976955	5.7559603885	5.988300327999999	6.254290556000001	5.617536299999999	5.855710282	6.010164595	5.840191188	6.2313385315000005	5.845228196	6.147558698499999	6.0652396645	5.988608607000001	5.7301597945000005
ADPRHL2	8.927463355	9.291195381	9.319134513	8.910115777	8.926578077	9.111884471	8.967160507000001	9.185670652	9.262404784	9.232089391	8.779629212	9.091455077	8.909292122	9.37455048	9.339888718	9.144672271000001	8.81472814	9.130667806	8.812892531000001	9.421925283	8.786237737999999	9.878398673	8.636179508	9.640469547	8.977377821000001	9.82124683	8.989231141	9.522017454	8.862682907	9.295446485	9.172611607	9.353401871	9.235728871000001	9.79287208
ADPRM	7.362949631499999	7.460091519500001	7.531545770499999	7.692966128	7.9820103765	7.738834017	7.892159256999999	7.8136781305	8.021656128	7.567028087999999	7.842881851	7.406989175	7.7955765565	7.8508485409999995	8.3792538575	7.9580703715	8.189686027	7.957506435	7.731312304000001	7.715036887	7.986342836	8.014637286	8.044931432	7.112419764	8.349669158000001	7.992363682500001	8.1616792365	7.7720471804999995	7.7615581984999995	7.591854691	7.886055396500001	7.798144300500001	8.1416514535	7.966909764
ADRA1A	3.8717904809999997	4.0831775905	3.9184764039999997	4.179898023	4.122617074500001	4.1236516524999995	4.0915747785	3.8028320615	3.952362752	3.9291198785	4.2665421475	4.1384587674999995	4.072952524	3.9056612165	4.217825295	3.9533691895	4.172238934	4.047348083	4.025614676	3.917937992	3.9261245925	3.954693597	4.0044673055	4.0917077074999995	4.2117015395	4.0925354645	4.204838838000001	3.8994983015	4.0880072905	3.858266487	4.127914736999999	4.1064515515	4.316883325	4.073025435
ADRA1B	4.900538587	5.154632221	5.056036634	5.2976258739999995	5.000030126	5.303309991	4.929364743	5.182163037	4.694051043	5.065790068	5.477655	4.957987851	4.967044675	5.247796808	5.302170493	4.990988543	5.148905987	5.189770703	5.15748722	5.129925455	4.915851783	4.864279742	5.162327791	5.162303613	4.847151211	4.976691293	4.878852396	5.008584106	5.203956872	4.959855412	4.927041313	5.142813895	4.990616333	5.038885349
ADRA1D	3.6910678675	3.7689483920000004	3.993106742	4.0662925075	3.9379955685	3.9387146435	3.7720455530000003	3.8223899255	3.770653253	3.861116012	3.8426988685000003	4.0443211035	3.9661248905000006	3.777902744	3.9484030150000002	3.9385524245	3.6985977815	3.85041917	3.78464344	3.7378554965	3.8084735975	3.6751122824999998	3.840093413	3.9736652875	3.8407451200000002	3.6845011980000004	3.9547565980000003	3.61864076	3.8605245864999995	3.7419140445	3.8810796720000003	3.787781283	3.8366044859999997	3.8121614025
ADRA2A	5.467284117	8.509590514	7.075275171	8.415999657	6.90138363	7.794267625	8.127403026	6.889977765	8.391483595	7.683754765	9.183140884	5.97642834	7.5368979860000005	6.578323685	8.827519836	7.164547565	8.588739374	6.53104838	9.435196226	5.149018505	7.882582963	8.594348629	8.131157297	7.804654265	7.716458645	7.279286552	7.819731251	9.599010352	9.210914301	7.927640305	10.19523486	7.72552435	8.871726162	5.426510187000001
ADRA2B	5.9081439829999995	6.152134928	6.519557911000001	6.476836065	6.374210765	6.434811493	6.154440907000001	6.3788037289999995	6.085127025	6.122901467	6.872787424	6.543672807	6.193902136	6.6122885579999995	6.629639699	6.312115584	6.467052647999999	6.073079452999999	6.667807382	6.282246037	6.475153929	6.2865625	6.352437207	6.217056649	5.98813797	6.18909858	6.178673829	6.261847495	6.410330867000001	6.01067651	6.346713011	6.3452013879999996	6.456857222999999	6.327629373
ADRA2C	5.911696929	6.555663912000001	6.844465981	6.490285557999999	6.206625055	6.612389171	6.169945736	6.277294747000001	6.152579479	6.214456142	6.47805234	6.512466748	6.617330212000001	6.425591915	5.887124459	7.104843388	6.3515773939999995	6.330671346	6.179183547	5.990637285	6.53214796	6.269088741	6.291376652	6.4106237429999995	7.390458725	5.887718952999999	6.273706464	7.925931879	6.037746482999999	7.115542737	6.194982479	5.972570722	6.146597292	6.3247463239999995
ADRB1	3.494037889	5.191307997	4.572719662	5.691473762	4.151066337	5.149149983	5.218307587	5.200820316000001	5.233454293	5.067045533	5.7405791420000005	5.793448595	5.525873398	5.2614971939999995	5.136241183	4.7863649210000005	5.656838453	5.316482803	5.449545757	5.200195575	4.8765096119999995	4.0279238930000005	5.4965391310000005	4.890576037	6.351548205	4.6571126860000005	5.26478909	3.993939112	5.023710597	4.788305424	5.3365739560000005	4.791108562	5.205216391	3.848459066
ADRB2	5.287999363	7.7895479629999995	6.251847202	7.6801625620000005	6.082089739	7.202074189	7.719232666	7.149549398	7.4866276560000005	6.992141863	7.226889631000001	5.637429776	7.495771261	6.066646311	7.101236162999999	6.318129739	7.300193527	5.776397702000001	7.25318839	5.8532043620000005	7.631122872000001	6.592411211	7.48711218	5.89934901	9.166253518	6.106410736	8.002521262	5.972088931	6.880848892	6.322486246	6.976110222000001	5.909383918	7.094690776	5.74434558
ADRB3	5.1201223915	5.409659511	5.5570561435000005	5.3924425995	5.2522603425000005	5.463504423	5.2313092994999995	5.383144625	5.241602705	5.2869509935	5.4385007915	5.302791372	5.285685736	5.3329811205	5.2940923474999995	5.2883897705	5.524607365	5.176495990499999	5.332375648999999	5.2259309485	5.0733991275	5.096476121	5.3308974815	5.333601013	5.4312225515	5.1153125374999995	5.0697772715	5.1234421295	5.2875904049999995	5.204358815	5.401691908	5.2661940755	5.170601483	5.179586913
ADRBK1	7.118960284	7.563552635	7.540676812999999	7.572436485	7.617451797999999	7.646496122	7.054693802999999	7.2101864870000005	7.0742625420000005	7.3724406039999995	7.6411230329999995	7.585187111000001	7.265194306000001	7.652606281000001	7.266572837000001	7.276932645	7.475937332000001	7.365242185	7.212549072000001	7.539515513	7.141993062	6.9336847829999995	7.403888283	7.415185352999999	7.093832371	7.326224439	6.94505999	7.220245291	7.413171664	7.285382291	7.37098388	7.403139782999999	7.32014731	7.2724886589999995
ADRBK2	6.6308375879999994	7.107978414	7.015600452999999	6.694308015	6.883114987999999	6.62948794	6.390502235	6.597957537999999	6.35624745	6.283012457000001	6.688243411	6.154665757	6.372839728	6.895801195	6.5674076139999995	6.561097665	6.536674202	6.518641337	6.490438211	7.021488485	6.361338233	7.449074764	6.727925975	7.488003973	6.873225135	7.283029342000001	6.619017246	6.587944831000001	6.696540176	6.912794643	6.364549697999999	7.088607516000001	6.567603346	7.594517672
ADRM1	10.83186063	9.093157647	9.373927903	8.48975642	9.806609409	8.504675305	8.628190503999999	9.157512726	8.879174447999999	9.517642412	8.503519531	9.173976452	8.514839561	8.93378127	8.667289138	9.313338192	8.459122925	8.740743614	8.453297807	9.206958637	8.290320377	9.005432601	8.218101091	9.835293134	8.379478625	9.339857217999999	8.100707953999999	10.06818238	8.545755932	8.769265628	8.615191022000001	10.24735487	8.616193655	9.398946847000001
ADSL	10.48781732	10.557648885	10.17920141	10.173412995	11.20202596	10.091225575500001	10.417298165	10.243781649999999	10.27303474	10.300046185	10.207133495	10.519972095	10.274886135	10.712030925	10.66688394	10.643713975	10.188800115	10.30437454	10.33039848	11.140904240000001	9.989403874	10.269954705	10.244509785	10.684874064999999	10.254394135	10.93324825	10.024668397	10.86318155	10.219373985	10.599468745	10.216569485	10.42192215	10.267223795	11.229327325
ADSS	6.731514927999999	6.8222729645	6.6741800385	6.424509026	6.551722503000001	6.455129042	6.544685009	6.721287918	6.7634696420000004	6.6746492145000005	6.560101775500001	6.721650052	6.5857124735	6.719643756	6.562785	6.681351468000001	6.6857373315	6.868624109000001	6.7136213295000005	6.7040023495	6.438357127	6.753932798499999	6.5973114399999995	6.85311798	6.415173962500001	7.0071544150000005	6.7157098465	6.514766609	6.728361145999999	6.9728485145	6.682313858500001	6.692459527	6.7381265445	6.627458886
ADSSL1	5.513206898	5.8877655204999995	5.7656939715	5.9970703745	5.9086965985	6.36677517	6.1271121834999995	6.1776743785	6.248288958	6.122986272999999	6.4130428955	6.4245890975	6.3937452565	5.9848706284999995	6.296217106	5.9698540285	6.1023832405	6.117981163	6.1892784525	5.74697604	6.354878472999999	6.7381006905	6.204554335	5.700292233499999	6.3101711575	5.92676629	6.3035860075	5.717085776999999	6.1033334125	5.627752940999999	6.4536974525	5.8908459305	6.0495585475	5.659915804000001
ADTRP	7.4935410870000005	10.3843882965	10.341432509499999	11.37390861	8.918336623	9.2249628635	10.391493826000001	10.376107383499999	10.91050633	10.723862686	10.905101645	7.0410735105	10.680072291	9.2067936255	10.93601193	8.316572728	10.80762143	6.374424984000001	10.461800442	5.8622022855	10.415600793500001	8.256327973000001	10.431430543000001	8.9854664715	8.553685569	9.743930665499999	10.72248599	8.332655749499999	11.325541845	6.2782824245	11.321560705	9.2437640305	11.265915595	7.361446104
AEBP1	8.916513918	9.721037938	10.69701988	9.75325383	10.42074886	9.735806019	10.06902369	10.03095893	9.011909121	10.30489053	9.200117488	10.00819067	9.185804907	7.979882735	8.458016287000001	10.00673017	8.961107542999999	8.480171873	9.070050606	9.657540418	10.00560504	11.90762405	9.190767552999999	9.05690592	11.57177352	9.789860941	9.362022961000001	11.01928272	8.94728487	9.636320119	8.905924787	10.30652685	9.274633338	10.15836146
AEBP2	8.074013904000001	6.5329214855	7.0608236055	6.572412558	6.9530129574999995	6.755595589	7.005204074	6.928039219	7.0870489039999995	6.8145729645	6.593955459	7.146781187500001	6.7008764990000005	6.866927867999999	6.7048916205	6.9023061640000005	6.7159981955	6.8928911785	6.6522863085	7.447880251000001	6.7983672655	7.2975679475	6.801894605499999	7.307897754000001	7.929932206999999	7.1676151205	7.0068460855	7.601409326999999	6.638207022	7.524977504500001	6.7442091275	6.7613859985	6.7789390245	7.092898848999999
AEN	7.970097603999999	8.522232483	9.010058241	8.13732605	8.1680415	7.884164144	8.077072697	8.155411952	8.188951689	8.116570907	7.61152052	9.31513036	7.788223617000001	9.254905257999999	8.126879813	8.705178937000001	7.822936952999999	9.21004573	7.519257265	8.870203905	7.527704524	8.608333591000001	7.330961135	8.180927312	8.058437206	9.306002627	7.498725912	8.498024231	7.605874353	8.920254445	8.308336901	8.286112574	8.361569837000001	8.81178523
AES	8.733823753	8.650886834	8.890027461	9.194739381	8.802436493	9.280534584	9.200904172000001	8.954985236	9.105072525	9.128557706	8.994618859	8.956639804	9.097474686	9.054097039	9.432096267	8.602614407	8.924434701000001	8.388193116	9.096878753	8.518731262000001	9.287411804	8.978909451	9.036193569	8.780047681000001	9.437035561	8.830461112	9.196654517	8.714935398	9.052506076	8.680529943	8.95434648	8.766355901	8.947974201000001	8.538842184
AF001548.5	6.026059158	6.023370259	5.158958513	5.232323757	6.16092824	6.105475179	5.28415317	5.211030200000001	5.249833703999999	5.197157586	5.95371169	5.951505812000001	5.129976643	5.845043787000001	5.12716151	5.18826516	5.170895699	5.337594669	5.205530161	5.447850298	4.799029786	5.100985838	6.516361473	6.40612531	5.57965871	6.193359117000001	6.186435134	5.600631719	5.421506162000001	6.065410935	4.914381217	4.831306865	5.81706692	6.458037871
AF007147	5.281492835	5.592299531	5.416429914	5.394943482	5.5958902429999995	5.3851480810000005	5.911292691	5.560899892999999	5.2786706919999995	5.381487582	5.445971765	5.59032924	5.2932620880000005	5.250087144	5.305302406	5.264897653	5.635071363	5.848121508999999	5.6617986039999995	5.2546090130000005	5.31253027	5.560891568	5.6368441989999996	5.442220766	5.40653031	5.522960661	5.216383352	5.286499277	5.647592836	5.381968262000001	5.5938746560000006	5.374355689	5.404159381	5.627387437
AF067845.1	4.167599568	4.346480116	4.261065621	4.739493527	4.2605885610000005	4.406672567	4.159276896000001	4.146576077	4.292816621	4.283446711	4.377984916	4.419189556	4.38405566	4.4001568230000005	4.300800553	4.322870929	4.462719859	4.2532365919999995	4.2684811719999995	4.233578446	4.412341596	4.408485778999999	4.215241833	4.407329244	4.117197023	4.263414042	4.169240664	4.258521614	4.22561959	4.174206527	4.348133195	4.479994458999999	4.430468815	4.229303036
AF070581	4.2793656015	5.144992837	4.0450311625	4.20412611	4.0003956235	4.442039680000001	4.2097589915	4.735547622	4.4084765465	4.246981153	3.9054324769999997	3.8854801324999997	4.176834105499999	3.8256532869999997	3.681136031	3.9930779615	3.9379778614999994	4.0240169165	3.9458313255000004	3.8846061365000004	4.554850045	3.8587271065	4.0053261605	3.591664283	6.119865883999999	3.752837773	4.4689273145	4.1314145765	3.7200086064999995	4.271961533000001	3.773394709	4.031792229000001	3.9240162845	3.7021483049999997
AF075036 /// OR7D2	3.7121443545	3.68028655	3.988463695	3.9485005725	3.9613964505	3.7659408484999997	3.7903499975	3.7387605275	3.7580403600000003	4.034710146	3.8896299995000003	3.759938798	3.8219017099999997	3.840006604	3.830046894	3.7807978615	3.8330777035	3.723060563	3.641548501	3.7199458245	3.734556107	3.4906258	3.8316215865	3.6909316629999998	3.8808840804999996	3.7686423995	3.738705583	3.5969721095000002	3.7849659229999997	3.7223550315000002	3.7968962035	3.8605981785	3.7558657275	3.6763746695000004
AF086102 /// RP5-994D16.3	3.904333432	4.13913857	4.2260774780000006	4.05004062	3.973765855	4.263334914	4.063231186	3.960292136	3.9869351319999997	4.219136801	3.9301520410000004	4.045612617	3.8982252689999997	4.226564487	4.193228735	3.9912628389999996	4.01771958	4.467858146	3.839948562	4.274307326000001	3.697735748	3.98820526	4.04041414	3.87020729	4.034142617	4.1881152660000005	3.860336283	4.138816649	4.005854124	3.867596947	4.301842335	4.163457903	3.945477103	4.086948853
AF086125 /// RP11-61A14.1	5.4197893729999995	4.445381156	4.509623573	4.728415802	4.763765655	4.680473098999999	4.54695142	4.704194965	4.548731806	4.738994485	4.825824301	4.216915037	4.659686399	4.595576604	5.062748200000001	4.7124227560000005	4.8376986639999995	4.538379987	4.6607074189999995	4.388814956	5.0436682710000005	4.279693218	4.919160521	4.970344703	3.96632881	4.25408006	5.201434959	4.54132529	4.676964372	4.130192966	4.798985912	4.606001701	5.105456969	4.4218661710000005
AF086126 /// C16orf52	5.397337584	4.477478754	4.83913709	4.4806165060000005	4.434110854	5.033728998	4.658860276	4.477333488999999	5.190118411	4.4600869219999995	4.211187539	4.727510235	4.696920663	5.268751411	4.53439871	5.054632643	4.816476066	4.8775628069999994	4.660832676	4.768765794	5.151927342	4.708833919	4.6953197939999995	4.606611783	5.151927342	4.805539795	4.947980756000001	4.682673826	4.934591577	5.466061842999999	4.601178078999999	4.710112298	5.004528785	4.771483264
AF086154 /// RP11-432J24.5	4.264454036	4.448784048	4.312217876	4.112243357	4.064715924	4.111119365	3.883344522	4.152362682	3.9220745060000004	4.028729813	4.350645686	4.806409957	3.799534177	4.238024352	4.413115179	4.264659664	4.057676178	4.277865981000001	4.300804862	4.503446249	3.8276417	4.064077131	4.130771643	4.070121218	4.23246434	4.360459232	3.740520821	3.8578503189999998	4.014622927	4.202802935	4.352939346	4.375021729	3.8143268010000004	4.10732844
AF086184	6.383501695	6.92664797	5.760792061	5.793988272000001	4.411927799	4.502157909	5.5952315960000005	5.655755238999999	4.92451721	4.686475452	5.405767776	5.240009532	6.193730926000001	6.723711667000001	4.43152046	4.228928999	5.341583122	5.177226396	5.150495327	5.133899891	4.959358826	4.648068596	5.861898696	6.228703366	5.208308748	6.565050517	5.052336582	5.292464659	5.662131905	5.174026857	6.331159532999999	6.082843239	5.275196062	5.239759887
AF086219 /// CTD-2647L4.1	4.112292502	4.252642671	4.220607285	4.527556807	4.276081495	4.187697518999999	4.068183878999999	4.15044493	3.85742531	4.503204796	4.4898956430000005	4.43493593	4.149524275	4.419054705	4.40892266	4.12645182	4.366704400000001	4.270660393	4.473698117	4.59966001	4.184497705	4.175231295	4.156752668999999	4.246459857	4.099645167	4.226790099	4.214334162	4.020308341000001	4.270660393	4.357291707	4.2797593769999995	4.594565392	4.325784105	3.9657273089999996
AF086288 /// RP11-768F21.1	5.036103011	5.2986772769999995	5.421508112000001	5.5948997060000005	5.212502948	5.30989995	5.135069847	5.502834989	4.769357385	5.407559057	5.753625473	5.426179055	5.210349461	5.513309208	5.442838227	5.238584182	5.474230102000001	5.161674927	5.366403739	5.231796828	5.071054043999999	5.015378358	5.356852435	5.33199263	5.15576528	5.304598508	5.245709746	5.182438765	5.424034926	6.1750990770000005	5.245709746	5.307249229	5.361435891	5.308057183
AF086294 /// RP11-485M7.3	4.712780308999999	4.401524622	4.540611303	4.794363431	4.723527476	4.625190583	4.602087364	4.620533591	4.506075617	4.976509912	4.814334091	4.698941883	4.773793877	4.7441976630000005	4.591841618999999	4.51257099	4.864805519	4.786374448	4.67918347	4.488252118	4.469688367	4.6223190139999994	4.770636031	4.632705908	4.296252046	4.4329962489999994	4.618496825	4.352065466	4.516712947	4.2716988339999995	4.792777426000001	4.584949181	4.570329569	4.277451944
AF090939	4.341718183	4.360311571	4.391435061	4.357399326	4.353287925	4.390370418	4.160945125	4.672432551	3.930185972	4.587341308	4.529633002	4.051358935	4.216809497	4.264933789	4.152377154	4.325226881	4.260538232	4.38148948	4.249320078	3.993689846	4.107876664	4.22106081	4.373135016	4.177107405	4.234761806	4.168543442	4.343142503	3.9703962930000003	4.278468168	4.10350212	4.5729865489999995	4.166945602	4.320594246000001	4.0129758980000005
AF131215.3 /// C8orf15	3.6652174860000004	3.9173875089999997	3.375814608	4.225226978999999	3.997551895	4.11053423	3.757294121	3.609532445	3.407187781	3.8125175660000004	3.740037531	3.879739035	3.833265344	4.0241439969999995	3.740823522	3.6320040000000002	3.7215739880000003	3.67461316	3.992127895	3.761463739	3.591937165	3.722075073	3.9632691139999996	3.94519398	3.7589883889999998	3.6139136639999996	3.613028455	4.036628061	3.7815860989999996	3.4416659689999998	3.815626879	3.697300279	3.9621877789999997	3.6394814369999997
AF131215.4	3.337372143	3.430616227	3.40669737	3.6114285269999997	3.84638771	3.4143129660000002	3.406404948	3.5060286830000003	3.347080327	3.7951459610000002	3.53503573	3.483736115	3.496838813	3.422572932	3.1866592010000003	3.19476508	3.499707315	3.355534773	4.000645059	3.400981943	3.5001968530000003	3.500206993	3.388530414	3.42878924	3.353321929	3.374101768	3.288201033	3.471183809	3.703463615	3.448022565	3.674457808	3.407786616	3.4334797260000003	3.2322888539999997
AF131215.8	3.887338788	4.205979496	4.070158578	4.142189238	4.607634761	4.319312334	3.916712416	4.127053227	4.605016783	4.077644572	3.940677638	4.205700536	3.8851205889999996	4.300143027	3.996588582	3.755541932	3.9577454210000003	3.850150619	3.84940349	3.7391624310000005	4.184703487	3.834833223	4.5195150239999995	3.7900716169999997	4.911958215	3.6099925969999997	4.808682948	5.377703731	4.204969262	4.640747622	3.827880051	3.762113246	4.122937051	3.799936008
AF186192.1	4.127224697	4.48255269	4.558760351	4.6561877	4.5901978969999995	4.510767528	4.727266147	4.417200649	4.679510813	4.673946301	4.557904451000001	4.38967162	4.620494403	4.74593879	4.586521394	4.322775655	4.736464324	4.375582505	4.551385726	4.361642245	4.784364698	4.222437565	4.41155133	4.365046943	4.723134717	4.268299389	4.750979051	4.156075225	4.38967162	4.256242365	4.4469003119999995	4.152706562	4.627910563	4.271189327
AF198444	3.551548035	3.5809917560000004	3.72631991	3.6502956739999997	3.470733833	3.832911541	3.363933317	3.388991802	3.702874408	3.735298063	3.669712923	3.8213111310000003	3.930699259	3.5443690269999997	3.5767965960000003	3.348902057	3.560237545	3.658829484	3.59803771	3.532094355	3.516724295	3.575616882	3.681685991	3.345363077	3.6282789610000004	3.5053168660000003	3.5831973410000004	3.523659106	3.798957451	3.385921269	3.7074139710000003	3.546947196	3.541626028	3.7304553210000004
AF213884.2	6.532284595	6.858318846	6.797662295	7.027675818	6.998061594	6.9185959729999995	6.877637719	6.770808924	6.65441015	6.850589222000001	7.03861807	6.817865127	6.920693551	6.781074962999999	6.90320936	6.793478307999999	7.021679175	6.845801776	6.70693956	6.7528395429999994	7.041025092999999	6.8569138810000005	7.003328876	6.892286928	6.680882734	6.8067022889999995	7.016659145	6.940644327	6.9081234910000004	6.571520158999999	6.875511738999999	6.843137781	7.077479155	6.859584621000001
AF279780	4.048325381000001	3.7631866539999996	4.021906017	4.283367672	4.050408998	4.495982806000001	3.948809813	3.954179859	4.077859702	4.135916721	4.186337125	4.131567004	4.121444102	4.20514224	3.9006413660000003	3.9898114789999997	4.085066671	4.389627699	3.8613607869999997	4.093541538	4.124213371000001	3.98435196	4.07947732	4.592560376000001	3.8208974110000002	3.8703922769999997	4.063338344	4.051587886	3.935688008	4.02043464	4.006391855	4.009753675	4.245327375	4.195219149
AF289551	7.495512955	7.165190249	7.966516391	7.616097057	7.948354359	6.971948547	7.311065602999999	8.076112672999999	7.426721635	7.443859198999999	7.572770816	7.111196487000001	7.501710069	7.469561187	7.367922545	7.877314986	7.247649356	7.5981291220000005	7.555944026000001	7.567894457	7.35223721	8.069376906	7.882125117	8.248223265	6.2297658060000005	7.759050936	7.2066208320000005	8.131178391	8.316496509	6.95668887	7.263300752999999	7.363172124	7.294607762999999	7.095309937000001
AF520793	4.9051469260000005	3.723408918	3.8628898960000004	4.5145642939999995	4.14870666	5.361680113	4.849097898999999	4.152512902	4.055956996	3.8446298839999997	3.925264613	3.489012405	4.533657873	3.9347987310000003	3.769527324	3.9379891519999997	3.7116861439999997	3.796924638	4.332104051	3.883289093	5.039030072	4.134662839	4.802840791	3.618259943	6.754584297999999	3.498164103	4.743403133999999	3.487691866	3.967419949	3.792352452	4.3094083460000006	4.310000744	3.7598998710000004	3.414917421
AFAP1	5.502685043	5.133059666	5.2850441880000005	5.249615305	5.489790757000001	5.413724086	5.494485527999999	5.533293057000001	5.506271615	5.338092798	5.405767776	5.231627921	5.53094265	5.794351181000001	5.350500966	5.396648122999999	5.309466112	5.980295272	5.63029535	5.629011254	5.899301099	5.6667416479999995	5.40180283	6.0533855	6.162117593	5.5761381629999995	5.548854068	5.848187136	5.3771553789999995	5.430753219	5.562160119	5.738075729	5.247566464	4.270260031
AFAP1-AS1	4.3201079645	4.1900636425	4.3347034845	4.329219147	4.2656366125	3.9200333955	4.282452901999999	4.0816040430000005	4.0590938465	4.433674648	4.4691597105	4.488897856	4.059503353999999	4.182921647500001	4.14192608	4.322145411	4.3372311355	4.332056464500001	4.18423583	4.0866942375	4.059238176	4.4489001785	4.286804482	4.226803378	3.979094731	4.5286394335	4.099256891	4.1248413465	4.0737163865	8.644194498000001	4.2445140535	4.223011912	4.3859977705	8.425019491
AFAP1L1	5.219624269500001	5.6410523965	5.475050017499999	5.024957833	5.178473596	5.230934636500001	5.263990790499999	5.4000254954999996	5.0794936655	5.3162538625	4.9373980395	5.536520681000001	5.082739408	4.522235974	5.170163930999999	5.9501283465	5.121745745	4.918888537	5.1449636860000005	5.6758236395	5.348190517	6.3384455195000005	4.9465108005000005	4.891810993	5.8787009495	5.553873131	5.215271170499999	5.967775280000001	4.8670884625	5.589907073	5.025923284999999	5.237627538	5.2052967215	6.000090976999999
AFAP1L2	5.992427784	6.632433289	6.5019327670000004	6.001821041	5.464356469	6.686877608	6.5945154310000005	6.647944855	6.712534015	6.418756955	6.114489047	6.73096757	6.429672902	6.460144235	6.650729789	6.450446177000001	6.735666285	7.210056858	6.385716172	6.843094188999999	6.720606728	7.176967992000001	6.396052331	6.07422449	7.352799561	7.674918741	7.302086435	6.45640754	6.598421897000001	8.012345859	6.4781021889999995	5.833541239	7.130109936	8.422696559
AFF1	5.725354115	5.710213556	5.85333851	5.971524586	5.651889705	5.632505233	5.978576449	5.9343017510000005	5.881741102	5.7972658	6.299738931	5.80259412	5.974889261	5.958874865	5.860021752000001	5.902226837000001	5.980167473	5.732446958	6.138670384	5.837224677999999	6.00168625	5.577971064	5.951955101	5.888621043	6.071001677000001	5.894218046000001	5.952369155	5.957400966	6.092395466	5.928874079	6.148592321000001	5.900295471000001	5.839533929	5.88171639
AFF2	4.210718869	4.297401898	4.192506003	4.595177705	4.589273608	4.436025783	4.602726339	4.384809504	4.112715334	4.461617698	4.295418693999999	4.537378568	4.354840885	4.3922678	4.4008589339999995	4.340198129	4.2935652619999995	4.5232644319999995	4.228976176000001	4.452379491	4.312956614	4.225714843	4.5067154039999995	3.95432229	4.079395048	4.2153166319999995	4.270133206000001	4.037771353	4.18348974	4.432697658	4.404294232	4.542992298	4.44830246	4.138908303
AFF3	4.2178527465	4.4645360825000004	4.3613705955	4.425184234	4.346213177	4.572571205499999	4.433420573	4.3738165885	4.2399695815000005	4.5331772605	4.583652682	4.238893361	4.4588937925	4.426824431	4.376805119	4.2921121840000005	4.3662964985	4.2605380595	4.2248170965	4.10613926	4.5126948595	4.0885934420000005	4.6097189059999994	4.3540406985	4.5734614125	4.250985169	4.480840284999999	4.1005625065	4.394911345500001	4.2559450635000005	4.6008774804999995	4.3902302515	4.3905008315	4.183555204499999
AFF4	4.869515046	4.840328546	4.7614222260000005	4.887661147	4.545607114999999	4.738250188	4.721429262999999	4.7820713415	5.018679806	4.6939507735	4.9628371940000005	4.8314614955	4.3378366085	4.773024571	4.588964229	4.5822555835	4.6870677205	4.638545945000001	4.5551358975	5.0635356205	4.608788119	5.3165098795	4.7031059385	4.709216969	5.1215248335	5.031250783500001	4.4534573835	4.605285497	4.913540909	5.0116071095	4.8956077995	5.1389143705	4.784001888	4.829309156000001
AFG3L1P	5.782028467999999	6.056641487	6.056210351	6.316352715	6.030573679	5.967075601	6.019999962000001	6.171223964	5.867261424	6.1746720989999995	6.068769541	6.326995638	6.160194036	6.311866449	6.3706290889999995	6.133528921	6.064249942000001	6.239447115	5.972646964	6.3226507110000005	5.967075601	6.0742416189999995	6.0877292679999995	5.966243598999999	5.841540574	6.330671346	5.885949233	6.151647972	6.31731352	6.095141084	6.000140718	6.024622685	5.892212148	6.278580342000001
AFG3L2	9.147980837	9.417880087999999	9.456044842	9.737458979	9.025603782000001	9.574912471000001	9.917020441	9.518104775	10.08228882	9.518599887	9.909531151	9.622691758	9.986252138	10.2680326	9.949130828	9.123073815	9.998905268	9.754469865	10.20647204	9.561878604	9.720525794	9.446195572	9.802229975	9.255665919	8.678871348	9.939615907	9.855327919	9.314529369	10.03319597	9.198621085	10.20326653	9.326744678999999	10.03531867	9.886889271
AFM	3.43897297	3.598184585	3.627967954	3.596349067	3.5574632860000004	3.545986482	3.573697298	3.637399293	3.5850527860000003	3.5954971860000002	3.5844972239999997	3.880108276	3.4588041119999997	3.667525481	3.5324981189999995	3.599115359	3.5329332489999996	3.734706159	3.519455092	3.79916582	3.316234592	3.637816455	3.4800454289999996	3.407475673	3.3672597410000003	3.908281094	3.496966062	3.656989748	3.473856323	3.7313672039999997	3.780625259	3.686683818	3.618302934	3.820010767
AFMID	5.603450767999999	6.075802547	5.496855634	5.751684018	5.720230845	5.248992532	5.133059666	5.644715311000001	5.097247589	5.450553404	5.498708716	6.027081777	5.469527769	5.590107631	5.52527988	5.50790838	5.402348813	5.4431534720000005	5.399064807	5.769771969	5.360077057	5.582066192	5.485781511	5.874823999	5.181855473	5.490004534	5.547321607000001	5.5785716789999995	5.392970145	5.384512197	5.413023537000001	5.381855145	5.6616716579999995	6.4003877000000005
AFP	5.016797535	5.054115662	5.124999843	5.167660368	5.167949658	5.055471461000001	5.012251666	5.03427095	5.28744388	5.0596358519999995	4.951592403	5.426062374	5.117532422	4.993787107	5.185880372	5.4844490089999995	5.036217492	5.234976437	5.189767973	5.251627538999999	5.12020413	4.689042035	5.112662727	5.149754993999999	5.004809204	5.097249375	5.06969908	5.266681776	5.119380508	5.139312355	5.206387179	5.522472402999999	5.06389144	4.958910294
AFTPH	10.721585305	9.9220363365	10.045680969500001	10.0330131035	10.093094676	10.064625176499998	10.199588257	10.286651551999999	10.3420022895	10.054008442499999	10.170390019	10.0758153585	10.326084961	10.3205358475	10.12442882	10.395302687000001	10.358053418	10.213288624	10.362584871	9.8781742885	10.336582052	9.6830476855	10.443680419	10.225840666	9.785469180500002	9.8788756095	10.4324536155	10.2186474055	10.440500846	9.7648905505	10.441527692000001	10.229856115	10.3317733355	9.868802925499999
AGA	8.485941917	8.32657491	7.873708917	8.296271749	8.486635883	8.380550196	8.433441349	8.615932348	8.3791162	8.524215903	8.123729642999999	8.850790105	8.542074362000001	8.81276898	8.617326493	8.284532907000001	8.693192579	8.089027801	7.90649197	7.816594202	8.406703161	7.329222122999999	8.43502361	8.819362694	7.836144975	8.071249607999999	8.414485132000001	7.5980912179999995	8.273685112999999	7.619771289	8.620205027	8.609421673	8.916513918	8.805891354
AGAP1	9.38359901	7.519919367000001	8.089286973	8.651301317	8.187332912	8.698478372	8.723195297	7.905869113	8.469837134	7.846509492999999	8.697666121000001	8.129149144	8.917161826000001	8.78221531	8.344977855	8.136181189	8.709917459	8.432681671000001	8.924779836	8.276146025	8.613076722999999	7.767693112999999	8.533355439	8.433755296000001	9.325547527000001	7.972695018	8.931246737999999	8.236578954	8.646419814	8.042276017999999	8.930962335	8.51561279	8.675028521	8.205110067
AGAP10 /// AGAP11 /// AGAP4 /// AGAP5 /// AGAP9 /// BMS1P5 /// CTGLF12P /// LOC101060581	8.058519058	7.961441734	7.862404797000001	8.070328781	8.201343513	7.740562991	7.901794064	7.982291775	7.647697128	7.844770812	8.182923031	8.118333823	7.942834559	8.214816652	8.125067658999999	8.040924493	7.963235678999999	8.125564544	8.240534949	8.073191007	7.971074265	8.168631831	8.201273375	7.993994594	8.572958816	7.999639222000001	7.653656699	8.048154077000001	8.175185329	7.675804284	7.922244	7.647150741	7.943932434	8.117631089
AGAP11	4.8088779555	5.215246488	5.033854914	5.284451355	4.987208519499999	5.218563896999999	4.898849833	5.1747423994999995	4.8625474035	5.1260606035	5.3423148915	5.1147308035000005	4.7385275415	5.325822811	5.3420369965	5.008756072	5.1016636175	5.07171308	5.110096033	5.222290130999999	4.974491523499999	5.0534965875	5.3513418315	4.9857000305	5.1125015675	5.1537519695	4.9616466255	5.2395433444999995	5.140429987499999	5.084858544	5.338778281	5.364080307	5.1332850610000005	5.208826223
AGAP11 /// AGAP4 /// AGAP6 /// AGAP7P /// CTGLF12P /// LOC101060581	8.070296491	7.739941066	7.681326942	7.838102504	8.217942502	7.753873297999999	7.792709063999999	7.941833656	7.624081427	7.812657702	8.04058989	8.004835864	8.045301816	8.167308501	7.899800936	8.100611713	8.012907851	8.01372899	8.141647244	7.825572635	7.84671994	8.131647419	7.887373569	8.088986688	8.543200797	8.000465871	7.676712285	8.108733293	8.127212733	7.620376058	7.829158259	7.587444242	8.058191962	8.044118787
AGAP2	4.661760462	5.243619638999999	4.741500413	5.264253254	5.01755993	4.8411168689999995	5.213797668	4.8606417639999995	4.807514425	5.086559277	4.991826713	5.026634715	4.954117992	5.0131433780000005	4.851139651	4.987996446	5.120281145	4.890301062	4.838579097	4.977684334	4.949994472	4.960764767	4.862190967	5.009113664	4.727911665	5.071054043999999	4.838087388	5.000280649	4.937780879	4.992587272	5.001627502	4.748253718	5.2617624780000005	5.012644521
AGAP2-AS1	5.382279792	5.413860517000001	5.916225698	5.367995795	5.400917521	5.507766367	5.049557424	5.5153372570000005	5.2520832760000005	5.450257937000001	5.3206752139999995	5.813489441000001	4.667365878	5.783771367999999	5.73527945	6.490787356	5.565254358	6.45350215	5.296878531	6.397525619	5.18854257	6.18224348	4.975692095	5.259353536	5.364257747	5.885438096000001	5.19927618	6.159053181	5.508533758	5.597883078	5.39749001	5.352984262	5.38896133	6.989090039
AGAP3	7.359208026	7.335755301	7.902999106	7.286986053	7.7717234920000005	7.673166671000001	7.172809224	7.176888827999999	7.07026163	7.566554791000001	7.471126026	7.638726117	7.2996599170000005	7.504834203	7.575327088	7.301574257	7.351305281	7.8248104839999995	7.277374077	7.585305762999999	7.058092017000001	7.528552877	7.078074968999999	7.806639546	7.369618551	7.752011272000001	7.002955922999999	7.72280701	7.27916537	7.59632593	7.61081989	7.9295585729999996	7.151195183	7.431662898
AGAP4	5.571103168	5.137023518	4.692014386	4.88544009	4.841674635	4.542222187	4.685344931	5.047665446	4.519265239	4.945231735	4.753785711	5.459404857999999	4.79346068	4.954461512	4.573962868	4.757442697	4.596137308	4.774968726	5.145757198	4.700939534	4.7253794860000005	5.132596743	4.960041266	4.943452093	4.571063017	4.710948593	4.257869943999999	4.94325186	4.927408829	4.629611119	5.288068778	4.771600063	4.76164089	4.633882428
AGAP6	4.947557285	5.2169719390000004	5.098818181	5.2116779755	5.2363788995	5.174650193	4.9882178975	5.348953043	4.9920615005	5.251104664	5.3042086049999995	5.146965397	5.357653507	5.139051813	5.2351862745	5.3981399585	5.428646985	5.106106498	5.312552288	5.048278477	5.047578035500001	5.11972687	5.389821448	5.3325652340000005	5.169263427000001	5.2973825715	5.02293985	5.201501519500001	5.423792731	5.0044310645	5.2010011585	5.081251643	5.225828422999999	5.198114157
AGAP6 /// AGAP9 /// BMS1P5	3.6732135610000003	3.541014295	3.3256178789999997	3.3526523619999997	3.390989779	3.611715031	3.536395637	3.373497051	3.415846803	3.411105105	3.322602133	3.405423183	3.2427998810000003	3.13791995	3.473960066	3.6357819719999998	3.529017767	3.699856275	3.063817218	3.549783265	3.384944988	3.856477557	3.30649368	3.2359613489999997	3.881260905	3.359265604	3.445842041	3.4165080060000004	3.396777764	3.3715883289999997	3.522236158	3.345332612	3.8139625039999996	3.551306543
AGAP9	5.012721165	5.234552361	4.816510691	5.120770749	4.630384513	4.702476396000001	4.930623044	5.177123793	5.170184947	5.066150069	4.751141864	4.866918861	5.012689218	5.381073705	4.857404006	4.730465923	5.075303063	5.015437015	5.29411025	4.671361833	4.8564439219999995	5.070908605	5.062770045	4.8151652380000005	5.480400865	4.818735232	4.959940018999999	4.823313473	5.351066736	4.801868181000001	5.2486658319999995	4.787589455	4.820178157	5.003164759
AGBL1	3.738478307	3.7095369330000003	3.903119984	3.6586579460000004	3.90992831	3.897913902	3.734734679	3.846203509	3.7084613039999996	4.1742019710000005	4.035052983	4.121138112	3.860332814	4.36465966	4.149491877	3.90222222	3.955643761	4.11194359	4.010212545	3.8700645660000004	3.727548858	4.120553652	3.91239455	3.997387655	3.849346593	3.8407732980000002	3.612502155	3.913060795	3.8821637389999997	3.784294645	3.950183192	3.876414308	3.7662906210000004	4.000950735
AGBL2	4.392635633	4.246526316000001	4.351752318	4.452743738000001	5.084338765	4.321261338999999	4.534019003	4.84484341	4.179499135	4.441522942	4.542348344	4.215823337	4.625518031	4.719885724	4.897950313	5.164558905	5.074147981	4.525889738	5.031056394	4.451249697	4.924497143	4.726645189	4.648577095	4.949105532	4.271014493	4.106054692	4.888524376	4.4917902860000005	4.617097374	4.437623809	5.007115837	4.8097476310000005	4.551383736	4.4061320639999995
AGBL3	3.3377920210000003	3.371473755	3.3584754639999996	3.429337257	3.3745455030000002	3.36497738	3.484009266	3.4954683980000003	3.3778489830000002	3.1631471560000004	3.3530844789999996	3.3022277289999997	3.1765433589999996	3.24095934	3.457455893	3.5323687660000003	3.377371923	3.6074390239999996	3.499446423	3.2264261110000003	3.450214875	3.395890685	3.415846803	3.2931078960000004	3.512314008	3.165111978	3.6630370639999996	3.372672811	3.258714478	3.151094889	3.436003888	3.272285002	3.5197529380000003	3.441570405
AGBL4	4.352860489999999	4.458710626	4.487168955	4.6186602855	4.2269259935	4.432340266	4.2436350785000005	4.322159746	4.2145326055000005	4.329539582	4.742326022	4.755061628	4.2995820545	4.8116631925	4.601696137999999	4.384353208	4.334933436	4.6146548805	4.3830409125	4.770349184	4.1897860495	3.988596989	4.281679383	4.289951778000001	4.2189618655	4.397495216499999	4.2573037385	4.370669061999999	4.324988816	4.341186684	4.6111425795	4.5306453795	4.3761149025	4.3036074175
AGBL5	7.2945019	5.471928537999999	6.050358206	6.111837864	6.898541977000001	6.505382764	6.211383511	6.07677279	5.858981149	5.8062718470000005	6.283676298	6.345936009	6.351026503	6.426589614	6.317438945	6.593687274	6.22971644	6.073079452999999	6.020630036	6.378386769	6.075220227000001	6.019469635	6.3652379670000006	6.570471069	6.649338971000001	6.480668463	6.459893012	6.489634612000001	6.205571963	5.960992169	5.664849686	6.68024499	6.353738646	6.7709951329999996
AGER	4.8657415985	5.273264468500001	5.1422797605	5.362502096	5.2038347325	5.1814287725	4.9917829099999995	5.1433751265000005	4.889212950999999	5.232796989500001	5.5210358305	5.4396433415	5.056152952500001	5.4138849505	5.2623468865000005	4.983079933	5.283017802	4.999568203000001	5.106785561000001	4.923226872999999	5.224846654	5.046538481000001	5.104797444000001	5.1524116845000005	4.990267908	4.9429989395	5.0847699945	5.040674300999999	5.1845450045	4.9976547645	5.1968370685	5.0354215135	5.255585223	4.975950488
AGFG1	10.0000356	8.638027736	8.520551179	8.757456101	9.101297867000001	8.623826326	9.275579126	9.119338542000001	9.443363441	8.79391866	8.66933206	8.968250321000001	8.835213397	9.112032015	8.480698137000001	9.074858098	8.844646955	8.70750683	8.886827804	9.027131304	9.035744092	9.101184882	8.969004709	9.460152642999999	8.680455731	8.985598525	9.189394938	8.628062955	9.015302526000001	9.384924511	8.941192297	9.510253638	8.961383678999999	8.463141869
AGFG2	5.578811656499999	5.5963476385	5.6446504425	5.921682469	5.7139366905	5.602599853999999	5.4946689565	5.449081877999999	5.4765378325	5.635861798500001	5.869036371	5.563653715	5.5106221135	5.795430457	5.7197524694999995	5.6397753255000005	5.692179003	5.652327884	5.5325863265	5.488579	5.2512774155	5.306521115000001	5.417899763	5.404501526500001	5.1654916045	5.350349789999999	5.449247689	5.3671215695	5.7288972765	5.3923995929999995	5.684483284000001	5.4942090530000005	5.6293976875	5.5567073165
AGGF1	8.4210926685	8.390585489500001	8.237236791	8.323725504999999	8.6286544295	8.311378235500001	8.369910474	8.3455327225	8.7580988685	8.5474079755	8.3249312805	8.57447771	8.582485306999999	8.555823119	8.4145035845	8.4733432515	8.415610663999999	8.512698121	8.850519242	9.0186776725	8.519108987	8.5436205455	8.837729484499999	8.2649796415	8.246363675	8.5293807335	8.803924497	8.536869572	8.672238528000001	8.550178915499998	8.440057593499999	8.5265807335	8.465894076	8.7075087895
AGK	8.090177289	7.359195325	7.564397559	7.057070546	8.127497405	7.405823671	7.516215531	7.638575488	7.841955678	7.70091734	7.064893147	6.445615952000001	7.194242496	7.089158893	7.730400659	8.27974362	7.64195971	8.339486462	7.284576955	8.046041336	7.624345933	8.460366964	7.431491326000001	8.100484773	7.532958814	8.030379	7.646023792	8.814399231	7.426698182000001	7.3193683720000005	7.378848396	8.355027178	7.62102284	8.291579103
AGL	10.45676831	9.774399718	9.597899847999999	10.61561627	9.996044136	10.72430824	10.82333662	10.44625962	10.991474400000001	10.0570681	10.286933099999999	10.62992937	10.78901288	10.04859146	10.42661045	10.14175901	10.740778599999999	10.48257703	10.55409384	10.24385585	10.95817675	10.38171661	10.67025523	10.35264477	11.26810778	10.18266136	10.94528746	9.771654317000001	10.70578871	10.52128069	10.73078165	10.05171978	10.69303881	10.49404202
AGMAT	8.764249507999999	8.11101525	8.038006049	7.620119957999999	8.385656823	6.810939805	8.127946842	7.86513727	8.363791241	8.314189377	8.218030587000001	7.146513412999999	7.848960357999999	7.934480112	8.590950323	8.627841665	7.617392553999999	8.239280743	7.996718458999999	7.979824085	6.939138304	8.209737877	7.270291369	8.638965171	5.988204505	8.286801248	7.140280876	9.099937541000001	8.001373552999999	8.302601895	8.389311767999999	8.935064374	7.818323317000001	8.289059308999999
AGO1	7.4419406475	6.9931986745	6.8986851655	7.2652296145	7.1450486585	7.44115711	7.4377444905	7.217328370500001	7.2101050585	6.4823825809999995	7.1213834745	6.8116966	7.1361106075	7.600659786	6.823451343	6.8688237590000005	7.2079006085	7.119300527	7.279083583	7.333017785999999	7.2694727735	7.681847645	7.4450544845	7.029395523	7.8956714120000004	6.8959090275	7.511602841	6.44614022	7.1576898909999995	6.8371518325	7.1569955345	7.308514606500001	7.194286238	6.883406408000001
AGO2	9.0314471	8.833366406	9.314847614	8.5618698	8.731331159	8.101361342	8.792509888	9.043045338999999	8.326041392999999	8.347586098999999	7.841859328	8.814412685	8.230534797999999	8.72865426	8.038258976	9.929451078	8.292434958	8.765797499	8.093417213	9.158651654	8.39973376	9.401253119	8.168707316	9.070943728	9.251546128	9.03468349	8.452558762999999	9.503439862999999	8.230909002	9.558905253999999	8.385382383	9.062800511	8.740993458	9.665883238
AGO2 /// CASC7 /// CASC7	7.2582011755	6.8392893595	6.919239648	6.658552803499999	6.555016269	6.4970933905	6.7946940255	6.933157339999999	6.602970287	6.3104204715000005	6.278860698	6.6912142115	6.4658661845	6.863285329	6.288388036	7.807215705	6.503947535	6.742901269000001	6.40760416	7.357898187	6.466832807	6.6356367474999995	6.4500710545	7.3941507655	6.98884239	6.800322528000001	6.5166852765000005	7.3502507805	6.51520585	7.783199380499999	6.6688535195	7.3925294655	6.6206754525000004	6.9360527455
AGO2 /// CASC7 /// CASC7 /// DQ574852	7.704138155	7.7453687339999995	8.142541714	7.05547636	6.952129759	6.866840561	7.614815008	7.554183902999999	7.418665395	6.926291107999999	6.534247568	7.3262518089999995	6.868424851	7.575750587000001	6.501248257	9.156532071	7.076942915	7.637995963	7.055225595	8.36860458	6.844465981	7.744595031	6.77354732	7.883149271000001	7.218936403	7.851030476	7.10280255	8.240896412	7.009132931	8.880522771	7.234860266	7.8751369339999995	7.410978135	8.040883753
AGO3	6.86645553	6.702603841	6.558573334	6.6068117045	6.677897189499999	6.73418386	6.781303361000001	6.6831123875	6.5863454415	6.3119481855	6.3495987945	6.187097014000001	6.837185013499999	6.8108868545000005	6.235062086	6.5403797385	6.5435970905000005	6.6953559845	6.7405537445	6.5805653305	7.081746925999999	6.835586634	6.799508321	6.59664674	7.7743658915	6.6775396235	6.831972914	6.5294642685	6.662614356500001	6.4614534705	6.6609655629999995	6.7027238024999996	6.554471197	6.576961318
AGO4	5.333239882	5.9875727685	5.7356026665	5.764606881500001	5.6199709005	6.02249723	5.7244214225	5.590243865	5.680126172	5.118339863499999	5.4048498170000006	5.505276202	5.768152211	5.9260249705	5.5803337135	5.553330816500001	5.6289798415	5.5228867555	5.495786084000001	6.076346823	5.834798013	5.460556213	5.897474747	5.705988463000001	6.384961409500001	5.805457705499999	5.793419788	5.5158702895000005	5.639626583	5.5825077345	5.5312858254999995	6.1890456215	5.7437949795000005	5.6259466995
AGPAT1	9.096142127	8.706207051	8.8159643495	8.890753238	9.111610442	9.0158928065	9.244287775	9.1644980015	8.735942770000001	8.7955428735	9.0918219065	8.7525727325	8.611443208	8.643470532999999	9.154448532	9.173617777499999	9.093490833	8.814387319000001	9.015257952999999	8.843721870500001	9.024512492500001	9.178726341	8.815572829	8.812719559000001	9.336786	9.2594887295	8.9965500015	8.856526607500001	8.7399771205	8.5511291715	8.9388109315	9.060503639	9.1955575635	9.1364715245
AGPAT2	9.138827116	8.93960222	9.338899322	9.0353025405	8.9062456185	9.125045978500001	9.412096029	9.267104942	9.6452162815	9.4153259725	9.648451505	9.466025571	9.146441761	8.6104615355	9.2767139485	9.3202988325	9.0612279785	9.4244103775	10.011362239499999	8.603605563	8.928800063	9.0451529265	9.017579679499999	8.9221360485	8.00604715	8.8927904855	9.0098439025	9.7206491105	9.643757854499999	9.2674983745	9.573466016000001	8.452423097	9.333851688500001	8.864307909
AGPAT3	7.644283335	7.7531842725	7.1029340715	7.7902496865	7.118096014	7.894857597	7.9409487835	7.88967555	7.732965887	7.3328049879999995	8.18132204	7.4946092735	8.117497722	7.940315786	7.6835463405	7.940860775999999	8.046762014	7.9042534985	8.0812403565	7.6445055735	7.8503652095	7.5442769465	7.8622873705	7.358275621000001	7.7484016735	7.6416956764999995	8.1179236035	7.172380028999999	8.202342118	7.804469555	8.1540198255	7.38271928	7.977402663500001	7.973619008
AGPAT4	5.2110960515	7.467995877	6.3134178865	6.144140393000001	6.294077293500001	6.4737673435	6.132622593500001	6.2959729175	6.017899392	6.2369255159999994	5.7433740755	6.461811175	5.964157287999999	5.627490219	5.8462724235	5.840765469	5.9968280155	6.5236208615	6.0941350575	7.167118523500001	5.820930297	6.6958143185	5.627422080500001	5.412202317	7.1535101375	6.618542863	5.6344074765	5.89919476	6.043736509	7.1636141865	5.533790131	5.7452674885	5.440527058000001	6.6129361025
AGPAT4-IT1	5.648191441	5.803997448	5.992002428999999	5.937677684	6.092999052000001	6.01535869	6.135726341	6.156317395	5.74917011	6.05177773	5.894569821	6.077091294	5.842680294	6.211211875	5.538182177	5.943819007	6.104249381	6.275954434	6.086627062000001	5.904489657	5.902987351	6.193780606	6.002901122000001	5.821139012000001	6.242868842000001	6.024850594	5.750891069	5.945278706	5.916407832000001	6.118423411	6.005383351	6.037130464	5.869556788	6.034432356
AGPAT5	10.071189870000001	9.134062432	8.704931922	8.871121630000001	9.278653599	8.7621482345	9.492640283	8.9078082435	9.973397850000001	9.060256221	9.231186931	9.151628215999999	9.3613094065	9.0355775045	9.532373721999999	8.81386081	9.2749451675	9.449416342	9.1957673135	9.7037043835	9.0473685075	9.03893674	9.230205122000001	8.6832167825	8.2927251835	9.3615024915	9.5200689775	9.887200621	9.41671078	10.254803546000002	9.554600583500001	10.0027268675	9.2948878335	9.797620921
AGPAT6	6.9476355629999995	6.131748515	6.314052984	6.6416887220000005	6.298174781	6.523984501	6.583654058	6.917294805	6.108209379	6.345520132000001	6.300169887999999	6.402948564	6.43228615	6.926082312	6.480139155	6.808955162999999	6.73134381	6.873962134	6.4208814929999996	6.473413907	6.1077311860000005	6.373892122000001	6.378331309	7.435147993999999	6.816760575	6.858645097999999	6.6498586710000005	7.061606706	6.580903586	6.6584805639999995	6.197875379	6.7259910320000005	6.83044783	7.013883947
AGPAT9	7.100810484	9.70672081	8.257275696	8.874101018	8.099566715	9.532773795	10.09464921	9.851278851	10.62223286	9.654842271	9.358791594	8.591190548	9.757315136	8.037603348	9.578551648	7.295491957	9.853624785	8.543997013	9.771548915	8.566638841	9.63857764	7.124841834	9.811523463	7.853258995	8.885338291	7.594922694	9.538315308	6.476359584	9.905590539	7.4159217889999995	10.66864605	8.118899418	10.33587022	7.522546427000001
AGPS	9.4086684375	8.993073595	8.735880782999999	8.893506241499999	9.022263881	8.932971828	9.485639395500002	9.1380905905	9.668346428	9.1168884105	9.1153410445	8.869969955	9.212573984999999	8.705801736	8.989711724	8.7809616285	9.054178360000002	9.518649458999999	9.126716770999998	9.588407306	9.337218601	8.6278619315	9.1116754675	9.0009111215	8.964329087500001	9.293721983000001	9.266136696	9.214833068499999	9.384549160999999	9.0025139545	9.073518529	8.793499181	9.232808726000002	9.4532528125
AGR2	12.00878007	12.436140445	12.459225445	12.537556085	11.904654819999998	12.73256745	12.63655064	12.647662725	12.991242705000001	13.17055891	12.216120539999999	13.530067110000001	12.670552115	12.296459575	12.438651475	11.2316293	11.828582715	13.189156535	11.860850875	13.731737445	12.733985185	10.585809301	12.59036558	12.15842484	9.87472695	12.801885384999999	12.825420995	11.848290885	12.366690705	13.37626741	12.168796675	11.7744458015	12.237199235	12.172466830000001
AGR3	13.02087531	12.36722513	12.37603139	13.06645487	11.93044557	12.82836936	12.93039716	12.99928826	12.86507707	12.77753063	12.6711414	12.75200443	13.01114808	12.66250587	13.51874504	11.78589994	13.02337967	13.02916035	12.65766144	12.77071362	12.90019247	12.06227466	12.98923504	12.80003878	10.36983622	12.66071557	13.1014695	10.66569803	12.80301807	13.36796161	12.66644679	11.108719099999998	12.95024181	11.77760866
AGRN	6.879581197	6.925987713	7.1011955874999995	6.831734492	6.846148609	6.639637579	6.516690167	6.962612928	6.80202092	6.7567402275	6.849593366000001	7.29475843	6.762866520499999	7.1651856810000005	6.8936541285	6.941160120999999	6.898433655	7.3312106534999995	6.553471132	6.728246148	6.698284473	7.070373180000001	6.641118798000001	6.9223319915	6.6290920475	7.2778416585	6.846823410500001	6.981997653	6.829451763	6.982489534000001	6.724456116000001	7.0057671269999995	6.445008994	7.086795197500001
AGRP	6.43793244	6.65125702	6.5961456389999995	6.732830357999999	6.183112989	6.315343586	6.445346147	6.300701374	6.444531233999999	6.331702797999999	6.662969482	6.999744455	6.524902992	6.609825882000001	7.016990756	6.382120476	6.6481794260000004	6.543669355	6.539222313	6.467924806	6.331842642000001	6.292078902999999	6.641547227	6.38791265	6.38961222	6.429258917	6.398835993	6.440426007	6.589649026	6.6827983689999995	6.552887221000001	6.606576236	6.43793244	6.292730768999999
AGT	8.973794328	9.314780492	9.292723023999999	7.282359396	9.975438022999999	7.224340162000001	7.4439828089999995	8.817955798	7.288456002999999	8.566866157	6.761937215	7.856279514	7.1102807939999995	8.197642419	6.050513189	9.387418688	6.488127435	8.789666933	6.9301072889999995	7.699386434	6.284297146	6.7281784039999994	5.67901528	8.085191526000001	8.092266645	9.101372503	7.0007663	8.764020064	6.360091883	7.107014647000001	6.9492722229999995	9.431590921	7.033136494	6.634126266
AGTPBP1	8.427166365	7.624605733999999	7.2599228615	7.3864039114999995	7.2342582250000005	7.3149372425	7.4574826954999995	7.3278222485	7.4397863635	7.000336015999999	7.0507438095	7.7614938465	7.3593986365	7.6400749885	7.1083821375	7.9784964135	7.250830532	7.866030299	7.0466652185	7.868155777	7.4569617795	7.443394188499999	7.3789871950000006	8.1680878085	8.1168891005	7.505685976	7.485095294	7.7595918	7.5300376035	7.612271557	7.37504176	7.489682783	7.276152673	7.6375081925
AGTR1	3.7520397814999997	5.4720217335	4.220616765499999	6.657056096	4.171646543	8.323838485	7.084515140000001	6.536937764499999	5.6585753830000005	4.453838878000001	5.19871316	4.526733381	7.465788036500001	4.3834567465	4.9158898545	4.0362778485	5.1483941615	4.121891332	6.2559011135	4.1570881015	8.1380954055	5.6342378255	7.051288047000001	4.025844879	9.551890437	3.9319468305000003	7.786347969500001	5.2115780545	4.7540856445	4.613971062	5.130277671	4.1981295185	4.4484996235	4.264939812
AGTR2	3.992229871	3.894100077	4.033037295	3.911236217	4.094774327	4.336413103	4.2220922210000005	4.122652891	3.938786873	3.921299387	4.206623022	4.034674131	4.117102399	4.1378074069999995	3.953247298	3.707826675	3.955850163	3.991512841	3.8299600239999996	3.957242425	3.984130196	3.8039622160000004	3.8171245480000002	3.848155415	5.076995923	3.956981758	3.9006943360000004	3.9184361610000003	3.896341028	3.9665592339999995	3.78646576	3.958672917	4.039312967	3.890315155
AGTRAP	8.087736947	8.277934402	7.979251688	7.405147373999999	8.115459772000001	7.4904426829999995	7.268288366	7.588510264	7.752987724	8.043346674	7.676288378	8.682393553999999	7.524223626	8.478161885	7.886633428	8.619651101	7.187659245	8.021868409	7.164670838999999	8.576645172000001	7.240545789	8.754953442	7.317556328999999	9.006629571	7.822950359	8.798269382	7.216298066	8.123713841	7.178785488	9.091047309	6.887200235	8.303293657000001	7.185040646	8.67362361
AGXT	4.7458393789999995	4.802191947	4.729955659	4.796050845	4.620494403	4.975432659	4.718539797	4.47926464	4.769420268999999	5.005596377	5.250746125	4.558237517	4.647819066	5.035242708999999	4.806376896000001	4.796843092	4.704154086	4.619285734	4.676280568999999	4.578745144	4.755120235	4.422484833	4.874665355	4.914410757	4.315349335	4.871056596	4.638676001	4.605737113	5.004576608	4.439559099999999	4.890816621	4.838883067	4.928957018999999	4.7019483719999995
AGXT2	5.38727772	5.315811071000001	5.3744647610000005	5.209734624	5.033394683	5.064167381	4.952071861	5.29250541	4.793263806000001	5.268376342	5.616353872	5.680277681000001	5.206010341	5.240636796	5.380723699	5.108363257	5.243131647	5.4124320710000005	5.228719366	5.194092911	4.97380012	4.867405216	5.573206875	5.400162694	4.970657966	5.137383188	4.988254855	5.5908598210000005	5.119596401	5.163618981	5.394193625	5.257159904	5.174905516	5.163474272
AHCTF1	8.797832989	8.460234634999999	8.810423490999998	8.334319545	8.4566254565	8.2762272375	8.5689664795	8.570012937000001	8.705559151500001	8.395508367	8.208435736999999	8.545908041	8.4452562575	8.817039181999998	7.744908241999999	9.081887583499999	8.3470530315	8.8600646035	8.4114492495	9.046324506	8.5114409285	9.3799617125	8.292394054999999	8.8379390855	8.935899952	9.190394409	8.4162570115	8.925509905	8.301726928	9.11879969	8.665298871000001	8.935628267999999	8.394191955	8.954643010000002
AHCTF1 /// AHCTF1P1	3.923030134	4.020694151	4.220607285	3.911801718	3.877723596	3.6424192960000004	3.588816299	3.808019563	3.916280185	3.9819568989999996	3.82347747	4.121853983	3.67305836	4.0172174410000006	3.891088825	3.923487268	3.536105478	4.109000232	4.049705146	4.189581715	3.555671348	4.088241832	3.864455683	3.8882757239999997	3.74770661	4.162603367	3.593974197	3.952279885	3.9770421660000004	4.155074528	4.10097467	4.016527024	3.8519749310000004	3.9676823580000002
AHCY	12.42872493	11.07088943	11.32841385	10.81522768	12.502460899999999	10.56099077	11.16134457	11.69074856	11.16957885	11.77630143	10.97449299	11.24910244	10.86136258	11.81346013	11.39910579	12.59526261	10.8666955	11.93903061	10.96454246	11.64457426	10.50998679	11.50508898	10.6862375	12.18586586	10.10780528	11.89061181	10.56635131	12.70242242	10.76479427	11.40011012	11.17002443	12.75425512	11.04903378	11.76230099
AHCYL1	10.988615485	10.960954335	11.013879045	11.069723115	10.745855984999999	10.98655731	11.01597706	10.933660045	10.987919824999999	10.798461645	10.960670045	10.962553934999999	11.010843354999999	10.901027984999999	11.014488775	10.71636582	10.92414398	10.83935917	10.996685455000001	11.031748180000001	11.038911755	11.127157870000001	11.0937913	10.96254887	11.148082735	10.874304460000001	11.07618022	10.601893295	10.89349887	10.618652435000001	11.060168690000001	10.852333945	11.05716473	10.87492683
AHCYL2	8.237215234	9.310447814	9.2935664225	9.899978252499999	8.209780946	10.1366542785	10.350195505999999	9.814195789	10.704542635	9.6534959945	10.485011010000001	8.6806483895	10.1218638615	8.181294448	9.791456607	7.647801115499999	10.347130869	9.217286801499998	10.581072535	7.0450215195000006	10.257349171000001	8.457183656	9.8696897185	8.531116254	8.004416148999999	8.622514707499999	10.405967046499999	7.9046968065000005	10.4059162085	8.30119831	10.930995549999999	8.616996142	10.227217266	7.0309152335
AHDC1	5.3816303560000005	5.908350605	5.746262668	5.3822209910000005	5.504987034	5.357369857	5.185654577	5.631553362000001	5.5641064710000006	5.39546969	5.753273267999999	5.781015601	5.326508736	5.805109971	5.709525997999999	5.617636628	5.734706183999999	5.857673853	5.568505168	5.806204001	5.4399649000000005	5.205993933999999	5.2387431310000006	5.515839885	5.681785434	5.602961177999999	5.199892698	5.516299083	5.5333166160000005	5.625430642	5.694444262999999	5.6724351639999995	5.454610427	5.483135794
AHI1	6.229052166000001	5.352104668	5.20606524	5.095248516	5.546761292999999	5.141331094	5.169291179	5.244478578	5.317476965	5.26284665	4.805940095	4.668612811	5.290549974	5.111783501000001	4.982258259	5.0351916139999995	4.99273993	5.347249028	4.662064268	5.732679155	5.127551922	5.343782051	4.98348157	5.224454382	5.388142511	5.29411025	5.535072672	6.462381722000001	5.115756935	5.0877857419999994	4.768034595	5.50690199	5.357792277	6.012728654
AHNAK	5.433013347999999	6.4804969865	6.5049784215	6.7467409714999995	5.7305027325	6.916759528	6.533850202	6.198758843	6.6768605885	6.478227486	6.2392062875	6.312097098500001	6.776886603	6.176874859	6.222921802	5.9359530204999995	6.1453181695	7.0229915685	6.406573310000001	6.315081418	6.969314768	6.2393835335	6.6361770804999995	6.081710391500001	7.6179564355	6.026813646000001	6.8992947545000005	6.36394636	6.430066180500001	6.154298046499999	6.475798485	6.1176253664999996	6.4568501885	6.215230795
AHNAK2	5.108644701999999	6.242144988	6.721809443	7.561543632499999	6.135003212	8.691700204	8.358487737499999	7.5608458569999994	5.809712494999999	6.403962713	6.5338829679999995	7.181383264499999	7.8975958214999995	5.169467643	6.0787088565	6.190563308	6.0587193215	7.359928668999999	7.102583748499999	6.23376684	8.5820995415	7.8884598905	7.533068552	6.3289131705	9.747394122	6.495702415	7.3265623635	6.6894912315	5.759329468000001	6.928997219999999	5.7806666485	6.3404909655	6.314564136	6.0236164215
AHR	10.61566275	9.972340744	9.587881076	9.507333041	9.848723269	9.576511175	9.469479033999999	9.901448817	9.897341068	9.821275517	9.253447936	10.82818379	9.517501388	9.45757549	9.095879789	9.969913089	9.55318952	10.04137493	9.596884038999999	10.42166683	9.799144939	10.6327921	9.64085999	10.20942271	9.766004847	9.712436125	9.858960176	9.622979927000001	9.551025472000001	11.34260673	9.426551379	9.634960961	9.84606768	9.54374353
AHRR	5.000814051	5.880465912999999	5.819222217	5.972592702000001	5.695367049	7.266478677	6.213797627000001	5.591114202000001	6.813616274	5.333414978	6.553208859	4.965216608	6.810606362000001	4.994085181	6.1916345989999995	5.290587213999999	6.971350897000001	5.363808612	6.791192786	4.805337263999999	7.027645012000001	5.859686471	7.080246824	6.624898513	5.0689392380000005	5.0556804689999995	6.077253412	4.92697555	6.781182151	4.9277165389999995	7.127454577000001	5.586320289	7.287656598	4.533525582
AHSA1	10.18862674	11.01632066	11.26353603	10.61458621	10.99343973	10.66101109	10.81502111	10.99531747	10.97978783	10.99677802	10.57882627	11.30564896	10.56248019	11.29445443	10.79795857	10.96920939	10.38396348	10.97053345	11.09841514	11.61884328	10.47131188	11.04413436	10.55494112	11.09947868	10.37422657	11.24770638	10.54708629	11.66741224	10.68977395	11.56327051	10.87755365	10.868428	10.66476879	11.47573727
AHSA2	6.6327287075	5.937406897999999	5.462965022500001	5.205693685	6.4427667865	5.6560277459999995	5.9013599885	6.179689085	5.5907043	5.4077851345	5.6225085605	5.035407367	5.411124692	5.6044024505	6.128782361500001	6.03027292	5.823340747	6.007367030499999	5.6705999899999995	5.398558792999999	6.283535465	6.3582546225000005	6.331912771000001	6.071229235	6.178035213499999	5.423745800000001	5.9375234205	5.9839126865	6.627718959000001	5.885493401	5.795503856	5.9649265	5.748865823	5.68314364
AHSG	4.6255786605	4.567857135500001	4.939495825	5.0189821365	5.153196183	4.8596373879999994	4.723189166499999	4.8692705190000005	4.7861347275	4.8620584325000005	4.802195394	5.062354946999999	4.7418068325	5.015980057	5.0129951885	4.7274602035	4.7498274275	5.0846105645	4.61308415	4.904362718	4.7132835385	4.4563556025	4.821256437000001	4.7154602005	4.6709362905	4.7715560974999995	4.7275404745000005	4.681531137	4.957824732	4.696634289	4.78653492	4.7359855405	4.9347733025	4.703763485
AHSP	5.800292862	6.1952194920000005	6.340744514	6.24858124	6.259635081	6.2492615129999995	5.935723332999999	6.10425079	5.787826717000001	6.147779889	6.377812239	6.474737155	5.986371253	6.365597296000001	6.302704246	6.012370213	6.220111172	6.368001382999999	6.080500832999999	5.92665002	5.807542827000001	5.790254013999999	6.204483196	5.915037456	5.812739607	5.7046191539999995	6.185643715	5.833354045	6.190868941000001	5.69710249	6.229722207999999	6.212724866	5.969136431	5.801380035
AICDA	3.9625021095	4.8539046505	4.1125908375	4.637646801000001	4.084184430500001	3.9510611785	4.1465360360000005	3.8828907150000003	4.091053586	4.017813478	4.032149585	4.1599733985	4.140510752	3.868715736	4.0183273105	3.855260555	4.407426731499999	3.8851260229999998	3.9746482305000006	3.7607742405	3.8363695035000003	3.699750152	3.9987086944999994	3.832361428	5.1018796405	3.966286687	4.3713515659999995	3.735529798	4.7950561025	3.77395059	4.049777802	3.88729849	4.067575383	4.0029306765
AIDA	11.267684205	10.9343194855	11.180081025	10.872097608	10.724963133000001	11.217033440000002	11.18462276	11.088336925	10.91470121	10.875606905	10.508314439500001	11.227558835	10.956678689	11.01778805	10.919939965000001	11.08797193	10.8660241905	11.318624895	10.7260387125	11.535628500000001	11.145672919999999	11.291278085	10.8229385715	10.854583258999998	11.656976285	11.558663525	11.166344235	11.17784648	10.5717417125	11.421477764999999	10.524596575	11.053346444999999	10.894228643999998	11.383308889999999
AIF1	9.2984849845	11.697446800000002	10.42451713	10.744741985000001	10.0336046795	10.557341675	10.508076405	10.265520395	10.663765295000001	10.477572985	10.81122116	10.09150348	10.625786399999999	9.766235183500001	11.14627781	9.935134251000001	10.94804458	8.806918058499999	10.84361661	9.857317652999999	10.792360195	10.98993694	10.692671225	9.806544019499999	10.957691135000001	10.081097995	10.492678484999999	9.966517516	10.581699715	10.15162526	10.30215855	10.487268575	11.27353546	10.867343235
AIF1L	6.0010638975	6.757754681	6.0955490359999995	6.621168947	6.157078291	6.744768242	6.740107913999999	6.7533715455	7.0216510705	6.7826126175	6.854127594	7.4342256745	6.476279913	5.8498588085	6.272198030999999	6.4094150055	6.6511190854999995	6.824312022999999	6.3795446035	6.694008153	6.954789157	6.7041111705	6.5212560035	6.4221789555	7.0573445045	6.271147575500001	6.5963868095	6.2115819949999995	6.494961641	6.779275987	6.4907922715	6.1383351075	6.231645253	6.792732041500001
AIFM1	9.013540674	9.529278179	9.680003819	9.490410746	9.454239044	9.351863197	9.580624509	9.46048589	9.896010869	9.520883524	9.81371039	9.147551868999999	9.656365416	9.369928011	9.735719988	10.71169182	9.61927978	9.475985169	9.693535368	9.599883814	9.444687565	9.432503797999999	9.168410802999999	10.21690766	8.451207845	9.934524751	9.422591806	10.28941126	9.829744819	9.19249567	9.918633245	9.720270757	9.651760847	10.08025607
AIFM2	8.5496832555	8.9477279605	8.470069820500001	7.931964112499999	8.190070472	8.230550340999999	8.523119511	8.422370703999999	8.887633851	8.603768101	8.9108525915	9.2028243675	8.589414881500002	8.241957928	8.6362546205	8.360300267	8.378665953	8.137292329000001	8.667924686	9.0077645995	8.291126588	8.7669780575	8.147558599	8.707091711	7.719157639500001	8.612459061500001	8.1017693405	8.682842238	8.8481247435	8.535424727	8.983459657000001	8.45435874	8.726116611999998	8.873484393
AIFM3	7.482683284	7.110263281	7.749999901	8.042920042999999	6.980452041	8.057482904	8.121511209	7.0443289479999995	8.38664355	7.69066039	8.90402766	6.107709751	8.391299515	8.004879499	9.563946952	8.380707849	8.311151808	7.422373191	8.614234391	6.3433523	8.400293569	7.007820982	8.098671704	8.147234248	6.66627025	8.354473572	8.693537648	8.122635352	8.697838093	6.022769157999999	8.785670189	7.160439435	8.922013167000001	7.397092777999999
AIG1	6.498645578	4.892150605	4.880551806000001	4.978022543	5.471939122	5.129021715	5.058000698	5.095930598	5.553115902	5.127479224	4.899759278	5.287212666	5.074639567	4.949196644	4.9280667419999995	5.416296841	5.147645445	5.2499604589999995	5.090624532	5.625533643	4.9390881769999995	4.8609545789999995	5.451511987999999	5.769445302	5.417318216	5.004965576	5.502591594	5.3809983720000005	4.958057794	5.4858533089999995	5.33294492	5.283582526	5.107886912	5.552949096
AIM1	11.04936402	10.99707927	11.07032708	11.17571663	10.87458054	10.47070526	11.05733933	10.5826477	11.28433355	10.92333201	11.235521199999999	10.2732095	11.05505845	11.07429123	11.06654718	9.7903696	11.230907400000001	11.22010501	11.35387606	10.60092747	10.66922984	10.29598975	10.860660800000002	10.31200266	8.953157405	11.36310188	10.95624438	10.33372196	11.15759508	10.93829403	11.17186857	9.890361845	11.19471363	11.466936
AIM1L	6.5886617685	7.063070104	7.383731631	6.97092938	7.0505028450000005	7.137995758000001	6.893781633	7.202553215	7.2739891155	6.963188531	7.1445801545	7.128493192	7.061113607499999	6.542255795999999	6.8687598965	6.9658240419999995	7.102683287	7.1627265665	7.012384611	6.658767513	7.1095765635	7.1937830535	7.187931685999999	7.354157758	5.80207118	6.810675482	7.1989755955	7.271657117	7.5089164539999995	6.8009559665	7.284703032	7.1680587775	6.9091537305	6.7675557265
AIM2	6.3381056529999995	8.910380287999999	6.964050906000001	7.349002424	6.870241469	6.224285871	6.399420315	6.557133221	7.265784245	6.816691192	6.460407199	7.380077592999999	6.552913195	6.9017012939999995	6.71678085	5.835260107000001	6.808724931	5.090823829	6.658232468	5.719059801	5.907615732999999	8.069517008	6.504791427000001	7.385584519	6.716082895	9.22363352	7.658028197	7.718273816	6.677482995	7.010250237	6.11949012	7.121816834	7.202705451	9.194628282
AIMP1	10.58403327	9.736743717000001	9.48564127	9.771111922000001	10.14256739	9.988922439	10.41355644	10.40283102	10.62159165	10.14394121	9.777951837	9.72717539	10.11227369	9.916196682999999	10.66214953	9.809116699	10.07572107	10.21171743	9.986353395	10.10358575	10.19412374	10.03184111	10.08712911	10.51532519	9.820327979	10.24882522	10.44914751	10.52479799	10.20196312	10.10230228	10.25521577	10.20171851	10.44252375	10.13762122
AIMP2	10.773692599999999	10.22741341	10.22837503	9.976172735	11.07752394	9.855794833	10.43872752	10.41881259	10.55046901	10.44011836	10.32271405	10.03317292	10.42550054	10.60348359	10.60178492	10.96372599	10.44181224	10.47325374	10.22357778	10.47973042	9.844172852	10.55730618	10.04957787	11.20850658	9.332916847	10.95713291	9.769056031	10.91217541	10.616841699999998	10.21305468	10.52198726	10.73578795	10.68008696	10.74197005
AIP	8.305471925500001	8.676802667	8.589800967	8.727209387	8.9006728445	8.7634556085	8.39091796	8.2830933165	8.375649728500001	8.5795261495	8.751962949	8.8399062845	8.509585319	8.4070270025	8.734689593	8.7451919275	8.537163375	8.4617842395	8.8396012195	8.4305759975	8.4078907775	8.260034317	8.637877615	8.702390154	9.004003635	8.2713224635	8.516166269500001	8.6466905265	8.4087922405	8.85855385	8.531233655	8.927570693	8.698498690000001	8.5616735015
AIPL1	5.167934053	5.558351088	5.4409716515	5.530800684	5.431642140499999	5.5188938675	5.2767123485	5.2299951605	5.0411303494999995	5.324171664	5.611361789	5.4645345775	5.278737313	5.467964658	5.392452823999999	5.1282092960000005	5.4584864594999996	5.3508737459999995	5.361391026500001	5.4691353760000005	5.409211332	5.062365617	5.319484461	5.401221842	4.896811936	5.0829609935	5.2717695535	5.27252174	5.395681339	4.996847413499999	5.378743951000001	5.501026777	5.5384440725	5.4438643045
AIRE	5.6431025429999995	5.879549534	5.76634442	5.841946421	6.172764524	5.716328545	5.920855931	5.600946802	5.804215072000001	5.681006217999999	5.789358858	5.7941560579999996	5.7907403760000005	5.696269406	5.954609497000001	6.320564281	5.852177301	5.86301365	5.5125547710000005	5.475942169	5.528163859	5.687701178999999	5.7623221110000005	5.594987064	5.57389662	5.919271931	5.703006622	5.757392792999999	5.806253047999999	5.7733041279999995	5.809726192	5.574891095	5.807975817000001	5.941965553999999
AJ011981 /// DPY19L1	4.9104677489999995	5.167079244	5.0922699289999995	4.825877571	4.707773353	4.605538086	4.4322838010000005	4.677022256	4.177971705	4.8058729719999995	4.872032044	5.157451978	4.730037296	5.4206556610000005	4.9679998780000005	4.900383068	4.436819727	4.995265221	4.517005781	4.787435001	4.528776273	4.938572358	4.717457157	4.8985041460000005	4.36930086	4.660251758	4.09179729	4.64366581	4.541111285	4.669226366	4.655343586	5.046821797	4.606644589	4.4246544619999995
AJ420595 /// GOPC	5.049386105	4.079881051	4.0978843000000005	4.220387081	4.3520662439999995	3.8367279969999997	4.1120756510000005	3.990420339	3.774260832	3.9551845	4.441926862	3.9127565730000002	4.533854147	4.092961862	3.616174855	3.712351721	4.0972997730000005	3.984797291	5.166718028	4.099459376	4.696273098	4.601840072	4.611508042	4.288603964	3.96632881	3.65993354	4.091130576	3.824079771	4.988615397	3.846490945	4.0609497480000005	4.00560842	4.043895201000001	3.7888798410000004
AJ606316 /// LOC644135	3.206052838	3.5058152810000003	3.350939448	3.489812698	3.3890767630000003	3.456653829	3.134428668	3.5010391860000003	3.41839601	3.3156190960000003	3.2718588989999997	3.2606424539999996	3.345959005	3.61403943	3.57602042	3.43204801	3.437809894	3.482813948	3.4919762519999997	3.448859033	3.359124719	3.2653171430000003	3.5836263739999996	3.3350642539999997	3.6032425630000002	3.4471219630000003	3.4637262539999996	3.597232042	3.372057833	3.2175720439999997	3.364963355	3.591182318	3.6668216769999997	3.449271651
AJAP1	4.420359039	4.7709012115	4.6458319775	4.4806555075	4.564926796	4.717022905	4.3689310384999995	4.6337759745	4.3781734635	4.5739398405	4.865899262499999	4.558915099	4.866771179500001	4.6504968235	4.4792732385	4.6393909655000005	4.57453692	4.470869604500001	4.550307632499999	4.7239550585	4.587777779	4.8293644659999995	4.4765741565	4.605507064	4.297807966000001	4.7290983445	4.470198654000001	4.559019514	4.7052160574999995	4.5335885475	4.6316863255	4.5215448385	4.844757467999999	4.9912081194999995
AJUBA	7.112060312500001	6.115345533999999	6.383355291499999	4.567087192	7.458207890500001	5.263538575	5.02223987	5.6351143200000005	5.174087978	6.245163021	5.069600377	6.954330241499999	5.2697825865	7.084000065000001	4.9917598605	7.2773206965	5.0256959855000005	7.6482149725	5.201547202	7.9030980490000005	5.104368793	8.9919590925	5.126642809	6.825535389000001	5.7407446035	7.249441430499999	5.191981477500001	8.4306365335	5.0474298805	8.3050260535	4.7620363635	6.8848291	5.096437606	8.1374507035
AK000798	4.891470742	4.434220754	4.04794888	4.177711552	4.248047993999999	3.8792372760000005	4.331046467	4.253504337	4.372317257	4.285941842	4.427899864	4.445872186	3.980636103	4.028772063	4.166248855	4.107171352	4.334944922	4.126114927	4.7814259660000005	4.144247929	4.541831457	4.274682701000001	4.247103495	4.160482207	4.272525701	4.539657205	4.298703656	4.5938604530000005	4.521502952	4.1257682980000006	4.73399572	4.252583681	4.275843102	4.157451708
AK021537	4.416965229	4.478506763	4.533091978	4.559725393	4.5727230819999996	4.559597098	4.259100851	4.639206443	4.254945806	4.779835976	4.705978582	4.88714268	4.294952726	4.6047036189999995	4.710499105	4.847779599999999	4.71059105	4.944044224	4.17837381	4.371087703	4.331016013999999	4.4401812839999995	4.423152251	4.5257939039999995	4.815898677	4.477616428999999	4.50485078	4.396494966000001	4.507222871000001	4.553224522	4.62906741	4.476232700000001	4.499643227	4.5862118469999995
AK021804	4.383322008	5.096548429	4.348341811	5.106168132500001	4.980582147	5.8088722945	6.709625891	5.2520167125	4.262916919	4.543488124	4.2444069145	4.13578349	5.7223682925	4.1081364845	4.254368116	4.4695395	4.210385889	4.00140392	4.9471124	4.5165805615	6.1461689495	4.7783954945	5.848048515	4.169376699	8.265823308	4.270746643	4.798414592	4.4161384745	4.7879759865	5.088154441	4.511223	4.484589461	4.723348416	4.242557053
AK021933	4.2504812775	4.2650431585	4.227050437	4.2241204365	4.9009237165	4.2793701735	4.3924155025000005	4.372985451	4.6981050485	4.486994141	4.1877383405	4.3889819249999995	4.2248302859999995	4.642747525000001	4.865249147	4.804829184	4.0982732315	4.424644495000001	4.582290952999999	4.8894721555	4.2561025455	5.183745565	4.6171869225	5.025698098	4.252813045	4.8679597994999995	4.4514948795	4.4048732055	4.3063341205	4.425232948	4.026761647	3.9871849245	4.03957689	4.3524642515
AK021977	4.536221877	4.448784048	4.701031617	4.518243232	4.400352726	4.253306038	4.518349521	4.434439291	4.207235941	5.068600631	4.516470733	4.628389696	4.30301929	4.446212706	4.3300582389999995	4.127432593	4.474505658	4.64317278	4.880508539	4.336553787	4.305643227	4.505928459	4.682942219	4.502809763999999	5.081049864	4.440044833	4.171367225	4.352128549	4.5534446939999995	4.465084522	4.38758576	4.143969076	4.584029983	4.3300582389999995
AK022030 /// TROVE2	9.76286132	9.266161366	9.532735722	9.720941847999999	9.584486845	10.06540803	9.969723724	9.670346092	10.17585472	9.386130318	9.393921038	9.716880586	9.967031756	9.744172191	9.158860353	9.447952157000001	9.791887751	9.744498716	9.67845642	9.958405076	10.09991593	9.824641725	10.03044387	9.613585666	10.69049171	9.680822153	10.20556195	9.247650772	9.682213678	9.764191169	9.694813562	9.740230234	9.467531294	9.657649569
AK022793 /// BC043213 /// CTB-175P5.4	6.322391747999999	5.516594233999999	5.818709987	5.803928844	6.058850316	5.44016169	6.422014106000001	5.8728370210000005	6.925592937999999	5.888855325	6.148551104	5.0191477980000005	6.103844372	5.75532683	6.505704202	6.37605559	6.083627318	6.245425247000001	6.126574728	7.003353251	5.640805234	5.745852704	5.822205821	5.725118872	5.390291535	6.060661496	6.391049904	7.288888919	6.0679792070000005	5.233081058	6.546107448	5.982128075	6.371755055	5.776082278
AK023627 /// TCTE3	6.196034002999999	4.728896498	4.971059063999999	4.347398743	6.186413641000001	4.582855653999999	5.414330283	5.314203255	5.105850939	4.703020317	4.490481439	4.252642671	4.834960304	5.296147642	4.896420273	5.410763944	4.8288004639999995	5.295214285	4.608553921	4.85493021	5.3071441969999995	5.667465093	5.391001557999999	5.439257177000001	4.237618425	4.770917263	5.493299303	5.788950546000001	4.881896981000001	4.244765568	4.593448873	4.057681194	5.00012706	4.722976097
AK024119 /// CTC-378H22.2	5.7019727620000005	6.2060471239999995	6.306516437999999	5.9233028029999995	6.323803638999999	6.014002445	5.794945182	6.019437449	5.557592666000001	6.017029468	6.649522146	5.872759556	5.897617983	6.045862132999999	6.0830746410000005	6.332778182999999	6.20199993	6.070498724	6.105255874	5.689054412000001	5.800979981	6.045095559	5.917143951	5.795280322000001	5.777833251000001	6.022843807999999	5.66882652	5.612860805	5.856207006	5.875849996	6.072963266	5.713480185	5.93624701	5.808386737
AK024134 /// PPM1H	4.303769504	4.293735089	4.4365659189999995	4.703020317	4.191107733	4.155818002	4.174436893	4.0079007319999995	4.139177799	4.1732601780000005	4.4215999980000005	4.221879052	4.222304148	4.476936216	4.185454856000001	4.1809025680000005	4.199679328999999	3.913275225	4.3146838039999995	4.148526808	4.0940619830000005	4.251664379	4.319506985	4.376431895	4.087061401000001	3.9947431780000002	4.206678078	4.0205629080000005	4.498049404	4.101808205	4.183926024	4.058575265	4.272514773	4.166769239
AK024242 /// RP11-758M4.4	2.9807411889999997	3.1250181560000003	3.0941489360000003	3.055375694	3.002047228	3.176210251	2.894924788	3.0377933089999996	3.010881419	3.083070701	3.2893496489999996	3.30264324	3.190959565	3.365877643	3.062917086	3.05945102	3.1196857010000003	3.107032012	3.240550295	3.099997957	3.099251883	3.186842346	3.041443277	3.035414424	2.944975336	3.1118217089999995	3.0617722960000004	3.137246423	3.302536683	2.81904601	3.1613898239999996	3.237588614	3.246241685	3.224479459
AK024936	3.383668657	3.546265768	3.819416415	3.669793864	3.4002603139999996	3.31122058	3.534219265	3.283299729	3.4365554119999997	3.597483876	3.502192163	3.482929417	3.4556199480000003	3.285558547	3.5444043030000003	3.327564849	3.468152559	3.8270361719999997	3.509831507	3.261857876	3.2458825910000004	3.2541193760000002	3.606668347	3.217428373	3.226007283	3.332819167	3.31122058	3.4636767980000003	3.5767965960000003	3.305874186	3.77392101	3.3868338639999997	3.3892668269999997	3.4901654410000003
AK025117 /// GPATCH2L	7.2282157279999995	7.28743323	7.18820527	6.785809611	6.438646927000001	6.730012342	7.262433285	7.576866835	7.505681195	7.134532077	6.941816800000001	7.414728583	7.297817669	7.166759977999999	7.36018648	7.175224748	7.565533536	8.063402391	7.147053079	8.175005008	7.207222362	7.636313798	7.170874835	7.074795707000001	7.814927212000001	7.877805367000001	7.216667256	7.836990387999999	7.293224242999999	7.566449436	7.709106792	7.242899807000001	7.555573806	7.758423586
AK025288	6.627201358	6.828987495	6.805967309	6.255031503	6.39106447	5.687868258	6.758916206	6.855411115	6.259486486	6.547589352	6.305417003	6.357797577	6.327505396	5.684277465	6.250888493	7.45758058	5.8497503879999995	5.669721309	7.593328572000001	5.887124459	6.669288159	7.4526583120000005	6.553804756	6.363389111	6.842100996	5.722854433999999	5.133904511	6.087564161	7.641164562	6.853667466	7.249345428	5.930679268	6.520530269	5.74574745
AK025975 /// RP1-74M1.3	5.000203201000001	5.1542934769999995	5.481105062999999	5.630256525	5.529711507000001	5.340836272	5.320453363	5.292832484	5.537988123	5.225737608	5.46559312	5.110665273	5.448026037000001	7.011099878	5.565345057999999	5.381909955	5.703868428	6.5223633560000005	5.009327272	5.993397472000001	5.100427462	6.766477965	5.37299871	4.625444918	5.23244432	7.5589336970000005	5.680820397000001	5.018546374	5.349201561	4.840711408	5.788926213	5.237646109	6.075175545	6.291256038999999
AK026714 /// PELI1	6.10857773	6.774319807	5.906373399	5.401982495	5.855719722000001	4.643096859	5.432194879	5.654307071	4.967716639	5.169904065	5.320061926	5.67997246	5.375686329	5.203590315	5.0046836180000005	5.537124371	4.921435136	4.852321332	6.887749259	5.092384344	5.473534387999999	7.6630345879999995	5.487328858	5.595492188	6.108408331000001	4.757886217	4.806782157	5.9071997960000004	6.830736953	5.8346918379999995	5.5456328	5.132770653	5.61833313	5.739425442999999
AK026905	5.366955162	5.174320614	5.930313612999999	5.648282995	5.673337176	5.10056152	5.4192524539999996	5.760380296	5.073915551	5.489293825	5.246821338	5.58161136	5.295884837	5.413579075	5.106620712	4.74173727	5.390622616	5.309644153	5.274113107	4.887325366000001	5.288956009	5.191890206	5.374147285	5.44031192	5.064403414	4.819124446	5.059732853	5.028654495	5.661859419	4.88436648	5.536977076	5.449435844	5.6425929329999995	5.281664158
AK054708 /// RP11-547D24.1	4.4948628445	4.4606595565000005	4.452143766	4.639289291	4.695820768	4.349250093	4.4371218115	4.3656369885	4.44819429	4.662582313	4.683397684	5.2013700985	4.4686701535	4.614256467500001	4.751316743	4.642098992	4.573194502	4.6526556795	4.477880919	4.4754339395	4.4169458575	4.247272314	4.4829349425	4.564125895	4.371909175	4.4944808384999995	4.417216874	4.487746470499999	4.495270231	4.926212167499999	4.4532414575	4.639210976	4.4435584805	4.5581922005
AK054988	3.2561697339999998	3.968559812	3.4318284039999996	3.734897335	3.50182053	3.377437713	3.368885428	3.386354328	3.417370417	3.504616392	3.581165617	3.474304971	3.517041701	3.498182817	3.4667317160000004	3.308449361	3.5412799880000003	3.4879390619999997	3.292143532	3.444909575	3.527080695	3.282443737	3.71859731	3.474335747	3.432359152	3.411979558	3.4114043460000003	3.50426295	3.636708253	3.753538085	3.6238017069999997	3.497421838	3.449927625	3.505318344
AK054988 /// TPTE2P1 /// TPTE2P1	3.855859623	3.9613926569999998	3.9348073789999995	3.8474253380000003	4.50870518	4.413241753	3.85414907	4.109028543	4.11194359	3.9740608060000002	4.18606802	4.195793648	4.199092321	4.257855946	4.3338324230000005	4.056372375	4.122683447	5.192449662	4.718760786	4.280069892	4.029288759	4.000320459	4.187119588	4.055351204	3.985799907	3.889380288	4.049705146	3.8872669419999997	3.9930976539999996	3.83023024	4.168583001	4.051795968	4.310315438	3.873652911
AK055055 /// RP11-752D24.2	3.563571876	3.584981243	3.5810881310000005	3.5961738860000003	3.71201583	3.595695983	3.5083998999999997	3.68232628	3.673772585	3.7514094030000003	3.759082472	3.633038643	3.72717373	3.646993917	3.4536559319999998	3.732970636	3.918002195	3.6887908410000003	3.702543112	3.769527324	3.539267222	3.421623967	3.694763936	3.660030098	3.5074801589999995	3.6756347189999996	3.633961979	3.545169004	3.585749266	3.8269084660000003	3.634045052	3.532984043	3.5207801560000003	3.574556443
AK055458	4.5657628285	4.3577020655	4.5813324755	4.8381976785	4.7043561505	4.4002899485	4.355333568	4.3000031745000005	4.2098702459999995	4.735154369	4.9050135875	4.6437891874999995	4.4088580395	4.612569798	4.363368357000001	4.467914925500001	4.3895172885000004	4.2746134399999995	4.3184188015	4.2388566050000005	4.5035932045000004	4.4356096019999995	4.5810811435	4.7107084485	4.314098518	4.437132436000001	4.39681498	4.339346755	4.5006202235	4.318907057500001	4.7048171955	4.4159634105	4.642428413999999	4.4288941175000005
AK055910 /// ZBTB1	4.805389152	4.59757989	4.119365652	4.128212178	4.1806984410000005	4.220075383	4.300824699	4.247997292	4.438473113	4.226597162	4.105963358	4.020545272	4.534026887	4.515563223	4.174347504	4.240860963	4.169858805	4.272650275	4.299687444	4.2632922319999995	4.293385004	4.189602216	4.310804173999999	4.129991781	4.050338609	3.925214968	4.245447432	4.257004568	4.432316765	4.117265444	4.315465719	4.228536055	4.335576376000001	3.86637939
AK055981	6.491673656000001	5.860997974	5.4823807879999995	6.715550438999999	5.80262184	7.701417577999999	7.4317731060000005	6.860746624	6.151929697000001	5.873024997000001	6.28012521	5.444829785	7.009158877999999	6.010869339	6.23237843	6.533154191	6.195670016	5.953041374	6.439900191	5.822018373	7.45850936	5.6853956839999995	6.527538626	5.840414797999999	8.188518574	6.05572671	7.045548742	5.458480897	6.188953497000001	5.849448939	6.414831296	6.063617777999999	6.117921602999999	6.82143982
AK055981 /// RP11-617F23.1	8.0183500325	7.4816926135	6.7458999285	8.162013976	6.9687188204999995	9.436033409	8.779638864	8.29493602	7.6860463125	7.064412762	7.77024825	6.320844232000001	8.919219072499999	7.4363995155	7.5058011065	8.214865893999999	7.7334657095	7.348940626	8.013970538	7.5847691600000005	8.94015736	7.179134834999999	8.3861057955	6.8607857464999995	9.5549715305	7.3165388710000006	8.362624095000001	6.9402152365	7.7235703565	7.238446698500001	7.874687959499999	7.424959926	7.419962195	8.273730094000001
AK056098	6.012505856000001	5.972865088	6.557879905	6.142199099	6.7032181479999995	5.771755027999999	5.897213342000001	6.291182512000001	5.483756125	6.322068814	6.11376804	6.081852369	5.326004809	6.087251938	5.931083052000001	6.08515724	5.900275268	6.574537413	5.841081583999999	5.977911777	5.653554047	6.329413587	6.02232286	6.3509858470000005	5.464869998999999	6.341490236	5.688289993	6.290471325	6.076402582999999	5.99703119	6.0171386710000005	6.3784086470000005	5.793100109	5.958083091000001
AK056982	4.713841123	4.3902438319999995	4.679471683	4.649375942	4.726036873	4.575863344	4.584707422	4.604993113	4.6728073530000005	4.95937872	4.712980417	4.962643506	4.540515028	4.5573415630000005	4.688896681	4.735329634	4.7719423160000005	4.694333502	4.67444616	4.5467338889999995	4.602588291	4.572614476	4.556894054	4.358391175	4.946912668	4.646832054	4.651698915	4.649866286	4.52454728	4.428088052	4.702598303	4.541150668999999	4.3615881	4.552874719
AK057259 /// AK096803	7.554002961	7.2078246539999995	8.56902687	9.140835491	7.986911425	8.509643464	8.605962067	8.729241701	8.971347012999999	8.683158789	9.146472971	6.0144832	8.537257721	6.9897616529999995	8.296097845	7.264051672000001	9.059184605	7.307846175	8.716170692	4.915865192	8.615819792	7.533724672000001	8.462950217000001	8.428918693	6.016906316	7.075977000000001	8.507587053	6.932263917999999	8.921010231	5.984564617	8.599760097999999	7.397911767	8.768879311000001	4.926215315
AK057554 /// RP11-144L1.4	3.3890334135	3.330168338	3.5314925404999995	3.654310055	3.5644524879999997	3.5668259255	3.4387382065	3.4299575295	3.4493157094999995	3.6256329175	3.5884766595000004	3.6014865275	3.3597827735	3.6080879660000003	3.7603269630000002	3.4701773344999998	3.520407604	3.3877905515	3.494302641	3.5398409385	3.561075099	3.4405346354999997	3.633616596	3.5279773555	3.35889382	3.4377599969999997	3.4593766245	3.4128728520000005	3.5662757115	3.3788482484999998	3.50841346	3.6078608985	3.5894984635	3.6280127550000003
AK057657 /// RP11-473I1.9	10.36220881	10.30386887	10.20651495	10.09243583	9.359764057000001	10.14213422	10.25082935	10.14406679	10.29124353	10.06484524	10.07748832	9.86205154	10.58001171	9.710058079	9.737297318	9.772440618	10.35968916	10.15404359	10.04462666	10.23569938	10.33907136	10.5092023	10.25560957	9.894308843	10.94473842	10.17839716	10.27553563	9.969037853	10.59451159	10.36544852	10.27963201	9.43509699	10.45905229	10.07680402
AK057978 /// MKLN1	6.084495842000001	5.037636545	5.346747698	4.648217439	5.901461414	4.617537927	5.448278794	5.106133053	4.9072642339999994	5.003616975	5.046391579	5.386397871000001	5.401051699	5.072957372	4.868004073	5.26840263	5.051329762	5.4122542529999995	5.411009213	5.032197607	5.450565356	5.435433521	5.5963788160000005	5.313520553	5.0575963139999995	4.9632917789999995	4.789612904	5.764128813999999	5.906070136	5.230021865	5.244317372	5.554666557999999	4.851139651	4.936090791
AK074476	4.818547188999999	4.2875956969999995	4.458089735	4.5695466389999995	4.484523599	4.674511766	4.462687925	4.508452012	4.277588815	4.932148497	5.025042932	4.575486393	4.465084522	4.875026151	4.5028499239999995	4.384099417	4.891905496000001	4.382919633999999	4.562304583	4.506810482	4.72652272	4.686347924	4.88544009	4.316792647	4.457250525	4.624697489	4.382919633999999	5.1705314719999995	4.217892654	4.610599682	4.483215623	4.438444602	4.446605691999999	4.484625597
AK090844	6.47445231	5.878244475	6.051829422000001	5.881569625	6.292491397999999	5.109005543	5.420593595	5.583992792999999	5.328616238	6.541282172000001	6.210379189	6.576208658	5.781635587999999	5.602740418	4.939077436	5.305757692	5.292794314	5.209798243	6.315446355	5.277865032	5.542100345	6.350621366	6.052841235	6.120021576	5.834277715	5.203956872	5.164328401000001	5.562485425	5.933105254	5.605540202999999	6.143996557	5.715894124	5.33530336	5.269537482
AK091028 /// GMDS-AS1	5.028840763	4.451557496	5.128521193	4.938062284	4.81662684	4.5642141380000005	4.553224522	4.58365605	4.8592952789999995	4.675342856	5.024040005	4.967157329	4.771861259	5.297783769	5.026805691	4.93586424	4.860745919	4.877409749	4.856706615	4.72269306	4.487860168	4.198766572	5.051014048	4.8273816919999994	4.781521036	4.54315196	4.425118845	4.526420588	5.025927353999999	4.62390223	4.887305049	4.711695788	4.406783871	4.811692661
AK091729	4.987207334	4.338331735	4.8536505089999995	4.70157374	5.218790708999999	4.435560239	4.465369652	4.75195833	4.656197823	4.912541271	4.66668828	4.4738055139999995	4.646834708	4.740968657	4.834190048	4.86635225	4.625918635	4.569334286	4.399983105	4.397860285	4.623024942	4.957000358	4.828516991	4.666584597	4.3609477210000005	4.405834235	4.351206616	4.610868976	4.720958443	4.373215134	4.704347529	4.871852614	4.683995464	4.551502596000001
AK093205	3.2219995915	3.2665088090000003	3.148416602	3.310307536	3.101870954	3.189705283	3.059305797	3.015092987	3.236331851	3.252064304	3.1352485475	3.448522467	3.15944624	3.325606784	3.429214145	3.189981586	3.056948621	3.222464427	3.154325298	3.085434064	3.0713165154999995	3.1404506645	3.1712071214999997	3.243277055	2.996320152	3.1191505525	3.1684267905	3.147011003	3.1659981915	3.05321542	3.0971583545000003	3.068433117	3.1740458415	3.2135299560000004
AK093256 /// RP3-486I3.7	3.4141881389999997	3.316038688	3.5459388119999997	3.29945798	3.197331782	3.266902743	3.315937963	3.290158337	3.239453826	3.3305027519999997	3.365877643	3.466828492	3.334565654	3.478624395	3.3557461369999997	3.262810095	3.3382507739999996	3.3865301089999997	3.5020553260000002	3.3970433310000003	3.21820365	3.333845916	3.437045855	3.3591009019999998	3.3582456830000003	3.334148313	3.1613898239999996	3.3467716760000004	3.293017827	3.286691448	3.416767459	3.445599047	3.343995712	3.243442037
AK093301 /// RP11-862G15.1	3.489724219	3.378238294	3.562142379	3.5556754185	3.519311858	3.5642097795000005	3.6397786815	3.546846655	3.587942665	3.61567837	3.718531585	3.6130163755	3.5890760955	3.489290258	3.6096447090000003	3.510236861	3.606406343	3.6515776869999996	3.502478921	3.572794072	3.49572459	3.4784786390000004	3.488579805	3.469494054	3.4934299490000003	3.4556465405	3.574173623	3.4159668095000004	3.5925803015	3.4983680955	3.53798327	3.5732688029999995	3.421525935	3.603152719
AK093356 /// RP11-10L12.4	5.753416184	6.104524254	5.5126767029999995	6.16918782	5.905586334	6.198996778	6.234681384	6.542946837000001	6.461329309	6.183916332000001	5.9088033179999995	5.922592122999999	6.0849285779999995	6.11921607	6.594470495	5.984279491000001	6.319562486000001	6.042500275	6.5740281320000005	5.766245157	6.287084065	6.121594647999999	6.354691686000001	6.350598159	6.143009731	6.141556444	6.306477952000001	6.267236347000001	5.933850382999999	5.487745497000001	6.191609637999999	5.868539072999999	6.206814521	5.714997672999999
AK093362 /// RP11-774D14.1	4.049278821000001	3.968598287	3.914762159	3.699330153	5.453083455	3.839189427	3.600675401	3.786213451	3.986613295	4.065977558	4.055478285	4.046949036	3.790613032	3.8876722289999996	3.9235731680000003	3.66587725	3.733137225	3.70930727	3.8643368639999998	4.017944893999999	3.6447556239999996	3.669396036	3.889896657	3.8804149910000003	3.590901657	3.742749835	3.5526146960000005	3.730315433	3.738164401	3.735676132	4.055905872	3.67192295	3.785233799	3.714568597
AK093370 /// CTD-3046C4.1	3.5533347610000003	3.397546916	3.571205272	3.4054744739999996	3.5825505580000003	3.393972778	3.796924638	3.525403037	3.435105833	4.081495432	3.6003593589999996	3.543604573	3.536693151	3.649978028	3.5074335789999997	3.5843980230000003	3.752685273	3.933579008	3.554400904	3.715568883	3.385990687	3.537037464	3.440651737	3.5267396410000003	3.3583883269999997	3.577451866	3.447715833	3.384768166	3.5193564489999996	3.473992014	3.5411723189999997	3.501054206	3.395382853	3.26262039
AK094644	3.93242005	3.856894623	4.039076499	4.032280507	3.7259050260000004	3.900512524	3.850271135	3.8574056760000004	3.589785053	4.009024576	3.820164185	4.454604277	4.230910923	3.868223237	3.913323862	3.715482278	3.940778066	3.619236292	4.002695985	3.9950590760000004	3.888390712	3.759311112	3.698019483	4.172767118	3.87836513	4.008736627	3.64942991	3.644952848	4.05793351	3.652151382	4.002943082	3.632806806	3.744907108	3.762179368
AK094733 /// RP11-114G22.1	4.151380228	4.184749588	4.295637598	4.209253467	4.127878952	4.384662801	4.140285285	4.1759741130000005	4.019711817	4.2021761	4.512613597	4.371933069	4.352738028	4.430377064	4.196285175	4.132821025	4.20731233	4.145316465	4.08348704	4.061448258	4.0693567989999995	4.1710316810000005	4.221365174	4.2358417589999995	4.339364545	4.1370468	4.186337125	4.429860272	4.308808367	4.044093285	4.179131341000001	4.362353081	4.008141374	3.887342185
AK096159	3.458083114	3.5179887410000004	3.699074075	3.634784648	3.7550553680000003	3.644999663	3.5105112380000003	3.504464178	3.441002335	3.772728588	3.544806494	4.027795607	3.9515258060000003	3.613613145	3.295518417	3.487606875	3.328190914	3.613138953	3.5409537319999997	3.701850292	3.504464178	3.336581155	3.545319705	3.620965001	3.6885579739999996	3.514277064	3.5567321219999997	3.304371745	3.209115075	3.40048211	3.622484467	3.508398545	3.6706890580000002	3.4244373230000003
AK096335 /// AP000662.4	3.9601837580000003	4.431595475	4.070131256	4.172803806	3.870908268	4.151902001	4.209784248	4.159330917	3.931397408	4.607934286	4.201461909	4.215009911	4.138142945	4.566047386	3.936138816	4.191252017	3.9853340960000003	4.156075225	4.0965682469999996	4.250408717	4.100890054	3.890751175	4.199348273	4.005987305	4.735540631	4.0742305960000005	4.09897789	4.222908731	4.189469786	4.191505215	4.176499638	4.270093368	4.09422196	4.171932747
AK096592 /// YLPM1	4.205203963	4.45505127	4.472609002	4.444876986000001	4.535392131	4.461705762	4.861698938	4.859250823	4.2606255189999995	4.455296691	4.33656137	4.208938827	4.70281939	4.6941625380000005	4.34632475	4.257267794	4.810552694	4.66439091	4.62902113	4.102846993	4.71737017	4.825606967	4.812844186	4.166315137	4.428199896000001	4.469656071	4.300551266	4.141356524	4.93055174	3.938244889	4.798985912	4.13707999	4.561184927	4.298307874
AK096803 /// RP11-395B7.2	5.962057282000001	5.6590074889999995	6.340180825	6.445318038	5.938995401000001	6.3684128	6.0174527179999995	5.848093327999999	6.255824898999999	6.368927795	6.525892369	6.53957729	6.4161387560000005	6.093329432000001	5.655918272	5.73277773	5.961845442	5.958143235	5.845834587000001	5.950463066	5.970990845	5.832884161	6.16065546	6.146668888	5.723616671	5.727539923999999	5.852156011	5.829852222	5.844437588	6.100382712	6.046074272	5.552369667000001	6.188462889	5.844994024
AK097119 /// RP11-73M18.6	3.749886415	3.844137755	3.995360003	3.911236217	3.47509316	3.62209	3.935758699	3.786091165	3.814261483	3.7590454510000004	3.682186166	3.658568631	3.8312406489999997	3.571837927	3.8062549860000003	3.5763923269999998	3.558166332	3.796924638	3.8587547260000004	3.9924918810000003	3.8409096	4.466398161	3.95502652	3.721222453	4.097214055	3.855423739	3.773396591	3.863647182	3.4972429089999997	3.809855115	3.940364626	4.107158818	3.7892068999999995	3.80223265
AK097242 /// CTB-127C13.1	3.399933013	3.57889153	3.520975277	3.681954315	3.5062580110000003	3.561510423	3.549107958	3.4174317189999996	3.288235924	3.839485362	3.6199501780000003	3.848489687	3.433456805	3.5657281480000003	3.671070728	3.542687931	3.622147337	3.586251271	3.3638498660000002	3.490147415	3.2882749889999996	3.414795825	3.62018663	3.482299387	3.539329121	3.471369883	3.42249088	3.441985817	3.626457324	3.4866853389999997	3.6030210639999996	3.5017466839999996	3.7729266960000003	3.493809722
AK097370	4.646678732	4.701199438	4.730529514	4.759818622	5.004276561	4.980464335	4.40638904	4.908456685	4.326824449	4.489205926	4.654315621	4.865558522	4.620494403	4.833751877	4.908682263	4.612930393	4.744959295	4.872246073	4.4357656180000005	4.5101821619999996	4.702801751	4.710676138	5.004477809	5.142543993	4.83872548	4.778902103	4.727062782	4.603815453999999	4.544844863	4.76991092	4.694129503	4.9843460760000005	4.579866851	4.713775576000001
AK097453	4.425117667	4.9487030380000006	4.755849883	5.1946661789999995	4.7376930989999995	4.696302294	4.861753011	4.646235859	4.843804642	4.772912048	5.258952901000001	4.763406967	4.989544659	4.906017225	4.586289423999999	4.367275862	4.701986841	4.593818047	5.288633187	4.503957158	4.381270847	4.362353081	4.690342132	4.688995089	4.754125868	4.585504782	4.680452907	4.590180927	5.02976955	4.800450634	5.078032533	4.638660018	4.7014903839999995	4.794991774
AK097836 /// RP5-971N18.3	3.63447779	3.662592291	3.3642371730000002	3.587067145	3.657700909	3.559708043	3.639120287	3.6557397239999996	3.3678412310000003	3.852454895	3.6780849989999997	3.539329121	3.7311366710000002	3.5450817989999996	3.908507245	3.498900102	3.911456994	3.6728779910000005	3.619896128	3.680465873	3.433596327	3.671978259	3.617404935	3.652387855	3.646013366	3.789953115	3.564783901	3.7573884719999997	3.6780849989999997	3.4450583289999996	3.9142056430000003	3.38404306	3.415846803	3.649801432
AK098263	3.153931122	3.398437075	3.3639278439999996	3.486524158	3.2510331089999998	3.3789138189999997	3.18228411	3.3012512939999996	3.2519889710000003	3.3830083419999997	3.4875341310000003	3.38647334	3.3635924960000003	3.075821112	3.507033942	3.478520364	3.1524062789999996	3.1691711989999996	3.47228349	3.118567767	3.4225148969999997	3.2210361119999997	3.3782938739999997	3.362901144	3.1545890489999997	3.333614346	3.331284315	3.382168997	3.2423308730000002	3.064245067	3.09225687	3.256373734	3.139949319	3.225791947
AK1	8.342042409	8.6194071175	7.778889872999999	7.8135504319999995	7.4646259619999995	8.141928367	7.935151640499999	7.951222898499999	7.717959388000001	7.581134973499999	8.1871633475	8.434488062	8.372685564000001	8.676005938500001	8.1175741675	8.0542206365	7.8395343415	7.601298371	9.13918841	8.685487658500001	8.461054223000001	8.6350341365	7.776880348500001	7.4789548245	8.2233049415	8.439009276	7.9997863845	8.5421904015	8.762222414499998	8.321871428000001	9.0864789715	7.9647226925	7.6713783365	7.971421349000001
AK123826 /// RP11-510M2.2	5.401778885	5.491299935	5.459547268	5.605283404	5.407754592000001	5.419898207999999	5.19844204	5.541522508	5.3014539030000005	5.6026064820000006	5.602684758	5.533082516	5.741343477999999	5.416284521000001	5.405857002	5.5755186089999995	5.597239459	5.235063555	5.414027739	5.477550432	5.335489492	5.383935227	5.657492996	5.603427545	5.352980611	5.694286817999999	5.485636277999999	5.462113508	5.666412361	5.373228655	5.7560541370000005	5.486675077	5.472032008999999	5.324285795
AK125860 /// RP11-582J16.4	4.9255684980000005	5.171872701	5.386710315	5.46915153	5.2316688760000005	5.139689111	5.392875687999999	5.172440593	5.443966101	5.32532678	5.833919464	5.365283565	5.326156284	5.429355695	5.368065368	5.4028090010000005	5.324362332	4.984508965	4.832317777	5.129484069	4.895210403	4.970777772	5.075971039	5.151883969	4.632297219	5.235190783	5.166411161	4.979552163999999	5.157178776	4.963047029	5.401994372000001	5.170552099	5.2744436619999995	5.406046062000001
AK126278 /// CUL4A	5.18793282	4.907464915	4.488776285	4.757743087	4.950682818	4.356967697	4.417059139	4.669105758	4.632055035	4.180380588999999	4.555349537	5.064925	4.800128453999999	4.827368456	4.598063231	4.353752256	4.149920326	4.4946314460000005	4.844485385	4.704447967	4.659091835	4.463883575	4.623747123	4.819212878	4.498273958	4.381660359	4.498049404	4.8415368789999995	4.832498366	4.555089851	4.770598206	4.691307901	4.583764345	4.730145747
AK128734 /// JAK1	4.049705146	3.895791245	4.092539099	3.882538397	4.025044895	3.931527713	3.930351581	4.014072532	3.8397510410000004	4.0521021269999995	4.03627118	4.2169194469999995	3.99827216	4.158508432	3.9033621760000003	3.9604538789999997	4.1150543939999995	3.948809813	4.006293454	4.036469938	3.9258206039999997	4.20614614	3.9399213389999996	3.91430876	3.768231159	4.299687444	3.7117469830000003	4.362586657	3.985931842	4.248995952	4.252810382	4.343215055	4.008627088	4.0940360469999995
AK130486	5.0084164855	5.0524725859999995	4.8564271865	5.289560257	5.2360775365	5.0038666245000005	5.159925237	5.1375119985	5.2299075045	5.2605330615	5.4383874625	4.9310358485	5.192828184000001	5.0978767615	5.168737115999999	5.1734672785	5.5590223375	5.2323406345	5.256137287	4.9850657565	5.148700794	4.8813233295	5.2704502975	5.1436638729999995	4.8364955325	4.8191815170000005	5.0335744105	4.9805090025	5.3334315705	4.8446266285	5.2613897125	5.049989354	5.316503237	4.8611960655
AK131021	4.695108455	4.776884521	4.715462538	5.092428332	4.754769375	4.624705605	4.505089904	4.8490718610000005	4.690393558	4.703020317	4.684158968999999	5.056759306	4.525924861	4.607215383	4.890323166	4.721017965	4.914859736	4.837469841	4.89334019	4.676247538999999	4.431142399	4.573395414	4.6155038280000005	4.359882365	4.346032835	4.609259237	4.381829763	4.519590091	4.6318496080000005	4.720454482	4.859426342	4.74424156	4.623288929	4.464533086
AK2	7.8323038815	8.508938182	7.814922396	8.2048344755	7.510048671	8.3069210655	8.737982815999999	8.3723742835	8.849094397	7.815578972499999	8.6197102235	8.0514542325	8.5558253435	7.7865877095	8.505559647	8.507483908	8.5592538225	7.9961288045	8.430726405	8.209329262499999	8.195800764	8.56306401	7.986012939	8.3479366145	7.971192257	8.694553123	8.09606312	8.276785196999999	8.741919362	8.788545994	8.7547286215	8.2303510595	8.709745243	9.129150491
AK291611 /// TRGV7 /// TRGV7	4.472191008999999	4.592801007	4.533225109	4.72924054	4.558149247	4.584517755	4.465841092	4.454722768	4.278527179	4.618107675	4.6288514560000005	4.435754381000001	4.427968118	4.512254693	4.498595052	4.466085582	4.805514406	4.8721192669999995	4.432833392	4.633419407	4.39630161	4.587833681	4.7534329589999995	4.567161748999999	4.358678258	4.59766964	4.496542882	4.3161863	4.457666117	4.5601724269999995	4.434470583	4.409746605	4.735312511	4.765034986
AK3	11.42718812	10.50890193	11.098880161499999	11.264413095	10.961439678000001	11.154851328500001	11.355614236000001	11.1027754885	11.781470124999998	10.8788089155	11.116539542	10.275752881	11.428925341	10.920813833	11.271981068999999	10.060318091500001	11.61221641	11.350970875	11.464969165	10.9620742805	11.322624277	10.774667034	11.627652135	11.051167711000002	11.36773039	11.0254086355	11.33183412	11.095967340000001	11.72510827	11.325599975	11.521015955	10.707947641499999	11.254347217	10.6272983685
AK311120 /// LSAMP	3.9899750989999996	3.799460888	4.452235677	4.175393346	4.06007368	4.01208648	3.842513882	3.8093944630000003	3.9559312369999997	4.021922293	4.291914177	4.263038188	4.329990713	3.9994464510000003	4.056181241	4.159736209	4.166152417	4.1912979319999994	4.129039658	4.065180571	3.796924638	3.8078707	3.9392949760000002	4.26711517	3.897028013	3.842012348	4.128105259	3.992713643	4.071444241	3.91524089	3.886661805	3.908738945	4.143296073999999	4.159947904
AK4 /// LOC100507855	10.1653393635	9.0291943805	8.819096513	8.389091163500002	8.6036475945	9.3036709555	9.0558243025	9.011824601	8.793238227	8.740436343	8.8607267205	8.869442999	8.894077049	7.78672167	8.4136356285	9.269741778499998	8.652519850000001	8.592869763500001	8.3323228585	7.960053057	8.783417176	9.1163863225	9.004736971	7.3431686785000005	9.9179246535	9.0743977635	8.5006394975	7.844217149	8.912189999999999	8.729455445	9.1667647405	9.447074825000001	8.332262216499998	6.618906085499999
AK5	4.44940557	5.219812581499999	5.2978236039999995	5.384972746500001	4.888900203	5.7277230875	5.622891405000001	5.389093732500001	5.0335709585	5.210155631	5.328016976	5.2558113209999995	5.248828466999999	5.115486305	5.0824880265	4.7739626095	5.160089198	4.893250033499999	5.2955457855	5.588763094500001	5.819500231499999	4.7197287765	5.371105683	4.767531921	6.0473343375	4.821989745	5.667988696	4.7757514735	5.145482704	4.541060846000001	5.4791925845	4.6864088525	5.56530415	4.514014382999999
AK6	10.34396629	10.45632341	10.03855563	10.51964042	10.15670811	10.56313727	10.88924927	10.55462441	10.77895168	10.27282317	10.30956109	10.55294376	10.47877601	10.35922011	11.03764771	10.41746493	10.35388699	10.61244296	10.34983459	10.93722071	10.50384783	10.74729453	10.46722988	9.936581183	10.96675104	10.53792997	10.51936038	10.31345829	10.44378642	10.72449696	10.50335997	10.27550981	10.87337358	10.80316442
AK6 /// TAF9	11.13561572	10.7755431	10.81626455	10.59227617	11.050964500000001	10.44904407	10.96941277	10.86901355	10.79857245	10.89391532	10.58082879	10.87690811	10.83690328	10.93528273	11.58280895	11.13659285	10.7981696	11.15940754	10.40611392	10.76159614	10.76531807	11.05444344	10.67642566	10.26490157	10.96220866	11.63069977	10.76278721	11.45851377	10.70150409	11.31026567	10.73358316	11.09015896	10.91803949	11.50454481
AK7	4.963313058000001	5.0628846135	5.303098905	5.1573204975	5.131841483500001	4.8827823949999996	5.3339793124999995	4.7801017735	5.488999606	5.4829236325	5.41188657	5.511476258	5.16708748	5.130601686	5.607392823	5.198307788999999	5.1642275380000005	5.5652207085	4.9313437545	5.562870374499999	4.777145804	5.2593238115	4.897200345	5.25821411	4.578868828000001	4.9288984145	4.750893363	5.0698080695000005	5.004896625500001	5.5296056920000005	5.296156287500001	4.596611430499999	4.8969029765	5.4316428315000005
AK8	6.5909306999999995	6.315920885500001	6.476786645500001	6.726956899999999	6.790281653999999	6.62229808	6.4361086525	6.482027711	6.505238507	6.662814858499999	7.012512517499999	6.5301328795	6.620523781999999	6.7989771335	6.451895739499999	6.7464549174999995	6.8396806785	6.708696887	6.5296691595	6.2847468325	6.4687272705000005	6.36975695	6.779189694	6.7276724539999995	6.3639684955	6.322330126000001	6.5092224960000005	6.073900979	6.6125084715	6.439297121999999	6.787820226000001	6.5055197714999995	6.4950352030000005	6.550207787
AK9	6.7725447889999995	4.929033092	5.387520962999999	4.96426659	5.986917179	5.431340151000001	5.48362665	5.346856791	5.497510374	5.130286585	5.055480061	5.249303285	5.223503073	4.95018908	5.428691251	5.334745074	5.243271979	5.756583281	5.2748034619999995	6.518103544	5.501873514	5.293191748	5.0219858980000005	5.435603388	6.355850267999999	5.868594657	5.8799965	6.296396721	5.359363421	4.442118453	5.17487594	5.49595786	5.362294134	4.890345947
AKAP1	10.560391059499999	9.2991727935	10.283402098500002	10.041406104	10.5050372365	9.976075582	10.210135755500001	10.27299734	9.966905441000002	10.183054971	10.115733384999999	9.722138199	10.1670614535	10.739823927	10.1008310295	9.7326006265	10.2811729225	10.524134707	10.2482951855	9.595918252	10.103966834	9.432377978	10.221974654499999	10.33859284	10.020476398	10.047162052000001	10.277998151999999	10.1181821035	10.2631197105	9.725813603999999	10.278761724999999	9.891263674000001	10.266821949	10.0443671765
AKAP10	6.415691997000001	6.214736336	5.9300875035	5.702760824	6.0399773585	5.676401811	6.0214926435	5.915923782	5.8163557699999995	5.994321439	5.8250857929999995	5.981507013	6.0023031940000005	5.8711824235000005	5.575754378999999	5.887245404	5.5427765715	5.939390100000001	6.462783357	5.6851542465	6.2809408875	6.593180242	6.320516826	6.171242732	5.6912033179999995	5.481796795999999	5.9155471895	6.528742485	6.5788589774999995	6.081104643	5.8437195509999995	6.6671548185	5.898772385	5.9287796219999995
AKAP11	8.418604568	7.8532213825	7.825751535	7.8627663965	8.4113142905	7.914499522	7.9363047745	8.075830640500001	7.83367509	7.7745886959999995	7.7840810995	7.826883683	8.103752734	7.9798462930000005	7.813096677	7.8625283985	7.9179296935	8.233765627	7.918463517999999	7.878135482	8.20914978	7.990370807	8.1355755625	8.198488901000001	8.244040128	8.043898892	7.799920515999999	8.3637055505	8.07158318	7.7655935395	7.7339427665	8.245224975	7.758394887	8.165630779
AKAP12	4.56480887	6.360196196	5.507100457999999	8.407361366	4.956530014	8.983901592	9.773132496	8.412991301	6.527684067999999	5.790539182000001	6.118100688999999	4.836837095	8.544724995	4.841743017	6.362214944	5.5501987989999995	6.662731155	5.305080373	6.658965116	5.877200531000001	8.587120085	6.333845019	7.378372447	4.798830413	10.96206596	5.020402123	7.485256718	7.020635422000001	5.744124632	7.058522378999999	5.8061547739999995	5.438158409	6.949404182	4.782357016000001
AKAP13	7.3101228979999995	8.531181495	8.798302583	8.978209558	7.886680599	8.373299679	9.201183252	8.96945196	8.628094295	8.54607595	8.503939386	8.30557918	8.568923094	8.960779414	8.066305077	8.577041944	8.84183016	8.660990757	8.801914506000001	8.276709602	8.579562683999999	8.575051192	8.658359024	7.817072873	8.769157665	8.427088259	8.861634765	8.248336875	8.479270247999999	8.277531802	8.598166105	8.032173559	8.963981076	8.242948239
AKAP14	3.4284288810000003	3.2438000139999996	3.2342263389999997	3.161474025	3.354663491	3.249963927	3.212658563	3.177419462	3.394962717	3.297731305	3.2319231110000004	3.3988365560000005	3.3649796110000003	3.1793767589999997	3.354131518	3.2798462280000003	3.230172848	3.391464369	3.2205991739999997	3.227286102	3.0573882080000003	4.034878893999999	3.182115838	3.252491596	3.34840036	3.4998731519999997	3.175450101	3.5198271610000003	3.179715831	3.3750459760000004	3.263386202	3.371791233	3.406801775	3.77423359
AKAP17A	6.182656226000001	6.312469523	5.999602144	6.12494792	6.221352744	6.091132021	5.992841707999999	6.502251729	5.6859617689999995	5.901542494	6.207662977999999	6.303900893	5.841568239	6.250872846	6.287864251	6.42613629	6.018289587000001	6.359224502000001	5.884831697999999	6.191349074	6.0113303170000005	6.322086693999999	5.910546835	6.187892542	6.403216755	6.587126603	6.2008154410000005	6.8920789639999995	6.01863126	6.156962494	6.049222545	6.10378848	6.433782206	6.518814608
AKAP2 /// PALM2 /// PALM2-AKAP2	3.832402966	3.693565936	4.01927215	4.004818956	3.708948636	4.0363437289999995	3.73717057	3.933283687	3.889506219	3.95809453	4.033308839	4.022069825	3.9600903830000003	4.239228643	3.9785206730000002	3.868041058	3.974215435	3.7595926530000003	3.815442618	4.012834088	3.96431177	3.872995255	3.95244858	3.916992093	3.686527992	3.8452047539999996	3.848383095	4.031179326	4.172141075	4.039667748	3.9771941060000002	3.904682375	3.9159666239999997	3.7606821160000004
AKAP2 /// PALM2-AKAP2	9.326815191	10.37913201	9.350758814	9.983729539	9.307207893	10.05382123	10.08966633	10.00767781	9.205999576	9.413378116	9.127679085	8.951692337999999	9.984184998	8.460762121	8.899796151	9.777764167	9.794329453	7.65995054	9.518702009	8.592861076	9.947576358	9.989934227	9.607859487999999	8.850623765	10.97411548	8.868023323	9.939151795	9.708436004	9.589002897	9.604292914	9.224417322999999	9.386267536	9.926519792	9.55107017
AKAP3	4.931611214	5.077946375	5.198142099	5.032981118	5.325708913	5.444613165	5.3543584730000005	5.286703605	5.244332614	5.330800861	5.494999921000001	5.187447255	5.165912607	5.849688682000001	5.476930864	5.343581736	5.801546277000001	5.636537724	5.384249317999999	5.992768063	5.400861418	5.1386367989999995	5.63937523	6.435117053	5.353161297	5.279373614	5.5658024610000005	5.202079255	5.094501929	5.514679362000001	5.535753763	5.318075255	5.529145743	5.532058937
AKAP4	4.850654646000001	4.784360062	5.383303747	4.938912974	5.25288188	4.865003011000001	4.8628882760000005	4.812194403	4.7513788130000005	4.928460576	5.04811033	5.2144851569999995	4.811579608	5.484793676000001	5.157100109	4.8472665610000005	5.109731818999999	4.780915063999999	4.759636993	4.767112382	4.956617004	4.806372713	5.158752204	4.855574109	4.406955518999999	4.932933745	4.96710122	4.99190692	5.158920461	5.141493617	5.038370572	5.103670856	5.090553983	5.095337042
AKAP5	5.205156398	5.759335996499999	5.7880674355	6.297342584500001	6.085786808	5.870832225999999	6.1108687285	6.290583638499999	6.3743233115	6.269429369000001	6.0208772635	5.6502926385	6.3022744920000004	6.133214028499999	6.0332757455	5.074355341	5.9741338245	6.3021112315	6.1253882855	5.674124577	6.452569994499999	5.517842052500001	6.4106941525	5.5471492715	5.226381610500001	5.736628433	6.7454237295	5.012100592	6.1573785205	5.7551398905	5.977889828	5.691614681500001	6.1042902905	5.270495572
AKAP6	3.9198396595	4.0286547675	4.2088911055	4.4011464915000005	4.2180388345	4.4832610865	4.439777037	4.3922869454999995	4.0504604715	4.2497970160000005	4.219932182	4.18044731	4.370957174499999	4.3713605605	4.120258881	4.1204809314999995	4.109276834	3.9715030970000003	4.285036979	4.315071336	4.2819264960000005	3.9625805334999997	4.321164972	4.0419884545	4.5482292015	4.0240051875	4.216852399	4.1113497924999995	4.225561112499999	4.4095740475	4.214524132999999	3.8218444015	4.3046277065	4.122593276
AKAP7	8.599511439	7.8825677935	7.9501333165	8.373419806000001	8.0742373125	8.848768339	8.4147436265	8.131047560999999	9.00855117	8.50759515	8.7182344855	7.833662247	8.6435737025	8.6448748665	8.5703004745	7.3817686245	8.8306514315	8.868560407	8.4533647405	7.809486607	8.763129473	7.234431101	8.5953606545	7.8866261815000005	8.144205965000001	8.3272027435	9.278955629	7.3361918374999995	8.453654875000002	8.0412804075	8.3585107475	7.746393336000001	8.418051687	7.661829899000001
AKAP8	8.1879337025	8.3003321985	8.5409690965	8.2767798695	8.3695560675	8.2693384865	8.3477284165	8.4186986435	8.441585337	8.2930935095	8.243064238499999	8.415981894000002	8.3166368285	8.584514151	8.457259779000001	8.677040015	8.274464202499999	8.3895617825	8.150366663	8.4636763285	8.38176177	8.7540160815	8.2731263315	8.6544232865	8.3444338	8.708729436	8.0793791325	8.9702487305	8.427238232	8.559318537500001	8.477324179	8.5203039095	8.325429594	8.6055436605
AKAP8L	5.991141275	6.174848461	6.378832213	6.223220867999999	6.367580218	6.335682185	6.092594178	6.135594932	5.936212262000001	6.191512672999999	6.199115396	6.425430932	6.039138785	6.262912983	6.408129727	6.1689942570000005	6.1877310560000005	6.1322736760000005	6.007923271	6.017116397000001	6.1403650910000005	6.040564517999999	6.015699768999999	5.905997376	6.025634375	6.1912976870000005	5.959487586	6.092517854	6.22184132	6.023481024	6.148460011	5.97840907	6.007594096	6.087372167000001
AKAP9	5.257869823	3.9006171910000003	4.02805881	3.770374685	4.530892488	3.82032695	3.724135149	4.091535872	3.595756793	3.7634022610000004	3.9412873019999997	4.025812075	4.144569683	3.809902137	3.8506929760000004	3.831449825	3.9847545010000003	3.7261901269999997	4.64847348	3.7689619469999998	4.236829694	3.5990579260000004	4.110037639	3.83518682	3.892371863	3.73613884	3.5251188489999996	4.603851745	5.10248422	3.8473887010000003	3.958315877	4.337336318999999	3.5026215639999996	3.526237845
AKIP1	8.963931748499999	8.9278666	8.875069251	8.6105170085	9.1685487695	8.857783358999999	8.639693623	8.928121992000001	8.7830402065	8.967426476	8.756367512499999	9.108047361499999	8.7211468935	9.038684882	9.030304113	8.899863167	8.7350268845	9.068641001	8.780699524500001	9.5381050965	8.740492523499999	9.434041895	8.698587113	9.154916376	8.812277282	9.0924696115	8.576404469	9.043129246	8.6814064195	9.2560686315	8.4918031405	9.359615117499999	8.5973419735	9.4400027645
AKIP1 /// NUAK2	9.261168672	8.545287709	8.388045716	9.077551789	9.19748911	8.244914745	9.333438132000001	9.050702232	9.224928631000001	9.338403146000001	8.96345962	7.6794068410000005	9.059501545	9.425089601	8.707927944	9.492491196	8.649152903	8.883146	9.740313217	9.638668402	9.311352871	8.367387932	9.536366803	9.465357965	7.934076651	9.253056409	9.281213974	9.391700789	8.8065801	7.744284678	8.692484682	8.98215524	8.800078191	8.884259225
AKIRIN1	9.851006753	9.682170222	10.14670877	10.16323156	9.684282562	9.943919566	9.670053768999999	9.731011146	10.21332671	9.698807152	9.645741161	9.633072351000001	9.97491179	9.797757875	9.777709381000001	9.613876106000001	9.752050628	9.621875982	9.628947802999999	9.526321513	9.866222549	9.396075409	9.786782085	9.955322677	10.37023323	9.670206684	9.742410642000001	9.03989951	9.955020939	9.175591801	10.13998193	9.90949567	9.970019715	9.504983551
AKIRIN2	10.26999918	10.35958805	9.938464896000001	9.580564537999999	10.32039142	9.330671707999999	9.57353711	9.773279318	9.944819655	9.644371926	9.466599800000001	9.417329706	9.314442735	9.509446926	9.677061293	9.490982832	9.461139133	9.288159305	9.491617439	9.477279249	9.559432174	9.881426612	9.390556987	10.03314786	9.648033136	10.03598626	9.700104966	10.478780699999998	9.594505913999999	9.617149076	9.675745646000001	9.52683924	9.75357192	10.62661878
AKNA	6.3590055585	6.5411140775	6.334336111	6.558179990999999	6.093748210999999	6.052237182000001	6.152792194	6.1217875215	6.1713710834999995	6.2436423805	6.279801302999999	6.0786657245	6.298734748999999	6.141497197	6.4729636415	6.0268446735	6.445274868	6.1424123680000005	6.2256619315	6.098031966000001	6.188340886000001	5.840668003	6.3054319979999995	6.240140748	6.335420862	6.2464524315	6.4782732395	6.2703072475	6.154557749	6.0550306595	6.073379522	6.0264137325	6.516818946499999	6.369604885
AKNAD1	3.90415965	3.437126684	3.8128284989999996	3.428517965	3.6783766000000004	3.82032695	3.491292913	3.460770914	3.384016344	3.730711732	3.466502928	3.461758679	3.43808575	3.690878072	3.535011108	3.49067216	3.453566448	3.659274795	3.441150651	3.45770409	3.571117871	3.49158213	3.483998407	3.900903299	3.951082136	3.4439201639999997	3.6212034010000003	3.882050637	3.61436543	3.355809474	3.351947543	4.071334944	3.3436652639999997	3.541775387
AKR1A1	11.11521966	11.46706848	10.95069994	10.81932406	10.71202236	10.88602813	11.05756074	11.01226836	11.10885699	11.22304634	11.19885105	10.95262233	10.994181300000001	11.05876421	11.378251400000002	10.92728245	11.0419437	11.24262573	10.94304291	11.37281653	10.91715396	11.45857611	10.88139609	11.15278799	9.920993462	11.45801608	11.18340336	10.61566275	11.09701483	11.222072500000001	11.08298901	10.78323171	11.15165733	11.68207072
AKR1B1	8.605734191	10.60846069	9.963571721000001	9.925433332	9.744757191	10.09489505	10.13406723	9.935822391	10.03142536	10.01370172	10.14661451	8.860507476	9.981311049	8.827419492999999	9.914313271000001	9.1134464	10.21013873	8.315987504	10.24833098	11.13809328	10.15626702	11.26796316	9.63347129	8.888140166	10.10284357	9.375533067000001	10.13246344	10.12517732	9.703640853	9.15387067	9.862143413	10.07158577	10.38043836	10.67850913
AKR1B10	10.7888619	12.08834152	10.78393956	11.68860107	7.981197722999999	11.23920976	12.56649914	11.99673588	12.74508494	11.37521248	12.48800778	8.857818615	12.4502339	9.733256522000001	11.83549307	9.063844048	12.41352587	11.03663036	12.52393839	7.975600712	11.52978337	8.00130015	11.62580822	8.836991713	9.893989351	9.718337751	11.36066721	8.752306735	12.70188068	8.822036139	12.98621445	10.91445601	12.24670715	6.696625777
AKR1C1	5.474287208	5.628933151	5.656286155	5.771755027999999	5.515693237000001	5.560465128	5.477536213	5.2560440580000005	5.270249161000001	5.416833287	5.590950957	5.852169331	5.402045507	5.685181492000001	5.507404015	5.601427289	5.544641336000001	5.4547701360000005	5.395904889	5.421817036	5.519796195	5.211629284	5.716865972000001	5.321528273999999	5.48815265	5.216987308	5.480364364	5.343511461	5.66510916	5.3277686289999995	5.519106937	5.547539563	5.430517426000001	5.45977713
AKR1C1 /// AKR1C2 /// LOC101930400	4.720828385	5.1530035000000005	4.269778305	4.483485965	4.476767845	5.136213083	5.822252322000001	5.14809754	5.276257515	4.610353663	4.901889225	3.880108276	6.441102445	4.663132299	5.605767683	4.86614931	5.260540641	4.032203619	4.88306723	3.81505764	5.92657617	3.9849611310000004	5.9130193779999995	4.390930846	5.649117509	3.9591978589999997	7.1152528010000005	3.8036763139999996	6.231545908999999	3.8588160639999995	6.101621135	4.305663607	4.86989918	3.986899648
AKR1C2 /// LOC101930400	8.773232869	10.18909816	8.7646695	9.670767098999999	9.618555127999999	9.589395296000001	10.17422907	9.645202267	9.741464284	9.620888184	9.661315023	7.865458932999999	9.999707243	8.744270704	10.55384735	9.494162886	9.936489665	7.766690493	9.748484215	7.667360912	9.553763513	7.767908537	9.841255524	8.693053198	8.881587321	8.351500192	9.846057695	8.178008862999999	10.58946183	7.0954431410000005	10.62854578	9.146697779	9.996192154	6.4567070829999995
AKR1C3	12.24249598	12.71878685	11.75363855	12.60237472	12.54393086	11.83149352	12.82232112	12.34368638	12.5282558	12.53578855	12.48734568	10.19390863	12.51135202	11.56484023	13.10991417	12.161403100000001	12.89250798	10.18695988	12.59343734	11.16600103	12.15129819	9.572849932999999	12.63790412	11.58576651	10.65055474	11.29168054	12.31913877	11.33988563	13.15445983	9.830479064	13.03600342	12.11566206	12.91285576	8.712862591
AKR1C4	5.089781148999999	4.034648233	3.863959055	3.928300958	4.797814782	3.745058539	3.770576738	3.8619931789999997	3.751925447	3.885259651	3.7800745460000003	3.853093279	3.7948014519999997	3.6860357980000003	3.883344522	4.214667562	3.882135368	3.722658682	3.754561785	3.8597668360000004	3.7103703439999998	3.603703465	3.915085645	4.601782382	3.5873262639999997	3.8031950119999998	3.84981566	3.711777407	3.65976081	3.6512653760000005	4.007786253	3.664959666	3.89591649	4.133552646
AKR1C6P	4.744514841	4.410019767	4.642668373999999	4.823688568	4.734420486	4.78684363	4.857922053999999	4.872121379	5.139920998	4.865149747	4.645032478	4.807952967	5.21823313	4.37782793	4.917196227	4.647477605	4.723363018	4.775523474	4.814134004	4.876430996	4.718928214	4.666762488	4.65691517	4.672275153999999	4.699850781	4.932933745	4.859975963	4.674393833	4.814580669	4.817955594	4.600052979	4.888436712	4.683288976	4.878989765
AKR1D1	3.4280423680000003	3.466619681	3.3813287169999997	3.5425046239999998	3.3165724919999997	3.356737629	3.243097914	3.273732765	3.386894621	3.324907521	3.349917013	3.459671915	3.4325441430000003	3.412698502	3.4902603610000003	3.486413583	3.254126805	3.4474480169999997	3.462486495	3.609796049	3.378072237	3.3852580569999997	3.2402697689999997	3.163111242	3.2115696789999997	3.38086366	3.235735695	3.2959369880000002	3.429612221	3.540343581	3.365165657	3.335744698	3.110442785	3.214022874
AKR1E2	5.503308842999999	4.73212121	4.8771340169999995	4.875197115	5.451781319	4.628426051	4.67433548	4.478691947	4.659849355	5.0906995219999995	4.86581792	4.8577687	5.01672784	4.7745157460000005	4.546032157	4.946939011	4.921435136	5.379427797999999	4.237741134	5.225652641	4.844671099	4.669652321	5.159884485	4.982503942	4.537408944	5.015744685	4.851090183	4.822176766	5.0296911710000005	5.021270400000001	4.880056978	5.215380364	4.851139651	4.671463519
AKR7A2	10.314667965	9.9355380105	10.246897090000001	10.713357515	9.9761277285	10.52212905	10.552056295	10.279014225000001	10.713412479999999	10.482060575	10.991841964999999	10.24690273	10.60553647	10.53254804	11.118804860000001	10.71534619	10.439298975	10.067186175	10.813313615	10.671203155	10.27095482	10.245026065000001	10.595701845	10.41616258	9.901070774	10.611566025	10.689584885	10.028011730500001	10.6984901	10.559414945	10.74699593	10.389943575	10.716996434999999	10.407437005
AKR7A3	9.36871543	9.5809184035	9.7559625315	10.189217655	8.47977122	9.397622806000001	10.109931225	9.535337773	10.61950849	10.09739555	10.760975680000001	9.409636469999999	10.0235763155	9.8037899875	10.745086825000001	9.9625174515	9.917889862	9.907743636	10.211770295	9.17167934	9.1833370725	9.023546799	9.7579287935	9.312275598	8.1657897415	9.583636781500001	9.836977301000001	8.9466654795	10.52022337	10.259929074999999	10.654744035	9.3711256705	10.22714473	9.5366667265
AKT1	7.652341283999999	8.066618229	7.961013487000001	8.195078964	7.934201256000001	8.050884185	8.584134342999999	8.386165841	7.920073361	8.064512958	7.958079945	8.485632937	8.136586826	8.032914013	8.325021004	8.239966785	8.069847871	8.511885184	8.04201554	8.188828258	8.231118934	8.520908253	7.986812795	7.6223494810000005	8.440066596	8.399023335	8.235845153	8.485261902000001	8.073657099	8.116647895	8.005903061	7.874468139	8.322162134	8.812468465
AKT1S1	6.3370840699999995	5.82388611	5.9422296475	5.956834797	6.0314940005	5.819818487499999	6.091326517000001	6.057730289	6.101866011	5.889306869	5.8658079910000005	6.1195036685	5.8947411825	5.8553242889999995	6.118732346	5.9580945585	5.9110834325	6.761843036	5.9259114645	6.0232551025	5.8120903155	6.0572674585	5.855219898	5.777366837	5.981150293499999	6.298947387	5.9244629905	6.4265467525	5.8673743305	6.000130713499999	6.0179728045	6.126819666499999	5.9735019854999996	6.366989632499999
AKT2	5.703741138	5.2952105455	5.4379331455	5.361261679	5.482624197	5.4239179955	5.5581442085	5.527739991000001	5.386102534	5.4850543045	5.4888517255	5.264787312999999	5.7106770175	5.3350625695	5.5112079215000005	5.6513957595	5.453839094000001	5.981224882999999	5.5109507195	5.2504696085	5.466860935	5.5661101004999995	5.5219296665	5.653294947000001	5.7542856890000005	5.565814548499999	5.515717445	5.5092168755	5.4643739455	5.3377256200000005	5.496429051	5.345186843	5.5061264025	5.375199648000001
AKT3	4.433665047	5.21932521	5.234369765	5.093739702	4.5884143239999995	5.596949327999999	4.968615146	4.753224353999999	4.95781011	4.88696594	5.155953016000001	5.065733468	5.360028457	4.842561578	4.953431203	4.978440962	4.821541247	4.788624769	5.1706866730000005	5.192228227	4.95851849	5.210257961	5.146464196	4.774647689	5.696840229	4.790945783	4.814669681	5.073106436000001	5.006775832	4.995539524	4.929465067	4.889780458	4.808629182	4.7968352560000005
AKTIP	9.0601158185	8.904785084499999	8.7628481525	9.070721406	8.136132206	9.25783914	9.337348951	9.036806384	9.067267896	8.8519923285	8.9342633985	8.6487417845	9.294817143	8.697221012	8.9913814795	8.8421024815	8.7888487815	8.438538598500001	9.006849514	8.682066131500001	9.1092408425	8.736259474499999	9.0550400725	8.992410707000001	9.7832763735	8.723137459499998	9.219541283	8.9725547655	8.938817472	9.019258333500002	8.772275493	8.6676393485	8.9638637555	8.8507741735
AL022341.3	6.1744034029999995	6.622587179	6.715612700000001	6.810321374	6.772855834	6.948488286	6.5030806960000005	6.550075349	6.555660542	6.560426754	6.840155781	6.876138817	6.606650667	6.759676835	6.900505146	6.425467089	6.640654372	6.445954567999999	6.343785849	6.5708756479999995	6.738839997	6.802723887000001	6.479642582	6.626991358	6.164520416	6.397595201000001	6.833048665	6.594264757	6.773302647	6.502326254	6.725072664	6.392852635	6.862810642	6.805871603
AL022344.5	4.0420932	4.046771028999999	4.277865981000001	4.177108728	3.741164944	3.807841985	3.9121610739999997	4.019987959	3.959374871	4.065977558	3.900097115	4.454317424	3.831563125	4.091336504	3.827315665	3.758267092	3.771241073	4.358727737	4.0004837239999995	4.075475244	3.7647809519999997	3.840640966	3.6475667460000003	4.015512182	3.961116369	4.132065472	3.815162814	4.0027503069999995	3.884181547	4.098006906	3.9903260289999998	4.033460885	3.852948506	3.722940837
AL109706	3.694988688	3.728233991	3.665177859	3.595016681	3.7035118039999997	3.629907105	3.3455533410000005	3.5927490210000004	3.5376656810000005	3.61408715	3.669804585	3.79199205	3.5296363960000003	3.412698502	3.6531234969999997	3.6756662839999996	3.5823251739999997	3.3213244939999997	3.65831949	3.740325882	3.5713509119999998	3.569482836	3.6774611139999998	3.5026215639999996	3.7559335189999996	3.6234776139999996	3.4457297430000002	3.4664799719999997	3.493371467	3.659119477	3.642177943	3.7115014889999998	3.68394509	3.536100303
AL110181 /// RP11-390E23.6	7.355538812000001	7.042923964	7.641643824	7.8509103289999995	8.337281224	7.754634899	7.626616167999999	7.3404060410000005	7.852708399	7.690761011	7.922796399	6.999949462999999	7.825220415	7.470444026	8.32911292	7.086886361	7.938248662	7.641722437	8.070116342999999	6.993145784	7.6244674539999995	7.026026867000001	7.693008236	7.688273258	7.087532876	7.497595236	8.131236814	7.776766734	7.736444895	6.236965297999999	7.811119526000001	7.518531543	7.959869766000001	6.738417206
AL132709.8	3.7823313080000003	4.144663574	4.372767204	4.295196478	4.016296634	3.994365961	4.553224522	3.867155419	3.987337987	4.027738359	4.2256751669999995	4.079562097	4.103075716	3.960780261	4.018291049	3.825523603	3.915181753	3.648159619	4.128032795	4.136753755	4.101931238	4.027860249	4.137673516	3.8468748039999996	4.109696474	3.91411409	3.839441424	3.7727041060000004	4.040493225	3.942122061	3.870230388	3.9295005460000003	4.1675090180000005	3.9778250139999995
AL133493.2	4.3235392919999995	4.330231973	4.376676863999999	4.479927527	5.078413811	4.334450651	4.064066437	4.103938033	4.244844411	3.893679599	4.152815489	4.186337125	4.283683744	4.414143349	4.356971044	4.107015275	4.109805145	4.048428011	4.142310108	4.058775035	4.187287595	4.261747071	4.140012274	4.219648497	4.252963614	4.259119619	4.216878926000001	4.210576249	4.234494194	4.2536439260000005	4.273746913	4.381402243	4.277865981000001	4.39926506
AL590762.11	7.129564606000001	7.172920147	6.95548417	7.18495917	6.881614227999999	6.870476217	7.2324116279999995	7.123114537	7.497986589	7.243172492999999	7.088722073	7.336337863	6.959599557000001	7.103014595	7.5363006079999995	7.550555132	7.257099967	7.312334493	7.080054952999999	7.311334704	7.176612549	7.232555383999999	7.063310785	7.11924447	7.2498026289999995	7.453230698	7.348747389	7.2895915129999995	7.044277847	7.5948482429999995	7.294711425	7.180242086	7.323577886	7.306430099
AL831948 /// RP1-197B17.3	6.25820547	6.203845107	6.58153494	6.393267575	6.363565928	6.378873955	6.317470206	6.41712001	6.221971382	6.468126938999999	6.408406856	6.536427466	6.40502482	6.255816962000001	6.3629671210000005	6.3236031	6.541537817000001	6.509179155	6.180349627000001	6.191767732000001	6.269537906	6.185394786	6.439530357000001	6.406141974	6.429283723999999	6.5041120889999995	6.247379035	6.332667837000001	6.278668991	6.426338522999999	6.408131373	6.193332205	6.213711387000001	6.355524842
AL832163	3.12052134	3.283391613	3.267525722	3.246663836	3.2548898960000003	3.499120421	3.23879724	3.395576862	3.219170347	3.3413258630000002	3.312957883	3.306860927	3.335844976	3.277699473	3.225161517	3.1750272880000003	3.449847787	3.297311515	3.223379726	3.189208873	3.4609665819999997	3.2592766760000003	3.356691306	3.279960884	3.3604350139999997	3.222674383	3.3338897569999997	3.12787193	3.290746955	3.1294803160000004	3.476957526	3.1890888	3.2641704889999996	3.2545150460000003
AL832615 /// AX747639	4.176131246000001	4.232880307	4.420075197	4.207207628	4.291827743	4.304550182	4.376305479	4.248612821	4.276557583	4.573232642	4.235294728	4.555700493	4.2448720380000005	4.145224215	4.300081075	4.471535179	4.329716788	4.363911835	4.266033062	4.326401001	4.198094004	3.948824143	4.4492282	4.203714184	4.247875789	4.3210019410000005	4.391510568	4.319165995	4.369308756000001	4.210452528	4.426907974	4.413499075	4.247764798	4.229303036
AL832909 /// LINC00984	7.296586252999999	8.023957176	8.15153066	8.78452977	7.669896099	10.39282956	10.06793747	9.107670611	8.706665944	7.555989599	8.344521037	7.63621276	9.735969935	8.004517677	8.516322127999999	8.538728089	8.62879302	7.710999788	8.529326497000001	7.4868093270000005	9.975630812999999	8.231252875	9.038771447	7.243721012999999	11.03945673	7.986131478	9.003560815	8.121858969	8.351789381	8.378396452999999	8.597614497	8.014513639	8.655655462	8.193656356
AL832909 /// LINC00984 /// LINC00984 /// LINC00984	7.272767431	7.962492059	7.758798934	8.317849211	7.5850999439999995	9.670788195	9.282422052000001	8.482999042000001	7.9085615979999995	7.2527666779999995	8.12358482	7.462856953999999	8.853251732	7.67601785	7.80850166	8.109470926	7.9898326079999995	7.301700943999999	7.996959394	7.099958665	9.31490276	7.899447701000001	8.455731978	7.035366337999999	10.28404251	7.630162628	8.098995694	7.671798862	8.015282739	7.902975886	8.189773952000001	7.294138621	8.016686141000001	7.716790047000001
AL833181	7.158434882999999	5.312834003	5.014267949	4.932304124	5.833993432000001	4.493549583	5.321799283	4.9464445139999995	5.117445021	5.189192489	4.87507143	4.8889428530000005	5.136325011	5.483878515	4.693703318	4.991317008	4.719562677	4.951156411	5.491284187000001	5.208424662	5.290442456	5.17580292	5.549306887	5.2164949510000005	4.553160246	4.709676805	4.7149814889999995	5.505328256	5.465314607000001	4.765560434	4.973217185	5.371263616	4.8537965960000005	5.207042458
AL928742.12	6.100783158	6.374748727999999	5.858934419	6.3975728620000005	6.018725127000001	6.287285542	5.718408805	6.1353745570000005	6.135409825	6.012783309	6.196780791	5.9609168189999995	6.073991454	6.483981582999999	6.44366589	5.838631584	6.1911553360000005	6.3634694089999995	5.982363765	6.065260951	5.872329129	6.108370361	6.2262780929999995	6.203615634	5.671352784	6.190622841000001	6.060808842	5.755852544	6.116373642999999	6.136777007999999	6.256701986	6.284924129	6.127794263999999	5.973193721
AL928768.3 /// Ig alpha 1-[alpha]2m /// IGH	6.479687694	9.254034277999999	8.132231888	10.06284048	7.753948362999999	9.168688668	9.676279878999999	8.258223252	9.368965869	7.689950178999999	10.4389492	5.409254126	9.252924814	7.985544707000001	9.061692908	6.050520036	10.05480562	5.700166226	10.11008177	5.727637494	9.257824814	5.274170236000001	10.26028117	6.8704271960000005	7.01914609	5.796021275	9.986026403	5.189590032	9.083313057	5.226786005	9.847839398	7.058284685	9.708679844	5.567377556
ALAD	8.427642931000001	7.908994764500001	8.036023168	8.239187393	8.1916271825	8.381384394	8.499156064	8.365768313	8.769716881499999	8.540313581	8.8966500795	8.3289125765	8.7730355475	8.869472167000001	8.741698958	8.087009521999999	8.6175627535	8.272359803499999	8.980500415	8.0476539605	8.618481785	8.3030816675	8.638195869	8.234777239500001	8.112259116499999	8.19501908	8.913472867	8.5645403635	8.783860686	8.269369442	8.850960411	8.1472178955	8.6532542055	7.893022812
ALAS1	9.720338647	10.55397953	10.18404581	9.975671897	9.683163161	9.977856689	10.36418909	10.08452115	10.67936204	10.1471552	10.63708331	10.49938758	10.56463271	9.894443447999999	10.34600977	9.664514763	10.68744053	10.31021907	10.60169237	9.756946393	10.40447165	10.22584632	9.977139948	10.01455933	9.429037589	10.29650847	10.31194337	10.13850614	10.5969273	10.02674122	10.85795189	9.807141004	10.67624354	10.61965673
ALAS2	4.484083587	4.7893983185	4.8382814075	4.9110208140000005	4.696902848000001	4.6739979765	4.460612671000001	4.5341722035	4.4081316145	4.745487194000001	4.930921381999999	4.8182797255	4.647776213	4.797200058	4.7141141775	4.4635789395000005	4.8764820375	4.501524499	4.754938338500001	4.5534525595	4.5445885850000005	4.658971341499999	4.751899187	4.635126246	4.483040859	4.702833477	4.451978449	4.466887196	4.767297229	4.443688075	4.643728476000001	4.644434123	4.645126878	4.628307435
ALB	3.656312685	3.7072752175	3.7668164905	3.761373551	3.7175480885	3.6064943645000005	3.6850794615	3.753418683	3.5590415415	3.5656912565	3.669584405	3.660604217	3.7397765075000002	3.8302256175	3.7692027374999997	3.6970699985	3.7238202739999995	3.7159509035	3.5589324735000005	3.7091168275	3.615101672	3.715854901	3.6659720015	3.6660244005	3.738333687	3.647657685	3.6116707745	3.682449895	3.6188988120000003	3.6964564605	3.7521601380000003	3.680724917	3.675072342	3.710163873
ALCAM	6.557157179	8.419983095	8.790497756	7.582900512999999	7.004707811	8.185261997000001	7.974433309	8.223424753	7.680508614	7.832775197	6.781054496	9.466309277	7.751981991	7.333861335	7.4651754189999995	8.629642622999999	7.392121529	8.687127792	7.374447889	8.932512489	8.066069751	9.208049151	7.826997878999999	7.534586393	8.730023474	8.874477648	8.116676851	8.702933756	7.459369439	10.01958886	7.307064818	7.977778886	7.383234615	8.93999402
ALDH16A1	7.2596669689999995	7.632939339	7.473691347000001	7.43957564	7.333603592	7.227020898999999	7.709127392	7.565432414	7.459791756	7.494573438	7.5674264760000005	7.951453043	7.154698667999999	7.387636602000001	7.8467563689999995	7.589315615	7.331032822	8.808446529	7.6263211029999995	7.837632404	7.385324514	7.979494556000001	7.423623609	7.16260938	7.079758719	8.095694446	7.432265649	8.033022342999999	7.262173024	7.482920502000001	7.352426326000001	7.583963918999999	7.741925397999999	8.076313772999999
ALDH18A1	10.966504845	9.9103218815	10.497920695	10.1576005155	10.4439362505	9.8651308345	10.585589625	10.587393555	10.740374305	10.62427967	11.029122749999999	10.3404976685	10.718654755	10.268949375	10.610379775	10.47713547	10.998469665	10.636825694999999	11.492382935	10.600561840000001	10.421752762499999	10.91262382	10.393169915000001	11.191785305	9.170944908500001	10.76051944	10.710299710000001	10.560242420000002	11.096023975000001	10.71798947	11.351145745	10.75584516	10.866166485	10.678044915000001
ALDH1A1	6.682549748	10.24357865	9.918189212	10.84009936	9.893280939	11.39548883	11.67856563	10.97389199	10.86390551	10.26443898	10.556484199999998	11.78423485	11.06319009	10.37904346	11.41732997	12.08164676	11.08518634	11.43585655	10.63717843	11.69582193	11.67119567	12.27241433	11.08907786	9.025540406000001	11.78549911	10.55909408	11.26637128	9.228936924	10.97878563	8.209958511	11.2138168	10.93486649	11.45977882	9.401316373
ALDH1A2	5.504943575	5.30953005	5.553307499	5.6313502589999995	5.724796854	5.645919351	5.493831712	5.258483515	5.048474154	5.875440041	5.870584127000001	5.405310563	5.3016422610000005	5.6232552270000005	5.404830133	5.272810198	5.520993998	5.405767776	5.46034725	5.4627503310000005	5.563548276000001	5.018599597	5.360785784	5.298513016	5.123854086000001	5.186027983	5.578432642	5.265967932	5.460776967	5.396541083	5.350356907	5.211631956000001	5.795883817000001	5.381970927999999
ALDH1A2 /// LOC101928635	4.777198345	5.348222054	6.225739266000001	5.225942048	5.358933466	5.789839652	5.689908441	5.213823735	4.956831854	5.184222453	4.713536765	4.788277573999999	5.326156284	7.755967817	4.598056151000001	5.768345871	4.819212878	4.623024217	4.9602582239999995	9.026691434	5.9264849139999995	4.917357313	4.894877775	5.543169276	6.228740661000001	4.793074364	5.9089921510000005	5.039869627	4.991317008	4.755791095	4.848709328	5.1488984780000004	4.7910665880000005	5.328790295
ALDH1A3	6.4811915255	6.4693853585	6.2785536760000005	6.326573096000001	5.936863536	6.291414243999999	6.281073448000001	6.635397116	6.028318173	6.4308563435	5.56888585	6.036631916	5.980955503500001	5.6788554255	5.7150995845	6.5410134155	6.071988445000001	6.053637588500001	5.6412005985	6.0035095830000005	5.930195616000001	6.1784636065	5.962071753	6.1589112095	6.9916177465	5.978370051499999	6.017363176	6.201906296	5.815109095	6.714194129	5.383751063	6.175210157	5.818642022	5.977675578
ALDH1B1	8.3101273085	7.006441522	7.8889536105	7.7343765695	7.9670876345	7.6897327214999995	7.9334237845	7.448235338	7.6906059915	7.593656023	7.434527038999999	7.401162878	7.575853543500001	7.8450914885	8.2692249145	8.846887255999999	7.841231892	8.019145231000001	7.3830933285	7.8398224765	7.362065057000001	7.771548859499999	7.275751842	7.6320236365	8.982191358000001	8.43566737	7.190486775	7.703161982499999	7.2774501685	7.759955037499999	7.632347107000001	7.321173076499999	7.847501234999999	8.4447450345
ALDH1L1	7.4891336305000005	7.1695385715	7.1794531925000005	7.092141806499999	6.999911924999999	6.8554285585	6.861981985	7.28006104	6.713729897	7.210301329	7.0184523715000005	6.6303217530000005	6.8170974399999995	7.867201389	7.323303592	6.5303435185000005	7.382593955999999	8.043269095	6.993810777	7.5540340415	6.545294951499999	6.234913878	6.7845226755	6.677200945999999	6.5349933435	6.8241714195	6.509581152999999	6.500896309	6.998116403500001	7.5060903155	7.4177134984999995	6.8864388815	7.481761877999999	6.610823846000001
ALDH1L1-AS2	6.208398892000001	6.055570591	6.151567927	6.239724174	5.928586182	6.055123911	5.875235259	5.882996737999999	5.834022667999999	6.109121541	6.115148037000001	6.3406598	6.211854698	6.290606841000001	6.302979046	5.693253574	5.982781258999999	6.09607854	5.90605154	6.154098205	5.786375443	5.91645528	5.54732826	5.7811788889999995	5.710183972	5.796847681	5.8730440470000005	5.581751252999999	6.000802316000001	5.634631752000001	5.902231577	5.864028806	6.049745958	5.790211043999999
ALDH1L2	4.5577529530000005	4.814956803	4.623040617	4.749331806	4.522721818	4.509202012	4.490080935	4.4437338330000005	4.23427709	4.320394638	5.234466199	4.580502717	4.4510430780000005	4.487217938	4.568697896000001	4.465317186	4.646713073	4.24626453	4.469760478	4.561378702	4.33785139	4.722229121	4.8392223219999995	4.6230854710000004	4.407007559	4.7581063839999995	4.515554592	4.450623011	4.585578871	4.33868608	4.654270817	4.703463492	4.583036208999999	4.635973407
ALDH2	12.10662287	12.09623563	12.16342977	12.31606869	11.41725193	12.1470783	12.21852678	12.01087962	12.10715433	12.16018435	12.50115608	10.9014841	12.46341077	12.11640295	12.5126868	12.37767945	12.40293844	12.86761219	12.60444436	12.21940295	12.30653273	11.90446571	12.26525527	12.55747805	12.00228907	12.40748288	12.20131516	12.32804143	12.53642931	11.86291602	12.48925949	11.89454405	12.34631327	11.65193014
ALDH3A1	5.83598858	5.920314885	5.987444159	6.37370601	5.651121657000001	5.879575591	5.887844868999999	5.46737673	6.504661681	6.030550493	6.297900426	6.372700567000001	5.930332175	6.225925451	6.55782104	7.266395417000001	6.155332432000001	7.057006382000001	5.998567574	6.285080993999999	5.6162764	7.301963705	6.434048235	6.037091102000001	5.39461668	5.930270567999999	5.987407837999999	5.5361267739999995	6.138067536	5.372262289	6.905908983	6.216848765	6.728992323	6.245682754
ALDH3A2	9.792975928999999	10.60846301	10.06744324	10.26705069	10.15423053	10.13312936	10.19056834	9.837589536	10.58178312	10.04507025	10.69427456	10.40091046	10.15731612	9.758240284	10.41344252	10.44117403	10.2047199	10.60957092	10.48064873	10.77050196	10.01721417	10.32356281	10.31777584	9.887375059	9.680371131	9.994873733	10.18466248	9.621500453	10.50686725	10.022494	10.77947473	11.26601202	10.59679536	11.08776657
ALDH3B1	7.780796371	6.935676301	7.427513124	7.19453221	7.311376365	7.385031139	7.32789717	7.5106073239999995	7.17991651	7.590646577	7.3220076270000005	7.302651625	7.254342652	7.102431032	7.455113583999999	7.295491957	7.50413962	7.677913126	6.9936122	6.716021711000001	7.444113284	7.752373901	7.298681512999999	7.862404797000001	6.6960397689999995	6.9322059760000005	7.59228652	6.552327363	7.280135656000001	6.910128211	7.14505816	7.302258252000001	7.108149836	7.52872432
ALDH3B2	3.9706573085	4.253446263999999	4.1764020215	4.140663389	4.127996059	4.181207899	3.997038432	4.2539072440000005	3.9445819095	4.0610314425	4.1396503875	4.4982757465	4.0416218155	4.8490326894999995	4.426911871	4.3202989655	4.204631107	4.270673867	4.129582601	4.474359806500001	3.9868932944999997	4.257062822	4.1927629675	4.3613618345	3.82939306	4.2375263765	4.035229351	4.058808453	4.0131195795000005	4.047170606000001	4.2134868555	4.3055793824999995	4.1446336299999995	4.2761827635000005
ALDH4A1	8.994105125499999	7.063258438	7.1137366405	6.9862500435	7.101663423	6.8838776475	6.831195173499999	7.059125268000001	6.867334957	7.1370795985	6.8170508805	7.045334688	6.897879978500001	6.878784443000001	7.1315324024999995	8.5439043725	6.811451251	7.2347637755	6.782794243	7.145947953	6.616241725	7.353798880499999	6.449881629	7.1400474025000005	6.85088374	7.8708054435	6.731286647999999	8.1088572845	6.84427267	7.140211992499999	6.769362849	7.8656870685	6.868677958500001	8.629088485
ALDH5A1	8.929854105	6.7631349605	7.758877775	7.6679137950000005	8.4567943595	7.691043058000001	7.9369314445	7.9475366735	7.947663858	7.507654232	7.573331241	7.892010929	7.6005797175000005	8.327439204000001	8.084054306499999	7.9239234535000005	7.9969620425	8.1237612985	7.5734016825	8.383713666	7.8136287399999995	7.6637896475	7.970457673	8.155613710499999	7.070716846	7.1712691135	8.260004971499999	8.392855821000001	7.768443865	7.7265443145	8.215973102	8.7874565985	8.1248540415	7.532634147
ALDH6A1	7.831930342000001	7.27164315	8.245534422	8.570485297000001	8.347455207000001	8.327028002	8.48975642	8.359535896	8.492628629	8.351975436	8.498317515	7.720875402999999	8.605917279	8.001362567000001	8.771869584	8.367469513	8.867090395	8.645197641000001	9.003376787	8.623085202	8.429395879	8.267671704	8.628069275	7.401509205	8.302196318	7.907731478	8.809071026	7.9979015239999995	8.710265664	7.802739633	9.018584761	8.148609605	8.755592318	8.723858004
ALDH7A1	9.719763457	9.794289931	9.770697811	9.841482231	10.05493232	9.778419524	9.846929868	9.489752513	9.887861569	9.840832653	9.866958647	10.54829487	9.790510127000001	10.23572813	10.36983925	9.656687955	9.822253291	10.46825204	9.879121437	10.28031137	9.712461632	10.03307946	9.968022204	9.562352885	9.258424607	10.94728467	10.07174077	9.960926894	10.03235866	10.51133632	9.996044587	10.09723909	9.901763816	10.27625328
ALDH8A1	3.910450674	4.22974092	3.6157608089999997	4.458270382	3.931809709	4.512913012	4.609446534	4.080446103	3.733641061	3.5334773310000003	4.201128257	5.04735277	4.300589911	3.832390094	4.227874203	7.652990169	3.750559799	3.593849885	4.298231542	3.891713101	3.958315877	4.025570234	4.104102027	3.7716968810000004	4.45541551	3.943221055	3.857747833	3.734145046	4.348699153	4.321699227	4.205191054	3.910951618	3.945477103	4.051596438
ALDH9A1	11.93855504	11.693902	11.8937617	12.1011265	11.67192989	12.07382952	12.101171	11.91753614	12.16982662	11.97841943	12.19276201	12.10775672	12.215472300000002	12.06292766	12.11805771	11.89001973	12.24196283	12.17477866	12.26444471	12.10916057	12.35906345	12.02520293	12.17777389	11.53543563	11.82228428	11.922984399999999	12.09269617	11.37970144	12.13426403	11.80539091	12.14305645	12.00855408	12.09536903	12.02070644
ALDOA	13.38752133	13.22416098	13.39948103	13.08256289	12.90475912	13.11289938	13.25918982	13.06442332	13.26885724	13.25551871	13.299029199999998	13.57634905	13.05336555	12.75712492	13.17188148	12.89641477	13.12375356	13.54291339	13.30752242	13.30582115	13.12563115	13.54733926	12.80251779	13.08710726	13.04592623	13.71169168	13.11036832	13.39553232	13.10754338	13.19770116	13.31738316	12.97693378	13.19246388	13.32511086
ALDOAP2	3.567962234	3.749111801	3.895137497	3.87706275	4.046697375	3.757194288	3.604751175	3.481283651	3.555583817	3.764732734	3.692693989	3.9114305160000002	3.725613205	3.879734253	3.690182488	3.5778241719999997	3.674658062	3.6033832919999997	3.7645054310000003	3.5463404819999997	3.3160458489999995	3.346985417	3.6199340939999995	4.010058504	3.4608042919999997	3.589376886	3.48065669	3.628685927	3.29559296	3.4127930369999997	3.691233822	3.627771943	3.952132487	3.726435926
ALDOB	6.13892912	6.04227412	6.189161376	6.26833113	6.046036738	4.910895459	6.010800382	5.978756022000001	5.796762048	6.142699403	5.5887545339999996	6.224087402	5.807727354	5.972365619	6.294652925	5.987270562999999	6.050203907999999	5.8368965379999995	6.012254852000001	4.546838458	5.020750136	5.753957849	4.612782809	5.7374243179999995	5.966418096	6.12402459	5.493335515	5.644141266	5.5332493089999994	5.984986217	5.521363187	5.963444204	5.691208411	4.852634204
ALDOC	7.644334015	6.996464034	8.243227202	7.521545238	8.1680415	8.366938985	7.42380706	7.522843677999999	7.594219469	7.986575397	7.465260154	7.754187912999999	7.677319722999999	7.005038154	7.026248221	7.682197404	7.550797581	8.797384151000001	7.4640471889999995	7.343319067	7.985685826	8.190729687000001	7.329657715	8.263932012	7.584570051	8.616956152	8.323428723	8.077089922999999	7.237245057000001	7.222299999	7.187398581	7.545811355	7.249244458	8.140637998999999
ALG1	8.890021457000001	7.873482709	8.222936159	7.718761135	7.937075899	7.773046932000001	7.607075385	7.804016068999999	8.236382785	8.210260882	7.5144900560000005	8.57708013	7.612853894	8.47045447	8.22259307	8.17912108	7.637362671	8.535786409	7.682070327999999	8.530778065	7.533938321	8.719360211	7.651797554	7.948665993	6.940520783999999	8.325199442999999	7.6696316829999995	8.044912287	7.883951413999999	8.735283191	8.001882366	7.8374684420000005	7.654080036	7.922435709
ALG1 /// NAGPA-AS1	7.9245024289999995	5.443384882999999	5.8878395999999995	5.668042488999999	5.579648877	5.626946421	5.804793877000001	5.555763806	6.536043385	6.299743852000001	5.214191396	6.308916288	5.964611212	6.209173952	5.920127922000001	5.966261417	5.708732502999999	6.277450717000001	5.5354829379999995	5.887124459	6.002704551	5.906415664	5.647128086	5.90703137	5.325981249	6.236662578	6.07565106	5.80161342	5.491758999	6.542872995	5.68690388	5.734676745	5.465775633	5.471130219
ALG10	5.7774821974999995	5.0657183205	4.896234811499999	4.661475737	5.155474357999999	4.549836698	5.367330090499999	5.528255400500001	6.123392873	5.373949044	4.9417254135	5.248942262	4.7781469975	5.829134219	5.3603057435	5.4283392374999995	5.484685582999999	7.018788436	5.091761548499999	6.748073165999999	4.90567255	6.2671484635	4.835929665	5.521440042	4.6101546045	5.9696503525	5.155232720499999	6.3921171065	4.8581675335	5.276488895	4.9481226155	5.3532365985	5.2944128005	5.477347881
ALG10 /// ALG10B	8.249641054	6.065462817	5.795435041	5.916407832000001	6.618706512	5.972061123	6.005620707	5.80043631	6.887696837999999	5.974817575	5.903719887	5.444228281	6.168711197	6.635439442000001	6.051167015	6.206030131	6.558743379	7.591180225	6.332287347	7.254519706	6.471245612000001	6.521322415	6.399289057000001	6.663931011	6.71061156	6.764079444	7.107117587	7.432196557999999	6.1849595520000005	6.265624019	6.225173979	6.346375651000001	6.040178318	5.776283768
ALG11 /// UTP14A /// UTP14C	8.370237512000001	8.263510178999999	8.484346938	8.059324401	9.370741132000001	7.906203088	8.369048729	8.668778853	8.480560458	8.687958225	7.957391469	8.388089092000001	8.288548264	8.752797746	8.030379	9.515693212	8.11022788	8.553134986	8.209590133999999	8.571598494	7.9622249279999995	8.738320748	8.170766298	9.564741707	7.936814741	8.750876848999999	8.239723839	9.36717085	8.084100783	8.736536267	8.254368187999999	8.911370157	8.483459486000001	9.209445934
ALG11 /// UTP14C	10.32046486	9.800942623	9.79057153	9.965903274	10.21764043	9.983124623	10.098144900000001	10.18395387	10.27937387	10.06666166	10.11885049	9.693494419	10.2376045	10.57077668	9.705911358	9.739651367	10.22510952	10.50570267	10.23257784	9.973029535	10.226712800000001	9.853573378	10.17482891	9.71433377	9.951620112999999	9.736427624	10.39957332	9.98940875	10.24445683	9.889393991	10.24867912	9.986237075	10.29870591	10.2974055
ALG12	6.98726729	7.066428607000001	6.961542884	7.04242773	6.98913115	7.006124216	7.240450134	7.038023117000001	7.30922608	7.254822586	7.166404402	7.278927045	6.876712457999999	7.005038154	6.980531415	7.193952724	7.279211494	6.832886276	7.149077966	7.099958665	7.071617757	6.8933479879999995	6.951898189	6.973443897	6.740761196	6.77951922	7.19586309	6.930340532000001	7.18756297	6.721809207000001	7.0175703789999995	6.7268706279999995	7.462915142000001	7.135583976
ALG13	8.128032552	8.125730942	7.663290786	8.039782234	8.451877362000001	8.356363338	8.422946341	8.777260511	8.463350876	8.084429128	8.07393157	8.59796092	8.294063616	8.056015249	8.667837137000001	9.558634369	8.348419626	8.307094161	8.506454669	8.015715405	8.529223847	8.549077971	8.39424376	8.976717985	9.138743754	8.382726459	8.393011787	9.056890487999999	8.43323102	8.776693	8.243538678	8.287124228	7.898569867000001	8.239008983
ALG14	7.7120911595	8.018545467	7.723088206	8.042588962	7.845166060999999	7.9321083020000005	8.050684457500001	7.975429623	8.2888034285	7.951394474	8.235773153	7.733004365	8.0175137875	7.864797119	8.1899673345	7.997334707	7.988376366000001	7.9189502795	8.208405661	7.9674504835	7.903441943500001	7.3625143525	7.957062824500001	7.6972527665	7.2192989865	7.840387926499999	7.898751670499999	7.7703700855	8.1046892085	7.808793529	8.278835472	7.663834374	7.849194218999999	7.523710036
ALG2	7.999826531	7.999338216	7.788674542	7.953611974499999	7.7126698565	7.728201869500001	7.7349884575	7.855070574999999	7.841559104	7.9247107215	7.7368945895	8.2227911355	7.7745682275	8.190560842	7.999525065	8.0318874765	7.9298811265	7.9867565635	7.715798424000001	7.968973919	7.728503734	7.92302164	7.7501895725	7.7792762305	7.3069377645	7.780808540500001	7.924940404	7.7387812415	7.785452399	7.7564559289999995	7.9753778665	7.7416403549999995	8.0342866665	7.9980082150000005
ALG3	7.9088058210000005	7.76128028	8.096608287999999	7.521945072	8.068674087	7.300155268999999	7.746346562	7.926744342	7.667626291	8.027239352999999	7.856324882999999	8.302264192	7.251402072	8.199108314	7.896868382	8.850416599999999	7.767306648	7.8355828039999995	7.616652125	8.176740414	7.363294774	8.213570965	7.443251812000001	8.246017966	6.980720971	8.125551542	7.461197727	8.455620871	7.628730472999999	7.837299705	7.769328515	8.153361944	7.655040531	8.086389632000001
ALG5	6.19480041	6.363624146	5.818709987	5.787880665	6.402434907000001	6.026951192	5.899741204	5.969916294	6.405658475	6.05236627	5.728650217	6.067476111	6.229704476	6.458133469	5.97412594	5.94301959	5.916085672	6.550806372	5.20666632	6.608718846	5.750663885	5.696493355	5.984093466	5.860177485	5.36407393	6.123020997	5.7331442	6.2159094	6.03434436	6.164750729	6.074325772000001	6.117574366	5.866947968	6.798811842
ALG6	9.70791894	10.03819309	9.146856109	9.513645151	9.677579663	9.448083512	9.866987076000001	10.05380579	10.20486621	9.626545792	9.735140614	9.80373317	9.801907774	9.974694063	10.05177044	10.29081414	9.913573233	9.989384105	9.86911308	10.67677696	9.690024832	10.02175875	9.828052038	9.805079611	8.805938123999999	10.08966311	9.745757517000001	9.808729149	10.0919164	9.669617967999999	9.924476557	9.982819379	9.975983831	10.49241935
ALG8	9.84738994	9.673944221000001	9.603987777999999	9.299357078	10.53402586	9.035927389	9.609503696	9.91931297	9.733185912	9.643955541	9.300022596	9.159090035	9.266828148	9.757880672	9.641080597	10.28522559	9.444907168	9.680974426	9.263740557	10.37901551	9.210562043	10.34749307	9.382306874	10.14188766	8.445095015	10.20512214	9.42897106	10.19596342	9.381953374	10.08709503	9.536545751	10.33113764	9.545112365	9.981114956
ALG9	7.9517984725	7.8690029995	7.7442790665	7.567882233500001	8.30716468	7.916229132000001	8.022448678	8.13539832	7.9921782745000005	7.796792806500001	7.686325941	8.030751890000001	7.9592710455	7.432849277	7.585767003499999	8.1597452965	7.7856843865	8.1569333175	7.7971154145	8.422822781	7.9373504805	7.94345525	7.7933345544999995	8.028417215000001	8.35874791	8.1424455705	7.986753245	8.292221529999999	7.923874875	8.018823451	7.8168833385	8.176058375	7.7244400745	8.075846497499999
ALK	4.9080668175	4.950373007	5.1870194275	5.219241364	4.9342398554999995	5.2939764125	5.1569500129999994	4.934395637	4.851609763999999	4.9363966495	5.2459305249999995	5.245070193	5.071859055	5.0266467514999995	5.0852689965	4.851697289500001	5.1120011485	5.0135008249999995	4.939588325000001	5.0081438474999995	4.950061778	4.782112788	5.0790368305	4.689641115500001	5.2187865915	4.884634502	4.9458667195	4.8886226455	5.071364441	4.933151906	5.382565368	5.224673323999999	4.833998421	4.716130678
ALKBH1	6.33857963	6.4837603470000005	6.386660978	6.4932522299999995	6.597386312	6.543076534999999	6.8479413975000005	6.7873680924999995	6.8979602600000005	6.597278814999999	6.420948787	5.8517789615	6.129611547	6.7569596625	6.6469851449999995	6.863886194999999	6.3553107445000006	6.675986575	6.440336928	6.807432221999999	6.551984103500001	6.706262622000001	6.533102117	6.028852711000001	6.362718941	6.604946146	7.232500415500001	7.083745955	6.267123409	6.357286008	6.4648747955	6.514046731	6.683721709	6.895741095
ALKBH2	7.111051101	6.9652674370000005	6.806626673999999	6.848975883	7.315336511	7.038439836	7.174304014	7.200549152000001	7.136386029	7.469313112000001	6.869532625	8.425384187999999	6.817206512	8.050423392	7.22000767	8.872923405	6.76364434	7.825673168	6.97674973	7.940074242000001	6.849932452999999	7.992214962	6.6960397689999995	7.972505704	7.288776067000001	8.139412185	6.808068528	8.06964241	6.679990852	8.633360094	6.917512874	7.789973914	7.135446345	8.572510294
ALKBH3	8.935172843	8.860014605	8.419328643	8.454144976	9.19073647	8.777380287	8.976160249	8.945204927	9.110996847000001	9.06067517	8.375094	8.848256761	8.919786993999999	8.993186975	8.962261366	8.966929582999999	8.853109982000001	8.467179162	8.646581731	8.961780798	8.733618901	9.383025464	8.793536481	9.153766475	8.779384151	9.000174129	8.75936267	9.652651626	8.669426325	8.832270499	8.871521139	9.225010644	8.912689106	9.603626555
ALKBH3-AS1	4.286773053499999	4.5522394015	4.254111805499999	4.218564451	4.449563597999999	4.308671476	4.3106259389999995	4.439216717	4.324920283	4.4830969325000005	4.6374291515	4.7689179745	4.1117164915	4.5278804384999995	4.4768015519999995	4.327697388500001	4.5690511055	4.6424819515	4.320124203	4.5842540825	4.3588356479999995	4.4138654735	4.337446418000001	4.475466074	4.212201452	4.491829161	4.3150058855	4.298574747	4.3706438714999996	4.3788741264999995	4.510038633000001	4.393710652	4.384872921	4.3499379165
ALKBH4	7.086043664	6.816880539	7.222554941	7.067749036	7.207092891	7.046786702	6.899005825	7.135950683	7.095714292	6.972584591	7.184805767	6.989835421	6.8389858	7.218656472	7.031069641	7.121990469	6.671970057	7.1592615539999995	7.123856982	7.082848942	6.875432076	7.37740559	7.06470022	7.142191822000001	6.652611929	6.9987309060000005	7.154499716	7.522928891	7.075111347000001	6.89858591	7.086759579	7.612792667999999	7.047757197	7.102740025
ALKBH5	9.083121091	9.413079976	9.391573686000001	9.252167699	8.850789232	9.558799579	9.569889992	9.447614217	9.307818537000001	9.199798667	9.078836115	9.380553642	9.391250199	9.168841593	9.400085701	9.517801587000001	9.541982173	9.608710506	9.258108816	9.206259611	9.502834034	9.555343276	9.106218683	9.321620507999999	9.853311023	9.688803991	9.567297609	9.592524869	9.413927802	9.558827434	9.193378764	9.261862309	9.612372107999999	9.809157993
ALKBH6	6.688989405	6.905102174	6.978448257	6.63422203	7.20304934	6.810178391	6.690057825	6.78376688	7.124250034	6.79068837	6.546240142	6.836691136000001	6.783561278	7.102431032	7.0434168139999995	7.318293209	6.536111063	7.509638142999999	6.835693953	7.023415377999999	6.80807262	7.190494498	6.558028962000001	8.028755116000001	7.214870941	7.0691165410000005	6.6708247510000005	7.171776749	6.486610722000001	6.859824827000001	6.447636222000001	7.086412608	6.305026815	7.260065086
ALKBH7	7.5077373975	7.402235286000001	7.731558398000001	8.0608575255	7.747339069000001	7.932697225	7.7313216135000005	7.647687321499999	7.8263000695	7.9248988965	7.9511333535	7.577011966499999	7.685093394	7.742718907	8.261288718000001	7.649190719	7.846901856500001	7.489705742	8.043023263	7.522899408000001	7.607574834999999	7.011756937	7.779022428999999	7.6282205135000005	7.2813255644999995	7.4666025105	7.720069415499999	7.603856542	7.8811179035	7.311427029000001	8.072555228999999	7.756406187	7.8566358945	7.2209922120000005
ALKBH8	6.480759201	6.1602631475	5.998443239	5.67593456	6.443466745	5.9915084215	6.250852409	6.325441638500001	6.730611601	6.0630526675	5.8877115095	6.0415105705	5.9838573555	5.711057	6.1572507430000005	6.064099574	5.926950907	6.24252836	6.2253347525	6.6847623115	5.995100493500001	6.7314860014999995	6.1500172125	6.4278290295	6.5257684195	6.2143457095	6.383755477499999	6.4395863445	5.8613883819999995	6.829527453000001	5.9728277105	6.557330267499999	5.936053425500001	6.509231808
ALLC	4.269707404	4.058773456	4.2807458910000005	4.164203705	4.227979089	4.135156758	4.0417463410000005	4.267726937	4.345018895	4.377268445	4.787020218	4.117156712	4.141012883	4.374821471000001	4.553608657	4.535094109	4.248119183	4.451007328	4.122179861	4.2203189089999995	3.8626427039999998	4.056929704	4.128580529	4.272890578999999	4.406238008	4.134228393	3.763834725	4.04338751	4.247710665	3.948533326	4.389715348999999	4.373556948	4.222795064	4.085958584
ALMS1	8.559608844	7.154884946	7.929611334	7.426813422	8.05100263	7.68304093	8.001506904	7.839009514	8.396963501	7.781395055	7.661222339	8.150005645	7.591966067	7.97272882	7.146172533	8.466212451	7.719958878	7.911342941	7.710237465	8.224776433999999	7.953286534	7.947265187999999	7.626527035	8.245582922999999	8.134742999	7.92716329	7.8118179329999995	7.94452847	7.8189081620000005	8.190723993999999	7.805815708	8.348284736	7.847375107	8.400020983
ALMS1-IT1	6.051759113999999	5.130983056	6.056718113	4.855295373	5.579648877	5.031056394	5.220549955	4.923813202	5.073915551	4.9750525219999995	5.030322835	6.007778856	4.62787344	4.909809305	5.052121827	5.942492559	4.9946943919999995	5.994330103999999	4.652841181	5.896416284	4.902362796999999	6.013658082	4.791333955	5.322659799	5.33307008	5.511856302999999	4.728860291	6.120197908	4.562793678999999	5.306559302	5.170342514	6.89663831	5.206273447	5.673944421
ALMS1P	4.749966658	4.810118527	4.691676053	5.062405182	4.927707286	4.652347176	4.751391785	4.83181636	4.754735672	5.136129587	4.796070072	4.972905368999999	4.752341627	5.030248789	4.96771308	5.176362189	4.851139651	4.865008091	4.553224522	4.886976272	4.4981027000000005	4.697917084	4.69834196	5.000203316	4.704767021	4.759887747	4.465285664	4.686854111000001	4.89440409	4.839378938	5.03542498	4.779163575	4.853115401	5.020731934
ALOX12	5.242257375	5.070251583	5.491634887999999	5.40653031	5.375409745	5.238477179	5.165746897	5.22124843	5.434425305	5.426272462999999	5.230866905	5.220686037	5.232131643	5.099056101	5.182915057	5.034094422	5.059612586	5.142680781	5.111661607	5.18087165	5.1345482780000005	4.9696586289999996	5.159285095	5.163722596	4.831279864	5.036732731	4.971166537	5.2463574060000004	4.869416353	5.289793863	5.247496821	5.083736548	5.173751305	5.114137213999999
ALOX12B	4.116047449	4.166932092	4.45045016	4.243066286	4.296999625	4.371280079	4.303945099	4.42463606	4.345811049	4.154374463	4.496960114	5.170381493	4.357711635	4.06350533	4.37028414	5.366663439	4.311494869	4.606017153	4.41861391	5.005242199	4.128084033	4.249798865	4.450138912	4.071831984	4.236948181	4.162670079	4.755547544	4.185036254	4.329580246	4.565678772	4.786175006000001	4.121173154	4.4332814780000005	4.620806858
ALOX12P2	5.219919465	5.652511266	5.642323136	5.874837061	5.760816349	5.711063332999999	5.752621994	5.947489569	5.483942525	6.133751135	5.6889596	5.474521844	5.648230675	5.423972472999999	5.895688824	5.825095342999999	6.018525572000001	5.344180702	5.693944059	5.533389237000001	5.724138686	5.217153056	6.017018959	5.594774911	5.767167499	5.50252331	5.575991123	5.0539263189999994	5.8804553539999995	5.431831296	5.867261424	5.612407687999999	5.930405476000001	5.503292299999999
ALOX15	4.257849477	4.446692071	4.375490856	4.712087557	4.434110854	4.3116773969999995	4.549083469	4.511387203	4.352057457	4.552101904	4.56111827	4.615846226	4.439075053	4.322193635	4.448824254	5.21950396	4.468955487	4.350214891	4.462929751	4.2786223219999995	4.119969842	4.259599248	4.279887261	4.385723615	4.242818887	4.28797049	4.206225927	4.292345479	4.67191406	4.186862248	4.407619614	4.546598693	4.625280216	4.3156864939999995
ALOX15B	4.9888086529999995	5.5289808975	5.5241778985	5.591086626500001	5.1982503415	5.2990402985000005	6.0654341160000005	5.7017524454999995	5.2477226775000005	5.261006975	5.4626187139999995	5.3137150900000005	5.122927902000001	5.224107813	5.1973694565	5.2316508575	5.467109331	5.2304397425	5.1887563839999995	5.0084417915	5.138544131	5.429968883500001	5.2971802845	4.9874609240000005	4.7922192505000005	5.276747922	5.250492834499999	5.1401325115	5.294104770500001	5.0310901615	5.3805533015	5.195360880999999	5.3970292220000005	5.403806025
ALOX5	5.1318183315	6.470052261499999	5.667521799499999	5.8374377289999995	5.5302322895	5.383880603	5.5251560755	5.6038008005	5.555433946500001	5.433650780000001	5.7521668475	6.6238006195	5.515615416	5.7910287579999995	5.813909269	5.613412563000001	5.9177825635	7.40696946	5.6876497695	6.3498284755	5.646587393500001	6.2635184505	5.671668732500001	5.162662636	6.2479992535	6.7559379705	5.6696746695	5.6915150255	5.551071520000001	5.924769533	5.555058923999999	5.428537833	6.1349223980000005	6.422423196
ALOX5AP	8.953616554	11.39634073	9.901218024	9.494547536	9.410362346	9.498898047	9.878647116	9.946612033	9.828928387000001	9.918741208	9.488599212999999	11.12242334	9.417113185	8.521928593	9.737588226	9.873499502	9.963877962	8.424807457	10.07694247	10.41136102	9.559727104	11.19616867	9.527579147	10.23446159	10.79874918	9.818381255	9.561100558	10.73753876	9.170908246	10.34956441	9.372175257	9.96566333	9.917871752	11.22482536
ALOXE3	3.9803986305000003	4.2508641995	4.22029687	4.4012945505	4.3471973745	4.277271664000001	4.1641316454999995	4.4750522635	4.1740555035	4.2019156655	4.607167361	4.1512447644999995	4.2663152845	4.382574863	4.395207637	4.2761326925	4.4895804905	4.4111912125	4.090781453	4.512359075	4.259236077000001	4.209011669000001	4.221842124	4.140250661	4.2775058580000005	4.2279661	4.266217865	4.0494308965	4.2472784820000005	4.162395587000001	4.237844192	4.398189848	4.2639975105	4.348562909
ALPI	5.3578912915	5.309787221	5.648934996	5.951037084	5.721445471500001	6.1887482195	5.803606597	5.5741647385	5.9639456555	5.752855685	6.065308227499999	5.2765010395	6.139305774	5.6123924535	6.002683497	5.5623091145	6.4847735785	5.1683994965	5.838254426	5.0892328255	6.0734242625	5.285282886	6.195844987000001	5.6656304045	5.334276098	5.276953841499999	6.292075266	5.275382671	6.1951232315	5.0861644095	5.978966822	5.1645554755	6.191674633	5.228232220000001
ALPK1	6.017269546500001	6.293866400999999	6.612472608	6.3239498235	6.169880161	5.898408031500001	6.1111792305	6.0406693715	6.2811197875	6.126245344	6.170620595000001	6.2540447775	5.990841119500001	6.1226364775	6.155273536	5.963126303	5.9896136855	6.073553254	6.4684215695	6.2098595885	5.871797540999999	6.4826186005	6.2291396489999995	6.581610747	5.9027065505	6.041205337500001	5.9602539935	6.342828321000001	6.1828705145	5.9016700255	6.3430334195	6.094861400999999	6.0261165955	6.0158398455
[truncated: 22,686 more rows]
