# Supplementary material for: Effective prediction of potential ferroptosis critical genes in clinical colorectal cancer
Source: Front Oncol. 2022 Oct 17;12:1033044. doi: 10.3389/fonc.2022.1033044 (PMC9619366; doi:10.3389/fonc.2022.1033044)
Supplement: Supplementary Figure 2 — (A-D) grouping cluster analysis plot of dataset. (E-H) sample cluster analysis plot of dataset. [file DataSheet_1.zip › Figure 2&Supplement Figure 1 2&Table 1/Figure 2 D&H+Supplement Figure 2 D&H/GSE110225_normal adjacent_vs_primary colorectal adenocarcinoma.csv]

	logFC	AveExpr	t	P.Value	adj.P.Val	B
KRT80	0.510936157228054	5.40849278832213	6.83554553894813	6.65307768016602e-08	0.000927379602942972	8.13777039973704
TIMP1	0.202679199584608	6.28481897281346	6.65000015742324	1.15443547683789e-07	0.000927379602942972	7.58938223998429
SLC23A1	-0.438345576956058	5.53648130217456	-6.49005581493274	1.86022214258988e-07	0.000927379602942972	7.16957476060725
TMEM201	0.117489771147174	5.82360721363898	6.45169663793797	1.98420002760292e-07	0.000927379602942972	7.10666290868698
SCD	0.199194749207234	5.75013377997079	6.40278267151402	2.29897924994946e-07	0.000927379602942972	6.9603711812243
MMP3	0.696737647289564	5.86506147209674	6.38772272420016	2.52643939520237e-07	0.000927379602942972	6.90462120696805
PHKA1	0.16152817098683	5.67689273812326	6.34209838731926	2.76029306088987e-07	0.000927379602942972	6.78108613362971
C11ORF71	-0.150272688727387	5.8443970669474	-6.1216347471563	5.37232755637327e-07	0.00130126645537945	6.17502001511035
SRM	0.130108183403204	5.91924959565473	6.10893503097215	5.58278033492393e-07	0.00130126645537945	6.14514485203679
SDHD	-0.0560080893177591	6.35647969202021	-6.10110999918676	5.71655486396752e-07	0.00130126645537945	5.95419517196063
S100A11P1 /// S100A11P1	0.143866689911005	5.92290306941347	6.0451440535317	6.77196829057622e-07	0.00130126645537945	5.96250010249236
CCT3 /// LOC101927137	0.0749691309463171	6.31234931617488	6.03690702888083	6.94302167856453e-07	0.00130126645537945	5.80163156526547
S100A11	0.147682140213041	6.10782083362263	6.02544284593228	7.19298576406701e-07	0.00130126645537945	5.88266699812364
RUNDC3B	-0.39305584539278	5.61293823088629	-5.98854515671198	8.38253498395283e-07	0.00140814612680431	5.75626126741822
NMT2	-0.127457707047751	5.91740738191835	-5.90491830997745	1.03578250995806e-06	0.00141173150056363	5.56005597988468
C7ORF31	-0.251673395896972	5.70954885077805	-5.8939783408122	1.10241771703759e-06	0.00141173150056363	5.49533665713951
SLC7A5	0.298203592274674	5.84937947113843	5.8972506294659	1.10379667506603e-06	0.00141173150056363	5.50217297731615
RP4-781L3.1	0.127632401778499	6.06421696949205	5.8701052457135	1.15112423466456e-06	0.00141173150056363	5.44247252991874
ALKBH2	0.154082255571806	5.67591299905743	5.8662316872071	1.16472913368167e-06	0.00141173150056363	5.43781369469568
DPCD	0.10830383742185	5.87780612076276	5.85043709694035	1.22189247235022e-06	0.00141173150056363	5.40322546201874
RFK	-0.0640314574293953	6.28994841789775	-5.83250329289444	1.29021446822166e-06	0.00141173150056363	5.21239885489021
VSTM2A /// VSTM2A-OT1	-0.197652774343786	4.84830324914266	-5.81106056415362	1.42302530033675e-06	0.00141173150056363	5.2511243334447
SCUBE2	-0.355000882128861	5.60483756605747	-5.81066559909106	1.43326388228025e-06	0.00141173150056363	5.25179817397798
NOLC1	0.170540563469154	5.7990952252192	5.78695697604987	1.48143754126207e-06	0.00141173150056363	5.21886636230562
TRABD	0.0984431865874818	5.47974929033926	5.7807960737942	1.50939660399967e-06	0.00141173150056363	5.19929677705724
TMEM147	0.0757815941896919	6.22475099558024	5.76977848163186	1.56072025744767e-06	0.00141173150056363	5.07432887785151
MIF	0.0816306241492508	6.46032692629284	5.73398386846342	1.76433655995983e-06	0.00149815980200313	4.73709987501578
KLK10	0.458439669831136	5.4478313020311	5.73516013750033	1.80011788968431e-06	0.00149815980200313	5.03993134375918
FAM150B	-0.502950667958962	5.53043055567472	-5.70298871833154	1.98373403959756e-06	0.00149815980200313	4.94888980183294
PLA1A	0.288155691904605	5.45322000919226	5.70117726905836	1.99461343886808e-06	0.00149815980200313	4.94262823496046
NME1	0.119981136843603	6.30603937643367	5.68340585199509	2.08113960115473e-06	0.00149815980200313	4.73713789085449
NMB	0.150997275648105	5.74201564008832	5.6632544700521	2.15654718348812e-06	0.00149815980200313	4.86428646028295
IFITM3	0.0989894441290644	6.43183851375362	5.65481154573431	2.28158933215268e-06	0.00149815980200313	4.5206677008223
S100P	0.18581608676643	6.38071806857524	5.65278565118447	2.30843820384475e-06	0.00149815980200313	4.57246447718404
CCNE1	0.144194309887441	5.8246502201507	5.63658946607189	2.33839453407195e-06	0.00149815980200313	4.79080437557213
ALAD	-0.096307448009634	6.07868601155533	-5.6343235355199	2.35453716889572e-06	0.00149815980200313	4.75076751891631
TDP2	-0.095044045319924	6.41949672064874	-5.62335789640755	2.49543705845321e-06	0.00149815980200313	4.44518716015604
MAD2L2	0.141468067397002	5.81659208564759	5.6084088602678	2.54727518778348e-06	0.00149815980200313	4.71025903876875
PRR7	0.227946487949707	5.47975312031929	5.61044870804676	2.59591792219586e-06	0.00149815980200313	4.69383860552827
ZNF660	-0.0717456894379302	4.94565116040711	-5.58658411192541	2.72178239651855e-06	0.00149815980200313	4.63494170601184
C16ORF89	-0.287874568828445	5.41966053030875	-5.58663755436127	2.81886202745317e-06	0.00149815980200313	4.61814425944801
AKR1C1 /// AKR1C2 /// LOC101930400	-0.301388851414205	5.11821468024889	-5.58484399094135	2.83417214429561e-06	0.00149815980200313	4.60710391904195
IFITM2	0.110701894999184	6.37368596666761	5.58250926845408	2.84164276624951e-06	0.00149815980200313	4.36889191105648
HADHB	-0.0548703819173449	6.36125858187532	-5.56556042044123	2.90117787861995e-06	0.00149815980200313	4.35445854796388
LRP8	0.365691356756077	5.47662500025713	5.56662314311643	2.9945007087133e-06	0.00149815980200313	4.56121254700421
PPA1	0.0553784373471944	6.48157963736528	5.55424086426079	3.00261457840084e-06	0.00149815980200313	4.18260044209107
METTL7A	-0.168247194684829	6.30744154203634	-5.5646434837185	3.01245738966159e-06	0.00149815980200313	4.37825949783818
DDX54	0.0823111222453457	5.75574396593367	5.5383376918802	3.15114245618353e-06	0.00149815980200313	4.50922430344852
SMG9	0.101635248164904	5.59619276137037	5.5353378056104	3.17997232169161e-06	0.00149815980200313	4.49922196953368
PARP1	0.0695551500920756	6.06802744448458	5.533989479597	3.19301588139969e-06	0.00149815980200313	4.46205252682876
AGTRAP	0.138685369164675	5.76674846122783	5.52303366242972	3.30100279054609e-06	0.00149815980200313	4.46622166969717
SCN4B	-0.311634767457574	5.38362655997091	-5.53320022501818	3.31253974420286e-06	0.00149815980200313	4.46636073068506
SKAP2	-0.102026073174648	5.89862086321426	-5.50878681425479	3.44690422201898e-06	0.00151176465898536	4.4234281214822
CCT7	0.0652071703283395	6.2895803183294	5.50647464043252	3.47118341632832e-06	0.00151176465898536	4.24600058194493
CCNO	0.275931164074155	5.43690453903354	5.49492258167596	3.71845904843137e-06	0.00157303808651215	4.35787697063019
TMEM165	0.0780300719183209	6.15892547225188	5.47754568616604	3.78979131076841e-06	0.00157303808651215	4.25445709374507
RANGAP1	0.093792337777355	5.73300989227175	5.47557458214786	3.81253384348977e-06	0.00157303808651215	4.33057798995186
MARCH8	-0.102972289042507	5.99798016343694	-5.46884914934797	3.89116253744624e-06	0.00157779931992519	4.29359706646443
SNRPB	0.0920612558774428	6.20026449826043	5.45137968068434	4.10305158805584e-06	0.00161501866568111	4.15212955730414
VSTM2A	-0.368273025969545	5.43790549133114	-5.46093988834315	4.12029594101822e-06	0.00161501866568111	4.26141134243803
ACADM	-0.0902001147716234	6.21363094559541	-5.43695071035169	4.2867220168685e-06	0.00162763295817297	4.10023511985681
SLBP	0.0614726348553577	6.24030196775118	5.42682722262378	4.42046474581341e-06	0.00162763295817297	4.05023719426041
SNRPF	0.0847695719147871	6.26577649416654	5.42092237362925	4.50038951310831e-06	0.00162763295817297	4.01334317283384
LOC101929340	-0.3325337177081	5.18007158179779	-5.4189669608688	4.67697722199619e-06	0.00162763295817297	4.13528947288546
ZMIZ1	-0.0576366153397654	6.20986035340857	-5.4042317900842	4.73419018517625e-06	0.00162763295817297	4.00580591827293
KLHL34	-0.338928312568569	5.15027970542417	-5.41484283224994	4.73557237568621e-06	0.00162763295817297	4.12196179226915
CNTN3	-0.575909081193486	5.63929308317826	-5.41260749791122	4.76763746724076e-06	0.00162763295817297	4.12033463667292
ADAM9	0.161703534480007	5.69966471767432	5.3982522883664	4.82086779287435e-06	0.00162763295817297	4.11113741641858
C10ORF2	0.139732770487023	5.78897385833412	5.39787579767468	4.82637801956742e-06	0.00162763295817297	4.11022779599838
MIR1292 /// NOP56 /// SNORD110 /// SNORD57 /// SNORD86	0.101132103291101	5.8563891503296	5.39593039102055	4.8549508230547e-06	0.00162763295817297	4.10290362616208
PRKG2	-0.221195194312	5.14269357052211	-5.40175225941056	4.92646118669431e-06	0.00162763295817297	4.08292341526837
FTSJ1	0.0888177421390994	5.98522922301128	5.38707136579553	4.98721558956899e-06	0.00162763295817297	4.06017994887149
UGP2	-0.0877416895782931	6.40764442670732	-5.38440748114851	5.10646820712419e-06	0.00162763295817297	3.75334183929335
SMKR1	0.386902865227893	5.28290927088264	5.38889715905682	5.12138952737477e-06	0.00162763295817297	4.05423137314249
PLSCR4	-0.136818887058956	6.03110088593739	-5.34727818431501	5.62708792092373e-06	0.00171607562388788	3.93222510321544
ASAP3	-0.171758956009777	5.42091454042235	-5.34144456323815	5.72753676837932e-06	0.00171607562388788	3.94899475643345
SLC6A6	0.170838858287774	5.21580036672321	5.33583999078691	5.88546612139249e-06	0.00171607562388788	3.91536767527897
NOP14	0.108849124515358	5.87490924979858	5.33112361009441	5.90965320720228e-06	0.00171607562388788	3.91628107617326
WDR54	0.150581344122953	5.86922292979839	5.32536420041167	6.01377833699885e-06	0.00171607562388788	3.90006977606219
CRHBP	-0.172905248423937	4.93458136051963	-5.32988886891261	6.03903663951137e-06	0.00171607562388788	3.87597863498721
DUSP4	0.385450757685767	5.74627953455334	5.33386873280204	6.04664028692847e-06	0.00171607562388788	3.89983125094418
CD97	0.0607887161324542	6.13918290817252	5.32281106527917	6.06052013116297e-06	0.00171607562388788	3.81220758486067
SLC25A20	-0.172195122104853	6.00229209962243	-5.32562032223256	6.10831950846774e-06	0.00171607562388788	3.86437242384648
MTHFD1	0.085143573123792	6.1558851972359	5.31908627065781	6.12936271819807e-06	0.00171607562388788	3.79188766596983
EXOSC4	0.0974939928258088	5.92289242389647	5.31233479021608	6.25613876011478e-06	0.0017261063249728	3.85682237356066
MXI1	-0.128764136954339	6.31700970247962	-5.31679526333626	6.36629750732092e-06	0.0017261063249728	3.6359563783692
LYRM7	-0.0881965619364605	6.03479114243895	-5.30559125976612	6.385375043483e-06	0.0017261063249728	3.81014592860809
FMO4	-0.245210853391957	5.65080917554292	-5.30853761101279	6.50786063071013e-06	0.00173922575355728	3.83315378221255
TARDBP	0.045503208204125	6.21147303455277	5.28700877030291	6.75543541645361e-06	0.00177588100418613	3.65971281181116
CHP2	-0.474337849380655	6.04465750950103	-5.29514251284639	6.79604092085857e-06	0.00177588100418613	3.75339440953647
ENPP6	-0.322698832353471	5.01182817862444	-5.28809390992967	6.94208335018798e-06	0.00179410896955737	3.74880787797926
TLR7	-0.228979905861642	5.43100097774786	-5.28211171315506	7.04997076527549e-06	0.00180218709193205	3.75675952112012
ANXA3	0.151184138757415	6.17893315024869	5.27542738630491	7.19174216268128e-06	0.00181613904301963	3.62845642329359
MSTO1 /// MSTO2P	0.116475940908235	5.57841122489218	5.26002953279677	7.33107905487421e-06	0.00181613904301963	3.71932474950302
TGFBI	0.146557034614912	6.35821646133646	5.26762051561097	7.38426282488525e-06	0.00181613904301963	3.45198969045927
CD163L1	-0.339674241574551	5.75591516209051	-5.26512960550961	7.43994192577247e-06	0.00181613904301963	3.70570360163762
PDGFD	-0.298326622648597	5.73140445905253	-5.25297878843873	7.71760605273734e-06	0.00181613904301963	3.67262270971576
DGKZ	0.0979053969679004	5.68889260057562	5.24298413186103	7.71970322415341e-06	0.00181613904301963	3.67109829423916
PES1	0.07955079204934	5.8339353663967	5.24046528113257	7.77884627267993e-06	0.00181613904301963	3.66074331866776
PRPS1	0.142295241849759	5.71830245396727	5.24035359788654	7.78147904000634e-06	0.00181613904301963	3.66345714757602
MUT	-0.092532041914214	5.99946337423098	-5.23744714783241	7.85030731741527e-06	0.00181613904301963	3.62436877899629
TBL2	0.108094172249448	4.97278070406959	5.23335760192292	7.94818094115035e-06	0.00181613904301963	3.61561412420219
PAPSS1	0.0582329117993545	6.23421721324449	5.23311577745323	7.95400635390006e-06	0.00181613904301963	3.48415193370817
PDE6A	-0.382537524338675	5.42669270103033	-5.2349956241524	8.1476112812094e-06	0.00184245694337964	3.62045558658163
CA4	-0.498912649918687	6.02085434239573	-5.22596743099427	8.37240845751105e-06	0.00186993422976445	3.56004915829217
C16ORF59	0.102424614166908	5.50372428756996	5.21400259004903	8.42814135364537e-06	0.00186993422976445	3.58844895537633
AUH	-0.0786422215558587	6.12108031350862	-5.20617830218512	8.63026190351227e-06	0.00189688317240001	3.48207510836126
LPCAT1	0.16878525106037	5.86378121533277	5.1966407882062	8.89212449387275e-06	0.00193634244302685	3.53182447131945
WASL	-0.0994872103227284	6.15948962667355	-5.19087860316404	9.03954184715324e-06	0.00194547319917862	3.41474619532833
TNFRSF9	0.196585898597645	5.37128362663363	5.19254135535515	9.17754173418412e-06	0.00194547319917862	3.5059107246699
MMP7	0.536808224324689	5.82791450084147	5.19434273480929	9.20969883428023e-06	0.00194547319917862	3.49236815072173
CD302 /// LY75 /// LY75-CD302	-0.134464795287869	6.11453103626324	-5.18189051058722	9.35654084144279e-06	0.00194547319917862	3.40985524624014
ARNTL2	0.355418107943373	5.51614427591444	5.18855816960677	9.37163684489949e-06	0.00194547319917862	3.49050899215051
DHRS11	-0.322555327072319	5.85184100571569	-5.1787400609114	9.65301042966472e-06	0.00194547319917862	3.45595447760686
NKX2-3	-0.334741453859743	5.87259726206508	-5.17608013537441	9.73067809873566e-06	0.00194547319917862	3.44605038915674
LPCAT3	-0.10288462972655	5.66209109812878	-5.16474733598739	9.78374778540507e-06	0.00194547319917862	3.44993838161519
GREM2	-0.566009653142462	5.56592497800089	-5.16787176687505	9.97430055836772e-06	0.00194547319917862	3.4258884944229
GNA11	-0.11734483748792	6.17281573241949	-5.15742285374796	1.0040635226327e-05	0.00194547319917862	3.30556181571161
OAF	-0.111301839697164	5.85168222096251	-5.15261016945923	1.01498494308647e-05	0.00194547319917862	3.40888234972461
NEURL1B	-0.130748363945401	6.16976297928648	-5.15706895342384	1.01567377224811e-05	0.00194547319917862	3.29833655862905
AGPAT6	0.0647491068286213	5.92228691299717	5.14603686322491	1.03537831248233e-05	0.00194547319917862	3.38016454493101
HSP90B1	0.0717060065477989	6.28423107229082	5.14582886438131	1.03603023145844e-05	0.00194547319917862	3.18508406816337
GALK1	0.151215295851371	5.42940148399724	5.14562226947796	1.03667815448437e-05	0.00194547319917862	3.39208540129582
PYCRL	0.117346939501805	5.53985070365303	5.14296784244263	1.04503893000156e-05	0.00194547319917862	3.38778426432829
LOC100422737	-0.189501722243343	5.3489081117881	-5.14758486916805	1.04901982541858e-05	0.00194547319917862	3.3785173319543
SLC39A6	0.158666839698892	5.57446423752449	5.13797762672207	1.06093890604909e-05	0.00194547319917862	3.37387987733409
CNTN4	-0.312919255513248	5.68370394108207	-5.13877390953715	1.08878716670578e-05	0.00194547319917862	3.35043268876033
CD44	0.14994405386558	5.94426804834745	5.12777466128029	1.09420095604057e-05	0.00194547319917862	3.3230119029298
FBXL17	-0.0851332133180823	6.00725039499645	-5.12383974331319	1.10730437725309e-05	0.00194547319917862	3.29421026006727
RTN4R	0.0855661450517753	5.28592012675267	5.12267170634721	1.11122394586747e-05	0.00194547319917862	3.31706976202329
RCC2	0.0883119614894949	6.2070366990656	5.1225437297893	1.11165423347899e-05	0.00194547319917862	3.18146553423558
KTN1	-0.0725026695156545	6.23819497748064	-5.12115537145273	1.11633289055113e-05	0.00194547319917862	3.15218772427028
POP1	0.184724245074635	5.5907509372067	5.11901184301583	1.12723980469907e-05	0.00194547319917862	3.3175133037445
BCL2L12	0.141547434423362	5.67910063626524	5.11700484593879	1.13043696712861e-05	0.00194547319917862	3.3147808820289
USP18	0.177793031280774	5.62403529981832	5.11668489845708	1.1315315245774e-05	0.00194547319917862	3.31379261762196
RP11-567C2.1	-0.290103482909126	5.17833614570183	-5.1236368200756	1.13955826322697e-05	0.00194547319917862	3.29117948403899
FBXO3	-0.0620472577866353	6.10243201867125	-5.11324367130581	1.14337100320243e-05	0.00194547319917862	3.22175915864358
LINC01082	-0.345597442097787	5.66293246286871	-5.1186559095728	1.15677454110289e-05	0.00194547319917862	3.29315640338238
PSMB2	0.0685575740644476	6.29587641170243	5.10763839619777	1.16292023041178e-05	0.00194547319917862	3.06173616780227
LOC286052	-0.143416009292637	5.80535072270311	-5.10636221894772	1.16741734653268e-05	0.00194547319917862	3.28091244962082
LYAR	0.140153303895246	6.01319105295116	5.10389042908712	1.17617693156311e-05	0.00194547319917862	3.23459583363027
MRPL17	0.0973202788713736	6.0811977258596	5.10276959489657	1.1801704816307e-05	0.00194547319917862	3.20278601191709
LRRC8E	0.262082365447986	5.39407737783611	5.11122677175826	1.18293506030505e-05	0.00194547319917862	3.26925153765843
MRTO4	0.105071885795388	6.05647791507975	5.09854863888331	1.19533121128198e-05	0.00195220829353677	3.20213344470631
PSMD8	0.0481162258662367	6.25750359811873	5.09374224791527	1.21283066767693e-05	0.00195544005848553	3.05497906303958
CNN2	0.0842465551202376	5.80062362426777	5.09344007426741	1.21393931685895e-05	0.00195544005848553	3.24501815798898
SUCLA2	-0.0564475323157673	6.21330299959409	-5.09105825237568	1.22271336983295e-05	0.0019561750361722	3.08350097916064
CATSPERG	0.0737547449306192	4.90078064848476	5.08672743799859	1.23882892853707e-05	0.00196856613117128	3.18677976591374
DNAJC10	0.174782742526845	5.77630660671979	5.08438459266384	1.24815833882381e-05	0.00197007971895694	3.21937754938619
CALU	0.110888735410305	6.02318639261484	5.07660810337176	1.27731241360857e-05	0.0019810584332954	3.15230262187134
NTMT1	0.101252564357986	5.96715492126919	5.07606678715252	1.2794041885763e-05	0.0019810584332954	3.16909117326347
TMEM133	-0.13107485449491	5.84987081478773	-5.0742111133541	1.28660083867251e-05	0.0019810584332954	3.18577333242139
PCDH19	-0.242501789386218	5.52195918237987	-5.07751872324102	1.30922376596922e-05	0.0019810584332954	3.17871306694213
DDX21	0.0800741518752578	6.27997431527573	5.06741605645566	1.31329854333968e-05	0.0019810584332954	2.95857386609432
F13A1	-0.324346541965167	5.96400549869823	-5.0763399710031	1.31387474229423e-05	0.0019810584332954	3.1464094220943
CROT	-0.126711002915406	6.01175756359852	-5.06721947062879	1.31407906962362e-05	0.0019810584332954	3.12944510045066
AL928768.3 /// IG ALPHA 1-[ALPHA]2M /// IGH	-0.411850605798714	5.75250145308043	-5.07400034685094	1.32315487796167e-05	0.00198203544075812	3.16178660574844
CA1	-0.242792190941619	5.02033720475003	-5.06843872378135	1.3454775961486e-05	0.00199043078332984	3.12052057728695
BTD	-0.0807929164579673	5.74033551277606	-5.05935478661414	1.34568625967108e-05	0.00199043078332984	3.15133881604699
RERGL	-0.370566364436245	5.34193843200875	-5.0584573274867	1.38648327149977e-05	0.00203795709869572	3.11766886310009
GFRA2	-0.159920208901038	5.41454576255428	-5.03944230620123	1.42913144265553e-05	0.00208481258683997	3.0898706142971
PSAT1	0.244484356550191	5.57507367874975	5.04667091221685	1.43608996967461e-05	0.00208481258683997	3.09282740932479
BYSL	0.136406965715684	5.77001842012223	5.03317026421715	1.45646514955631e-05	0.0021014200851083	3.07557155715717
DNMT1	0.103723457299569	6.09199017130774	5.02812649990549	1.47882235080239e-05	0.00210246420503323	2.98103841452136
EPHX2	-0.213251260710864	5.8861451579602	-5.03593888347132	1.48052706576802e-05	0.00210246420503323	3.0504124118882
TSTA3	0.113154056026651	6.03276890981549	5.02696739636598	1.48400824064766e-05	0.00210246420503323	3.00544962752812
CDCA4	0.126732975579042	5.77652268207474	5.02212227779781	1.50588190215482e-05	0.00212067847753754	3.04409646286129
YARS	0.0980339400416532	6.1220275024366	5.01740473892148	1.52748732556388e-05	0.0021383004120602	2.93284886331977
TP53INP2	-0.239610752756105	6.04019717251101	-5.02152798027928	1.54929432600168e-05	0.00215599431709512	2.9652769156707
SATB2-AS1	-0.415111105167979	5.33257050297582	-5.01906828738614	1.56078996236776e-05	0.00215921519617441	3.00606956688015
WDR4	0.085643663001434	5.46223635447633	5.00794835899609	1.57172742207499e-05	0.00216163073171694	3.00352837168012
SLC30A10	-0.609977465244022	5.44786914278227	-5.01452678466314	1.58223836982255e-05	0.00216343499892365	2.99293220502745
ANKRD36BP2	-0.208175854612979	5.41560806640587	-5.00807378270359	1.60754511027292e-05	0.00218152692689975	2.98191001581629
RRS1	0.0795501057824103	6.128910019711	4.99915189445237	1.61402196309447e-05	0.00218152692689975	2.87531736607453
IL1RN	0.397985065327087	5.79356589050274	5.00100487436065	1.64784883758731e-05	0.00220685695737908	2.95322505638503
XXBAC-B476C20.9	-0.258915135409458	5.47941951754811	-5.0002621449686	1.65152999616769e-05	0.00220685695737908	2.9597333061138
HADHA	-0.0711870068064728	6.2316411488399	-4.98405129579618	1.68927981125943e-05	0.00222506713739606	2.75599461356689
LOC439994 /// LOC642361	-0.0915563625696283	5.93402766390717	-4.98269923664159	1.6961857736998e-05	0.00222506713739606	2.91044890785905
CDH3	0.464338043964038	5.69691667392815	4.99119757151173	1.69712017177618e-05	0.00222506713739606	2.92648103428188
SRI	-0.17032407749	6.06661010695301	-4.98881689856723	1.7050712016804e-05	0.00222506713739606	2.86122886086441
DCTD	0.0949000088055152	5.8920655973831	4.97504178819703	1.73583034900574e-05	0.00222506713739606	2.89760747531885
TNFRSF12A	0.154772632616829	6.01487095071198	4.97876157333784	1.73610161621404e-05	0.00222506713739606	2.86438902839002
TP53TG1	-0.127855715231383	5.92602430669929	-4.97376220782411	1.74254420624078e-05	0.00222506713739606	2.88673188945393
GGTA1P	-0.240644670150993	5.84642669204094	-4.98239538098893	1.74258675345591e-05	0.00222506713739606	2.90197618942372
PNRC2	-0.0447433045612893	6.3620962761413	-4.97228862380251	1.75030793612667e-05	0.00222506713739606	2.59465461000599
CTPS1	0.172201209784731	5.83625711730048	4.97087655076094	1.76645665910531e-05	0.00223278562141876	2.88921190616571
MANF	0.08971722422386	6.24962897900105	4.96757614019538	1.77536742582408e-05	0.00223278562141876	2.69331636200529
DDIT4	0.183041774569227	6.21439937589358	4.97390095716379	1.78761036310105e-05	0.00223411495728019	2.72445272532205
JPH1	0.114288927611711	4.86576656120666	4.96385187482613	1.79542361989096e-05	0.00223411495728019	2.82901871725948
DDAH2	-0.119626496954686	6.003350698952	-4.95879879539684	1.82299594721443e-05	0.00225648519403099	2.82080226206647
NBN	0.0712915308156817	6.00830252064505	4.95447803672545	1.84690545535223e-05	0.00227337468692631	2.80662314465755
FOXD2	-0.20038334406431	5.51135541659338	-4.95818439844378	1.85597389186943e-05	0.00227337468692631	2.85114764906698
MSI2	0.21072299406118	5.45923623061211	4.95552487831083	1.88192313878385e-05	0.00229321597813049	2.83640270951622
ENO1	0.0871927137323136	6.34829405358102	4.94654641668949	1.9074971987395e-05	0.00229776877582293	2.52886181974792
FAM167B	0.0943397038490895	5.31279038012065	4.94188855851737	1.91836042811253e-05	0.00229776877582293	2.80430604343494
TINCR	-0.31335984939404	5.20484750546693	-4.94989719665248	1.92118106776719e-05	0.00229776877582293	2.79975865901276
GBA3	-0.507758496919611	5.56473880726357	-4.94872799546917	1.92793448412694e-05	0.00229776877582293	2.80824042231906
TRAP1	0.0993922553999689	6.13919807039699	4.93910762692028	1.93451066252633e-05	0.00229776877582293	2.69497144571471
ASB8	-0.102256651263638	5.83456168958374	-4.93591003646049	1.95324748574361e-05	0.002308365546217	2.7953897089018
SRPX2	0.338722928942918	5.49443694944057	4.94169578969895	1.96905329127941e-05	0.00231540976521546	2.79413246779157
LYRM2	-0.0446419438543866	6.03615051392179	-4.92328382791519	2.02900897492874e-05	0.002353460630286	2.70556697331924
FCHSD2	0.114964123547402	5.23318765915255	4.92325034791069	2.02921369324684e-05	0.002353460630286	2.74369319278107
POLD2	0.125922059345008	5.78785387310893	4.91963667175294	2.05143095882539e-05	0.002353460630286	2.75375097659471
HSD17B11	-0.0852625616657715	6.32541042293908	-4.91736407331147	2.07272766417422e-05	0.002353460630286	2.47088062496406
APPL2	-0.187426915184653	5.66190770021639	-4.91825103012976	2.0739895603239e-05	0.002353460630286	2.7484179487667
FRMD5	0.130782535154359	5.2786107908785	4.91598763877301	2.07411050688061e-05	0.002353460630286	2.72760173745174
LPAR1	-0.191890899807364	5.94919323823674	-4.92193486017322	2.08433523241179e-05	0.002353460630286	2.71370366051078
GPX3	-0.284129763269901	5.75568844988268	-4.92174027982672	2.09053898251594e-05	0.002353460630286	2.73719166128905
CTC-428G20.6	-0.125139239073249	4.88715792354158	-4.91307346574497	2.09240126372337e-05	0.002353460630286	2.68588035479963
KDELR3	0.134683226847528	6.14688724085139	4.91684800120467	2.10148283170363e-05	0.002353460630286	2.61348330945381
LMBRD2	-0.0717209795155697	6.1520570910612	-4.9060978341061	2.1368362731151e-05	0.00236567708272486	2.58985602972025
SCGN	-0.345313533277618	5.65421752067294	-4.91389851943736	2.14028926049515e-05	0.00236567708272486	2.71645296770983
PUF60	0.0459506317282726	6.13588544242784	4.90520848540599	2.14256832477419e-05	0.00236567708272486	2.59795093107584
TEX11	-0.355071649166934	5.34994908447276	-4.91032972687153	2.1633180300153e-05	0.00237742586121027	2.69938149241215
EPHX4	0.590951510695641	5.28839257349166	4.90769368767368	2.18048565542964e-05	0.00238514705322764	2.69036151122225
DHCR7	0.152174876578976	5.76000759408221	4.89109040408013	2.23563243412013e-05	0.00242664665588395	2.67474948598436
NUTF2 /// NUTF2P4	0.0655468562219729	6.30232510700857	4.89058150942055	2.23906082288807e-05	0.00242664665588395	2.41809299738034
VWA5A	-0.16617494176066	6.08947473836362	-4.89448584842022	2.26594540270893e-05	0.00243818382531032	2.57757317525637
ZDHHC21	-0.118603132871643	5.64513875983101	-4.88431620025446	2.28169951549845e-05	0.00243818382531032	2.65972843996012
SLC51B	-0.47161018736483	5.93337539354238	-4.89244675101308	2.28246939092007e-05	0.00243818382531032	2.62483968854153
DERA	-0.0593674312882544	6.25525376646892	-4.87936430168831	2.31596869709451e-05	0.00243818382531032	2.42946838551738
MFSD10	0.0653373337306304	5.84524324896307	4.87921114662785	2.31703669134692e-05	0.00243818382531032	2.63374685440337
HNRNPU	0.0577793695991485	6.15360731806062	4.87811990838014	2.3246603595614e-05	0.00243818382531032	2.50754479677131
MDFI	0.0978394672682522	5.42409071873731	4.87690813342011	2.33315527901306e-05	0.00243818382531032	2.63062607440746
TMEM158	0.166981153725592	5.87536891828169	4.87679825106394	2.34835075475434e-05	0.00243818382531032	2.61582281773551
CD47	0.0721864345595178	6.30074515173798	4.87090538194777	2.37569251402937e-05	0.00243818382531032	2.36233716941446
ANK3	-0.144176557350718	6.12234383885743	-4.87603531338199	2.38199312601066e-05	0.00243818382531032	2.50933266920315
ZSWIM6	-0.0808956557946756	6.11592191914694	-4.86996588366322	2.38241931065886e-05	0.00243818382531032	2.50928587836494
FOXF2	-0.288773862672648	5.88222384214887	-4.87759539428548	2.38635385174399e-05	0.00243818382531032	2.59927946731935
WARS	0.178902481910718	5.88889096256635	4.87320061085069	2.39087171510905e-05	0.00243818382531032	2.59708552563407
NHP2	0.0580065829141045	6.34361336802405	4.8678591961546	2.39757190211901e-05	0.00243818382531032	2.30858414947976
HOMER1	0.257951500804321	5.66461432107466	4.87496783696327	2.40521578140996e-05	0.00243818382531032	2.61001567574139
RBM28	0.125270087892251	5.94785549341832	4.86334978939763	2.43032825486963e-05	0.00244344086066535	2.56617503730556
TESC	0.360598259810667	5.75546620724161	4.86874339542925	2.45049012561967e-05	0.00244344086066535	2.58434487927423
HAUS7	0.121078064914647	5.81467899558822	4.85993121321166	2.4554561496662e-05	0.00244344086066535	2.58273240304052
ACOT9	0.0673045275984119	5.97097349925228	4.85940606807803	2.45933893147518e-05	0.00244344086066535	2.5478477828404
RPN1	0.0431265882225166	6.29280048880128	4.8589993811928	2.46235004667782e-05	0.00244344086066535	2.33448054059043
HEATR5A	-0.0785252744552249	6.07543420998816	-4.85484432880448	2.49332431541084e-05	0.00246355126884934	2.48935313436345
TRIM29	0.406146942938733	5.68113601809581	4.85876120463005	2.52486804822701e-05	0.00246355126884934	2.55717881009964
SLCO4A1	0.333360975281807	5.75420444151542	4.85805928684656	2.53018154701693e-05	0.00246355126884934	2.55579803425805
FAM73B	-0.0968035135945278	5.6617203253113	-4.84363593271128	2.57881802161671e-05	0.00246355126884934	2.54570536887073
MCM6	0.104556669002352	6.21450310029686	4.84504916058262	2.57988298354818e-05	0.00246355126884934	2.36260048398533
LINC01140	-0.230664156696833	5.5745050468801	-4.85073491452586	2.58442306702044e-05	0.00246355126884934	2.54378245287366
TUBB	0.0689685800920905	6.30490295439126	4.84262541125127	2.58666724800382e-05	0.00246355126884934	2.27540325779144
PPP2R3A	-0.196393070406423	5.60449519241803	-4.84649795235789	2.5889678156668e-05	0.00246355126884934	2.5419667523081
CXCL16	0.132348975302154	5.96462555411833	4.83939258071663	2.61193766438385e-05	0.00246355126884934	2.49267420546753
ALS2	0.0822991233163065	4.85626748987916	4.83774770580525	2.62488910468738e-05	0.00246355126884934	2.4659821994697
RETN	0.0923545578300287	5.32832227149362	4.83489143785236	2.64753022776691e-05	0.00246355126884934	2.50238590138063
FOXQ1	0.555154813056359	5.87709785585401	4.84271822835015	2.64912279590298e-05	0.00246355126884934	2.48575219403885
PSMB5	0.0563344618163362	6.23730831878081	4.83372367648006	2.65684250749333e-05	0.00246355126884934	2.31252505857596
TCN1	0.583383887084898	5.48322981489936	4.8404976567534	2.66679241355105e-05	0.00246355126884934	2.50127564599461
TUBG1	0.106117035170033	5.94470835528097	4.82999218484193	2.68681731528876e-05	0.00246355126884934	2.47220520901737
MTHFD2	0.112041150321052	6.23773721551132	4.8343311253877	2.68912992934916e-05	0.00246355126884934	2.30456488223435
C1ORF115	-0.184363366746124	6.04547199899383	-4.83440921231461	2.71584128149031e-05	0.00246355126884934	2.42677070721975
SLC26A2	-0.326317017005708	6.30831035304147	-4.83331231509677	2.72477255158051e-05	0.00246355126884934	2.24906303394602
KIF27	0.106354637885861	4.86112062246364	4.82308375221399	2.74319954131765e-05	0.00246355126884934	2.42466160578818
MSX2	0.276727262412757	5.14952510245831	4.83084008925309	2.74500907592245e-05	0.00246355126884934	2.45639351086066
DCUN1D5	0.116190582283532	6.1497964961184	4.82316628481665	2.75518004661277e-05	0.00246355126884934	2.34886521290938
FANCI	0.188439246653774	5.89394921140579	4.82687387793727	2.76203417727774e-05	0.00246355126884934	2.46050620516084
TEAD4	0.13994146029345	5.79866503177432	4.82035983711345	2.76575128518495e-05	0.00246355126884934	2.47259575620503
WDR78	-0.304690376158369	5.36359165822708	-4.82773129008357	2.77066789972648e-05	0.00246355126884934	2.4673262026629
LINC00263 /// PP7080	-0.239089335104096	6.12350609048695	-4.82770552713109	2.77088152741794e-05	0.00246355126884934	2.36756904432203
FOLR2	-0.18308157144302	5.77581812893604	-4.82257948983091	2.77121927911796e-05	0.00246355126884934	2.47305035103954
PLCD1	-0.165521495711509	5.82593414972223	-4.82011789778702	2.77583507683412e-05	0.00246355126884934	2.4659604056734
CLCA4	-0.713659772045879	6.09322382548029	-4.82695353317593	2.77712429809869e-05	0.00246355126884934	2.3952071478191
PCSK9	0.333906165583827	5.61552683111571	4.82583975256943	2.78639611154828e-05	0.00246355126884934	2.4701852845857
CDR2L	0.16246640975757	5.43745821032447	4.81550117806288	2.81567460545614e-05	0.00247272363809712	2.45560057644853
GPD1L	-0.122682503314799	6.23238272690994	-4.81787661752288	2.8431604906006e-05	0.00247272363809712	2.25647617727358
KCTD14 /// NDUFC2-KCTD14	0.151895512950834	5.85513412227377	4.81063191693322	2.84780011941266e-05	0.00247272363809712	2.43732404818008
FFAR2	0.240796134521299	5.40634098801515	4.81812484168084	2.85146775138885e-05	0.00247272363809712	2.44348066249754
HYAL3	0.121339516712925	5.30418786983993	4.80839685350525	2.86698954823338e-05	0.00247272363809712	2.42491756401466
S100A2	0.342405025696246	5.62651898735068	4.81611879953361	2.8686330897128e-05	0.00247272363809712	2.44242812211376
RRP1	0.077082286475252	5.77335388816174	4.8078096149246	2.87205257645406e-05	0.00247272363809712	2.44063788850283
GSTP1	0.0710955939840928	6.30177117581454	4.80533479279975	2.89348739604448e-05	0.00247272363809712	2.16975310112701
NTAN1	-0.0774905656803668	6.02149413248165	-4.8045687531703	2.90015424773908e-05	0.00247272363809712	2.37163478074292
IFRD2	0.0894394291506036	6.02001351333572	4.80436704395358	2.90191225493157e-05	0.00247272363809712	2.37167607021585
CXCL11	0.649248502644559	5.42214836401947	4.8060958661748	2.9559437142602e-05	0.00250889095934871	2.40405414679332
CPEB3	-0.117589762817819	5.41223745875043	-4.79712969760771	2.96569302958985e-05	0.00250889095934871	2.40453568130182
RHBDF2	0.148495855730936	5.6801499276601	4.79472036499178	2.98723237846118e-05	0.00251805487729928	2.40740468453573
GDPD2	-0.170195460805928	5.66747865740604	-4.7929658043348	3.0037600371208e-05	0.00252294387689311	2.40221677258114
MSC	0.0807341193666221	5.24436095494026	4.78606225565795	3.06592225878664e-05	0.00254872603234709	2.35449295293789
BOP1 /// MIR7112	0.195261558798405	5.72348925540723	4.78935723263951	3.07442009444206e-05	0.00254872603234709	2.37928787611275
CCT5	0.0591415598118473	6.31113692179261	4.78320292909679	3.09235772648487e-05	0.00254872603234709	2.09527170469161
LOC100507535	0.112746928803097	5.58991352403632	4.78265082757738	3.09748803737014e-05	0.00254872603234709	2.37421047970253
GPI	0.0742334375345786	6.16856322437246	4.78076792573582	3.11504806120243e-05	0.00254872603234709	2.21530769460918
SIGMAR1	0.0788453724794846	5.84246566108668	4.78068255333823	3.11584657992627e-05	0.00254872603234709	2.35584323516607
DKC1 /// MIR664B /// SNORA56	0.117544704794518	6.22466679082859	4.78598926927938	3.11729408330285e-05	0.00254872603234709	2.17363603382637
MRPL55	0.057957382200991	5.8563091729025	4.77919378445702	3.12980420468273e-05	0.00254872603234709	2.34941410728577
TSHZ1	-0.130161245729507	5.94117495775288	-4.77870364875802	3.13441289775961e-05	0.00254872603234709	2.32743875674449
EXOSC7	0.0815030931093466	6.09206589423003	4.77777064901157	3.14320437344122e-05	0.00254872603234709	2.25837041324103
CGREF1	0.215877885816576	5.4271200397893	4.78430699613751	3.1536664487329e-05	0.00254872603234709	2.3506453668606
ADAM12	0.30658297076901	5.3147745928165	4.78256142301857	3.17144148238378e-05	0.00255431372543499	2.33649369995407
MAGOH /// MAGOHB	0.0558669282425691	6.03300534651373	4.7729193811549	3.18931200430674e-05	0.00255993992209167	2.27591202599853
BDH2	-0.0993272749978375	6.08435167367589	-4.76835295291254	3.23332407961217e-05	0.0025761965553178	2.23597538111814
FEN1	0.130687513390822	6.13729902027825	4.77231151084185	3.23702689846222e-05	0.0025761965553178	2.2042988357449
ATAD2	0.189712641264306	5.84609393754721	4.77283307262749	3.24242784409417e-05	0.0025761965553178	2.31814446348833
GMPS	0.0940420428805466	6.0707905906237	4.76360037012663	3.279769009888e-05	0.00259443491012705	2.23000670315645
CAT	-0.0511296528432157	6.38895184177046	-4.76282120456799	3.28744622509508e-05	0.00259443491012705	1.94917611081212
PVRL4	0.154540172166016	5.57256544528777	4.75421913925589	3.37339496722774e-05	0.00264645195309374	2.29361542344714
GHR	-0.392036630422696	5.67816337031934	-4.76152398297107	3.37720793130159e-05	0.00264645195309374	2.28559550654147
ATL1	-0.156838573485474	5.71058905882866	-4.75248207958429	3.39101911214772e-05	0.00264645195309374	2.28804206224486
LAS1L	0.0738868150841991	5.9212078361935	4.75150794636527	3.40094249012185e-05	0.00264645195309374	2.25624293829072
LDHD	-0.280931069002458	5.4833359588127	-4.75832619576714	3.4096221693486e-05	0.00264645195309374	2.28053928006759
PLEKHA8P1	0.118287755532592	5.55586758393228	4.74784402353002	3.43852448645276e-05	0.00265457631508128	2.275720558831
C10ORF35	0.11324192050167	5.69377905617254	4.7445096852287	3.47308294478486e-05	0.00265457631508128	2.2671525506868
SSRP1	0.0879070128498828	6.06790683723861	4.74423062385705	3.4759907937246e-05	0.00265457631508128	2.17604926058739
CERK	-0.14686854410286	5.95677432816416	-4.74515132354623	3.48147586262086e-05	0.00265457631508128	2.22359674675954
ODC1	0.0788649263951371	6.3651429427529	4.74468285101253	3.49051411388597e-05	0.00265457631508128	1.92074700046409
NXPE4	-0.528784372818982	5.93699273402028	-4.74867013498166	3.50938183246818e-05	0.00265457631508128	2.21325057793799
H2AFZ	0.0559131018501534	6.37403052033018	4.74097913603406	3.51004975961661e-05	0.00265457631508128	1.90322364226756
PEX19	-0.0722419423958476	5.72067522986435	-4.74094692788855	3.51038878301845e-05	0.00265457631508128	2.25678629002837
GRHL1	0.126071448590651	5.2374049741391	4.73614490256966	3.56129927805901e-05	0.00268444347504461	2.21296385538792
LAMC1	0.116631034900839	5.86593283081959	4.73444118980307	3.57953689129513e-05	0.00268957024311434	2.22082949279845
NIPSNAP3A	-0.0911675046827918	6.15168016615915	-4.73315790494386	3.59333497993637e-05	0.0026913392375205	2.09066402351854
HLCS	0.119006551673483	5.36100965481415	4.72803263580867	3.64896955660051e-05	0.00270883390748223	2.20445954275377
KCNJ2-AS1	-0.151091438974263	4.78084912092762	-4.73320853124194	3.65288166630121e-05	0.00270883390748223	2.14197872743432
UBE2S	0.168369956124578	6.04533638453807	4.73319268158841	3.66817476391366e-05	0.00270883390748223	2.13982605452313
NAA10	0.0935331475729951	5.9511704716571	4.72602894204328	3.67095057096234e-05	0.00270883390748223	2.17491493003971
CHMP1B	-0.112396464292897	5.83590839477131	-4.72572615479707	3.67428359761388e-05	0.00270883390748223	2.20186295258609
CCT6A	0.0914449901405378	6.20298695355148	4.72441015170944	3.68880474297948e-05	0.00270971793527439	2.02577905972981
ENC1	0.228568629773269	5.89378306198926	4.73108614445855	3.69852647854018e-05	0.00270971793527439	2.18522322597902
TRIM47	0.0798011993323227	5.75936812324266	4.72010134627722	3.73674778096551e-05	0.00272848194315287	2.195740309524
DRAM1	0.130946362780685	5.90491452383947	4.71915667329109	3.74734104787132e-05	0.00272848194315287	2.16872670466307
DIEXF	0.113030780446808	5.79597692319312	4.71688180022598	3.77297284147414e-05	0.00273272540336313	2.18255243395084
RCAN2	-0.204028496939395	5.93589044037221	-4.72410320120237	3.77640852152826e-05	0.00273272540336313	2.15521551511801
SEC22C	0.14641873977784	5.37841769304567	4.71193455734814	3.82931546933966e-05	0.00275199584225647	2.16121204434958
RNF8	0.0729356559569837	5.8287966698978	4.71162226944327	3.8328998191077e-05	0.00275199584225647	2.16378175166698
DHX9	0.0569066365817219	5.92965615538869	4.71116591402094	3.83814370380186e-05	0.00275199584225647	2.1396469700278
RCN1	0.0914625601169368	6.25280437435205	4.70895892842962	3.8694577980401e-05	0.00275448768427324	1.93627727716919
B3GALT4	-0.0961170869982874	5.82920050501092	-4.70524025122397	3.90688208429619e-05	0.00275448768427324	2.14560415844
EXT2	0.0422892825161026	6.05459065633574	4.70522855238577	3.90701898947768e-05	0.00275448768427324	2.07152319440373
CDC25B	0.187342558869018	6.05380980583279	4.71203677540865	3.91483176366031e-05	0.00275448768427324	2.07401440193992
MMP27	-0.0994483022895218	4.94515149956551	-4.70431474314838	3.91772748048634e-05	0.00275448768427324	2.09670026480941
LOC344887	-0.219143788896213	5.37249267805123	-4.71092595536447	3.92782445774185e-05	0.00275448768427324	2.13981387656092
GRAMD1C	-0.167713869326138	5.76792084712819	-4.70386802610161	3.93455552788066e-05	0.00275448768427324	2.14547154162194
FAM213A	-0.0841540770625803	6.14278386429489	-4.70213678593576	3.9433671111734e-05	0.00275448768427324	2.00762641620871
GINS3	0.141240412657312	5.69198163796351	4.70093738627392	3.95755763645558e-05	0.00275448768427324	2.14481940758191
ELAVL1	0.0421120815480492	6.33127817279423	4.70048772179926	3.96289078535339e-05	0.00275448768427324	1.83262048028992
RP11-355B11.2	-0.276867058004202	5.46129386757435	-4.70703793280798	3.97363763141345e-05	0.00275448768427324	2.13599780716182
ATP5J	-0.0374443580636145	6.42018553748415	-4.69886750352356	3.98216605431118e-05	0.00275448768427324	1.72353098497877
TRPM6	-0.248254523308718	5.65088777119368	-4.70274293238478	4.02486114083496e-05	0.00277322914531985	2.12968133927018
HDAC8	0.0689753284743179	5.74392169540312	4.69464436177336	4.03284449230117e-05	0.00277322914531985	2.12587267818134
ARHGEF9	-0.129079476288674	5.58071394644395	-4.69206719625612	4.0640837859378e-05	0.00278656333754184	2.12058636247899
PIGZ	-0.235389329624029	6.00289950025954	-4.69349199970265	4.13742023910869e-05	0.00282860026695809	2.04482040827587
CLEC5A	0.400256765633073	5.09440812548373	4.69071092505003	4.17186331928939e-05	0.00284388062443617	2.0555617553025
GRHL3	0.194329490751311	5.12079697797015	4.68884822451219	4.19509097588698e-05	0.00285144940956387	2.05091775060146
CPT1A	-0.0974951971629137	6.26757196960513	-4.68147822528196	4.23229563804658e-05	0.0028589445105998	1.83685014493893
MFSD12	0.14476770477304	5.61581606719457	4.67827958775651	4.2353206256508e-05	0.0028589445105998	2.0823743458704
PRDX4	0.0659270378946649	6.38053200713054	4.67770677015764	4.2425871000907e-05	0.0028589445105998	1.71146075613779
XRCC5	0.0437570791394246	6.32952427373721	4.67494925744534	4.27774037797343e-05	0.00287439709169084	1.76030827281715
CDC14A	-0.219153132623561	5.25495250393391	-4.68071329478129	4.29804108771764e-05	0.00287980998008386	2.04229276248465
TALDO1	0.0460513746288557	6.36928275298828	4.67085950399663	4.33040824635623e-05	0.00289325400959676	1.70394864081474
AKIP1	0.0587552509816727	5.93280090519329	4.66827892298073	4.3639703406313e-05	0.00290671921093842	2.01742674495032
CDC45	0.206033334899877	5.76746294642922	4.67360536555086	4.37528106417298e-05	0.00290671921093842	2.04674731845889
LOC101930059 /// LOC102724250 /// NBPF1 /// NBPF11 /// NBPF15	-0.139320905214621	5.59586082738635	-4.66596617765523	4.39426749276097e-05	0.00291110937731697	2.04796780485641
IFI6	0.194006931678022	6.07973546159598	4.67037057538999	4.43254666841894e-05	0.00292822001538979	1.94185727064238
PMCH	0.224860585310522	5.10184545399947	4.66771075094414	4.46780501667093e-05	0.00293971605829937	1.98977769848408
FAM126B	-0.121102242130411	5.78127237999318	-4.65988341973885	4.47494833264383e-05	0.00293971605829937	2.02454266354901
LPHN3	-0.399957162626905	5.46586827842716	-4.66304333579603	4.53034739851773e-05	0.00296314766971536	2.01089303376903
PHLPP2	-0.217615600009952	5.99598182026257	-4.66166578386013	4.54897122050662e-05	0.00296314766971536	1.95763460192905
UHRF1	0.213618571017629	5.93944631273817	4.6610849729689	4.55684616757679e-05	0.00296314766971536	1.9763616809233
PSMC3IP	0.0758229875791378	5.72454983763207	4.6532292597108	4.56488582520543e-05	0.00296314766971536	2.01144393616497
EIF5A2	0.201736560998605	5.48333642002927	4.65893464807317	4.57361427037451e-05	0.00296314766971536	2.00656336243033
CTC-428G20.3	-0.112434521209557	5.85382688228314	-4.6497672167759	4.61238294195962e-05	0.00297952487200181	1.98517616053469
RFC5	0.0999311121521143	5.99523765108145	4.64848006106518	4.63016621127743e-05	0.00297952487200181	1.93835337517921
SUV39H1	0.0980971318356029	5.53994928786805	4.64799395525102	4.63689983481871e-05	0.00297952487200181	1.9962518833639
MORC4	0.173667270627266	5.9266259324777	4.65055054221483	4.67426343412015e-05	0.002995349521625	1.95594933402279
AJUBA	0.356090778645956	5.59367347003763	4.65113226125306	4.69390414462793e-05	0.00299536286574382	1.98113682413832
CFDP1	-0.0649526809335938	6.23803718851894	-4.6420890520963	4.71947248038276e-05	0.00299536286574382	1.75654688603251
IL11	0.467276197349473	5.17727119438711	4.64911998689757	4.72210636632997e-05	0.00299536286574382	1.95128722939318
MPC1	-0.0892638845499935	6.24423903909133	-4.64006270278077	4.74814198400894e-05	0.00299536286574382	1.74580033620706
WISP1	0.253837599391332	5.164246061268	4.64670382072905	4.75619057705939e-05	0.00299536286574382	1.93783592116261
TESK2	-0.100364175770811	5.79732513190173	-4.63924507177009	4.75975878630278e-05	0.00299536286574382	1.96530077372215
AURKA	0.150110637585183	5.97701612905997	4.64080651165884	4.77987957369193e-05	0.00299536286574382	1.91670958956841
GINM1	-0.0675824885865111	6.18103652347774	-4.63736491083218	4.78657853802821e-05	0.00299536286574382	1.79192552007599
SRPRB	0.0705716172643082	6.17541890555302	4.6372017856513	4.7889124820124e-05	0.00299536286574382	1.79616649181521
PPM1B	-0.0521299721779859	6.20079629245423	-4.63462954211835	4.82586435450081e-05	0.00301046890952653	1.76744247452831
HSP90B1 /// MIR3652	0.0478946257454751	6.44419104828122	4.62884921135062	4.90993340226493e-05	0.00302952687480966	1.48863682572261
PDCD4-AS1	-0.154263276116067	5.2838514554303	-4.63106473288371	4.91901194048219e-05	0.00302952687480966	1.91546205524307
MRPS17	0.0963434919812911	6.09398033986206	4.62695945458433	4.93773060380277e-05	0.00302952687480966	1.82542636687927
SCAPER	-0.12518538085691	5.83004826265985	-4.62694071455828	4.93800703557343e-05	0.00302952687480966	1.92543665219737
STPG1	-0.107382081847357	5.64086645546497	-4.62602840677448	4.95148287908813e-05	0.00302952687480966	1.93770399639829
C19ORF53	0.0528841512300377	6.18661675262503	4.62470269973634	4.97112989112564e-05	0.00302952687480966	1.75082208723269
LOC102724156	-0.269625062213901	5.48906156053427	-4.63181174144011	4.97170335584463e-05	0.00302952687480966	1.9281488339237
MSH6	0.0808649080088669	6.12007843828838	4.62455073297153	4.9733869569099e-05	0.00302952687480966	1.80110091436677
SLCO1C1	-0.123080532496249	4.86526185543411	-4.6229617928691	4.99704719270794e-05	0.00302952687480966	1.85478515474245
SRXN1	0.0913848387577054	6.04012543947008	4.62278789304157	4.99964340299521e-05	0.00302952687480966	1.84430831622005
PP7080	-0.291908588785511	6.01530503017932	-4.62843789391222	5.02185387320734e-05	0.00302952687480966	1.85571011431511
NHP2P2 /// NHP2P2	0.066367504155845	5.80133900042275	4.62078134722444	5.02969637915028e-05	0.00302952687480966	1.91350365652229
CPNE5	-0.118703754954928	5.53531158926223	-4.61993625725394	5.04240703159515e-05	0.00302952687480966	1.91763306163548
CCL14 /// CCL15-CCL14	-0.20989806212644	5.77726735366704	-4.6262377483514	5.04464991835535e-05	0.00302952687480966	1.9127914425414
MORF4L2	0.0328351860759046	6.44452427512344	4.61945624336174	5.04964084924478e-05	0.00302952687480966	1.46034022709107
TMEM184B	0.0588848977799413	5.9616721243647	4.61705902853822	5.08592063852082e-05	0.00304039869304106	1.86286121090666
UBE2L6	0.128845876969282	6.08573673227779	4.61823651389028	5.10690302174142e-05	0.00304039869304106	1.79997748708501
ABCC1	0.104540196071411	6.02479994772631	4.61542761418524	5.11075781209005e-05	0.00304039869304106	1.83106443445268
RAD54B	0.241068060090197	5.56562609092287	4.62196499906706	5.11947394525154e-05	0.00304039869304106	1.90475621934512
CHD4	0.058748286929873	5.97926445126836	4.6134202495955	5.14148303037373e-05	0.00304577828484457	1.8457687205996
TDP1	0.134152373227746	5.67439691352085	4.61192220311855	5.16453132042236e-05	0.00305161914085306	1.89736122949415
FCRLA	-0.139926511332511	5.46788361248564	-4.61035235793978	5.1887937836162e-05	0.00305161914085306	1.88572036186283
SEC61A2	0.0939075652023535	5.40041449231765	4.61025708858302	5.19026982031306e-05	0.00305161914085306	1.8784443629293
TMEM100	-0.401629202178233	5.6940496188135	-4.61246881923965	5.26609212435586e-05	0.00308847767033918	1.86763307228871
RSPO2	-0.390315491452411	5.09623918105717	-4.61019731482119	5.30177390251966e-05	0.00310050643851438	1.82887254683641
IL1B	0.302643789847541	6.03241459583097	4.60919591146603	5.31758015145294e-05	0.00310050643851438	1.79393000252679
MEP1B	-0.393476885763596	5.36772344718171	-4.60865402539106	5.32615273900762e-05	0.00310050643851438	1.85422976713705
ASPHD2	0.152988226881601	5.75863991298075	4.59981928909359	5.35452282608637e-05	0.0031026970325705	1.85818220172656
CMSS1	0.113581196924953	6.00762379067694	4.59909296879909	5.36614162950162e-05	0.0031026970325705	1.79285841568134
IFITM1 /// IFITM2	0.0989592348293453	6.4279471092478	4.6059274589958	5.3694943968713e-05	0.0031026970325705	1.42904308142962
ITGA8	-0.249883973614596	5.72750718031212	-4.60216448211589	5.42988371293258e-05	0.00312517148531266	1.84673832770149
LOC102724112 /// WIBG	-0.080657044627503	5.75747098445923	-4.59482221886122	5.43496529251159e-05	0.00312517148531266	1.84616592184048
LOC389332	-0.174018426692181	5.66341564346584	-4.59437489111208	5.4689799122881e-05	0.00313108063950416	1.84394480620115
SALL1	-0.197881147437725	5.11151753966032	-4.59895017367506	5.48199884503296e-05	0.00313108063950416	1.79693495798599
INCENP	0.104798499522131	5.33875696287948	4.59089548156484	5.49901391458503e-05	0.00313108063950416	1.81619780704368
LINC00152 /// LOC101930489 /// MIR4435-1HG	0.143716944703535	6.00341255445118	4.59329514901429	5.5058544332944e-05	0.00313108063950416	1.77155256787918
FANCA	0.127936598827363	5.58191164890755	4.5894246426168	5.5231959999839e-05	0.00313108063950416	1.83459543362281
AHSA1	0.0570822574874915	6.20973112875288	4.58930769954457	5.52512316265935e-05	0.00313108063950416	1.62969515986291
POLR3G	0.266513771414695	5.46522689415692	4.59372022702634	5.56785247263186e-05	0.00314771044354221	1.82057985423405
ACSF2	-0.163612724777968	5.86805585154224	-4.58743049450755	5.59923288012008e-05	0.0031578599250519	1.80030123517094
ETV7	0.154414598055712	5.57593056272294	4.58393608529344	5.61436395126617e-05	0.00315881845468607	1.81862724470234
METTL1	0.122653447730475	5.73323982874356	4.58233340185202	5.64126455403079e-05	0.00315905008331523	1.81247394862774
SNRNP70	0.0625722025386751	5.99207846009117	4.5823053479614	5.64173656231619e-05	0.00315905008331523	1.75242605527385
DLD	-0.030779186037733	6.34130395106581	-4.58016875102172	5.67779972280552e-05	0.00315905008331523	1.47209812212811
MYBBP1A	0.0787265055532932	5.81509034210594	4.57927425454991	5.69296523246996e-05	0.00315905008331523	1.79533268095228
PPIB	0.0417489524022568	6.47910325905803	4.5783213600796	5.70916482751897e-05	0.00315905008331523	1.29347057824371
NPY	-0.201847938332879	5.47627635385949	-4.58447352478314	5.71167064001045e-05	0.00315905008331523	1.79845640114513
PA2G4	0.0713080455669649	5.9790971846116	4.57810788479299	5.71280022919455e-05	0.00315905008331523	1.74602914149891
CD55	0.138647765680483	6.25362635882111	4.58451298502366	5.72223546004034e-05	0.00315905008331523	1.56315333910757
PGM1	-0.0945653051114463	6.21861378319496	-4.57604080396505	5.75616279248821e-05	0.00317033809259339	1.58362129307907
P2RY14	-0.245381407050899	5.93851078795023	-4.58090072425616	5.78395233760271e-05	0.0031782007260687	1.7509526129831
TPRG1L	-0.0743111430960967	6.17361408873819	-4.57093891826385	5.83622086448508e-05	0.00319944620724849	1.60744960211258
FBXL3	-0.0572619155689561	6.21317121727496	-4.56934122966326	5.86408322217621e-05	0.00320724440044512	1.56919171837004
P2RY1	-0.232073514043432	5.0580697890788	-4.57524695308309	5.88187126247729e-05	0.00320950924248123	1.72485747809465
NUP98	0.106431916140956	5.68013920361297	4.56418417291622	5.95491687625075e-05	0.003234767978061	1.76517939219286
CDK4	0.107757820353841	6.11553881702631	4.56414172455664	5.95567027170853e-05	0.003234767978061	1.63226202953164
SH3RF3	0.137299571417447	5.60162679014917	4.5624437898128	5.98588336032622e-05	0.00323893710347544	1.75996409454383
LMBRD1	-0.0591843779320292	6.31765149545758	-4.56208438076089	5.99229806541694e-05	0.00323893710347544	1.44640823186805
LOC101928419	-0.0804976219699797	5.05856084489968	-4.56051872040503	6.02032109109029e-05	0.00323893710347544	1.70047509066626
PDCD11	0.096544852212615	5.74784625575812	4.56033748052728	6.02357335998032e-05	0.00323893710347544	1.75069959214707
HK1	0.0406607121273802	6.21255168657277	4.55985681776535	6.03220703853321e-05	0.00323893710347544	1.54231059555041
IDI2-AS1	0.0741291437895338	5.17467529679903	4.55856158343848	6.05553291613184e-05	0.00324405519639154	1.70442210916063
TNFRSF17	-0.385493104030936	5.91616457110454	-4.56189640056186	6.11963600321691e-05	0.00325508288322237	1.69962780862428
TUBAL3	-0.358139734570313	5.89497396486314	-4.56128865169991	6.13068255285086e-05	0.00325508288322237	1.70416590718198
MINA	0.110443754408365	5.41264777859302	4.55355362203258	6.14656170455594e-05	0.00325508288322237	1.72148712848178
ADAMDEC1	-0.217246751686633	6.32303039035459	-4.56023178973749	6.14993916187272e-05	0.00325508288322237	1.43045772406177
SLC22A5	-0.198436825429968	5.9605836375828	-4.55921993945718	6.16843158090283e-05	0.00325508288322237	1.68310119344582
CLDN2	0.414297094015771	5.66182739071616	4.55910655372227	6.17050721828043e-05	0.00325508288322237	1.71909088181819
LINC00849 /// SLC25A16	-0.12139462262234	5.94971860468674	-4.5521126352511	6.17300351185125e-05	0.00325508288322237	1.68401170959454
ZNF593	0.113866404920634	6.00354770776887	4.54853207217642	6.23919303562347e-05	0.00326931738944961	1.65171063677253
COL4A5	-0.390506233357202	5.56316516720102	-4.55505948948434	6.24504592818538e-05	0.00326931738944961	1.71245949587632
MORC2	0.0720604022884511	6.05206760623505	4.54801180229773	6.24886872281884e-05	0.00326931738944961	1.62554702296361
DAB2IP	-0.0860940450967041	5.72192524240657	-4.54720823575459	6.26384210268549e-05	0.00326931738944961	1.71659140568822
TSPAN5	0.136641842061241	5.90611409778094	4.5466600727123	6.27407668831997e-05	0.00326931738944961	1.68276054209012
EIF4EBP1	0.115411309187712	5.98280441096727	4.54560853211998	6.29375588847526e-05	0.00326931738944961	1.65265652926428
FKBP1B	-0.213325644248842	5.82919771175218	-4.5522502952628	6.29730749817448e-05	0.00326931738944961	1.69813439189328
CCT4	0.0538218224592218	6.4041793606847	4.54466167043509	6.31152816326351e-05	0.0032694828049258	1.29569050712762
GLTSCR1L	-0.0624121231205875	5.93613022281427	-4.54274274087385	6.34769781841283e-05	0.00328099246798754	1.66263901687217
SPIB	-0.277982104509452	5.53096470267114	-4.54617867868028	6.41174172041403e-05	0.00329190198259057	1.69236630764417
WRAP53	0.0708090933426559	5.63616004828133	4.53911004844516	6.41673086545195e-05	0.00329190198259057	1.69682663063552
IFT74	-0.090759367752518	5.90017126200424	-4.53837660376386	6.43075831764608e-05	0.00329190198259057	1.66173230747112
GCN1L1	0.0680672725386026	5.98266900684519	4.53807239597865	6.43658529740716e-05	0.00329190198259057	1.63159085002047
SLC30A4	-0.118370245376182	4.99538925264191	-4.53795730435878	6.43879118969156e-05	0.00329190198259057	1.63092827910252
UGT1A1 /// UGT1A10 /// UGT1A3 /// UGT1A4 /// UGT1A5 /// UGT1A6 /// UGT1A7 /// UGT1A8 /// UGT1A9	-0.234186404488652	6.09167039979611	-4.54327322147644	6.46722575449437e-05	0.00329706781499565	1.57503330445291
LRRC19	-0.325202747584823	6.10947581299764	-4.54276737471253	6.4769339677183e-05	0.00329706781499565	1.56633089701126
BICD1	0.302323501995386	5.4806103429379	4.53993970732429	6.53146807664417e-05	0.0033131306087553	1.67152901426118
ERBB2IP	-0.0701378296355852	6.24457617062053	-4.53288959674426	6.53666384242903e-05	0.0033131306087553	1.43628367582469
SULF1	0.259436476261025	5.79510095412941	4.53793436283706	6.5704173383532e-05	0.00332165182595802	1.66109476725817
PFDN2	0.0625139577788425	6.19954345082302	4.53058157986915	6.58172357724481e-05	0.00332165182595802	1.47018677494165
APOL1	0.180645737447443	5.8841688023111	4.53455632711926	6.6120231434626e-05	0.00332475689420713	1.64099846856945
LRRN2	-0.145485069498456	5.71483369515125	-4.52882867885002	6.61615029547128e-05	0.00332475689420713	1.66464761237336
FABP2	-0.169155903051303	5.48716553758583	-4.52857155895409	6.67254376221789e-05	0.00332913361733517	1.6531262159039
CHTOP	0.0448575199150232	6.10222676301828	4.52494192865557	6.69312031570829e-05	0.00332913361733517	1.52873616060332
ADPRHL2	0.0517011041679052	5.97021531461605	4.52372151046961	6.71747017949698e-05	0.00332913361733517	1.59639132703767
CIDEB	-0.0896275258780952	5.50934592442159	-4.5235151790089	6.72159554401026e-05	0.00332913361733517	1.64803048370041
PDCD4	-0.182525340964078	5.24734289874567	-4.5290752728179	6.74121073073422e-05	0.00332913361733517	1.61629328740607
POLB	0.0750219644029431	6.03441135621126	4.52104609589122	6.77115635255458e-05	0.00332913361733517	1.55882667707121
CBFB	0.0986941390034274	6.18725345476329	4.52104411781755	6.78035461124217e-05	0.00332913361733517	1.45335446676246
ASCC1	0.0708503010590217	5.77953032895969	4.52008588357818	6.79052745033605e-05	0.00332913361733517	1.63588759555983
MCM7	0.127346546192237	6.00287654248525	4.5202758237569	6.79077097894241e-05	0.00332913361733517	1.57176950257486
LOC100506368	-0.0648744363597152	5.26105838643769	-4.52003744940521	6.79150599659105e-05	0.00332913361733517	1.60631508880102
ABHD2	0.142614176332974	5.71476202592916	4.51898539844625	6.8127955993018e-05	0.00332913361733517	1.6372434802823
CNPPD1	-0.0574059334817592	6.01622091477868	-4.51870391551825	6.81850291997594e-05	0.00332913361733517	1.5615625230797
HTR4	-0.287689056883288	5.28966514942843	-4.52513598876202	6.82445210752172e-05	0.00332913361733517	1.61267849892463
DENND5B	-0.200105915765372	5.5651925267894	-4.52387967840272	6.8288710292118e-05	0.00332913361733517	1.63698314814726
ARHGAP44	-0.225873815199425	5.90273553856199	-4.5240194630057	6.84706822852359e-05	0.00332913361733517	1.60294664916743
CHI3L1	0.554160872183154	5.49808408213656	4.52380845050459	6.8513507559751e-05	0.00332913361733517	1.61579634423535
BMP5	-0.35916259131127	5.44200717534782	-4.52212431096457	6.88562544608353e-05	0.00333498663568926	1.61861611737436
CPAMD8	-0.0984286709203243	5.30131789139535	-4.51511151991757	6.89175739835437e-05	0.00333498663568926	1.59859999191464
RNASEH2A	0.145856818099886	5.95666204432158	4.51548805689808	6.92793621794396e-05	0.00334560993785639	1.57319884838673
PSMA1	0.0389230071647046	6.40879237765889	4.51232959196559	6.94901791559731e-05	0.00334891400284872	1.19581482698069
OLR1	0.438449047748377	5.26596962188023	4.51614071424766	7.00877411153094e-05	0.00337080469437596	1.58905455995984
PHYKPL	-0.124546318683955	5.95329143785117	-4.50626900533773	7.07539242978394e-05	0.00339589957476855	1.55380842434159
BEST4	-0.43001147893739	5.54350111778481	-4.51168753383089	7.10183304679754e-05	0.00339756976309142	1.58974541910025
HAUS7 /// TREX2	0.16562159963271	5.49137207989978	4.50675687947117	7.10776564096003e-05	0.00339756976309142	1.59423201420415
SYPL1	0.050994106245384	6.17179749701023	4.50260633556895	7.15286166231461e-05	0.00341219068102059	1.41321473425089
TAGLN2	0.0465958932806798	6.3602838815713	4.50147855661104	7.1768833084329e-05	0.00341671946655314	1.22358958134314
AEN	0.107433635033626	5.82888636247298	4.5000201058511	7.20806621865154e-05	0.003424632350106	1.57149766696638
BC016972 /// RP11-443B7.1	0.0708578430236522	5.00051699068717	4.49794961693376	7.252564562508e-05	0.00343882688268272	1.51926706709744
PSME4	0.076820476254342	6.0244024358863	4.49573636370675	7.30043064614977e-05	0.00345180639530154	1.49256207372592
FEZ2	-0.0587539299014694	6.07041767803249	-4.49532814111412	7.30929324287851e-05	0.00345180639530154	1.46537438876385
PKM	0.132665381674087	5.76574339878273	4.49375924287641	7.34345316795791e-05	0.00346098860929928	1.56310335230513
TSPAN7	-0.318785241446959	5.90265894812738	-4.49895060094671	7.37477992077667e-05	0.00346880148353652	1.53010995648561
SSTR2	-0.196056415671283	4.94121475609175	-4.49824314866563	7.39023994432258e-05	0.00346913499023111	1.49610728684262
BMS1	0.0678352618742213	5.97545213608922	4.48922242471624	7.44312219514089e-05	0.00346983664100409	1.49718486932855
NOC3L	0.104161911600496	5.99796329830415	4.48911487332356	7.44550109220213e-05	0.00346983664100409	1.48677434650329
RABGGTB	0.0523693062144769	6.13372798488002	4.48838294541389	7.46171030327257e-05	0.00346983664100409	1.40245198329518
AQP8	-0.644961477323548	5.98773037407421	-4.49486157530676	7.46458042911497e-05	0.00346983664100409	1.48016196114111
LIG4	-0.077509617440353	5.68082127056631	-4.48821184612695	7.46550446614538e-05	0.00346983664100409	1.55536585416676
IPO11 /// IPO11-LRRC70	0.0578437487632631	5.88491761212486	4.48645797138971	7.50450683061713e-05	0.00348108464778015	1.52106767076586
KMT2E	-0.055362285618428	6.12589472648368	-4.48497419816035	7.53765949897533e-05	0.00348958023812799	1.3985068383906
CDC123	0.0494879542191175	6.1491374193804	4.48257681929429	7.59153059587367e-05	0.00350183267189276	1.37415547313412
LOC100506713	-0.0817205293952768	5.47248166601564	-4.48247152345097	7.59390536042737e-05	0.00350183267189276	1.53078799987865
AKR1C2 /// LOC101930400	-0.194951940835852	6.01543120216965	-4.48596466642151	7.66371060840942e-05	0.00352710657707579	1.45400025594418
ACBD6	0.063246761111579	5.96430038715039	4.47769147833034	7.70248546789474e-05	0.00353802838347556	1.46943273931969
LOC100507670	0.0831241108910193	5.38130669849971	4.47235616465836	7.82548619195323e-05	0.00358752016105957	1.49107646671888
TRAK2	-0.0927234017424682	5.94740481823565	-4.46826921699288	7.92101433463678e-05	0.00362424932143945	1.44957871697142
PPIAP21 /// PPIAP21	0.0761909445329611	5.4655887744785	4.46646426964775	7.96356802562321e-05	0.0036304866853337	1.48565749021588
ATG101	0.0580150034242114	5.95962039505494	4.46578197739391	7.97971244336993e-05	0.0036304866853337	1.43791377245246
PDIA4	0.0956412557275896	6.11038407013208	4.4657294099082	7.98095763380188e-05	0.0036304866853337	1.35577427168498
POP7	0.0749960346580627	6.06085132561123	4.46440217004906	8.01246009676973e-05	0.00363088830992386	1.38385549628816
LMNB2	0.130146827558884	5.92723801703326	4.46439132304831	8.01271805787262e-05	0.00363088830992386	1.4457835474536
ANXA2 /// NHP2L1	0.0484352249800337	6.32084199011126	4.46162361718109	8.07880718365452e-05	0.00364431683147245	1.15350560507047
TRHDE	-0.349467999629424	5.56912122475314	-4.46774804123242	8.08791623601306e-05	0.00364431683147245	1.4732260853045
TICRR	0.11470466473125	5.52440801966052	4.46120541130605	8.08883997801097e-05	0.00364431683147245	1.476221975283
LANCL1	0.0954086454061008	5.46568828946101	4.45956345827242	8.12834941596281e-05	0.00364950774324224	1.46642294715703
IARS	0.0708333998981491	6.28526367095442	4.45926655911215	8.1355138116342e-05	0.00364950774324224	1.18523471416414
MS4A12	-0.756973540915065	5.9592174203815	-4.46501207916069	8.15359586325727e-05	0.00364950774324224	1.39029779609644
ILF3	0.0778839734713515	5.95663050426185	4.45815328658961	8.16243334018803e-05	0.00364950774324224	1.41771019368
DHX37	0.102881289021075	5.54927204860032	4.45138686750158	8.3279466740226e-05	0.00371018904860682	1.45095417165158
AUNIP	0.234431017708137	5.48892950490842	4.45751517768565	8.33627255270223e-05	0.00371018904860682	1.44575194679478
BMP6	-0.204052701597469	5.50473366090191	-4.45679080164738	8.34808246548674e-05	0.00371018904860682	1.44636115909529
MCM2	0.140771780438237	5.98216417289966	4.45231519556074	8.36125604116682e-05	0.00371018904860682	1.38503724596627
SNRPD3	0.0389183507839448	6.33181498739508	4.44908543898132	8.38499192425627e-05	0.00371371450234763	1.105096778674
PCNXL2	0.122026103540407	5.35388188429938	4.44642627914272	8.45138362303586e-05	0.00373608345952175	1.41506402556353
SEPP1	-0.150837327156455	6.43236667224143	-4.45091489857062	8.5004359945627e-05	0.00374171303772137	0.980006162459714
PMP2	-0.235149088377478	5.18688846130828	-4.45067555950223	8.50644835556547e-05	0.00374171303772137	1.3912657856115
IGF1	-0.308611269396846	5.64406255312335	-4.4494711522168	8.53676754749524e-05	0.00374171303772137	1.42468036136613
MIR4800 /// MXD4	-0.102658408545503	5.74460640708766	-4.44279752190529	8.54281949766675e-05	0.00374171303772137	1.42522544307876
RPN2	0.0716156316885398	6.33656485885133	4.44276401714855	8.54366825944543e-05	0.00374171303772137	1.08272769535752
ADH1B	-0.568303116013073	5.85098661293647	-4.44776590525052	8.57987683163792e-05	0.00374826731197731	1.37707775348613
TMEM161A	0.070001475712194	5.84798048254346	4.44078716166786	8.59389439033373e-05	0.00374826731197731	1.40328085495802
PAGR1	-0.189198421323875	5.24691646381067	-4.44671906196335	8.60644760807785e-05	0.00374826731197731	1.3865169474698
FARSA	0.0811434019857877	5.81610568261188	4.43772042854621	8.67238715918008e-05	0.00376345124837416	1.4013707135856
STOX2	-0.179059949714147	5.53446043002309	-4.44130170035958	8.6733165091368e-05	0.00376345124837416	1.41233969513853
CCNYL1	-0.103061862329055	5.98449325383639	-4.43242515956394	8.80958445567681e-05	0.00381553972796699	1.33372881242937
CLEC3B /// EXOSC7	-0.323558610238897	5.94987843467067	-4.43701113669145	8.85674629098975e-05	0.00382891469249075	1.34311835938008
SPNS2	0.170836257575016	5.6617467423451	4.43169508328416	8.87650024218723e-05	0.00383041344395889	1.39287240487435
UGT1A1 /// UGT1A10 /// UGT1A4 /// UGT1A6 /// UGT1A8 /// UGT1A9	-0.223940316646895	6.17457059654458	-4.43559190660625	8.89393401986123e-05	0.00383090733111898	1.21263095714857
CCDC86	0.100114702967919	5.98134491618877	4.42727653991139	8.94503070844309e-05	0.0038458726179372	1.32070545013717
GSTCD	0.0789037041612227	5.23609362625214	4.42616681627236	8.97449204416936e-05	0.00385149824625502	1.34068575145484
PRPF4	0.0756766653252411	6.08669847805722	4.42468173849076	9.01406793972861e-05	0.00386053667391381	1.25541011692241
MAMDC2	-0.624821977632913	5.56158819736812	-4.43050911906903	9.02838324114549e-05	0.00386053667391381	1.34699874849773
COLGALT1	0.0684661523076279	5.98610664008849	4.42348438733579	9.04610127427162e-05	0.00386109273626715	1.30801696825835
MIR4745 /// PTBP1	0.0458709915121016	6.29688776420606	4.42100734111139	9.11272711962553e-05	0.00386779617592328	1.06276230406734
SULT1A2	-0.180146406603505	6.06311736164446	-4.42725517548742	9.11550514779473e-05	0.00386779617592328	1.26362598854412
RP11-483I13.5	-0.0962868555532969	5.38539256220607	-4.42033569406551	9.1308757136814e-05	0.00386779617592328	1.34718334011202
PLEKHS1	0.393678272540614	5.07942720339833	4.42620527584542	9.1437917230673e-05	0.00386779617592328	1.31140031457145
PDIA6	0.0515363056608077	6.3960575086538	4.41903069884118	9.16623982276065e-05	0.00386779617592328	0.943170649373016
ABCA5	-0.165803944796681	5.90326448389179	-4.42316680587385	9.17245235694521e-05	0.00386779617592328	1.32789993393745
CCND1	0.133655563123617	6.00321331748861	4.42044073464955	9.17692944198141e-05	0.00386779617592328	1.28700285319365
LINC00294	-0.115336466236225	5.84063200062053	-4.41569278502212	9.25730874699284e-05	0.00389469386604253	1.33475293285753
BFSP1	0.133687446039573	5.2298740653207	4.41305522846733	9.35477639663825e-05	0.00392394216361407	1.30218294619896
GARS	0.0868340259488898	6.26151610895211	4.41270862735366	9.36748824426503e-05	0.00392394216361407	1.07431475868179
GABBR1 /// UBD	0.317903253507232	6.1557670189053	4.41767354448331	9.37688364636069e-05	0.00392394216361407	1.1829626870018
CORO1C	0.0818707094082482	6.15636978208145	4.40895235707633	9.44393286205828e-05	0.00394153430122525	1.16001734765888
ZNF575	-0.180992082362522	5.74776676876247	-4.41234737830939	9.45244215448184e-05	0.00394153430122525	1.32959691807888
RBKS	-0.126395409816909	5.88795030879737	-4.40784001551511	9.47508454656442e-05	0.00394398297993101	1.30060407326881
NCKAP5	-0.236630698927907	5.09287007076721	-4.41185073014194	9.5393160274633e-05	0.0039637037868177	1.27184793541689
ZNF658	-0.150149192454934	5.40270215209642	-4.40322866848174	9.6476720754181e-05	0.00399854431462445	1.29879297896942
MEP1A	-0.327604579413826	6.18444026088177	-4.40760336792451	9.6595443608044e-05	0.00399854431462445	1.13403742394912
NR5A2	-0.11502867810031	4.79526129704826	-4.40086040497937	9.67689187864883e-05	0.00399854431462445	1.21522897626073
PMAIP1	0.20284103962073	5.96771790777608	4.40649462707837	9.69117382148115e-05	0.00399854431462445	1.25320771728939
FAM57A	0.141364866694944	5.89089938704536	4.39783389031353	9.77276013382323e-05	0.0040245324293051	1.27058743847782
EDNRB	-0.12534084664896	5.88927834143944	-4.39680003675426	9.78979993535246e-05	0.0040245324293051	1.26954878534876
HGH1	0.07863945591927	5.73732135095274	4.39575968476909	9.81998218526109e-05	0.0040245324293051	1.29654311444718
GPR84	0.349118649685449	5.21708747994667	4.40135706868023	9.83907085907973e-05	0.0040245324293051	1.26201120214958
OAS3	0.154032627982522	5.89318507781738	4.39715157163921	9.85080809088786e-05	0.0040245324293051	1.263132750092
KRT24	-0.260429139482014	5.37117159127506	-4.40074507735771	9.8568359523758e-05	0.0040245324293051	1.27686284058593
MCM5	0.11967325672629	5.65633516170909	4.39283166950886	9.90542090654336e-05	0.00403736029254916	1.29184448016365
LRRFIP2	-0.0810116908535553	5.95059721048545	-4.39050281304735	9.97389822861273e-05	0.00405743977082898	1.23098965679521
COL7A1	0.182409191884154	5.53718166688332	4.39363959179371	0.000100087282345993	0.00405743977082898	1.2791746110475
GRAMD3	-0.123290117209896	6.0366364659533	-4.38973267010809	0.000100261840400423	0.00405743977082898	1.18532542069558
NBPF1	-0.0678813511759352	6.29593746479535	-4.38776794458728	0.000100549087209561	0.00405743977082898	0.969221839224907
SLMO1	0.113648028242526	5.3148450887981	4.38696816717936	0.00010078721312139	0.00405743977082898	1.24381306167522
HSP90AA1	0.0334101101317701	6.48817452637615	4.38642798678852	0.000100948360410867	0.00405743977082898	0.724526337810488
PLAC9	-0.28738116746116	5.59645917703344	-4.3924176783436	0.000101017277350547	0.00405743977082898	1.26953918148065
GNL3 /// SNORD19B	0.08334646975252	6.12090744796723	4.3861215533547	0.000101039888682982	0.00405743977082898	1.1227192859611
RNF5 /// RNF5P1	-0.0745273693718982	6.04789777906683	-4.38592188685135	0.000101099570784326	0.00405743977082898	1.17045156337634
TMEM131	-0.0749216799695926	6.17502803156259	-4.38500445782791	0.000101374244637708	0.00406153234308281	1.07645705816397
UGT2A3	-0.562189013523039	5.70823779846865	-4.38938959230498	0.000101922543687227	0.00407287368292296	1.22969268002078
KCNK5	-0.153086725045835	5.82400061677075	-4.38396228419071	0.000102003682253662	0.00407287368292296	1.2471472243915
FAM184B	-0.076623681783128	5.26455910481777	-4.38228296431254	0.0001021933734213	0.00407353179003753	1.22244150189704
NPM1	0.023358267361493	6.51432263972642	4.37975276858476	0.000102960763811454	0.00408212379145993	0.66618344491361
KLK6	0.337192489336221	5.36252637285365	4.38572388470689	0.000103029120308755	0.00408212379145993	1.23499762559967
ENTPD1-AS1	0.0788119298152754	5.685527279073	4.37928959462427	0.000103101853770912	0.00408212379145993	1.25479881253737
IL4I1	0.174431451102738	5.52916299100106	4.38228353006367	0.000103208142321376	0.00408212379145993	1.2498283366102
RP4-612B15.3	-0.133767490213269	5.47640353970852	-4.37860382521705	0.000103311099093953	0.00408212379145993	1.24351644049324
PSME3	0.109283705873747	5.9238577563795	4.37814814623545	0.000103450369066677	0.00408212379145993	1.20654808129043
NCL	0.0471384105615794	6.4035150877121	4.37688190009986	0.000103838344532081	0.00409056982697734	0.812593190859213
OR51B6	0.0757938999270021	4.95486162592535	4.37584257131226	0.000104157862233831	0.00409629532444019	1.17150048238684
DGAT2	0.174068393753551	5.5669962595241	4.3767157622216	0.000104823594084854	0.004115594800814	1.2374805556127
MIR4680 /// PDCD4	-0.164368084587977	6.09698346403219	-4.37745155643698	0.000105569942911836	0.00413798986233426	1.1024864954578
CEP55	0.188917393880125	6.01259240905085	4.37634463219291	0.000105914575617899	0.00414459066452869	1.14864741725274
PREB	0.064235035151327	5.98545470906027	4.36928517244814	0.000106196200186594	0.00414648217629836	1.15669683110337
STC2	0.305905891185103	5.32686496699898	4.37506124442435	0.000106315535007565	0.00414648217629836	1.20135088559715
TNRC6B	-0.0876412361645491	5.9197739114984	-4.36788729329937	0.000106635771673599	0.00415208622221807	1.17963420294604
PRKACB	-0.147694833543169	6.31381900895539	-4.37341564662571	0.000106831843093494	0.00415284510061619	0.89926951173157
SERBP1	0.0391808985626533	6.34853019303719	4.36525750674295	0.000107467579322464	0.00417066424175859	0.845849987745777
HAUS5	0.0885762369642229	5.43583144681306	4.36201184102926	0.000108502993245514	0.00420391004142996	1.19308068366223
PBLD	-0.25541652185631	5.65915294908364	-4.36702028336714	0.000108861925383491	0.00421062918674835	1.20089374349993
PTBP1	0.0421157504874447	6.3032608683571	4.36035758869911	0.000109034491654466	0.00421062918674835	0.882613503375005
SLC25A34	-0.214976849787362	5.53313778917666	-4.36543439019485	0.000109371180398021	0.00421548415769332	1.19635358365843
FANCB	0.145738065688779	4.94931782918721	4.36306823907034	0.000109518701435097	0.00421548415769332	1.1244234601139
GTF2E2	0.078021213061409	6.00193063123483	4.35825527477065	0.0001097136445465	0.00421608740595522	1.11787641843896
MAD2L1	0.147707475114098	6.02248224276649	4.36019649215368	0.000110541673887835	0.00423630180749341	1.10216618278428
SLC28A3	0.286877188669828	5.30705884080745	4.36114816495066	0.000110759310892327	0.00423630180749341	1.16016793308226
NOP16	0.123237019150042	5.85256719182384	4.35497985695798	0.000110780066825769	0.00423630180749341	1.16357413421754
NPM3	0.122923064695466	5.8887841291211	4.35374422484229	0.000111185010693997	0.00424488487256726	1.15015981395698
GNPNAT1	0.0769481739756844	6.15373681044558	4.34972587961594	0.000112512000182662	0.0042885854461845	0.994431372900793
ABCC6 /// ABCC6P1 /// ABCC6P2 /// LOC101930322	-0.149915034394416	5.99023860648663	-4.35156485293687	0.000113305896632863	0.00430631058064902	1.09493599052051
RNF144A-AS1	-0.135210263825707	5.53470521602563	-4.34723242511912	0.000113343237070403	0.00430631058064902	1.16257052085694
ZMYND19	0.094374830176514	5.97639178498504	4.34491117929405	0.000114122490367762	0.0043289237555952	1.09281211611891
TDRD10	-0.0690467168018686	5.20156127406335	-4.34300615010251	0.000114765950904899	0.00433958419299853	1.10448108629806
NDRG2	-0.128192183642487	6.10841379037153	-4.34718304953745	0.000114772572839743	0.00433958419299853	1.01315029258587
LAMP3	0.199426336770925	5.76651948519932	4.34716890423169	0.000115230227362688	0.00434989484288232	1.14240851494372
B9D1	0.0928225451329182	5.59146697177431	4.34064591193693	0.000115568115718078	0.00435565856643873	1.14843583679269
ARV1	-0.0917717795543541	6.09679834506941	-4.33920235424795	0.0001160614457375	0.00435738298054212	1.0078504941885
FASN	0.174081617129782	5.59157067416993	4.34186802679981	0.000116167467561832	0.00435738298054212	1.14277779950589
MCMBP	0.0636579053474468	5.84172212025985	4.33888637773328	0.000116169705281058	0.00435738298054212	1.12273080533984
DHX15	0.0297650727547412	6.36157271078345	4.33772400552146	0.000116568810964344	0.00436539059913924	0.751619674793611
TRMT112	0.0573045302737536	6.32211476764272	4.33570572659433	0.000117265000380207	0.00438448057065456	0.79211577421193
DSCR3	-0.0625912544330282	6.02918875759183	-4.3349235023886	0.000117535920029999	0.0043857181615727	1.03828053453915
SUCLG2	-0.0744288544428647	6.34710753759998	-4.3359617919621	0.0001176710672656	0.0043857181615727	0.761520470893973
C2CD4A	0.453685849020797	5.62909668441699	4.33808316861274	0.000118531972442906	0.00441013321976537	1.10550150504149
MUSTN1 /// TMEM110 /// TMEM110-MUSTN1	-0.250255071891666	5.5324426044221	-4.33759777383211	0.000118701179016561	0.00441013321976537	1.11885377594181
MET	0.135223564272512	6.2737264360029	4.33704772269513	0.000118893211617202	0.00441030055333337	0.837722210369244
MYEOV	0.187677087892366	5.67197442219805	4.33452413468945	0.000119179147111854	0.00441052637938088	1.11871393026377
CCDC137	0.0679950051458164	5.7461696799249	4.32974852981546	0.000119343810017326	0.00441052637938088	1.11432007576262
PPAP2A	-0.136231950797609	6.16819228712794	-4.33500771061639	0.000119608087108168	0.00441052637938088	0.928978393816561
ARHGAP17	-0.054573790285128	6.15801136770752	-4.32852445135609	0.000119775426076138	0.00441052637938088	0.93048384894352
PSMD1	0.0492051978667368	6.18960441742188	4.32835020418456	0.000119836991088714	0.00441052637938088	0.903086921804984
BLZF1	-0.157222960158086	5.05815016705381	-4.33260536810647	0.000120127862237308	0.0044119025974083	1.04983919110993
ZDHHC7	-0.0533071843427426	6.1679736581118	-4.32718472812569	0.00012024957755501	0.0044119025974083	0.918380813611593
UBE2T	0.136814653936624	6.03369466279407	4.32390503902686	0.000122623920730205	0.00449200836095478	0.997198960104414
CDK1	0.137126654054912	6.20381888142843	4.32593959414702	0.000122837285464731	0.00449210847430817	0.873200415519226
FSBP /// RAD54B	0.22000346514358	5.0933538693158	4.32464068031709	0.000123306798071773	0.00449210847430817	1.02965586302342
IPO7	0.061837727674545	6.20724978843763	4.31767907533709	0.00012366717964469	0.00449210847430817	0.85740136629372
PHYH	-0.110817626871129	6.27024830089143	-4.32327487136643	0.000123737436357818	0.00449210847430817	0.800794296585392
SLC7A1	0.103392869678996	4.87220309015619	4.31715056075248	0.00012385997422293	0.00449210847430817	0.994831532430466
SLC9A9	-0.150986851870535	5.76095971642967	-4.3172356807438	0.000123909174750005	0.00449210847430817	1.07550745202421
MFAP2	0.19348046869986	5.76805417091121	4.32163515999987	0.000124182372367053	0.00449210847430817	1.07264910807519
RPGRIP1L	0.226195313914471	5.2643908422203	4.32190321627357	0.000124302081511676	0.00449210847430817	1.04454312209574
GUCA2B	-0.500652680295097	5.86609075905797	-4.32178368806734	0.000124345718886581	0.00449210847430817	1.03293303977316
CIPC	-0.112097847711227	6.00560943992697	-4.31428199867531	0.000124911547585794	0.00449887048077193	0.993189224326457
LOC100996643 /// LOC101928195 /// MTHFD1L	0.240330719723748	5.85669291946585	4.32022679502388	0.000124915487028832	0.00449887048077193	1.04924458682343
LINC01267	0.056810098421151	4.94102039662192	4.31356118784507	0.000125177162491503	0.0045014013875767	0.995938854207782
DCPS	0.0869405182066586	5.94954225398306	4.30988914811912	0.000126538927635613	0.00453049606712995	1.0070836092791
SSFA2	-0.0399351129559652	6.34936176315975	-4.30963783746475	0.000126632655776993	0.00453049606712995	0.686020969251888
RNF135	-0.0869957779029637	5.94452732456618	-4.30891110689543	0.000126904079218075	0.00453049606712995	1.00644268017234
ARHGEF40	-0.080905396507757	5.71933816016925	-4.30823014517389	0.000127158927309225	0.00453049606712995	1.05781997651509
MAMDC4	-0.0744626675402261	5.39886427899116	-4.30786824079191	0.000127294573598446	0.00453049606712995	1.03841861695562
FZD1	-0.111116343302343	5.82541041511761	-4.30756310627386	0.000127409052282963	0.00453049606712995	1.03954278746398
KIF2C	0.151375500020384	5.93883204843204	4.31066940302963	0.000127487922922454	0.00453049606712995	1.00554070748281
SNX30	-0.112675394960836	5.95246324090304	-4.30724805497835	0.000127527357617145	0.00453049606712995	0.998484063826607
CDC6	0.259793811061005	5.6183014309735	4.30986982411472	0.000128771634667402	0.00455764888411372	1.04467020609607
LOC727916	-0.244321497247684	5.55924931582237	-4.30948376194678	0.000128917614249385	0.00455764888411372	1.04352299605069
RP11-186F10.2	0.0505917520101862	4.862114672675	4.30344440984434	0.000128964214166305	0.00455764888411372	0.954893919586232
CCT8	0.0490173183682812	6.38118253419024	4.30279934273494	0.000129209465535245	0.00455764888411372	0.62872825276388
MEF2C	-0.13723648997039	5.28257179263129	-4.30324615400277	0.000129572573018088	0.00455764888411372	1.00380216640151
C8ORF76	0.0898459088039839	5.80065000272644	4.30084427879237	0.000129955573214405	0.00455764888411372	1.02642706824262
ABCG2	-0.475579525850297	5.83112846763945	-4.30649321030673	0.000130053938168431	0.00455764888411372	0.998824884093791
MYOC	-0.252608105740997	5.34682812807111	-4.30588068084492	0.000130287893421966	0.00455764888411372	1.01238774265233
ZNF814	-0.081204825389895	4.83172909375942	-4.29955543321338	0.000130449746020291	0.00455764888411372	0.93857556836681
CDKN2A	0.222184115121316	5.3163058392147	4.30492013684247	0.000130655605696788	0.00455764888411372	1.00506665231249
ATP13A2	0.0754372659779089	5.52050625273791	4.29771224137326	0.000131159676765014	0.00455764888411372	1.02628521872991
MAN1A1	-0.108301454067248	5.80225698492488	-4.29762874907374	0.000131191924662735	0.00455764888411372	1.01705924498742
GAPDH	0.0283164149653554	6.55171195183051	4.29661295141272	0.000131584888611192	0.00455764888411372	0.368734250480992
ABCB11	-0.184391017135668	4.75565091674363	-4.30249342222195	0.000131589141566835	0.00455764888411372	0.91865152337524
UBIAD1	0.0826040771190091	5.64279184347666	4.29609295030841	0.000131786499555416	0.00455764888411372	1.02756146299522
CASC2	0.123650830429044	4.97792382150256	4.29660482293228	0.000131850879424425	0.00455764888411372	0.951291299253351
MIR7110 /// PDIA5	0.0442255346633596	6.08940353131506	4.29586625162633	0.000131874488415912	0.00455764888411372	0.890940000214634
PJA2	-0.0869448933846869	6.16868324119475	-4.29525594886968	0.00013211165290383	0.00455764888411372	0.828547956337164
TM9SF1	0.0545766720411994	5.90507580072372	4.29495577656287	0.000132228453917323	0.00455764888411372	0.982778817653616
KCTD4	-0.148374021993489	5.0997672317799	-4.29874403154912	0.000132344964337882	0.00455764888411372	0.96226450631909
XKRX	0.19791751957884	5.21667930251348	4.30049883150641	0.000132361348237506	0.00455764888411372	0.978003748744157
C4BPB	0.229783545047838	5.76159639461766	4.29639872632963	0.000133962716448296	0.00460604556349564	1.00105371661527
AK3	-0.079054575923366	6.0431788740005	-4.28930618008732	0.000134445800617865	0.00461590706413277	0.902761069823223
PUSL1	0.0906415061203438	5.70942652941029	4.28746176496568	0.000135177570498284	0.00462976787105417	1.00139282112173
HSD3B2	-0.457520929291758	5.25986233227047	-4.29251841019255	0.000135495767541594	0.00462976787105417	0.970007392040715
C1ORF21	-0.17707174038707	5.47503877037118	-4.29094437998646	0.00013550398241461	0.00462976787105417	0.991760251975561
ERCC6L	0.174665677123962	5.59062758839925	4.28946838564254	0.000135636961610525	0.00462976787105417	0.998757160574481
SET	0.0449456791565159	6.40059615899879	4.28549576756066	0.000135961884770597	0.00463413276236943	0.554930047014371
FAM174A	-0.0645058225218507	6.0508221790575	-4.28224120794002	0.000137270090553069	0.00466566532884307	0.878352924034229
AHCYL2	-0.194942446020971	6.06202871577904	-4.28804683387644	0.000137283799964257	0.00466566532884307	0.875243422082593
DENR	0.0470077800330697	6.20904827033316	4.28165961395067	0.000137505166854863	0.00466644518628089	0.753643684685967
TRIM27	0.0867082183641754	5.81123043476907	4.27966329418848	0.000138315076652857	0.00467438508721957	0.966253144153908
PDXDC1	0.0810648803044008	5.01849721946464	4.27939359570563	0.000138424852241243	0.00467438508721957	0.910215300537117
PITPNB	0.0526518076650842	6.22899421660037	4.27930243868074	0.000138461975298	0.00467438508721957	0.72836269302566
LOC101930052 /// LOC102724562 /// MST1 /// MST1L /// MST1P2	-0.174300125764061	5.54972581330918	-4.28201366640099	0.000138727137627243	0.00467438508721957	0.976177026581549
FXYD5	0.141960091023659	5.92430455348827	4.28030182034919	0.000138732919078121	0.00467438508721957	0.930900520994942
LCN2	0.241399616884652	6.28721087638002	4.28363342411965	0.000139071296421964	0.00467880883052584	0.683123946563422
C2CD5	-0.0513711917290379	6.25491289250532	-4.2773435019865	0.000139262104828986	0.00467880883052584	0.697220431358278
ILF2	0.0559933917343631	6.25062051755243	4.27539607062074	0.00014006203435016	0.00468805011177148	0.6962940721384
GUCA2A	-0.485552674131141	6.1124670245854	-4.28113151628003	0.000140094739340277	0.00468805011177148	0.837198502636654
ALPI	-0.178446251069804	5.421539128474	-4.27905558984625	0.000140613122818394	0.00468805011177148	0.950834766094799
CYP4X1	0.365280387963087	5.53635446288889	4.27958871871279	0.00014072952756964	0.00468805011177148	0.95435933050237
GPX1	0.0381662336347122	6.37122071864089	4.27338819350102	0.00014089151591095	0.00468805011177148	0.556849706975123
CFB	0.196301889393562	5.92360769090588	4.27907613939598	0.000140941054308867	0.00468805011177148	0.917455139185928
B3GALT6	0.0903471573890127	6.01145166820411	4.27283992604809	0.000141118849732002	0.00468805011177148	0.874766213908402
ASUN	0.0914305166779955	6.12993177726003	4.27238159124098	0.000141309170176375	0.00468805011177148	0.795943728175138
GEMIN5	0.0942337468385749	5.92902866898219	4.27232853995175	0.000141331215632536	0.00468805011177148	0.9112390311176
TNNT1	0.26348049991043	5.17522375705238	4.27756246733801	0.000141567527625325	0.00468862100272929	0.911233586090746
CCT2	0.0838942467632347	6.12819241898961	4.27033025707555	0.000142164065205674	0.00468862100272929	0.791359990965326
BACE2	0.137658016094069	6.1680840485023	4.2759554811211	0.000142235614638261	0.00468862100272929	0.763636567096851
KLK7	0.270287939415513	5.33556470582767	4.27594122307026	0.00014224155610491	0.00468862100272929	0.929054273406256
EIF4A1 /// LOC101928634 /// SENP3-EIF4A1 /// SNORA48 /// SNORA67 /// SNORD10	0.0393698527218511	6.47985299251783	4.26980561062645	0.000142383526099199	0.00468862100272929	0.402335989956993
LRMP	-0.157402340796559	5.84027542184176	-4.27177419636835	0.00014254460485379	0.00468862100272929	0.931129878065395
CCR8	0.060184478668311	5.17691287552837	4.26869252732957	0.000142850233458534	0.00469211143921482	0.895459573193577
B4GALNT2	-0.232199189762531	5.19265862549009	-4.27358494123061	0.000143226797459775	0.00469791886005438	0.901457250610955
S100A3	0.104509729315656	5.32164582552914	4.26627561615864	0.00014386880265751	0.00471017298687605	0.911067185361092
CLEC4G	-0.112450679382119	5.0159741351654	-4.2650186409176	0.000144401349737172	0.00471017298687605	0.869815032965028
PGM2	0.0701428981531923	5.89003239191363	4.26493770971033	0.000144435704371292	0.00471017298687605	0.904933205921846
EPAS1	-0.0543608414671419	6.37705602450429	-4.26397239450667	0.000144846091829587	0.00471017298687605	0.523228291944
ARL14	-0.215681988230808	6.14018407527669	-4.26966356118569	0.000144881337764857	0.00471017298687605	0.771829501947737
YDJC	0.0888093212113786	5.77853753181618	4.26369591531518	0.000144963842998998	0.00471017298687605	0.928421054995924
IDO1	0.24161693002878	5.86420914287828	4.26902593612648	0.000145152137983706	0.00471017298687605	0.906692669956852
TMEFF2	-0.250789324972065	5.23642075381437	-4.26890718074663	0.000145202628432908	0.00471017298687605	0.895259986225944
PTPLAD1	0.090441042465013	6.06797298009722	4.26023185128029	0.000146447158824824	0.00474264741034447	0.80621213134114
PRC1	0.146585145304487	6.04749572124942	4.2648928794312	0.000146607052781718	0.00474264741034447	0.82079550572768
NAT10	0.0991170455152647	5.94882410410977	4.25902410685773	0.00014696781056128	0.00474592717060997	0.866432128800541
BRCA2	0.239102429931509	5.19980397976934	4.26428276508762	0.000147182229900686	0.00474592717060997	0.877260538136801
BEX2	-0.257838281657952	5.87032351191477	-4.26397749378041	0.000147313837679449	0.00474592717060997	0.890893360604525
C17ORF96	0.0970227972153121	5.60775678707659	4.25668503546314	0.000147981342632731	0.00476042990365859	0.919233926501327
DDRGK1	0.0635429026697426	6.00527965861503	4.25625405399636	0.00014816883618837	0.00476042990365859	0.832028432402651
CD177	-0.456072854353123	5.92887904970499	-4.25751525341108	0.000150127092314144	0.00481229137092859	0.846061225207168
EXO1	0.2319724112401	5.5287890101983	4.25736694325667	0.000150192272568313	0.00481229137092859	0.89991736597005
FAP	0.32337209270598	5.64510667914334	4.25574064357605	0.00015090883394393	0.00482867204992291	0.891748966371457
LOC100289092	0.0961298355092371	5.44760607564543	4.24952808564437	0.000151125280911183	0.00482902765824621	0.88551810711665
SNTB1	0.156144298084032	5.02975450468009	4.25304086506033	0.000151851607310485	0.00484017303059613	0.825741811148777
SUGCT	-0.183360923476471	5.64470619595166	-4.25182085099564	0.000151885691665105	0.00484017303059613	0.894433508403958
DEFB1	-0.296167819976365	5.79750345827005	-4.25302856513538	0.000152111271112352	0.00484080226525072	0.873463316213376
ARHGEF37	-0.148567730473418	5.79865612465186	-4.24735497268972	0.000152386726812788	0.00484301492051776	0.877135719298579
ETFDH	-0.170397278533162	5.83819252779648	-4.24973881995757	0.000152814801642906	0.0048455005214491	0.866981131441935
NR3C2	-0.205074914646257	6.17543121495	-4.25131241331023	0.000152877004290978	0.0048455005214491	0.691952753312334
CCL4	0.228037250240653	5.84772995853849	4.25067129976298	0.000153164033822661	0.00484806426304352	0.8609447817897
DDI2 /// RSC1A1	0.118742888126979	5.55727637412228	4.24342775389206	0.000153856736199448	0.0048634445187347	0.880196406154591
KARS	0.0424506000067096	6.26906565756741	4.24175800640632	0.000154612780333004	0.00488078304412292	0.58217609041946
SET /// SETSIP	0.0390985084003224	6.44157993454575	4.24097393765716	0.000154969054980848	0.00488547216493243	0.373887934800473
ADCY9	-0.121834654973487	5.90191122077599	-4.23949419198261	0.00015564363560748	0.00489711847586955	0.830395687953057
POLA2	0.114578130241657	5.72667063813346	4.23925064744762	0.000155754937492577	0.00489711847586955	0.867503791154919
PRDX1	0.0413331489314045	6.45394517808896	4.23836998108515	0.000156158061470088	0.00489924701872478	0.349516541763898
ALYREF	0.0747800685566404	6.25421935591063	4.23786003884671	0.000156391954704508	0.00489924701872478	0.587330580086307
CDCA5	0.167554264757328	5.81475753639148	4.24106713894976	0.000156447593803143	0.00489924701872478	0.849748272399945
DAO	-0.122932283153274	5.35709203480228	-4.23540103564328	0.000157524649481132	0.00492641583310806	0.832343583222674
CLDN23	-0.167105311276862	5.09696097948609	-4.24002941607023	0.000157929339309666	0.00492732811475386	0.796312685571694
CPM	-0.225303357872373	5.94059493047857	-4.24010095342074	0.000157973400784407	0.00492732811475386	0.803309783802448
E2F7	0.320089038875416	5.53409103334561	4.2394852391174	0.0001582580656877	0.00492732811475386	0.847465124552679
CYP27A1	-0.100814212678853	5.89793469237182	-4.23353005011474	0.000158391872385148	0.00492732811475386	0.815575140047601
FBXO6	0.124610380440243	5.94075552680531	4.23087970429536	0.00015962835892062	0.00495558982311569	0.791947369114316
EXOSC3	0.0710445613032149	5.73259925056777	4.23068025604976	0.000159721791220414	0.00495558982311569	0.844733775674756
SST	-0.535443052887156	5.60874599053228	-4.23520273841224	0.000160251981557274	0.00496548893578917	0.815677427596505
PML	0.137123518742364	5.57512856785038	4.22832049081558	0.000160831312535345	0.00497145277986901	0.839647945765022
EYA2	-0.314512536708304	5.63992781390217	-4.2336464505454	0.000160982673725789	0.00497145277986901	0.832979422530057
AARS	0.0585443398066522	6.07847629964809	4.22779668310217	0.00016107862140744	0.00497145277986901	0.708462867955939
TMED2	0.0213077737850143	6.45321765864577	4.22642592230158	0.000161727574615016	0.00498372607784716	0.316011098160656
PTPRF	-0.0931102568123849	6.22222657478417	-4.22751519211186	0.000162004936457907	0.00498372607784716	0.586160356893359
DUSP14	0.191032810704681	5.71613197636495	4.22972094869689	0.000162447414813545	0.00498372607784716	0.8280803822265
GAR1	0.0606620345608753	6.06507200668124	4.22426910270769	0.00016275386349096	0.00498372607784716	0.707681460901964
RFC4	0.102425211826264	6.02787866107131	4.22403354712293	0.000162866335095618	0.00498372607784716	0.730036702644024
CCL3 /// CCL3L1 /// CCL3L3	0.280181456569063	5.75951120739391	4.22929201027141	0.000163044541011719	0.00498372607784716	0.814598147749233
GPR34	-0.168786080803949	5.93671437567497	-4.22847586702313	0.000163178493753196	0.00498372607784716	0.774987448344908
MCM10	0.291174106476249	5.61627594109136	4.22876279200266	0.000163296890032394	0.00498372607784716	0.821482892125005
LEMD1	0.334369879356992	5.11561481612578	4.22858137221707	0.000163383485246201	0.00498372607784716	0.76921923260353
LOC202181	-0.111982914951921	5.43447363716315	-4.22203855484271	0.000163821953325461	0.00499062784754946	0.808337742985892
RP11-90P13.1	0.081372214349689	5.52883793238852	4.22133976922088	0.000164157976298883	0.0049943949373831	0.818301412960642
UBQLN1	0.0833987249284446	5.90026358613941	4.22013572176687	0.000164738549522609	0.00500558295564952	0.778039912349778
FKBP1B /// MFSD2B	-0.126190752942059	5.52569206512803	-4.21868810178755	0.000165439236075884	0.00502038703746146	0.81018110803462
SHCBP1	0.215100153542584	5.67275331132888	4.22382503397943	0.000165669923167711	0.0050209088312606	0.811562252199358
OTC	-0.272658033682872	5.33421201785512	-4.2231675039633	0.000165988466843394	0.00502408849835641	0.784276042277409
TCF21	-0.214701512900692	5.72704251176712	-4.22194197729355	0.000166583783861415	0.00503562651523491	0.803087611879853
SNX15	-0.0642949589165489	6.00017025648648	-4.2154347942871	0.000167024605381038	0.0050424706923636	0.721578782128285
MAGI2	-0.128980046383586	5.32229132971506	-4.21377852519451	0.000167920068226085	0.00506300533915522	0.766672609388335
TNFRSF10B	0.200538498628758	5.41652081426428	4.21810556942316	0.000168460947945794	0.00507280995363531	0.781655391380853
RRP9	0.105319262717062	5.53333046773177	4.21022477219082	0.000169594585612634	0.0050950115314723	0.78807538086754
NCOA4	-0.0411175653801178	6.41755564476045	-4.21015046717553	0.000169631517524569	0.0050950115314723	0.318408170901896
IMP4	0.0611682925113404	6.04539219877485	4.20859692660608	0.000170405484167179	0.00510835968122851	0.676741078481216
COL10A1	0.398949964899429	5.51337839665686	4.21396475435478	0.000170510347383467	0.00510835968122851	0.772694807097833
ERO1L	0.125208789226636	5.96258638906587	4.20510651813895	0.000172346521764096	0.00514803947378699	0.710466870578456
TFDP1	0.0922003744488265	5.74697113899939	4.2044524113979	0.000172487241486638	0.00514803947378699	0.771082901030932
TTC28	-0.164421970564197	5.70983365419339	-4.20540945007023	0.000173040241758269	0.00514803947378699	0.770334920884498
ZSCAN16-AS1	-0.0571211196334742	4.65798292141431	-4.20335966611762	0.000173040259661045	0.00514803947378699	0.634573367219805
EMC8	0.0644527705594307	6.11061644728563	4.20333304787554	0.000173053752325201	0.00514803947378699	0.61711372311344
SOWAHA	-0.215314914709623	5.99357736366278	-4.20870336339631	0.000173149657636709	0.00514803947378699	0.693313450267765
FAM177A1 /// LOC101927178	-0.0691141701581536	6.14154881271332	-4.20271546549478	0.000173367091727158	0.00514803947378699	0.591049722301144
NEUROD1	-0.32951305342408	5.3332643855051	-4.20737393034344	0.000173822867424483	0.00515240489801449	0.742052352554298
EPB41L3	-0.245306451567265	5.9118522276865	-4.2069868227032	0.000174019376468231	0.00515240489801449	0.722535893083509
HYAL2	0.0762559015885263	5.84503384911697	4.20113528523534	0.00017417135359816	0.00515240489801449	0.743165908890428
GNG7	-0.142607949789374	5.63488193171583	-4.20044059083411	0.00017452608753747	0.0051555862465671	0.765332564741732
PSMD13	0.0470013922495509	6.12834083745238	4.20006663863966	0.00017471733304337	0.0051555862465671	0.5940097800121
XRCC6	0.0331772776803064	6.35390850537261	4.19758951384447	0.00017598937461938	0.00518445926883248	0.362696567446886
PPAP2B	-0.135067498976098	5.89971676229101	-4.19794125757374	0.000176136701921811	0.00518445926883248	0.715327115526579
VIP	-0.39526795205036	5.77394895495632	-4.20145188524575	0.000176853043389808	0.00519903734305188	0.727066867536733
AHRR	-0.218430015667812	5.37462378882092	-4.19959603014269	0.000177813259184597	0.00522073936267586	0.72514086665876
MMP1	0.486294778059102	5.92000162858321	4.19816981368769	0.000178554653191608	0.00523597049097287	0.682197300128302
MKNK2	-0.0470248216803591	6.37906905381679	-4.18962765455399	0.000180139701582321	0.00526981296067766	0.309716804356081
PDK2	-0.104735676423467	5.69008263060968	-4.18959506570184	0.000180156884955559	0.00526981296067766	0.735676066559916
PPIP5K2	-0.0561525220247767	6.13359016546188	-4.18879179828375	0.000180580938084372	0.00526997350352607	0.558401798093206
ATP13A4	-0.127906419961981	5.26540444444502	-4.18918783578651	0.000180726153407841	0.00526997350352607	0.688362294085509
STX12	-0.0632064666383865	6.12457679085196	-4.18796372196796	0.000181019112109189	0.00526997350352607	0.563382882409995
SLC4A11	0.302248735865595	5.15908818590206	4.19276068337159	0.000181394145895688	0.00526997350352607	0.677060956403563
NIFK	0.0645780327305522	6.0437944492233	4.18725278458194	0.000181396133646973	0.00526997350352607	0.618550185620916
TMEM231	0.129809717770231	5.59677953400129	4.18663650981376	0.000181723576697576	0.00526997350352607	0.727403687182021
HAUS3	0.081712835575495	5.77692343707529	4.18662264284483	0.000181730951244138	0.00526997350352607	0.718435393061787
INSIG1	0.159909726243472	5.82825023016877	4.18553879562032	0.000183792057833004	0.00532317933019285	0.696538962303305
PSMA3	0.054594325142408	6.31301589417712	4.18204807057081	0.000184179814986624	0.0053262388344568	0.366769838621576
CA7	-0.212188445455544	5.58836926098758	-4.18713020704229	0.000184396857717615	0.0053262388344568	0.713152713629142
MARS /// MIR6758	0.0723000673353163	6.03394642349146	4.1810912431456	0.000184696099000828	0.0053262388344568	0.607501921342104
LOC102723493	-0.114387765122617	4.91694198883696	-4.18052273361922	0.000185003526180081	0.0053262388344568	0.622888598855599
C1ORF210	-0.189625007036721	5.68869951511602	-4.18469645018562	0.000185252596563576	0.0053262388344568	0.70833941626148
ROGDI	-0.117559035427715	5.6218019487441	-4.18005553738045	0.000185256542503005	0.0053262388344568	0.710664314564614
SLC6A14	0.581428854637551	5.44683486037952	4.18450345946544	0.000185814310322926	0.00533575207591522	0.681795218758896
CCDC42B	0.0961306691218419	5.26780135697107	4.17759069854016	0.000186597032441543	0.00535169391336612	0.657977955631512
GJB3	0.158671654504794	5.77887186080243	4.1787908691425	0.000187018260597725	0.00535724172075189	0.689705894766248
TCOF1	0.112155902562592	5.68525582618673	4.17538157114396	0.000187806528297509	0.00537327729014697	0.696899584573108
SEMA6D	-0.0813845312038477	5.04526770616289	-4.17414032456004	0.000188489477090713	0.00538480906069342	0.621934227838136
C6ORF223	0.208915949325512	5.33225480330155	4.17927509367608	0.000188667517051253	0.00538480906069342	0.663163934321369
ENPP3	-0.254396925296314	5.84326675858492	-4.1783568095784	0.000189173054707377	0.00538784190694711	0.663473441361915
ASPA	-0.35398951030452	5.4476157120754	-4.17824995367235	0.000189231967647687	0.00538784190694711	0.674468154440632
TTC9	0.255095260610079	4.89480062857176	4.1774844558825	0.000189654536270085	0.00539112594160796	0.596953888190967
PPP2R5C	0.13385913933889	4.93257859590458	4.17470199634225	0.000189805777687362	0.00539112594160796	0.602290342028986
C7	-0.397322904343704	5.80127731246927	-4.17433550796903	0.000191402561609099	0.00542992212777176	0.649270957258115
CDH11	0.145133085470158	5.72504501528292	4.16637873743057	0.000192815507225164	0.00545181684066276	0.668120270344761
AMPD1	-0.399149082525287	5.46459097112017	-4.17162127450122	0.000192921935021585	0.00545181684066276	0.656099233053129
PTGS2	0.351295835727061	5.64839295469284	4.17135539768295	0.000193071401647097	0.00545181684066276	0.659532622187821
CHAF1A	0.0877054853434739	5.86529368360652	4.16561885017764	0.000193244232118829	0.00545181684066276	0.640062601969759
MTM1	-0.140342488565048	5.62726722239581	-4.16544359068299	0.000193343245168197	0.00545181684066276	0.670380106914391
ECI2	-0.148943227234335	6.09619583451673	-4.1704783906766	0.000193565229269215	0.00545181684066276	0.525692418022423
MYO1C	-0.043555996516842	6.19230213313773	-4.16262169226402	0.000194944338702709	0.0054714733162284	0.434593721691739
KIF18A	0.215348845428451	5.54928526035423	4.16767770163982	0.000195150552262571	0.0054714733162284	0.658310198772088
CDK2	0.109494885303962	5.9339652492498	4.16220319105523	0.000195182891872866	0.0054714733162284	0.605855206014503
STC1	0.278766736372022	5.7572167369977	4.16760173680753	0.000195193728731849	0.0054714733162284	0.647159648276617
CASD1	-0.131034152772685	5.94230593377773	-4.16270798284499	0.000195489200919454	0.00547323217526634	0.601303573856155
RTEL1-TNFRSF6B /// TNFRSF6B	0.244648739761884	5.8050219793913	4.16657625758042	0.000195777501889734	0.00547478631324942	0.639495253638945
HPGDS	-0.309421161676246	5.61863184357516	-4.16553903596293	0.000196369699962122	0.0054848249450228	0.648956623483734
OAS2	0.212597561517961	5.53970184299151	4.16441027928024	0.000197016154291465	0.00549426158855584	0.648960020455945
IFITM1	0.0794691665456462	6.41087229430416	4.16359747638073	0.000197250308434141	0.00549426158855584	0.18606402864539
F12	0.14939944096365	5.91456816055217	4.16090877939414	0.000197598911456505	0.00549426158855584	0.602990004381037
VKORC1L1	0.103808479174372	5.28799389875097	4.15791801414974	0.000197642031801949	0.00549426158855584	0.607692480727454
WDR45B	0.0387799113308327	6.25710706118355	4.1531668550868	0.000200404067467035	0.00556446618499377	0.345207311998891
LINC00938	-0.117864528373733	5.95715695750526	-4.15160882743224	0.000201318014211464	0.0055832512479071	0.566625812437791
TCAM1P	0.0738012762324004	4.72868001104496	4.15075155133627	0.000201822636215331	0.00559064596101159	0.504446531475483
TMEM120A	-0.0977892192790126	6.00423812799999	-4.14973616048615	0.000202421932582481	0.00559064596101159	0.537874366626626
C22ORF39	-0.0850588501807545	5.92631909440838	-4.14966805327183	0.000202462192618446	0.00559064596101159	0.574753784691839
GSTO1	0.0459384021507127	6.31462075802005	4.1491617836931	0.000202761708290348	0.00559064596101159	0.272161867467189
SLC26A3	-0.512483725647319	6.29291554991401	-4.15451512689333	0.000202773237721868	0.00559064596101159	0.358813059334841
RCN2	0.0526783136946795	6.14836343503921	4.14860917367432	0.000203089134875853	0.00559279891570295	0.43434509880196
LIFR	-0.182537142947067	5.00506081377044	-4.15241507546527	0.000204016101494311	0.00559706922125991	0.544351099055385
PUS1	0.12908744824187	5.70317365436235	4.14694562380084	0.000204077932205894	0.00559706922125991	0.618036121802511
SULT1A1	-0.154132669528553	6.20056264974386	-4.15213108009222	0.000204184749000197	0.00559706922125991	0.389921488988153
RRM2	0.144231599011948	6.24457686757538	4.15211186551934	0.000204196164292925	0.00559706922125991	0.347708344784096
RAB37	-0.13910066993133	5.49358922978185	-4.14597248607038	0.000204658539323216	0.00560321248871176	0.60880584082174
ACVRL1	-0.113406537500008	5.81143961964717	-4.14445868622389	0.000205564940401049	0.00562059707247922	0.59632431203623
CXCL5	0.206926271191969	4.91952380681874	4.14947025784258	0.000205771497551008	0.00562059707247922	0.524320573999305
COL11A1	0.456327898207477	5.41486575903991	4.1489858423545	0.000206061669670646	0.00562105218378857	0.590282349218159
LOC100505592	0.156811171875176	5.32968443672212	4.14666464628957	0.000206602906996919	0.00562105218378857	0.576281585181757
CBLN2	-0.221406430721781	5.28429519039235	-4.1480011250585	0.000206652766192026	0.00562105218378857	0.570468261295826
MFAP4	-0.210327951160832	5.71533282482735	-4.14773068499602	0.000206815393832536	0.00562105218378857	0.60320651585443
TROAP	0.13179522782912	5.8144705177066	4.14199031583442	0.000207051335819555	0.00562105218378857	0.588228314742206
ASTE1	-0.0802949482127859	5.84891392830609	-4.14105231366851	0.00020761893395674	0.00562105218378857	0.578108694406744
FAM45A	0.0739111709656323	4.73458697628847	4.14093878886864	0.000207687732653297	0.00562105218378857	0.478581196349652
RP11-48B3.4	-0.145050730962827	5.32397504208463	-4.14356626795409	0.000207700244396304	0.00562105218378857	0.569436332439119
GEMIN4	0.0965710458000886	5.84539197915262	4.14031465672336	0.000208066370278427	0.00562448838644602	0.576716356954638
EHD4	-0.0752469718282616	4.79966511121364	-4.1375825274051	0.000209731820975352	0.00565147242081666	0.48286621430345
CSE1L	0.142998047341661	6.01176047049126	4.1415234346321	0.000209818752341072	0.00565147242081666	0.501845699089274
PCBD1	0.0639823570416897	5.89181146291772	4.13725361936219	0.000209933194721744	0.00565147242081666	0.554075729798531
RP11-212P7.2	-0.0742679221117745	5.52041094224368	-4.13710245973422	0.000210025805586945	0.00565147242081666	0.58871784732175
EIF3I	0.0387708928700084	6.3125432485149	4.1351350979258	0.000211234801828292	0.00567121755205109	0.2349218609719
SHISA5	0.0596141381684276	6.02197897210121	4.13475605686991	0.000211468514187915	0.00567121755205109	0.486641941010755
DMXL1	-0.0934431950404818	5.92563788019495	-4.13473253559236	0.00021148302547618	0.00567121755205109	0.534107755489974
UBL3	-0.0815871707396952	6.19003821141481	-4.13321216248819	0.000212423079921303	0.00568850132051631	0.355499972293981
MGLL	-0.114502881573683	6.24538040175509	-4.13822598316729	0.000212611304563901	0.00568850132051631	0.305961137980194
MMP10	0.472760780086214	5.33951511738308	4.13732231750266	0.000213170565223004	0.00569674370248091	0.554013273428735
SLC39A5	-0.201628829319595	5.91353504000893	-4.13694609407932	0.000213403826936206	0.00569674370248091	0.531632982184229
RSRC1	0.108109700495161	5.70667720490549	4.13027020911346	0.000214253734720385	0.00571294708974378	0.573399929406796
PKMYT1	0.0815037332476239	5.6513146773608	4.12976209333194	0.000214571474120665	0.00571493989622853	0.575258546793772
STRIP2	0.19760269290149	5.22104389746874	4.13320775862843	0.000215735250822962	0.00573943623173577	0.51982733643415
HSPD1	0.0827455628385459	6.38998426435131	4.12950863649193	0.000217939642530664	0.00579153052320471	0.116839055511183
OPTN	-0.0928572445093819	6.07779916477421	-4.121493452638	0.00021980738366968	0.00582584001085688	0.414200230091482
BEX4	-0.205353513703323	5.92602333481683	-4.12652252814627	0.00021996685493144	0.00582584001085688	0.498351534171293
LOC100289019	-0.155628834932026	6.02724850923068	-4.12635612641582	0.000219973889346071	0.00582584001085688	0.448902237590715
ANKRD20A1 /// ANKRD20A11P /// ANKRD20A2 /// ANKRD20A3 /// ANKRD20A4 /// ANKRD20A5P /// ANKRD20A9P /// LOC102723891 /// LOC102725051	-0.192862631909357	5.60900442299533	-4.12383015764432	0.000221371614538315	0.00585603053684099	0.544638037382193
STMN2	-0.410302928291376	5.67052980091527	-4.1239576658742	0.000221611836796857	0.00585603053684099	0.524246996594971
SMIM2-AS1	-0.19008138707592	5.4248526247666	-4.12239149234686	0.000222622223034777	0.00587612731911547	0.522998843817055
NAP1L2	-0.358727690884327	5.47392775716282	-4.12066100034922	0.000223743861033751	0.00589911224640332	0.520118379151075
HSBP1L1	-0.100915136200608	5.88420366987652	-4.11276543484759	0.000225469824562119	0.00593796118034928	0.489650372231327
MROH6	0.0862178494456182	5.75073439324881	4.11226088140352	0.000225801490254885	0.00594004412507202	0.520547957189136
ANP32E	0.13678973732983	5.88487519462912	4.11225611327974	0.00022644346324119	0.00594709312829868	0.48519624360978
TAB2	-0.0501799206545841	5.94453240338977	-4.11108667954875	0.000226575195295332	0.00594709312829868	0.461456084885135
TMEM132A	0.152709992890178	5.4701080240377	4.11225344334877	0.00022719238186063	0.00595664485685428	0.509382465438882
ADK	0.0606625714825793	6.12402039868775	4.109535168453	0.000227601496221041	0.00596072604468423	0.345962164706731
TNFSF9	0.265855122803294	5.47984194477396	4.11264653527101	0.000229011083558447	0.00599097070425757	0.501996457849785
GTPBP3	0.0953849237395957	5.16672381046879	4.10655790015546	0.000229583668017472	0.00599927633826101	0.4487100830569
HIPK1	0.058130962764701	4.92158792011316	4.10607958344182	0.000229903686983261	0.00600097104380948	0.418965451596262
MIB2	-0.149075133102239	5.55374383209596	-4.10585422928496	0.000230615591035102	0.00601287967845182	0.503966330000421
DCAF6	-0.0565845529487625	6.14201078707466	-4.10315299834212	0.00023187125118202	0.00603455250674586	0.31336673700794
RPAP3	0.144319779488019	5.26188457846062	4.10625114887413	0.000231960007913014	0.00603455250674586	0.455691506440898
NSDHL	0.123503969011362	5.71175255575931	4.10216853249075	0.000232536810061175	0.00604287370057317	0.496435414781155
LOC101928405	-0.241886014569085	5.14948594970743	-4.10693303126254	0.000232839991931978	0.00604407387445504	0.439147583897494
ZMYM4	0.0808519516097432	5.8197897746193	4.10065967748063	0.000233560516739595	0.00605102506072346	0.475996830052027
MRPL4	0.0750426607526662	5.91815985478172	4.10025263554698	0.000233837435048531	0.00605102506072346	0.442998341350904
SRRD	0.0622155994277601	5.8522396090436	4.10019061454779	0.000233879657292186	0.00605102506072346	0.46612365961022
SGK2	-0.184063862316632	5.85305495656833	-4.10446272518888	0.000234408795394314	0.00605805060448735	0.463652975075207
CRBN	-0.0741239573371785	6.01351238716705	-4.09855852986612	0.000234993421224888	0.00606649317274084	0.391966180699857
TACC3	0.143275512220284	5.61336166837378	4.09707936590474	0.000236007310019339	0.00608598675113466	0.484974265592333
ATAD3A	0.0619194539707562	5.8569686950389	4.09620578627073	0.000236608111204443	0.00609479688861566	0.453858512191727
PCNA	0.0658078854700604	6.34627108937298	4.09521807860379	0.000237295854613502	0.00610582484551461	0.0847544837272558
KDM4B /// LOC100507022	0.0569780353911907	5.23815008434522	4.09463996842861	0.000237688742769452	0.00610925011196937	0.425614525864488
ACTR3B	0.122652194427674	5.60515585934167	4.09291796571513	0.000238882737479832	0.006125632879407	0.474258434078223
RGP1	-0.0608492111555785	5.85768512894864	-4.09265494822404	0.000239065623084678	0.006125632879407	0.444086510998145
FUCA1	-0.115942456584263	6.35496698234515	-4.09751419782938	0.000239289225580769	0.006125632879407	0.0717512447455029
SLC51A	-0.535463387025909	5.45012877600824	-4.09740069405121	0.000239367999667277	0.006125632879407	0.448190448739936
EXOSC2	0.0867597349283186	5.74881379254568	4.09130351892959	0.000240007482564973	0.0061326093107448	0.464161055931248
TREM1	0.400619255653086	5.52348698527931	4.09625847464617	0.000240162138583041	0.0061326093107448	0.453589075708238
EXOSC9	0.061888794961572	5.9471289723116	4.09021264710155	0.000240770396419724	0.00614147308351309	0.403203517242234
CES3	-0.169617573943412	6.02716794395742	-4.09379701935201	0.000241882262432399	0.00615258612984283	0.359395272375473
LOC54944	0.0665546655328308	5.11288127856182	4.08853220307374	0.000241950277519738	0.00615258612984283	0.39332324482341
FCGR1A /// FCGR1B /// FCGR1C	0.220562351848494	5.66787145870769	4.09364212602274	0.000241990907819739	0.00615258612984283	0.459452986489223
HYPK /// MIR1282 /// SERF2 /// SERF2-C15ORF63	0.0539499154923201	6.22837727912656	4.08712556410918	0.000242942259421582	0.00616934421882803	0.190070490931022
DSN1	0.120772306644046	5.74525240326837	4.08642930529105	0.000243434741592536	0.00616934421882803	0.45032521537524
RASSF1	0.055388931955844	5.90052802881454	4.08642611143765	0.000243437002937002	0.00616934421882803	0.412346120819072
NUP93	0.0665063808059596	6.04226225343908	4.08296164524197	0.000245902084796142	0.00622510789045821	0.331707408381206
MYO15B	-0.163525783533674	5.76733442098533	-4.0848385910972	0.000246546817017022	0.00623471832538315	0.435040869871936
ANLN	0.257697922563847	5.76988288343296	4.08652812913111	0.00024703259706557	0.00624029282254359	0.427728530965266
CLCN2	-0.132977539274677	5.78568811440866	-4.08067344279396	0.000247543583511696	0.00624396989357456	0.428069378610173
LDHA	0.028308800185411	6.52152938714319	4.08044346496499	0.000247709155145211	0.00624396989357456	-0.197963402412083
LOC101929857 /// SLX1A-SULT1A3 /// SLX1B-SULT1A4 /// SULT1A3 /// SULT1A4	-0.136213643425998	6.16056708598043	-4.08426357600871	0.000248658941058521	0.00625462078633009	0.236288808252491
LOC101928173	0.187207279575874	5.27060039099868	4.08418929458356	0.000248712465106158	0.00625462078633009	0.394007658157562
RNF38	-0.0755513404970977	6.07878419487955	-4.0787529734567	0.00024892954570988	0.00625462078633009	0.295403332032187
ATP2C1	0.0672143126455575	5.70961875418049	4.07798913700498	0.00024948289682968	0.00626183433045935	0.433201549651527
EBNA1BP2 /// MIR6733	0.0702156060516159	6.06969214732156	4.07751730477846	0.000249825310105455	0.00626374375592761	0.298424474313562
PPIEL	-0.0552793951277681	5.1351277068275	-4.07671271207565	0.000250410271071382	0.00627172391379847	0.36313161985979
AADAT	0.131570800937986	5.55558119490537	4.07598690526681	0.000250939101265234	0.00627552462907014	0.425692755535702
RP1-102H19.8	-0.0706509862509316	4.60293614747242	-4.07577226402202	0.000251095700142657	0.00627552462907014	0.267465700366541
IPW /// LOC101930404 /// PWARSN /// SNORD107 /// SNORD115-13 /// SNORD115-26 /// SNORD115-7 /// SNORD116-22 /// SNORD116-28 /// SNORD116-4	-0.237515082575239	5.75354306722513	-4.07993543615469	0.000251796490050595	0.00628635865499989	0.414188160520333
PDCD1LG2	0.105162118897056	4.90228337717063	4.07314076196348	0.00025302338616633	0.00630751163503429	0.325106769876843
LRRN3	-0.225176586953071	5.39469111801047	-4.07804344944689	0.000253180159174775	0.00630751163503429	0.398385643825241
GALNT6	0.2018808161761	5.85622022717587	4.07696380750247	0.000253973064947232	0.00632056988511006	0.387134041849057
ZFX /// ZFY	0.105766510674433	5.08184068424012	4.07074819316594	0.000254788595837051	0.00632772989138392	0.341879396094876
NCOA1	-0.0815315806172566	5.73984879259088	-4.07056673763187	0.000254922961710251	0.00632772989138392	0.409713308902511
SKA3	0.175470836222028	5.70106394301223	4.07396907300136	0.000255067945277318	0.00632772989138392	0.410682737658537
FDPS	0.071346011999046	6.14506851687688	4.06971326597239	0.000255555878001155	0.00633179885574243	0.218646764571267
UFD1L	0.0407930205139942	6.20683514527271	4.06909979875697	0.000256011760783966	0.00633179885574243	0.160595088434163
PDE9A	-0.291854427101964	5.98743192064306	-4.07416529528548	0.000256039659486821	0.00633179885574243	0.327134539331406
ZNF257	-0.105924065401533	4.731066365495	-4.06600637544477	0.000258849619644162	0.0063819296300799	0.269686425100997
ABI2	0.0806933616775358	5.69601441871579	4.06510891260961	0.000258996955442836	0.0063819296300799	0.399231746500435
ANO5	-0.304167663350322	5.54542220335043	-4.07016168368544	0.000259024794103706	0.0063819296300799	0.39077845310755
HNRNPF	0.0483675527030946	6.15142748262034	4.06490252246684	0.000259152257705855	0.0063819296300799	0.199441765777685
KIF14	0.214321632484415	5.69736861087148	4.06908903373547	0.000259830336864199	0.00639193500248142	0.392050175581955
CHRNA1	-0.199621331518488	5.16318907886777	-4.06864727881269	0.000260162799398922	0.00639342603580339	0.335726876968988
ITM2A	-0.209546146531139	5.98465363469781	-4.06773264933102	0.000260852467728477	0.00639899947388972	0.311580020794868
PSKH1	-0.0602931220367395	5.81801990804847	-4.06254357218277	0.00026093377393742	0.00639899947388972	0.373713428941603
GRPEL1	0.0685159442698611	6.07622021843586	4.06185014896978	0.000261459730684186	0.00640183604376124	0.250702527263302
FBXL20	-0.0716406424589468	5.85324807595854	-4.06167352842878	0.000261593861640214	0.00640183604376124	0.361318197286043
GFOD2	-0.0702560933185626	5.67318937811382	-4.06032845968023	0.000262617556042824	0.00642020757070181	0.387984568328124
ZNF252P	-0.129611409136877	5.32317580219061	-4.06067880388688	0.000263053882794957	0.00642419648553667	0.347399787630903
SNRPE	0.0396605126582172	6.3450771325096	4.05936470399718	0.000263353450335315	0.00642484071056633	-0.0150123593370264
CTHRC1	0.315714231938586	6.01393791475262	4.06284487409289	0.000264568464834304	0.00643633839338197	0.282959310615184
LPIN1	0.128326158082512	5.13597084915496	4.05957090938296	0.000264591049000261	0.00643633839338197	0.313332218462233
PCK1	-0.338629423842272	6.11599641345421	-4.06274390592842	0.000264645770320621	0.00643633839338197	0.22217357533806
FGF9	-0.19529134435682	5.60083655282008	-4.06163178354272	0.000265382299677118	0.00644758359897362	0.376313984705136
SLC12A8	0.148224096930902	5.64694543186599	4.05629513028599	0.000266160210490894	0.00645980993841572	0.373730760101772
CDC37	0.0438297459302231	6.03344337599581	4.05419472322312	0.000267335623309406	0.00647518909324471	0.25834349517469
SRD5A3	0.220592896764859	5.25423565872916	4.05923703260079	0.000267344528001557	0.00647518909324471	0.324809913834939
CPNE2	-0.100383613991275	5.93944770376874	-4.05376111281564	0.000267672273363567	0.00647645733021027	0.307164247424074
REG1A	0.630255989786168	5.82151663883535	4.05510749790199	0.000270556970458932	0.00653952603417592	0.289402000959936
TRIP13	0.231318269394422	5.82311844223358	4.05380584355056	0.000271577351242211	0.00654981451712877	0.331451851761162
PKHD1L1	-0.255000407855148	5.20689393002485	-4.05380527233685	0.000271577799847481	0.00654981451712877	0.303754331248141
SMYD3	0.0855538937426674	5.89999052527715	4.04832758000718	0.000271926086186663	0.00654981451712877	0.308803155050631
KLRF1	-0.171860111015437	5.31468037853956	-4.05309084877468	0.000272096640157956	0.00654981451712877	0.317012087756126
ENTPD5	-0.207574726864684	5.57384755293723	-4.05258205877107	0.000272540119704158	0.00655378173333578	0.350152170297751
TIMELESS	0.128304202030723	5.88972956576196	4.04706317814879	0.000273018009506742	0.00655856746433051	0.30834633203938
TMEM251	-0.0631495834362706	6.12294608131988	-4.04652121153163	0.000273354834465905	0.00655995816017261	0.172660115604189
PAQR4	0.121897167082126	5.66334332723034	4.044561322057	0.000274913306568644	0.00659063317419101	0.344219838424877
NMD3	0.072884673186593	5.885218557357	4.04325128110408	0.000275959866811421	0.00660847734295722	0.300643894195465
NCAPG2	0.13630699377862	5.87403189483769	4.04389160366695	0.000276219628715322	0.00660847734295722	0.303145709293558
FAM83D	0.157349506642995	6.0170802919125	4.04695742864642	0.000277008169718815	0.00661536353445025	0.237311978614368
PTP4A2	-0.0469718906607653	6.26675101347191	-4.04168056668738	0.000277219804807909	0.00661536353445025	0.0240393928191294
WAPAL	0.0625770814359506	5.81229499014032	4.04151700876785	0.000277351324303425	0.00661536353445025	0.31822701129027
PMM1	-0.0994280239450062	5.85514853082362	-4.04071916586694	0.000277993756744259	0.00662396876505723	0.30360719337695
SMDT1	-0.046205502426107	6.2746877793824	-4.03977127221842	0.000278758901502668	0.00663438297040875	0.0102348908860757
GYLTL1B	0.122791779681489	5.64482521830903	4.0394792782489	0.000278995014785877	0.00663438297040875	0.330898360221248
GNAQ	-0.0582432338635271	6.27212888557193	-4.03875774383657	0.000279579302884796	0.00664156166186327	0.0104818900908024
DNAJC9	0.066672912228304	6.14727575986089	4.03665270855849	0.000281290769026281	0.00667547558623621	0.125367892761713
PPIL1	0.102974041103884	5.9739750332771	4.03435758410687	0.000283168446639973	0.00671326162104726	0.237787937058712
GLUL	0.0921423298206234	6.01906456191534	4.03253393961014	0.000284669122564566	0.00673987092905442	0.2077924683896
HNRNPR	0.0374021527410536	6.21396262403518	4.03229400882362	0.000284867138783014	0.00673987092905442	0.0516369235993821
C2ORF40	-0.469369979854421	5.55014425954891	-4.03693161666973	0.000285150589948514	0.00673987092905442	0.287976264885561
LMBR1	0.103769536331238	5.80414348139784	4.03078962742272	0.000286111782957346	0.00675580011203902	0.290399901878212
PTPN14	0.104945213843685	5.00026724583906	4.02909670867069	0.000287518764795762	0.00678221294931466	0.219321472694398
SEMA3G	-0.177909354435125	5.39458868495523	-4.03208260509921	0.000289097961238757	0.00680961802314465	0.274730091412383
THY1	0.167074078585381	5.90076357175365	4.03150602275243	0.000289259648147015	0.00680961802314465	0.251829822537899
RP1-193H18.2	-0.140987748400504	5.83614919715	-4.02717009850134	0.000289959932660619	0.00681251445741994	0.269439458147366
BLACAT1	0.339176682747022	5.17605705919204	4.03113795551423	0.000289962027888314	0.00681251445741994	0.240945593004567
AC004941.5	0.0538982109211916	5.80223447555078	4.02529092653196	0.000290706459503034	0.00682318813831572	0.277067455770671
PTPMT1	0.0582981462005598	5.8466689776834	4.0236298445625	0.000292108564739163	0.00683271296847816	0.260608597960447
SSX2IP	0.165228425554759	5.46699032093945	4.0267281774266	0.000292565786201891	0.00683271296847816	0.274485785675977
TONSL	0.103765662762954	5.4518523677787	4.02303968649143	0.000292608300346003	0.00683271296847816	0.271069064379978
MEIS3P1	-0.184121863231019	5.80540507881513	-4.02767719867202	0.000292748485879438	0.00683271296847816	0.268210620744433
SLC7A11	0.173432538322846	5.33568053474595	4.02746037518153	0.000293030351102818	0.00683271296847816	0.25173369424227
AL110181 /// RP11-390E23.6	-0.0974128747164869	5.70776982071019	-4.02243220546208	0.0002931235766974	0.00683271296847816	0.283383477739395
PDPN	0.194124116094452	5.5390418164801	4.02731193770758	0.000293145989675757	0.00683271296847816	0.280593513374693
GTSE1 /// TRMU	0.158358230501052	5.21249979458999	4.02635360320467	0.000293802752091305	0.00683820916209895	0.227635829417062
RHOU	-0.129129361168778	6.2205462905909	-4.02639091529988	0.000293963324384813	0.00683820916209895	0.0212233675685889
LOC284242	-0.127968654346533	5.19974943865325	-4.0217270762923	0.000295097283647098	0.00685780426562495	0.219012038949442
GLA	0.0981511559135628	6.00385548956081	4.01925865157384	0.000295829881013534	0.00686804258803189	0.180424795380655
KLHL11	0.0687021811495541	5.03641176989448	4.01889337378667	0.000296142939462954	0.00686853022711021	0.19610496304493
PLAGL1	-0.122117557608214	5.99775390348504	-4.01954218464648	0.0002967594224672	0.00687604738678189	0.181609735384659
HSPA5	0.0426922617206996	6.45065391641625	4.01634282136409	0.00029833790313569	0.00690302685013069	-0.272285764087002
CALR	0.111950672290881	5.58612074031516	4.0161426294158	0.000298510855794834	0.00690302685013069	0.2673794624061
OSBPL3	0.193319195557096	5.65080397398112	4.01908418622515	0.000300100137684447	0.00693296172697722	0.262200987494949
C18ORF15	0.0562612292573195	4.99113324631901	4.01344077454725	0.000300854678572504	0.00694357245404137	0.176168824035024
DDX55	0.117811359997837	5.64799463072626	4.01047383700357	0.000303449155686664	0.0069796449932868	0.25325527924784
ANKRD13A	-0.0555003446229478	6.14915755297878	-4.01028636671747	0.000303613823177395	0.0069796449932868	0.0507630100009857
MND1	0.227402258841146	5.63250276003809	4.01517413984864	0.000303633499768057	0.0069796449932868	0.24961511938225
TMPRSS3	0.390979884640241	5.38082674346078	4.01482287931591	0.000303941291207277	0.0069796449932868	0.226296722146121
ANKRD12	-0.0904508271070648	5.93864619385995	-4.00966385124007	0.000304161245501882	0.0069796449932868	0.187770397412596
BLOC1S1	-0.0701258499268245	6.03090618116166	-4.00962172919886	0.000304198321205841	0.0069796449932868	0.138040296319948
SPECC1L	-0.0683634284477545	5.96921302050106	-4.00812116315857	0.000305521997186451	0.00699935786188996	0.168968630684187
SNX9	-0.0501513796514736	6.07393609211213	-4.00797332258705	0.000305652713843056	0.00699935786188996	0.104338312754137
EVA1A	0.298541468788467	5.45765866638845	4.01241984123308	0.000306055137461447	0.00700175556694389	0.229014600336383
JRK	0.0831860232706484	5.014358938557	4.00684134146153	0.000306655392045375	0.00700867007786504	0.160762558043546
TMEM194A	0.169900735461934	5.2108182864172	4.01049405759971	0.000307759521347197	0.00702252733658423	0.184387811257084
SYNPO	-0.12043774680275	5.84292897633665	-4.00481568050475	0.00030845768722402	0.00702252733658423	0.209959676682612
VRK2	0.0713766942861997	5.94303718368931	4.00392336405887	0.000309254886247643	0.00702252733658423	0.170229639021032
FAM132B	0.198938394137452	5.22764886251412	4.00834705996407	0.000309670615234671	0.00702252733658423	0.182217595748782
FGD4	-0.0915014710878531	6.03233617841263	-4.00305554428647	0.00031003212868833	0.00702252733658423	0.119187179982765
AKAP7	-0.134310943188971	6.03857000359936	-4.00674255194522	0.000310131033476246	0.00702252733658423	0.117044406105667
PRADC1	-0.0938251305673156	5.9710340284345	-4.00280848076405	0.000310253753801252	0.00702252733658423	0.15352441481295
ZNF304	-0.225811468306102	5.4998189645147	-4.0076724384442	0.000310273501167281	0.00702252733658423	0.223287447655836
KPNB1	0.0387702226277281	6.35098085354087	4.00268577459794	0.000310363883233056	0.00702252733658423	-0.180121931360256
ATP8B1	-0.100841009436938	5.94721753466828	-4.00264784240799	0.000310397935293832	0.00702252733658423	0.164759686647005
UBAP2L	0.0808486152993587	5.84583280969813	4.00218067533435	0.000310817614418627	0.00702252733658423	0.202673891296556
LOC101927746	0.263149590270121	5.0960654027929	4.00701331368462	0.000310863645077941	0.00702252733658423	0.160391694318113
POLE2	0.143952495952539	5.84030320270985	4.00328596500388	0.000311143527711573	0.00702252733658423	0.202568316075431
SIGLEC11	-0.0827449204795609	5.16059725881952	-4.00110755415372	0.000311783750270364	0.00703023033447596	0.160545227037675
PHGR1	-0.0858309776056822	5.05602997192198	-4.00071892468185	0.000312134357591065	0.0070313944653512	0.14865610799532
ASCL5	0.0960237494276784	5.24917024270682	3.99996995800357	0.000312811133715783	0.00703668711550504	0.170880896437992
RAB42	-0.0886005403637592	5.69649814908644	-3.99979689968337	0.000312967715061581	0.00703668711550504	0.223884472103606
FLJ36848	-0.196653115041804	5.52272685941774	-4.00310340971887	0.00031438695805425	0.00705877318203115	0.214388748209215
PDCD5	0.0695679771697143	6.01794770838074	3.99805249213623	0.000314550314430166	0.00705877318203115	0.114447796407568
NOB1	0.0886660424769518	5.99852547068237	3.9971015203671	0.000315416362463687	0.00707146045035366	0.123160467128143
IL6R	-0.220434409858298	5.8139897433578	-4.0012779720796	0.000316045228324672	0.00707881112356156	0.193235137000911
EIF4G1	0.0624049755576832	5.92774185651785	3.99512024375936	0.000317228188177499	0.00709164970868647	0.153322669690931
UBE4B	0.0691958912995899	5.5190567494613	3.994918508993	0.00031741323807299	0.00709164970868647	0.205448852076454
CIT /// MIR1178	0.09190748643729	5.80928271527069	3.99479884774861	0.000317523052268341	0.00709164970868647	0.192648789204758
AGAP1	-0.05556252462947	5.98889392660355	-3.9931083999445	0.000319078358443052	0.00711962507956707	0.117791247051079
NUP155	0.0958065862113549	5.83362794605817	3.99211802384692	0.000319993010597448	0.00712654568041659	0.178898858321904
SLC46A3	-0.110758367382285	6.01946229797699	-3.99236967828194	0.000319994567502335	0.00712654568041659	0.09742496816901
FAM89A /// MIR1182	0.153727532587193	5.81607689286466	3.99320057990569	0.000321215303317574	0.00714398425255055	0.179400899210896
GNA15	0.179583995219283	5.72893634232703	3.99457144713794	0.000321517869733175	0.00714398425255055	0.193352179999987
HAGH	-0.0536509269572553	5.97286573611498	-3.99028902959571	0.000321688890358493	0.00714398425255055	0.118678851182122
MIR22 /// MIR22HG	-0.16193579666506	6.09598062697326	-3.99447091366096	0.000322304550216145	0.00714470782115616	0.04238714147652
MCAT	0.0660511148205714	5.85490969825009	3.98903264947767	0.000322858908893431	0.00714470782115616	0.164647750538344
CKAP5	0.0882521221533334	5.83749301665103	3.98898174085806	0.000322906405564992	0.00714470782115616	0.169523818464649
PLP1	-0.558399845863635	5.39801631276133	-3.99379067690842	0.00032293666187129	0.00714470782115616	0.168289988319516
AZIN1	0.0551062595422726	6.16687691668158	3.98815240570459	0.000323681118713059	0.00715444788523846	-0.0256477040906908
SHMT2	0.158984115961756	5.74211062038141	3.98977089148004	0.000324381837867142	0.0071632038149854	0.183836656845289
NEK6	0.0942256021797081	5.96917565747964	3.98521824362635	0.000326436615352075	0.0072010396349785	0.106727623417451
NOP58	0.0676540144071728	6.2583026046683	3.984930996783	0.000326707598032233	0.0072010396349785	-0.123485011652554
MAK16	0.0655167698261461	5.98734944171174	3.98437335312374	0.000327234294173128	0.00720284325847948	0.0948730261954083
CCNJL	-0.126294703550093	5.54335504038995	-3.98419601270011	0.000327401966294522	0.00720284325847948	0.178434132705818
CHCHD2	0.0269865282359411	6.49439464464639	3.98339386548783	0.000328161429388369	0.00721280420220156	-0.428519746720064
CHCHD6	0.0766477742318525	5.74019308666794	3.98284855790718	0.00032867870095462	0.00721742828109314	0.17407721087496
MCEMP1	0.25302087040358	5.44858913016269	3.98523580296911	0.000330990349519715	0.00725151234431787	0.156277783880299
DDB1	0.0326418939113201	6.17203235727658	3.98024231588307	0.000331161954034812	0.00725151234431787	-0.0524653077354396
RNF24	0.172079191315876	5.35310139687478	3.98465640548006	0.000331460658190397	0.00725151234431787	0.139914460773682
LONP1	0.0792932072104692	5.9480342971531	3.97977067738438	0.000331613287452911	0.00725151234431787	0.102440255164861
PSMD14	0.0588626923140775	6.30095347230395	3.9795856699886	0.000331790493680033	0.00725151234431787	-0.185062841747587
NDUFA5	-0.0435028150278314	6.33590279884533	-3.97928267903726	0.00033208090802068	0.00725151234431787	-0.227017155838604
ABCA6	-0.277885019552795	5.21182128270833	-3.98100349643233	0.000335046857805801	0.00728459745627666	0.10881132463236
PPARGC1B	-0.109284945690648	5.64456098240112	-3.97620122707724	0.000335048574792609	0.00728459745627666	0.162131037849462
EIF4A3	0.0429329245913152	6.24672314392998	3.97613226445107	0.000335115285999805	0.00728459745627666	-0.136406333953311
TUBA4A	0.0827992101351682	6.1710102348488	3.97595365362744	0.000335288125966079	0.00728459745627666	-0.0621591121622096
TKT	0.0723213761449527	6.16258774533406	3.97584307281905	0.000335395177524033	0.00728459745627666	-0.0551999168065427
IRAK1	0.0982886742160043	5.37905036300723	3.97555375034623	0.000335675423856862	0.00728459745627666	0.130213967147461
PNO1	0.100342278762242	5.99282626873	3.97546209613947	0.000335764250472145	0.00728459745627666	0.0675524366890894
CPEB2	-0.0822241118105993	6.08134994827186	-3.97453971811933	0.000336659449887885	0.00729098786550758	0.0077926372179089
GS1-124K5.9	-0.0827361608404394	5.02788539529024	-3.97433711091517	0.000336856398733345	0.00729098786550758	0.0741604749478189
LOC101060363 /// PPIA	0.0218660054177076	6.56332285444185	3.97420091773022	0.000336988851509769	0.00729098786550758	-0.563879650826609
DONSON	0.131733591882667	5.79491634683672	3.97256273247835	0.000338586031443769	0.00731881092600603	0.135014434483152
POLR3K	0.0856485873889361	6.00838995617914	3.97207498191967	0.000339062997913969	0.007322390803435	0.0494434889756299
TNFRSF11B	0.248385642025077	5.41630621603303	3.97643180289355	0.000339483164694535	0.00732473859384043	0.128373984384194
SERPINB2	0.360422083177424	5.10320522992256	3.97441883975621	0.000341454642754408	0.00736052272071327	0.0749968148555187
CCL23	-0.24888832659337	5.31256597622116	-3.97307260418691	0.000342779362944056	0.00738231232391787	0.102836746817951
PLAT	-0.107643228849423	5.98477208447262	-3.96753259564777	0.00034353653816728	0.00739051432786954	0.0504783182947364
KAT2B	-0.110463972232861	5.94786754432987	-3.96727827247191	0.000343788701194374	0.00739051432786954	0.0686583381229253
DHRS9	-0.28001349020245	6.19952312169276	-3.9715980333035	0.00034423612191273	0.00739337453437769	-0.0975219839949206
EPT1	0.125063745180207	5.81555601458675	3.96618718131104	0.000344872574849102	0.00740028578038428	0.113363414362332
SCRIB	0.0538677816995194	6.08485354992843	3.96575157712739	0.000345306227707966	0.00740283670304097	-0.019051485991068
PDK4	-0.218020912282543	4.95738612843065	-3.97008265609996	0.000345739487260371	0.00740537455499945	0.0407095093748815
NCDN	0.0782451239515878	5.43123563842005	3.964492570909	0.000346562585767289	0.0074162501292767	0.110494880332586
HCRTR2	-0.0504544515614245	4.94566672065759	-3.96408596402989	0.000346969288860231	0.00741820339583174	0.0355881980819426
FSCN1	0.192149352192519	5.48414413162639	3.96800362781738	0.00034781246257807	0.00742794499260721	0.116259524955974
CYP27B1	0.196094259645574	5.3048413083266	3.96741748561858	0.000348399086172028	0.00742794499260721	0.0851194987967903
GRINA	0.0870307962578527	5.64421617109276	3.9625578541531	0.000348501925852664	0.00742794499260721	0.126229233830066
TMEM261	-0.141023954113366	5.67807716220557	-3.96216179743038	0.000348936258143821	0.00742794499260721	0.122381364271218
PEBP4	-0.0647775565160799	5.1093324002346	-3.96205855490085	0.00034900413372017	0.00742794499260721	0.0490735972132823
NEBL	0.177230800030838	6.06534652139286	3.96633230153504	0.000349487710323913	0.00743151172820776	-0.0122272223707549
TRANK1	-0.117644338991351	5.50921903892539	-3.96013372997216	0.000350946783857774	0.00744667680679755	0.110536434939578
DENND2A	-0.178349299656335	5.70566936248308	-3.96398372687713	0.000351114753021831	0.00744667680679755	0.114598473214551
PPM1G	0.0599497188400092	6.00842593049896	3.95993218629251	0.000351150802735712	0.00744667680679755	0.0165419190453848
FIGNL1	0.151948359246942	5.53297971259624	3.96107623135563	0.000351895046186045	0.00745573666324631	0.110684780015784
CEACAM7	-0.530812516974488	5.81099908551041	-3.96323025064029	0.000352617927388341	0.0074591886538056	0.0594878118856386
BLM	0.169895113821671	5.62025070434264	3.96170831736966	0.000352692311549954	0.0074591886538056	0.113519120669819
CLEC10A	-0.208427910893686	5.79160954071183	-3.96203429248679	0.000353832034909758	0.00747656944924321	0.0936246903935611
CSTF3	0.0598434530704903	6.05594873428787	3.95643652263996	0.00035470784986191	0.00748501341343887	-0.0234497821493758
FAM160A2	-0.0526417188757142	5.98746586305263	-3.95627976134209	0.000354868184198671	0.00748501341343887	0.0186855124495588
LYSMD2	0.0870591765424374	6.11284782322395	3.95545727872248	0.000355710572175614	0.00749605845557894	-0.068432778034448
C19ORF48 /// SNORD88C	0.140243932766821	5.79553498243489	3.9556548842484	0.000356259915507883	0.00750091378058585	0.0876450766661492
SLC3A2	0.0778770593440889	5.9195629714035	3.95339701737018	0.00035782926242668	0.00752074258166708	0.0441742164129675
ZNF662	-0.226047216822275	5.16734066861365	-3.95806735562752	0.000357888437385277	0.00752074258166708	0.0381778187821293
OR11A1	0.0562047777762252	4.8745188178328	3.95307545240589	0.000358161054999027	0.00752074258166708	-0.00723950970657317
ZNF688	-0.0634226085192327	5.72137906731064	-3.95248036616064	0.000358775859677314	0.00752437625718808	0.0958371400902527
SRP72	0.0334808696440006	6.30675901442123	3.95228880780556	0.000358973984206354	0.00752437625718808	-0.26783294259036
LGI1	-0.369638760871876	5.05295730261149	-3.95581543984353	0.000360211285344394	0.00754358771926043	0.015410801590976
APLP2	-0.0533661707646628	6.31909338772833	-3.95048657277436	0.000360843225521304	0.00754903275236095	-0.286680623153099
MDS2	0.0541855581138156	4.88226970752854	3.9502269627315	0.000361113268407435	0.00754903275236095	-0.0134589953115185
OPN3	-0.126955872682801	6.15180327161445	-3.9539285949248	0.000362168879117454	0.00756437628693098	-0.114336464136377
NONO	0.0277688714890664	6.38564267215457	3.9468714398494	0.000364621416864841	0.00758499304305966	-0.378585084775545
NUP210	0.0981483741833694	5.66400806791159	3.94677034026444	0.000364727628844686	0.00758499304305966	0.0834437692379204
IL10RB	-0.0836781236861549	6.1195990511693	-3.94671468952422	0.000364786106595113	0.00758499304305966	-0.098013720379555
CXCL9	0.310032982238551	5.95559351376359	3.95132557350987	0.000364886541672609	0.00758499304305966	0.00842986004635726
LTBP4	-0.119593637477137	5.69291548514431	-3.94659558729693	0.000364911289825566	0.00758499304305966	0.0809967153686326
SF3B3	0.0724341111193623	5.97617511422416	3.94609570776325	0.000365437148551743	0.00758499304305966	-0.00279643144042119
VPS36	-0.0646051660707525	6.20663915422495	-3.94549691789989	0.000366068030456723	0.00758499304305966	-0.180028300680485
RFC2	0.0848031542803523	5.84578915490504	3.94528271612612	0.000366293970043563	0.00758499304305966	0.0497379401021272
FCRL2	-0.156444589453324	5.37257268399014	-3.94867790993581	0.000366873786562974	0.00758499304305966	0.0484662021057369
LOC283713 /// OTUD7A	-0.101651925292462	4.92665272275631	-3.94450595923881	0.000367114432316172	0.00758499304305966	-0.021029773013467
FLJ23519 /// RNH1	0.0785861280145739	5.09756981947035	3.94437779646745	0.000367249978404771	0.00758499304305966	0.000214842952432903
NMT1	0.0727637922955983	6.04660805566917	3.94424739482775	0.000367387942405536	0.00758499304305966	-0.0501686839383
TMEM170A	-0.0718841306694473	6.11777154086361	-3.94407207385338	0.000367573510359263	0.00758499304305966	-0.103950778200044
LAP3	0.0580673747865629	6.28761957458242	3.94395279216151	0.000367699815923584	0.00758499304305966	-0.268605961906731
PEMT	0.0738402653234506	5.75878571884635	3.94367535635219	0.000367993752110344	0.00758499304305966	0.066665175970158
RARS	0.0337612815834384	6.20512105671167	3.94316217287933	0.000368538060681429	0.00758956051760582	-0.185499374099524
ANKMY2	-0.0479138471071958	6.15881485595163	-3.94232168699338	0.0003694312183364	0.00760129780650521	-0.144378595177804
IFT80 /// TRIM59	0.168359839216961	5.35712813643477	3.94601685200211	0.000370341504744933	0.00760799502193033	0.0372461032526905
SUV420H1	-0.070713150608805	6.07221300725718	-3.94110586131161	0.00037072697197345	0.00760799502193033	-0.0767302976485427
ORC6	0.142489869812662	5.93009132431563	3.94380536267332	0.0003709671288409	0.00760799502193033	0.00688959369473796
SCNN1B	-0.401208269167125	5.51363131346897	-3.94532321487782	0.000371229273637345	0.00760799502193033	0.0486886805499145
FBL	0.063242677137281	6.32032986243154	3.94048239018749	0.000371393146863853	0.00760799502193033	-0.315175746209754
CFI	0.237276556157972	5.5255454104304	3.94488390873082	0.000371697690288203	0.00760799502193033	0.0575649038524588
RAD54L	0.151331734131812	5.63708513843604	3.94105284828376	0.00037220881599983	0.00761183211711651	0.0636639101794731
ADORA3	-0.244653313592294	5.51056512552962	-3.94253323017125	0.000374213944547751	0.00764618900770983	0.0498792301597621
KLHL35	0.165977349640636	5.3563113496686	3.9413789624219	0.000375304767559343	0.00766182076689291	0.0246637026470236
DAAM2	-0.166624425937297	5.58717072852385	-3.93938147033419	0.000376038162172442	0.00767013486380874	0.053680118456044
TCEA3	-0.155055627874038	6.14326225470265	-3.94052792376165	0.000376373620215924	0.00767032478356855	-0.1423253840585
CLPP	0.0484195681270467	6.04828166337099	3.93522596210424	0.000377056180716602	0.00767758204163899	-0.0758545418550129
C1ORF198	0.0745332806071572	6.01974820687351	3.93403890956228	0.000378346656205723	0.00769719434311955	-0.0605454805794228
EXOSC8	0.0691394856755913	6.09759841820981	3.93369124329432	0.000378725427340111	0.00769824079531955	-0.116044862880227
BRCA1	0.113819445281282	5.88271231309742	3.93176741134496	0.000380828068722434	0.00773429578602262	0.000401695854211681
SLU7	-0.0493279745533908	6.06520013012878	-3.93132311590087	0.000381315273341553	0.007737297557931	-0.0983571310371758
AMPD2	0.0866762089037717	5.82359497833185	3.93088273331219	0.000381798786514633	0.007737297557931	0.0177249823244283
BTBD3	-0.0784799651818022	6.13234002682625	-3.93048846544066	0.000382232175337915	0.007737297557931	-0.153027445990785
MPND	-0.0946051239441564	5.90133196662172	-3.93043421026988	0.000382291851446374	0.007737297557931	-0.0100316426298228
HSD17B2	-0.359175687999848	6.08312500456094	-3.93344328830229	0.000384101367718158	0.0077416271756836	-0.10804599219766
FAM19A2	-0.130392908074698	5.30874043371789	-3.93005329627685	0.000384380301471516	0.0077416271756836	-0.00904716240598624
PPIA	0.0211452635791149	6.5604117020559	3.92850103564676	0.000384424114772111	0.0077416271756836	-0.686441091007697
ACD	0.104454342009938	5.6982101559941	3.92825216133735	0.000384699459988684	0.0077416271756836	0.0321363107940043
AKR1C3	-0.148504503728603	6.31909276348817	-3.93232467954103	0.000385335573530536	0.0077416271756836	-0.34136781456675
PSMD2	0.0463278477243784	6.19014682243736	3.92764763078529	0.000385369090441399	0.0077416271756836	-0.213388952105422
SSSCA1	0.0631089539734043	5.87282402344351	3.9276349673431	0.000385383129704397	0.0077416271756836	-0.00636612875726694
IGH /// IGHA1 /// IGHA2	-0.166944867538199	6.51403753919784	-3.93223755243936	0.000385431866453584	0.0077416271756836	-0.599330454928655
GADD45GIP1	0.0379783252575651	5.15008418414227	3.92755807868942	0.00038546838263141	0.0077416271756836	-0.039858256326827
ATRIP /// TREX1	0.0977625563436548	5.45709900716439	3.92666653415921	0.000386458255880422	0.00775048584933903	0.0137048114194451
PLAU	0.191387323013563	5.90271223876721	3.9312106381801	0.000386568581566233	0.00775048584933903	-0.0202511583184961
MTDH	0.0588233980781666	5.91003834822384	3.92454083804085	0.000388828397944731	0.00778522712648088	-0.0292605034639504
SLC12A2	0.109417432367389	6.20635298771403	3.92847054380309	0.000389170185705887	0.00778522712648088	-0.233603889412088
ACPP	0.117464936297452	5.60438495525996	3.9241243294914	0.000389294459594418	0.00778522712648088	0.0223985191405145
TMEM237	0.126740194999473	5.69632426523711	3.92284048942771	0.000390734468140728	0.00780588641857595	0.0168884476611568
PFKP	0.0820201289179508	6.17270878888549	3.92254354130228	0.000391068275722299	0.00780588641857595	-0.210082859052175
KRCC1	-0.0744035250372379	6.29243389881113	-3.92296417922476	0.000391805992299119	0.00780588641857595	-0.333727787152096
UBE2NL	0.0304983817073255	6.17907221467475	3.92165606528384	0.000392067568684172	0.00780588641857595	-0.219610065939841
LINC00865	-0.140072366056753	5.63620248576476	-3.92158558435934	0.00039226838179349	0.00780588641857595	0.0153128738839436
CKS2	0.111117418923741	6.23844299820088	3.92606038987507	0.00039231897894195	0.00780588641857595	-0.272945995634863
JAG2	0.137850291857991	5.62210347812791	3.92023304550393	0.000393675074995986	0.00782341130139647	0.0116794012084753
CENPA	0.117220334553683	5.73040880399429	3.92006521964856	0.000393865081250677	0.00782341130139647	0.00646266572118925
MTERF3	0.0762175227890687	6.02400520314645	3.9193990326019	0.000394620195185285	0.00782368297895926	-0.102831417585821
FAM216A	0.160608197214262	5.69125599724778	3.9216739320711	0.000394857039137512	0.00782368297895926	0.0070351122920318
GLMN	0.0818208881529434	5.77236345171781	3.91917296301147	0.000394876762310768	0.00782368297895926	-0.00129995270906225
NUP35	0.0679179471589461	6.03809929001003	3.91880577347221	0.000395293833261588	0.00782535384734513	-0.113496964629098
IL27RA	0.115783675375155	5.44752958584286	3.91740437226734	0.000396889557423571	0.00784845796524214	-0.0127942196012016
SEPHS2	-0.0548078033487961	6.34009600981952	-3.91719511492374	0.000397128368851014	0.00784845796524214	-0.403370947724432
RP11-710C12.1	-0.114536794695883	4.86130716525944	-3.91702166910396	0.000398832731198826	0.00787273633529002	-0.110392059129965
APOL4	0.118170070532411	5.35187930479102	3.91553636259809	0.000399026350525797	0.00787273633529002	-0.0360873681359157
LOC100129518 /// SOD2	0.41793400452536	5.12820801347795	3.91798333185724	0.000401505512937811	0.00791500976803976	-0.0703922114453794
SERPINH1	0.10409262356619	6.04373711210053	3.91297903265699	0.000401971457331586	0.00791755840328664	-0.132995336281876
RNF11	-0.0540445292644406	6.22400811390456	-3.91060395152164	0.000404722470157393	0.00796436406618829	-0.293204562591945
KIAA0101	0.0929335288283864	6.31549038756867	3.91485428571918	0.000405025062639731	0.00796436406618829	-0.388430888932545
C4ORF3	0.0498116105051162	6.23659441181166	3.90990520021366	0.000405535789410837	0.00796774494182462	-0.307897599113186
FRMD4B	-0.100598203091225	5.94574350397038	-3.90787938621269	0.000407902764837077	0.00799393937677783	-0.0904119997307973
HECTD3	-0.0890852174910071	5.68467891256725	-3.90781211711036	0.000407981592875617	0.00799393937677783	-0.0204960483756071
GSTM5	-0.10464631305204	5.46208948294859	-3.9076812832499	0.00040813495057286	0.00799393937677783	-0.0360776149617896
TINAG	-0.259568788604786	5.50962222749248	-3.91192256415492	0.000408536111958053	0.00799393937677783	-0.0321698946350093
AGAP2-AS1	0.120975713429831	5.29899982479132	3.90783917226383	0.000408568548808868	0.00799393937677783	-0.068455245207832
GNL2	0.0581342087453623	5.94220385602768	3.90636686347842	0.000409678773862406	0.00800899867306405	-0.0926765756217804
WNT2	0.26654059883082	5.46494390687002	3.91049957043481	0.000410204115872065	0.00801186814804411	-0.0412794764808151
ZHX1	-0.0967236094261912	5.99942724099186	-3.90566378410698	0.000410506893374996	0.00801186814804411	-0.125062486119292
FAM153A /// FAM153B /// LOC100507387 /// LOC102725213	-0.0569221149082069	4.82055346710179	-3.90383620855058	0.000412667129405054	0.0080400243780252	-0.151575411087624
GMDS-AS1 /// RP1-80B9.2	-0.0742798226767345	5.14746148423976	-3.90376124071721	0.000412755979033419	0.0080400243780252	-0.103929819731165
SH3BGRL2	-0.0890940194050895	6.23975177249707	-3.90604378775774	0.000412975144512903	0.0080400243780252	-0.325902654915298
SNRPA	0.0739987844653325	5.93798461289097	3.90232695631529	0.00041445944149685	0.00806045936685996	-0.101557089174518
HELZ2	0.093412850057614	5.65405378090274	3.902116258811	0.00041471025741562	0.00806045936685996	-0.034826682190424
OSM	0.0883115840722078	5.46751271412417	3.90139887153789	0.000415565349431845	0.0080704094863238	-0.0518054845875433
ITPRIP	0.121161522177962	5.74990410056034	3.89975906165216	0.000417526377683281	0.00810180309435264	-0.050479233980206
DTL	0.145215936377496	5.94006325300634	3.90122846149084	0.000419864023386481	0.00814044691014284	-0.113251125700036
CDT1	0.122352536289434	5.65109109401373	3.89733584032082	0.000420440782097117	0.00814240839571251	-0.0485135742512046
GINS4	0.0702963947390381	4.95891111177811	3.89711676862866	0.000420705233332564	0.00814240839571251	-0.143529064508835
LRRC42	0.0511356724057392	5.99565936453254	3.89650898565244	0.00042143976347308	0.00814240839571251	-0.147417421361189
KIF23	0.210799052445334	5.65575420135068	3.90096856490251	0.000421548434510281	0.00814240839571251	-0.0537176214725319
LINC00483	-0.27166623658451	5.90522317776138	-3.900645700631	0.000421938027954079	0.00814240839571251	-0.105415374806835
PLOD3	0.0877914420099183	6.11402880580881	3.89601101319922	0.000422042513579962	0.00814240839571251	-0.231302752698684
MRPL37	0.0563529789993483	6.03400441365475	3.89521020135225	0.00042301358348182	0.00814326892439836	-0.174609976050637
SCN3A	-0.265086145018806	5.36914103275494	-3.89969546103147	0.000423086697864574	0.00814326892439836	-0.0836332204625636
GLTP	-0.110685543260191	5.96842648689162	-3.89464991122693	0.000423694288032901	0.00814326892439836	-0.137490040795194
ZNF280A	0.0821724422404212	4.69910588158246	3.89461695447708	0.000423734360852397	0.00814326892439836	-0.203872677771312
CETP	0.103493852328031	5.03160828794864	3.89454784759657	0.000423818401371868	0.00814326892439836	-0.141127125245524
SPP1	0.21096711052053	4.71475187606035	3.89635302002447	0.000427151359689361	0.00819283793316782	-0.20516946851023
RUVBL1	0.115866979234137	5.93775084045982	3.89158699798468	0.00042743435510188	0.00819283793316782	-0.13044132878106
MYO1A	-0.225829683336464	5.91128622761344	-3.89601631999634	0.000427562914643392	0.00819283793316782	-0.11853040182429
CD80	0.199641986117963	5.12953578917951	3.8958197684721	0.000427803341853415	0.00819283793316782	-0.134946206903347
CKS1B	0.0688645573727967	6.23777722557703	3.89092468953212	0.000428247303561771	0.00819283793316782	-0.360501283617936
ABCE1	0.0898137844500199	6.06797255984131	3.89072848760433	0.00042848841983997	0.00819283793316782	-0.210104621356233
CACYBP	0.050536903156592	6.26292389188576	3.89026082177405	0.000429063676266279	0.00819717265510182	-0.389422398196349
PYY	-0.656492631143587	5.65710742578024	-3.89392725570466	0.000430125062462047	0.00819755046969497	-0.130947602520809
NCAPG	0.176976325362197	5.83969467118023	3.89373196560424	0.000430198523913788	0.00819755046969497	-0.0983339202700053
C2ORF88	-0.326405246298912	5.93008807756016	-3.8936992859562	0.000430405560743976	0.00819755046969497	-0.135909924351501
RCCD1	0.0597984569365653	5.98513467129191	3.88900320507358	0.000430614349989344	0.00819755046969497	-0.16165882779713
CELSR3	0.18709884821236	5.36118989681844	3.89323406131703	0.000430978534701448	0.00819755046969497	-0.102877516169958
FAM214A	-0.104271282967111	6.03100030603905	-3.88830939158146	0.000431472173296326	0.00819755046969497	-0.19133783112976
BGN	0.232599335999201	5.78969201513015	3.89261177356938	0.000431746110065147	0.00819755046969497	-0.0928903964161316
FGFRL1	0.0761542527108622	5.64221206142054	3.88793075044515	0.000431941022314031	0.00819755046969497	-0.0717846095226919
B3GNT8	-0.14762329865886	5.67600011096254	-3.88876448719739	0.000432220536713231	0.00819755046969497	-0.0752022397523833
HSPA8 /// SNORD14C /// SNORD14D	0.0358812281553217	6.4620148730305	3.88685329412168	0.000433277887797441	0.00820499507640513	-0.648537603292724
LA16C-380H5.5	-0.114069562358609	5.56696815460378	-3.88673957545322	0.000433419220181241	0.00820499507640513	-0.0787268029150709
LOC100129175	-0.0770281890184427	5.01428706587049	-3.8865461619446	0.000433659702354434	0.00820499507640513	-0.164350637939389
SNRPC	0.0482392542589126	6.14764485756763	3.88602520477115	0.000434308084625555	0.00820751810495805	-0.287902551337318
MYBL2	0.126535726433937	5.70554118101573	3.88572052461485	0.000434687726114205	0.00820751810495805	-0.0824103438244608
CDC42EP1	0.0853598738592705	5.42882975790052	3.8855983754616	0.000434840018657102	0.00820751810495805	-0.100656602006095
PTPRH	-0.175721361978655	5.80324272926592	-3.88716424030968	0.000438034310523967	0.00826117956287301	-0.105483772509998
DDX11-AS1	0.0640292491161969	4.70948760227494	3.88225882620647	0.000439023861670142	0.00827320767528719	-0.2348319245907
SPC24	0.0511435807784748	5.29428374963713	3.88133486650253	0.000440188315828428	0.00828850985720814	-0.140218848473193
COL22A1	0.0708352218267344	5.06391488796591	3.88099194844548	0.000440621255222552	0.00829002454425919	-0.173846639019803
C16ORF13	0.0921838489605326	5.87279698549326	3.88031601938908	0.000441475839902355	0.00829946347148168	-0.133267165397283
RAB11B	-0.0632489665764543	5.45264822005828	-3.87955623966064	0.000442438363452888	0.00831091488153756	-0.112188127454448
PAICS	0.0858894284620012	6.24539123258748	3.88068808326833	0.000443801144146592	0.00832986058103716	-0.400430464728918
BLOC1S1-RDH5 /// RDH5	-0.144552648745599	5.74372465813666	-3.87858862849136	0.000444989256717959	0.00833975627967825	-0.108755114472146
LINC00341 /// SYNE3	-0.173778145654442	5.73058550799447	-3.88126573188549	0.000445094657679819	0.00833975627967825	-0.107371457518833
COX1	-0.0239972647750277	6.59337455748835	-3.87723459029584	0.000445392205428858	0.00833975627967825	-0.885366363574027
TRIM59	0.136571089653979	5.71104400000899	3.87623383519467	0.000446671379886295	0.00835705450450747	-0.108609388370683
NDUFV2-AS1	-0.0783943819511937	5.39892768641173	-3.87417992545539	0.00044930791313429	0.0083794633220813	-0.136929662323971
FAM21C /// LOC101930591	-0.0541015953059879	6.14449774449295	-3.87413448599703	0.000449366413070046	0.0083794633220813	-0.31744995889406
HMGA1	0.0967073302886166	6.08127543504396	3.87392898221885	0.000449631076518968	0.0083794633220813	-0.265293468325738
C19ORF10	0.075528450730423	6.05779490462041	3.87392850782409	0.000449631687656172	0.0083794633220813	-0.248341502396736
P2RX1	-0.0834115707930009	5.42596701518629	-3.87355589023022	0.000450111960531306	0.0083794633220813	-0.133206198839649
C9ORF116	0.0940708901484876	5.39057275944052	3.87336247675745	0.000450361451046728	0.0083794633220813	-0.140819554944987
HIGD1A	-0.0483272857550933	6.43438157643503	-3.87336112452346	0.000450363195812177	0.0083794633220813	-0.646429005894523
CFD	-0.221306078801668	6.15867295208392	-3.8765704429526	0.000451998497634575	0.00838002524402603	-0.32547790675445
NEIL2	0.115476591382642	5.65345032930412	3.87200456352767	0.000452116861082301	0.00838002524402603	-0.115369955511116
SORD	0.152115140099345	5.86537048403359	3.87499713643954	0.000452297312212773	0.00838002524402603	-0.152826233270148
KIF1C	-0.0444162307259271	5.81809245830059	-3.87174025258923	0.000452459315901323	0.00838002524402603	-0.137566306075921
LOC100506558 /// MATN2	-0.203186041953294	6.10241899773049	-3.87595967102238	0.000452787605165423	0.00838002524402603	-0.282785530408923
MTMR11	-0.129415275686086	5.80110456260341	-3.87125917418712	0.000453083273582968	0.00838002524402603	-0.13635549504229
PQLC1	-0.0838803263167058	5.88257776973892	-3.8711206514298	0.000453263092485851	0.00838002524402603	-0.161279916371607
DCLRE1A	0.0871730240603779	5.71470446535555	3.87090013687296	0.000453549489680492	0.00838002524402603	-0.121000177701782
KIF18B	0.137649086799683	5.79187618589494	3.87151744318801	0.00045364711715808	0.00838002524402603	-0.135626201666724
TMEM37	-0.17015130344656	5.83699512986156	-3.87466947693662	0.000453956635806155	0.00838002524402603	-0.147112767329342
CLIC5	-0.153100088968742	6.19008305854238	-3.87447120808268	0.000454716295425542	0.00838656914081925	-0.363942534587144
TMEM205	0.0516276556767975	6.10977564039664	3.86976670765333	0.000455024331307312	0.00838656914081925	-0.299669943045583
PPP3CB-AS1	-0.0813315547626388	5.51235458141666	-3.86932285040821	0.000455603157997031	0.0083906617617652	-0.130085920537396
ZNRF2	-0.0798061929561866	5.97732396428027	-3.86836348067666	0.000456856704234552	0.00840716429592191	-0.212798716757107
KAT2A	0.0819170400918974	5.82391077157651	3.86800075211596	0.000457331531732243	0.00840932209795065	-0.149874324770289
EIF2B3	0.0462978609183992	5.94609485718557	3.86721132566156	0.000458366585381234	0.00842176980859051	-0.199574172062822
FDXR	0.11916040128066	5.57448224439948	3.86610399203863	0.000459822302971465	0.00843910702282092	-0.13311974918444
ATIC	0.0707386706129571	6.22863070884835	3.86594790425522	0.000460027859650328	0.00843910702282092	-0.419271412034228
CNNM2	-0.240101874256138	5.48163372006555	-3.8697934091062	0.000460829794145305	0.00844400874563244	-0.146144623677601
CLPB	0.0926730101673107	5.62340862140174	3.86520067387938	0.000461013148626246	0.00844400874563244	-0.132516676731143
BEST2	-0.436436869749784	5.78102484009589	-3.86892457250822	0.000461974067462724	0.0084495288978092	-0.174632622758244
CDHR5	-0.206705896650208	5.57485001593955	-3.86866303656768	0.000462319056089908	0.0084495288978092	-0.139159558167254
POLR3D	0.0681620063822162	5.67634312127356	3.86415729755462	0.000462392367186004	0.0084495288978092	-0.135295730686175
NXT1	0.0805307339250016	6.04191550970564	3.86317890907627	0.000463689325582536	0.00846665027876558	-0.266306880080063
UGT2B28	-0.180941262679791	5.59197071803912	-3.86578603786286	0.000465618933293809	0.00848463759073145	-0.143829719261428
PWP1	0.0421370367571368	6.16904000475245	3.86150911943341	0.000465910987443379	0.00848463759073145	-0.374043671852355
MMP9	0.160503366894229	6.01166238857272	3.86593411820916	0.000465933725238089	0.00848463759073145	-0.248954506587834
NHEJ1 /// SLC23A3	-0.111048116211186	5.87272303853864	-3.86123323718136	0.000466279045147339	0.00848463759073145	-0.184332087530867
DNAJB14	-0.0661241061816023	6.03558818736022	-3.86084212478026	0.000466801317423698	0.00848463759073145	-0.268338704034575
UNC5A	0.0815550903455265	5.05434863102138	3.8607582146333	0.000466913441017879	0.00848463759073145	-0.229157498500494
CHGA	-0.268383435060724	6.03202782171336	-3.86498313119364	0.000467199833319042	0.00848463759073145	-0.263298661668132
LANCL3	-0.218358454068268	5.23202905998657	-3.86308265136235	0.000469740098359352	0.00852392075538531	-0.206029577288072
ABHD6	-0.0828858234581994	5.86739061426141	-3.85839069877908	0.000470087814428724	0.00852392075538531	-0.189510228164381
TMEM127	-0.0651087358596725	6.00355016548261	-3.85686862419714	0.000472139691734751	0.00855104106883494	-0.258754722137486
PAPD7	0.0457090259419476	5.98575905165348	3.85674208334751	0.000472310670482889	0.00855104106883494	-0.248632329443116
MRPS26	0.0638877346815957	6.08874247828592	3.85328116604872	0.000477010388391831	0.00862948485707621	-0.327269132458484
PRRT3	0.0637110617994167	5.47087819811919	3.85282904768766	0.000477627686505213	0.00863401070809346	-0.17996175608465
BIRC5	0.183391903583264	5.60594074261608	3.85676106968581	0.000478006297972165	0.00863421821483055	-0.168010373481493
FUT1	0.155459140173561	5.377883514731	3.85576987381316	0.000478710114042073	0.00864029505912622	-0.197938472251202
TLK1	-0.0348439053963227	6.23914671787977	-3.85108880393686	0.000480010979513839	0.00865713053390066	-0.471726775687657
TMEM189 /// TMEM189-UBE2V1 /// UBE2V1 /// UBE2V2	0.0728371815203455	6.06423686199339	3.8504764312333	0.000480852381661623	0.00866566000913261	-0.31624576314836
C1ORF186 /// LOC101929219	-0.092278866633636	5.70170065528197	-3.84929527032894	0.00048247935347005	0.00868832269135424	-0.176761202380826
DAP3	0.0401073406371511	6.2170469717276	3.84891057101208	0.000483010406242316	0.00869123085998989	-0.454779150238744
SET /// SETP4 /// SETSIP	0.0576347290775201	6.31803169608533	3.8479631170303	0.000484320730516868	0.00870345428440721	-0.566945003452935
MPEG1	-0.136303543739748	6.14752659518585	-3.8522526765115	0.000484474443760499	0.00870345428440721	-0.38632211043226
AKAP8	0.0496383455120785	5.7708390239226	3.84761723435732	0.000484799945257822	0.00870345428440721	-0.190183819754925
PRDX6	-0.056933038888525	6.42066382488909	-3.84689669954678	0.000487212694772026	0.00874009775411786	-0.702194895165039
CXCL3	0.38941395532654	5.97330327583109	3.84835442247834	0.000489887343180237	0.00877737957416328	-0.277800332522866
MSANTD3	0.0924606692267975	5.8228936555441	3.84385748194986	0.000490038853248413	0.00877737957416328	-0.213890830522335
C14ORF80	0.0658552138470866	5.6718274220883	3.84324610451336	0.000490895944434839	0.00877737957416328	-0.190236370955828
CDKN2B-AS1	-0.312443246218045	5.05188643303537	-3.84753457308864	0.000491033204378684	0.00877737957416328	-0.275477991029836
XPO5	0.130010810355879	5.56520273031114	3.84290256247666	0.000491378196039087	0.00877737957416328	-0.195458516497008
ARHGAP28	-0.0598365703349589	4.95265891792366	-3.84279429709942	0.000491530270395996	0.00877737957416328	-0.290312013240929
SRSF3	0.0405327899335451	6.29073443734529	3.8416887996444	0.00049308572249239	0.00879847497843402	-0.553173409911753
WDR43	0.092277001461989	5.9902100086671	3.84125595922099	0.000493696038374051	0.00880268645222209	-0.292842645350491
NUP107	0.0724584744052974	6.10335635104358	3.84020551520608	0.000495180246174562	0.00882046182581967	-0.374053801040157
KDM5B	0.050733514138887	4.84227992678858	3.8400198228562	0.000495443067944034	0.00882046182581967	-0.318953852716105
GTDC1	-0.0499870594478237	5.80851815828134	-3.83972443190566	0.000495861432326955	0.00882123234906606	-0.219905597629353
CCDC19	0.0707189816634619	5.48979473512178	3.83934379002648	0.000496401044654621	0.0088222217902934	-0.212642317554849
HECW2	0.186212619012504	5.61205842364873	3.84334381362333	0.000496745882845784	0.0088222217902934	-0.203504872116263
AMT	-0.170901415917621	5.8497763435845	-3.84313432921807	0.000497042430144517	0.0088222217902934	-0.235183576379078
NUP188	0.0583475336162565	5.78469284795613	3.83815769846381	0.000498086156159512	0.00883068920454413	-0.218337601870123
LINC00460	0.207359900826299	5.06617756304605	3.84199557360809	0.000498843363385029	0.00883068920454413	-0.28772786313891
NUP85	0.066653669032975	6.00641275198766	3.83754345135183	0.000498961017400269	0.00883068920454413	-0.312364423201704
C19ORF60	0.0470110734685446	5.89671803161978	3.83750107496147	0.000499021428388432	0.00883068920454413	-0.256274444042767
GRAMD1A	0.0886205593956088	5.71873779443815	3.83673114859281	0.000500120259866079	0.00884347990340634	-0.211794992629247
TYMP	0.117606612455457	5.79720808529657	3.83403064170268	0.000503993020102584	0.00890453224796908	-0.233895320969943
WNT2B	-0.193885162995173	5.33548734255977	-3.83815451521573	0.000504330170690314	0.00890453224796908	-0.253993004855634
PMPCA	0.0411104554579215	6.11664850443653	3.83265468086162	0.000505977460753199	0.00892691517028787	-0.405876278006638
SERF1A /// SERF1B	-0.0862902898529297	5.68275299163941	-3.8323769665731	0.000506378906412117	0.00892730069040491	-0.219808898944036
RILP	-0.08663253051195	5.91589641882525	-3.8314068277621	0.000507783706788109	0.00893994167293624	-0.281031099715013
CHODL	-0.291023431451799	5.39803094853174	-3.83546228344102	0.000508210857292651	0.00893994167293624	-0.249446603923293
EGFL6	0.402085287217495	5.46622541233227	3.83514803274618	0.00050866571829164	0.00893994167293624	-0.246053938597189
CDKN3	0.134005816098784	6.02997595058859	3.83436567155994	0.00050887527296848	0.00893994167293624	-0.343687199789228
FCGRT	-0.111972780019686	6.15383020758478	-3.83424862932675	0.000508996594100758	0.00893994167293624	-0.440082946431827
CXCL1	0.327149846322027	5.99127493771256	3.83326914757937	0.000511393573573034	0.00897533885320195	-0.325291306994869
ADCY6	-0.0923975286816719	5.85465313141285	-3.82797917030843	0.000512777490660021	0.00897989655126545	-0.265932115732386
PEX26	-0.118919846206732	6.01920551688981	-3.8297934002659	0.00051290640945689	0.00897989655126545	-0.345235140034318
ACADS	-0.136321486197871	5.83503424349933	-3.82904197651435	0.000512907466219835	0.00897989655126545	-0.260254458848558
KLRB1	-0.16865766212995	5.86981475886212	-3.83191362745951	0.000513180583591324	0.00897989655126545	-0.27152685491469
KCNK10	-0.120462455115491	4.75543485817904	-3.82941141004548	0.000515291180664789	0.00900045424509078	-0.373189001086068
SACM1L	-0.0347460998229576	6.20620202785628	-3.8261264044095	0.000515496639397298	0.00900045424509078	-0.506032616248639
NAAA	-0.176600886883061	5.99310785532146	-3.83045662752823	0.000515503523604783	0.00900045424509078	-0.332900628036722
CCNA2	0.186145603224638	5.8346714678585	3.83008423298624	0.000516050107365375	0.00900331337167573	-0.266354913010717
FLJ10038	-0.110605227308839	5.5799057148328	-3.82395824843093	0.000518696454744125	0.00903928773994699	-0.243562822028554
SEMG1	0.335740680988338	5.01296425961184	3.82784872074881	0.000519343152940442	0.00903928773994699	-0.334845710380861
LOC100506119	0.0804829421256336	5.51061526077228	3.82337952166803	0.000519553811413067	0.00903928773994699	-0.25184449629312
CHTF18	0.10030348471264	5.67615847404688	3.82316081098682	0.000519878179473751	0.00903928773994699	-0.244425080026847
MIR1204 /// PVT1	0.129876533414459	5.3784290309737	3.82389742865572	0.000520610584676904	0.00903928773994699	-0.27719048024302
LINC01268	-0.161680147255222	5.31392066187019	-3.82678329144417	0.000520805114502905	0.00903928773994699	-0.288849227236458
U2SURP	0.0477535440163628	6.18547641777071	3.82224469537204	0.000521239002867222	0.00903928773994699	-0.495959562066979
BUB1	0.192034372655904	5.85081992681267	3.82644837885996	0.000521416338335526	0.00903928773994699	-0.281020592359673
CD320	0.0705640930709232	5.93219412878393	3.82202135429299	0.000521571284254956	0.00903928773994699	-0.313562246113697
MTBP	0.10526235557907	5.29685006968174	3.8209813319819	0.000523121316671773	0.00905364140711042	-0.299764771189653
PPAT	0.171095215239012	5.86529435392119	3.82512038625493	0.000523274786977533	0.00905364140711042	-0.288339831366272
PHGDH	0.159550297632523	5.76509151936797	3.82368179312405	0.000523554397213631	0.00905364140711042	-0.262839451319659
PPM1N	0.136430110445357	5.33578909069442	3.8222097099082	0.00052476738968456	0.00906092746559162	-0.292788370489593
IL15RA	0.0847371314920948	5.8672436699863	3.8198745053173	0.00052477582936757	0.00906092746559162	-0.291908171362091
PDIA3	0.0425457729522759	6.43425113024567	3.81963697047792	0.000525131564571876	0.00906092746559162	-0.79383829583406
ITM2B	-0.0335688434663017	6.38372823098652	-3.81830511211337	0.000527130516601373	0.00908875035882045	-0.730010280032515
RP4-758J24.5	-0.119987326965153	5.91729968696385	-3.81814066921801	0.000527983514171733	0.00909678848812515	-0.318104892627548
LINC00963	0.126682217329714	5.3493435694022	3.81791164121724	0.000529414636819115	0.00911476824942309	-0.298925654140368
PAFAH1B3	0.110156429557977	5.90813431445636	3.8147231038292	0.000532543408890847	0.00916192822991583	-0.322279513050692
CPSF3	0.0649644505390614	6.07305705341123	3.81430293313253	0.000533181870316338	0.00916620703662253	-0.420202817270725
CHD7	0.0715754944348614	6.00157659068135	3.81294253420639	0.00053525414091912	0.00919511094677565	-0.375293945851249
FCN3	0.119677005907086	5.28123028419192	3.81308706869559	0.000536294695269418	0.0092019098351359	-0.325382328625785
CHMP3 /// RNF103 /// RNF103-CHMP3	-0.0460417649141638	6.18098320594352	-3.81217128010591	0.000536432451057544	0.0092019098351359	-0.519080495891242
RAE1	0.0851521033004761	6.14993939787707	3.81190582414033	0.000536838593183128	0.00920216474816385	-0.489916376048416
IL24	0.284031359543196	5.25704853318898	3.81527163998969	0.00053825417696927	0.009215636076025	-0.325700135431396
KIFAP3	-0.073006982498868	6.03348281186947	-3.81088175617388	0.000538408196634848	0.009215636076025	-0.401124688146689
PTP4A3	0.181156809522341	5.54246069523369	3.81382457413737	0.000540275387722371	0.00923814564641926	-0.284726665127202
ASNS	0.108348210878054	6.03598456271755	3.81036300013734	0.000540508904221145	0.00923814564641926	-0.405985451461622
HIST3H2A	0.110992206542995	5.78464521656179	3.8091222234386	0.000541115472969402	0.00924179643666986	-0.296547435866457
SNRPG	0.0407749765292853	6.39406010445119	3.80844636503782	0.000542158882529381	0.00925289738702901	-0.770106376804615
ACBD4	-0.0564345287083132	5.62563971300403	-3.80753641544494	0.00054356677601219	0.00926419349725896	-0.283419524560694
PNLIPRP2	-0.486137828003865	5.65433727532971	-3.81178857581698	0.000543608598784649	0.00926419349725896	-0.320274310977857
MELK	0.139181379791559	6.05890203921818	3.81130140344942	0.000544267971449687	0.00926871408584631	-0.4260887285175
LOC100506388	-0.171268501286102	5.0774435850986	-3.81027557423191	0.00054595058805888	0.00929064104918143	-0.370592148476787
LAMC2	0.150719958521482	5.79040692096863	3.80757061286125	0.000547097257598596	0.00930342249038596	-0.308574497499256
SNAPC1	0.102889704928212	5.72751232615824	3.80494836519596	0.000547590502990599	0.00930508197206135	-0.297177681420862
NME1-NME2 /// NME2	0.0386558971436152	6.42613825245824	3.80436681676889	0.000548498628041414	0.00931378392366641	-0.824525761241474
PCDH17	0.162385492549806	5.72075559467682	3.80643290903889	0.000549903922271189	0.00933090941123652	-0.30172942340966
C1ORF226	-0.102347993871929	5.6695400440918	-3.80143643732691	0.000553096902481639	0.00937200539241373	-0.30112173364255
PCOLCE2	-0.351246998494187	5.50018429550117	-3.80568097354699	0.000553122862686889	0.00937200539241373	-0.318479206002587
RPL22L1	0.122583300480294	6.27667600820987	3.80453211186604	0.000554930519618571	0.00939324023528344	-0.643699822263136
CHN1	0.128504051741345	5.8379417379123	3.80040058101929	0.000555364492397711	0.00939324023528344	-0.335311050451301
FAHD1	-0.0785322628359537	6.01592793747963	-3.799780725146	0.000555711531424996	0.00939324023528344	-0.419394095587657
TNFRSF1A	-0.0575334914351585	6.05140150178867	-3.7996150995659	0.000555973739583066	0.00939324023528344	-0.443740892303849
MGST3	-0.043958719673374	6.45197856319663	-3.79867428735807	0.000557465456237444	0.00941168169403605	-0.87645374328437
KIF21B	0.107937665151542	5.64327773822365	3.79769662984935	0.000559019711059064	0.0094311517680682	-0.310780557223155
RRM1	0.0972959945339595	5.73140172318455	3.79696599660623	0.000560183999581998	0.00944401957144761	-0.318470609836954
SERINC1	-0.0517486896625665	6.29409276901333	-3.79601566560223	0.000561701907386968	0.00946282625925982	-0.681238815860503
GCG	-0.665113054753013	5.78729444783746	-3.79912432342479	0.000563516688075301	0.00948660377248026	-0.399616607614337
KAL1	0.267319540047545	5.70208156408304	3.79830160781771	0.000564834206677064	0.00950198202620257	-0.332327179010789
DDHD1	0.0608705879541746	5.57934237748485	3.79323678734631	0.000566163394314837	0.00951348552247381	-0.323434109161631
GABARAPL2	-0.0310889493114121	6.33485909371504	-3.79272631489009	0.000566986689728211	0.00951348552247381	-0.738590130583594
DDX56	0.0970018215384857	5.84356211280962	3.79249034987448	0.000567367649340602	0.00951348552247381	-0.356325262197146
CDC7	0.133671619858183	5.77357655866364	3.79276301583379	0.000567517709340287	0.00951348552247381	-0.339073001411936
HAPLN3	0.07044456966302	5.76141475522091	3.79238326622033	0.000567540615189674	0.00951348552247381	-0.334508839561061
SLC16A9	-0.24926369611742	5.93625924108259	-3.79583861945065	0.000568796414065151	0.00952774506124233	-0.396433634822977
FAM107B	-0.106877751942116	6.08718012526354	-3.79278542505184	0.000569693980942256	0.00953598793153023	-0.491988849733841
PDXP /// SH3BP1	-0.088147572721833	5.83514488068259	-3.7906013277858	0.000570426399431195	0.0095365818410959	-0.358213284244073
LOC150005	-0.0814273968668141	4.86495093890872	-3.79053107369792	0.000570540464768345	0.0095365818410959	-0.446761306338348
NR2F2-AS1	-0.057194986915185	5.01614648705401	-3.78980970045255	0.000571712976356436	0.00954939330820359	-0.422782195655377
GYG2	0.0879090641835895	5.51439570155517	3.78881839424869	0.00057332805059305	0.00956957352295767	-0.34241772377203
SMARCA5	0.0489758889556556	6.05244510812835	3.78798922830232	0.000574682360754166	0.00957175999021301	-0.475630819412411
TK1	0.124731782276186	5.86142440009729	3.78820686778504	0.000574792280015363	0.00957175999021301	-0.375033451283107
MRPS23	0.0621865256365468	6.16535117654202	3.78788530915821	0.00057485231493072	0.00957175999021301	-0.569429722888887
GTF2I	0.11814409005989	5.16804560793206	3.7889422106756	0.000575087034023768	0.00957175999021301	-0.409786949902847
AATF	0.0501532557900346	6.04382915763748	3.78685955581783	0.000576532499257792	0.00958244891749154	-0.47252688498306
RETSAT	-0.111434388648446	6.19672174572667	-3.7909870688293	0.000576556760009767	0.00958244891749154	-0.598115196184193
PDP1	0.119935035959042	5.69765233887135	3.78612837167197	0.000577733088378195	0.00958244891749154	-0.344102330451697
WRAP73	0.0656782228801784	5.8086688792358	3.78586645566507	0.000578163739100072	0.00958244891749154	-0.362531435809172
KLHDC1	-0.176168352885036	5.40658929642467	-3.78967880317013	0.000578824256737842	0.00958244891749154	-0.368262980002409
ZNF439	-0.210333812386378	5.38973356627911	-3.78952351934268	0.000579079256042363	0.00958244891749154	-0.371880717164199
MCM4	0.111255019523458	5.91264931079039	3.78498650325895	0.000579612868455413	0.00958244891749154	-0.403177021679732
RPL13 /// SNORD68	0.0969885309940373	5.08865127354694	3.78448800856328	0.000580435366723689	0.00958244891749154	-0.429110698159256
PHLDA1	0.201192355501233	6.04549806453246	3.78864865297931	0.000580517957726668	0.00958244891749154	-0.476851892195424
CXCL10	0.315404168033051	5.92724050637589	3.78846559158793	0.000580819437680523	0.00958244891749154	-0.414660926782637
FIGF /// PIR-FIGF	-0.239506819587282	5.33050759737204	-3.78838391560589	0.000580953997183978	0.00958244891749154	-0.385528924940686
MAN1C1	-0.106024152997583	5.58290538545846	-3.78409915218711	0.000581077752188677	0.00958244891749154	-0.347987443894143
AURKB	0.173645335220245	5.64729633226198	3.78722392283059	0.00058195182200826	0.00958244891749154	-0.349185849832569
HSD17B14	-0.0585874421681043	5.45488399785241	-3.78356053853691	0.000581968674685258	0.00958244891749154	-0.365587604315037
CTLA4	0.0968282491071551	5.53006497598433	3.78349463861203	0.0005820777709486	0.00958244891749154	-0.354537916253391
TPD52L2	0.0641084620539802	6.11674082342956	3.78339155175803	0.000582248469389209	0.00958244891749154	-0.538266555794216
CP	-0.294276135294583	5.39087675068736	-3.78615382121876	0.0005846397518938	0.00961507530422264	-0.38051556925972
RAN	0.0640899516315793	6.26122288037267	3.78133570013623	0.000585662857071613	0.00962510223916299	-0.68386565367736
CCNB1	0.152992270160738	6.0785568310071	3.78529030106642	0.000586073011696493	0.00962510223916299	-0.509685602091944
THRB	-0.0616588079262088	5.38244739403304	-3.78055240414808	0.000586968872363457	0.00962510223916299	-0.388526215764882
SYNCRIP	0.0934832210476252	5.91387942142341	3.78028488130867	0.000587415569267143	0.00962510223916299	-0.416010995776331
LOC100505715	-0.0944230539790879	5.60896545823834	-3.77964861378347	0.000588479304438949	0.00962510223916299	-0.357947588225715
ZNF404	-0.197352361304409	4.92952852469552	-3.78378536567068	0.000588579043041928	0.00962510223916299	-0.462557619688088
SMIM13	0.152031074409824	5.13410705655843	3.78356405933932	0.000588948440684695	0.00962510223916299	-0.434239113420681
PEX11A	-0.118304031392021	5.93625520802772	-3.77965111083041	0.000589482406146862	0.00962510223916299	-0.429566917803058
GOLGA7B	0.0949857097713187	5.29381539232829	3.77887453489182	0.000589775958656364	0.00962510223916299	-0.412205644628481
EIF4EBP2	-0.131060068907646	5.12527480658897	-3.78174729180178	0.000589844263070198	0.00962510223916299	-0.437983638434998
FJX1	0.176591574756352	5.56432888284646	3.78266965608696	0.000589896747611059	0.00962510223916299	-0.363953616517731
CAPRIN1	0.0600440367072805	5.9385674386695	3.77864521757103	0.000590160618627138	0.00962510223916299	-0.4319312058287
CTD-2325A15.5	-0.223545348743988	5.36324505311564	-3.78205574228828	0.000591472078747655	0.00963980620096143	-0.396355331027784
FAM63A	-0.0870496353759017	5.88202955692043	-3.77709167842427	0.000592772965780876	0.00965140846893091	-0.410758303983813
OLFML2B	0.199744676982922	5.71003198370978	3.7811427608508	0.000593004729892217	0.00965140846893091	-0.372181718594211
NCAPD3	0.0856491241485282	5.95190049453293	3.77533007580925	0.000595748759279756	0.00968936329235221	-0.447554696560577
STK3	0.0849988567011066	5.97508782170954	3.77491538937387	0.000596451375025367	0.00969408668821463	-0.461193784002828
NKRF	0.0752938473745097	5.88557558385837	3.77349264933303	0.000598868083906714	0.0097266433683136	-0.421640676547566
MTFR1	0.0769294032361402	5.92962947518698	3.77324733771421	0.000599285736894123	0.00972670942738163	-0.441921837964693
CA9	0.351441369886136	5.52006853957772	3.77704605081603	0.000599929609084198	0.0097304445147877	-0.392990925396622
STRADB	-0.105313965353685	6.06697047986335	-3.77337787519053	0.000601049360283389	0.00974188756384889	-0.527453731135539
CACFD1	-0.086338210588362	5.78384519284217	-3.77161566941546	0.000602070919361333	0.0097517244363222	-0.39404708087798
COX5B	-0.0292073958466625	6.40902295955117	-3.77087021594884	0.000603347550164438	0.00976340360208512	-0.893003657882488
NNT	-0.0757374491650778	6.05427633889039	-3.77027627249929	0.000604366591310417	0.00976340360208512	-0.52423156963676
NBPF10 /// NBPF11 /// NBPF14 /// NBPF15 /// NBPF19 /// NBPF20 /// NBPF25P /// NBPF26 /// NBPF8 /// NBPF9	-0.0611106870254201	6.0496557899375	-3.76997217160912	0.000604888989769341	0.00976340360208512	-0.521768547871083
PTDSS1	0.0553701119312942	6.17262518338451	3.76987879691677	0.00060504948099935	0.00976340360208512	-0.624930572346891
AMMECR1	0.084930076098145	5.03487135230444	3.76981895263662	0.000605152362309647	0.00976340360208512	-0.474018601462331
B3GNTL1	0.141196800488106	5.44843241834331	3.77176214405574	0.000605282866393405	0.00976340360208512	-0.402856705946362
MMP24-AS1	-0.0757801687905444	5.88926640468245	-3.76872053400152	0.000607043726725759	0.00978509552099822	-0.435685905314826
ECT2	0.152560055677074	6.07642150266957	3.77245776732829	0.00060777863009483	0.00978774332134444	-0.542377951163109
URB2	0.0939347863193339	5.72138064855549	3.76799010088117	0.000608304631617478	0.00978774332134444	-0.393033394031989
FOXF1	-0.129824890031959	6.08464375123035	-3.77178458219718	0.00060872370935104	0.00978774332134444	-0.550640800547778
AKR1B10	-0.25478436077979	6.16872701633261	-3.77182277397847	0.000608872713629004	0.00978774332134444	-0.614037437885897
FIG4	-0.0441172789847817	5.93353404015049	-3.7670117300914	0.000609997519087648	0.00979912681277549	-0.460209305317802
NPC1	0.0707367814791704	5.99613687495101	3.76590010407136	0.000611926527141444	0.00980305533581225	-0.497420555150237
CPT2	-0.101002604072794	6.08143910932993	-3.76668192964872	0.000612011250798722	0.00980305533581225	-0.555658033061021
NBPF10 /// NBPF11 /// NBPF12 /// NBPF14 /// NBPF15 /// NBPF20 /// NBPF8 /// NBPF9	-0.0411810920709955	6.30229592446209	-3.76579650961041	0.00061210659609906	0.00980305533581225	-0.772928347907862
SCAMP3	0.0410673566444376	5.97614274111918	3.76573013909545	0.000612221989028429	0.00980305533581225	-0.486092149856861
WDR90	0.115182464721663	5.71954079239232	3.76567019300859	0.000612326230474879	0.00980305533581225	-0.399794167914654
BTBD11	0.141421476571297	5.29880759421255	3.7682945065103	0.000613376757078689	0.00981319358705892	-0.4449157079982
BRINP3	-0.436191835487208	5.27279732902918	-3.76896222993177	0.00061382513529746	0.00981369104821595	-0.439631381904871
CCDC124	0.0716101681264056	5.00500755196793	3.76391419833274	0.000615387416118654	0.00983092723096955	-0.493254122194809
BTNL8	-0.273417340337699	5.92580581870958	-3.76786262257245	0.000615739255515697	0.00983092723096955	-0.466520067766768
PPAN /// PPAN-P2RY11	0.0728319510892224	5.9134221324299	3.76346231777118	0.000616177567994542	0.00983125104755471	-0.460159010522549
ADTRP	-0.209093856611145	5.92775347598226	-3.7658623463541	0.000619236062272993	0.00986015151092712	-0.470797037012899
ORC1	0.179801632446178	5.4089954381705	3.76570708745306	0.000619508284563037	0.00986015151092712	-0.430814544282939
GNS	0.0821362631283793	5.38937695556869	3.76124329747033	0.000620072020504182	0.00986015151092712	-0.437832880085334
TLL2	0.052916319955362	4.79435894487653	3.76122163962199	0.000620110148139705	0.00986015151092712	-0.540258606690029
SNX13	-0.114816238751227	5.6569998785534	-3.76102353395507	0.00062045900951906	0.00986015151092712	-0.407122239610816
MCM3	0.0912640643908163	6.12060714484606	3.76123255967035	0.00062057191499222	0.00986015151092712	-0.600977776522495
TMED3	0.0662230371855889	6.12170803200772	3.76041420115852	0.000621533230047925	0.00986015151092712	-0.604099592398298
TMPO	0.0952791239894749	6.0700053381023	3.76035559544701	0.00062163664377832	0.00986015151092712	-0.562121975912475
ORAI1	0.0649191007246586	5.72592803774596	3.76028442342842	0.000621762254048173	0.00986015151092712	-0.412868283633382
ASS1	0.0692332048904588	6.37117477735141	3.76280538262797	0.000622192483959162	0.00986032536236629	-0.869373356268937
SYNGR2	0.0553678303113757	6.19711042158563	3.75940220172369	0.000623321317493511	0.00987156279111946	-0.676813457718405
WISP2	-0.173365867007292	5.45147169282839	-3.76312141480686	0.000623994789332831	0.00987557836845863	-0.429711204520904
LOC145837	-0.268126060194767	5.48557366144577	-3.76254593656464	0.000625076192472293	0.00988604027879179	-0.428861359658686
HAPLN1	-0.353118433617821	5.45255646773027	-3.76225513755655	0.000625590825011983	0.00988753025714503	-0.436490920620653
MME	0.351166054054753	5.3114750511387	3.76177962128868	0.000626433241211463	0.0098941954108873	-0.455495929630399
LIF	0.180319150819853	5.6111883391793	3.76122843361579	0.000627191538629517	0.00989952389630133	-0.418426520466619
HSD11B2	-0.237757543176223	6.0764288939576	-3.76097174346403	0.000627866987737505	0.0099035384423948	-0.571250060966204
NFASC	-0.215240140481528	5.49475618636243	-3.76009372078158	0.000629428831846253	0.00992151961619316	-0.432204150142416
MZT1	0.0954348220164948	6.10408710055674	3.75580698057114	0.00063073083301917	0.00993538361081369	-0.602219452358041
XPOT	0.0847124965311042	6.13918195867077	3.75492820402464	0.000631286331243797	0.00993747787027551	-0.63364577536571
CCDC28A	-0.0475198961381447	6.08878062265829	-3.754093759999	0.000632782767134669	0.00995437131603555	-0.593995829776157
CTC-429P9.3	-0.0836340657716431	5.75196711667375	-3.7534645647081	0.000633913398240922	0.00996129078663689	-0.435113469351703
NOL11	0.0424573284224456	6.19959001653327	3.75337764247895	0.000634069746900052	0.00996129078663689	-0.695791344652952
RIPPLY1	0.0657804906589421	4.81503568617501	3.75285705204749	0.000635006925807226	0.0099693543932806	-0.557923267500494
RP11-285A1.1	-0.0415865883348196	4.84994462304989	-3.75159461392046	0.000637285178398145	0.00999655425910698	-0.553686312780075
AGO2 /// CASC7 /// CASC7	0.158196553038157	4.99612561302885	3.75521926654714	0.00063816840527061	0.00999655425910698	-0.527568914014504
WDR77	0.123324028335381	5.88894445768979	3.75160447537561	0.000638352372684289	0.00999655425910698	-0.482752763919494
P2RX6	0.0487882893334619	5.27181383210686	3.7507896467431	0.000638741994919236	0.00999655425910698	-0.491699753025751
PECR	-0.0780599199999758	5.83816496253609	-3.75072190277169	0.000638864744086988	0.00999655425910698	-0.464044359122254
UBA52	0.0167643259411028	6.50333994236314	3.75035033040918	0.000639538424211046	0.0100004419285873	-1.08545189471032
MRFAP1	0.0276308527248953	6.4338313240553	3.74970773835491	0.000640705103443912	0.010011107250806	-0.984593841970054
TAF1A	0.198604131673139	5.58578426621639	3.75361421442583	0.000641071839429959	0.010011107250806	-0.440431399435957
PDCD2L	0.129744118294918	5.8570019265631	3.74949216650169	0.000642820368071583	0.0100253018295223	-0.477029130602879
HCAR3	0.414924301272255	5.74823501703929	3.75264385466763	0.000642833368437778	0.0100253018295223	-0.475389651693473
TMEM79	0.0746648349135608	5.36216493246079	3.74804333161444	0.000643736576463445	0.0100293784684459	-0.478656182074854
MMP12	0.168044117596351	6.2843663041286	3.75203135492444	0.000643947677836266	0.0100293784684459	-0.790435621790117
ZNF350	-0.141649612357337	5.51361242018267	-3.74617408549579	0.000649948214804871	0.0101158216726572	-0.458520223045884
TMCC3	-0.190632698532147	5.73590597875637	-3.74852758877312	0.000650358124375273	0.0101158216726572	-0.459435824162426
SRSF5	-0.0657936372610606	6.25332664379671	-3.7438952414975	0.000651352365933764	0.0101245901797953	-0.776626610209711
LRRC75A	-0.123820184359687	5.86753200410774	-3.74341502663275	0.000653053085217567	0.0101443213065698	-0.495491445815857
E2F6	0.081068656518452	5.84730231430933	3.74247146686418	0.000653986463528909	0.0101521146199821	-0.489017251639151
MS4A7	-0.123261397809591	6.10622053791288	-3.74492986033317	0.000656437293290383	0.0101804022684978	-0.639147056972056
TP53INP1	-0.0859923591816004	6.16422233258647	-3.74149433622377	0.000656674472374829	0.0101804022684978	-0.693598338126555
MT1M	-0.384870920835866	5.96081262093202	-3.74485296504512	0.000657147665840378	0.0101810268809183	-0.546795995682955
DYNLL1-AS1	0.0884036447514846	5.59399435721626	3.73926896315566	0.000659949149771089	0.0102176985545204	-0.464267901643598
STAP1	-0.115975726563127	5.29491155331312	-3.73878804355134	0.000661901767154486	0.0102369152219218	-0.518688639178583
VIPR1	-0.150028059389275	5.77501504709468	-3.74034105721623	0.000662060891765586	0.0102369152219218	-0.481284237715357
KBTBD11	-0.139749196666252	5.96965527859727	-3.74089053741565	0.00066336712200108	0.0102466260171074	-0.555783493860907
GPN3	0.0559128973444829	6.05133790858416	3.7373430523879	0.000663560312273772	0.0102466260171074	-0.609951682728698
MAOA	-0.150080335849789	6.15187989464245	-3.74105127446508	0.000664244330044948	0.0102499160128449	-0.688293462970922
PYCR1	0.0872907389390089	5.89898814636237	3.73676653082881	0.000664645034424207	0.0102499160128449	-0.524293794782576
PSMB9	0.109983457792405	6.21734025974669	3.74001091042978	0.00066619930860114	0.0102646616706841	-0.755541571724698
FAM120B	-0.0674671476872496	5.78875099894664	-3.73579644798204	0.000666474120721773	0.0102646616706841	-0.488677433462559
C21ORF59	0.0517521913737983	6.11771415224489	3.73337887989981	0.000671053690732944	0.0103284297766082	-0.673275958982112
PHTF1	0.0564612879230867	5.53591549317275	3.73102363431703	0.00067554452883224	0.0103907496593045	-0.49054275065842
RAP1GDS1	0.0440587229023343	6.04088497829952	3.73022299064854	0.000677077770967649	0.0104075261553053	-0.621420442838782
COL4A1	0.119781049181235	6.24799308799121	3.7327166180899	0.000680063792426952	0.0104436647240597	-0.806504061506402
ARHGEF39	0.0951579713047412	5.4623351768995	3.72853727845081	0.000680316963911024	0.0104436647240597	-0.508928964721862
NOP9	0.0814676702350186	5.53227202643784	3.72785040372262	0.00068164113545924	0.0104495158745153	-0.499639668296056
DEF8	0.0806274464393505	5.79086129222777	3.72769316764445	0.000681944609641943	0.0104495158745153	-0.51083036649458
HPGD	-0.231321471866029	6.11058430823249	-3.73169330435857	0.000682031076936004	0.0104495158745153	-0.674713512476699
NDST1	0.0883065955728528	5.45608280288912	3.72718612256212	0.000682924126446088	0.0104498735701411	-0.513543145326831
NLRC5	0.10338131790822	5.85413457576925	3.72700893921809	0.000683266733094294	0.0104498735701411	-0.532496067000123
UROS	0.136093892441119	5.3261849474278	3.72957291309293	0.000683415113397705	0.0104498735701411	-0.540009488437421
EHHADH	-0.124088274204379	5.82475002377403	-3.72671691440401	0.000683831763944516	0.0104498735701411	-0.523935659789442
RNF183	0.306008783669809	5.5100206829381	3.72998375286503	0.000685329944731197	0.0104659672988236	-0.513625947736293
CES2	-0.177074844644386	6.25192154167683	-3.72967719540244	0.000685923132568835	0.0104682285734937	-0.814980945366918
SLC4A4	-0.240892050808807	5.21192363286278	-3.72865635037416	0.00068790205587937	0.0104916216278671	-0.564157505956582
SEMA4D	0.0738570196197841	5.79483815080572	3.72422773788887	0.000688666418965551	0.0104960584582983	-0.520742919496485
ENY2	0.040058584795116	6.25958069605945	3.72383317378564	0.000689435804413919	0.0104960584582983	-0.837999263161061
UGGT1	0.087009752735315	5.86157145293566	3.72378394278918	0.000689531861470828	0.0104960584582983	-0.543331251119613
LOC101926967	-0.131129492830785	5.36653680353373	-3.72527243001312	0.000690076830086127	0.0104975594372351	-0.540854066418483
ADHFE1	-0.113621870402157	5.50284645253902	-3.72269599561787	0.000691657922624441	0.0105084503626608	-0.517626531212079
PITX1	0.151012267930839	5.38830974162456	3.72609011653586	0.00069168641727183	0.0105084503626608	-0.537330089639445
FAM218A	-0.135570144121691	4.67436586238421	-3.72537090987083	0.000694308575956484	0.0105406685933181	-0.672981904864911
KLK11	0.219258008609969	5.63999615964787	3.72516935762882	0.00069470347477009	0.0105406685933181	-0.515254486544571
FBLIM1	-0.0966277646593447	5.8486150934954	-3.71967872887756	0.000697587541634243	0.0105776040000994	-0.549473638940826
VAT1L	-0.150723439340829	5.66123437399089	-3.72125278324758	0.000698233529535766	0.0105789237243915	-0.516724260570988
LILRB5	-0.180610325049201	5.53832268228109	-3.72319962758327	0.000698574221616637	0.0105789237243915	-0.522013275363014
ANKRD9	-0.151373168961151	5.86554285846047	-3.72192715625294	0.000699708238247474	0.0105847782509511	-0.557836249032386
AGO2 /// CASC7 /// CASC7 /// DQ574852	0.113570349243413	5.68535582526983	3.71852849092263	0.000699860965227863	0.0105847782509511	-0.519572025933658
SENP6	-0.0323915993123693	6.11242241286676	-3.71629674618311	0.000704292460174649	0.010644955063231	-0.714624181245139
SIX4	0.167363878219424	5.28020771721025	3.71968265885789	0.00070553752149335	0.0106569244897114	-0.57765544390488
COX7C	-0.0202428378844255	6.53187526050415	-3.71517766128002	0.000706524808467727	0.0106649874490013	-1.2264021501808
IMPDH2	0.0484562127280311	6.32931513308233	3.71414860534486	0.000708583616064369	0.0106892042864669	-0.944171134366985
VPS4B	-0.0507022166702698	6.1755636976891	-3.71351247183954	0.000709859218808171	0.0106911892464999	-0.779226333415355
SLC35B3	-0.0645320144311704	6.23387850617645	-3.71343162008272	0.000710021505544736	0.0106911892464999	-0.837872124094544
ZBTB22	-0.0464518492766646	5.66517207584682	-3.71331298899514	0.000710259688523748	0.0106911892464999	-0.529811092808727
NCAPH	0.146916246567999	5.75676755447762	3.71504941995955	0.000710533582459365	0.0106911892464999	-0.54330930573867
RFC3	0.130456794834818	5.96214472335477	3.71483595364617	0.000712500952477308	0.0107139369567528	-0.618759145061271
OGN	-0.550730507596564	5.36424141142494	-3.71579482295565	0.000713313399699385	0.0107193000218084	-0.568670972333138
MCHR2-AS1	0.0475407650571711	4.58107479257405	3.7106950133048	0.000715535705520843	0.010739075323816	-0.729201427826808
GAD1	0.289990357369506	4.82704669794683	3.71468782331428	0.00071554260704225	0.010739075323816	-0.665456755833039
ECHDC2	-0.090753898771896	6.03192648544723	-3.70896028190849	0.000719052608280637	0.0107848719652704	-0.671630184236513
CSNK1G2	0.0400315046440234	6.04089724670343	3.70860346852443	0.000719778066233242	0.0107877709556604	-0.678804596814108
SCP2	-0.0417261149597753	6.37141938341164	-3.70825588078608	0.000720485448661906	0.0107877709556604	-1.01299001702473
PRMT5	0.0796695371760442	5.96159039088993	3.70818882189711	0.000720621998951546	0.0107877709556604	-0.630272941788584
ZNF598	0.0704534729677819	5.778750897459	3.70769244523042	0.000721633537783139	0.0107960416931195	-0.559917806877603
TRIM52	-0.0992466625061118	5.606914248453	-3.70727309840275	0.000722489173337961	0.0108006714798139	-0.547114742170685
PPP1R14B	0.0796154809621082	6.09966494014495	3.70709076818611	0.000722861506472791	0.0108006714798139	-0.727702692101134
RBL2	-0.0445587510819414	6.13745755213238	-3.70604414225065	0.000725002399851292	0.0108257818664779	-0.763802823916103
CBX7	-0.136501295965957	5.94966114481176	-3.70781682533296	0.000727404885752896	0.0108547640248329	-0.631184099793737
GRAMD2	0.202729472270739	5.4938736697126	3.70834270413146	0.00072845085501477	0.0108634795232957	-0.567078480975506
LOC101928152	-0.17272638483966	5.57567831982113	-3.70744718219469	0.000729582408284144	0.0108734594917785	-0.558686679903563
CRYL1	-0.0955119525444567	6.15835816358676	-3.7054012455777	0.000730367258368557	0.0108782629400328	-0.787454308486486
ASNSD1	0.043518307878657	6.19810788815457	3.70317448832852	0.000730903881943836	0.0108782957467685	-0.829009106685377
HMGCL	-0.0753034962761443	6.06889585173993	-3.7029853077022	0.000731294564828685	0.0108782957467685	-0.714288010913562
EIF5B	0.0525566446534735	6.23702917054551	3.70265461530816	0.000731977973934598	0.0108784359359719	-0.870276998091123
DHX33	0.0756928915802176	5.96570833882142	3.70253317161265	0.000732229104798175	0.0108784359359719	-0.647459196018263
QDPR	0.0447250556122331	6.17322199514589	3.70188837764549	0.000733563858916269	0.0108913856275207	-0.808044906924258
STT3A	0.0556101476367745	6.25485729105059	3.70019951187496	0.000737071069095694	0.0109319531082249	-0.895924235973617
PSMB4	0.0286649687005079	6.35812740944932	3.70012515611139	0.00073722585379899	0.0109319531082249	-1.01814571791057
ZNF219	-0.060404494037114	5.79097300319873	-3.69905050646202	0.000739466445605929	0.010958268347675	-0.585079488669936
LOC101929272	-0.284580496735693	5.52654860209373	-3.7013676232012	0.000742901014675683	0.0110022330372435	-0.585137702395309
DCLRE1B	0.0924812573264415	5.61427948384204	3.6970962376831	0.000743557910830869	0.0110050314329266	-0.573280730060767
MED17	0.0607823285556336	6.01166618961128	3.69549283838608	0.00074693115678554	0.0110480043681021	-0.693705924224188
CREG2	0.0774257689308534	4.95329163329009	3.69452862296037	0.000748966811422176	0.01107115114458	-0.684735550112903
ATP6V0D1	-0.0589152214563703	6.24905271719695	-3.6934107440115	0.00075133360523742	0.0110947637931667	-0.907927319534637
LINC00856	-0.0568839133927385	4.96685522979512	-3.69332863791358	0.000751507726954439	0.0110947637931667	-0.685354404957687
G6PD	0.108124853929758	5.53007635389901	3.69280304849923	0.000752623265919995	0.0111042622132412	-0.591773987386447
RELN	-0.15456800799663	5.58755081552722	-3.6942145088092	0.000754851631023196	0.0111294177443944	-0.589137085271344
FADS1 /// MIR1908	0.178716537977536	5.71162100728405	3.69538050708546	0.000755274713838481	0.0111294177443944	-0.594041757096144
CHGB	-0.365727560503509	5.61912846854013	-3.69517746631161	0.0007559573307763	0.0111325012556024	-0.60678888377527
MIR7703 /// PSME2	0.0566175583450743	6.37903748969395	3.69001147554453	0.000759143973921467	0.0111724330279631	-1.07186796435498
C14ORF28	-0.117410127582485	5.6335757985605	-3.68916796569954	0.00076038256460896	0.0111836630109278	-0.594217818581222
CHRDL1	-0.345358201390539	5.77626951741783	-3.69236030849983	0.000761972630531187	0.0112000452030203	-0.627268610698085
PDE8A	-0.122375287309625	5.48592824367594	-3.68801736288119	0.000762854689777927	0.0112060066172375	-0.610843846352819
EIF4E3	-0.187135774036973	5.57756110753859	-3.69165772494649	0.000763480020169995	0.0112081917068402	-0.600974646628557
FAM47E /// FAM47E-STBD1 /// STBD1	-0.140970072037153	5.59023726547537	-3.68766122663094	0.000766031334575341	0.0112231323409839	-0.602681848813616
RPL26L1	0.0445860009153354	6.20440342786458	3.68646053425941	0.000766211999395506	0.0112231323409839	-0.880001033905136
CENPW	0.105236583226308	6.18638953814416	3.6899257218836	0.000766403607379231	0.0112231323409839	-0.858016448866754
C4ORF46	0.162783560052574	5.53204923318071	3.68969154748369	0.000766406605137346	0.0112231323409839	-0.608060036154223
UBE2N	0.0482400802620205	6.15455998023197	3.68552356067066	0.000768239477882634	0.0112429720229271	-0.833981716836744
TNAP	-0.0466320235257279	4.76974065714085	-3.68467180122547	0.000770087070452234	0.0112630023152336	-0.749229325356624
PPRC1	0.0853823841184216	5.88485988752825	3.68441850796749	0.00077063733028717	0.0112640452042844	-0.655671286774447
LAMTOR3	-0.0364881712155781	6.2540974212764	-3.68276394191614	0.000774241119813431	0.0113096910905418	-0.942453919782823
DLG1	-0.0499276932941198	5.96713360728739	-3.68173485467297	0.000776490783827699	0.0113355122619862	-0.702980082136603
HOXA2	-0.104112329048859	5.41091382777551	-3.68118052584627	0.000777705209865605	0.0113461979687465	-0.642868663182726
TMEM120B	0.0907805229417976	5.33348989886292	3.67919633528131	0.000782067267918264	0.011399136262435	-0.665600714386692
TMEM109	0.0535644864613862	5.95633974645353	3.67888344403276	0.000782757287998126	0.011399136262435	-0.704498865892481
AGPAT9	-0.191883814222353	5.9164376608075	-3.68277537984446	0.000782787867328538	0.011399136262435	-0.68349005008542
C1ORF216	0.101166227388235	5.70673371317529	3.67830034760627	0.000784044764876894	0.0114045848683839	-0.625465803849319
MIR6741 /// PYCR2	0.0518499442863119	5.76041941019056	3.67826092333954	0.000784131887582993	0.0114045848683839	-0.632117434760221
ADH1C	-0.406858127910518	6.15608713680812	-3.68072232085297	0.000787317483680383	0.0114438396669934	-0.833731770684918
BID	0.0752315262651306	5.94037592278475	3.6763513484215	0.000788363045154604	0.0114505363820558	-0.702731517775496
TXLNG	0.0926797885439503	5.81638737235621	3.67617631767469	0.00078875197461223	0.0114505363820558	-0.652639656412674
KCNT2	-0.0627049819407307	4.69821881634018	-3.67594601488706	0.000789264004959691	0.0114509012144615	-0.789762628648889
GAS1	0.056317489917718	4.90923072642231	3.67506301712413	0.000791230149301048	0.0114723493534291	-0.743996989264117
TCF7L1	-0.152347614269697	5.48768124050947	-3.67713246937762	0.000792914972076194	0.0114839556078576	-0.645239246553984
UTP6	0.0572291067718903	6.07621295620488	3.67426675542646	0.000793007224558243	0.0114839556078576	-0.796168988749975
CCL26	0.232776609964748	5.13603013363563	3.67783166683355	0.000793738107735027	0.0114874663493615	-0.710377805748205
LRRTM2	-0.13092217526315	5.01498289599233	-3.67673653047944	0.000794808365230195	0.0114951972490268	-0.729771881305075
CIRH1A	0.0862631559301038	6.10490759533412	3.67326435439444	0.00079524984795334	0.0114951972490268	-0.821769301431567
DCTN2	-0.0343172768176224	6.16807241171646	-3.67240987729503	0.00079716637246921	0.011515822326616	-0.881977683652257
PGF	0.145600179970133	5.2782851306596	3.67493335544294	0.000799459336664979	0.011541856770833	-0.694998410075105
DDIAS	0.204741394603506	5.67354909258108	3.67422984762683	0.000801809303726448	0.0115686817208826	-0.647746649936606
NELFCD	0.0962399439355164	6.11120108255958	3.67026296281379	0.000804458543830045	0.0115997891071704	-0.837002690588059
CCL22	0.10750989941357	5.52469712399348	3.66887468536276	0.000805143129253252	0.0116025466383444	-0.654582667271895
ANAPC1 /// LOC730268	0.0737064939509382	5.98022855349651	3.66824406586161	0.000806574143528038	0.0116160506475765	-0.746053080592666
GSG2	0.149921834885436	5.40810877769938	3.67094474414202	0.000807882871801036	0.0116277780777336	-0.676962888911858
GNB1L	0.0629578568009645	5.66737456472364	3.66706993354609	0.000809245066445522	0.0116402602279301	-0.650426589655368
CRNDE	0.454418209627572	5.57337907899954	3.67053074673288	0.000810181168241122	0.0116466019038476	-0.681369596407933
ADH1A	-0.251164309946965	5.18671589391955	-3.6701165139535	0.000811123917373897	0.0116480988553633	-0.721483495498767
TMEM14B /// TMEM14C	-0.0241805217898371	6.41183486063215	-3.6661797024561	0.000811275870613366	0.0116480988553633	-1.18033725427251
YPEL5	-0.0651434509717364	6.21036271152735	-3.66426640309239	0.000815657207014178	0.011703859789237	-0.94492350922936
MBNL3	-0.137188116247549	5.26055470686176	-3.66717511590727	0.000816446893226961	0.0117080475822632	-0.718732308872628
PIGR	-0.122166985025824	6.3583415076458	-3.66619038866858	0.000820112236753489	0.0117525652909576	-1.11322687553955
ACTR5	0.0827872632937921	5.7666406206683	3.66214115095452	0.000820550735936403	0.0117525652909576	-0.676105503799129
TMEM9	0.0741210269141304	5.92482175895333	3.66146122992986	0.000822122285012233	0.0117679074247825	-0.733873784853194
TGIF2	0.117495701256807	5.80836555386428	3.66104999602688	0.00082307421129679	0.0117743669715802	-0.690430649892965
POLR2G	0.0403282653930607	6.24236645660241	3.66069359261484	0.000823900078024728	0.0117790164346417	-0.988528727644582
MPC2	-0.0390968800973483	6.31750080424903	-3.65928513469222	0.000827171640959935	0.0118035351473234	-1.07783699209612
FGF14-AS2	-0.177088291301015	5.21848632221306	-3.66309740750272	0.000827260994505971	0.0118035351473234	-0.737242599096238
SHE	-0.12687420361038	5.77313209996922	-3.65925208688206	0.000827417949700872	0.0118035351473234	-0.686665778580998
RP5-894A10.6	0.0890575383214713	5.28819183488396	3.65909139158394	0.000827622648947034	0.0118035351473234	-0.728371889512657
SAPCD2	0.130671163196997	5.90833797463379	3.66080372977348	0.000828237753628024	0.0118051487817114	-0.732342611051982
SNRPN /// SNURF	-0.0975991792323264	5.08212089760535	-3.65859705325551	0.000828774480239454	0.0118056439892619	-0.762257903944501
MON2	-0.0536839011029596	5.96941674141767	-3.65806108793075	0.000830025056177246	0.011816301011608	-0.766444213504203
MGAT4C	-0.104897548194197	4.7450515168195	-3.65931693408748	0.000831029586455001	0.0118167381099013	-0.825514535525632
ATAD3B	0.0545813081490274	5.86054110282075	3.6576178408752	0.000831060669860395	0.0118167381099013	-0.715418818400281
ACLY	0.0653940101762284	5.87275806969649	3.6554981131565	0.00083603055889207	0.0118773883324062	-0.725927186826883
CCAR1	0.0437964575035217	6.1646594071055	3.65536814510638	0.000836336213898492	0.0118773883324062	-0.923787009479236
PXMP2	-0.114515327521642	6.10756200655893	-3.65771367711239	0.000838455021445412	0.0118940264360361	-0.871234073152485
FCGR1B	0.214550002298978	5.58967867213076	3.65827846158436	0.000838519254653792	0.0118940264360361	-0.688733445874083
KIF4A	0.151064771122216	5.85576172352112	3.65717173386573	0.000839730824813897	0.0119040322712316	-0.723567732736377
ICMT	0.0521796897176054	6.03919180276924	3.65274321639641	0.000842532626653931	0.0119365556106308	-0.825156321604622
LINC00959	-0.16210086761612	5.600681492001	-3.65537631770492	0.00084368644784575	0.0119418944896619	-0.690894689942303
RP11-379H18.1	-0.111560708795244	5.51435592266322	-3.65215593876893	0.000843925020912413	0.0119418944896619	-0.699318610390296
ZNF415	-0.286442543504982	5.51925680189133	-3.65537445270906	0.000845375177478312	0.0119552215417528	-0.705074058359599
FBLN1	-0.149267772053734	5.80374173050609	-3.65333847727088	0.000847413973969949	0.01197015223532	-0.715667769795821
DKFZP586I1420	-0.0959822999254494	5.94900908505999	-3.65041008139359	0.000848077479736086	0.01197015223532	-0.775288182829901
TOMM40L	-0.0751169713655512	5.80979970420428	-3.65011207097167	0.00084878825804356	0.01197015223532	-0.717838708697599
PIM3	0.061396802420277	6.16443537521226	3.65010527241732	0.000848804479849238	0.01197015223532	-0.937143476173107
MBOAT1	-0.0778992249811656	6.07599250947527	-3.65003346089866	0.000848975845246779	0.01197015223532	-0.8599107617727
WDR12	0.0791450609132894	6.12498412845578	3.6497639304913	0.000849619330022449	0.0119720475754751	-0.901438949451701
CLDN8	-0.613292056647023	5.70760183512406	-3.65314503197811	0.000850675266924641	0.0119797490584034	-0.763906592259434
KIF11	0.14015926712137	5.80898902854702	3.65052491029315	0.00085207482993903	0.0119804475862746	-0.722542821929466
PDE4D	-0.13497896839931	5.28729691264391	-3.65148653007377	0.000852214637417196	0.0119804475862746	-0.753282015102897
USP51	-0.0848648908031837	5.49334981779244	-3.64866279430074	0.000852253117264961	0.0119804475862746	-0.711165458287344
HIST1H3B	0.095478520026679	5.05124979310282	3.64832330815255	0.000853066718851538	0.0119847210836024	-0.792711452120066
ADAM28	-0.168576156876295	5.77894669317751	-3.6513438711512	0.000854345450242718	0.011995520178393	-0.717754060920895
CPTP	-0.0845220430605348	5.74871227830313	-3.64556599349093	0.000859702688694962	0.0120635368930359	-0.715373906630434
NUP205	0.0813273842596267	5.99633939596359	3.64524943722929	0.000860467724111285	0.012067072114281	-0.816290737772125
COMP	0.241892299666554	5.31644854497784	3.64862998246725	0.000861507718275688	0.0120744568047721	-0.753610743459897
POLA1	0.0713376089731104	5.88610893215046	3.64246954116324	0.000867214350400328	0.0121471989831536	-0.765508650073666
ZNF280C	0.152852885918817	5.43875182576792	3.6450672986066	0.000868720538490934	0.0121596388500582	-0.737963547294834
KLF4	-0.169988974236909	6.08086531134304	-3.64548307019746	0.000869136529762217	0.0121596388500582	-0.881868131866003
LDHB	0.0630338404489088	6.42746216118845	3.64414250166703	0.000870769870993342	0.012175247221178	-1.26596377489393
ZNF793	-0.093232673320628	5.46444025120389	-3.64072816440418	0.000871466578548717	0.01217774865972	-0.736996731032848
KNTC1	0.107990663782688	5.68886573446981	3.64015815641052	0.000872862841499328	0.012190016809015	-0.722820370684686
KDM2B	0.0552365049402122	5.94897532828236	3.63919445651564	0.000875228392564398	0.0122108527451167	-0.804490095237604
CUL1	0.04641599811325	6.01817085086974	3.63911281782586	0.00087542907189183	0.0122108527451167	-0.846421959443962
KIAA1549L	0.163526190199177	4.83461233407813	3.64271030770498	0.000875912432222635	0.0122108527451167	-0.852685827260645
FAM117A	-0.106921331458611	5.80869138851919	-3.63869560876115	0.000876455324839188	0.0122111826596967	-0.747971808773565
SMPD1	-0.12279718930903	5.82115883279233	-3.6383043747854	0.000877763228637558	0.0122190606369541	-0.753530867290048
WDR18	0.0818944541764398	5.82510151956715	3.63797213848044	0.000878237678036416	0.0122190606369541	-0.754371757863234
RBM15	0.0533061877001525	5.9022525848015	3.63777066607907	0.00087873465210372	0.0122190606369541	-0.784792886302398
XKR4	-0.291206392092415	5.12723558134758	-3.64121151629486	0.00087959632625117	0.0122190606369541	-0.806158078249144
ARHGEF18	-0.0649287199413908	6.11545911268863	-3.63741259711845	0.000879618575489554	0.0122190606369541	-0.926184832974346
B3GALNT2	0.0702710260771268	4.92144100609496	3.63567666289612	0.000883916072730846	0.0122653229514113	-0.845170881141765
TUBA1C	0.0223403368570505	6.53272009238609	3.6356460910757	0.000883991938202322	0.0122653229514113	-1.44270042226019
ENHO	-0.081712000142385	5.4017151413585	-3.63499750994946	0.00088560290792285	0.012280429946067	-0.764955849941262
HNRNPL	0.0546773469047219	6.13695938463497	3.6337504026394	0.000888708496273364	0.012316232419185	-0.955059785150552
MIR29B2 /// MIR29C	-0.250299333549539	5.43149233278583	-3.63690868870131	0.000890255729299453	0.0123294412365589	-0.762876909335436
LMCD1	0.100365620377778	5.83675528100955	3.63294884232781	0.00089071012249824	0.0123294412365589	-0.771747781433511
NOX5	0.0438203019464439	4.92802813296119	3.63273570033827	0.000891243105551372	0.0123295619743277	-0.851475962210578
IL13RA2	0.262019292341447	5.3126716159057	3.63604534043221	0.000892409497901888	0.0123384400773995	-0.786355790921108
YIF1A	0.0435119381160272	6.2064508761303	3.63181869857105	0.000893539678769462	0.0123468073826676	-1.02761868557306
SLC3A1	-0.283043617757536	6.012543752037	-3.63465243792726	0.000895894954341758	0.0123718877536938	-0.86184650562297
RBBP7	0.0353343642123594	6.31649730469807	3.63067704629125	0.000896406868453704	0.0123718877536938	-1.15306420265573
MYZAP	-0.136050570925892	5.90907768530088	-3.63244083128472	0.000898537649440004	0.0123886114346017	-0.807910243171718
TTC30A	-0.128446311558146	5.57608972304972	-3.62991649983992	0.000898672128047901	0.0123886114346017	-0.750568167515514
RP11-425D10.10	-0.128786907650055	5.25025193495568	-3.63180325680906	0.000900143361093489	0.0123962925529316	-0.811989533727195
MSR1	0.0808512506134547	5.01878633362131	3.629139049284	0.000900283513921557	0.0123962925529316	-0.846797104900296
SLC9A3R1	-0.100775854370219	5.91071107974117	-3.62866429073262	0.000901483450066366	0.0124055516551555	-0.812799200835929
MIER3	-0.121297763258502	4.98246287073751	-3.63047875391585	0.000902992794552502	0.0124178068506086	-0.853840544949859
GOSR2	0.0705840967638884	5.65121468129068	3.62789541623332	0.000903430033225243	0.0124178068506086	-0.751365313508154
PI4K2B /// SEPSECS-AS1	0.0553519020582673	6.08276409100474	3.62701895077447	0.000905653961855554	0.0124375745113923	-0.926154335192735
CASC16	-0.0916366322128509	5.12978895706377	-3.62691192380968	0.000905925892423465	0.0124375745113923	-0.839659559564111
LRRC20	0.0854504790899386	5.56176144915987	3.62439541479063	0.000912342539179344	0.0125055853831208	-0.764768957298107
NAA20	0.0486004515962262	6.23543172697887	3.62389748623438	0.00091361736151603	0.0125055853831208	-1.07886116342824
SUN2	-0.0566481228255151	5.93989018274105	-3.62378596605444	0.000913903117040019	0.0125055853831208	-0.839871921476173
CMBL	-0.0831662679216164	6.35751449498308	-3.6271712292637	0.000914841505375106	0.0125055853831208	-1.21896339054034
PCSK2	-0.227421128952257	5.07913246182603	-3.62708023948521	0.000915074308911434	0.0125055853831208	-0.852361380518151
FRMD1	-0.0984731518790524	5.49128374489425	-3.62332460745493	0.000915086204530686	0.0125055853831208	-0.77724008279029
MMS19	0.0567044617918241	5.82978433853717	3.62308536422196	0.000915700291746551	0.0125055853831208	-0.793985655182096
CERS2	0.0290460971635988	6.15135353716552	3.62306007182474	0.000915765235293557	0.0125055853831208	-0.997023808437508
EEF2K /// LOC101930123	-0.0680758318135964	6.00456869198501	-3.62278511160479	0.000916471540682925	0.0125055853831208	-0.880339358931513
ZMYND11	0.0793524191380352	5.04096181611428	3.62246018614289	0.000917306873020601	0.0125055853831208	-0.861484438324968
SERPIND1	0.0925144865678234	4.80506235859108	3.62239891518369	0.000917464473449365	0.0125055853831208	-0.905037471618095
RP3-406P24.1	0.0540704618979859	5.92031660981201	3.6222652506004	0.000917808374683325	0.0125055853831208	-0.83385303157977
LOC101928927 /// SNHG15 /// SNORA9	0.104477715026203	5.82897608508075	3.62218497046752	0.000918014984672546	0.0125055853831208	-0.797137404998137
WNT5B	-0.176820278466662	5.62667275958282	-3.62570020963775	0.000918324090341425	0.0125055853831208	-0.768770038625722
CAMK2N1	-0.126816367750118	6.32174257005539	-3.62555192309756	0.000918993179782718	0.0125074546308623	-1.17634834763827
KLC2	0.0565076456876189	5.82989299490825	3.6213234177051	0.000920235118725062	0.0125171136623343	-0.798580890898046
PLOD1	0.089671990487384	5.90728432420451	3.62102642157424	0.000921001649242717	0.0125202987207458	-0.831024441045012
HMGCS2	-0.258053978175368	6.28725527392889	-3.62416793502891	0.000922555960271542	0.012534183173695	-1.12593761965007
SUCLG1	-0.041441354819894	6.39187898613702	-3.61957674315451	0.000924752051343012	0.0125567660181784	-1.27805957167791
TMEM150B	0.0648498629305869	5.19156958863966	3.61904796468296	0.000926123700745155	0.012568134560949	-0.851876606175922
PPARD	-0.0615749469054352	5.43910111809866	-3.61694739676783	0.000931592003581795	0.0126350523300096	-0.803372238558429
LYN	0.092340336348998	6.01130344526222	3.615735076917	0.000934762156128296	0.0126707414339051	-0.90328258090433
C5ORF47	0.0626318860940166	5.07783623372316	3.61518720211894	0.000936198236307293	0.0126828975354118	-0.876288498496588
OR2H1	-0.0815363441340766	5.13741390183486	-3.61492810782406	0.000936878111897933	0.012683520716418	-0.870091609821288
SLCO5A1	0.0900290709735733	5.00802783066758	3.61475871694752	0.000937322859304976	0.012683520716418	-0.885924250756316
AGO2	0.0792764912912499	5.90588688678993	3.61410018434207	0.000939053820309794	0.0126996364267083	-0.848277481496789
SNAPC4	0.0716879079322097	5.59976424059417	3.61246144612533	0.000943374675964204	0.0127405982220097	-0.79215555009411
LOC102725017	-0.103433488792602	5.58571833259465	-3.61208833453856	0.000944361138520716	0.0127405982220097	-0.794688080024191
CCDC115	-0.052741662267267	6.0777230814082	-3.61189321187797	0.000944877416249643	0.0127405982220097	-0.961945225211614
DNASE2B	-0.0826778486067774	4.92270279216769	-3.61154384927161	0.000945802480661139	0.0127405982220097	-0.908136348243393
HKDC1	0.119489181315697	5.36057552480484	3.61177863657873	0.000947452329794176	0.0127405982220097	-0.836200637245784
SKA1	0.203033406124556	5.36366951880084	3.61463466068629	0.000947462538678779	0.0127405982220097	-0.833024376877042
SECISBP2L	-0.0842048271399636	5.84194919435055	-3.61071392432709	0.000948003516874393	0.0127405982220097	-0.830629030785647
AFM	0.04859475983318	4.7315903445908	3.6106376816724	0.000948205967239507	0.0127405982220097	-0.9535078679133
CCR10	-0.241957629582464	5.41375545941805	-3.61433873884991	0.000948245967680603	0.0127405982220097	-0.824096521371571
SYNJ2BP /// SYNJ2BP-COX16	-0.0779483483836561	5.99703702009463	-3.61038153161829	0.000948886439224146	0.0127405982220097	-0.907973869754477
RAB30	-0.099160871598193	5.37789807760848	-3.61032551716097	0.000949035306510978	0.0127405982220097	-0.83436689025337
CDCA3	0.155320669262575	5.76889823770391	3.61282589267463	0.000949908481399269	0.0127405982220097	-0.813296731220295
C1ORF112	0.152744956912893	5.52658344294352	3.61257908602635	0.000950208435181983	0.0127405982220097	-0.806592700461795
ACTA2 /// ACTA2	-0.131832881604889	4.92027473689322	-3.61316739642401	0.000950415985326484	0.0127405982220097	-0.9115557268078
RP11-305O4.3	0.0472517166519694	4.64395639603366	3.60973367254368	0.000950609606151172	0.0127405982220097	-0.978704017127471
CUEDC2	0.0384361400157485	6.05806503918015	3.60968075691228	0.000950750483868828	0.0127405982220097	-0.952358711942961
WDR5	0.116639975682928	5.66877960068225	3.60906770631259	0.000952384084173347	0.0127552214644583	-0.802118613165776
ZC3HAV1	-0.0574441237761022	6.14209388038904	-3.60818905806659	0.00095473015205697	0.0127793646648126	-1.0273245082433
GALNT14	0.0717406944473704	5.00876391943055	3.60785181126292	0.000955632112009517	0.0127841615530374	-0.903611144025315
SLC22A18AS	-0.127914756959131	5.73077549135605	-3.60698862485357	0.000958260891877916	0.0128120407363188	-0.814062742580187
TRMT61A	0.0502810095228415	5.58477714164548	3.60613767508082	0.000960229271055012	0.0128309606516701	-0.809027614635485
SLC6A2	0.0503202959074673	4.92176178114944	3.60593763701968	0.000960767144637771	0.0128309606516701	-0.922829877500098
RDH10	0.105371846885381	5.54085242763284	3.60570604830579	0.000961390216792868	0.0128319949594408	-0.815699155256598
CA2	-0.199504484472917	6.39891137910365	-3.60783798638434	0.00096561492884136	0.0128810731120199	-1.31319908785423
SNRPD1	0.0640555055139198	6.19425611834268	3.60344712444588	0.0009674881830802	0.0128918878777316	-1.08986621392354
ZC3H3	0.0571123940899239	5.42774925438466	3.60343464029932	0.000967521987592322	0.0128918878777316	-0.840750448651072
YIF1B	0.0906047108764948	5.40690279570407	3.60278369408436	0.000969286197621889	0.0129041490127937	-0.8471749517683
PDAP1	0.0543584029730773	5.99140658154399	3.60269030515796	0.000969539557173506	0.0129041490127937	-0.924446679018775
NOVA1	-0.293546309185201	5.42041388291575	-3.6060104444018	0.000970552917283094	0.012910330038837	-0.845079919696768
TMEM97	0.116725223004519	5.99327693656403	3.60358480374126	0.000972071507979448	0.0129208582246921	-0.92716544697829
NRD1	0.0283881577300213	6.06760534155414	3.60162169677036	0.000972443194901988	0.0129208582246921	-0.980939825939148
DPEP1	0.364174116571094	5.70042091749923	3.60483663138496	0.000973737396872336	0.0129278801370968	-0.846869928521733
RAB4A /// SPHAR	-0.0545236521465648	6.05301180495635	-3.60102394387066	0.000974071077597394	0.0129278801370968	-0.971155003151085
RP11-38P22.2	-0.235857433318262	5.81309282415262	-3.6034075104913	0.000977628136528012	0.0129677712999807	-0.854893230106059
LYRM5	-0.0536106390127869	6.11652173630449	-3.59905674802945	0.000979447013956175	0.0129845743372161	-1.02838246785128
SLC35D1	-0.0995350402123713	6.16618336728575	-3.60117679369584	0.000981324464457278	0.0129969931406994	-1.07288605814807
IER5L	0.0977830464704039	5.69764358839794	3.59817847713168	0.000981856384292639	0.0129969931406994	-0.831208706264476
LGALSL	-0.0825845093399864	5.72042064491399	-3.59811100978463	0.000982041704695248	0.0129969931406994	-0.833215632328034
GSPT1	0.0582028592041752	6.08024470411863	3.59764164758241	0.000983331891371001	0.0130067488308567	-1.00127928915341
ASXL3	-0.106311482039093	5.13692409663936	-3.59759220461267	0.000984863892938556	0.01301969029462	-0.9159661281291
ARHGAP39	0.085152078047025	5.13161527729332	3.59684638883946	0.000985521641231013	0.0130210662688039	-0.917783267663412
DDX39A	0.0922410225954833	6.12994970130222	3.59585514655903	0.000991161297248033	0.0130842537923955	-1.049849929164
ITIH5	-0.205317041789518	5.8051029147801	-3.59827000026945	0.000991739256262383	0.0130842537923955	-0.863876707497897
CENPA /// SLC35F6	0.150757847142973	5.9629878365625	3.59818544198657	0.000991973148730382	0.0130842537923955	-0.927039687827258
TLE4	-0.0979308352010956	5.9657667356134	-3.59278804860707	0.000996769815923837	0.0131401527639556	-0.934941850344425
IGJ	-0.170133409179491	6.45235216739564	-3.59587451672816	0.000998385946277539	0.0131487134015106	-1.42223121798582
UGT1A1 /// UGT1A3 /// UGT1A5 /// UGT1A8 /// UGT1A9	-0.149153979120379	5.1777501620412	-3.59582011877813	0.000998537381371626	0.0131487134015106	-0.919984152934354
CCDC109B	0.0858836483985099	5.89325792630003	3.59167409289327	0.000999878889778034	0.0131551620846989	-0.900720424114378
RPL7L1	0.0408489046013158	6.25337027583687	3.59157860360858	0.00100014583754748	0.0131551620846989	-1.18425353019402
SH2D2A	0.0995323909842381	5.61661595597057	3.59019804611534	0.00100401298948523	0.013192723850118	-0.849452851838659
HIST1H2AC	-0.106450744657805	6.13485635785858	-3.59323025805596	0.00100412346677912	0.013192723850118	-1.06495002831655
RFWD3	0.108861946475236	5.76705343158267	3.58916137920022	0.00100692633499219	0.0132151580884289	-0.865736895784805
PARP14	0.086369918138883	5.87003733246964	3.58895725844988	0.00100750093629394	0.0132151580884289	-0.89780928189922
GOLT1B	0.0761758917289439	5.93241285370534	3.58895164955161	0.00100751672984748	0.0132151580884289	-0.926658448320844
ANKRD49	-0.0546766454080595	5.9985289546373	-3.58859426431489	0.00100852354915948	0.013220990428725	-0.965692923859945
GNL3L	0.078703688811993	5.74377736666619	3.58804497667905	0.00101007288592267	0.0132339243070359	-0.862822220761476
ZNF599	-0.0561697543572348	4.74992884971901	-3.5877552545437	0.00101089100975824	0.0132343200341062	-1.00893504910323
CLSTN2	-0.0645289998411918	4.98248090820547	-3.58763578644145	0.00101122855265281	0.0132343200341062	-0.959918588839582
TMEM52B	0.0942994473361801	4.80921714170664	3.58727631303335	0.00101240121240189	0.0132422979495371	-0.996137511171798
FBXL12	-0.0408966544965388	6.01670801996794	-3.5867598642779	0.00101370669099733	0.0132488969607013	-0.982401133487269
DCLK1	-0.213038167092359	5.65853426476632	-3.59029573580453	0.00101403242321891	0.0132488969607013	-0.863153704902714
LYVE1	-0.315793140026023	5.75647800586949	-3.58998122999912	0.00101492151341526	0.013249258786588	-0.885406480362226
MAST2	-0.070941467236471	5.83226852641682	-3.58623767298857	0.00101518684979299	0.013249258786588	-0.890173922931241
FCGR3A /// FCGR3B	0.267785945358147	5.67253363774291	3.58942222337452	0.0010165036518032	0.0132590864576305	-0.872062415330784
SLCO2A1	-0.138735929109731	5.88233404698252	-3.58699458438009	0.00102029010809069	0.0133010990920604	-0.913974328204337
PLS3	0.0784230997914849	6.25432705085188	3.5846027747338	0.00102498640216669	0.0133513001469702	-1.20609884949269
CSTF1	0.081912622827414	5.77255648330084	3.58263805894479	0.00102544689937143	0.0133513001469702	-0.882628777314887
WDYHV1	0.0791303005997646	5.93193990392934	3.58236673648053	0.00102622429741653	0.0133513001469702	-0.943506400871673
OSBPL11	-0.0528507686156776	6.0115360777816	-3.58230135557973	0.00102641171297398	0.0133513001469702	-0.990593880772672
NR2C2AP	0.0640579307940467	5.82284747735014	3.58209914363097	0.00102699156631607	0.0133514580744175	-0.897626416938016
FAM98A	0.0449478536827225	6.13260999554746	3.58168386978108	0.00102818337712074	0.0133595672171964	-1.08849225246969
ZNF684	-0.0949327772912636	5.44585504985258	-3.5812726224118	0.00102936494736178	0.0133675344185833	-0.894160091335189
RP11-819C21.1	-0.108566938263952	5.44198971968737	-3.58080839433458	0.00103070031275925	0.0133774889378984	-0.896268904471579
CLIC3	0.189853693740168	5.37713259800882	3.58385683975729	0.00103238559704256	0.0133919715781836	-0.909681767274863
PVRL3	-0.116885416059265	6.01172854975943	-3.58170260570879	0.00103420595735741	0.0134081894736117	-0.996667235254709
WIPF2	-0.0559811283387246	5.98425658649457	-3.57916974562884	0.00103542730940177	0.0134128138416264	-0.981275988923224
ANPEP	-0.350035200870115	5.96654822203535	-3.58270468985745	0.00103570328839159	0.0134128138416264	-0.972622971751291
KCTD9	-0.0878568396921696	6.04840431734585	-3.57841410425006	0.00103761414239428	0.0134301647775612	-1.02671277121972
DPH2	0.0647690586526642	5.86667790974445	3.57767268100728	0.00103976415886453	0.0134505904775446	-0.925244397201094
NOP2	0.124036966207546	5.73143882380014	3.5764941643876	0.00104319052958528	0.0134758819664922	-0.892436526025051
LOC101929240 /// SNRNP200	0.0405131113463764	6.20454653863484	3.5764827151187	0.00104322387008796	0.0134758819664922	-1.17212005260484
LIPG	0.210137418535023	5.81648457491137	3.58003230554537	0.00104343826264913	0.0134758819664922	-0.914561787244853
HELLS	0.16063066176039	5.66834777509274	3.57913710085884	0.00104434647367767	0.0134802087639689	-0.887529188710973
BUB1B	0.130084159189797	5.98583974212316	3.57889491870366	0.00104512022799447	0.0134827962270839	-0.989342445296621
DNAJC28	-0.114023549363053	4.95084251783326	-3.57740030811177	0.00104577988068681	0.0134839096677589	-0.995998805896405
TBCC	-0.0484503183981534	6.04127802295933	-3.57515942291583	0.0010470842574728	0.013493330173833	-1.03004260378329
PARP9	0.0971243528137263	6.067348846737	3.57554008450374	0.00104800632210821	0.013497816365466	-1.04988947136693
NBEAL1	-0.0908628540157615	5.66899074997993	-3.57413349774722	0.00105008662834071	0.0135172070746123	-0.890441222569565
NSD1	0.0589368558160429	5.56143288754254	3.57339475538287	0.00105225369999872	0.013531831588454	-0.895349810013597
MIDN	-0.063200281504496	6.04491810011651	-3.57335395903642	0.00105237350009705	0.013531831588454	-1.03743089135343
PAX2	0.0712101762661619	5.00400104688604	3.5727156065453	0.00105424976221622	0.013548549676394	-0.995725358527696
HHLA2	-0.258907951052296	5.51285066072381	-3.57567720830247	0.00105616331404508	0.0135634956011414	-0.909254579863281
LOC100506248 /// LOC728026 /// MIR1244-1 /// MIR1244-2 /// MIR1244-3 /// PTMA	0.0216232659637297	6.55387783618159	3.57170556500535	0.00105722509650184	0.0135634956011414	-1.64916712527858
TWIST1	0.288375363004455	5.30980277982404	3.57517330188526	0.00105764529699666	0.0135634956011414	-0.943298803007336
GINS1	0.132890827674702	6.00938983733561	3.57483594793131	0.00105771965866542	0.0135634956011414	-1.0153864076327
LRRC66	-0.216184190257028	5.70182679519816	-3.57453350235369	0.00105952983187656	0.0135725231516629	-0.907090094961581
AQP11	-0.118727798741012	5.68878995967078	-3.57090880245152	0.0010595778767945	0.0135725231516629	-0.901099270201365
COX3 /// LOC101929612	-0.0564326617921656	6.00837537219333	-3.57050263476084	0.00106077920244508	0.0135728423720501	-1.01921895000389
SPOPL	-0.0522544540052436	6.1901745324053	-3.57033336067709	0.00106128025362837	0.0135728423720501	-1.1735647206192
FAM161B	-0.115908733543706	5.33679326397351	-3.57077078421305	0.00106215112193794	0.0135728423720501	-0.947610062533729
AQP9	0.269765080760157	5.77014913110676	3.573585395913	0.00106232844771283	0.0135728423720501	-0.925503720630179
CENPM	0.107472062932379	5.82006748117014	3.56992551102444	0.00106248842618183	0.0135728423720501	-0.929190752672744
PKIB	-0.306654872349619	6.18042960919062	-3.57308622994985	0.0010638047485267	0.0135822801714717	-1.14691320171419
EIF5A	0.069890275917964	6.07516359753718	3.56859542347476	0.00106643776823971	0.0136085097305814	-1.07310729223766
ZNF134	-0.147434023017117	5.45883857304925	-3.57086030284544	0.00106802545200789	0.0136213788396538	-0.924566210201528
HSPB3	-0.324829793593589	5.30946777409079	-3.571266011821	0.00106920489808939	0.0136290302402527	-0.952397575915441
CXORF24	-0.128145670581772	5.45395588972296	-3.56810992910415	0.0010710292342351	0.0136345001905392	-0.928823297413388
RNA45S5	0.206110008122696	5.80131276370393	3.57050124250559	0.00107148166798533	0.0136345001905392	-0.934763541223635
LEPRE1	0.104320379696585	5.6679627024901	3.56680569258753	0.00107177424979945	0.0136345001905392	-0.909955835113631
MIR3934 /// UQCC2	0.0587055357322728	6.15108562767231	3.56674589001978	0.00107195300843214	0.0136345001905392	-1.14459002226703
CUL4A	0.051667087634685	6.04229979549819	3.5665294077994	0.00107260034597933	0.0136353594252658	-1.0532888768919
RRAGA	-0.0271282482767075	6.24660954774647	-3.56604482006033	0.00107405075489962	0.0136405031625533	-1.24467216994115
LYSMD3	-0.0485735794220685	6.13405653132114	-3.56600668581066	0.00107416497393693	0.0136405031625533	-1.13099255742726
SEMA3F	0.115030211680453	4.95528015715161	3.56728986442245	0.00107613291049898	0.0136570731581595	-1.02194782527879
TNFRSF13B	-0.100681773573705	5.48574001454289	-3.56518422546241	0.00107663124565132	0.0136570731581595	-0.927856580027878
ZG16	-0.394566763453591	6.32299797729907	-3.56852925662768	0.00107737400736061	0.0136591277116479	-1.28974018713586
ZNF536	-0.119552637003609	5.43466175459319	-3.56513004252739	0.00107803602132189	0.0136601568693147	-0.939024923975558
SHISA3	-0.259573705316304	5.36446786770623	-3.56787370636121	0.00107933972196589	0.0136693115676865	-0.952737044244723
KRT23	0.449837163368755	5.43383518217543	3.5676151630902	0.00108011593369177	0.0136715847332186	-0.946769178818046
AVEN	0.0536493914682142	5.87779105070894	3.56383734759053	0.0010806818615126	0.0136715847332186	-0.965477476618123
SLIT3	-0.130900569589532	5.64432594089655	-3.56327577952331	0.00108363343690412	0.0136990188904299	-0.920076214611302
UBFD1	0.132843192619184	5.65300908996939	3.56333987159746	0.00108401539905987	0.0136990188904299	-0.920896436398714
HPS1	-0.0531775417991277	5.79388695346997	-3.56244318755238	0.00108489015297151	0.0137027103209366	-0.939035864004794
RBM24	-0.301192716019597	5.50767920461206	-3.56580695914826	0.00108555969045917	0.0137038071928174	-0.937454092843801
NOX4	0.331122732813641	5.04126274274147	3.56517600300478	0.00108746546182001	0.0137205003922119	-1.0199081023736
CD1D	-0.175254536615165	5.56750914203714	-3.56491358271369	0.00108825903920335	0.0137231507152731	-0.927108736633983
MGST1	-0.0508048051993349	6.32808650309179	-3.5607373778536	0.00109006066336258	0.0137385030444593	-1.35278616555026
PTTG1	0.107173061845848	6.16905451552196	3.5639281845239	0.00109091884469592	0.0137419546810705	-1.1743850198863
CEP89	0.087155540162334	5.5167430333825	3.5590207768599	0.0010952878682731	0.0137896039004533	-0.938400944030112
MNAT1	0.0806538764577041	5.77799391985118	3.55842686731623	0.00109710199788182	0.0137986187111569	-0.94603167582792
MMP13	0.150924639393319	5.03773402196373	3.56197710244003	0.00109717735308544	0.0137986187111569	-1.02712590635576
LEAP2	-0.147313737550969	5.53144470359838	-3.5591090024972	0.0011025374579595	0.0138586188863129	-0.942374904097344
LOC100996506 /// RETSAT	-0.139802733733558	5.97289075800441	-3.55955643194622	0.00110425422963663	0.0138727836392063	-1.03251479005269
KIAA1683	-0.0638126493142725	5.32155654008303	-3.55563104241548	0.00110568099288782	0.0138832918263405	-0.989417506138993
MYOT	-0.405646753601701	5.25918606774226	-3.55807156656314	0.00110914806450393	0.0139193939066187	-0.991611124278147
GHRHR	0.0577664880238315	5.33203512049159	3.5542907286502	0.00110981665005773	0.0139203562538974	-0.990302983655366
RDH5	-0.0772319962375158	4.98813931640827	-3.55265649962529	0.00111487938907566	0.0139764037698728	-1.05007839799552
TDRD7	-0.0475543645165784	6.04718269173022	-3.55223161562078	0.00111619929556976	0.01398549548919	-1.09415889257027
KIF13B	-0.0831884444467357	5.97530300383264	-3.55182146195838	0.00111747487104448	0.0139940223733888	-1.04687152432162
PPM1H	0.201497331098845	5.68407031742601	3.55514458955546	0.00111820191578267	0.013995674643628	-0.954210278585026
HECA	-0.0446061106648276	6.18169407043845	-3.55130467832275	0.0011190840659811	0.013999265459438	-1.21523436004851
RCC1	0.094079203111598	6.00180147260983	3.54985682496467	0.00112360439259327	0.0140483403003767	-1.06868709408403
POLR3H	0.0471085933289021	5.69492896648369	3.54960923845834	0.00112437913983748	0.0140495147259017	-0.953782130301957
RP4-635E18.8	-0.0850368952124362	5.64631351911389	-3.54931185650545	0.00112531038763554	0.0140495147259017	-0.953088694829005
RAB36	0.137033071845939	5.32069572704369	3.55225702878978	0.00112549050699885	0.0140495147259017	-1.00307286080423
ATPAF1	-0.081732870786306	5.83897443979923	-3.54653846279527	0.00113403110845695	0.0141364906299448	-0.994876249915187
RPRD1A	0.0997111275485464	5.2156630812611	3.54646867494861	0.00113425138894565	0.0141364906299448	-1.03524071616924
DAK	0.107807060005692	5.28871248743206	3.54670465315325	0.00113426132403715	0.0141364906299448	-1.01985215594815
ZEB2	-0.166042112498626	5.755720260758	-3.54845964516245	0.00113843131359632	0.014177130447481	-0.977205872622807
ANK2	-0.326291585936177	5.64010614065506	-3.54853974816066	0.0011388949394147	0.014177130447481	-0.980785779570003
SH3RF3-AS1	0.0600693411663894	4.83661336037299	3.54486313160464	0.00113933057852449	0.014177130447481	-1.1002026312679
WFS1	0.117477339523108	5.64855402762462	3.5443331941795	0.00114101185989329	0.0141806671606005	-0.967378370063631
NUF2	0.181023446848274	5.7611494384203	3.54776836575348	0.00114133563279438	0.0141806671606005	-0.981919310093671
DBNDD1	0.0976611986105733	5.29968018537267	3.54405194059016	0.00114190513709374	0.0141806671606005	-1.02388877255477
RBM19	0.0768718529697033	5.49951342382063	3.54401368658088	0.00114202668603527	0.0141806671606005	-0.979398283634541
SPNS3	0.114995005554861	5.2455053924463	3.54455977761433	0.00114433198388473	0.0142017939825863	-1.03652769605943
PIWIL1	0.325239358870589	5.06249874116006	3.54616408685456	0.00114642781528031	0.0142141910882279	-1.06482417277282
C5ORF34	0.127276061043915	5.59426207586775	3.54283455124463	0.00114653969276164	0.0142141910882279	-0.973172956600367
TRAPPC8	-0.044670971267666	6.21704586447398	-3.54154966618616	0.00114988222997832	0.0142337987609573	-1.27708541834616
UPF3B	0.0676834502653778	5.98242280743894	3.54147547096932	0.00115011957755047	0.0142337987609573	-1.07798117518408
ZFYVE1	-0.0696446807094562	5.85768550722938	-3.54141444475515	0.0011503148333888	0.0142337987609573	-1.01494483178154
TXNIP	-0.0903703545735356	6.25992365462584	-3.54453701237882	0.00115104707798836	0.0142337987609573	-1.3207743019043
CHAD	-0.0867159306399463	5.48485463538545	-3.5411543331359	0.00115114742934522	0.0142337987609573	-0.989362891344294
STIL	0.150749608231442	5.82900756508539	3.54356745773219	0.00115297420024649	0.0142488950296358	-1.00732662995443
PARPBP	0.196011170888542	5.41812014231857	3.54375465300541	0.00115411683764456	0.014249405464667	-1.00417422868086
CDCA2	0.174839111874321	5.71270247203267	3.54368917368734	0.00115422729016884	0.014249405464667	-0.984101866443718
TEX30	0.114924720684923	5.6826111850707	3.53922968627782	0.00115732613788585	0.0142801658503669	-0.981729264985972
C8ORF44-SGK3 /// SGK3	-0.0711879950946898	5.77375088779226	-3.5387787656293	0.00115877834599385	0.0142905868595089	-0.994808522403968
PRPF19	0.0534049231118269	6.10915460571271	3.53782770519834	0.0011618470340578	0.014318250873939	-1.18218733793025
BRF2	0.0743606680537452	5.5944617614937	3.53764332962199	0.00116244284512566	0.014318250873939	-0.984159716772402
TMEM173	0.13288254055197	5.63036297604755	3.53813539001262	0.00116310186232224	0.014318250873939	-0.985227159162714
ZNF358	-0.0566803694259856	5.72570877170742	-3.53732976217144	0.00116345681691035	0.014318250873939	-0.988824344920973
GZMB	0.310214906934322	5.73744133163617	3.54064434026274	0.00116411605841062	0.014318871057375	-1.00894152529613
NKD2	0.0894577700745983	5.751787653149	3.53551364578711	0.00116934631037492	0.0143638210688184	-0.999247121196238
PDE10A	0.267730306041914	5.32676969621405	3.53900504727999	0.00116941971189873	0.0143638210688184	-1.03366184720903
CEBPB	0.0773425152469111	6.31943029581995	3.53844799941601	0.00116960274456957	0.0143638210688184	-1.40571242989938
SMC4	0.104171048218828	5.99937373387047	3.53542442517156	0.0011716653111533	0.0143708212131503	-1.10575876374862
SBNO2	0.0571723546203763	5.41330050987103	3.53472417512517	0.00117191543714892	0.0143708212131503	-1.02071013085671
ZAK	0.160459173460827	5.31975160571648	3.53819169457396	0.00117205981412377	0.0143708212131503	-1.03996126287258
FLJ22184	0.0689445727370916	5.39614071959798	3.53447276555926	0.00117273472525053	0.0143708212131503	-1.02542412429958
PSD3	-0.115511981693155	5.80356635902151	-3.53432147102317	0.00117322802658596	0.0143708212131503	-1.0155199112179
PSMA5	0.0392933526598044	6.29639166371707	3.53408615883744	0.00117399566783567	0.0143727382176779	-1.38519144162197
DBF4	0.101580990474056	6.0540125285571	3.53471906830171	0.00117540453585786	0.0143824994143107	-1.14670217572022
CASC5	0.204449279343168	5.52242050109763	3.53623069173579	0.00117844877746851	0.0144122508312555	-1.00653726772218
TBC1D19	0.0785336234818032	5.56710691004181	3.53228915581613	0.00117987387517689	0.0144221797278638	-1.00019140496433
SLC22A4	-0.153827389325181	5.6404738248302	-3.53456315086076	0.00118065029688158	0.0144241733413304	-0.998706844743094
ATAD3A /// ATAD3B	0.0794161865883844	5.60919060168128	3.53186427315748	0.00118126785533951	0.0144242250373181	-0.998212726853951
VAPA	-0.0308816369836462	6.39005205856199	-3.53147534430182	0.00118254526699804	0.0144292391789484	-1.51011521474862
ADAR	0.0370173658033063	6.26289984268682	3.53108961911283	0.00118381347078804	0.0144292391789484	-1.35455737476846
MCM8	0.122799874585779	5.60756496855055	3.53102340248224	0.00118403131239261	0.0144292391789484	-1.00200413644805
LIPC	-0.136081765677702	5.20311564313443	-3.53416193376976	0.00118413264798752	0.0144292391789484	-1.07461192174212
FCGR3B	0.236407977209592	5.90471581113857	3.533792552828	0.00118643907752088	0.0144498571854666	-1.0657905101751
UGDH	-0.0831666785282144	6.25056916797072	-3.532253921375	0.00118831407765054	0.0144547592341813	-1.34140810395073
DNAJB1	0.0867856830514528	6.00268860628472	3.52968580523625	0.00118844006107204	0.0144547592341813	-1.12148579784754
XPO4	0.157583637881664	5.48889326236076	3.53277752955684	0.00118868544769566	0.0144547592341813	-1.01781746457667
BCAR3	-0.110902613877198	5.90793961401246	-3.52833878543807	0.0011936467733974	0.0145018614824857	-1.07162087243101
RP11-33O4.1	-0.125478701517801	5.74133287535821	-3.52829886329351	0.00119379215197263	0.0145018614824857	-1.01756475349645
SCIN	-0.214830552465479	6.01412727203613	-3.53100405875438	0.00119564157941353	0.0145168294603239	-1.13256369265205
PSRC1	0.177688398568581	5.64203826680768	3.52881163198682	0.00120292522418149	0.0145977272560889	-1.01720794931138
PSMB3	0.0341343751793823	6.35577820159067	3.52445169650997	0.00120584429205203	0.0146213015962822	-1.48361430251496
ZBED2	0.218356703863687	5.09350466535434	3.52785662631003	0.00120611128058455	0.0146213015962822	-1.10690180252986
HTT	0.0447211270509694	5.77841457819729	3.5240737226871	0.00120711057408282	0.0146258766003502	-1.03304985706038
ANKRD36	-0.106155465859502	5.46546368145342	-3.5229697094649	0.00121081656018301	0.0146632254698166	-1.03975456338892
CENPU	0.111008557330277	6.10090446507611	3.52450444827469	0.00121555216488171	0.014712998360107	-1.21433102079962
CXORF23	-0.111748208153157	5.68465541170199	-3.52054455090645	0.00121899592216227	0.0147378796800054	-1.02901987535416
IGSF10	-0.191926652303336	4.93865575740855	-3.52401801424284	0.00121899974499388	0.0147378796800054	-1.14121821736557
VSNL1	0.241417050207289	5.90320353002296	3.52387342775339	0.00121948779051324	0.0147378796800054	-1.09079292746005
TEX15	0.0552502729375261	4.76696219186556	3.52004392200553	0.00122069101308321	0.0147448439885419	-1.18108860210658
LOC283861	-0.0825330647638805	5.55701384189043	-3.51952534393199	0.00122244927198518	0.0147525755451154	-1.03369575652311
DNAJB11	0.0421054700936842	6.25942232842102	3.51948514556904	0.00122258566788969	0.0147525755451154	-1.3810050204545
LOC100287221	0.0490827906424564	4.90545454052054	3.51925624256458	0.0012233626314446	0.0147543807006739	-1.15138096883725
CLDN1	0.320517875523221	5.27964539972618	3.52166501539962	0.00122696563072312	0.0147902499760873	-1.08481609947841
LEF1-AS1	0.0728816014963842	4.78134807369607	3.51785767645764	0.00122812011071153	0.0147965823584599	-1.18324573579945
IFNG	0.244174836986711	5.1370811704523	3.52091322931723	0.00122952129581296	0.0148058790757446	-1.11675180174321
LINC00184	-0.0619364796971686	4.76213596260917	-3.51724496169245	0.00123020998026376	0.0148065907450579	-1.1895276953509
IL1RAPL2	-0.0485735646542258	5.03913598918953	-3.51659179614815	0.00123244159180534	0.0148258625862292	-1.13623263370048
SRGAP1	-0.0702590000696898	4.74262866837201	-3.5163414786487	0.00123329786171452	0.0148259987564704	-1.19671662563747
COQ9	-0.0511158333273252	6.17236982370049	-3.51621996544491	0.00123371373273291	0.0148259987564704	-1.29769620603828
NDUFA6	-0.0709777888378833	6.00639916856737	-3.51527099778603	0.00123696616094547	0.014857492427536	-1.16115444319396
TMEM220	-0.236988638413247	5.78485558894934	-3.5180752057408	0.00123921533746363	0.0148769098042214	-1.06668851825434
CASP7	-0.0871579611307393	6.24949147183994	-3.51711467173368	0.00124077125562211	0.0148879889743474	-1.38058810727479
SASS6	0.0828552845221366	5.63370334733108	3.5139784210959	0.00124140953583199	0.0148880517407938	-1.04320938382807
REEP6	0.14206557323861	5.52787990753827	3.51468667795171	0.00124584493721663	0.0149336295787261	-1.0553027796922
NIPA1	0.0931715029009921	5.21664791425256	3.51194609313929	0.00124842698077752	0.0149569565633855	-1.12411154717894
IGHG1 /// LOC101930405	0.0736530146227963	5.41654467878372	3.51124032203172	0.00125087286723319	0.0149599325708188	-1.08003047105259
RACGAP1	0.0800188455540972	6.15976694839528	3.51146640042419	0.00125089639209657	0.0149599325708188	-1.29734998979591
C6ORF47	-0.0396215783603652	5.87165230434774	-3.51118758278162	0.00125105582298303	0.0149599325708188	-1.09787450143261
ACSL1	0.13534280340048	5.98536760638519	3.51432106057189	0.00125140792657563	0.0149599325708188	-1.15655396274343
MAST3	-0.0682335111949411	5.7130699092388	-3.51095703494291	0.0012518559103398	0.0149599325708188	-1.05454048445922
LOC100631377 /// LOC101928673	-0.0716867672439088	5.39872069905806	-3.5105986512707	0.00125310061408256	0.0149672017480922	-1.08588627197446
SVOPL	-0.275167338228279	5.20458368773859	-3.51371318951261	0.00125425868286733	0.014973429291205	-1.12174424306743
PPIF	0.0591036436519729	6.15976935732469	3.51007214179446	0.00125493139745769	0.014973859262004	-1.30110756631785
PKP4	0.080695060868853	5.92617178580039	3.50938906467541	0.0012573104370639	0.0149946383665663	-1.12881087396608
PRRX1	0.183551542297952	5.23777522880942	3.51161856122888	0.00126154481950513	0.0150353182592551	-1.12464682554322
HRCT1	-0.175566140183524	5.83838428037623	-3.51148236730292	0.00126201997706516	0.0150353182592551	-1.09424946505175
CDC25C	0.152292802728931	5.52830405416413	3.5107513375349	0.00126263940649837	0.0150353182592551	-1.06737371632287
RNF7	-0.0299944341259273	6.19666209217604	-3.50739398712046	0.00126428383336108	0.0150472809681103	-1.34556605572424
ZNF367	0.117320382090934	5.89821595887845	3.50733235160941	0.00126732574157409	0.0150758557361353	-1.12227998681638
DLGAP5	0.176658211825178	5.91496541938815	3.50977046249999	0.00126800724207677	0.0150763368650968	-1.13018062831245
HAGLR	-0.14880635807372	5.91983188252349	-3.50895109803801	0.0012705273578642	0.0150914165882537	-1.13381395746061
MT1F	-0.159708812026603	6.26466577680557	-3.50904323831955	0.00127055892698114	0.0150914165882537	-1.41486269725899
NIT1	-0.0590300094502149	5.9902356957591	-3.50486114166007	0.00127319054093687	0.0151150404552011	-1.17738732102297
MRPL36	0.0328148253151095	6.2914678628416	3.50457585262492	0.00127419753132504	0.0151193630381949	-1.45712131513716
BCR	0.0793608234850822	5.82885555998396	3.50388536906344	0.00127663791897777	0.0151406810784262	-1.10050632767842
PPAPDC1A	0.270539182941054	5.35759003881347	3.5067955881175	0.00127847678268219	0.0151515858610827	-1.11007637499018
BAD	-0.0559663267899086	5.78091643050172	-3.50326173581555	0.00127884590246828	0.0151515858610827	-1.0868014630246
GTSE1	0.176993922132947	5.620609610204	3.50607027881636	0.00128104197350534	0.0151699623025673	-1.074811116306
ACSS2	-0.113936647035091	5.9904523419576	-3.50379728617904	0.00128296127682237	0.0151752098135526	-1.18375369888084
UBE2C	0.142517250565251	6.11628398648355	3.50544285735906	0.00128326496311501	0.0151752098135526	-1.2770179161766
ZCCHC4	0.0949197692746629	5.40843079974087	3.50197284848828	0.00128342088269224	0.0151752098135526	-1.10563061160816
SLC17A4	-0.0551429314244104	4.65346520480706	-3.50155525404048	0.00128490653407738	0.015185141642428	-1.25851424779515
CDHR2	-0.180303835889735	5.83729290805798	-3.5041061685204	0.00128801332001873	0.0152142125867405	-1.11289025795172
GCNT2	-0.071539363532904	5.05120253028525	-3.50019432259416	0.00128975973591709	0.0152271935086837	-1.17714904274589
LOC102724250 /// NBPF1 /// NBPF10 /// NBPF11 /// NBPF14 /// NBPF15 /// NBPF19 /// NBPF26	-0.0599630025081827	5.88241717180811	-3.49975343743599	0.00129133575125858	0.0152354699216355	-1.13203832291659
LDLRAD3	0.157586680066753	5.69289686609702	3.50252813294368	0.00129175640036317	0.0152354699216355	-1.08428173034414
BAG4	0.125440231822145	5.2424902284286	3.50131367150811	0.00129441718774849	0.0152591997100096	-1.1502175957603
AAMDC	-0.0604630911318288	4.95962787091736	-3.49828700114923	0.00129659111032057	0.0152771692046689	-1.19496986001849
CCNF	0.114428364799639	5.72571964894596	3.49706999874387	0.00130096818071848	0.0153070180391937	-1.09376085931146
CKB	-0.154831198405981	6.31086299396781	-3.50030218284397	0.00130161908114712	0.0153070180391937	-1.49145984589367
LINC00961	-0.0837274630945117	5.3923993984873	-3.49688307068544	0.00130164174460427	0.0153070180391937	-1.12242740534777
[truncated: 21,519 more rows]
