# Supplementary material for: Effective prediction of potential ferroptosis critical genes in clinical colorectal cancer
Source: Front Oncol. 2022 Oct 17;12:1033044. doi: 10.3389/fonc.2022.1033044 (PMC9619366; doi:10.3389/fonc.2022.1033044)
Supplement: Supplementary Figure 3 — (A-H) Scalar independence and average connectivity of WGCNA analysis for each dataset. [file DataSheet_2.zip]

Archive with 17 entries (12 files):
- Figure 3/
- Figure 3/Figure A&E/
- Figure 3/Figure A&E/GO-result.xlsx
- Figure 3/Figure A&E/KEGG-result.csv
- Figure 3/Figure A&E/common-DEG.xlsx
- Figure 3/Figure B&F/
- Figure 3/Figure B&F/GO-result.xlsx
- Figure 3/Figure B&F/KEGG-result.csv
- Figure 3/Figure B&F/common-DEG.xlsx
- Figure 3/Figure C&G/
- Figure 3/Figure C&G/GO-result.xlsx
- Figure 3/Figure C&G/KEGG-result.csv
- Figure 3/Figure C&G/common-DEG-1.xlsx
- Figure 3/Figure D&H/
- Figure 3/Figure D&H/GO-result.xlsx
- Figure 3/Figure D&H/KEGG-result.csv
- Figure 3/Figure D&H/common-DEG.xlsx
