# Supplementary material for: Effective prediction of potential ferroptosis critical genes in clinical colorectal cancer
Source: Front Oncol. 2022 Oct 17;12:1033044. doi: 10.3389/fonc.2022.1033044 (PMC9619366; doi:10.3389/fonc.2022.1033044)
Supplement: Supplementary Figure 3 — (A-H) Scalar independence and average connectivity of WGCNA analysis for each dataset. [file DataSheet_2.zip › Figure 3/Figure A&E/GO-result.xlsx]

## Sheet: Sheet1
GO:0062197	GO Biological Processes	cellular response to chemical stress	18	23.08	-20.33	-15.99		4.67735e-21
GO:0016209	GO Molecular Functions	antioxidant activity	8	10.26	-10.25	-6.64		5.62341e-11
GO:0009725	GO Biological Processes	response to hormone	16	20.51	-10.21	-6.64		6.16595e-11
GO:0031667	GO Biological Processes	response to nutrient levels	13	16.67	-10.02	-6.58		9.54993e-11
GO:0080135	GO Biological Processes	regulation of cellular response to stress	15	19.23	-9.61	-6.26		2.45471e-10
GO:0001666	GO Biological Processes	response to hypoxia	10	12.82	-8.63	-5.52		2.34423e-09
GO:0036003	GO Biological Processes	positive regulation of transcription from RNA polymerase II promoter in response to stress	5	6.41	-8.39	-5.32		4.0738e-09
GO:0120161	GO Biological Processes	regulation of cold-induced thermogenesis	8	10.26	-8.36	-5.32		4.36516e-09
GO:0055082	GO Biological Processes	cellular chemical homeostasis	14	17.95	-8.18	-5.16		6.60693e-09
GO:0008509	GO Molecular Functions	anion transmembrane transporter activity	10	12.82	-8.05	-5.07		8.91251e-09
GO:0051090	GO Biological Processes	regulation of DNA-binding transcription factor activity	11	14.1	-7.64	-4.75		2.29087e-08
GO:0048871	GO Biological Processes	multicellular organismal homeostasis	10	12.82	-7.52	-4.68		3.01995e-08
GO:0071248	GO Biological Processes	cellular response to metal ion	8	10.26	-7.47	-4.65		3.38844e-08
GO:2001233	GO Biological Processes	regulation of apoptotic signaling pathway	10	12.82	-7.43	-4.62		3.71535e-08
GO:0050921	GO Biological Processes	positive regulation of chemotaxis	7	8.97	-7.1	-4.4		7.94328e-08
GO:0043086	GO Biological Processes	negative regulation of catalytic activity	13	16.67	-6.98	-4.33		1.04713e-07
GO:0048872	GO Biological Processes	homeostasis of number of cells	8	10.26	-6.74	-4.15		1.8197e-07
GO:0031331	GO Biological Processes	positive regulation of cellular catabolic process	10	12.82	-6.7	-4.13		1.99526e-07
GO:0005811	GO Cellular Components	lipid droplet	6	7.69	-6.62	-4.08		2.39883e-07
GO:0051099	GO Biological Processes	positive regulation of binding	7	8.97	-6.51	-4		3.0903e-07
