# Supplementary material for: Effective prediction of potential ferroptosis critical genes in clinical colorectal cancer
Source: Front Oncol. 2022 Oct 17;12:1033044. doi: 10.3389/fonc.2022.1033044 (PMC9619366; doi:10.3389/fonc.2022.1033044)
Supplement: Supplementary Figure 3 — (A-H) Scalar independence and average connectivity of WGCNA analysis for each dataset. [file DataSheet_2.zip › Figure 3/Figure A&E/KEGG-result.csv]

_MEMBER_MyList	_LogP_MyList	GO	_PATTERN_	_RANK_	GiniIndex	Category	CategoryID	Description	PARENT_GO	LogP	Enrichment	Z-score	#TotalGeneInLibrary	#GeneInGO	#GeneInHitList	#GeneInGOAndHitList	%InGO	STDV %InGO	GeneID	Hits	Log(q-value)	EvidenceCutoff	GROUP_ID	FirstInGroupByEnrichment	FirstInGroupByLogP	BestLogPInGroup	BestEnrichmentInGroup	URL
1	-12.914647485892479	hsa04216	M1	1	0	KEGG Pathway	24	Ferroptosis		-12.914647485892479	75.57473420888056	24.31070008817483	30211	41	78	8	10.256410256410257	3.435200651574788	2495|2512|2879|6520|7417|8031|23657|30061	FTH1|FTL|GPX4|SLC3A2|VDAC2|NCOA4|SLC7A11|SLC40A1	-10.378089043320948	0	1	1	1	-12.914647485892479	75.57473420888056
1	-4.7456571218042285	hsa04978	M1	1	0	KEGG Pathway	24	Mineral absorption		-4.7456571218042285	25.821367521367524	9.791561321268235	30211	60	78	4	5.128205128205129	2.4974911128497803	2495|2512|4495|30061	FTH1|FTL|MT1G|SLC40A1	-3.4878522801855274	0	1	0	0	-12.914647485892479	75.57473420888056
1	-8.988140557976456	hsa05200	M1	1	0	KEGG Pathway	24	Pathways in cancer		-8.988140557976456	9.48242310106717	10.033136517525465	30211	531	78	13	16.666666666666668	4.219747362848611	637|1029|1728|2271|3569|5371|5595|5743|5925|6513|7422|8031|9817	BID|CDKN2A|NQO1|FH|IL6|PML|MAPK3|PTGS2|RB1|SLC2A1|VEGFA|NCOA4|KEAP1	-6.752612111068907	0	2	1	1	-8.988140557976456	37.78736710444028
1	-5.709431298732085	hsa05163	M1	1	0	KEGG Pathway	24	Human cytomegalovirus infection		-5.709431298732085	12.04997150997151	8.46436976485105	30211	225	78	7	8.974358974358974	3.236206980550628	637|1029|3569|5595|5743|5925|7422	BID|CDKN2A|IL6|MAPK3|PTGS2|RB1|VEGFA	-4.172872856160555	0	2	0	0	-8.988140557976456	37.78736710444028
1	-5.412124942303664	hsa05219	M1	1	0	KEGG Pathway	24	Bladder cancer		-5.412124942303664	37.78736710444028	11.992354491062166	30211	41	78	4	5.128205128205129	2.4974911128497803	1029|5595|5925|7422	CDKN2A|MAPK3|RB1|VEGFA	-3.9547477457797586	0	2	0	0	-8.988140557976456	37.78736710444028
1	-4.944939712708785	hsa05167	M1	1	0	KEGG Pathway	24	Kaposi sarcoma-associated herpesvirus infection		-4.944939712708785	11.978984932593182	7.805143454929607	30211	194	78	6	7.6923076923076925	3.017171309818216	637|3569|5595|5743|5925|7422	BID|IL6|MAPK3|PTGS2|RB1|VEGFA	-3.554509305815493	0	2	0	0	-8.988140557976456	37.78736710444028
1	-4.799775495085829	hsa05206	M1	1	0	KEGG Pathway	24	MicroRNAs in cancer		-4.799775495085829	8.745947063689	6.974514689044859	30211	310	78	7	8.974358974358974	3.236206980550628	960|1029|4363|5595|5743|7422|54541	CD44|CDKN2A|ABCC1|MAPK3|PTGS2|VEGFA|DDIT4	-3.4936659738925724	0	2	0	0	-8.988140557976456	37.78736710444028
1	-4.774770976096445	hsa04370	M1	1	0	KEGG Pathway	24	VEGF signaling pathway		-4.774770976096445	26.259017818339856	9.880658313335815	30211	59	78	4	5.128205128205129	2.4974911128497803	3315|5595|5743|7422	HSPB1|MAPK3|PTGS2|VEGFA	-3.493485038628221	0	2	0	0	-8.988140557976456	37.78736710444028
1	-4.614111791841714	hsa05166	M1	1	0	KEGG Pathway	24	Human T-cell leukemia virus 1 infection		-4.614111791841714	10.468121968121968	7.203786236336464	30211	222	78	6	7.6923076923076925	3.017171309818216	1029|3569|5595|5925|6513|7417	CDKN2A|IL6|MAPK3|RB1|SLC2A1|VDAC2	-3.388812683124296	0	2	0	0	-8.988140557976456	37.78736710444028
1	-4.50462863169282	hsa05211	M1	1	0	KEGG Pathway	24	Renal cell carcinoma		-4.50462863169282	22.453363062058717	9.076854489066266	30211	69	78	4	5.128205128205129	2.4974911128497803	2271|5595|6513|7422	FH|MAPK3|SLC2A1|VEGFA	-3.3104928699434963	0	2	0	0	-8.988140557976456	37.78736710444028
1	-4.339117097949434	hsa05212	M1	1	0	KEGG Pathway	24	Pancreatic cancer		-4.339117097949434	20.385290148448046	8.60884685483918	30211	76	78	4	5.128205128205129	2.4974911128497803	1029|5595|5925|7422	CDKN2A|MAPK3|RB1|VEGFA	-3.2004986640499418	0	2	0	0	-8.988140557976456	37.78736710444028
1	-4.270557987790682	hsa04218	M1	1	0	KEGG Pathway	24	Cellular senescence		-4.270557987790682	12.414119000657465	7.27189848072879	30211	156	78	5	6.410256410256411	2.7733490209594085	1029|3569|5595|5925|7417	CDKN2A|IL6|MAPK3|RB1|VDAC2	-3.14897289318997	0	2	0	0	-8.988140557976456	37.78736710444028
1	-4.118062555851126	hsa05225	M1	1	0	KEGG Pathway	24	Hepatocellular carcinoma		-4.118062555851126	11.527396214896218	6.961541857391782	30211	168	78	5	6.410256410256411	2.7733490209594085	1029|1728|5595|5925|9817	CDKN2A|NQO1|MAPK3|RB1|KEAP1	-3.0348527552001276	0	2	0	0	-8.988140557976456	37.78736710444028
1	-3.9783727253519117	hsa04657	M1	1	0	KEGG Pathway	24	IL-17 signaling pathway		-3.9783727253519117	16.48172394980906	7.648545770173421	30211	94	78	4	5.128205128205129	2.4974911128497803	3569|5595|5743|7128	IL6|MAPK3|PTGS2|TNFAIP3	-2.918935537500044	0	2	0	0	-8.988140557976456	37.78736710444028
1	-3.9321649361546602	hsa04621	M1	1	0	KEGG Pathway	24	NOD-like receptor signaling pathway		-3.9321649361546602	10.525013935340024	6.593561137311839	30211	184	78	5	6.410256410256411	2.7733490209594085	3569|5595|7128|7417|24145	IL6|MAPK3|TNFAIP3|VDAC2|PANX1	-2.886968187417403	0	2	0	0	-8.988140557976456	37.78736710444028
1	-3.8742649137106944	hsa04933	M1	1	0	KEGG Pathway	24	AGE-RAGE signaling pathway in diabetic complications		-3.8742649137106944	15.492820512820515	7.38570237061679	30211	100	78	4	5.128205128205129	2.4974911128497803	3569|5595|7422|50507	IL6|MAPK3|VEGFA|NOX4	-2.8428564494590702	0	2	0	0	-8.988140557976456	37.78736710444028
1	-3.7299824054067305	hsa04066	M1	1	0	KEGG Pathway	24	HIF-1 signaling pathway		-3.7299824054067305	14.213596800752766	7.03134005432214	30211	109	78	4	5.128205128205129	2.4974911128497803	3569|5595|6513|7422	IL6|MAPK3|SLC2A1|VEGFA	-2.7374920071854763	0	2	0	0	-8.988140557976456	37.78736710444028
1	-3.684702674698126	hsa04668	M1	1	0	KEGG Pathway	24	TNF signaling pathway		-3.684702674698126	13.83287545787546	6.9224278115277516	30211	112	78	4	5.128205128205129	2.4974911128497803	3569|5595|5743|7128	IL6|MAPK3|PTGS2|TNFAIP3	-2.7044467328938833	0	2	0	0	-8.988140557976456	37.78736710444028
1	-3.503810764242318	hsa04151	M1	1	0	KEGG Pathway	24	PI3K-Akt signaling pathway		-3.503810764242318	6.564754454584964	5.358287732972395	30211	354	78	6	7.6923076923076925	3.017171309818216	3569|4602|5106|5595|7422|54541	IL6|MYB|PCK2|MAPK3|VEGFA|DDIT4	-2.558316928697287	0	2	0	0	-8.988140557976456	37.78736710444028
1	-3.1500397024272773	hsa04934	M1	1	0	KEGG Pathway	24	Cushing syndrome		-3.1500397024272773	9.995368072787429	5.7124271522102745	30211	155	78	4	5.128205128205129	2.4974911128497803	1029|2271|5595|5925	CDKN2A|FH|MAPK3|RB1	-2.266693773631091	0	2	0	0	-8.988140557976456	37.78736710444028
1	-3.0784798721377045	hsa05161	M1	1	0	KEGG Pathway	24	Hepatitis B		-3.0784798721377045	9.563469452358342	5.560242416613346	30211	162	78	4	5.128205128205129	2.4974911128497803	637|3569|5595|5925	BID|IL6|MAPK3|RB1	-2.214816321080592	0	2	0	0	-8.988140557976456	37.78736710444028
1	-3.0611786836236083	hsa05218	M1	1	0	KEGG Pathway	24	Melanoma		-3.0611786836236083	16.138354700854702	6.543076288606565	30211	72	78	3	3.8461538461538463	2.177455834893453	1029|5595|5925	CDKN2A|MAPK3|RB1	-2.214816321080592	0	2	0	0	-8.988140557976456	37.78736710444028
1	-3.0611786836236083	hsa05223	M1	1	0	KEGG Pathway	24	Non-small cell lung cancer		-3.0611786836236083	16.138354700854702	6.543076288606565	30211	72	78	3	3.8461538461538463	2.177455834893453	1029|5595|5925	CDKN2A|MAPK3|RB1	-2.214816321080592	0	2	0	0	-8.988140557976456	37.78736710444028
1	-3.0437577123177513	hsa01524	M1	1	0	KEGG Pathway	24	Platinum drug resistance		-3.0437577123177513	15.9172813487882	6.492252089641543	30211	73	78	3	3.8461538461538463	2.177455834893453	637|1029|5595	BID|CDKN2A|MAPK3	-2.20616927408224	0	2	0	0	-8.988140557976456	37.78736710444028
1	-3.0096630227070653	hsa05214	M1	1	0	KEGG Pathway	24	Glioma		-3.0096630227070653	15.492820512820515	6.393552268707086	30211	75	78	3	3.8461538461538463	2.177455834893453	1029|5595|5925	CDKN2A|MAPK3|RB1	-2.1806747562334716	0	2	0	0	-8.988140557976456	37.78736710444028
1	-2.99297589001911	hsa05220	M1	1	0	KEGG Pathway	24	Chronic myeloid leukemia		-2.99297589001911	15.288967611336034	6.345612210998928	30211	76	78	3	3.8461538461538463	2.177455834893453	1029|5595|5925	CDKN2A|MAPK3|RB1	-2.172420791082379	0	2	0	0	-8.988140557976456	37.78736710444028
1	-2.944280345092046	hsa01521	M1	1	0	KEGG Pathway	24	EGFR tyrosine kinase inhibitor resistance		-2.944280345092046	14.708373904576437	6.207074900505434	30211	79	78	3	3.8461538461538463	2.177455834893453	3569|5595|7422	IL6|MAPK3|VEGFA	-2.131997772121305	0	2	0	0	-8.988140557976456	37.78736710444028
1	-2.9090062593058925	hsa05152	M1	1	0	KEGG Pathway	24	Tuberculosis		-2.9090062593058925	8.607122507122508	5.208027203561329	30211	180	78	4	5.128205128205129	2.4974911128497803	637|1054|3569|5595	BID|CEBPG|IL6|MAPK3	-2.1048415765573307	0	2	0	0	-8.988140557976456	37.78736710444028
1	-2.702358343731827	hsa05205	M1	1	0	KEGG Pathway	24	Proteoglycans in cancer		-2.702358343731827	7.557473420888056	4.7930382543483905	30211	205	78	4	5.128205128205129	2.4974911128497803	857|960|5595|7422	CAV1|CD44|MAPK3|VEGFA	-1.9061625906545405	0	2	0	0	-8.988140557976456	37.78736710444028
1	-2.6754714560360755	hsa01522	M1	1	0	KEGG Pathway	24	Endocrine resistance		-2.6754714560360755	11.85675039246468	5.476932102814786	30211	98	78	3	3.8461538461538463	2.177455834893453	1029|5595|5925	CDKN2A|MAPK3|RB1	-1.8871010404707458	0	2	0	0	-8.988140557976456	37.78736710444028
1	-2.602078522443142	hsa04625	M1	1	0	KEGG Pathway	24	C-type lectin receptor signaling pathway		-2.602078522443142	11.172707100591717	5.287141659851965	30211	104	78	3	3.8461538461538463	2.177455834893453	3569|5595|5743	IL6|MAPK3|PTGS2	-1.8213949355441035	0	2	0	0	-8.988140557976456	37.78736710444028
1	-2.4369429489952985	hsa04071	M1	1	0	KEGG Pathway	24	Sphingolipid signaling pathway		-2.4369429489952985	9.764382676147383	4.873834345446063	30211	119	78	3	3.8461538461538463	2.177455834893453	637|4363|5595	BID|ABCC1|MAPK3	-1.6638124999867057	0	2	0	0	-8.988140557976456	37.78736710444028
1	-2.320346381067437	hsa04068	M1	1	0	KEGG Pathway	24	FoxO signaling pathway		-2.320346381067437	8.869935408103348	4.592713749952649	30211	131	78	3	3.8461538461538463	2.177455834893453	3569|5106|5595	IL6|PCK2|MAPK3	-1.5619391888795504	0	2	0	0	-8.988140557976456	37.78736710444028
1	-2.146810187741604	hsa04010	M1	1	0	KEGG Pathway	24	MAPK signaling pathway		-2.146810187741604	5.269666841095413	3.7429162648734873	30211	294	78	4	5.128205128205129	2.4974911128497803	1649|3315|5595|7422	DDIT3|HSPB1|MAPK3|VEGFA	-1.416431719153961	0	2	0	0	-8.988140557976456	37.78736710444028
1	-1.9708158445740922	hsa05165	M1	1	0	KEGG Pathway	24	Human papillomavirus infection		-1.9708158445740922	4.680610426833993	3.4256661050468358	30211	331	78	4	5.128205128205129	2.4974911128497803	5595|5743|5925|7422	MAPK3|PTGS2|RB1|VEGFA	-1.2538013375444308	0	2	0	0	-8.988140557976456	37.78736710444028
1	-1.8147799217992961	hsa04510	M1	1	0	KEGG Pathway	24	Focal adhesion		-1.8147799217992961	5.780903176425565	3.4600028583887155	30211	201	78	3	3.8461538461538463	2.177455834893453	857|5595|7422	CAV1|MAPK3|VEGFA	-1.1170705699650214	0	2	0	0	-8.988140557976456	37.78736710444028
1	-1.7977592415536598	hsa05203	M1	1	0	KEGG Pathway	24	Viral carcinogenesis		-1.7977592415536598	5.695889894419307	3.423916604438086	30211	204	78	3	3.8461538461538463	2.177455834893453	1029|5595|5925	CDKN2A|MAPK3|RB1	-1.1062988389963866	0	2	0	0	-8.988140557976456	37.78736710444028
1	-1.7537359346403967	hsa05207	M1	1	0	KEGG Pathway	24	Chemical carcinogenesis - receptor activation		-1.7537359346403967	5.480950653120465	3.3310885748090815	30211	212	78	3	3.8461538461538463	2.177455834893453	5595|5925|7422	MAPK3|RB1|VEGFA	-1.068435840787942	0	2	0	0	-8.988140557976456	37.78736710444028
1	-7.399596410374757	hsa05022	M1	1	0	KEGG Pathway	24	Pathways of neurodegeneration - multiple diseases		-7.399596410374757	8.950684119801766	8.895604839466653	30211	476	78	11	14.102564102564102	3.9408675603311343	637|1649|1965|2877|3569|5595|5743|7417|26100|50507|55062	BID|DDIT3|EIF2S1|GPX2|IL6|MAPK3|PTGS2|VDAC2|WIPI2|NOX4|WIPI1	-5.34015922252289	0	3	1	1	-7.399596410374757	13.590193432298697
1	-7.242806093503969	hsa05010	M1	1	0	KEGG Pathway	24	Alzheimer disease		-7.242806093503969	10.08647168803419	9.11711810970867	30211	384	78	10	12.820512820512821	3.7854067509493183	637|1649|1965|3569|5595|5743|7417|26100|50507|55062	BID|DDIT3|EIF2S1|IL6|MAPK3|PTGS2|VDAC2|WIPI2|NOX4|WIPI1	-5.308307642260401	0	3	0	0	-7.399596410374757	13.590193432298697
1	-5.258009564773958	hsa05164	M1	1	0	KEGG Pathway	24	Influenza A		-5.258009564773958	13.590193432298697	8.400051946161602	30211	171	78	6	7.6923076923076925	3.017171309818216	637|1965|3569|5371|5595|90865	BID|EIF2S1|IL6|PML|MAPK3|IL33	-3.8353944745092643	0	3	0	0	-7.399596410374757	13.590193432298697
1	-4.114810541519408	hsa05020	M1	1	0	KEGG Pathway	24	Prion disease		-4.114810541519408	8.512538743307974	6.343926379782706	30211	273	78	6	7.6923076923076925	3.017171309818216	857|1649|1965|3569|5595|7417	CAV1|DDIT3|EIF2S1|IL6|MAPK3|VDAC2	-3.0348527552001276	0	3	0	0	-7.399596410374757	13.590193432298697
1	-3.61757726724066	hsa05417	M1	1	0	KEGG Pathway	24	Lipid and atherosclerosis		-3.61757726724066	9.007453786523556	5.994921167871187	30211	215	78	5	6.410256410256411	2.7733490209594085	637|1649|1965|3569|5595	BID|DDIT3|EIF2S1|IL6|MAPK3	-2.6608024212859402	0	3	0	0	-7.399596410374757	13.590193432298697
1	-3.4395384828285955	hsa05014	M1	1	0	KEGG Pathway	24	Amyotrophic lateral sclerosis		-3.4395384828285955	6.384404057480981	5.2582286854615266	30211	364	78	6	7.6923076923076925	3.017171309818216	637|1649|1965|2877|26100|55062	BID|DDIT3|EIF2S1|GPX2|WIPI2|WIPI1	-2.5050400315850276	0	3	0	0	-7.399596410374757	13.590193432298697
1	-3.363541781021953	hsa04210	M1	1	0	KEGG Pathway	24	Apoptosis		-3.363541781021953	11.391779788838614	6.179567058909626	30211	136	78	4	5.128205128205129	2.4974911128497803	637|1649|1965|5595	BID|DDIT3|EIF2S1|MAPK3	-2.4397671951701585	0	3	0	0	-7.399596410374757	13.590193432298697
1	-3.327753970980449	hsa05162	M1	1	0	KEGG Pathway	24	Measles		-3.327753970980449	11.14591403800037	6.099846416465041	30211	139	78	4	5.128205128205129	2.4974911128497803	637|1965|3569|7128	BID|EIF2S1|IL6|TNFAIP3	-2.424663983988505	0	3	0	0	-7.399596410374757	13.590193432298697
1	-3.1500397024272773	hsa04932	M1	1	0	KEGG Pathway	24	Non-alcoholic fatty liver disease		-3.1500397024272773	9.995368072787429	5.7124271522102745	30211	155	78	4	5.128205128205129	2.4974911128497803	637|1649|1965|3569	BID|DDIT3|EIF2S1|IL6	-2.266693773631091	0	3	0	0	-7.399596410374757	13.590193432298697
1	-3.1292395115510954	hsa05160	M1	1	0	KEGG Pathway	24	Hepatitis C		-3.1292395115510954	9.86803854319778	5.667972511991049	30211	157	78	4	5.128205128205129	2.4974911128497803	637|1965|5595|5925	BID|EIF2S1|MAPK3|RB1	-2.2554389006611393	0	3	0	0	-7.399596410374757	13.590193432298697
1	-2.2981571591962324	hsa05012	M1	1	0	KEGG Pathway	24	Parkinson disease		-2.2981571591962324	5.8243686138422985	4.020875454683472	30211	266	78	4	5.128205128205129	2.4974911128497803	1649|1965|7417|9817	DDIT3|EIF2S1|VDAC2|KEAP1	-1.5469285516354694	0	3	0	0	-7.399596410374757	13.590193432298697
1	-1.8676326979073208	hsa05202	M1	1	0	KEGG Pathway	24	Transcriptional misregulation in cancer		-1.8676326979073208	6.051883012820514	3.572788164951117	30211	192	78	3	3.8461538461538463	2.177455834893453	1649|3569|5371	DDIT3|IL6|PML	-1.163583168042027	0	3	0	0	-7.399596410374757	13.590193432298697
1	-1.4051534811364648	hsa05168	M1	1	0	KEGG Pathway	24	Herpes simplex virus 1 infection		-1.4051534811364648	3.1298627298627304	2.4308631873361954	30211	495	78	4	5.128205128205129	2.4974911128497803	637|1965|3569|5371	BID|EIF2S1|IL6|PML	-0.7259275349962031	0	3	0	0	-7.399596410374757	13.590193432298697
1	-7.079893578120984	hsa04140	M1	1	0	KEGG Pathway	24	Autophagy - animal		-7.079893578120984	19.228677941443898	11.03823135763049	30211	141	78	7	8.974358974358974	3.236206980550628	1965|3146|5595|26100|54541|55062|84971	EIF2S1|HMGB1|MAPK3|WIPI2|DDIT4|WIPI1|ATG4D	-5.242305139885473	0	4	1	1	-7.079893578120984	36.31129807692308
1	-4.1090131998727015	hsa04136	M1	1	0	KEGG Pathway	24	Autophagy - other		-4.1090131998727015	36.31129807692308	10.168051278778584	30211	32	78	3	3.8461538461538463	2.177455834893453	26100|55062|84971	WIPI2|WIPI1|ATG4D	-3.0348527552001276	0	4	0	0	-7.079893578120984	36.31129807692308
1	-2.411714009216693	hsa05131	M1	1	0	KEGG Pathway	24	Shigellosis		-2.411714009216693	6.272396968753245	4.233096434566255	30211	247	78	4	5.128205128205129	2.4974911128497803	960|5595|26100|55062	CD44|MAPK3|WIPI2|WIPI1	-1.6460075782873071	0	4	0	0	-7.079893578120984	36.31129807692308
1	-2.214887784108463	hsa05017	M1	1	0	KEGG Pathway	24	Spinocerebellar ataxia		-2.214887784108463	8.125605164066704	4.345492254694331	30211	143	78	3	3.8461538461538463	2.177455834893453	7417|26100|55062	VDAC2|WIPI2|WIPI1	-1.4776698909905148	0	4	0	0	-7.079893578120984	36.31129807692308
1	-2.087002512613808	hsa05016	M1	1	0	KEGG Pathway	24	Huntington disease		-2.087002512613808	5.063013239483828	3.6344485522957757	30211	306	78	4	5.128205128205129	2.4974911128497803	2877|7417|26100|55062	GPX2|VDAC2|WIPI2|WIPI1	-1.3633574266851334	0	4	0	0	-7.079893578120984	36.31129807692308
1	-6.723191025321272	hsa04217	M1	1	0	KEGG Pathway	24	Necroptosis		-6.723191025321272	17.051846476374777	10.324959282590301	30211	159	78	7	8.974358974358974	3.236206980550628	637|2495|2512|3146|7128|7417|90865	BID|FTH1|FTL|HMGB1|TNFAIP3|VDAC2|IL33	-4.964783833133386	0	5	1	1	-6.723191025321272	17.051846476374777
1	-1.8797603959978064	hsa04613	M1	1	0	KEGG Pathway	24	Neutrophil extracellular trap formation		-1.8797603959978064	6.115587044534413	3.598828741413817	30211	190	78	3	3.8461538461538463	2.177455834893453	3146|5595|7417	HMGB1|MAPK3|VDAC2	-1.1692767561271027	0	5	0	0	-6.723191025321272	17.051846476374777
1	-5.970951109535557	hsa05230	M1	1	0	KEGG Pathway	24	Central carbon metabolism in cancer		-5.970951109535557	27.66575091575092	11.363849875817563	30211	70	78	5	6.410256410256411	2.7733490209594085	3417|5595|6510|6513|8140	IDH1|MAPK3|SLC1A5|SLC2A1|SLC7A5	-4.3369517909546955	0	6	1	1	-5.970951109535557	27.66575091575092
1	-5.970420246534282	hsa00020	M1	1	0	KEGG Pathway	24	Citrate cycle (TCA cycle)		-5.970420246534282	51.64273504273505	14.11927656917392	30211	30	78	4	5.128205128205129	2.4974911128497803	1431|2271|3417|5106	CS|FH|IDH1|PCK2	-4.3369517909546955	0	7	1	1	-5.970420246534282	61.155870445344135
1	-4.807671114431951	hsa01210	M1	1	0	KEGG Pathway	24	2-Oxocarboxylic acid metabolism		-4.807671114431951	61.155870445344135	13.344747248466494	30211	19	78	3	3.8461538461538463	2.177455834893453	1431|2805|3417	CS|GOT1|IDH1	-3.4936659738925724	0	7	0	0	-5.970420246534282	61.155870445344135
1	-4.361749603292349	hsa01230	M1	1	0	KEGG Pathway	24	Biosynthesis of amino acids		-4.361749603292349	20.65709401709402	8.671787381759344	30211	75	78	4	5.128205128205129	2.4974911128497803	440|1431|2805|3417	ASNS|CS|GOT1|IDH1	-3.205402402432425	0	7	0	0	-5.970420246534282	61.155870445344135
1	-3.6407038051679184	hsa01200	M1	1	0	KEGG Pathway	24	Carbon metabolism		-3.6407038051679184	13.47201783723523	6.817619084314232	30211	115	78	4	5.128205128205129	2.4974911128497803	1431|2271|2805|3417	CS|FH|GOT1|IDH1	-2.6723470866633834	0	7	0	0	-5.970420246534282	61.155870445344135
1	-5.821187950461055	hsa03320	M1	1	0	KEGG Pathway	24	PPAR signaling pathway		-5.821187950461055	25.821367521367527	10.950022494811606	30211	75	78	5	6.410256410256411	2.7733490209594085	123|5106|6342|9415|729359	PLIN2|PCK2|SCP2|FADS2|PLIN4	-4.238872017328849	0	8	1	1	-5.821187950461055	25.821367521367527
1	-5.503841736804645	hsa04150	M1	1	0	KEGG Pathway	24	mTOR signaling pathway		-5.503841736804645	14.993052109181143	8.886161206965495	30211	155	78	6	7.6923076923076925	3.017171309818216	5595|6520|8140|23175|54541|83667	MAPK3|SLC3A2|SLC7A5|LPIN1|DDIT4|SESN2	-4.00867597939134	0	9	1	1	-5.503841736804645	14.993052109181143
1	-4.804410880860785	hsa00480	M1	1	0	KEGG Pathway	24	Glutathione metabolism		-4.804410880860785	26.711759504862957	9.971993996657643	30211	58	78	4	5.128205128205129	2.4974911128497803	2877|2879|3417|9588	GPX2|GPX4|IDH1|PRDX6	-3.4936659738925724	0	10	1	1	-4.804410880860785	26.711759504862957
1	-4.603151830961907	hsa05208	M1	1	0	KEGG Pathway	24	Chemical carcinogenesis - reactive oxygen species		-4.603151830961907	10.421179717143843	7.184316341576749	30211	223	78	6	7.6923076923076925	3.017171309818216	1728|5595|7417|7422|9817|50507	NQO1|MAPK3|VDAC2|VEGFA|KEAP1|NOX4	-3.388812683124296	0	11	1	1	-4.603151830961907	11.14591403800037
1	-3.327753970980449	hsa05418	M1	1	0	KEGG Pathway	24	Fluid shear stress and atherosclerosis		-3.327753970980449	11.14591403800037	6.099846416465041	30211	139	78	4	5.128205128205129	2.4974911128497803	857|1728|7422|9817	CAV1|NQO1|VEGFA|KEAP1	-2.424663983988505	0	11	0	0	-4.603151830961907	11.14591403800037
1	-4.407988869911109	hsa04115	M1	1	0	KEGG Pathway	24	p53 signaling pathway		-4.407988869911109	21.223041798384266	8.80140840040763	30211	73	78	4	5.128205128205129	2.4974911128497803	637|1029|83667|84883	BID|CDKN2A|SESN2|AIFM2	-3.2331582633571716	0	12	1	1	-4.407988869911109	21.223041798384266
1	-3.745372651178061	hsa04931	M1	1	0	KEGG Pathway	24	Insulin resistance		-3.745372651178061	14.345204178537514	7.068604606729815	30211	108	78	4	5.128205128205129	2.4974911128497803	3569|5106|6513|57761	IL6|PCK2|SLC2A1|TRIB3	-2.737945377821084	0	13	1	1	-3.745372651178061	14.345204178537514
1	-3.743024903350359	hsa05169	M1	1	0	KEGG Pathway	24	Epstein-Barr virus infection		-3.743024903350359	9.587141406448339	6.2301717000164585	30211	202	78	5	6.410256410256411	2.7733490209594085	637|960|3569|5925|7128	BID|CD44|IL6|RB1|TNFAIP3	-2.737945377821084	0	14	1	1	-3.743024903350359	9.587141406448339
1	-2.223297884335413	hsa04936	M1	1	0	KEGG Pathway	24	Alcoholic liver disease		-2.223297884335413	8.182827735644638	4.364973473631473	30211	142	78	3	3.8461538461538463	2.177455834893453	3569|23175|50507	IL6|LPIN1|NOX4	-1.4791311312621367	0	15	1	1	-2.223297884335413	8.182827735644638
1	-1.3869321550460254	hsa04060	M1	1	0	KEGG Pathway	24	Cytokine-cytokine receptor interaction		-1.3869321550460254	3.9388526727509783	2.580706044148289	30211	295	78	3	3.8461538461538463	2.177455834893453	3569|9518|90865	IL6|GDF15|IL33	-0.7136965725949512	0	16	1	1	-1.3869321550460254	3.9388526727509783
