# Supplementary material for: Effective prediction of potential ferroptosis critical genes in clinical colorectal cancer
Source: Front Oncol. 2022 Oct 17;12:1033044. doi: 10.3389/fonc.2022.1033044 (PMC9619366; doi:10.3389/fonc.2022.1033044)
Supplement: Supplementary Figure 3 — (A-H) Scalar independence and average connectivity of WGCNA analysis for each dataset. [file DataSheet_2.zip › Figure 3/Figure A&E/common-DEG.xlsx]

## Sheet: Sheet1
79 common elements in "GSE41328" and "Ferroptosis":
PRDX6
SLC7A5
GOT1
CS
HMGB1
SLC3A2
SLC1A5
GABPB1
FTL
CD44
WIPI1
ABCC1
HSD17B11
VEGFA
HIC1
BID
PCK2
ATG4D
CDKN2A
SESN2
HSF1
PML
CEBPG
GPX4
GPX2
SLC2A12
LPIN1
IDH1
TRIB3
NCOA4
SCP2
ARRDC3
HILPDA
VDAC2
PEBP1
SLC2A1
FH
CAPG
DDIT3
PANX1
DDIT4
RB1
AIFM2
SRXN1
MT1G
SLC2A3
ACSF2
MT3
NQO1
CISD2
IL6
WIPI2
TMBIM4
GDF15
PTGS2
MYB
MAPK3
CA9
SLC38A1
LOC390705
ANO6
TNFAIP3
OXSR1
NNMT
IL33
NOX4
CAV1
FTH1
MAFG
HSPB1
ASNS
PLIN4
EMC2
FADS2
SLC40A1
PLIN2
KEAP1
SLC7A11
EIF2S1
