# Supplementary material for: Effective prediction of potential ferroptosis critical genes in clinical colorectal cancer
Source: Front Oncol. 2022 Oct 17;12:1033044. doi: 10.3389/fonc.2022.1033044 (PMC9619366; doi:10.3389/fonc.2022.1033044)
Supplement: Supplementary Figure 3 — (A-H) Scalar independence and average connectivity of WGCNA analysis for each dataset. [file DataSheet_2.zip › Figure 3/Figure B&F/GO-result.xlsx]

## Sheet: Sheet1
GO:0006979	GO Biological Processes	response to oxidative stress	8	21.62	-7.92	-3.79		1.20226e-08
GO:1902532	GO Biological Processes	negative regulation of intracellular signal transduction	9	24.32	-7.84	-3.79		1.44544e-08
GO:0016491	GO Molecular Functions	oxidoreductase activity	9	24.32	-6.71	-2.84		1.94984e-07
GO:0051098	GO Biological Processes	regulation of binding	7	18.92	-6.56	-2.82		2.75423e-07
GO:0062197	GO Biological Processes	cellular response to chemical stress	6	16.22	-6.16	-2.51		6.91831e-07
GO:0097190	GO Biological Processes	apoptotic signaling pathway	6	16.22	-6.07	-2.5		8.51138e-07
GO:0031625	GO Molecular Functions	ubiquitin protein ligase binding	6	16.22	-5.8	-2.37		1.58489e-06
GO:0009725	GO Biological Processes	response to hormone	8	21.62	-5.58	-2.35		2.63027e-06
GO:0016323	GO Cellular Components	basolateral plasma membrane	5	13.51	-5.09	-2.12		8.12831e-06
GO:0071363	GO Biological Processes	cellular response to growth factor stimulus	6	16.22	-4.7	-1.98		1.99526e-05
GO:0001933	GO Biological Processes	negative regulation of protein phosphorylation	5	13.51	-4.24	-1.73		5.7544e-05
GO:1901605	GO Biological Processes	alpha-amino acid metabolic process	4	10.81	-4.03	-1.58		9.33254e-05
GO:0009410	GO Biological Processes	response to xenobiotic stimulus	5	13.51	-3.91	-1.49		0.000123027
GO:0004620	GO Molecular Functions	phospholipase activity	3	8.11	-3.52	-1.21		0.000301995
GO:0006869	GO Biological Processes	lipid transport	4	10.81	-3.23	-1		0.000588844
GO:0007167	GO Biological Processes	enzyme linked receptor protein signaling pathway	5	13.51	-3.1	-0.91		0.000794328
GO:0050878	GO Biological Processes	regulation of body fluid levels	4	10.81	-2.99	-0.82		0.00102329
GO:0071345	GO Biological Processes	cellular response to cytokine stimulus	5	13.51	-2.8	-0.67		0.00158489
GO:0046395	GO Biological Processes	carboxylic acid catabolic process	3	8.11	-2.61	-0.5		0.00245471
GO:1903047	GO Biological Processes	mitotic cell cycle process	4	10.81	-2.5	-0.42		0.00316228
