# Supplementary material for: Effective prediction of potential ferroptosis critical genes in clinical colorectal cancer
Source: Front Oncol. 2022 Oct 17;12:1033044. doi: 10.3389/fonc.2022.1033044 (PMC9619366; doi:10.3389/fonc.2022.1033044)
Supplement: Supplementary Figure 3 — (A-H) Scalar independence and average connectivity of WGCNA analysis for each dataset. [file DataSheet_2.zip › Figure 3/Figure B&F/KEGG-result.csv]

_MEMBER_MyList	_LogP_MyList	GO	_PATTERN_	_RANK_	GiniIndex	Category	CategoryID	Description	PARENT_GO	LogP	Enrichment	Z-score	#TotalGeneInLibrary	#GeneInGO	#GeneInHitList	#GeneInGOAndHitList	%InGO	STDV %InGO	GeneID	Hits	Log(q-value)	EvidenceCutoff	GROUP_ID	FirstInGroupByEnrichment	FirstInGroupByLogP	BestLogPInGroup	BestEnrichmentInGroup	URL
1	-7.052983285336035	hsa05206	M1	1	0	KEGG Pathway	24	MicroRNAs in cancer		-7.052983285336035	18.43740191804708	10.806362948369854	30211	310	37	7	18.91891891891892	6.4388315181998586	960|1026|3162|3925|4363|5595|54541	CD44|CDKN1A|HMOX1|STMN1|ABCC1|MAPK3|DDIT4	-4.516424842764505	0	1	1	1	-7.052983285336035	18.43740191804708
1	-5.8954818996490435	hsa04150	M1	1	0	KEGG Pathway	24	mTOR signaling pathway		-5.8954818996490435	26.339145597210116	11.075210941837417	30211	155	37	5	13.513513513513514	5.620272917946339	5595|6520|8140|54541|83667	MAPK3|SLC3A2|SLC7A5|DDIT4|SESN2	-3.6599534527414948	0	2	1	1	-5.8954818996490435	26.339145597210116
1	-5.709915452205463	hsa04115	M1	1	0	KEGG Pathway	24	p53 signaling pathway		-5.709915452205463	44.74046649389115	13.102296042182015	30211	73	37	4	10.81081081081081	5.104866387043432	637|1026|6241|83667	BID|CDKN1A|RRM2|SESN2	-3.650478264353595	0	3	1	1	-5.709915452205463	44.74046649389115
1	-4.035123544527536	hsa05167	M1	1	0	KEGG Pathway	24	Kaposi sarcoma-associated herpesvirus infection		-4.035123544527536	16.83533017553636	7.748258959234861	30211	194	37	4	10.81081081081081	5.104866387043432	637|1026|2920|5595	BID|CDKN1A|CXCL2|MAPK3	-2.360438733433145	0	3	0	0	-5.709915452205463	44.74046649389115
1	-4.003764101188742	hsa01524	M1	1	0	KEGG Pathway	24	Platinum drug resistance		-4.003764101188742	33.55534987041837	9.75183545009987	30211	73	37	3	8.108108108108109	4.487428065276164	637|1026|5595	BID|CDKN1A|MAPK3	-2.360438733433145	0	3	0	0	-5.709915452205463	44.74046649389115
1	-3.9427546665653503	hsa05205	M1	1	0	KEGG Pathway	24	Proteoglycans in cancer		-3.9427546665653503	15.931970995385628	7.51189999157648	30211	205	37	4	10.81081081081081	5.104866387043432	857|960|1026|5595	CAV1|CD44|CDKN1A|MAPK3	-2.360438733433145	0	3	0	0	-5.709915452205463	44.74046649389115
1	-3.8632078955366924	hsa05417	M1	1	0	KEGG Pathway	24	Lipid and atherosclerosis		-3.8632078955366924	15.190949088623507	7.312380488194099	30211	215	37	4	10.81081081081081	5.104866387043432	637|2920|5595|7436	BID|CXCL2|MAPK3|VLDLR	-2.3266494529651625	0	3	0	0	-5.709915452205463	44.74046649389115
1	-3.488611912019855	hsa04066	M1	1	0	KEGG Pathway	24	HIF-1 signaling pathway		-3.488611912019855	22.47284899578478	7.864389685821302	30211	109	37	3	8.108108108108109	4.487428065276164	1026|3162|5595	CDKN1A|HMOX1|MAPK3	-1.9934461546065498	0	3	0	0	-5.709915452205463	44.74046649389115
1	-3.37688627355072	hsa04071	M1	1	0	KEGG Pathway	24	Sphingolipid signaling pathway		-3.37688627355072	20.584374290256648	7.495790439376184	30211	119	37	3	8.108108108108109	4.487428065276164	637|4363|5595	BID|ABCC1|MAPK3	-1.9195090770268148	0	3	0	0	-5.709915452205463	44.74046649389115
1	-3.0270240807407847	hsa05160	M1	1	0	KEGG Pathway	24	Hepatitis C		-3.0270240807407847	15.602169048028923	6.423560794330209	30211	157	37	3	8.108108108108109	4.487428065276164	637|1026|5595	BID|CDKN1A|MAPK3	-1.6365936738474927	0	3	0	0	-5.709915452205463	44.74046649389115
1	-2.9877440594417615	hsa05161	M1	1	0	KEGG Pathway	24	Hepatitis B		-2.9877440594417615	15.120620620620622	6.310387985475178	30211	162	37	3	8.108108108108109	4.487428065276164	637|1026|5595	BID|CDKN1A|MAPK3	-1.6272768759259126	0	3	0	0	-5.709915452205463	44.74046649389115
1	-2.942260581720946	hsa05225	M1	1	0	KEGG Pathway	24	Hepatocellular carcinoma		-2.942260581720946	14.580598455598457	6.181041820934967	30211	168	37	3	8.108108108108109	4.487428065276164	1026|3162|5595	CDKN1A|HMOX1|MAPK3	-1.6098221218053408	0	3	0	0	-5.709915452205463	44.74046649389115
1	-2.713215934019611	hsa05169	M1	1	0	KEGG Pathway	24	Epstein-Barr virus infection		-2.713215934019611	12.126438319507628	5.5560464685588	30211	202	37	3	8.108108108108109	4.487428065276164	637|960|1026	BID|CD44|CDKN1A	-1.431929996551387	0	3	0	0	-5.709915452205463	44.74046649389115
1	-2.5804375032951388	hsa05163	M1	1	0	KEGG Pathway	24	Human cytomegalovirus infection		-2.5804375032951388	10.886846846846849	5.212542141674336	30211	225	37	3	8.108108108108109	4.487428065276164	637|1026|5595	BID|CDKN1A|MAPK3	-1.3449090563875898	0	3	0	0	-5.709915452205463	44.74046649389115
1	-2.404823253235635	hsa05200	M1	1	0	KEGG Pathway	24	Pathways in cancer		-2.404823253235635	6.150760930421947	4.193208782405176	30211	531	37	4	10.81081081081081	5.104866387043432	637|1026|3162|5595	BID|CDKN1A|HMOX1|MAPK3	-1.1904841053980242	0	3	0	0	-5.709915452205463	44.74046649389115
1	-2.034727563335825	hsa04151	M1	1	0	KEGG Pathway	24	PI3K-Akt signaling pathway		-2.034727563335825	6.919606046724692	3.9231158560471773	30211	354	37	3	8.108108108108109	4.487428065276164	1026|5595|54541	CDKN1A|MAPK3|DDIT4	-0.8598969567818877	0	3	0	0	-5.709915452205463	44.74046649389115
1	-1.6920998256577344	hsa05022	M1	1	0	KEGG Pathway	24	Pathways of neurodegeneration - multiple diseases		-1.6920998256577344	5.146093572564162	3.192775527996214	30211	476	37	3	8.108108108108109	4.487428065276164	637|2877|5595	BID|GPX2|MAPK3	-0.5357526247978104	0	3	0	0	-5.709915452205463	44.74046649389115
1	-4.758051957074546	hsa04216	M1	1	0	KEGG Pathway	24	Ferroptosis		-4.758051957074546	59.74489123269612	13.180568999677293	30211	41	37	3	8.108108108108109	4.487428065276164	3162|6520|23657	HMOX1|SLC3A2|SLC7A11	-2.823553505830978	0	4	1	1	-4.758051957074546	59.74489123269612
1	-4.302695839506122	hsa00480	M1	1	0	KEGG Pathway	24	Glutathione metabolism		-4.302695839506122	42.233457595526566	11.006728863045844	30211	58	37	3	8.108108108108109	4.487428065276164	2877|6241|9588	GPX2|RRM2|PRDX6	-2.465107401270611	0	5	1	1	-4.302695839506122	42.233457595526566
1	-3.9687939157008736	hsa01230	M1	1	0	KEGG Pathway	24	Biosynthesis of amino acids		-3.9687939157008736	32.660540540540545	9.613154784136746	30211	75	37	3	8.108108108108109	4.487428065276164	440|29968|84706	ASNS|PSAT1|GPT2	-2.360438733433145	0	6	1	1	-3.9687939157008736	32.660540540540545
1	-3.180193468159941	hsa05418	M1	1	0	KEGG Pathway	24	Fluid shear stress and atherosclerosis		-3.180193468159941	17.622593816838425	6.8783586694782155	30211	139	37	3	8.108108108108109	4.487428065276164	857|1843|3162	CAV1|DUSP1|HMOX1	-1.7575783778952478	0	7	1	1	-3.180193468159941	17.622593816838425
1	-2.828890652337942	hsa04621	M1	1	0	KEGG Pathway	24	NOD-like receptor signaling pathway		-2.828890652337942	13.312720329024678	5.866333328491525	30211	184	37	3	8.108108108108109	4.487428065276164	2920|5595|10628	CXCL2|MAPK3|TXNIP	-1.5227811311446855	0	8	1	1	-2.828890652337942	13.312720329024678
1	-2.5913943930551286	hsa05208	M1	1	0	KEGG Pathway	24	Chemical carcinogenesis - reactive oxygen species		-2.5913943930551286	10.984486728881349	5.240397203000182	30211	223	37	3	8.108108108108109	4.487428065276164	1645|3162|5595	AKR1C1|HMOX1|MAPK3	-1.3449090563875898	0	9	1	1	-2.5913943930551286	10.984486728881349
1	-2.2556743130658647	hsa04010	M1	1	0	KEGG Pathway	24	MAPK signaling pathway		-2.2556743130658647	8.331770546056262	4.4236757992369675	30211	294	37	3	8.108108108108109	4.487428065276164	1843|3925|5595	DUSP1|STMN1|MAPK3	-1.061538551316541	0	10	1	1	-2.2556743130658647	8.331770546056262
