# Supplementary material for: Effective prediction of potential ferroptosis critical genes in clinical colorectal cancer
Source: Front Oncol. 2022 Oct 17;12:1033044. doi: 10.3389/fonc.2022.1033044 (PMC9619366; doi:10.3389/fonc.2022.1033044)
Supplement: Supplementary Figure 3 — (A-H) Scalar independence and average connectivity of WGCNA analysis for each dataset. [file DataSheet_2.zip › Figure 3/Figure B&F/common-DEG.xlsx]

## Sheet: Sheet1
37 common elements in "GSE44076" and "Ferroptosis":
SLC7A5
TRIB3
PRDX6
CD44
GDF15
BID
SLC3A2
AURKA
PSAT1
HSD17B11
CDKN1A
ASNS
MAPK3
SESN2
TXNIP
ABCC1
GPT2
STMN1
SCD
SLC7A11
MT1G
HELLS
RRM2
ACSF2
DDIT4
CXCL2
HMOX1
CA9
VLDLR
ENPP2
DUSP1
AKR1C1
TSC22D3
CAV1
GPX2
CDO1
MUC1
