# Supplementary material for: Effective prediction of potential ferroptosis critical genes in clinical colorectal cancer
Source: Front Oncol. 2022 Oct 17;12:1033044. doi: 10.3389/fonc.2022.1033044 (PMC9619366; doi:10.3389/fonc.2022.1033044)
Supplement: Supplementary Figure 3 — (A-H) Scalar independence and average connectivity of WGCNA analysis for each dataset. [file DataSheet_2.zip › Figure 3/Figure C&G/GO-result.xlsx]

## Sheet: Sheet1
GO:0062197	GO Biological Processes	cellular response to chemical stress	46	21.8	-50.53	-46.19		2.95121e-51
GO:0031667	GO Biological Processes	response to nutrient levels	46	21.8	-39.72	-35.85		1.90546e-40
GO:0070482	GO Biological Processes	response to oxygen levels	32	15.17	-27.22	-23.99		6.0256e-28
GO:0010506	GO Biological Processes	regulation of autophagy	32	15.17	-26.06	-22.86		8.70964e-27
GO:0010942	GO Biological Processes	positive regulation of cell death	38	18.01	-24.4	-21.33		3.98107e-25
GO:0080135	GO Biological Processes	regulation of cellular response to stress	40	18.96	-24.33	-21.29		4.67735e-25
GO:0009725	GO Biological Processes	response to hormone	38	18.01	-21.25	-18.35		5.62341e-22
GO:0034097	GO Biological Processes	response to cytokine	39	18.48	-21.08	-18.19		8.31764e-22
GO:0048871	GO Biological Processes	multicellular organismal homeostasis	28	13.27	-20.43	-17.6		3.71535e-21
GO:0016491	GO Molecular Functions	oxidoreductase activity	36	17.06	-19.46	-16.67		3.46737e-20
GO:0055082	GO Biological Processes	cellular chemical homeostasis	36	17.06	-19.27	-16.49		5.37032e-20
GO:0000422	GO Biological Processes	autophagy of mitochondrion	14	6.64	-18.64	-15.9		2.29087e-19
GO:0072593	GO Biological Processes	reactive oxygen species metabolic process	17	8.06	-18.49	-15.79		3.23594e-19
GO:0051272	GO Biological Processes	positive regulation of cellular component movement	32	15.17	-18.46	-15.77		3.46737e-19
GO:0031625	GO Molecular Functions	ubiquitin protein ligase binding	24	11.37	-17.86	-15.2		1.38038e-18
GO:0007568	GO Biological Processes	aging	23	10.9	-17.78	-15.13		1.65959e-18
GO:0044283	GO Biological Processes	small molecule biosynthetic process	27	12.8	-17.47	-14.84		3.38844e-18
GO:0061629	GO Molecular Functions	RNA polymerase II-specific DNA-binding transcription factor binding	25	11.85	-17.44	-14.82		3.63078e-18
GO:0019900	GO Molecular Functions	kinase binding	34	16.11	-17.3	-14.7		5.01187e-18
GO:0001819	GO Biological Processes	positive regulation of cytokine production	28	13.27	-17.21	-14.63		6.16595e-18
