# Supplementary material for: Effective prediction of potential ferroptosis critical genes in clinical colorectal cancer
Source: Front Oncol. 2022 Oct 17;12:1033044. doi: 10.3389/fonc.2022.1033044 (PMC9619366; doi:10.3389/fonc.2022.1033044)
Supplement: Supplementary Figure 3 — (A-H) Scalar independence and average connectivity of WGCNA analysis for each dataset. [file DataSheet_2.zip › Figure 3/Figure C&G/KEGG-result.csv]

Category	CategoryID	GO	Description	PARENT_GO	LogP	Enrichment	Z-score	#TotalGeneInLibrary	#GeneInGO	#GeneInHitList	#GeneInGOAndHitList	%InGO	STDV %InGO	GeneID	Hits	Log(q-value)	GeneList
KEGG Pathway	24	hsa04140	Autophagy - animal		-35	30	29	30211	141	211	30	14	2.4	664|1965|2475|3091|3146|3265|3845|3920|4893|5290|5562|5563|5594|5595|5599|5601|8408|8678|8878|9474|9706|9776|10533|11345|23710|26100|54541|55054|55062|64422	BNIP3|EIF2S1|MTOR|HIF1A|HMGB1|HRAS|KRAS|LAMP2|NRAS|PIK3CA|PRKAA1|PRKAA2|MAPK1|MAPK3|MAPK8|MAPK9|ULK1|BECN1|SQSTM1|ATG5|ULK2|ATG13|ATG7|GABARAPL2|GABARAPL1|WIPI2|DDIT4|ATG16L1|WIPI1|ATG3	-33	MyList
KEGG Pathway	24	hsa04216	Ferroptosis		-34	73	39	30211	41	211	21	10	2.1	246|1536|2181|2182|2495|2512|2729|2879|3162|6303|6520|7018|7037|7157|7417|8031|9474|10162|10533|23657|55240	ALOX15|CYBB|ACSL3|ACSL4|FTH1|FTL|GCLC|GPX4|HMOX1|SAT1|SLC3A2|TF|TFRC|TP53|VDAC2|NCOA4|ATG5|LPCAT3|ATG7|SLC7A11|STEAP3	-32	MyList
KEGG Pathway	24	hsa05417	Lipid and atherosclerosis		-28	19	23	30211	215	211	29	14	2.4	468|637|1432|1536|1649|1965|2920|3265|3309|3569|3725|3845|4217|4688|4780|4893|5290|5594|5595|5599|5601|5970|6714|6774|7099|7157|7436|7494|27035	ATF4|BID|MAPK14|CYBB|DDIT3|EIF2S1|CXCL2|HRAS|HSPA5|IL6|JUN|KRAS|MAP3K5|NCF2|NFE2L2|NRAS|PIK3CA|MAPK1|MAPK3|MAPK8|MAPK9|RELA|SRC|STAT3|TLR4|TP53|VLDLR|XBP1|NOX1	-26	MyList
KEGG Pathway	24	hsa05167	Kaposi sarcoma-associated herpesvirus infection		-26	20	22	30211	194	211	27	13	2.3	637|1026|1432|2475|2920|3091|3265|3569|3725|3845|4893|5290|5594|5595|5599|5601|5743|5925|5970|6714|6774|7157|7316|7422|7538|8678|64422	BID|CDKN1A|MAPK14|MTOR|CXCL2|HIF1A|HRAS|IL6|JUN|KRAS|NRAS|PIK3CA|MAPK1|MAPK3|MAPK8|MAPK9|PTGS2|RB1|RELA|SRC|STAT3|TP53|UBC|VEGFA|ZFP36|BECN1|ATG3	-25	MyList
KEGG Pathway	24	hsa04137	Mitophagy - animal		-26	40	28	30211	72	211	20	9.5	2	468|664|3091|3265|3725|3845|4893|5599|5601|5970|6667|6714|7157|7316|8408|8678|8878|9474|11345|23710	ATF4|BNIP3|HIF1A|HRAS|JUN|KRAS|NRAS|MAPK8|MAPK9|RELA|SP1|SRC|TP53|UBC|ULK1|BECN1|SQSTM1|ATG5|GABARAPL2|GABARAPL1	-24	MyList
KEGG Pathway	24	hsa05200	Pathways in cancer		-25	10	18	30211	531	211	37	18	2.6	637|1026|1029|1728|1956|2034|2271|2322|2475|3091|3162|3265|3458|3569|3725|3845|4780|4843|4893|5290|5371|5594|5595|5599|5601|5743|5925|5970|6513|6667|6774|7046|7157|7296|7422|8031|9817	BID|CDKN1A|CDKN2A|NQO1|EGFR|EPAS1|FH|FLT3|MTOR|HIF1A|HMOX1|HRAS|IFNG|IL6|JUN|KRAS|NFE2L2|NOS2|NRAS|PIK3CA|PML|MAPK1|MAPK3|MAPK8|MAPK9|PTGS2|RB1|RELA|SLC2A1|SP1|STAT3|TGFBR1|TP53|TXNRD1|VEGFA|NCOA4|KEAP1	-24	MyList
KEGG Pathway	24	hsa04068	FoxO signaling pathway		-23	24	22	30211	131	211	22	10	2.1	472|664|1026|1432|1956|3265|3569|3845|4893|5106|5290|5562|5563|5594|5595|5599|5601|6774|7046|11345|23411|23710	ATM|BNIP3|CDKN1A|MAPK14|EGFR|HRAS|IL6|KRAS|NRAS|PCK2|PIK3CA|PRKAA1|PRKAA2|MAPK1|MAPK3|MAPK8|MAPK9|STAT3|TGFBR1|GABARAPL2|SIRT1|GABARAPL1	-22	MyList
KEGG Pathway	24	hsa05208	Chemical carcinogenesis - reactive oxygen species		-23	17	20	30211	223	211	26	12	2.3	1432|1645|1728|1956|3091|3162|3265|3725|3845|4217|4688|4780|4893|5290|5594|5595|5599|5601|5970|6714|7417|7422|8644|9817|27035|50507	MAPK14|AKR1C1|NQO1|EGFR|HIF1A|HMOX1|HRAS|JUN|KRAS|MAP3K5|NCF2|NFE2L2|NRAS|PIK3CA|MAPK1|MAPK3|MAPK8|MAPK9|RELA|SRC|VDAC2|VEGFA|AKR1C3|KEAP1|NOX1|NOX4	-22	MyList
KEGG Pathway	24	hsa05418	Fluid shear stress and atherosclerosis		-23	23	21	30211	139	211	22	10	2.1	857|1432|1728|1843|3162|3458|3725|4217|4688|4780|5290|5562|5563|5599|5601|5970|6714|7157|7422|8878|9817|27035	CAV1|MAPK14|NQO1|DUSP1|HMOX1|IFNG|JUN|MAP3K5|NCF2|NFE2L2|PIK3CA|PRKAA1|PRKAA2|MAPK8|MAPK9|RELA|SRC|TP53|VEGFA|SQSTM1|KEAP1|NOX1	-21	MyList
KEGG Pathway	24	hsa05022	Pathways of neurodegeneration - multiple diseases		-22	9.9	16	30211	476	211	33	16	2.5	468|637|1432|1536|1649|1965|2475|2877|3265|3309|3569|3845|4217|4843|4893|5594|5595|5599|5601|5743|5970|7316|7417|7494|8408|8678|8878|9706|9776|26100|27035|50507|55062	ATF4|BID|MAPK14|CYBB|DDIT3|EIF2S1|MTOR|GPX2|HRAS|HSPA5|IL6|KRAS|MAP3K5|NOS2|NRAS|MAPK1|MAPK3|MAPK8|MAPK9|PTGS2|RELA|UBC|VDAC2|XBP1|ULK1|BECN1|SQSTM1|ULK2|ATG13|WIPI2|NOX1|NOX4|WIPI1	-21	MyList
KEGG Pathway	24	hsa05230	Central carbon metabolism in cancer		-21	35	24	30211	70	211	17	8.1	1.9	1956|2322|2475|2539|3091|3265|3417|3845|4893|5290|5594|5595|6510|6513|7157|8140|27165	EGFR|FLT3|MTOR|G6PD|HIF1A|HRAS|IDH1|KRAS|NRAS|PIK3CA|MAPK1|MAPK3|SLC1A5|SLC2A1|TP53|SLC7A5|GLS2	-20	MyList
KEGG Pathway	24	hsa05010	Alzheimer disease		-21	11	16	30211	384	211	29	14	2.4	468|637|1536|1649|1965|2475|3265|3569|3845|4217|4843|4893|5290|5594|5595|5599|5601|5743|5970|7417|7494|8408|8678|9706|9776|26100|27035|50507|55062	ATF4|BID|CYBB|DDIT3|EIF2S1|MTOR|HRAS|IL6|KRAS|MAP3K5|NOS2|NRAS|PIK3CA|MAPK1|MAPK3|MAPK8|MAPK9|PTGS2|RELA|VDAC2|XBP1|ULK1|BECN1|ULK2|ATG13|WIPI2|NOX1|NOX4|WIPI1	-19	MyList
KEGG Pathway	24	hsa04066	HIF-1 signaling pathway		-21	25	21	30211	109	211	19	9	2	1026|1536|1956|2475|3091|3162|3458|3569|4843|5290|5594|5595|5970|6513|6774|7018|7037|7099|7422	CDKN1A|CYBB|EGFR|MTOR|HIF1A|HMOX1|IFNG|IL6|NOS2|PIK3CA|MAPK1|MAPK3|RELA|SLC2A1|STAT3|TF|TFRC|TLR4|VEGFA	-19	MyList
KEGG Pathway	24	hsa01522	Endocrine resistance		-20	26	21	30211	98	211	18	8.5	1.9	1026|1029|1432|1956|2475|3265|3725|3845|4893|5290|5594|5595|5599|5601|5925|6667|6714|7157	CDKN1A|CDKN2A|MAPK14|EGFR|MTOR|HRAS|JUN|KRAS|NRAS|PIK3CA|MAPK1|MAPK3|MAPK8|MAPK9|RB1|SP1|SRC|TP53	-19	MyList
KEGG Pathway	24	hsa05161	Hepatitis B		-20	19	19	30211	162	211	21	10	2.1	468|637|1026|1432|3265|3569|3725|3845|4893|5290|5594|5595|5599|5601|5925|5970|6714|6774|7046|7099|7157	ATF4|BID|CDKN1A|MAPK14|HRAS|IL6|JUN|KRAS|NRAS|PIK3CA|MAPK1|MAPK3|MAPK8|MAPK9|RB1|RELA|SRC|STAT3|TGFBR1|TLR4|TP53	-19	MyList
KEGG Pathway	24	hsa04933	AGE-RAGE signaling pathway in diabetic complications		-20	26	21	30211	100	211	18	8.5	1.9	1432|1536|3265|3569|3725|3845|4893|5290|5594|5595|5599|5601|5970|6774|7046|7422|27035|50507	MAPK14|CYBB|HRAS|IL6|JUN|KRAS|NRAS|PIK3CA|MAPK1|MAPK3|MAPK8|MAPK9|RELA|STAT3|TGFBR1|VEGFA|NOX1|NOX4	-19	MyList
KEGG Pathway	24	hsa05131	Shigellosis		-20	14	17	30211	247	211	24	11	2.2	472|664|960|1432|1956|2475|3725|5290|5594|5595|5599|5601|5970|6714|7099|7157|7316|8678|8737|8878|9474|26100|55054|55062	ATM|BNIP3|CD44|MAPK14|EGFR|MTOR|JUN|PIK3CA|MAPK1|MAPK3|MAPK8|MAPK9|RELA|SRC|TLR4|TP53|UBC|BECN1|RIPK1|SQSTM1|ATG5|WIPI2|ATG16L1|WIPI1	-18	MyList
KEGG Pathway	24	hsa05163	Human cytomegalovirus infection		-19	15	17	30211	225	211	23	11	2.1	468|637|1026|1029|1432|1956|2475|3265|3569|3845|4893|5290|5594|5595|5743|5925|5970|6667|6714|6774|7157|7422|8737	ATF4|BID|CDKN1A|CDKN2A|MAPK14|EGFR|MTOR|HRAS|IL6|KRAS|NRAS|PIK3CA|MAPK1|MAPK3|PTGS2|RB1|RELA|SP1|SRC|STAT3|TP53|VEGFA|RIPK1	-18	MyList
KEGG Pathway	24	hsa05212	Pancreatic cancer		-19	30	21	30211	76	211	16	7.6	1.8	1026|1029|1956|2475|3845|5290|5594|5595|5599|5601|5925|5970|6774|7046|7157|7422	CDKN1A|CDKN2A|EGFR|MTOR|KRAS|PIK3CA|MAPK1|MAPK3|MAPK8|MAPK9|RB1|RELA|STAT3|TGFBR1|TP53|VEGFA	-18	MyList
KEGG Pathway	24	hsa04621	NOD-like receptor signaling pathway		-19	16	18	30211	184	211	21	10	2.1	1432|1536|2920|3569|3725|5594|5595|5599|5601|5970|7099|7128|7417|7531|8737|9474|10628|11345|23710|24145|55054	MAPK14|CYBB|CXCL2|IL6|JUN|MAPK1|MAPK3|MAPK8|MAPK9|RELA|TLR4|TNFAIP3|VDAC2|YWHAE|RIPK1|ATG5|TXNIP|GABARAPL2|GABARAPL1|PANX1|ATG16L1	-18	MyList
KEGG Pathway	24	hsa04136	Autophagy - other		-18	54	25	30211	32	211	12	5.7	1.6	2475|8678|9474|9706|9776|10533|11345|23710|26100|55054|55062|64422	MTOR|BECN1|ATG5|ULK2|ATG13|ATG7|GABARAPL2|GABARAPL1|WIPI2|ATG16L1|WIPI1|ATG3	-16	MyList
KEGG Pathway	24	hsa04218	Cellular senescence		-18	17	17	30211	156	211	19	9	2	472|1026|1029|1432|2475|3265|3569|3845|4893|5290|5594|5595|5925|5970|7046|7157|7417|8878|23411	ATM|CDKN1A|CDKN2A|MAPK14|MTOR|HRAS|IL6|KRAS|NRAS|PIK3CA|MAPK1|MAPK3|RB1|RELA|TGFBR1|TP53|VDAC2|SQSTM1|SIRT1	-16	MyList
KEGG Pathway	24	hsa05206	MicroRNAs in cancer		-17	11	15	30211	310	211	24	11	2.2	472|960|1026|1029|1956|2475|3162|3265|3845|3925|4363|4893|5290|5594|5595|5743|6774|7157|7422|8626|8651|23411|27165|54541	ATM|CD44|CDKN1A|CDKN2A|EGFR|MTOR|HMOX1|HRAS|KRAS|STMN1|ABCC1|NRAS|PIK3CA|MAPK1|MAPK3|PTGS2|STAT3|TP53|VEGFA|TP63|SOCS1|SIRT1|GLS2|DDIT4	-16	MyList
KEGG Pathway	24	hsa04210	Apoptosis		-17	19	18	30211	136	211	18	8.5	1.9	468|472|637|1649|1965|3265|3725|3845|4217|4893|5290|5594|5595|5599|5601|5970|7157|8737	ATF4|ATM|BID|DDIT3|EIF2S1|HRAS|JUN|KRAS|MAP3K5|NRAS|PIK3CA|MAPK1|MAPK3|MAPK8|MAPK9|RELA|TP53|RIPK1	-16	MyList
KEGG Pathway	24	hsa05166	Human T-cell leukemia virus 1 infection		-17	14	16	30211	222	211	21	10	2.1	468|472|1026|1029|3265|3569|3725|3845|4893|5290|5594|5595|5599|5601|5925|5970|6513|7046|7157|7417|7538	ATF4|ATM|CDKN1A|CDKN2A|HRAS|IL6|JUN|KRAS|NRAS|PIK3CA|MAPK1|MAPK3|MAPK8|MAPK9|RB1|RELA|SLC2A1|TGFBR1|TP53|VDAC2|ZFP36	-16	MyList
KEGG Pathway	24	hsa04926	Relaxin signaling pathway		-16	19	17	30211	129	211	17	8.1	1.9	468|1432|1956|3265|3725|3845|4843|4893|5290|5594|5595|5599|5601|5970|6714|7046|7422	ATF4|MAPK14|EGFR|HRAS|JUN|KRAS|NOS2|NRAS|PIK3CA|MAPK1|MAPK3|MAPK8|MAPK9|RELA|SRC|TGFBR1|VEGFA	-15	MyList
KEGG Pathway	24	hsa05219	Bladder cancer		-16	42	22	30211	41	211	12	5.7	1.6	1026|1029|1956|3265|3845|4893|5594|5595|5925|6714|7157|7422	CDKN1A|CDKN2A|EGFR|HRAS|KRAS|NRAS|MAPK1|MAPK3|RB1|SRC|TP53|VEGFA	-15	MyList
KEGG Pathway	24	hsa05235	PD-L1 expression and PD-1 checkpoint pathway in cancer		-16	24	18	30211	89	211	15	7.1	1.8	1432|1956|2475|3091|3265|3458|3725|3845|4893|5290|5594|5595|5970|6774|7099	MAPK14|EGFR|MTOR|HIF1A|HRAS|IFNG|JUN|KRAS|NRAS|PIK3CA|MAPK1|MAPK3|RELA|STAT3|TLR4	-15	MyList
KEGG Pathway	24	hsa04217	Necroptosis		-16	16	16	30211	159	211	18	8.5	1.9	246|637|1536|2495|2512|3146|3458|5599|5601|6774|7099|7128|7417|8737|8878|51510|79643|90865	ALOX15|BID|CYBB|FTH1|FTL|HMGB1|IFNG|MAPK8|MAPK9|STAT3|TLR4|TNFAIP3|VDAC2|RIPK1|SQSTM1|CHMP5|CHMP6|IL33	-15	MyList
KEGG Pathway	24	hsa05225	Hepatocellular carcinoma		-16	15	16	30211	168	211	18	8.5	1.9	1026|1029|1728|1956|2475|3162|3265|3845|4780|4893|5290|5594|5595|5925|7046|7157|7296|9817	CDKN1A|CDKN2A|NQO1|EGFR|MTOR|HMOX1|HRAS|KRAS|NFE2L2|NRAS|PIK3CA|MAPK1|MAPK3|RB1|TGFBR1|TP53|TXNRD1|KEAP1	-15	MyList
KEGG Pathway	24	hsa05160	Hepatitis C		-15	16	15	30211	157	211	17	8.1	1.9	637|1026|1956|1965|3265|3458|3845|4893|5290|5594|5595|5925|5970|6774|7157|7531|8737	BID|CDKN1A|EGFR|EIF2S1|HRAS|IFNG|KRAS|NRAS|PIK3CA|MAPK1|MAPK3|RB1|RELA|STAT3|TP53|YWHAE|RIPK1	-14	MyList
KEGG Pathway	24	hsa05210	Colorectal cancer		-15	23	17	30211	86	211	14	6.6	1.7	1026|1956|2475|3265|3725|3845|4893|5290|5594|5595|5599|5601|7046|7157	CDKN1A|EGFR|MTOR|HRAS|JUN|KRAS|NRAS|PIK3CA|MAPK1|MAPK3|MAPK8|MAPK9|TGFBR1|TP53	-14	MyList
KEGG Pathway	24	hsa05211	Renal cell carcinoma		-15	27	18	30211	69	211	13	6.2	1.7	1026|2034|2271|3091|3265|3725|3845|4893|5290|5594|5595|6513|7422	CDKN1A|EPAS1|FH|HIF1A|HRAS|JUN|KRAS|NRAS|PIK3CA|MAPK1|MAPK3|SLC2A1|VEGFA	-14	MyList
KEGG Pathway	24	hsa04211	Longevity regulating pathway		-15	23	17	30211	89	211	14	6.6	1.7	468|2475|3265|3845|4893|5290|5562|5563|5970|7157|8408|9474|9776|23411	ATF4|MTOR|HRAS|KRAS|NRAS|PIK3CA|PRKAA1|PRKAA2|RELA|TP53|ULK1|ATG5|ATG13|SIRT1	-14	MyList
KEGG Pathway	24	hsa04917	Prolactin signaling pathway		-15	27	18	30211	70	211	13	6.2	1.7	1432|3265|3845|4893|5290|5594|5595|5599|5601|5970|6714|6774|8651	MAPK14|HRAS|KRAS|NRAS|PIK3CA|MAPK1|MAPK3|MAPK8|MAPK9|RELA|SRC|STAT3|SOCS1	-14	MyList
KEGG Pathway	24	hsa04010	MAPK signaling pathway		-15	10	13	30211	294	211	21	10	2.1	468|1432|1649|1843|1956|2322|3265|3315|3725|3845|3925|4217|4893|5594|5595|5599|5601|5970|7046|7157|7422	ATF4|MAPK14|DDIT3|DUSP1|EGFR|FLT3|HRAS|HSPB1|JUN|KRAS|STMN1|MAP3K5|NRAS|MAPK1|MAPK3|MAPK8|MAPK9|RELA|TGFBR1|TP53|VEGFA	-14	MyList
KEGG Pathway	24	hsa04668	TNF signaling pathway		-15	19	16	30211	112	211	15	7.1	1.8	468|1432|2920|3569|3725|4217|5290|5594|5595|5599|5601|5743|5970|7128|8737	ATF4|MAPK14|CXCL2|IL6|JUN|MAP3K5|PIK3CA|MAPK1|MAPK3|MAPK8|MAPK9|PTGS2|RELA|TNFAIP3|RIPK1	-14	MyList
KEGG Pathway	24	hsa04722	Neurotrophin signaling pathway		-14	18	16	30211	119	211	15	7.1	1.8	468|1432|3265|3725|3845|4217|4893|5290|5594|5595|5599|5601|5970|7157|7531	ATF4|MAPK14|HRAS|JUN|KRAS|MAP3K5|NRAS|PIK3CA|MAPK1|MAPK3|MAPK8|MAPK9|RELA|TP53|YWHAE	-13	MyList
KEGG Pathway	24	hsa05205	Proteoglycans in cancer		-14	13	14	30211	205	211	18	8.5	1.9	857|960|1026|1432|1956|2475|3091|3265|3845|4893|5290|5594|5595|6714|6774|7099|7157|7422	CAV1|CD44|CDKN1A|MAPK14|EGFR|MTOR|HIF1A|HRAS|KRAS|NRAS|PIK3CA|MAPK1|MAPK3|SRC|STAT3|TLR4|TP53|VEGFA	-13	MyList
KEGG Pathway	24	hsa04151	PI3K-Akt signaling pathway		-14	8.9	13	30211	354	211	22	10	2.1	468|1026|1956|2322|2475|3265|3569|3845|4602|4893|5106|5290|5562|5563|5594|5595|5970|7099|7157|7422|7531|54541	ATF4|CDKN1A|EGFR|FLT3|MTOR|HRAS|IL6|KRAS|MYB|NRAS|PCK2|PIK3CA|PRKAA1|PRKAA2|MAPK1|MAPK3|RELA|TLR4|TP53|VEGFA|YWHAE|DDIT4	-13	MyList
KEGG Pathway	24	hsa04150	mTOR signaling pathway		-14	15	14	30211	155	211	16	7.6	1.8	534|2475|3265|3845|4893|5290|5562|5563|5594|5595|6520|8140|8408|9706|23175|54541	ATP6V1G2|MTOR|HRAS|KRAS|NRAS|PIK3CA|PRKAA1|PRKAA2|MAPK1|MAPK3|SLC3A2|SLC7A5|ULK1|ULK2|LPIN1|DDIT4	-13	MyList
KEGG Pathway	24	hsa04625	C-type lectin receptor signaling pathway		-14	19	16	30211	104	211	14	6.6	1.7	1432|3265|3569|3725|3845|4893|5290|5594|5595|5599|5601|5743|5970|6714	MAPK14|HRAS|IL6|JUN|KRAS|NRAS|PIK3CA|MAPK1|MAPK3|MAPK8|MAPK9|PTGS2|RELA|SRC	-13	MyList
KEGG Pathway	24	hsa04012	ErbB signaling pathway		-14	22	16	30211	85	211	13	6.2	1.7	1026|1956|2475|3265|3725|3845|4893|5290|5594|5595|5599|5601|6714	CDKN1A|EGFR|MTOR|HRAS|JUN|KRAS|NRAS|PIK3CA|MAPK1|MAPK3|MAPK8|MAPK9|SRC	-13	MyList
KEGG Pathway	24	hsa04936	Alcoholic liver disease		-13	15	14	30211	142	211	15	7.1	1.8	1432|2920|3569|4217|5562|5563|5599|5601|5970|6319|7099|8737|23175|23411|50507	MAPK14|CXCL2|IL6|MAP3K5|PRKAA1|PRKAA2|MAPK8|MAPK9|RELA|SCD|TLR4|RIPK1|LPIN1|SIRT1|NOX4	-12	MyList
KEGG Pathway	24	hsa05017	Spinocerebellar ataxia		-13	15	14	30211	143	211	15	7.1	1.8	2475|4217|5290|5599|5601|6667|7417|7436|7494|8408|8678|9706|9776|26100|55062	MTOR|MAP3K5|PIK3CA|MAPK8|MAPK9|SP1|VDAC2|VLDLR|XBP1|ULK1|BECN1|ULK2|ATG13|WIPI2|WIPI1	-12	MyList
KEGG Pathway	24	hsa05223	Non-small cell lung cancer		-13	24	16	30211	72	211	12	5.7	1.6	1026|1029|1956|3265|3845|4893|5290|5594|5595|5925|6774|7157	CDKN1A|CDKN2A|EGFR|HRAS|KRAS|NRAS|PIK3CA|MAPK1|MAPK3|RB1|STAT3|TP53	-12	MyList
KEGG Pathway	24	hsa04657	IL-17 signaling pathway		-13	20	15	30211	94	211	13	6.2	1.7	1432|1994|2920|3458|3569|3725|5594|5595|5599|5601|5743|5970|7128	MAPK14|ELAVL1|CXCL2|IFNG|IL6|JUN|MAPK1|MAPK3|MAPK8|MAPK9|PTGS2|RELA|TNFAIP3	-12	MyList
KEGG Pathway	24	hsa04071	Sphingolipid signaling pathway		-13	17	15	30211	119	211	14	6.6	1.7	637|1432|3265|3845|4217|4363|4893|5290|5594|5595|5599|5601|5970|7157	BID|MAPK14|HRAS|KRAS|MAP3K5|ABCC1|NRAS|PIK3CA|MAPK1|MAPK3|MAPK8|MAPK9|RELA|TP53	-12	MyList
KEGG Pathway	24	hsa05214	Glioma		-13	23	16	30211	75	211	12	5.7	1.6	1026|1029|1956|2475|3265|3845|4893|5290|5594|5595|5925|7157	CDKN1A|CDKN2A|EGFR|MTOR|HRAS|KRAS|NRAS|PIK3CA|MAPK1|MAPK3|RB1|TP53	-12	MyList
KEGG Pathway	24	hsa05215	Prostate cancer		-13	19	15	30211	97	211	13	6.2	1.7	468|1026|1956|2475|3265|3845|4893|5290|5594|5595|5925|5970|7157	ATF4|CDKN1A|EGFR|MTOR|HRAS|KRAS|NRAS|PIK3CA|MAPK1|MAPK3|RB1|RELA|TP53	-12	MyList
KEGG Pathway	24	hsa05220	Chronic myeloid leukemia		-13	23	16	30211	76	211	12	5.7	1.6	1026|1029|3265|3845|4893|5290|5594|5595|5925|5970|7046|7157	CDKN1A|CDKN2A|HRAS|KRAS|NRAS|PIK3CA|MAPK1|MAPK3|RB1|RELA|TGFBR1|TP53	-12	MyList
KEGG Pathway	24	hsa05231	Choline metabolism in cancer		-13	19	15	30211	98	211	13	6.2	1.7	1956|2475|3091|3265|3725|3845|4893|5290|5594|5595|5599|5601|6667	EGFR|MTOR|HIF1A|HRAS|JUN|KRAS|NRAS|PIK3CA|MAPK1|MAPK3|MAPK8|MAPK9|SP1	-12	MyList
KEGG Pathway	24	hsa04370	VEGF signaling pathway		-13	27	17	30211	59	211	11	5.2	1.5	1432|3265|3315|3845|4893|5290|5594|5595|5743|6714|7422	MAPK14|HRAS|HSPB1|KRAS|NRAS|PIK3CA|MAPK1|MAPK3|PTGS2|SRC|VEGFA	-12	MyList
KEGG Pathway	24	hsa04932	Non-alcoholic fatty liver disease		-12	14	13	30211	155	211	15	7.1	1.8	468|637|1432|1649|1965|3569|3725|4217|5290|5562|5563|5599|5601|5970|7494	ATF4|BID|MAPK14|DDIT3|EIF2S1|IL6|JUN|MAP3K5|PIK3CA|PRKAA1|PRKAA2|MAPK8|MAPK9|RELA|XBP1	-12	MyList
KEGG Pathway	24	hsa01521	EGFR tyrosine kinase inhibitor resistance		-12	22	15	30211	79	211	12	5.7	1.6	1956|2475|3265|3569|3845|4893|5290|5594|5595|6714|6774|7422	EGFR|MTOR|HRAS|IL6|KRAS|NRAS|PIK3CA|MAPK1|MAPK3|SRC|STAT3|VEGFA	-12	MyList
KEGG Pathway	24	hsa05142	Chagas disease		-12	18	15	30211	102	211	13	6.2	1.7	1432|3458|3569|3725|4843|5290|5594|5595|5599|5601|5970|7046|7099	MAPK14|IFNG|IL6|JUN|NOS2|PIK3CA|MAPK1|MAPK3|MAPK8|MAPK9|RELA|TGFBR1|TLR4	-12	MyList
KEGG Pathway	24	hsa04380	Osteoclast differentiation		-12	16	14	30211	128	211	14	6.6	1.7	1432|3458|3725|4688|5290|5594|5595|5599|5601|5970|7046|8651|8878|27035	MAPK14|IFNG|JUN|NCF2|PIK3CA|MAPK1|MAPK3|MAPK8|MAPK9|RELA|TGFBR1|SOCS1|SQSTM1|NOX1	-12	MyList
KEGG Pathway	24	hsa04659	Th17 cell differentiation		-12	17	14	30211	108	211	13	6.2	1.7	1432|2475|3091|3458|3569|3725|5594|5595|5599|5601|5970|6774|7046	MAPK14|MTOR|HIF1A|IFNG|IL6|JUN|MAPK1|MAPK3|MAPK8|MAPK9|RELA|STAT3|TGFBR1	-11	MyList
KEGG Pathway	24	hsa04910	Insulin signaling pathway		-12	15	13	30211	137	211	14	6.6	1.7	2475|3265|3845|4893|5106|5261|5290|5562|5563|5594|5595|5599|5601|8651	MTOR|HRAS|KRAS|NRAS|PCK2|PHKG2|PIK3CA|PRKAA1|PRKAA2|MAPK1|MAPK3|MAPK8|MAPK9|SOCS1	-11	MyList
KEGG Pathway	24	hsa05203	Viral carcinogenesis		-12	11	12	30211	204	211	16	7.6	1.8	468|1026|1029|3265|3725|3845|4893|5290|5594|5595|5925|5970|6714|6774|7157|7531	ATF4|CDKN1A|CDKN2A|HRAS|JUN|KRAS|NRAS|PIK3CA|MAPK1|MAPK3|RB1|RELA|SRC|STAT3|TP53|YWHAE	-11	MyList
KEGG Pathway	24	hsa05221	Acute myeloid leukemia		-12	24	15	30211	67	211	11	5.2	1.5	2322|2475|3265|3845|4893|5290|5371|5594|5595|5970|6774	FLT3|MTOR|HRAS|KRAS|NRAS|PIK3CA|PML|MAPK1|MAPK3|RELA|STAT3	-11	MyList
KEGG Pathway	24	hsa04920	Adipocytokine signaling pathway		-12	23	15	30211	69	211	11	5.2	1.5	2181|2182|2475|5106|5562|5563|5599|5601|5970|6513|6774	ACSL3|ACSL4|MTOR|PCK2|PRKAA1|PRKAA2|MAPK8|MAPK9|RELA|SLC2A1|STAT3	-11	MyList
KEGG Pathway	24	hsa05170	Human immunodeficiency virus 1 infection		-12	11	12	30211	212	211	16	7.6	1.8	472|637|1432|2475|3265|3725|3845|4893|5290|5594|5595|5599|5601|5970|7099|8737	ATM|BID|MAPK14|MTOR|HRAS|JUN|KRAS|NRAS|PIK3CA|MAPK1|MAPK3|MAPK8|MAPK9|RELA|TLR4|RIPK1	-11	MyList
KEGG Pathway	24	hsa04912	GnRH signaling pathway		-12	18	14	30211	93	211	12	5.7	1.6	468|1432|1956|3265|3725|3845|4893|5594|5595|5599|5601|6714	ATF4|MAPK14|EGFR|HRAS|JUN|KRAS|NRAS|MAPK1|MAPK3|MAPK8|MAPK9|SRC	-11	MyList
KEGG Pathway	24	hsa04935	Growth hormone synthesis, secretion and action		-12	16	13	30211	119	211	13	6.2	1.7	468|1432|2475|3265|3845|4893|5290|5594|5595|5599|5601|6774|8651	ATF4|MAPK14|MTOR|HRAS|KRAS|NRAS|PIK3CA|MAPK1|MAPK3|MAPK8|MAPK9|STAT3|SOCS1	-11	MyList
KEGG Pathway	24	hsa05218	Melanoma		-12	22	15	30211	72	211	11	5.2	1.5	1026|1029|1956|3265|3845|4893|5290|5594|5595|5925|7157	CDKN1A|CDKN2A|EGFR|HRAS|KRAS|NRAS|PIK3CA|MAPK1|MAPK3|RB1|TP53	-11	MyList
KEGG Pathway	24	hsa05140	Leishmaniasis		-11	20	14	30211	77	211	11	5.2	1.5	1432|1536|3458|3725|4688|4843|5594|5595|5743|5970|7099	MAPK14|CYBB|IFNG|JUN|NCF2|NOS2|MAPK1|MAPK3|PTGS2|RELA|TLR4	-10	MyList
KEGG Pathway	24	hsa04660	T cell receptor signaling pathway		-11	17	13	30211	104	211	12	5.7	1.6	1432|3265|3458|3725|3845|4893|5290|5594|5595|5599|5601|5970	MAPK14|HRAS|IFNG|JUN|KRAS|NRAS|PIK3CA|MAPK1|MAPK3|MAPK8|MAPK9|RELA	-10	MyList
KEGG Pathway	24	hsa05014	Amyotrophic lateral sclerosis		-11	7.5	10	30211	364	211	19	9	2	468|637|1432|1649|1965|2475|2877|3309|4217|4843|7157|7494|8408|8678|8878|9706|9776|26100|55062	ATF4|BID|MAPK14|DDIT3|EIF2S1|MTOR|GPX2|HSPA5|MAP3K5|NOS2|TP53|XBP1|ULK1|BECN1|SQSTM1|ULK2|ATG13|WIPI2|WIPI1	-10	MyList
KEGG Pathway	24	hsa05169	Epstein-Barr virus infection		-11	11	12	30211	202	211	15	7.1	1.8	637|960|1026|1432|3569|3725|5290|5599|5601|5925|5970|6774|7128|7157|8737	BID|CD44|CDKN1A|MAPK14|IL6|JUN|PIK3CA|MAPK8|MAPK9|RB1|RELA|STAT3|TNFAIP3|TP53|RIPK1	-10	MyList
KEGG Pathway	24	hsa04931	Insulin resistance		-11	16	13	30211	108	211	12	5.7	1.6	2475|3569|5106|5290|5562|5563|5599|5601|5970|6513|6774|57761	MTOR|IL6|PCK2|PIK3CA|PRKAA1|PRKAA2|MAPK8|MAPK9|RELA|SLC2A1|STAT3|TRIB3	-10	MyList
KEGG Pathway	24	hsa05145	Toxoplasmosis		-11	15	13	30211	112	211	12	5.7	1.6	240|1432|3458|4843|5594|5595|5599|5601|5970|6774|7099|8651	ALOX5|MAPK14|IFNG|NOS2|MAPK1|MAPK3|MAPK8|MAPK9|RELA|STAT3|TLR4|SOCS1	-9.9	MyList
KEGG Pathway	24	hsa05207	Chemical carcinogenesis - receptor activation		-11	10	11	30211	212	211	15	7.1	1.8	468|1956|2475|3265|3725|3845|4893|5290|5594|5595|5925|5970|6714|6774|7422	ATF4|EGFR|MTOR|HRAS|JUN|KRAS|NRAS|PIK3CA|MAPK1|MAPK3|RB1|RELA|SRC|STAT3|VEGFA	-9.8	MyList
KEGG Pathway	24	hsa04726	Serotonergic synapse		-10	15	13	30211	115	211	12	5.7	1.6	239|240|242|246|247|1843|3265|3845|4893|5594|5595|5743	ALOX12|ALOX5|ALOX12B|ALOX15|ALOX15B|DUSP1|HRAS|KRAS|NRAS|MAPK1|MAPK3|PTGS2	-9.8	MyList
KEGG Pathway	24	hsa05152	Tuberculosis		-10	11	11	30211	180	211	14	6.6	1.7	637|1054|1432|3458|3569|3920|4843|5594|5595|5599|5601|5970|6714|7099	BID|CEBPG|MAPK14|IFNG|IL6|LAMP2|NOS2|MAPK1|MAPK3|MAPK8|MAPK9|RELA|SRC|TLR4	-9.7	MyList
KEGG Pathway	24	hsa05224	Breast cancer		-10	13	12	30211	147	211	13	6.2	1.7	1026|1956|2475|3265|3725|3845|4893|5290|5594|5595|5925|6667|7157	CDKN1A|EGFR|MTOR|HRAS|JUN|KRAS|NRAS|PIK3CA|MAPK1|MAPK3|RB1|SP1|TP53	-9.7	MyList
KEGG Pathway	24	hsa04664	Fc epsilon RI signaling pathway		-10	21	14	30211	68	211	10	4.7	1.5	240|1432|3265|3845|4893|5290|5594|5595|5599|5601	ALOX5|MAPK14|HRAS|KRAS|NRAS|PIK3CA|MAPK1|MAPK3|MAPK8|MAPK9	-9.7	MyList
KEGG Pathway	24	hsa05133	Pertussis		-9.8	19	13	30211	76	211	10	4.7	1.5	1432|3569|3725|4843|5594|5595|5599|5601|5970|7099	MAPK14|IL6|JUN|NOS2|MAPK1|MAPK3|MAPK8|MAPK9|RELA|TLR4	-9.2	MyList
KEGG Pathway	24	hsa05216	Thyroid cancer		-9.8	31	15	30211	37	211	8	3.8	1.3	1026|3265|3845|4893|5594|5595|7157|8031	CDKN1A|HRAS|KRAS|NRAS|MAPK1|MAPK3|TP53|NCOA4	-9.2	MyList
KEGG Pathway	24	hsa04620	Toll-like receptor signaling pathway		-9.7	15	12	30211	104	211	11	5.2	1.5	1432|3569|3725|5290|5594|5595|5599|5601|5970|7099|8737	MAPK14|IL6|JUN|PIK3CA|MAPK1|MAPK3|MAPK8|MAPK9|RELA|TLR4|RIPK1	-9.1	MyList
KEGG Pathway	24	hsa00480	Glutathione metabolism		-9.6	22	14	30211	58	211	9	4.3	1.4	2539|2729|2877|2879|3417|5226|6241|9588|79094	G6PD|GCLC|GPX2|GPX4|IDH1|PGD|RRM2|PRDX6|CHAC1	-9	MyList
KEGG Pathway	24	hsa05213	Endometrial cancer		-9.6	22	14	30211	58	211	9	4.3	1.4	1026|1956|3265|3845|4893|5290|5594|5595|7157	CDKN1A|EGFR|HRAS|KRAS|NRAS|PIK3CA|MAPK1|MAPK3|TP53	-9	MyList
KEGG Pathway	24	hsa05162	Measles		-9.5	12	11	30211	139	211	12	5.7	1.6	637|1965|3569|3725|5290|5599|5601|5970|6774|7099|7128|7157	BID|EIF2S1|IL6|JUN|PIK3CA|MAPK8|MAPK9|RELA|STAT3|TLR4|TNFAIP3|TP53	-8.9	MyList
KEGG Pathway	24	hsa04213	Longevity regulating pathway - multiple species		-9.3	21	13	30211	62	211	9	4.3	1.4	2475|3265|3845|4893|5290|5562|5563|9474|23411	MTOR|HRAS|KRAS|NRAS|PIK3CA|PRKAA1|PRKAA2|ATG5|SIRT1	-8.7	MyList
KEGG Pathway	24	hsa05226	Gastric cancer		-9.2	12	11	30211	149	211	12	5.7	1.6	1026|1956|2475|3265|3845|4893|5290|5594|5595|5925|7046|7157	CDKN1A|EGFR|MTOR|HRAS|KRAS|NRAS|PIK3CA|MAPK1|MAPK3|RB1|TGFBR1|TP53	-8.6	MyList
KEGG Pathway	24	hsa04919	Thyroid hormone signaling pathway		-9	13	11	30211	121	211	11	5.2	1.5	2475|3091|3265|3845|4893|5290|5594|5595|6513|6714|7157	MTOR|HIF1A|HRAS|KRAS|NRAS|PIK3CA|MAPK1|MAPK3|SLC2A1|SRC|TP53	-8.4	MyList
KEGG Pathway	24	hsa04613	Neutrophil extracellular trap formation		-9	9.8	10	30211	190	211	13	6.2	1.7	1432|1536|2475|3146|4688|5290|5594|5595|5970|6714|7099|7417|10533	MAPK14|CYBB|MTOR|HMGB1|NCF2|PIK3CA|MAPK1|MAPK3|RELA|SRC|TLR4|VDAC2|ATG7	-8.4	MyList
KEGG Pathway	24	hsa04921	Oxytocin signaling pathway		-9	11	11	30211	154	211	12	5.7	1.6	1026|1956|3265|3725|3845|4893|5562|5563|5594|5595|5743|6714	CDKN1A|EGFR|HRAS|JUN|KRAS|NRAS|PRKAA1|PRKAA2|MAPK1|MAPK3|PTGS2|SRC	-8.4	MyList
KEGG Pathway	24	hsa05020	Prion disease		-9	7.9	9.6	30211	273	211	15	7.1	1.8	468|857|1432|1536|1649|1965|3309|3569|4688|5290|5594|5595|5599|5601|7417	ATF4|CAV1|MAPK14|CYBB|DDIT3|EIF2S1|HSPA5|IL6|NCF2|PIK3CA|MAPK1|MAPK3|MAPK8|MAPK9|VDAC2	-8.4	MyList
KEGG Pathway	24	hsa05171	Coronavirus disease - COVID-19		-8.9	8.6	9.8	30211	232	211	14	6.6	1.7	1432|1536|1956|3569|3725|5290|5594|5595|5599|5601|5970|6132|6774|7099	MAPK14|CYBB|EGFR|IL6|JUN|PIK3CA|MAPK1|MAPK3|MAPK8|MAPK9|RELA|RPL8|STAT3|TLR4	-8.4	MyList
KEGG Pathway	24	hsa05120	Epithelial cell signaling in Helicobacter pylori infection		-8.8	18	12	30211	70	211	9	4.3	1.4	534|1432|1956|2920|3725|5599|5601|5970|6714	ATP6V1G2|MAPK14|EGFR|CXCL2|JUN|MAPK8|MAPK9|RELA|SRC	-8.2	MyList
KEGG Pathway	24	hsa05165	Human papillomavirus infection		-8.7	6.9	9.1	30211	331	211	16	7.6	1.8	472|534|1026|1956|2475|3265|3845|4893|5290|5594|5595|5743|5925|5970|7157|7422	ATM|ATP6V1G2|CDKN1A|EGFR|MTOR|HRAS|KRAS|NRAS|PIK3CA|MAPK1|MAPK3|PTGS2|RB1|RELA|TP53|VEGFA	-8.2	MyList
KEGG Pathway	24	hsa05415	Diabetic cardiomyopathy		-8.7	9.2	9.8	30211	203	211	13	6.2	1.7	1432|1536|2475|2539|4688|5290|5599|5601|5970|6513|6667|7046|7417	MAPK14|CYBB|MTOR|G6PD|NCF2|PIK3CA|MAPK8|MAPK9|RELA|SLC2A1|SP1|TGFBR1|VDAC2	-8.1	MyList
KEGG Pathway	24	hsa01524	Platinum drug resistance		-8.7	18	12	30211	73	211	9	4.3	1.4	472|637|1026|1029|4217|5290|5594|5595|7157	ATM|BID|CDKN1A|CDKN2A|MAP3K5|PIK3CA|MAPK1|MAPK3|TP53	-8.1	MyList
KEGG Pathway	24	hsa05135	Yersinia infection		-8.4	11	10	30211	137	211	11	5.2	1.5	1432|3569|3725|5290|5594|5595|5599|5601|5970|6714|7099	MAPK14|IL6|JUN|PIK3CA|MAPK1|MAPK3|MAPK8|MAPK9|RELA|SRC|TLR4	-7.9	MyList
KEGG Pathway	24	hsa04915	Estrogen signaling pathway		-8.4	11	10	30211	138	211	11	5.2	1.5	468|1956|3265|3725|3845|4893|5290|5594|5595|6667|6714	ATF4|EGFR|HRAS|JUN|KRAS|NRAS|PIK3CA|MAPK1|MAPK3|SP1|SRC	-7.9	MyList
KEGG Pathway	24	hsa04371	Apelin signaling pathway		-8.4	11	10	30211	139	211	11	5.2	1.5	2475|3265|3845|4843|4893|5562|5563|5594|5595|7046|8678	MTOR|HRAS|KRAS|NOS2|NRAS|PRKAA1|PRKAA2|MAPK1|MAPK3|TGFBR1|BECN1	-7.8	MyList
KEGG Pathway	24	hsa05012	Parkinson disease		-8.2	7.5	9	30211	266	211	14	6.6	1.7	468|1649|1843|1965|3309|4217|4780|5599|5601|7157|7316|7417|7494|9817	ATF4|DDIT3|DUSP1|EIF2S1|HSPA5|MAP3K5|NFE2L2|MAPK8|MAPK9|TP53|UBC|VDAC2|XBP1|KEAP1	-7.6	MyList
KEGG Pathway	24	hsa00590	Arachidonic acid metabolism		-8	19	12	30211	61	211	8	3.8	1.3	239|240|242|246|247|2877|5743|8644	ALOX12|ALOX5|ALOX12B|ALOX15|ALOX15B|GPX2|PTGS2|AKR1C3	-7.4	MyList
KEGG Pathway	24	hsa04152	AMPK signaling pathway		-7.9	12	10	30211	120	211	10	4.7	1.5	1994|2475|3172|5106|5290|5562|5563|6319|8408|23411	ELAVL1|MTOR|HNF4A|PCK2|PIK3CA|PRKAA1|PRKAA2|SCD|ULK1|SIRT1	-7.3	MyList
KEGG Pathway	24	hsa04930	Type II diabetes mellitus		-7.5	22	12	30211	46	211	7	3.3	1.2	2475|5290|5594|5595|5599|5601|8651	MTOR|PIK3CA|MAPK1|MAPK3|MAPK8|MAPK9|SOCS1	-7	MyList
KEGG Pathway	24	hsa05164	Influenza A		-7.4	9.2	9	30211	171	211	11	5.2	1.5	637|1965|3458|3569|5290|5371|5594|5595|5970|7099|90865	BID|EIF2S1|IFNG|IL6|PIK3CA|PML|MAPK1|MAPK3|RELA|TLR4|IL33	-6.9	MyList
KEGG Pathway	24	hsa05016	Huntington disease		-7.4	6.6	8.2	30211	306	211	14	6.6	1.7	2475|2877|4217|5599|5601|6667|7157|7417|8408|8678|9706|9776|26100|55062	MTOR|GPX2|MAP3K5|MAPK8|MAPK9|SP1|TP53|VDAC2|ULK1|BECN1|ULK2|ATG13|WIPI2|WIPI1	-6.9	MyList
KEGG Pathway	24	hsa05146	Amoebiasis		-7.4	13	9.9	30211	102	211	9	4.3	1.4	2920|3315|3458|3569|4843|5052|5290|5970|7099	CXCL2|HSPB1|IFNG|IL6|NOS2|PRDX1|PIK3CA|RELA|TLR4	-6.8	MyList
KEGG Pathway	24	hsa03320	PPAR signaling pathway		-7.3	15	10	30211	75	211	8	3.8	1.3	123|2181|2182|5106|6319|6342|7316|9415	PLIN2|ACSL3|ACSL4|PCK2|SCD|SCP2|UBC|FADS2	-6.7	MyList
KEGG Pathway	24	hsa04014	Ras signaling pathway		-7	7.4	8.2	30211	232	211	12	5.7	1.6	1956|2322|3265|3845|4893|5290|5594|5595|5599|5601|5970|7422	EGFR|FLT3|HRAS|KRAS|NRAS|PIK3CA|MAPK1|MAPK3|MAPK8|MAPK9|RELA|VEGFA	-6.5	MyList
KEGG Pathway	24	hsa04662	B cell receptor signaling pathway		-6.9	14	9.9	30211	82	211	8	3.8	1.3	3265|3725|3845|4893|5290|5594|5595|5970	HRAS|JUN|KRAS|NRAS|PIK3CA|MAPK1|MAPK3|RELA	-6.4	MyList
KEGG Pathway	24	hsa05130	Pathogenic Escherichia coli infection		-6.8	8	8.3	30211	197	211	11	5.2	1.5	1432|3569|3725|5594|5595|5599|5601|5970|6714|7099|8737	MAPK14|IL6|JUN|MAPK1|MAPK3|MAPK8|MAPK9|RELA|SRC|TLR4|RIPK1	-6.3	MyList
KEGG Pathway	24	hsa04510	Focal adhesion		-6.7	7.8	8.2	30211	201	211	11	5.2	1.5	857|1956|3265|3725|5290|5594|5595|5599|5601|6714|7422	CAV1|EGFR|HRAS|JUN|PIK3CA|MAPK1|MAPK3|MAPK8|MAPK9|SRC|VEGFA	-6.2	MyList
KEGG Pathway	24	hsa05132	Salmonella infection		-6.7	6.9	7.8	30211	249	211	12	5.7	1.6	1432|3265|3569|3725|5290|5594|5595|5599|5601|5970|7099|8737	MAPK14|HRAS|IL6|JUN|PIK3CA|MAPK1|MAPK3|MAPK8|MAPK9|RELA|TLR4|RIPK1	-6.2	MyList
KEGG Pathway	24	hsa04658	Th1 and Th2 cell differentiation		-6.6	12	9.2	30211	92	211	8	3.8	1.3	1432|3458|3725|5594|5595|5599|5601|5970	MAPK14|IFNG|JUN|MAPK1|MAPK3|MAPK8|MAPK9|RELA	-6.1	MyList
KEGG Pathway	24	hsa04141	Protein processing in endoplasmic reticulum		-6.4	8.4	8.1	30211	171	211	10	4.7	1.5	468|1649|1965|3309|4217|4780|5599|5601|7494|9709	ATF4|DDIT3|EIF2S1|HSPA5|MAP3K5|NFE2L2|MAPK8|MAPK9|XBP1|HERPUD1	-5.9	MyList
KEGG Pathway	24	hsa04914	Progesterone-mediated oocyte maturation		-6.2	11	8.7	30211	102	211	8	3.8	1.3	1432|3845|5290|5594|5595|5599|5601|6790	MAPK14|KRAS|PIK3CA|MAPK1|MAPK3|MAPK8|MAPK9|AURKA	-5.7	MyList
KEGG Pathway	24	hsa04550	Signaling pathways regulating pluripotency of stem cells		-6.1	9	8.1	30211	143	211	9	4.3	1.4	91|1432|3265|3845|4893|5290|5594|5595|6774	ACVR1B|MAPK14|HRAS|KRAS|NRAS|PIK3CA|MAPK1|MAPK3|STAT3	-5.6	MyList
KEGG Pathway	24	hsa04115	p53 signaling pathway		-6.1	14	9.1	30211	73	211	7	3.3	1.2	472|637|1026|1029|6241|7157|55240	ATM|BID|CDKN1A|CDKN2A|RRM2|TP53|STEAP3	-5.6	MyList
KEGG Pathway	24	hsa01230	Biosynthesis of amino acids		-6	13	9	30211	75	211	7	3.3	1.2	48|440|875|1431|2805|3417|29968	ACO1|ASNS|CBS|CS|GOT1|IDH1|PSAT1	-5.5	MyList
KEGG Pathway	24	hsa04072	Phospholipase D signaling pathway		-6	8.7	7.9	30211	148	211	9	4.3	1.4	1956|2475|3265|3845|4893|5290|5594|5595|56894	EGFR|MTOR|HRAS|KRAS|NRAS|PIK3CA|MAPK1|MAPK3|AGPAT3	-5.5	MyList
KEGG Pathway	24	hsa04062	Chemokine signaling pathway		-6	7.5	7.5	30211	192	211	10	4.7	1.5	2920|3265|3845|4893|5290|5594|5595|5970|6714|6774	CXCL2|HRAS|KRAS|NRAS|PIK3CA|MAPK1|MAPK3|RELA|SRC|STAT3	-5.5	MyList
KEGG Pathway	24	hsa01200	Carbon metabolism		-5.8	10	8.1	30211	115	211	8	3.8	1.3	48|1431|2271|2539|2805|3417|5226|29968	ACO1|CS|FH|G6PD|GOT1|IDH1|PGD|PSAT1	-5.4	MyList
KEGG Pathway	24	hsa04934	Cushing syndrome		-5.8	8.3	7.7	30211	155	211	9	4.3	1.4	468|1026|1029|1956|2271|5594|5595|5925|6667	ATF4|CDKN1A|CDKN2A|EGFR|FH|MAPK1|MAPK3|RB1|SP1	-5.4	MyList
KEGG Pathway	24	hsa00020	Citrate cycle (TCA cycle)		-5.7	24	11	30211	30	211	5	2.4	1	48|1431|2271|3417|5106	ACO1|CS|FH|IDH1|PCK2	-5.3	MyList
KEGG Pathway	24	hsa04630	JAK-STAT signaling pathway		-5.7	8	7.4	30211	162	211	9	4.3	1.4	1026|1956|2475|3265|3458|3569|5290|6774|8651	CDKN1A|EGFR|MTOR|HRAS|IFNG|IL6|PIK3CA|STAT3|SOCS1	-5.2	MyList
KEGG Pathway	24	hsa04015	Rap1 signaling pathway		-5.6	6.8	7.1	30211	210	211	10	4.7	1.5	1432|1956|3265|3845|4893|5290|5594|5595|6714|7422	MAPK14|EGFR|HRAS|KRAS|NRAS|PIK3CA|MAPK1|MAPK3|SRC|VEGFA	-5.2	MyList
KEGG Pathway	24	hsa04540	Gap junction		-5.5	11	8.2	30211	88	211	7	3.3	1.2	1956|3265|3845|4893|5594|5595|6714	EGFR|HRAS|KRAS|NRAS|MAPK1|MAPK3|SRC	-5.1	MyList
KEGG Pathway	24	hsa05134	Legionellosis		-5.5	15	8.9	30211	57	211	6	2.8	1.1	664|2920|3297|3569|5970|7099	BNIP3|CXCL2|HSF1|IL6|RELA|TLR4	-5.1	MyList
KEGG Pathway	24	hsa05222	Small cell lung cancer		-5.4	11	8	30211	92	211	7	3.3	1.2	1026|4843|5290|5743|5925|5970|7157	CDKN1A|NOS2|PIK3CA|PTGS2|RB1|RELA|TP53	-5	MyList
KEGG Pathway	24	hsa04650	Natural killer cell mediated cytotoxicity		-5.4	8.7	7.4	30211	131	211	8	3.8	1.3	637|3265|3458|3845|4893|5290|5594|5595	BID|HRAS|IFNG|KRAS|NRAS|PIK3CA|MAPK1|MAPK3	-5	MyList
KEGG Pathway	24	hsa05323	Rheumatoid arthritis		-5.4	11	7.9	30211	93	211	7	3.3	1.2	534|2920|3458|3569|3725|7099|7422	ATP6V1G2|CXCL2|IFNG|IL6|JUN|TLR4|VEGFA	-4.9	MyList
KEGG Pathway	24	hsa04350	TGF-beta signaling pathway		-5.3	11	7.9	30211	94	211	7	3.3	1.2	91|3458|5594|5595|6667|7046|57817	ACVR1B|IFNG|MAPK1|MAPK3|SP1|TGFBR1|HAMP	-4.9	MyList
KEGG Pathway	24	hsa04929	GnRH secretion		-5.2	13	8.3	30211	64	211	6	2.8	1.1	3265|3845|4893|5290|5594|5595	HRAS|KRAS|NRAS|PIK3CA|MAPK1|MAPK3	-4.8	MyList
KEGG Pathway	24	hsa04714	Thermogenesis		-5.2	6.2	6.6	30211	232	211	10	4.7	1.5	1432|2181|2182|2475|3265|3845|4217|4893|5562|5563	MAPK14|ACSL3|ACSL4|MTOR|HRAS|KRAS|MAP3K5|NRAS|PRKAA1|PRKAA2	-4.8	MyList
KEGG Pathway	24	hsa05321	Inflammatory bowel disease		-5.2	13	8.3	30211	65	211	6	2.8	1.1	3458|3569|3725|5970|6774|7099	IFNG|IL6|JUN|RELA|STAT3|TLR4	-4.8	MyList
KEGG Pathway	24	hsa04720	Long-term potentiation		-5.1	13	8.1	30211	67	211	6	2.8	1.1	468|3265|3845|4893|5594|5595	ATF4|HRAS|KRAS|NRAS|MAPK1|MAPK3	-4.7	MyList
KEGG Pathway	24	hsa01210	2-Oxocarboxylic acid metabolism		-5.1	30	11	30211	19	211	4	1.9	0.94	48|1431|2805|3417	ACO1|CS|GOT1|IDH1	-4.7	MyList
KEGG Pathway	24	hsa04064	NF-kappa B signaling pathway		-5.1	9.6	7.4	30211	104	211	7	3.3	1.2	472|2920|5743|5970|7099|7128|8737	ATM|CXCL2|PTGS2|RELA|TLR4|TNFAIP3|RIPK1	-4.6	MyList
KEGG Pathway	24	hsa05202	Transcriptional misregulation in cancer		-5	6.7	6.7	30211	192	211	9	4.3	1.4	472|1026|1649|2322|3569|5371|5970|6667|7157	ATM|CDKN1A|DDIT3|FLT3|IL6|PML|RELA|SP1|TP53	-4.6	MyList
KEGG Pathway	24	hsa04622	RIG-I-like receptor signaling pathway		-5	12	7.9	30211	70	211	6	2.8	1.1	1432|5599|5601|5970|8737|9474	MAPK14|MAPK8|MAPK9|RELA|RIPK1|ATG5	-4.6	MyList
KEGG Pathway	24	hsa04922	Glucagon signaling pathway		-5	9.4	7.3	30211	107	211	7	3.3	1.2	468|5106|5261|5562|5563|6513|23411	ATF4|PCK2|PHKG2|PRKAA1|PRKAA2|SLC2A1|SIRT1	-4.6	MyList
KEGG Pathway	24	hsa04144	Endocytosis		-4.9	5.7	6.3	30211	252	211	10	4.7	1.5	857|1956|3265|5371|6714|7037|7046|8723|51510|79643	CAV1|EGFR|HRAS|PML|SRC|TFRC|TGFBR1|SNX4|CHMP5|CHMP6	-4.5	MyList
KEGG Pathway	24	hsa04918	Thyroid hormone synthesis		-4.8	11	7.6	30211	75	211	6	2.8	1.1	213|468|2877|3309|50506|53905	ALB|ATF4|GPX2|HSPA5|DUOX2|DUOX1	-4.4	MyList
KEGG Pathway	24	hsa04725	Cholinergic synapse		-4.8	8.9	7	30211	113	211	7	3.3	1.2	468|3265|3845|4893|5290|5594|5595	ATF4|HRAS|KRAS|NRAS|PIK3CA|MAPK1|MAPK3	-4.4	MyList
KEGG Pathway	24	hsa04146	Peroxisome		-4.6	10	7.2	30211	82	211	6	2.8	1.1	2181|2182|3417|4843|5052|6342	ACSL3|ACSL4|IDH1|NOS2|PRDX1|SCP2	-4.2	MyList
KEGG Pathway	24	hsa00270	Cysteine and methionine metabolism		-4.6	14	7.9	30211	50	211	5	2.4	1	875|1036|2729|2805|29968	CBS|CDO1|GCLC|GOT1|PSAT1	-4.2	MyList
KEGG Pathway	24	hsa04530	Tight junction		-4.6	6.8	6.3	30211	169	211	8	3.8	1.3	3725|4217|4771|5562|5563|5599|5601|6714	JUN|MAP3K5|NF2|PRKAA1|PRKAA2|MAPK8|MAPK9|SRC	-4.2	MyList
KEGG Pathway	24	hsa04728	Dopaminergic synapse		-4.4	7.6	6.4	30211	132	211	7	3.3	1.2	406|468|1432|1815|1816|5599|5601	ARNTL|ATF4|MAPK14|DRD4|DRD5|MAPK8|MAPK9	-4	MyList
KEGG Pathway	24	hsa01212	Fatty acid metabolism		-4.3	13	7.3	30211	57	211	5	2.4	1	2181|2182|6319|6342|9415	ACSL3|ACSL4|SCD|SCP2|FADS2	-3.9	MyList
KEGG Pathway	24	hsa01523	Antifolate resistance		-4.2	18	8.2	30211	31	211	4	1.9	0.94	239|3569|4363|5970	ALOX12|IL6|ABCC1|RELA	-3.8	MyList
KEGG Pathway	24	hsa04978	Mineral absorption		-4.2	12	7.1	30211	60	211	5	2.4	1	2495|2512|3162|4495|7018	FTH1|FTL|HMOX1|MT1G|TF	-3.8	MyList
KEGG Pathway	24	hsa04730	Long-term depression		-4.2	12	7.1	30211	60	211	5	2.4	1	3265|3845|4893|5594|5595	HRAS|KRAS|NRAS|MAPK1|MAPK3	-3.8	MyList
KEGG Pathway	24	hsa04750	Inflammatory mediator regulation of TRP channels		-4.2	8.8	6.5	30211	98	211	6	2.8	1.1	239|1432|5290|5599|5601|6714	ALOX12|MAPK14|PIK3CA|MAPK8|MAPK9|SRC	-3.8	MyList
KEGG Pathway	24	hsa04215	Apoptosis - multiple species		-4.1	18	8	30211	32	211	4	1.9	0.94	637|5599|5601|8678	BID|MAPK8|MAPK9|BECN1	-3.8	MyList
KEGG Pathway	24	hsa04928	Parathyroid hormone synthesis, secretion and action		-4	8.1	6.1	30211	106	211	6	2.8	1.1	468|1026|1956|5594|5595|6667	ATF4|CDKN1A|EGFR|MAPK1|MAPK3|SP1	-3.6	MyList
KEGG Pathway	24	hsa04960	Aldosterone-regulated sodium reabsorption		-3.9	15	7.4	30211	37	211	4	1.9	0.94	3845|5290|5594|5595	KRAS|PIK3CA|MAPK1|MAPK3	-3.5	MyList
KEGG Pathway	24	hsa04520	Adherens junction		-3.8	10	6.4	30211	71	211	5	2.4	1	1956|5594|5595|6714|7046	EGFR|MAPK1|MAPK3|SRC|TGFBR1	-3.5	MyList
KEGG Pathway	24	hsa04810	Regulation of actin cytoskeleton		-3.8	5.3	5.3	30211	218	211	8	3.8	1.3	1956|3265|3845|4893|5290|5594|5595|6714	EGFR|HRAS|KRAS|NRAS|PIK3CA|MAPK1|MAPK3|SRC	-3.5	MyList
KEGG Pathway	24	hsa04024	cAMP signaling pathway		-3.8	5.2	5.2	30211	221	211	8	3.8	1.3	1816|3725|5290|5594|5595|5599|5601|5970	DRD5|JUN|PIK3CA|MAPK1|MAPK3|MAPK8|MAPK9|RELA	-3.4	MyList
KEGG Pathway	24	hsa05168	Herpes simplex virus 1 infection		-3.7	3.5	4.6	30211	495	211	12	5.7	1.6	637|1965|2475|3458|3569|5290|5371|5970|6714|7157|65243|79744	BID|EIF2S1|MTOR|IFNG|IL6|PIK3CA|PML|RELA|SRC|TP53|ZFP69B|ZNF419	-3.3	MyList
KEGG Pathway	24	hsa04110	Cell cycle		-3.6	6.8	5.5	30211	126	211	6	2.8	1.1	472|1026|1029|5925|7157|7531	ATM|CDKN1A|CDKN2A|RB1|TP53|YWHAE	-3.2	MyList
KEGG Pathway	24	hsa04360	Axon guidance		-3.5	5.5	5.1	30211	182	211	7	3.3	1.2	3265|3845|4893|5290|5594|5595|6714	HRAS|KRAS|NRAS|PIK3CA|MAPK1|MAPK3|SRC	-3.2	MyList
KEGG Pathway	24	hsa04727	GABAergic synapse		-3.4	8	5.6	30211	89	211	5	2.4	1	6714|11345|23710|27165|81539	SRC|GABARAPL2|GABARAPL1|GLS2|SLC38A1	-3.1	MyList
KEGG Pathway	24	hsa00220	Arginine biosynthesis		-3.3	20	7.3	30211	22	211	3	1.4	0.82	2805|4843|27165	GOT1|NOS2|GLS2	-3	MyList
KEGG Pathway	24	hsa04723	Retrograde endocannabinoid signaling		-3.2	5.8	4.9	30211	148	211	6	2.8	1.1	1432|5594|5595|5599|5601|5743	MAPK14|MAPK1|MAPK3|MAPK8|MAPK9|PTGS2	-2.9	MyList
KEGG Pathway	24	hsa04145	Phagosome		-3.1	5.7	4.8	30211	152	211	6	2.8	1.1	534|1536|3920|4688|7037|7099	ATP6V1G2|CYBB|LAMP2|NCF2|TFRC|TLR4	-2.8	MyList
KEGG Pathway	24	hsa04916	Melanogenesis		-3.1	7.1	5.1	30211	101	211	5	2.4	1	3265|3845|4893|5594|5595	HRAS|KRAS|NRAS|MAPK1|MAPK3	-2.8	MyList
KEGG Pathway	24	hsa01040	Biosynthesis of unsaturated fatty acids		-3.1	16	6.5	30211	27	211	3	1.4	0.82	6319|6342|9415	SCD|SCP2|FADS2	-2.7	MyList
KEGG Pathway	24	hsa04623	Cytosolic DNA-sensing pathway		-3	9.1	5.4	30211	63	211	4	1.9	0.94	3569|5970|8737|90865	IL6|RELA|RIPK1|IL33	-2.7	MyList
KEGG Pathway	24	hsa04710	Circadian rhythm		-2.9	14	6	30211	31	211	3	1.4	0.82	406|5562|5563	ARNTL|PRKAA1|PRKAA2	-2.6	MyList
KEGG Pathway	24	hsa04611	Platelet activation		-2.7	5.8	4.5	30211	124	211	5	2.4	1	1432|5290|5594|5595|6714	MAPK14|PIK3CA|MAPK1|MAPK3|SRC	-2.4	MyList
KEGG Pathway	24	hsa05034	Alcoholism		-2.7	4.6	4.1	30211	187	211	6	2.8	1.1	468|3265|3845|4893|5594|5595	ATF4|HRAS|KRAS|NRAS|MAPK1|MAPK3	-2.4	MyList
KEGG Pathway	24	hsa00250	Alanine, aspartate and glutamate metabolism		-2.7	12	5.4	30211	37	211	3	1.4	0.82	440|2805|27165	ASNS|GOT1|GLS2	-2.4	MyList
KEGG Pathway	24	hsa04114	Oocyte meiosis		-2.6	5.5	4.3	30211	131	211	5	2.4	1	1432|5594|5595|6790|7531	MAPK14|MAPK1|MAPK3|AURKA|YWHAE	-2.3	MyList
KEGG Pathway	24	hsa04120	Ubiquitin mediated proteolysis		-2.5	5	4	30211	142	211	5	2.4	1	5371|7316|8651|9817|55294	PML|UBC|SOCS1|KEAP1|FBXW7	-2.2	MyList
KEGG Pathway	24	hsa01240	Biosynthesis of cofactors		-2.3	4.7	3.8	30211	153	211	5	2.4	1	1728|2643|2729|9054|29968	NQO1|GCH1|GCLC|NFS1|PSAT1	-2	MyList
KEGG Pathway	24	hsa04060	Cytokine-cytokine receptor interaction		-2.3	3.4	3.5	30211	295	211	7	3.3	1.2	91|2920|3458|3569|7046|9518|90865	ACVR1B|CXCL2|IFNG|IL6|TGFBR1|GDF15|IL33	-2	MyList
KEGG Pathway	24	hsa05030	Cocaine addiction		-2.3	8.8	4.6	30211	49	211	3	1.4	0.82	468|3725|5970	ATF4|JUN|RELA	-2	MyList
KEGG Pathway	24	hsa00564	Glycerophospholipid metabolism		-2.3	5.8	4	30211	98	211	4	1.9	0.94	6901|10162|23175|56894	TAFAZZIN|LPCAT3|LPIN1|AGPAT3	-2	MyList
KEGG Pathway	24	hsa05144	Malaria		-2.3	8.6	4.5	30211	50	211	3	1.4	0.82	3458|3569|7099	IFNG|IL6|TLR4	-2	MyList
KEGG Pathway	24	hsa04640	Hematopoietic cell lineage		-2.3	5.8	4	30211	99	211	4	1.9	0.94	960|2322|3569|7037	CD44|FLT3|IL6|TFRC	-2	MyList
KEGG Pathway	24	hsa04913	Ovarian steroidogenesis		-2.3	8.4	4.4	30211	51	211	3	1.4	0.82	240|5743|8644	ALOX5|PTGS2|AKR1C3	-2	MyList
KEGG Pathway	24	hsa00330	Arginine and proline metabolism		-2.3	8.4	4.4	30211	51	211	3	1.4	0.82	2805|4843|6303	GOT1|NOS2|SAT1	-2	MyList
KEGG Pathway	24	hsa04020	Calcium signaling pathway		-2.2	3.6	3.4	30211	240	211	6	2.8	1.1	1816|1956|4843|5261|7417|7422	DRD5|EGFR|NOS2|PHKG2|VDAC2|VEGFA	-1.9	MyList
KEGG Pathway	24	hsa04724	Glutamatergic synapse		-2.1	5	3.6	30211	114	211	4	1.9	0.94	5594|5595|27165|81539	MAPK1|MAPK3|GLS2|SLC38A1	-1.8	MyList
KEGG Pathway	24	hsa04670	Leukocyte transendothelial migration		-2.1	5	3.6	30211	114	211	4	1.9	0.94	1432|1536|4688|5290	MAPK14|CYBB|NCF2|PIK3CA	-1.8	MyList
KEGG Pathway	24	hsa05031	Amphetamine addiction		-1.9	6.2	3.6	30211	69	211	3	1.4	0.82	468|3725|23411	ATF4|JUN|SIRT1	-1.6	MyList
KEGG Pathway	24	hsa05100	Bacterial invasion of epithelial cells		-1.8	5.6	3.4	30211	77	211	3	1.4	0.82	857|5290|6714	CAV1|PIK3CA|SRC	-1.5	MyList
KEGG Pathway	24	hsa04261	Adrenergic signaling in cardiomyocytes		-1.7	3.8	2.9	30211	150	211	4	1.9	0.94	468|1432|5594|5595	ATF4|MAPK14|MAPK1|MAPK3	-1.4	MyList
KEGG Pathway	24	hsa05410	Hypertrophic cardiomyopathy		-1.6	4.8	3	30211	90	211	3	1.4	0.82	3569|5562|5563	IL6|PRKAA1|PRKAA2	-1.3	MyList
KEGG Pathway	24	hsa04310	Wnt signaling pathway		-1.5	3.4	2.6	30211	167	211	4	1.9	0.94	3725|5599|5601|7157	JUN|MAPK8|MAPK9|TP53	-1.3	MyList
KEGG Pathway	24	hsa04022	cGMP-PKG signaling pathway		-1.5	3.4	2.6	30211	167	211	4	1.9	0.94	468|5594|5595|7417	ATF4|MAPK1|MAPK3|VDAC2	-1.3	MyList
KEGG Pathway	24	hsa04666	Fc gamma R-mediated phagocytosis		-1.5	4.4	2.8	30211	97	211	3	1.4	0.82	5290|5594|5595	PIK3CA|MAPK1|MAPK3	-1.3	MyList
KEGG Pathway	24	hsa04974	Protein digestion and absorption		-1.4	4.2	2.7	30211	103	211	3	1.4	0.82	1803|6510|6520	DPP4|SLC1A5|SLC3A2	-1.2	MyList
