# Supplementary material for: Effective prediction of potential ferroptosis critical genes in clinical colorectal cancer
Source: Front Oncol. 2022 Oct 17;12:1033044. doi: 10.3389/fonc.2022.1033044 (PMC9619366; doi:10.3389/fonc.2022.1033044)
Supplement: Supplementary Figure 3 — (A-H) Scalar independence and average connectivity of WGCNA analysis for each dataset. [file DataSheet_2.zip › Figure 3/Figure C&G/common-DEG-1.xlsx]

## Sheet: Sheet1
211 common elements in "GSE110223" and "Ferroptosis ":
TRIB3
HILPDA
SLC7A5
HSD17B11
ZFP69B
AURKA
PRDX6
VLDLR
NOX4
ACSF2
VEGFA
PSAT1
CD44
NCOA4
MT1G
HMGB1
STMN1
EPAS1
PRDX1
ENPP2
CAV1
SLC7A11
CXCL2
EGFR
SCD
BID
LONP1
CDKN1A
DDIT4
ELAVL1
FTH1
SCP2
MAPK3
HSPA5
ACSL4
SLC1A5
GPX2
ABCC1
HELLS
TMBIM4
PGD
HERPUD1
DUSP1
G6PD
CHAC1
HMOX1
RRM2
CA9
KRAS
PCK2
LAMP2
PML
CHMP5
RPL8
GLS2
SLC2A3
ANGPTL7
SLC1A4
GOT1
ASNS
PANX1
TP53
NFS1
GDF15
AKR1C1
RB1
TGFBR1
CDKN2A
ISCU
CHMP6
EMC2
LPIN1
ATF3
GABPB1
VDAC2
IL6
MTOR
RIPK1
TFRC
SLC3A2
NQO1
TLR4
KLHL24
ZNF419
AKR1C3
IREB2
YWHAE
MTDH
SAT1
TXNIP
SETD1B
GABARAPL2
MAFG
NRAS
EIF2S1
SLC2A1
PTGS2
OXSR1
ALB
LPCAT3
NF2
FADS2
NFE2L2
KEAP1
DDIT3
DPP4
CAPG
GABARAPL1
CBS
SLC2A6
GCLC
SQSTM1
MAPK9
YY1AP1
PIK3CA
SOCS1
NOX5
BNIP3
CDO1
WIPI1
TSC22D3
FBXW7
IDH1
LINC00472
RELA
NCF2
PRKAA1
ULK1
NOS2
XBP1
MAPK8
GPX4
BAP1
NGB
ZFP36
MYB
WIPI2
HSPB1
TAZ
CEBPG
ARNTL
TF
SLC2A8
RGS4
ALOX12
BRD4
TXNRD1
ATG5
HAMP
UBC
TFAP2C
IFNG
ATF4
HSF1
ATP6V1G2
DNAJB6
GCH1
ALOXE3
MUC1
HIF1A
ULK2
BACH1
SIRT1
ALOX15B
ACO1
BECN1
MAP3K5
ALOX5
HNF4A
ATG3
CS
STEAP3
TNFAIP3
PLIN2
FH
DUOX1
STAT3
HIC1
TP63
SRC
ATG7
NOX3
MAPK14
MAPK1
ALOX12B
NOX1
FTL
PHKG2
TFR2
ATG16L1
CYBB
DRD4
SLC38A1
SP1
SNX4
ACVR1B
FLT3
ATM
HRAS
AGPAT3
JUN
ALOX15
CISD1
PEBP1
PRKAA2
DUOX2
MT3
ACSL3
DRD5
ATG13
IL33
