# Supplementary material for: Effective prediction of potential ferroptosis critical genes in clinical colorectal cancer
Source: Front Oncol. 2022 Oct 17;12:1033044. doi: 10.3389/fonc.2022.1033044 (PMC9619366; doi:10.3389/fonc.2022.1033044)
Supplement: Supplementary Figure 3 — (A-H) Scalar independence and average connectivity of WGCNA analysis for each dataset. [file DataSheet_2.zip › Figure 3/Figure D&H/GO-result.xlsx]

## Sheet: Sheet1
GO:0062197	GO Biological Processes	cellular response to chemical stress	50	21.46	-54.65	-50.3		2.23872e-55
GO:0031667	GO Biological Processes	response to nutrient levels	49	21.03	-41.5	-37.76		3.16228e-42
GO:0010506	GO Biological Processes	regulation of autophagy	34	14.59	-27.1	-23.87		7.94328e-28
GO:0070482	GO Biological Processes	response to oxygen levels	33	14.16	-27.06	-23.86		8.70964e-28
GO:0010942	GO Biological Processes	positive regulation of cell death	40	17.17	-24.83	-21.79		1.47911e-25
GO:0080135	GO Biological Processes	regulation of cellular response to stress	41	17.6	-23.62	-20.62		2.39883e-24
GO:0000422	GO Biological Processes	autophagy of mitochondrion	17	7.3	-23.46	-20.49		3.46737e-24
GO:0016491	GO Molecular Functions	oxidoreductase activity	41	17.6	-22.61	-19.7		2.45471e-23
GO:0009725	GO Biological Processes	response to hormone	40	17.17	-21.53	-18.69		2.95121e-22
GO:0048871	GO Biological Processes	multicellular organismal homeostasis	30	12.88	-21.47	-18.65		3.38844e-22
GO:0034097	GO Biological Processes	response to cytokine	39	16.74	-19.47	-16.73		3.38844e-20
GO:0072593	GO Biological Processes	reactive oxygen species metabolic process	18	7.73	-19.24	-16.51		5.7544e-20
GO:0055082	GO Biological Processes	cellular chemical homeostasis	37	15.88	-18.69	-15.99		2.04174e-19
GO:0051272	GO Biological Processes	positive regulation of cellular component movement	33	14.16	-18.09	-15.42		8.12831e-19
GO:0031625	GO Molecular Functions	ubiquitin protein ligase binding	25	10.73	-17.97	-15.32		1.07152e-18
GO:0007568	GO Biological Processes	aging	24	10.3	-17.96	-15.31		1.09648e-18
GO:0010039	GO Biological Processes	response to iron ion	12	5.15	-17.38	-14.77		4.16869e-18
GO:0001934	GO Biological Processes	positive regulation of protein phosphorylation	35	15.02	-17.36	-14.76		4.36516e-18
GO:0061629	GO Molecular Functions	RNA polymerase II-specific DNA-binding transcription factor binding	25	10.73	-16.4	-13.84		3.98107e-17
GO:1901214	GO Biological Processes	regulation of neuron death	24	10.3	-16.37	-13.82		4.2658e-17
