# Supplementary material for: Effective prediction of potential ferroptosis critical genes in clinical colorectal cancer
Source: Front Oncol. 2022 Oct 17;12:1033044. doi: 10.3389/fonc.2022.1033044 (PMC9619366; doi:10.3389/fonc.2022.1033044)
Supplement: Supplementary Figure 3 — (A-H) Scalar independence and average connectivity of WGCNA analysis for each dataset. [file DataSheet_2.zip › Figure 3/Figure D&H/common-DEG.xlsx]

## Sheet: Sheet1
234 common elements in "GSE110225" and "Ferroptosis ":
SCD
SLC7A5
LPCAT3
CD44
PSAT1
DDIT4
HSD17B11
ELAVL1
AURKA
SRXN1
ABCC1
ACSF2
CDKN2A
EPAS1
PRDX1
PML
NCOA4
PTGS2
RRM2
LPIN1
SLC7A11
HSPA5
LONP1
SLC3A2
AKR1C3
MTDH
PRDX6
ASNS
GABARAPL2
CA9
SCP2
G6PD
BID
NOX5
HELLS
NOX4
TXNIP
IFNG
TFAP2C
SESN2
SOCS1
ATG4D
GPT2
ENPP2
ATG7
TRIB3
NF2
RPL8
CHMP6
DUOX2
JUN
ANO6
VLDLR
KEAP1
GPX2
GDF15
HILPDA
RIPK1
GABPB1
SLC2A3
HMGB1
IL33
TGFBR1
STEAP3
MIOX
ATG5
IL6
NQO1
MT1G
PANX1
NOS2
MAPK3
MT3
CHMP5
FADS2
CAPG
MAP3K5
PROM2
ATP6V1G2
DRD5
SLC1A5
HRAS
TP53
ZFP69B
TFRC
HIF1A
FTH1
NFE2L2
CXCL2
HSF1
SLC1A4
CDKN1A
ARNTL
CS
NOX3
GCLC
PLIN4
WIPI1
SP1
FLT3
TNFAIP3
SIRT1
SLC2A6
CYBB
YWHAE
JDP2
ACVR1B
PRKAA2
ANGPTL7
NNMT
PCK2
PEBP1
CAV1
ISCU
TFR2
NFS1
VDAC2
TAZ
MTOR
SNX4
MAP1LC3A
HERPUD1
CDO1
HMOX1
SLC2A8
SLC2A1
NGB
NCF2
LAMP2
SLC40A1
FBXW7
MAPK1
ALOX15B
TLR4
CHAC1
VEGFA
ATG13
ZNF419
BECN1
PLIN2
GCH1
AIFM2
GOT1
CISD2
ZFP36
FANCD2
ALOX5
IREB2
HIC1
TF
HAMP
RB1
MYB
PGD
EIF2AK4
BRD4
DRD4
LOC390705
EMC2
LOC284561
IDH1
HNF4A
SLC2A12
LINC00472
GABARAPL1
ACO1
TSC22D3
MAPK8
FTL
PIK3CA
KLHL24
ATF3
ULK2
ULK1
MAPK14
BAP1
PHKG2
BACH1
ALOXE3
EIF2S1
ARRDC3
TP63
WIPI2
RELA
DUSP1
SQSTM1
GLS2
MUC1
ALB
NRAS
SLC38A1
ATF4
SETD1B
SRC
CEBPG
RGS4
STMN1
ALOX15
HSPB1
OXSR1
FH
TMBIM4
GPX4
ALOX12B
DDIT3
AKR1C1
EGFR
DUOX1
XBP1
SAT1
TXNRD1
CBS
CISD1
ATG3
YY1AP1
ATG16L1
MAPK9
STAT3
PRKAA1
TUBE1
BNIP3
ATM
NOX1
AGPAT3
LURAP1L
ALOX12
ACSL3
DPP4
DNAJB6
UBC
ACSL4
MAFG
KRAS
EGLN2
