# Supplementary material for: Effective prediction of potential ferroptosis critical genes in clinical colorectal cancer
Source: Front Oncol. 2022 Oct 17;12:1033044. doi: 10.3389/fonc.2022.1033044 (PMC9619366; doi:10.3389/fonc.2022.1033044)
Supplement: Supplementary Figure 4 — (A-H) GSE41328, GSE44076, GSE110223 and GSE110225 datasets were analyzed by MCODE for modular genes merging the top 10 genes of Degree values and removing duplicate values to obtain ferroptosis-related DEGs. [file DataSheet_3.zip]

Archive with 22 entries (17 files):
- Figure 4&Supplement  Figure 3/
- Figure 4&Supplement  Figure 3/Figure 4 A&E+Supplement  Figure 3 A,B/
- Figure 4&Supplement  Figure 3/Figure 4 A&E+Supplement  Figure 3 A,B/GSE41328_expression.txt
- Figure 4&Supplement  Figure 3/Figure 4 A&E+Supplement  Figure 3 A,B/╨┬╜¿ Microsoft Excel ╣ñ╫≈▒φ.xlsx
- Figure 4&Supplement  Figure 3/Figure 4 A&E+Supplement  Figure 3 A,B/─ú┐Θ╗∙╥≥.txt
- Figure 4&Supplement  Figure 3/Figure 4 A&E+Supplement  Figure 3 A,B/─ú┐Θ╠╪╒≈╧≥┴┐.txt
- Figure 4&Supplement  Figure 3/Figure 4 B&F+Supplement  Figure 3 C,D/
- Figure 4&Supplement  Figure 3/Figure 4 B&F+Supplement  Figure 3 C,D/GSE44076_expression.txt
- Figure 4&Supplement  Figure 3/Figure 4 B&F+Supplement  Figure 3 C,D/╨┬╜¿ Microsoft Excel ╣ñ╫≈▒φ.xlsx
- Figure 4&Supplement  Figure 3/Figure 4 B&F+Supplement  Figure 3 C,D/─ú┐Θ╗∙╥≥.txt
- Figure 4&Supplement  Figure 3/Figure 4 B&F+Supplement  Figure 3 C,D/─ú┐Θ╠╪╒≈╧≥┴┐.txt
- Figure 4&Supplement  Figure 3/Figure 4 C&G+Supplement  Figure 3 E,F/
- Figure 4&Supplement  Figure 3/Figure 4 C&G+Supplement  Figure 3 E,F/GSE110223_expression.txt
- Figure 4&Supplement  Figure 3/Figure 4 C&G+Supplement  Figure 3 E,F/╨┬╜¿ Microsoft Excel ╣ñ╫≈▒φ.xlsx
- Figure 4&Supplement  Figure 3/Figure 4 C&G+Supplement  Figure 3 E,F/─ú┐Θ╗∙╥≥.txt
- Figure 4&Supplement  Figure 3/Figure 4 C&G+Supplement  Figure 3 E,F/─ú┐Θ╠╪╒≈╧≥┴┐.txt
- Figure 4&Supplement  Figure 3/Figure 4 D&H+Supplement  Figure 3 G,H/
- Figure 4&Supplement  Figure 3/Figure 4 D&H+Supplement  Figure 3 G,H/GSE110225_expression.txt
- Figure 4&Supplement  Figure 3/Figure 4 D&H+Supplement  Figure 3 G,H/╨┬╜¿ Microsoft Excel ╣ñ╫≈▒φ.xlsx
- Figure 4&Supplement  Figure 3/Figure 4 D&H+Supplement  Figure 3 G,H/─ú┐Θ╗∙╥≥.txt
- Figure 4&Supplement  Figure 3/Figure 4 D&H+Supplement  Figure 3 G,H/─ú┐Θ╠╪╒≈╧≥┴┐.txt
- Figure 4&Supplement  Figure 3/WGCNA║╦╨─╗∙╥≥═│╝╞.xlsx
