# Supplementary material for: Effective prediction of potential ferroptosis critical genes in clinical colorectal cancer
Source: Front Oncol. 2022 Oct 17;12:1033044. doi: 10.3389/fonc.2022.1033044 (PMC9619366; doi:10.3389/fonc.2022.1033044)
Supplement: Supplementary Figure 4 — (A-H) GSE41328, GSE44076, GSE110223 and GSE110225 datasets were analyzed by MCODE for modular genes merging the top 10 genes of Degree values and removing duplicate values to obtain ferroptosis-related DEGs. [file DataSheet_3.zip › Figure 4&Supplement Figure 3/Figure 4 A&E+Supplement Figure 3 A,B/╨┬╜¿ Microsoft Excel ╣ñ╫≈▒φ.xlsx]

## Sheet: Sheet1
antiquewhite1	36		Gene	Module	MM_R	MM_pvalue
antiquewhite2	2275		A1CF	antiquewhite2	0.932354	2.20004e-09
black	224		AACS	antiquewhite2	0.816804	1.11143e-05
blue	783		AASDH	antiquewhite2	0.85371	1.69239e-06
blue2	662		ABAT	antiquewhite2	0.844529	2.82558e-06
chocolate4	91		ABCC6 /// ABCC6P1 /// ABCC6P2 /// LOC101930322	antiquewhite2	0.809072	1.56445e-05
coral4	33		ABCC6P1	antiquewhite2	0.824636	7.73292e-06
darkgreen	340		ABCG2	antiquewhite2	0.851552	1.91493e-06
darkolivegreen	1197		ABHD13	antiquewhite2	-0.867274	7.42478e-07
darkorange2	516		ABHD14A-ACY1 /// ACY1	antiquewhite2	0.83797	3.99624e-06
darkseagreen2	116		ABHD17C	antiquewhite2	0.871386	5.68169e-07
darkseagreen3	52		ABHD3	antiquewhite2	0.875218	4.3911e-07
darkseagreen4	71		ABR	antiquewhite2	0.801473	2.15773e-05
firebrick3	493		ACAD8	antiquewhite2	0.869905	6.26288e-07
green	275		ACADSB	antiquewhite2	0.906694	3.61375e-08
green4	80		ACADVL	antiquewhite2	0.848162	2.31604e-06
grey	478		ACER3	antiquewhite2	0.921355	8.19515e-09
honeydew	95		ACO2	antiquewhite2	0.924843	5.51922e-09
lightpink2	40		ACOX1	antiquewhite2	0.856409	1.44612e-06
lightpink3	347		ACOX3	antiquewhite2	0.81798	1.05368e-05
lightpink4	894		ACSF2	antiquewhite2	0.845761	2.64287e-06
lightsteelblue	303		ACSM3	antiquewhite2	0.846018	2.60601e-06
magenta3	460		ACVRL1	antiquewhite2	0.84247	3.15562e-06
mediumorchid	67		ADCY6	antiquewhite2	0.880835	2.96341e-07
orange	1653		ADH1B	antiquewhite2	0.854137	1.65115e-06
orangered3	63		ADH6	antiquewhite2	0.830712	5.76428e-06
plum3	59		ADRA2C	antiquewhite2	-0.881655	2.79343e-07
salmon2	57		ADRB2	antiquewhite2	0.865842	8.13304e-07
			ADTRP	antiquewhite2	0.932814	2.07261e-09
			AFG3L2	antiquewhite2	0.892937	1.18322e-07
			AGPAT9	antiquewhite2	0.85411	1.65378e-06
			AGPS	antiquewhite2	0.812256	1.36157e-05
			AGR2	antiquewhite2	0.896374	8.93574e-08
			AHCYL2	antiquewhite2	0.918061	1.17117e-08
			AIFM1	antiquewhite2	0.813982	1.26141e-05
			AIM1	antiquewhite2	0.878363	3.53155e-07
			AJUBA	antiquewhite2	-0.928924	3.39017e-09
			AK4 /// LOC100507855	antiquewhite2	0.837825	4.0263e-06
			AKAP5	antiquewhite2	0.877512	3.7481e-07
			AKNA	antiquewhite2	0.918703	1.09372e-08
			AKR1B10	antiquewhite2	0.802506	2.0671e-05
			AKR1C1 /// AKR1C2 /// LOC101930400	antiquewhite2	0.825175	7.5372e-06
			AKR1C2 /// LOC101930400	antiquewhite2	0.815616	1.17261e-05
			AKR7A2	antiquewhite2	0.800914	2.20819e-05
			AL110181 /// RP11-390E23.6	antiquewhite2	0.868831	6.71659e-07
			ALDH6A1	antiquewhite2	0.955147	5.92776e-11
			ALDH9A1	antiquewhite2	0.851633	1.90609e-06
			ALKBH2	antiquewhite2	-0.852936	1.76944e-06
			ANG	antiquewhite2	0.83602	4.41711e-06
			ANKRD13A	antiquewhite2	0.903899	4.66408e-08
			ANKRD9	antiquewhite2	0.927348	4.1059e-09
			ANKS4B	antiquewhite2	0.871151	5.7705e-07
			ANO10	antiquewhite2	0.93104	2.60346e-09
			ANO5	antiquewhite2	0.901097	5.9776e-08
			AP5Z1 /// MIR4656	antiquewhite2	0.865745	8.18316e-07
			APEH	antiquewhite2	0.899111	7.09553e-08
			API5	antiquewhite2	0.806585	1.74069e-05
			APOBR	antiquewhite2	0.892054	1.26974e-07
			APPL2	antiquewhite2	0.919826	9.69035e-09
			AQP11	antiquewhite2	0.830017	5.96468e-06
			ARAF	antiquewhite2	0.812256	1.36159e-05
			ARHGAP17	antiquewhite2	0.836236	4.36872e-06
			ARHGAP44	antiquewhite2	0.931345	2.50426e-09
			ARHGEF9	antiquewhite2	0.917965	1.18318e-08
			ARL14	antiquewhite2	0.853493	1.71372e-06
			ARMC7	antiquewhite2	0.827008	6.904e-06
			ASAP3	antiquewhite2	0.917711	1.21534e-08
			ASB8	antiquewhite2	0.933355	1.93109e-09
			ASPA	antiquewhite2	0.865753	8.17916e-07
			ATG4A	antiquewhite2	0.914935	1.62139e-08
			ATP2C2	antiquewhite2	0.870614	5.97866e-07
			ATP5A1	antiquewhite2	0.953959	7.46706e-11
			ATP5B	antiquewhite2	0.931732	2.38343e-09
			ATP5F1	antiquewhite2	0.898321	7.58912e-08
			ATP5O	antiquewhite2	0.821252	9.06414e-06
			ATP6V0A1	antiquewhite2	0.830325	5.87496e-06
			ATP6V1G1	antiquewhite2	-0.800803	2.21835e-05
			ATPAF2	antiquewhite2	0.875749	4.23413e-07
			AXIN2	antiquewhite2	-0.877339	3.79374e-07
			B3GALT4	antiquewhite2	0.843351	3.01054e-06
			B3GNT1	antiquewhite2	0.833028	5.13797e-06
			B3GNT6	antiquewhite2	0.851956	1.87141e-06
			B4GALNT2	antiquewhite2	0.813165	1.30801e-05
			BBIP1	antiquewhite2	0.811112	1.43167e-05
			BCAR3	antiquewhite2	0.918953	1.06484e-08
			BCAT2	antiquewhite2	0.822446	8.57321e-06
			BCKDHB	antiquewhite2	0.830553	5.80962e-06
			BCMO1	antiquewhite2	0.920774	8.73784e-09
			BDH1	antiquewhite2	0.910646	2.4844e-08
			BEST2	antiquewhite2	0.818331	1.03696e-05
			BID	antiquewhite2	-0.846981	2.47208e-06
			BIN2	antiquewhite2	0.855485	1.52668e-06
			BLOC1S1-RDH5 /// RDH5	antiquewhite2	0.835071	4.6356e-06
			BMP2	antiquewhite2	0.853451	1.71786e-06
			BMP5	antiquewhite2	0.81349	1.28928e-05
			BMX	antiquewhite2	0.833372	5.05012e-06
			BOD1	antiquewhite2	-0.84407	2.89639e-06
			BRCC3	antiquewhite2	0.89046	1.44019e-07
			BTBD19	antiquewhite2	-0.891811	1.29457e-07
			BTD	antiquewhite2	0.814943	1.20848e-05
			BTNL3	antiquewhite2	0.837707	4.05074e-06
			C10orf99	antiquewhite2	0.905888	3.89268e-08
			C11orf71	antiquewhite2	0.933443	1.90875e-09
			C14orf159	antiquewhite2	0.897765	7.95401e-08
			C15orf65	antiquewhite2	0.858399	1.28517e-06
			C16orf13	antiquewhite2	-0.842902	3.08368e-06
			C17orf85	antiquewhite2	0.841642	3.29751e-06
			C17orf97	antiquewhite2	0.904058	4.59777e-08
			C19orf24	antiquewhite2	-0.837214	4.15505e-06
			C1orf115	antiquewhite2	0.809261	1.55175e-05
			C1orf210	antiquewhite2	0.907054	3.49487e-08
			C21orf119	antiquewhite2	0.801398	2.16441e-05
			C21orf33	antiquewhite2	0.929987	2.97208e-09
			C2orf27A	antiquewhite2	-0.851769	1.89146e-06
			C2orf72	antiquewhite2	0.82937	6.15666e-06
			C2orf88	antiquewhite2	0.903666	4.76277e-08
			C3orf80	antiquewhite2	-0.805977	1.78635e-05
			C4orf19	antiquewhite2	0.96041	1.96497e-11
			C4orf48	antiquewhite2	-0.839947	3.60555e-06
			C6orf136	antiquewhite2	0.938233	9.92037e-10
			C6orf203	antiquewhite2	0.893489	1.13177e-07
			C7orf31	antiquewhite2	0.848366	2.29003e-06
			C8orf44-SGK3 /// SGK3	antiquewhite2	0.835205	4.60408e-06
			C9orf152	antiquewhite2	0.930735	2.70563e-09
			CA1	antiquewhite2	0.92405	6.04852e-09
			CA12	antiquewhite2	0.937864	1.04521e-09
			CA2	antiquewhite2	0.939133	8.72136e-10
			CA4	antiquewhite2	0.825677	7.35908e-06
			CAB39	antiquewhite2	0.850197	2.06735e-06
			CACNA2D2	antiquewhite2	0.822258	8.64902e-06
			CALCOCO2	antiquewhite2	0.920146	9.35975e-09
			CALM1	antiquewhite2	0.85981	1.18078e-06
			CALML4	antiquewhite2	0.874816	4.51301e-07
			CAMK2D	antiquewhite2	0.861695	1.05286e-06
			CAPN2	antiquewhite2	0.836944	4.21294e-06
			CAPN5	antiquewhite2	0.916557	1.37179e-08
			CASP6	antiquewhite2	0.871322	5.70582e-07
			CAST	antiquewhite2	0.809778	1.51738e-05
			CBFA2T3	antiquewhite2	0.862999	9.7165e-07
			CBR4	antiquewhite2	0.85068	2.01177e-06
			CCDC25	antiquewhite2	0.866959	7.57598e-07
			CCDC30 /// PPCS	antiquewhite2	0.807487	1.67494e-05
			CCDC68	antiquewhite2	0.839696	3.65313e-06
			CCL15 /// CCL15-CCL14	antiquewhite2	0.913282	1.91617e-08
			CCL28	antiquewhite2	0.820691	9.30311e-06
			CCNG2	antiquewhite2	0.880973	2.93416e-07
			CD1D	antiquewhite2	0.869874	6.27551e-07
			CDK3 /// TEN1-CDK3	antiquewhite2	0.875333	4.35658e-07
			CDKN2B-AS1	antiquewhite2	0.83201	5.40554e-06
			CDS1	antiquewhite2	0.865999	8.05258e-07
			CDX2	antiquewhite2	0.872364	5.32404e-07
			CEACAM7	antiquewhite2	0.811099	1.4325e-05
			CES2	antiquewhite2	0.918752	1.08803e-08
			CES3	antiquewhite2	0.907002	3.51157e-08
			CHGA	antiquewhite2	0.836528	4.3038e-06
			CHMP2A	antiquewhite2	0.824731	7.69809e-06
			CHP1	antiquewhite2	0.882044	2.71603e-07
			CHP2	antiquewhite2	0.856929	1.40245e-06
			CHST5	antiquewhite2	0.853195	1.74331e-06
			CIPC	antiquewhite2	0.872878	5.14436e-07
			CITED2	antiquewhite2	0.886658	1.92996e-07
			CKMT1A /// CKMT1B	antiquewhite2	0.909273	2.83508e-08
			CLDN23	antiquewhite2	0.908494	3.05291e-08
			CLDN3	antiquewhite2	0.828068	6.55945e-06
			CLDN7	antiquewhite2	0.930935	2.63813e-09
			CLINT1	antiquewhite2	0.873073	5.07745e-07
			CLMN	antiquewhite2	0.916271	1.41316e-08
			CLRN3	antiquewhite2	0.885737	2.0686e-07
			CMAS	antiquewhite2	0.913794	1.8202e-08
			CMTM4	antiquewhite2	0.816651	1.11914e-05
			CNNM2	antiquewhite2	0.814802	1.21612e-05
			CNNM4	antiquewhite2	0.900236	6.44186e-08
			CNPPD1	antiquewhite2	0.855199	1.55235e-06
			CNST	antiquewhite2	0.879109	3.35099e-07
			CNTN3	antiquewhite2	0.88979	1.51759e-07
			COQ9	antiquewhite2	0.939853	7.85614e-10
			COX10	antiquewhite2	0.942463	5.32104e-10
			COX15	antiquewhite2	0.80462	1.89193e-05
			COX16 /// SYNJ2BP-COX16	antiquewhite2	0.894648	1.03013e-07
			COX4I1	antiquewhite2	0.878106	3.59598e-07
			COX5B	antiquewhite2	0.841033	3.40553e-06
			COX6A1	antiquewhite2	0.898498	7.47612e-08
			CPEB3	antiquewhite2	0.831024	5.67613e-06
			CPM	antiquewhite2	0.927249	4.15533e-09
			CPNE8	antiquewhite2	0.858069	1.31077e-06
			CPT2	antiquewhite2	0.896409	8.90996e-08
			CREB3L1	antiquewhite2	0.800814	2.21735e-05
			CRK	antiquewhite2	0.935954	1.36286e-09
			CS	antiquewhite2	0.958704	2.85482e-11
			CTC-428G20.3	antiquewhite2	0.85345	1.71797e-06
			CTNNA1	antiquewhite2	0.83497	4.65937e-06
			CTNND1 /// TMX2-CTNND1	antiquewhite2	0.853712	1.69221e-06
			CWH43	antiquewhite2	0.89662	8.75521e-08
			CYB5D1	antiquewhite2	0.910322	2.56334e-08
			CYCS	antiquewhite2	0.900282	6.41617e-08
			CYP2J2	antiquewhite2	0.889676	1.53106e-07
			DDIT4	antiquewhite2	-0.818757	1.01694e-05
			DDT /// DDTL	antiquewhite2	0.815194	1.19498e-05
			DDX26B	antiquewhite2	0.863426	9.4631e-07
			DECR1	antiquewhite2	0.93581	1.39006e-09
			DENND2D	antiquewhite2	0.855262	1.54666e-06
			DERA	antiquewhite2	0.849779	2.11643e-06
			DHDDS	antiquewhite2	0.926377	4.61059e-09
			DHRS11	antiquewhite2	0.863233	9.57672e-07
			DHRS7B	antiquewhite2	0.893105	1.16737e-07
			DHRS9	antiquewhite2	0.83029	5.88523e-06
			DHTKD1	antiquewhite2	0.822352	8.6113e-06
			DLST	antiquewhite2	0.933759	1.83083e-09
			DMAP1	antiquewhite2	0.843677	2.95835e-06
			DNAJC11	antiquewhite2	0.896257	9.02319e-08
			DNAJC22	antiquewhite2	0.844651	2.80703e-06
			DOPEY2	antiquewhite2	0.873006	5.10033e-07
			DPP10	antiquewhite2	0.926	4.82088e-09
			DPP10-AS1	antiquewhite2	0.911857	2.20725e-08
			DQX1	antiquewhite2	0.931041	2.60282e-09
			DSC2	antiquewhite2	0.893288	1.15031e-07
			DTX4	antiquewhite2	0.856138	1.46938e-06
			EAPP	antiquewhite2	0.906935	3.53368e-08
			ECH1	antiquewhite2	0.928507	3.56817e-09
			ECI2	antiquewhite2	0.92342	6.49988e-09
			EDEM3	antiquewhite2	0.81547	1.18027e-05
			EDN3	antiquewhite2	0.896412	8.90816e-08
			EFNA5	antiquewhite2	0.832033	5.39921e-06
			EGLN1	antiquewhite2	0.932558	2.14267e-09
			EGLN3	antiquewhite2	0.819655	9.75894e-06
			EIF4E3	antiquewhite2	0.896997	8.48363e-08
			ELAC1	antiquewhite2	0.865304	8.41442e-07
			ELOVL6	antiquewhite2	0.839245	3.74021e-06
			EMC3	antiquewhite2	0.826359	7.12281e-06
			EMC9	antiquewhite2	0.816361	1.13393e-05
			ENDOD1	antiquewhite2	0.820027	9.59306e-06
			EPB41L3	antiquewhite2	0.918873	1.07398e-08
			EPB41L4B	antiquewhite2	0.951174	1.25386e-10
			EPHX2	antiquewhite2	0.892605	1.2151e-07
			EPM2AIP1	antiquewhite2	0.81775	1.06475e-05
			EPN3	antiquewhite2	0.869847	6.28693e-07
			ERN2	antiquewhite2	0.860005	1.16692e-06
			ESM1	antiquewhite2	-0.915206	1.57718e-08
			ETFDH	antiquewhite2	0.912629	2.04504e-08
			ETHE1	antiquewhite2	0.883692	2.40797e-07
			EZR	antiquewhite2	0.88708	1.86914e-07
			FA2H	antiquewhite2	0.822771	8.44398e-06
			FABP1	antiquewhite2	0.903294	4.9236e-08
			FABP2	antiquewhite2	0.933084	2.00088e-09
			FAM104B	antiquewhite2	0.847586	2.39105e-06
			FAM114A1	antiquewhite2	0.934467	1.66649e-09
			FAM117A	antiquewhite2	0.950352	1.45291e-10
			FAM117B	antiquewhite2	0.920295	9.20854e-09
			FAM118B	antiquewhite2	0.831482	5.54894e-06
			FAM120AOS	antiquewhite2	0.828537	6.41188e-06
			FAM120B	antiquewhite2	0.908692	2.99631e-08
			FAM126B	antiquewhite2	0.869805	6.30391e-07
			FAM149A	antiquewhite2	0.895897	9.29612e-08
			FAM162A	antiquewhite2	0.955046	6.04606e-11
			FAM171A1	antiquewhite2	0.86728	7.42206e-07
			FAM174B	antiquewhite2	0.873184	5.03998e-07
			FAM189A1	antiquewhite2	0.907619	3.315e-08
			FAM214A	antiquewhite2	0.890999	1.38039e-07
			FAM21A /// FAM21C /// LOC101930591	antiquewhite2	0.827693	6.67947e-06
			FAM21C /// LOC101930591	antiquewhite2	0.836163	4.38492e-06
			FAM46C	antiquewhite2	0.929385	3.20308e-09
			FAM47E /// FAM47E-STBD1 /// STBD1	antiquewhite2	0.878478	3.50318e-07
			FAR1	antiquewhite2	0.810522	1.46905e-05
			FBXO25	antiquewhite2	0.815735	1.16635e-05
			FBXO8	antiquewhite2	0.839298	3.72985e-06
			FCGBP	antiquewhite2	0.9189	1.07083e-08
			FHL2	antiquewhite2	-0.807521	1.67248e-05
			FKBP1A-SDCBP2 /// SDCBP2	antiquewhite2	0.951022	1.28883e-10
			FKBP1B	antiquewhite2	0.836888	4.22515e-06
			FKBP2	antiquewhite2	0.801717	2.13602e-05
			FKBP5	antiquewhite2	0.925072	5.37463e-09
			FLII	antiquewhite2	0.843019	3.0645e-06
			FLJ36848	antiquewhite2	0.913756	1.82711e-08
			FNIP2	antiquewhite2	0.870915	5.86135e-07
			FOXA1	antiquewhite2	0.834333	4.81169e-06
			FRAT1	antiquewhite2	0.803535	1.98012e-05
			FRAT2	antiquewhite2	0.806906	1.71703e-05
			FRYL	antiquewhite2	0.816935	1.1049e-05
			FUCA1	antiquewhite2	0.959949	2.17716e-11
			FUT3	antiquewhite2	0.903435	4.86222e-08
			FUT6	antiquewhite2	0.906672	3.62103e-08
			FXYD1	antiquewhite2	0.911463	2.2942e-08
			FXYD3	antiquewhite2	0.923494	6.44495e-09
			FZD5	antiquewhite2	0.867818	7.17005e-07
			G3BP2	antiquewhite2	0.922883	6.90797e-09
			GALM	antiquewhite2	0.892875	1.18916e-07
			GALNT12	antiquewhite2	0.955361	5.68277e-11
			GALNT7	antiquewhite2	0.901078	5.98752e-08
			GBA2	antiquewhite2	0.958159	3.20623e-11
			GCNT2	antiquewhite2	0.894931	1.00656e-07
			GCNT3	antiquewhite2	0.906896	3.54656e-08
			GDE1	antiquewhite2	0.853503	1.71273e-06
			GET4	antiquewhite2	-0.839379	3.71419e-06
			GHITM	antiquewhite2	0.847272	2.43282e-06
			GLIPR2	antiquewhite2	0.949995	1.54756e-10
			GLOD5	antiquewhite2	0.887084	1.86858e-07
			GLRX5	antiquewhite2	0.861009	1.09795e-06
			GLTP	antiquewhite2	0.865298	8.41716e-07
			GNA14	antiquewhite2	0.809803	1.51572e-05
			GNAQ	antiquewhite2	0.869292	6.51823e-07
			GNG7	antiquewhite2	0.832521	5.26958e-06
			GOLGB1	antiquewhite2	0.805573	1.8172e-05
			GOLM1	antiquewhite2	0.946544	2.78612e-10
			GORASP1	antiquewhite2	0.807409	1.68052e-05
			GP2	antiquewhite2	0.910882	2.42806e-08
			GPA33	antiquewhite2	0.8959	9.29432e-08
			GPT	antiquewhite2	0.839486	3.69355e-06
			GRAMD3	antiquewhite2	0.843508	2.9853e-06
			GRAMD4	antiquewhite2	0.893241	1.15464e-07
			GRSF1	antiquewhite2	0.893794	1.10421e-07
			GSTA1	antiquewhite2	0.883177	2.50075e-07
			GSTA3	antiquewhite2	0.826854	6.95535e-06
			GSTA4	antiquewhite2	0.840564	3.49071e-06
			GSTM1	antiquewhite2	0.915607	1.51345e-08
			GSTM2	antiquewhite2	0.90968	2.72683e-08
			GSTM4	antiquewhite2	0.833011	5.14221e-06
			GSTZ1	antiquewhite2	0.948368	2.052e-10
			HADHA	antiquewhite2	0.896099	9.14196e-08
			HADHAP1 /// HADHAP1	antiquewhite2	0.87971	3.21129e-07
			HADHB	antiquewhite2	0.958127	3.22766e-11
			HDHD2	antiquewhite2	0.953771	7.74028e-11
			HECTD3	antiquewhite2	0.845381	2.69799e-06
			HEPACAM2	antiquewhite2	0.842782	3.10356e-06
			HERC3 /// LOC101929134	antiquewhite2	0.913554	1.86472e-08
			HEXIM1	antiquewhite2	0.845677	2.65495e-06
			HHLA2	antiquewhite2	0.861523	1.06401e-06
			HIBCH	antiquewhite2	0.923312	6.57998e-09
			HIGD1A	antiquewhite2	0.853782	1.68537e-06
			HMGCL	antiquewhite2	0.910762	2.45654e-08
			HMGCS2	antiquewhite2	0.884314	2.29981e-07
			HMGN2P46	antiquewhite2	0.819046	1.00357e-05
			HNF1B	antiquewhite2	0.812883	1.32441e-05
			HOOK2	antiquewhite2	0.835103	4.62794e-06
			HOXD1	antiquewhite2	0.918579	1.10837e-08
			HPGD	antiquewhite2	0.842382	3.17054e-06
			HSBP1L1	antiquewhite2	0.930474	2.79601e-09
			HSD11B2	antiquewhite2	0.892849	1.19157e-07
			HSD17B11	antiquewhite2	0.926043	4.79611e-09
			HSD17B2	antiquewhite2	0.922352	7.33357e-09
			HSPA2	antiquewhite2	0.821617	8.9116e-06
			IDH1	antiquewhite2	0.909075	2.8893e-08
			IDH3A	antiquewhite2	0.838286	3.93127e-06
			IDNK	antiquewhite2	0.872929	5.12669e-07
			IGSF9	antiquewhite2	0.872732	5.19481e-07
			IL13RA1	antiquewhite2	0.828387	6.45874e-06
			IL1R2	antiquewhite2	0.906004	3.85131e-08
			ILDR1	antiquewhite2	0.856775	1.41529e-06
			IMMT	antiquewhite2	0.859439	1.20747e-06
			INO80E	antiquewhite2	-0.803548	1.97911e-05
			INPP5K	antiquewhite2	0.830849	5.7253e-06
			INSM1	antiquewhite2	0.826403	7.10764e-06
			ISX	antiquewhite2	0.891845	1.29105e-07
			ITGA8	antiquewhite2	0.802784	2.04332e-05
			ITM2A	antiquewhite2	0.816593	1.1221e-05
			ITM2C	antiquewhite2	0.90338	4.88629e-08
			ITPKA	antiquewhite2	0.917137	1.29107e-08
			ITSN1	antiquewhite2	0.818872	1.01159e-05
			IVD	antiquewhite2	0.813344	1.29766e-05
			JAG2	antiquewhite2	-0.89296	1.18105e-07
			JAGN1	antiquewhite2	0.855628	1.51392e-06
			JOSD1	antiquewhite2	0.877997	3.62341e-07
			JPH1	antiquewhite2	-0.852759	1.78747e-06
			KBTBD11	antiquewhite2	0.914574	1.68219e-08
			KBTBD6	antiquewhite2	-0.882776	2.5751e-07
			KDM4A	antiquewhite2	0.827359	6.78816e-06
			KIAA0513	antiquewhite2	0.838961	3.79593e-06
			KIAA1161	antiquewhite2	0.895715	9.43693e-08
			KIAA1324	antiquewhite2	0.842851	3.09217e-06
			KIAA1468	antiquewhite2	0.959103	2.61981e-11
			KIAA1654	antiquewhite2	0.862403	1.00808e-06
			KIF13B	antiquewhite2	0.877584	3.72943e-07
			KIF1C	antiquewhite2	0.935288	1.49235e-09
			KIT	antiquewhite2	0.830582	5.80108e-06
			KL	antiquewhite2	0.836651	4.27674e-06
			KLB	antiquewhite2	0.914293	1.73072e-08
			KLC4	antiquewhite2	0.851133	1.96093e-06
			KLF4	antiquewhite2	0.919813	9.70435e-09
			KLF9	antiquewhite2	0.801289	2.17423e-05
			KLHDC9	antiquewhite2	0.892405	1.23475e-07
			KLHL13	antiquewhite2	0.882576	2.61286e-07
			KLHL8	antiquewhite2	0.817313	1.08613e-05
			KLK1	antiquewhite2	0.80743	1.67901e-05
			KRCC1	antiquewhite2	0.94013	7.5441e-10
			KRT19	antiquewhite2	0.900772	6.14913e-08
			KRT19P2 /// MIR492	antiquewhite2	0.905768	3.93574e-08
			KRT20	antiquewhite2	0.913769	1.82471e-08
			KRT24	antiquewhite2	0.800473	2.24867e-05
			LAMA1	antiquewhite2	0.843954	2.91453e-06
			LAMTOR3	antiquewhite2	0.815327	1.18787e-05
			LARGE	antiquewhite2	0.820639	9.3256e-06
			LARP6	antiquewhite2	-0.834787	4.70268e-06
			LARS2	antiquewhite2	0.915335	1.55636e-08
			LDHD	antiquewhite2	0.876288	4.08003e-07
			LEO1	antiquewhite2	0.839375	3.71507e-06
			LETM2	antiquewhite2	-0.816238	1.1402e-05
			LGALS2	antiquewhite2	0.88269	2.59138e-07
			LIAS	antiquewhite2	0.890431	1.44344e-07
			LIMA1	antiquewhite2	0.932099	2.27372e-09
			LIN54	antiquewhite2	0.853797	1.68391e-06
			LINC00526	antiquewhite2	0.8435	2.98661e-06
			LINC00675	antiquewhite2	0.903744	4.72942e-08
			LINC00963	antiquewhite2	-0.8799	3.16811e-07
			LINGO3	antiquewhite2	-0.825352	7.47384e-06
			LIPH	antiquewhite2	0.893173	1.16098e-07
			LITAF	antiquewhite2	0.817538	1.07507e-05
			LMBRD1	antiquewhite2	0.834915	4.67229e-06
			LOC100128325	antiquewhite2	-0.814586	1.22791e-05
			LOC100288911	antiquewhite2	0.860027	1.16542e-06
			LOC100289019	antiquewhite2	0.941616	6.04998e-10
			LOC100505501	antiquewhite2	0.807562	1.66957e-05
			LOC100506125	antiquewhite2	0.874907	4.4854e-07
			LOC100506558 /// MATN2	antiquewhite2	0.900936	6.06182e-08
			LOC100506990	antiquewhite2	0.89872	7.3364e-08
			LOC100652777 /// PLA2G10	antiquewhite2	0.917184	1.28469e-08
			LOC100996506 /// RETSAT	antiquewhite2	0.900312	6.39971e-08
			LOC100996583	antiquewhite2	0.882372	2.65202e-07
			LOC101927830 /// TMLHE-AS1	antiquewhite2	0.848372	2.2893e-06
			LOC101928676 /// MAEA	antiquewhite2	0.850273	2.05855e-06
			LOC101929340	antiquewhite2	0.93649	1.26617e-09
			LOC101929549	antiquewhite2	0.826143	7.1968e-06
			LOC101929857 /// SLX1A-SULT1A3 /// SLX1B-SULT1A4 /// SULT1A3 /// SULT1A4	antiquewhite2	0.816386	1.13262e-05
			LOC101930324 /// NSF	antiquewhite2	0.81226	1.36133e-05
			LOC102724156	antiquewhite2	0.951754	1.1285e-10
			LOC102724985 /// PDXDC1	antiquewhite2	0.937062	1.1696e-09
			LOC102725263 /// LOC389906	antiquewhite2	-0.861417	1.07093e-06
			LOC145837	antiquewhite2	0.818893	1.01066e-05
			LOC339166 /// WSCD1	antiquewhite2	0.869219	6.54923e-07
			LOC344887	antiquewhite2	0.921695	7.89209e-09
			LOC389906 /// LOC441528	antiquewhite2	-0.841616	3.3022e-06
			LOC439994 /// LOC642361	antiquewhite2	0.823354	8.2156e-06
			LOC727916	antiquewhite2	0.887027	1.87667e-07
			LOC91548	antiquewhite2	0.834434	4.78741e-06
			LPAR1	antiquewhite2	0.949334	1.73747e-10
			LPAR5	antiquewhite2	0.899644	6.77867e-08
			LRMP	antiquewhite2	0.856882	1.4064e-06
			LRPPRC	antiquewhite2	0.852244	1.84097e-06
			LRRC1	antiquewhite2	0.88641	1.9664e-07
			LRRC16A	antiquewhite2	0.831636	5.50665e-06
			LRRC19	antiquewhite2	0.905558	4.01232e-08
			LRRC31	antiquewhite2	0.851237	1.94946e-06
			LRRC66	antiquewhite2	0.886829	1.90511e-07
			LXN	antiquewhite2	0.897951	7.83063e-08
			LYPD8	antiquewhite2	0.826634	7.0294e-06
			LZTR1	antiquewhite2	-0.857746	1.33619e-06
			MAL	antiquewhite2	0.87803	3.61517e-07
			MALL	antiquewhite2	0.885177	2.15707e-07
			MAMDC2	antiquewhite2	0.801475	2.15758e-05
			MAN2A1	antiquewhite2	0.89023	1.46632e-07
			MAN2B2	antiquewhite2	0.813335	1.2982e-05
			MAN2C1	antiquewhite2	0.866299	7.90092e-07
			MAOA	antiquewhite2	0.933897	1.79774e-09
			MAP2K4	antiquewhite2	0.951662	1.14755e-10
			MAP2K6	antiquewhite2	0.858195	1.30092e-06
			MAPK7	antiquewhite2	0.894695	1.02615e-07
			2022-03-02	antiquewhite2	0.886334	1.97772e-07
			2022-03-03	antiquewhite2	0.857616	1.34657e-06
			MARVELD3	antiquewhite2	0.816144	1.14506e-05
			MASP2	antiquewhite2	0.811287	1.42077e-05
			MAST2	antiquewhite2	0.888673	1.65478e-07
			MAST3	antiquewhite2	0.938634	9.36859e-10
			MAVS	antiquewhite2	0.851888	1.87863e-06
			MBNL3	antiquewhite2	0.807456	1.67714e-05
			MBOAT1	antiquewhite2	0.968248	2.77687e-12
			MCCC1	antiquewhite2	0.875164	4.40742e-07
			ME2	antiquewhite2	0.888968	1.61747e-07
			MED11	antiquewhite2	0.937135	1.15776e-09
			MEIS3P1	antiquewhite2	0.94797	2.19577e-10
			METTL17	antiquewhite2	0.873767	4.84588e-07
			METTL25	antiquewhite2	0.906426	3.70434e-08
			MGAT2	antiquewhite2	0.837537	4.08643e-06
			MGAT4A	antiquewhite2	0.938006	1.02442e-09
			MIER3	antiquewhite2	0.814257	1.2461e-05
			MIR4680 /// PDCD4	antiquewhite2	0.907748	3.27531e-08
			MIR4800 /// MXD4	antiquewhite2	0.863608	9.35628e-07
			MIR6778 /// SHMT1	antiquewhite2	0.822213	8.66739e-06
			MIR6824 /// SLC26A6	antiquewhite2	0.869294	6.51734e-07
			MIR6872 /// SEMA3B	antiquewhite2	0.824933	7.62432e-06
			MLXIP	antiquewhite2	0.864246	8.99181e-07
			MLYCD	antiquewhite2	0.875429	4.32806e-07
			MMACHC	antiquewhite2	0.8114	1.41375e-05
			MMP28	antiquewhite2	0.87259	5.24446e-07
			MOB3A	antiquewhite2	0.822136	8.69866e-06
			MOB3B	antiquewhite2	0.801103	2.19103e-05
			MOGAT2	antiquewhite2	0.879226	3.32341e-07
			MPC2	antiquewhite2	0.853462	1.7168e-06
			MPDU1	antiquewhite2	0.927803	3.88673e-09
			MPI	antiquewhite2	0.846973	2.47313e-06
			MPND	antiquewhite2	0.918318	1.13964e-08
			MRPL35	antiquewhite2	0.914825	1.63963e-08
			MRPS9	antiquewhite2	0.814608	1.22674e-05
			MSRA	antiquewhite2	0.973667	5.25515e-13
			MT2A	antiquewhite2	0.819424	9.86335e-06
			MTF1	antiquewhite2	0.812392	1.35342e-05
			MTM1	antiquewhite2	0.932692	2.10567e-09
			MTRF1L	antiquewhite2	0.935011	1.54909e-09
			MTUS1	antiquewhite2	0.938295	9.83252e-10
			MUC5B	antiquewhite2	0.889045	1.60791e-07
			MUT	antiquewhite2	0.948181	2.11843e-10
			MXD1	antiquewhite2	0.83516	4.61456e-06
			MXI1	antiquewhite2	0.808214	1.62344e-05
			MYCL	antiquewhite2	0.85233	1.83191e-06
			MYL5	antiquewhite2	0.851049	1.97027e-06
			MYO1A	antiquewhite2	0.949426	1.70977e-10
			MYO1D	antiquewhite2	0.929956	2.98378e-09
			MYO1E	antiquewhite2	0.803249	2.00402e-05
			MYO5B	antiquewhite2	0.865373	8.37758e-07
			MYO5C	antiquewhite2	0.851188	1.95481e-06
			MYOT	antiquewhite2	0.898221	7.65382e-08
			NAAA	antiquewhite2	0.931636	2.41303e-09
			NAGPA	antiquewhite2	0.860683	1.11998e-06
			NAP1L2	antiquewhite2	0.868172	7.00883e-07
			NARS	antiquewhite2	0.929877	3.01328e-09
			NAT14	antiquewhite2	-0.874795	4.51957e-07
			NAT2	antiquewhite2	0.841275	3.36224e-06
			NBEAL1	antiquewhite2	0.868339	6.93382e-07
			NBR1	antiquewhite2	0.817424	1.08067e-05
			NCOA1	antiquewhite2	0.852946	1.76848e-06
			NCOA4	antiquewhite2	0.863415	9.46955e-07
			NCOR1	antiquewhite2	0.850393	2.04458e-06
			NCRNA00185 /// TTTY14	antiquewhite2	0.819868	9.66351e-06
			NDNF	antiquewhite2	0.876726	3.95842e-07
			NDRG2	antiquewhite2	0.80311	2.01571e-05
			NDUFA9	antiquewhite2	0.913607	1.85484e-08
			NDUFB10	antiquewhite2	0.837676	4.05732e-06
			NDUFB8	antiquewhite2	0.818432	1.03216e-05
			NDUFC1	antiquewhite2	0.884231	2.31406e-07
			NDUFS2	antiquewhite2	0.910717	2.46725e-08
			NDUFV1	antiquewhite2	0.919294	1.02651e-08
			NDUFV2	antiquewhite2	0.843032	3.0624e-06
			NEDD4L	antiquewhite2	0.863691	9.30813e-07
			NEK2	antiquewhite2	-0.815408	1.18359e-05
			NEO1	antiquewhite2	0.89514	9.89495e-08
			NEU4	antiquewhite2	0.922095	7.54794e-09
			NFKB1	antiquewhite2	0.836387	4.33491e-06
			NGLY1	antiquewhite2	0.85884	1.25174e-06
			NHEJ1 /// SLC23A3	antiquewhite2	0.903495	4.83627e-08
			NHSL1	antiquewhite2	0.930406	2.82031e-09
			NIT1	antiquewhite2	0.903457	4.85275e-08
			NKX2-3	antiquewhite2	0.831227	5.61956e-06
			NLRX1	antiquewhite2	0.807168	1.69794e-05
			NMNAT1	antiquewhite2	0.893442	1.1361e-07
			NPEPPS	antiquewhite2	0.920697	8.81162e-09
			NPY1R	antiquewhite2	0.821888	8.79983e-06
			NR3C2	antiquewhite2	0.924293	5.88146e-09
			NR5A2	antiquewhite2	0.926876	4.34471e-09
			NTMT1	antiquewhite2	-0.863172	9.61321e-07
			NUBPL	antiquewhite2	0.847941	2.34466e-06
			NUDT16	antiquewhite2	0.919782	9.73679e-09
			NUDT7	antiquewhite2	0.848051	2.33033e-06
			NUDT9	antiquewhite2	0.908716	2.98948e-08
			NVL	antiquewhite2	0.8829	2.55192e-07
			NXPE1	antiquewhite2	0.899585	6.81318e-08
			NXPE4	antiquewhite2	0.923522	6.42472e-09
			OAF	antiquewhite2	0.850106	2.07792e-06
			OCEL1	antiquewhite2	0.877227	3.82343e-07
			OGN	antiquewhite2	0.833373	5.04996e-06
			OLFM1	antiquewhite2	0.819287	9.92548e-06
			OPA1	antiquewhite2	0.832397	5.30236e-06
			OR7E14P	antiquewhite2	0.897082	8.42385e-08
			P2RX4	antiquewhite2	0.912695	2.03157e-08
			P2RX5 /// P2RX5-TAX1BP3 /// TAX1BP3	antiquewhite2	0.825513	7.41698e-06
			P2RX5-TAX1BP3 /// TAX1BP3	antiquewhite2	0.822687	8.47714e-06
			P2RY1	antiquewhite2	0.825641	7.37162e-06
			P2RY2	antiquewhite2	0.805438	1.82767e-05
			PACSIN2	antiquewhite2	0.927911	3.8364e-09
			PAFAH1B1	antiquewhite2	0.847415	2.41366e-06
			PAFAH2	antiquewhite2	0.91539	1.54762e-08
			PAG1	antiquewhite2	0.877824	3.66748e-07
			PAPSS2	antiquewhite2	0.888474	1.6803e-07
			PAQR5	antiquewhite2	0.826996	6.90797e-06
			PAQR8	antiquewhite2	0.821296	9.04591e-06
			PARM1	antiquewhite2	0.883409	2.45845e-07
			PBLD	antiquewhite2	0.851042	1.97107e-06
			PCK1	antiquewhite2	0.947708	2.2951e-10
			PDCD4-AS1	antiquewhite2	0.904545	4.39999e-08
			PDCD6IP	antiquewhite2	0.926521	4.53238e-09
			PDE3A	antiquewhite2	0.91463	1.67265e-08
			PDE6A	antiquewhite2	0.829191	6.2108e-06
			PDE8A	antiquewhite2	0.917795	1.20464e-08
			PDHB	antiquewhite2	0.931001	2.61632e-09
			PDHX	antiquewhite2	0.865891	8.10822e-07
			PDSS2	antiquewhite2	0.945891	3.10035e-10
			PEX14	antiquewhite2	0.802082	2.10387e-05
			PGM1	antiquewhite2	0.977443	1.32306e-13
			PGRMC2	antiquewhite2	0.830166	5.92101e-06
			PHF23	antiquewhite2	0.847438	2.41066e-06
			PHF3	antiquewhite2	0.899252	7.01073e-08
			PHLDA3	antiquewhite2	-0.813928	1.26448e-05
			PHLPP1	antiquewhite2	0.970135	1.61082e-12
			PHLPP2	antiquewhite2	0.866594	7.75436e-07
			PIAS2	antiquewhite2	0.891628	1.31342e-07
			PIGN	antiquewhite2	0.955872	5.13276e-11
			PIGV	antiquewhite2	0.813019	1.31647e-05
			PIGZ	antiquewhite2	0.919302	1.0256e-08
			PIK3CB	antiquewhite2	0.864727	8.72495e-07
			PINK1	antiquewhite2	0.864517	8.84065e-07
			PIP4K2C	antiquewhite2	0.924831	5.52711e-09
			PJA2	antiquewhite2	0.860473	1.13436e-06
			PKIB	antiquewhite2	0.855086	1.56264e-06
			PLAC8	antiquewhite2	0.894775	1.01948e-07
			PLCD1	antiquewhite2	0.900657	6.21086e-08
			PLCD3	antiquewhite2	0.893676	1.11481e-07
			PLD1	antiquewhite2	0.878746	3.43784e-07
			PLEKHA6	antiquewhite2	0.830631	5.78726e-06
			PLEKHA7	antiquewhite2	0.841642	3.29756e-06
			PLGRKT	antiquewhite2	0.801842	2.12501e-05
			PLP1	antiquewhite2	0.88054	3.02664e-07
			PLS3	antiquewhite2	-0.857551	1.35177e-06
			PLSCR4	antiquewhite2	0.800175	2.27644e-05
			PLXNA2	antiquewhite2	0.876972	3.89157e-07
			PMM1	antiquewhite2	0.894201	1.06831e-07
			POLD4	antiquewhite2	0.8437	2.95464e-06
			PPAP2A	antiquewhite2	0.941442	6.21019e-10
			PPARGC1A	antiquewhite2	0.892962	1.1808e-07
			PPM1A	antiquewhite2	0.897596	8.0682e-08
			PPP1R13B	antiquewhite2	0.846912	2.48143e-06
			PPP1R14D	antiquewhite2	0.815399	1.18405e-05
			PPP2R3A	antiquewhite2	0.807484	1.67513e-05
			PPP2R5E	antiquewhite2	0.911242	2.34435e-08
			PPTC7	antiquewhite2	0.848957	2.21594e-06
			PQLC1	antiquewhite2	0.868617	6.81013e-07
			PRDX6	antiquewhite2	0.931808	2.36046e-09
			PRELID2	antiquewhite2	0.864697	8.74145e-07
			PRKAG2-AS1	antiquewhite2	0.926572	4.50518e-09
			PRKCD	antiquewhite2	0.942154	5.57771e-10
			PRPSAP1	antiquewhite2	0.807945	1.6423e-05
			PRPSAP2	antiquewhite2	0.870171	6.15478e-07
			PRR13	antiquewhite2	0.897981	7.81088e-08
			PRR14L	antiquewhite2	0.810369	1.47885e-05
			PRR15	antiquewhite2	0.816002	1.15242e-05
			PRR26	antiquewhite2	0.890172	1.47304e-07
			PRR5L	antiquewhite2	0.854561	1.61108e-06
			PRRG4	antiquewhite2	0.82324	8.25991e-06
			PRSS12	antiquewhite2	0.875169	4.40595e-07
			PTGDR	antiquewhite2	0.923188	6.67364e-09
			PTGER4	antiquewhite2	0.900335	6.38657e-08
			PTP4A1	antiquewhite2	0.828581	6.39811e-06
			PTPRG	antiquewhite2	-0.808016	1.63735e-05
			PTPRK	antiquewhite2	0.847832	2.35872e-06
			PTRHD1	antiquewhite2	0.850163	2.07122e-06
			PXMP2	antiquewhite2	0.901685	5.67792e-08
			PYROXD1	antiquewhite2	0.890301	1.45824e-07
			RAB26	antiquewhite2	0.931459	2.46813e-09
			RAB27A	antiquewhite2	0.893512	1.12966e-07
			RAB5B	antiquewhite2	0.886315	1.98053e-07
			RAB9A	antiquewhite2	0.89787	7.88387e-08
			RAF1	antiquewhite2	0.929345	3.21873e-09
			RAPGEFL1	antiquewhite2	0.955628	5.38934e-11
			RASD2	antiquewhite2	0.838888	3.81042e-06
			RASSF6	antiquewhite2	0.849229	2.18263e-06
			RAVER2	antiquewhite2	0.833162	5.10357e-06
			RBKS	antiquewhite2	0.845191	2.72603e-06
			RCAN2	antiquewhite2	0.929159	3.29359e-09
			RCOR1	antiquewhite2	0.84403	2.90268e-06
			REEP4	antiquewhite2	0.821729	8.86516e-06
			RER1	antiquewhite2	0.810315	1.48236e-05
			RETSAT	antiquewhite2	0.929919	2.99757e-09
			RGP1	antiquewhite2	0.895207	9.84035e-08
			RHBDL2	antiquewhite2	0.903069	5.02344e-08
			RILP	antiquewhite2	0.814769	1.21796e-05
			RIMS3	antiquewhite2	0.806296	1.76229e-05
			RLIM	antiquewhite2	-0.886382	1.97059e-07
			RNASE4	antiquewhite2	0.860947	1.10212e-06
			RNF103	antiquewhite2	0.876087	4.13696e-07
			RNF123	antiquewhite2	0.856054	1.47658e-06
			RNF125	antiquewhite2	0.923669	6.31786e-09
			RNPEP	antiquewhite2	0.900642	6.21878e-08
			RP11-247L20.4	antiquewhite2	0.897514	8.1241e-08
			RP11-297L17.2	antiquewhite2	0.830771	5.74729e-06
			RP11-33O4.1	antiquewhite2	0.871252	5.73206e-07
			RP11-355B11.2	antiquewhite2	0.833166	5.10265e-06
			RP11-391M1.4	antiquewhite2	0.8264	7.10884e-06
			RP11-4M23.7	antiquewhite2	-0.865068	8.54022e-07
			RP11-96D1.11	antiquewhite2	0.887695	1.78373e-07
			RPL36	antiquewhite2	-0.812871	1.3251e-05
			RPL36AL	antiquewhite2	0.840984	3.41427e-06
			RPP14	antiquewhite2	0.850019	2.08812e-06
			RPS21	antiquewhite2	-0.841788	3.27222e-06
			RPS6KA3	antiquewhite2	0.860051	1.16373e-06
			RSBN1	antiquewhite2	0.838453	3.89752e-06
			RSPH3	antiquewhite2	0.837518	4.09055e-06
			RTN4IP1	antiquewhite2	0.887929	1.75209e-07
			RUNDC3B	antiquewhite2	0.948167	2.12352e-10
			S100A11	antiquewhite2	-0.888801	1.63853e-07
			S100A11P1 /// S100A11P1	antiquewhite2	-0.902579	5.2472e-08
			SAMD13	antiquewhite2	0.891721	1.30383e-07
			SATB2	antiquewhite2	0.821225	9.07566e-06
			SATB2-AS1	antiquewhite2	0.95069	1.36788e-10
			SCAMP2	antiquewhite2	0.882314	2.66328e-07
			SCARA5	antiquewhite2	0.841019	3.40797e-06
			SCFD1	antiquewhite2	0.80395	1.94596e-05
			SCGN	antiquewhite2	0.885454	2.1128e-07
			SCN9A	antiquewhite2	0.840689	3.46785e-06
			SCO1	antiquewhite2	0.830924	5.70413e-06
			SCP2	antiquewhite2	0.800983	2.20189e-05
			SDHA	antiquewhite2	0.972372	8.05806e-13
			SDHAP1 /// SDHAP2	antiquewhite2	0.957321	3.82052e-11
			SDHB	antiquewhite2	0.862328	1.01273e-06
			SDR39U1	antiquewhite2	0.80534	1.83523e-05
			SEL1L	antiquewhite2	0.813733	1.27548e-05
			SELENBP1	antiquewhite2	0.871321	5.7063e-07
			SEMA4G	antiquewhite2	0.843143	3.04416e-06
			SEMA6A	antiquewhite2	0.810285	1.48428e-05
			SERPINA6	antiquewhite2	0.884533	2.26285e-07
			SESN2	antiquewhite2	0.844611	2.81308e-06
			SGK1	antiquewhite2	0.821579	8.92726e-06
			SGK2	antiquewhite2	0.848943	2.21762e-06
			SGSM3	antiquewhite2	0.952624	9.61034e-11
			SH3BGRL2	antiquewhite2	0.920836	8.67851e-09
			SH3KBP1	antiquewhite2	0.88896	1.61855e-07
			SHD	antiquewhite2	0.875647	4.26396e-07
			SHPK	antiquewhite2	0.859372	1.21234e-06
			SHROOM3	antiquewhite2	0.897816	7.92013e-08
			SIDT1	antiquewhite2	0.903602	4.78998e-08
			SIDT2	antiquewhite2	0.909905	2.66866e-08
			SIPA1L2	antiquewhite2	0.873159	5.04816e-07
			SIRT3	antiquewhite2	0.850388	2.04521e-06
			SLC16A9	antiquewhite2	0.806288	1.76285e-05
			SLC17A4	antiquewhite2	0.857674	1.34193e-06
			SLC17A5	antiquewhite2	0.936874	1.20053e-09
			SLC1A1	antiquewhite2	0.861166	1.08747e-06
			SLC22A5	antiquewhite2	0.843376	3.00646e-06
			SLC25A11	antiquewhite2	0.830065	5.95047e-06
			SLC25A20	antiquewhite2	0.845584	2.66848e-06
			SLC25A23	antiquewhite2	0.852791	1.7842e-06
			SLC25A3	antiquewhite2	0.887051	1.8733e-07
			SLC25A34	antiquewhite2	0.81345	1.29157e-05
			SLC25A38	antiquewhite2	0.887849	1.76276e-07
			SLC25A5	antiquewhite2	0.900885	6.08917e-08
			SLC26A2	antiquewhite2	0.821723	8.8678e-06
			SLC26A3	antiquewhite2	0.898075	7.74882e-08
			SLC27A2	antiquewhite2	0.901839	5.60138e-08
			SLC30A9	antiquewhite2	0.832361	5.31193e-06
			SLC35B3	antiquewhite2	0.934204	1.72602e-09
			SLC35D1	antiquewhite2	0.920375	9.12834e-09
			SLC35G1	antiquewhite2	0.834066	4.87698e-06
			SLC36A1	antiquewhite2	0.86111	1.09119e-06
			SLC39A7	antiquewhite2	0.830513	5.82095e-06
			SLC3A2	antiquewhite2	-0.833232	5.08574e-06
			SLC44A1	antiquewhite2	0.815642	1.17121e-05
			SLC44A4	antiquewhite2	0.972439	7.88616e-13
			SLC7A5	antiquewhite2	-0.889949	1.49891e-07
			SLC7A6	antiquewhite2	-0.826256	7.15807e-06
			SLC9A2	antiquewhite2	0.907632	3.311e-08
			SLC9A6	antiquewhite2	0.81976	9.71182e-06
			SMAD1	antiquewhite2	0.87125	5.73307e-07
			SMAD2	antiquewhite2	0.800103	2.28323e-05
			SMAP1	antiquewhite2	0.91978	9.73932e-09
			SMC5	antiquewhite2	0.913281	1.91632e-08
			SMIM14	antiquewhite2	0.927927	3.82878e-09
			SMIM2-AS1	antiquewhite2	0.885127	2.16508e-07
			SMPD3	antiquewhite2	0.949421	1.7114e-10
			SMPDL3A	antiquewhite2	0.90813	3.15988e-08
			SMPDL3B	antiquewhite2	0.944938	3.61517e-10
			SNAI1	antiquewhite2	-0.86632	7.8905e-07
			SOCS2	antiquewhite2	0.850696	2.00995e-06
			SOSTDC1	antiquewhite2	0.868956	6.6623e-07
			SOX10	antiquewhite2	0.913902	1.80045e-08
			SPAG7	antiquewhite2	0.821548	8.94031e-06
			SPDEF	antiquewhite2	0.833006	5.1435e-06
			SPECC1	antiquewhite2	0.902198	5.4271e-08
			SPIB	antiquewhite2	0.806231	1.76719e-05
			SPRY4	antiquewhite2	-0.800304	2.26444e-05
			SPTLC2	antiquewhite2	0.844439	2.83927e-06
			SQRDL	antiquewhite2	0.948142	2.13251e-10
			SRI	antiquewhite2	0.949193	1.78075e-10
			SRPX	antiquewhite2	0.836096	4.39999e-06
			SRSF8	antiquewhite2	0.8837	2.40652e-07
			ST6GALNAC1	antiquewhite2	0.88994	1.49995e-07
			STAP2	antiquewhite2	0.92542	5.16063e-09
			STARD10	antiquewhite2	0.909302	2.8273e-08
			STARD5	antiquewhite2	0.928987	3.36431e-09
			STK25	antiquewhite2	-0.827008	6.90407e-06
			STMN2	antiquewhite2	0.913786	1.82159e-08
			STX12	antiquewhite2	0.881559	2.81294e-07
			STX8	antiquewhite2	0.829573	6.09576e-06
			STYK1	antiquewhite2	0.855602	1.51625e-06
			SUCLG1	antiquewhite2	0.876765	3.94784e-07
			SULT1A1	antiquewhite2	0.802677	2.05244e-05
			SULT1A2	antiquewhite2	0.82911	6.23538e-06
			SULT1B1	antiquewhite2	0.877999	3.62283e-07
			SUOX	antiquewhite2	0.823953	7.9868e-06
			SURF1	antiquewhite2	0.823999	7.96958e-06
			SURF2	antiquewhite2	-0.826686	7.01181e-06
			SYNJ2BP /// SYNJ2BP-COX16	antiquewhite2	0.827235	6.82899e-06
			SYT7	antiquewhite2	-0.88969	1.52938e-07
			SYTL2	antiquewhite2	0.87132	5.70657e-07
			TAB2	antiquewhite2	0.826534	7.06311e-06
			TADA2B	antiquewhite2	0.896723	8.68018e-08
			TADA3	antiquewhite2	0.898261	7.62809e-08
			TAF5	antiquewhite2	0.837142	4.17048e-06
			TAOK3	antiquewhite2	0.829192	6.21025e-06
			TBCK	antiquewhite2	0.842531	3.14548e-06
			TCEA3	antiquewhite2	0.945564	3.269e-10
			TCEB1	antiquewhite2	-0.802583	2.06053e-05
			TCF21	antiquewhite2	0.809493	1.5362e-05
			TCTA	antiquewhite2	0.936157	1.32558e-09
			TDP2	antiquewhite2	0.83094	5.69967e-06
			TDRD7	antiquewhite2	0.827784	6.65028e-06
			TEP1	antiquewhite2	0.961881	1.40531e-11
			TESK2	antiquewhite2	0.901285	5.87996e-08
			TEX11	antiquewhite2	0.855435	1.53111e-06
			TFCP2L1	antiquewhite2	0.90698	3.5189e-08
			THAP4	antiquewhite2	0.886652	1.93084e-07
			TIAM1	antiquewhite2	0.880058	3.1328e-07
			TIMM21	antiquewhite2	0.897454	8.16492e-08
			TINAG	antiquewhite2	0.891337	1.3441e-07
			TLCD2	antiquewhite2	0.931794	2.3646e-09
			TLN2	antiquewhite2	0.86271	9.89196e-07
			TM4SF5	antiquewhite2	0.858392	1.28569e-06
			TMED10	antiquewhite2	0.880442	3.048e-07
			TMEM100	antiquewhite2	0.908999	2.91014e-08
			TMEM115	antiquewhite2	0.819479	9.83813e-06
			TMEM131	antiquewhite2	0.846039	2.60302e-06
			TMEM171	antiquewhite2	0.912177	2.13866e-08
			TMEM220	antiquewhite2	0.949261	1.75966e-10
			TMEM251	antiquewhite2	0.824128	7.92125e-06
			TMEM56	antiquewhite2	0.808907	1.57569e-05
			TMEM61	antiquewhite2	0.913949	1.79192e-08
			TMEM72	antiquewhite2	0.845246	2.71796e-06
			TMEM9B	antiquewhite2	0.827644	6.69538e-06
			TP53I3	antiquewhite2	0.897019	8.46819e-08
			TP53INP2	antiquewhite2	0.840219	3.55446e-06
			TPD52	antiquewhite2	0.884276	2.30639e-07
			TPM3	antiquewhite2	0.802455	2.07156e-05
			TPMT	antiquewhite2	0.899234	7.0216e-08
			TPST2	antiquewhite2	-0.881106	2.90624e-07
			TRAF3IP2	antiquewhite2	0.835789	4.46928e-06
			TRIM25	antiquewhite2	0.849469	2.15345e-06
			TRPM4	antiquewhite2	0.914155	1.75509e-08
			TRPM6	antiquewhite2	0.842707	3.11603e-06
			TSFM	antiquewhite2	0.839909	3.61271e-06
			TSPAN1	antiquewhite2	0.963574	9.39391e-12
			TSPAN3	antiquewhite2	0.815615	1.17264e-05
			TSPAN7	antiquewhite2	0.937196	1.14794e-09
			TTC19	antiquewhite2	0.880183	3.10488e-07
			TTLL6	antiquewhite2	0.804703	1.88532e-05
			TUBAL3	antiquewhite2	0.815256	1.19168e-05
			TXNDC11	antiquewhite2	0.843203	3.03447e-06
			UBE2D3	antiquewhite2	0.880847	2.96089e-07
			UBE2G1	antiquewhite2	0.869736	6.3323e-07
			UBE2K	antiquewhite2	0.890286	1.45996e-07
			UBE2S	antiquewhite2	-0.806792	1.72545e-05
			UBE4A	antiquewhite2	0.824157	7.91014e-06
			UGDH	antiquewhite2	0.829557	6.10051e-06
			UGP2	antiquewhite2	0.963619	9.29229e-12
			UGT1A1 /// UGT1A10 /// UGT1A3 /// UGT1A4 /// UGT1A5 /// UGT1A6 /// UGT1A7 /// UGT1A8 /// UGT1A9	antiquewhite2	0.867937	7.1158e-07
			UGT1A1 /// UGT1A10 /// UGT1A4 /// UGT1A6 /// UGT1A8 /// UGT1A9	antiquewhite2	0.872022	5.44699e-07
			UGT2B15	antiquewhite2	0.914561	1.6844e-08
			UGT2B17	antiquewhite2	0.903033	5.03981e-08
			UGT2B28	antiquewhite2	0.895613	9.51741e-08
			UQCR10	antiquewhite2	0.875776	4.2265e-07
			UQCRC1	antiquewhite2	0.960274	2.02582e-11
			UQCRC2	antiquewhite2	0.882422	2.64235e-07
			UQCRFS1	antiquewhite2	0.917091	1.29736e-08
			USP19	antiquewhite2	0.858917	1.24595e-06
			USP30	antiquewhite2	0.908547	3.03783e-08
			USP32	antiquewhite2	-0.800144	2.27938e-05
			USP38	antiquewhite2	0.823581	8.12825e-06
			VDR	antiquewhite2	0.87277	5.18165e-07
			VILL	antiquewhite2	0.860568	1.12781e-06
			VIPR1	antiquewhite2	0.894389	1.05215e-07
			VPS13D	antiquewhite2	0.884974	2.18987e-07
			VSTM2A	antiquewhite2	0.818604	1.0241e-05
			VTI1B	antiquewhite2	0.89308	1.16971e-07
			WDR7	antiquewhite2	0.950527	1.40835e-10
			WDR78	antiquewhite2	0.840248	3.54909e-06
			WIPI1	antiquewhite2	0.90085	6.10764e-08
			XDH	antiquewhite2	0.87942	3.27802e-07
			XKR4	antiquewhite2	0.850801	1.99814e-06
			XRCC6BP1	antiquewhite2	0.816779	1.1127e-05
			XXbac-B476C20.9	antiquewhite2	0.901679	5.68058e-08
			YWHAG	antiquewhite2	-0.888019	1.74002e-07
			ZADH2	antiquewhite2	0.938163	1.00198e-09
			ZBED5-AS1	antiquewhite2	0.882597	2.60888e-07
			ZBTB33	antiquewhite2	-0.881001	2.92828e-07
			ZBTB7C	antiquewhite2	0.880426	3.0514e-07
			ZC3H14	antiquewhite2	0.857341	1.36867e-06
			ZC3HAV1L	antiquewhite2	-0.866638	7.7326e-07
			ZDHHC7	antiquewhite2	0.913662	1.84453e-08
			ZER1	antiquewhite2	0.81231	1.35833e-05
			ZFAS1	antiquewhite2	-0.884784	2.22109e-07
			ZFP91	antiquewhite2	0.884671	2.23978e-07
			ZFYVE21	antiquewhite2	0.891531	1.32357e-07
			ZG16	antiquewhite2	0.828131	6.53926e-06
			ZMPSTE24	antiquewhite2	0.823269	8.24854e-06
			ZMYND12	antiquewhite2	0.86799	7.09154e-07
			ZNF12	antiquewhite2	-0.837325	4.13132e-06
			ZNF121	antiquewhite2	-0.879508	3.25747e-07
			ZNF264	antiquewhite2	0.819481	9.8375e-06
			ZNF536	antiquewhite2	0.899374	6.93805e-08
			ZNF575	antiquewhite2	0.849991	2.09143e-06
			ZNF652	antiquewhite2	0.806085	1.77819e-05
			ZNF655	antiquewhite2	0.828267	6.49654e-06
			ZNF703	antiquewhite2	-0.813963	1.26249e-05
			ZNF746	antiquewhite2	-0.8018	2.12867e-05
			ZNF844	antiquewhite2	0.805694	1.80796e-05
			ZSWIM7	antiquewhite2	0.828142	6.53582e-06
