# Supplementary material for: Effective prediction of potential ferroptosis critical genes in clinical colorectal cancer
Source: Front Oncol. 2022 Oct 17;12:1033044. doi: 10.3389/fonc.2022.1033044 (PMC9619366; doi:10.3389/fonc.2022.1033044)
Supplement: Supplementary Figure 4 — (A-H) GSE41328, GSE44076, GSE110223 and GSE110225 datasets were analyzed by MCODE for modular genes merging the top 10 genes of Degree values and removing duplicate values to obtain ferroptosis-related DEGs. [file DataSheet_3.zip › Figure 4&Supplement Figure 3/Figure 4 A&E+Supplement Figure 3 A,B/─ú┐Θ╗∙╥≥.txt]

Gene	dynamicModule	mergeModule
A1BG	brown	blue
A1CF	lightcyan	antiquewhite2
A2M	ivory	lightpink3
A2M-AS1	darkmagenta	antiquewhite2
AACS	coral1	antiquewhite2
AADACP1	coral2	orange
AAED1	orange	orange
AAGAB	darkolivegreen2	firebrick3
AAMDC	skyblue	magenta3
AAMP	mediumpurple3	antiquewhite2
AAR2	yellowgreen	lightpink4
AARS	brown	blue
AARSD1 /// PTGES3L /// PTGES3L-AARSD1	saddlebrown	darkolivegreen
AASDH	coral1	antiquewhite2
AASDHPPT	darkturquoise	lightpink4
AATF	yellowgreen	lightpink4
AATK	darkolivegreen	darkolivegreen
ABAT	darkolivegreen4	antiquewhite2
ABCA1	brown	blue
ABCA3	grey60	darkolivegreen
ABCA5	lightsteelblue	lightsteelblue
ABCB1	darkorange2	darkorange2
ABCB1 /// ABCB4	darkorange2	darkorange2
ABCB10	turquoise	orange
ABCB7	blue2	blue2
ABCB8	yellow	orange
ABCC1	palevioletred3	lightsteelblue
ABCC10	brown	blue
ABCC13	bisque4	firebrick3
ABCC2	magenta	lightpink4
ABCC3	yellow	orange
ABCC5	orange	orange
ABCC6 /// ABCC6P1 /// ABCC6P2 /// LOC101930322	lightyellow	antiquewhite2
ABCC6P1	salmon	antiquewhite2
ABCD1	grey	grey
ABCD3	pink	antiquewhite2
ABCD4	navajowhite1	antiquewhite2
ABCE1	orange	orange
ABCF1	honeydew1	lightpink4
ABCF2	grey	grey
ABCF3	darkorange2	darkorange2
ABCG1	darkred	darkolivegreen
ABCG2	salmon	antiquewhite2
ABCG5	royalblue	lightpink4
ABHD10	maroon	darkorange2
ABHD11	saddlebrown	darkolivegreen
ABHD12	lightpink4	lightpink4
ABHD12B /// MIR4454	purple	antiquewhite2
ABHD13	lightgreen	antiquewhite2
ABHD14A /// ACY1	coral2	orange
ABHD14A-ACY1 /// ACY1	lightgreen	antiquewhite2
ABHD14B	lightpink4	lightpink4
ABHD15	coral1	antiquewhite2
ABHD16A	skyblue	magenta3
ABHD17A	grey	grey
ABHD17C	lightcyan	antiquewhite2
ABHD2	darkolivegreen	darkolivegreen
ABHD3	pink	antiquewhite2
ABHD4	coral2	orange
ABHD5	pink	antiquewhite2
ABHD6	purple	antiquewhite2
ABI1	grey	grey
ABI2	cyan	darkolivegreen
ABL1	paleturquoise	antiquewhite2
ABLIM1	darkgrey	blue2
ABLIM3	tan	darkolivegreen
ABR	yellow4	antiquewhite2
ABRACL	thistle	antiquewhite2
ABT1	yellow	orange
AC002064.5	mediumorchid	mediumorchid
AC004692.5	bisque4	firebrick3
AC004941.5	darkseagreen4	darkseagreen4
AC006026.13	thistle4	blue2
AC009120.6	violet	darkolivegreen
AC009133.15	yellow	orange
AC009947.3 /// RBMY2AP /// RBMY2AP /// RBMY2BP /// RBMY2BP /// RBMY2DP /// RBMY2DP	green	green
AC018462.2 /// BC071802	black	black
AC018755.16	lightcoral	orange
AC018816.3	antiquewhite4	darkolivegreen
AC024560.2	grey	grey
AC068039.4	black	black
AC078842.4 /// AK094915	mediumorchid	mediumorchid
AC079741.2	darkseagreen3	darkseagreen3
AC106801.1	lightblue4	magenta3
AC128677.4 /// CH17-132F21.1 /// IGKV1OR-1 /// IGKV1OR-1 /// IGKV1OR10-1 /// IGKV1OR10-1 /// IGKV1OR2-2	green	green
ACAA1	navajowhite2	lightpink4
ACAA2	lightcyan	antiquewhite2
ACACA	palevioletred2	magenta3
ACACB	bisque4	firebrick3
ACAD11 /// NPHP3 /// NPHP3-ACAD11	grey	grey
ACAD8	coral1	antiquewhite2
ACAD9	darkorange2	darkorange2
ACADM	thistle	antiquewhite2
ACADS	salmon	antiquewhite2
ACADSB	lightcyan	antiquewhite2
ACADVL	salmon	antiquewhite2
ACAP2	salmon	antiquewhite2
ACAT2	skyblue1	antiquewhite2
ACBD3	lightcoral	orange
ACBD4	deeppink	antiquewhite2
ACBD5	mediumpurple2	orange
ACBD6	blue	blue
ACCS	darkseagreen2	darkseagreen2
ACD	saddlebrown	darkolivegreen
ACE	paleturquoise	antiquewhite2
ACE2	salmon	antiquewhite2
ACER1	slateblue	darkseagreen2
ACER3	pink4	antiquewhite2
ACIN1	yellow	orange
ACKR1	bisque4	firebrick3
ACKR3	greenyellow	darkgreen
ACKR4	mistyrose	orange
ACLY	brown	blue
ACN9	honeydew	honeydew
ACO1	yellow	orange
ACO2	steelblue	antiquewhite2
ACOT1 /// ACOT2	purple	antiquewhite2
ACOT13	palevioletred2	magenta3
ACOT4	deeppink	antiquewhite2
ACOT7	darkolivegreen4	antiquewhite2
ACOT8	darkseagreen4	darkseagreen4
ACOT9	blue	blue
ACOX1	salmon	antiquewhite2
ACOX2	floralwhite	lightpink3
ACOX3	salmon	antiquewhite2
ACP1	greenyellow	darkgreen
ACP2	darkseagreen4	darkseagreen4
ACP5	brown	blue
ACP6	palevioletred1	magenta3
ACPP	grey	grey
ACPT	darkseagreen3	darkseagreen3
ACR	grey	grey
ACSF2	lightyellow	antiquewhite2
ACSL1	lightcyan1	blue2
ACSL3	lightcyan1	blue2
ACSL5	darkgrey	blue2
ACSM3	darkmagenta	antiquewhite2
ACSS2	mediumpurple2	orange
ACTA2	brown4	blue2
ACTB	red	firebrick3
ACTB /// ACTG1	firebrick3	firebrick3
ACTBP9 /// ACTBP9	yellow	orange
ACTC1	red	firebrick3
ACTG1P4 /// AMY2B /// RNPC3	turquoise	orange
ACTG2	red	firebrick3
ACTL10	brown	blue
ACTL6A	greenyellow	darkgreen
ACTN1	tan4	honeydew
ACTN4	firebrick3	firebrick3
ACTR10	darkolivegreen4	antiquewhite2
ACTR1A	lavenderblush1	blue2
ACTR1B	maroon	darkorange2
ACTR2	honeydew1	lightpink4
ACTR3	brown2	darkorange2
ACTR3B	salmon	antiquewhite2
ACTR3C	midnightblue	darkorange2
ACTR5	magenta	lightpink4
ACTR6	turquoise	orange
ACVR1	pink	antiquewhite2
ACVR1C	salmon	antiquewhite2
ACVR2A	mediumpurple1	lightpink3
ACVRL1	purple	antiquewhite2
ACYP1	lavenderblush2	orange
ACYP2 /// LOC101927144	mediumpurple3	antiquewhite2
ADA	lightpink4	lightpink4
ADAM10	plum1	antiquewhite2
ADAM12	brown	blue
ADAM15	navajowhite1	antiquewhite2
ADAM17	sienna3	lightpink4
ADAM19	blue	blue
ADAM1A /// ADAM1A	grey	grey
ADAM33	black	black
ADAM8	grey60	darkolivegreen
ADAM9	lavenderblush3	darkolivegreen
ADAMDEC1	indianred3	antiquewhite2
ADAMTS1	darkolivegreen2	firebrick3
ADAMTS12	blue	blue
ADAMTS5	blue	blue
ADAMTSL3	red	firebrick3
ADAP1	white	lightsteelblue
ADAP2	brown	blue
ADAR	blue	blue
ADAT1	thistle3	magenta3
ADAT3	mediumorchid	mediumorchid
ADAT3 /// SCAMP4	darkolivegreen2	firebrick3
ADCK1	orangered1	darkseagreen2
ADCK2	indianred4	lightsteelblue
ADCK3	greenyellow	darkgreen
ADCK5	midnightblue	darkorange2
ADCY3	darkviolet	lightpink4
ADCY6	plum1	antiquewhite2
ADCY7	coral	orange
ADCY9	firebrick3	firebrick3
ADD1	firebrick4	antiquewhite2
ADD3	mediumpurple1	lightpink3
ADH1A	thistle	antiquewhite2
ADH1B	purple	antiquewhite2
ADH1C	thistle	antiquewhite2
ADH5	violet	darkolivegreen
ADH6	lightyellow	antiquewhite2
ADI1	mediumpurple3	antiquewhite2
ADIPOQ	firebrick3	firebrick3
ADIPOR1	blue	blue
ADIPOR2	yellow	orange
ADIRF	mediumpurple2	orange
ADK	darkorange2	darkorange2
ADM	yellow3	darkorange2
ADM2	green	green
ADNP	lightgreen	antiquewhite2
ADNP2	coral4	coral4
ADO	coral	orange
ADORA2A-AS1	mediumorchid	mediumorchid
ADORA2B	magenta4	chocolate4
ADORA3	magenta3	magenta3
ADPGK	blue	blue
ADPRHL2	grey	grey
ADPRM	plum4	blue2
ADRA1B	black	black
ADRA2A	deeppink	antiquewhite2
ADRA2C	lightgreen	antiquewhite2
ADRB2	lightcyan	antiquewhite2
ADRBK1	darkorange2	darkorange2
ADRM1	magenta	lightpink4
ADSL	lightpink4	lightpink4
ADSS	brown	blue
ADTRP	pink	antiquewhite2
AEBP1	blue	blue
AEBP2	turquoise	orange
AEN	indianred4	lightsteelblue
AES	grey60	darkolivegreen
AF001548.5	navajowhite	green4
AF007147	salmon4	orange
AFAP1	brown4	blue2
AFG3L2	deeppink	antiquewhite2
AFTPH	purple	antiquewhite2
AGA	skyblue1	antiquewhite2
AGAP1	lightslateblue	antiquewhite2
AGAP10 /// AGAP11 /// AGAP4 /// AGAP5 /// AGAP9 /// BMS1P5 /// CTGLF12P /// LOC101060581	navajowhite1	antiquewhite2
AGAP11 /// AGAP4 /// AGAP6 /// AGAP7P /// CTGLF12P /// LOC101060581	antiquewhite1	antiquewhite1
AGAP3	grey60	darkolivegreen
AGBL5	saddlebrown	darkolivegreen
AGFG1	grey	grey
AGGF1	greenyellow	darkgreen
AGK	indianred4	lightsteelblue
AGL	blue	blue
AGMAT	green	green
AGO2	magenta	lightpink4
AGO2 /// CASC7 /// CASC7	greenyellow	darkgreen
AGO2 /// CASC7 /// CASC7 /// DQ574852	yellowgreen	lightpink4
AGPAT1	royalblue	lightpink4
AGPAT2	mediumpurple3	antiquewhite2
AGPAT3	turquoise	orange
AGPAT5	grey60	darkolivegreen
AGPAT9	lightgreen	antiquewhite2
AGPS	pink4	antiquewhite2
AGR2	lightgreen	antiquewhite2
AGR3	blue	blue
AGRN	darkviolet	lightpink4
AGT	skyblue3	darkorange2
AGTPBP1	mediumpurple2	orange
AGTR1	red	firebrick3
AGTRAP	violet	darkolivegreen
AHCTF1	orangered4	orange
AHCY	orange	orange
AHCYL1	yellow	orange
AHCYL2	pink	antiquewhite2
AHNAK	yellowgreen	lightpink4
AHNAK2	brown4	blue2
AHR	turquoise	orange
AHRR	plum1	antiquewhite2
AHSA1	mediumpurple3	antiquewhite2
AHSA2	darkseagreen2	darkseagreen2
AIDA	orangered4	orange
AIF1	plum	magenta3
AIF1L	plum	magenta3
AIFM1	coral1	antiquewhite2
AIFM2	chocolate4	chocolate4
AIFM3	indianred4	lightsteelblue
AIM1	pink4	antiquewhite2
AIM1L	grey60	darkolivegreen
AIM2	magenta3	magenta3
AIMP1	salmon4	orange
AIMP2	brown	blue
AIP	darkred	darkolivegreen
AJUBA	lightgreen	antiquewhite2
AK022030 /// TROVE2	green	green
AK022793 /// BC043213 /// CTB-175P5.4	darkseagreen4	darkseagreen4
AK025117 /// GPATCH2L	turquoise	orange
AK055981	red	firebrick3
AK055981 /// RP11-617F23.1	red	firebrick3
AK057259 /// AK096803	purple	antiquewhite2
AK057657 /// RP11-473I1.9	slateblue	darkseagreen2
AK090844	black	black
AK096803 /// RP11-395B7.2	grey	grey
AK097453	green	green
AK1	lightpink3	lightpink3
AK2	yellowgreen	lightpink4
AK3	tan	darkolivegreen
AK4 /// LOC100507855	purple	antiquewhite2
AK6	turquoise	orange
AK6 /// TAF9	turquoise	orange
AK8	ivory	lightpink3
AKAP1	red	firebrick3
AKAP11	white	lightsteelblue
AKAP12	red	firebrick3
AKAP13	brown4	blue2
AKAP2 /// PALM2-AKAP2	darkgrey	blue2
AKAP5	indianred3	antiquewhite2
AKAP7	purple	antiquewhite2
AKAP8	lightcyan1	blue2
AKAP9	red	firebrick3
AKIP1	brown	blue
AKIP1 /// NUAK2	mediumpurple1	lightpink3
AKIRIN1	orangered4	orange
AKIRIN2	magenta	lightpink4
AKNA	steelblue	antiquewhite2
AKR1A1	skyblue1	antiquewhite2
AKR1B1	darkseagreen3	darkseagreen3
AKR1B10	lightgreen	antiquewhite2
AKR1C1 /// AKR1C2 /// LOC101930400	plum1	antiquewhite2
AKR1C2 /// LOC101930400	darkslateblue	antiquewhite2
AKR1C3	navajowhite	green4
AKR7A2	darkolivegreen4	antiquewhite2
AKR7A3	salmon	antiquewhite2
AKT1	darkorange2	darkorange2
AKTIP	plum4	blue2
AL110181 /// RP11-390E23.6	lightcyan	antiquewhite2
AL832909 /// LINC00984	darkolivegreen2	firebrick3
AL832909 /// LINC00984 /// LINC00984 /// LINC00984	red	firebrick3
AL928768.3 /// Ig alpha 1-[alpha]2m /// IGH	green	green
ALAD	floralwhite	lightpink3
ALAS1	darkslateblue	antiquewhite2
ALCAM	orange	orange
ALDH16A1	mediumpurple4	darkgreen
ALDH18A1	midnightblue	darkorange2
ALDH1A1	midnightblue	darkorange2
ALDH1A3	darkolivegreen	darkolivegreen
ALDH1B1	yellow	orange
ALDH1L1	green	green
ALDH2	yellow	orange
ALDH3A1	navajowhite	green4
ALDH3A2	darkturquoise	lightpink4
ALDH3B1	thistle1	darkolivegreen
ALDH4A1	darkolivegreen	darkolivegreen
ALDH5A1	paleturquoise	antiquewhite2
ALDH6A1	lightcyan	antiquewhite2
ALDH7A1	palevioletred2	magenta3
ALDH9A1	yellow4	antiquewhite2
ALDOA	turquoise	orange
ALDOB	grey	grey
ALDOC	brown	blue
ALG1	orangered1	darkseagreen2
ALG10 /// ALG10B	darkgreen	darkgreen
ALG11 /// UTP14A /// UTP14C	tan	darkolivegreen
ALG11 /// UTP14C	thistle1	darkolivegreen
ALG12	steelblue	antiquewhite2
ALG13	mediumpurple3	antiquewhite2
ALG14	green	green
ALG2	skyblue	magenta3
ALG3	magenta	lightpink4
ALG5	blue	blue
ALG6	mediumpurple3	antiquewhite2
ALG8	skyblue	magenta3
ALG9	palevioletred1	magenta3
ALKBH1	mediumpurple3	antiquewhite2
ALKBH2	pink	antiquewhite2
ALKBH3	skyblue	magenta3
ALKBH4	grey	grey
ALKBH5	ivory	lightpink3
ALKBH6	grey	grey
ALKBH7	turquoise	orange
ALMS1	royalblue	lightpink4
ALOX12P2	grey	grey
ALOX5AP	sienna3	lightpink4
ALPP	orangered3	orangered3
ALPPL2	navajowhite	green4
ALS2	lavenderblush2	orange
ALYREF	ivory	lightpink3
AMACR /// C1QTNF3-AMACR	navajowhite	green4
AMBRA1	honeydew1	lightpink4
AMD1	coral2	orange
AMFR	sienna3	lightpink4
AMICA1	green	green
AMIGO1	mediumpurple1	lightpink3
AMIGO2	lightgreen	antiquewhite2
AMIGO3 /// GMPPB	chocolate4	chocolate4
AMMECR1	lavenderblush3	darkolivegreen
AMMECR1L	orange	orange
AMN	lightgreen	antiquewhite2
AMOT	darkolivegreen	darkolivegreen
AMOTL2	darkviolet	lightpink4
AMPD1	green	green
AMPD2	darkorange	darkolivegreen
AMPD3	palevioletred1	magenta3
AMT	indianred4	lightsteelblue
AMZ2	lightpink4	lightpink4
AMZ2P1	magenta	lightpink4
ANAPC1 /// LOC101930107 /// LOC285074 /// LOC730268	yellowgreen	lightpink4
ANAPC1 /// LOC730268	cyan	darkolivegreen
ANAPC10	cyan	darkolivegreen
ANAPC11	turquoise	orange
ANAPC13	skyblue3	darkorange2
ANAPC15	lightgreen	antiquewhite2
ANAPC16	darkseagreen2	darkseagreen2
ANAPC4	navajowhite	green4
ANAPC5	thistle3	magenta3
ANAPC7	pink	antiquewhite2
ANG	darkslateblue	antiquewhite2
ANGEL1	magenta	lightpink4
ANGEL2	brown	blue
ANGPT2	pink	antiquewhite2
ANGPTL1	plum2	firebrick3
ANGPTL2	brown	blue
ANHX	plum3	plum3
ANKEF1	salmon1	blue2
ANKH	yellow	orange
ANKHD1 /// ANKHD1-EIF4EBP3	royalblue	lightpink4
ANKHD1 /// ANKHD1-EIF4EBP3 /// EIF4EBP3	brown	blue
ANKIB1	royalblue	lightpink4
ANKLE2	sienna3	lightpink4
ANKMY2	floralwhite	lightpink3
ANKRA2	lightpink3	lightpink3
ANKRD10	tan	darkolivegreen
ANKRD10-IT1	black	black
ANKRD11	plum4	blue2
ANKRD12	darkmagenta	antiquewhite2
ANKRD13A	antiquewhite2	antiquewhite2
ANKRD13C	lightcyan	antiquewhite2
ANKRD16	coral	orange
ANKRD17	darkorange2	darkorange2
ANKRD20A5P /// ANKRD20A5P	darkseagreen2	darkseagreen2
ANKRD22	blue	blue
ANKRD27	paleturquoise	antiquewhite2
ANKRD28	skyblue3	darkorange2
ANKRD29	cyan	darkolivegreen
ANKRD35	ivory	lightpink3
ANKRD36	black	black
ANKRD36B	black	black
ANKRD37	skyblue1	antiquewhite2
ANKRD39	salmon	antiquewhite2
ANKRD40	lightblue4	magenta3
ANKRD46	greenyellow	darkgreen
ANKRD46 /// GAPDHP62	plum4	blue2
ANKRD49	black	black
ANKRD50	white	lightsteelblue
ANKRD52	darkorange2	darkorange2
ANKRD54	coral4	coral4
ANKRD9	purple	antiquewhite2
ANKS1A	red	firebrick3
ANKS4B	lightcyan	antiquewhite2
ANKZF1	lightsteelblue1	blue2
ANLN	darkviolet	lightpink4
ANO10	pink	antiquewhite2
ANO5	purple	antiquewhite2
ANO6	blue	blue
ANO9	honeydew	honeydew
ANP32A	mediumpurple1	lightpink3
ANP32B	indianred4	lightsteelblue
ANP32E	skyblue3	darkorange2
ANPEP	grey	grey
ANTXR2	blueviolet	antiquewhite2
ANXA1	palevioletred3	lightsteelblue
ANXA11	plum4	blue2
ANXA13	navajowhite	green4
ANXA2	darkgrey	blue2
ANXA2 /// NHP2L1	darkturquoise	lightpink4
ANXA2P1	darkgrey	blue2
ANXA2P2	darkgrey	blue2
ANXA2P3	darkgrey	blue2
ANXA2R	skyblue4	magenta3
ANXA3	indianred4	lightsteelblue
ANXA4	lavenderblush3	darkolivegreen
ANXA5	saddlebrown	darkolivegreen
ANXA6	darkolivegreen	darkolivegreen
ANXA7	skyblue4	magenta3
AOAH	brown	blue
AOC1	lightcoral	orange
AOC3	red	firebrick3
AP000525.9	blue	blue
AP001462.6	grey	grey
AP006547.3	mediumorchid	mediumorchid
AP1B1	darkseagreen4	darkseagreen4
AP1G1	pink4	antiquewhite2
AP1G2	palevioletred3	lightsteelblue
AP1M1	sienna3	lightpink4
AP1M2	yellow	orange
AP1S1	mediumpurple2	orange
AP1S2	grey60	darkolivegreen
AP2A2	turquoise	orange
AP2B1	plum3	plum3
AP2M1	yellow3	darkorange2
AP2S1	thistle2	orange
AP3B1	palevioletred2	magenta3
AP3D1	royalblue	lightpink4
AP3M1	thistle4	blue2
AP3M2	lightpink2	lightpink2
AP3S1	darkorange2	darkorange2
AP3S2 /// C15orf38-AP3S2	red	firebrick3
AP4M1	darkorange	darkolivegreen
AP5B1	indianred4	lightsteelblue
AP5M1	bisque4	firebrick3
AP5S1	lightsteelblue1	blue2
AP5Z1 /// MIR4656	salmon	antiquewhite2
APBA2	green	green
APBA3	magenta	lightpink4
APCDD1	skyblue3	darkorange2
APEH	lightyellow	antiquewhite2
APEX1	plum2	firebrick3
APEX2	salmon1	blue2
APH1A	darkseagreen3	darkseagreen3
API5	coral1	antiquewhite2
APIP	red	firebrick3
APITD1 /// APITD1-CORT	darkolivegreen4	antiquewhite2
APLN	navajowhite2	lightpink4
APLNR	antiquewhite4	darkolivegreen
APLP2	darkmagenta	antiquewhite2
APMAP	magenta	lightpink4
APOA1BP	blue	blue
APOBEC1	grey	grey
APOBEC3A /// APOBEC3A_B	deeppink	antiquewhite2
APOBEC3B	midnightblue	darkorange2
APOBEC3C	honeydew1	lightpink4
APOBEC3F /// APOBEC3G	darkviolet	lightpink4
APOBEC3G	midnightblue	darkorange2
APOBR	purple	antiquewhite2
APOC1	brown	blue
APOC2 /// APOC4 /// APOC4-APOC2	blue	blue
APOD	tan	darkolivegreen
APOE	brown	blue
APOL1	midnightblue	darkorange2
APOL2	magenta	lightpink4
APOL3	yellow3	darkorange2
APOL5	salmon4	orange
APOL6	darkorange2	darkorange2
APOLD1	brown	blue
APOLD1 /// DDX47	tan	darkolivegreen
APOO	skyblue4	magenta3
APOOL	floralwhite	lightpink3
APOPT1	black	black
APP	paleturquoise	antiquewhite2
APPBP2	turquoise	orange
APPL1	blueviolet	antiquewhite2
APPL2	salmon	antiquewhite2
APRT	yellow	orange
APTX	plum3	plum3
AQP1	turquoise	orange
AQP11	plum1	antiquewhite2
AQP12A /// AQP12B	turquoise	orange
AQP3	cyan	darkolivegreen
AQP8	lightcyan	antiquewhite2
AQP9	brown	blue
AQR	lightcyan1	blue2
ARAF	firebrick4	antiquewhite2
ARAP1	darkturquoise	lightpink4
ARAP3	darkolivegreen	darkolivegreen
ARCN1	palevioletred2	magenta3
ARF1 /// MIR3620	lavenderblush3	darkolivegreen
ARF1P1 /// ARF1P1	grey	grey
ARF3	mediumpurple2	orange
ARF4	blue4	antiquewhite2
ARF5	salmon2	salmon2
ARF6	blue	blue
ARFGAP1	magenta	lightpink4
ARFGAP2	darkseagreen4	darkseagreen4
ARFGAP3	lightpink3	lightpink3
ARFGEF1	paleturquoise	antiquewhite2
ARFGEF2	paleturquoise	antiquewhite2
ARFIP1	green	green
ARFIP2	grey60	darkolivegreen
ARFRP1	lavenderblush3	darkolivegreen
ARG2	turquoise	orange
ARGLU1	mediumpurple2	orange
ARHGAP1	blue4	antiquewhite2
ARHGAP10	brown4	blue2
ARHGAP11A	grey	grey
ARHGAP11B /// LOC100288637	yellow	orange
ARHGAP12	turquoise	orange
ARHGAP15 /// LOC101928361	green	green
ARHGAP17	yellow4	antiquewhite2
ARHGAP18	royalblue	lightpink4
ARHGAP19	brown4	blue2
ARHGAP21	turquoise	orange
ARHGAP22-IT1	orange	orange
ARHGAP26	purple	antiquewhite2
ARHGAP32	plum1	antiquewhite2
ARHGAP44	lightcyan	antiquewhite2
ARHGAP5	ivory	lightpink3
ARHGAP6	turquoise	orange
ARHGAP8 /// PRR5-ARHGAP8	plum2	firebrick3
ARHGAP9	green	green
ARHGDIA	darkolivegreen4	antiquewhite2
ARHGDIB	brown	blue
ARHGEF1 /// LOC100505585	darkorange	darkolivegreen
ARHGEF10L	turquoise	orange
ARHGEF15	black	black
ARHGEF16	sienna4	orange
ARHGEF17	grey	grey
ARHGEF18	antiquewhite2	antiquewhite2
ARHGEF19	antiquewhite4	darkolivegreen
ARHGEF2	deeppink	antiquewhite2
ARHGEF25	brown4	blue2
ARHGEF26	red	firebrick3
ARHGEF3	turquoise	orange
ARHGEF37	red	firebrick3
ARHGEF5	darkgrey	blue2
ARHGEF6	plum	magenta3
ARHGEF9	steelblue	antiquewhite2
ARID1A	darkorange2	darkorange2
ARID2	coral1	antiquewhite2
ARID3A	magenta	lightpink4
ARID3B	lightpink3	lightpink3
ARID4A	salmon4	orange
ARID4B	orangered4	orange
ARID4B /// RBM34	brown	blue
ARID5A	blue	blue
ARIH1	navajowhite2	lightpink4
ARIH2	steelblue	antiquewhite2
ARL1	blue4	antiquewhite2
ARL13B	yellow	orange
ARL14	pink	antiquewhite2
ARL14EP	orangered4	orange
ARL15	blueviolet	antiquewhite2
ARL16	turquoise	orange
ARL2	mistyrose	orange
ARL2BP	coral3	blue2
ARL3	lightsteelblue	lightsteelblue
ARL4A	darkolivegreen	darkolivegreen
ARL4C	tan	darkolivegreen
ARL5A /// LOC101929356	turquoise	orange
ARL5B	white	lightsteelblue
ARL6IP1	plum4	blue2
ARL6IP4	lightcoral	orange
ARL6IP5	magenta	lightpink4
ARL6IP6	turquoise	orange
ARL8A	darkorange	darkolivegreen
ARL8B	grey60	darkolivegreen
ARMC1	greenyellow	darkgreen
ARMC10	indianred4	lightsteelblue
ARMC2-AS1 /// ATP5J2	darkmagenta	antiquewhite2
ARMC6	palevioletred3	lightsteelblue
ARMC7	pink4	antiquewhite2
ARMCX1	red	firebrick3
ARMCX2	brown	blue
ARMCX3	brown	blue
ARMCX5	lightsteelblue	lightsteelblue
ARMCX5-GPRASP2 /// GPRASP2	grey60	darkolivegreen
ARMCX6	skyblue	magenta3
ARNTL	deeppink	antiquewhite2
ARNTL2	indianred4	lightsteelblue
ARPC1A	skyblue2	lightpink3
ARPC1B	darkred	darkolivegreen
ARPC2	maroon	darkorange2
ARPC3	mediumpurple3	antiquewhite2
ARPC4	plum3	plum3
ARPC4 /// ARPC4-TTLL3	blue4	antiquewhite2
ARPC5	thistle3	magenta3
ARPC5L	green4	green4
ARPP19	darkgreen	darkgreen
ARRB1	firebrick4	antiquewhite2
ARRB2	thistle4	blue2
ARRDC1	pink4	antiquewhite2
ARRDC2	darkred	darkolivegreen
ARRDC3	darkgreen	darkgreen
ARRDC4	pink	antiquewhite2
ARSA	indianred4	lightsteelblue
ARSD	honeydew	honeydew
ARSE	green	green
ARSF	lightgreen	antiquewhite2
ARSJ	turquoise	orange
ART3	mistyrose	orange
ARV1	orangered1	darkseagreen2
ASAH1	skyblue	magenta3
ASAH2B	salmon2	salmon2
ASAP1	violet	darkolivegreen
ASAP2	darkturquoise	lightpink4
ASAP3	lightyellow	antiquewhite2
ASB12 /// MTMR8	turquoise	orange
ASB13	plum4	blue2
ASB16	plum4	blue2
ASB16-AS1	palevioletred2	magenta3
ASB2	red	firebrick3
ASB3 /// GPR75-ASB3	lavenderblush3	darkolivegreen
ASB5	firebrick3	firebrick3
ASB7	blue	blue
ASB8	salmon	antiquewhite2
ASB9	orangered4	orange
ASCC1	thistle4	blue2
ASCC2	darkseagreen4	darkseagreen4
ASCC3	midnightblue	darkorange2
ASCL2	darkviolet	lightpink4
ASCL3	darkseagreen3	darkseagreen3
ASF1A	thistle2	orange
ASF1B	midnightblue	darkorange2
ASH1L	lightcyan1	blue2
ASH1L-AS1	skyblue2	lightpink3
ASH2L	saddlebrown	darkolivegreen
ASL	skyblue1	antiquewhite2
ASMTL	grey60	darkolivegreen
ASNA1	firebrick3	firebrick3
ASNS	orange	orange
ASNSD1	darkgreen	darkgreen
ASPA	lightyellow	antiquewhite2
ASPH	coral1	antiquewhite2
ASPHD2	darkgrey	blue2
ASPM	black	black
ASPN	blue	blue
ASRGL1	lightgreen	antiquewhite2
ASS1	lightpink4	lightpink4
ASTE1	antiquewhite1	antiquewhite1
ASUN	navajowhite2	lightpink4
ASXL1	sienna3	lightpink4
ATAD1	mediumpurple2	orange
ATAD2	greenyellow	darkgreen
ATAD3A	grey	grey
ATAD3B	paleturquoise	antiquewhite2
ATF1	thistle2	orange
ATF2	maroon	darkorange2
ATF3	midnightblue	darkorange2
ATF4	orange	orange
ATF6	coral3	blue2
ATF7	salmon4	orange
ATF7IP	darkred	darkolivegreen
ATF7IP2	skyblue1	antiquewhite2
ATG10	floralwhite	lightpink3
ATG101	greenyellow	darkgreen
ATG12	mediumpurple2	orange
ATG13	grey	grey
ATG14	grey	grey
ATG2A	lavenderblush2	orange
ATG2B	grey	grey
ATG3	green	green
ATG4A	lightgreen	antiquewhite2
ATG4B	brown2	darkorange2
ATG4C	mediumpurple3	antiquewhite2
ATG4D	chocolate4	chocolate4
ATG5	antiquewhite1	antiquewhite1
ATG9A	tan4	honeydew
ATHL1	orangered4	orange
ATIC	magenta	lightpink4
ATL1	firebrick4	antiquewhite2
ATL3	midnightblue	darkorange2
ATMIN	lightcyan1	blue2
ATOH1	navajowhite1	antiquewhite2
ATOX1	sienna3	lightpink4
ATP10B	paleturquoise	antiquewhite2
ATP10D	lavenderblush3	darkolivegreen
ATP11B	thistle4	blue2
ATP11C	lightcyan1	blue2
ATP13A1	turquoise	orange
ATP13A2	lightsteelblue1	blue2
ATP13A3	midnightblue	darkorange2
ATP1A1	darkorange2	darkorange2
ATP1A2	red	firebrick3
ATP1B1	sienna3	lightpink4
ATP2A2	grey	grey
ATP2B1	blue	blue
ATP2B4	red	firebrick3
ATP2C1	grey	grey
ATP2C2	steelblue	antiquewhite2
ATP5A1	lightyellow	antiquewhite2
ATP5B	lightyellow	antiquewhite2
ATP5C1	lightyellow	antiquewhite2
ATP5D	magenta4	chocolate4
ATP5E	midnightblue	darkorange2
ATP5F1	lightyellow	antiquewhite2
ATP5G1	magenta4	chocolate4
ATP5G2	darkseagreen3	darkseagreen3
ATP5G2P1 /// ATP5G2P1	grey	grey
ATP5G3	lightyellow	antiquewhite2
ATP5H	magenta4	chocolate4
ATP5I	chocolate4	chocolate4
ATP5J	magenta4	chocolate4
ATP5J2-PTCD1 /// PTCD1	pink	antiquewhite2
ATP5L	magenta4	chocolate4
ATP5O	yellow4	antiquewhite2
ATP5S	turquoise	orange
ATP5SL	palevioletred1	magenta3
ATP6	coral1	antiquewhite2
ATP6AP1	coral3	blue2
ATP6AP2	black	black
ATP6V0A1	antiquewhite2	antiquewhite2
ATP6V0B	turquoise	orange
ATP6V0C	green4	green4
ATP6V0D1	mediumpurple2	orange
ATP6V0E1	orangered3	orangered3
ATP6V0E2	lavenderblush3	darkolivegreen
ATP6V1A	mediumpurple3	antiquewhite2
ATP6V1B2	skyblue	magenta3
ATP6V1C1	brown2	darkorange2
ATP6V1D	mediumpurple2	orange
ATP6V1E1	thistle3	magenta3
ATP6V1E2 /// FLJ41757	blue4	antiquewhite2
ATP6V1F /// LOC101927180	mediumpurple2	orange
ATP6V1G1	salmon	antiquewhite2
ATP6V1G2-DDX39B /// DDX39B /// SNORD84	yellowgreen	lightpink4
ATP6V1G3	grey	grey
ATP7A	turquoise	orange
ATP7B	darkolivegreen	darkolivegreen
ATP8A1	salmon2	salmon2
ATP8B1	pink	antiquewhite2
ATP8B2	lightsteelblue1	blue2
ATP9A	antiquewhite4	darkolivegreen
ATPAF1	navajowhite1	antiquewhite2
ATPAF2	lightyellow	antiquewhite2
ATPIF1	green	green
ATR	yellowgreen	lightpink4
ATRAID	cyan	darkolivegreen
ATRIP /// TREX1	darkturquoise	lightpink4
ATRN	skyblue	magenta3
ATRX	darkolivegreen	darkolivegreen
ATXN1	blue	blue
ATXN10	mediumpurple3	antiquewhite2
ATXN1L	paleturquoise	antiquewhite2
ATXN2	lightslateblue	antiquewhite2
ATXN3	firebrick4	antiquewhite2
ATXN7	blueviolet	antiquewhite2
ATXN7L3	darkseagreen4	darkseagreen4
ATXN7L3B	darkorange2	darkorange2
AUH	orangered1	darkseagreen2
AUP1	magenta	lightpink4
AURKA	magenta	lightpink4
AURKAIP1	green	green
AURKAPS1 /// RAB3GAP2	sienna4	orange
AURKB	darkolivegreen4	antiquewhite2
AVEN	lightsteelblue	lightsteelblue
AVIL	purple	antiquewhite2
AVPI1	lightgreen	antiquewhite2
AX747031	grey	grey
AX747261	grey	grey
AX748157	salmon2	salmon2
AX748417 /// CAMK1	darkgreen	darkgreen
AXDND1	violet	darkolivegreen
AXIN1	grey60	darkolivegreen
AXIN2	lightgreen	antiquewhite2
AXL	coral3	blue2
AZGP1	tan	darkolivegreen
AZGP1 /// AZGP1P1	tan	darkolivegreen
AZI2	plum2	firebrick3
AZIN1	yellow	orange
B2M	turquoise	orange
B3GALNT1	skyblue3	darkorange2
B3GALT4	antiquewhite2	antiquewhite2
B3GALT5	darkmagenta	antiquewhite2
B3GALT6	antiquewhite4	darkolivegreen
B3GAT3	darkturquoise	lightpink4
B3GNT1	firebrick4	antiquewhite2
B3GNT2	thistle1	darkolivegreen
B3GNT3	brown2	darkorange2
B3GNT6	indianred3	antiquewhite2
B3GNT7	darkslateblue	antiquewhite2
B3GNT8	salmon2	salmon2
B3GNT9	brown	blue
B3GNTL1	orangered4	orange
B4GALNT1	darkseagreen3	darkseagreen3
B4GALNT2	pink	antiquewhite2
B4GALT2	coral2	orange
B4GALT3	brown	blue
B4GALT4	mediumpurple3	antiquewhite2
B4GALT5	maroon	darkorange2
B4GALT6	skyblue1	antiquewhite2
B4GALT7	blue	blue
B9D1	turquoise	orange
BABAM1	tan	darkolivegreen
BACE1	brown	blue
BACE2	antiquewhite4	darkolivegreen
BAD	skyblue1	antiquewhite2
BAG1	grey	grey
BAG3	darkgrey	blue2
BAG5	red	firebrick3
BAG6	darkseagreen4	darkseagreen4
BAHD1	darkseagreen4	darkseagreen4
BAIAP2L1	tan	darkolivegreen
BAIAP3	green	green
BAK1	coral3	blue2
BAMBI	cyan	darkolivegreen
BANF1	greenyellow	darkgreen
BANK1	midnightblue	darkorange2
BANP	blue2	blue2
BAP1	antiquewhite2	antiquewhite2
BARD1	greenyellow	darkgreen
BASP1	brown	blue
BATF	grey60	darkolivegreen
BATF2	magenta	lightpink4
BAX	darkturquoise	lightpink4
BAZ1A	darkgreen	darkgreen
BAZ2A	grey	grey
BAZ2B	turquoise	orange
BBC3 /// MIR3190 /// MIR3191	yellow	orange
BBIP1	darkmagenta	antiquewhite2
BBS10	orangered4	orange
BBS12	floralwhite	lightpink3
BBS2	darkred	darkolivegreen
BBS4	saddlebrown	darkolivegreen
BBS7	lightcyan	antiquewhite2
BBS9	royalblue	lightpink4
BBX	paleturquoise	antiquewhite2
BC005081 /// RP11-284F21.10	sienna3	lightpink4
BC017398 /// CTD-2314B22.3 /// DQ786293 /// DUXAP10 /// LL22NC03-N64E9.1	darkviolet	lightpink4
BC022047	ivory	lightpink3
BC030152	salmon4	orange
BC032899 /// RP11-396C23.2	green	green
BC035400	indianred3	antiquewhite2
BC036778 /// NCOA3	grey	grey
BC037833 /// RP11-492E3.2	palevioletred3	lightsteelblue
BC040577 /// RP11-10K16.1	lightpink4	lightpink4
BC040833	grey	grey
BC042382 /// RP11-408H20.3	bisque4	firebrick3
BC043355 /// RP11-481J13.1	grey	grey
BC047364	lavenderblush2	orange
BC047484	darkgrey	blue2
BC052578 /// RP11-398G24.2	grey	grey
BC062753	turquoise	orange
BC069004	firebrick3	firebrick3
BC069776	skyblue1	antiquewhite2
BC070363 /// RP11-108M9.4	salmon1	blue2
BC089413 /// IGLVI-70 /// IGLVI-70	green	green
BCAP29	palevioletred1	magenta3
BCAP31	darkgrey	blue2
BCAR3	pink	antiquewhite2
BCAS1	palevioletred3	lightsteelblue
BCAS2	mediumpurple3	antiquewhite2
BCAT1	brown	blue
BCAT2	plum1	antiquewhite2
BCCIP	grey	grey
BCDIN3D	palevioletred1	magenta3
BCHE	red	firebrick3
BCKDHA	blue2	blue2
BCKDHB	navajowhite1	antiquewhite2
BCKDK	salmon4	orange
BCL10	tan	darkolivegreen
BCL11A	skyblue3	darkorange2
BCL11B	mediumpurple1	lightpink3
BCL2A1	brown	blue
BCL2L11	turquoise	orange
BCL2L12	cyan	darkolivegreen
BCL2L15	navajowhite1	antiquewhite2
BCL2L2	darkmagenta	antiquewhite2
BCL2L2 /// BCL2L2-PABPN1 /// PABPN1	maroon	darkorange2
BCL2L2-PABPN1 /// PABPN1	grey	grey
BCL3 /// MIR8085	darkorange2	darkorange2
BCL7A	blue	blue
BCL7B	indianred4	lightsteelblue
BCL7C	coral	orange
BCL9	lightsteelblue1	blue2
BCL9L	blue	blue
BCLAF1	honeydew1	lightpink4
BCMO1	lightcyan	antiquewhite2
BCOR	darkolivegreen	darkolivegreen
BCORP1	skyblue2	lightpink3
BCR	darkgrey	blue2
BCRP3	grey	grey
BCS1L	magenta	lightpink4
BDH1	lightyellow	antiquewhite2
BDH2	lightyellow	antiquewhite2
BDKRB1	pink4	antiquewhite2
BDKRB2	firebrick4	antiquewhite2
BECN1	turquoise	orange
BEND3	lightpink2	lightpink2
BEST2	indianred3	antiquewhite2
BEST4	plum2	firebrick3
BET1	plum	magenta3
BET1L	skyblue	magenta3
BEX1	plum2	firebrick3
BEX2	green	green
BEX4	orangered1	darkseagreen2
BEX5	darkslateblue	antiquewhite2
BFAR	blue	blue
BFSP2	blue	blue
BGN	blue	blue
BHLHE40	cyan	darkolivegreen
BHLHE41	lavenderblush1	blue2
BICC1	blue	blue
BICD2	blue	blue
BID	salmon	antiquewhite2
BIK	turquoise	orange
BIN1	antiquewhite4	darkolivegreen
BIN2	lightyellow	antiquewhite2
BIN3	maroon	darkorange2
BIRC2	thistle2	orange
BIRC3	turquoise	orange
BIRC5	greenyellow	darkgreen
BIRC5 /// EPR-1	magenta3	magenta3
BIRC6	darkmagenta	antiquewhite2
BIRC7	darkviolet	lightpink4
BIVM	darkorange	darkolivegreen
BLCAP	tan4	honeydew
BLM	skyblue3	darkorange2
BLMH	maroon	darkorange2
BLNK	thistle	antiquewhite2
BLOC1S1	mediumpurple1	lightpink3
BLOC1S1-RDH5 /// RDH5	lightgreen	antiquewhite2
BLOC1S2	tan	darkolivegreen
BLOC1S4	turquoise	orange
BLOC1S5 /// EEF1E1-BLOC1S5	blue	blue
BLOC1S5-TXNDC5 /// TXNDC5	black	black
BLOC1S6	sienna3	lightpink4
BLVRA	darkorange	darkolivegreen
BLVRB	turquoise	orange
BLZF1	sienna4	orange
BMF	skyblue3	darkorange2
BMI1 /// COMMD3-BMI1	mediumpurple2	orange
BMP15	darkseagreen3	darkseagreen3
BMP2	lightgreen	antiquewhite2
BMP2K	mediumpurple1	lightpink3
BMP4	darkolivegreen	darkolivegreen
BMP5	navajowhite1	antiquewhite2
BMP8B	grey	grey
BMPR1A	lightcyan	antiquewhite2
BMPR2	darkred	darkolivegreen
BMS1	orangered4	orange
BMS1P20	lightpink3	lightpink3
BMS1P6	black	black
BMX	purple	antiquewhite2
BNC2	lightcyan1	blue2
BNIP1	salmon4	orange
BNIP2	magenta4	chocolate4
BNIP3	brown	blue
BNIP3L	magenta	lightpink4
BOC	brown4	blue2
BOD1	salmon	antiquewhite2
BOD1L1	brown4	blue2
BOK	yellow	orange
BOLA1	skyblue	magenta3
BOLA2 /// BOLA2B	lightcoral	orange
BOLA2 /// LOC101060386 /// SMG1	brown4	blue2
BOLA2 /// SMG1P2 /// SMG1P5	salmon2	salmon2
BOLA3	coral4	coral4
BOP1 /// MIR7112	orange	orange
BORA	cyan	darkolivegreen
BPGM	thistle1	darkolivegreen
BPHL	grey	grey
BPNT1	lightcyan	antiquewhite2
BPTF	plum1	antiquewhite2
BPY2	plum3	plum3
BRAF	indianred4	lightsteelblue
BRAP	royalblue	lightpink4
BRAT1	indianred4	lightsteelblue
BRCA1	magenta	lightpink4
BRCA2	lightgreen	antiquewhite2
BRCC3	pink	antiquewhite2
BRD1	royalblue	lightpink4
BRD1 /// LOC90834	black	black
BRD2	darkseagreen4	darkseagreen4
BRD3	coral3	blue2
BRD4	royalblue	lightpink4
BRD7	thistle4	blue2
BRD9	blue	blue
BRE	salmon4	orange
BRF2	greenyellow	darkgreen
BRI3	tan	darkolivegreen
BRI3BP	magenta4	chocolate4
BRI3BP /// THRIL	indianred4	lightsteelblue
BRINP3	deeppink	antiquewhite2
BRIP1	greenyellow	darkgreen
BRIX1	yellow	orange
BRK1	yellow	orange
BRMS1	lightcoral	orange
BRMS1L	skyblue3	darkorange2
BRPF1	lavenderblush1	blue2
BRPF3	grey	grey
BRSK1	grey	grey
BRWD1-IT2	grey	grey
BSCL2 /// HNRNPUL2-BSCL2	darkgreen	darkgreen
BSDC1	firebrick4	antiquewhite2
BSG	blueviolet	antiquewhite2
BSPRY	turquoise	orange
BST1	coral1	antiquewhite2
BST2	cyan	darkolivegreen
BTAF1	lightsteelblue	lightsteelblue
BTBD1	ivory	lightpink3
BTBD10	turquoise	orange
BTBD19	purple	antiquewhite2
BTBD2	magenta	lightpink4
BTBD3	yellowgreen	lightpink4
BTBD6	mistyrose	orange
BTBD7	plum2	firebrick3
BTC	darkmagenta	antiquewhite2
BTD	lightyellow	antiquewhite2
BTF3	bisque4	firebrick3
BTF3L4	lavenderblush3	darkolivegreen
BTF3P11	bisque4	firebrick3
BTF3P12 /// BTF3P12	plum3	plum3
BTF3P13 /// BTF3P13	darkgreen	darkgreen
BTG1	ivory	lightpink3
BTG2	ivory	lightpink3
BTG3	magenta	lightpink4
BTK	magenta3	magenta3
BTN2A1	antiquewhite4	darkolivegreen
BTN3A1	black	black
BTN3A2	black	black
BTN3A2 /// BTN3A3	black	black
BTN3A3	royalblue	lightpink4
BTNL3	darkmagenta	antiquewhite2
BTNL8	darkmagenta	antiquewhite2
BUB1B	skyblue3	darkorange2
BUB3	palevioletred3	lightsteelblue
BUD13	sienna3	lightpink4
BUD31	cyan	darkolivegreen
BV03S1J2.2 /// IL23A /// TCRB /// TCRVB /// TRBC2 /// TRBC2 /// TRBJ2-7 /// TRBJ2-7 /// TRBV19	grey	grey
BVES	red	firebrick3
BYSL	orangered4	orange
BZW1	midnightblue	darkorange2
BZW2	palevioletred3	lightsteelblue
C10orf10	tan	darkolivegreen
C10orf11	brown	blue
C10orf128	darkgrey	blue2
C10orf2	blue	blue
C10orf32	darkseagreen4	darkseagreen4
C10orf54	orange	orange
C10orf71	thistle2	orange
C10orf71-AS1	yellow	orange
C10orf76	salmon	antiquewhite2
C10orf99	purple	antiquewhite2
C11orf1	brown	blue
C11orf24	skyblue1	antiquewhite2
C11orf31	salmon	antiquewhite2
C11orf48 /// LOC102288414	magenta4	chocolate4
C11orf49	brown	blue
C11orf52 /// HSPB2 /// HSPB2-C11orf52	paleturquoise	antiquewhite2
C11orf53	skyblue2	lightpink3
C11orf54	pink	antiquewhite2
C11orf57	orange	orange
C11orf58	turquoise	orange
C11orf68	brown	blue
C11orf71	lightyellow	antiquewhite2
C11orf72	black	black
C11orf73	magenta	lightpink4
C11orf74	skyblue	magenta3
C11orf83	coral2	orange
C11orf84	darkviolet	lightpink4
C11orf85	blue2	blue2
C11orf86	bisque4	firebrick3
C11orf95	magenta	lightpink4
C11orf96	cyan	darkolivegreen
C12orf10	lightpink4	lightpink4
C12orf29	yellow	orange
C12orf4	salmon2	salmon2
C12orf43	darkseagreen3	darkseagreen3
C12orf45	lightsteelblue	lightsteelblue
C12orf49	turquoise	orange
C12orf5	salmon	antiquewhite2
C12orf57	skyblue4	magenta3
C12orf65	darkseagreen4	darkseagreen4
C12orf66	orange	orange
C12orf73	turquoise	orange
C12orf75	turquoise	orange
C12orf76 /// LOC101060443	salmon1	blue2
C14orf1	mediumpurple3	antiquewhite2
C14orf119	blue4	antiquewhite2
C14orf132	brown4	blue2
C14orf142	thistle	antiquewhite2
C14orf159	pink	antiquewhite2
C14orf166	tan4	honeydew
C14orf169	brown	blue
C14orf2	violet	darkolivegreen
C14orf28	red	firebrick3
C15orf27	mediumorchid	mediumorchid
C15orf32	plum3	plum3
C15orf37	lightcyan	antiquewhite2
C15orf40	maroon	darkorange2
C15orf41	mediumorchid	mediumorchid
C15orf48	palevioletred3	lightsteelblue
C15orf52	darkgrey	blue2
C15orf61	lightsteelblue	lightsteelblue
C15orf62	turquoise	orange
C15orf65	plum1	antiquewhite2
C16orf13	pink4	antiquewhite2
C16orf46	orangered3	orangered3
C16orf52 /// LOC101930115 /// VWA3A	tan	darkolivegreen
C16orf54	green	green
C16orf58	antiquewhite4	darkolivegreen
C16orf62	orange	orange
C16orf71	yellow	orange
C16orf72	slateblue	darkseagreen2
C16orf80	saddlebrown	darkolivegreen
C16orf89	lightgreen	antiquewhite2
C16orf91	coral2	orange
C16orf93	orangered1	darkseagreen2
C17orf100	darkseagreen2	darkseagreen2
C17orf49 /// RNASEK /// RNASEK-C17orf49	thistle4	blue2
C17orf49 /// RNASEK-C17orf49	thistle4	blue2
C17orf58	lightpink2	lightpink2
C17orf62	magenta	lightpink4
C17orf64	green	green
C17orf70	orangered3	orangered3
C17orf75	yellow	orange
C17orf82	turquoise	orange
C17orf85	yellow4	antiquewhite2
C17orf89	turquoise	orange
C17orf96	brown	blue
C17orf97	steelblue	antiquewhite2
C18orf15	black	black
C18orf21	tan	darkolivegreen
C18orf32 /// RPL17 /// RPL17-C18orf32	green	green
C18orf32 /// RPL17 /// RPL17-C18orf32 /// SNORD58A /// SNORD58B /// SNORD58C	midnightblue	darkorange2
C19orf10	coral4	coral4
C19orf12	lightsteelblue1	blue2
C19orf24	darkolivegreen4	antiquewhite2
C19orf25	yellow	orange
C19orf33	coral2	orange
C19orf43	orange	orange
C19orf48 /// SNORD88C	turquoise	orange
C19orf52	salmon2	salmon2
C19orf53	blue	blue
C19orf54	turquoise	orange
C19orf60	coral	orange
C19orf66	sienna3	lightpink4
C19orf70	lightcoral	orange
C1D	midnightblue	darkorange2
C1GALT1	violet	darkolivegreen
C1GALT1C1	lightpink3	lightpink3
C1QA	brown	blue
C1QB	brown	blue
C1QBP	tan4	honeydew
C1QC	brown	blue
C1QTNF1	lightsteelblue1	blue2
C1QTNF3	brown	blue
C1QTNF4	grey	grey
C1QTNF5 /// MFRP	blue	blue
C1R	brown	blue
C1RL	black	black
C1S	brown	blue
C1orf106	turquoise	orange
C1orf109	greenyellow	darkgreen
C1orf112	darkviolet	lightpink4
C1orf115	salmon	antiquewhite2
C1orf116	thistle4	blue2
C1orf122	yellow	orange
C1orf123	blue2	blue2
C1orf131	black	black
C1orf162	brown	blue
C1orf167	floralwhite	lightpink3
C1orf174	skyblue2	lightpink3
C1orf198	blue	blue
C1orf21	greenyellow	darkgreen
C1orf210	lightyellow	antiquewhite2
C1orf216	darkorange	darkolivegreen
C1orf226	plum1	antiquewhite2
C1orf233	darkolivegreen	darkolivegreen
C1orf27	skyblue	magenta3
C1orf35	palevioletred3	lightsteelblue
C1orf43	skyblue4	magenta3
C1orf50	darkgrey	blue2
C1orf50 /// LOC100129924	darkgrey	blue2
C1orf52	yellow3	darkorange2
C1orf53	lavenderblush1	blue2
C1orf54	blue	blue
C1orf85	brown	blue
C2	yellowgreen	lightpink4
C20orf166	darkseagreen2	darkseagreen2
C20orf194	red	firebrick3
C20orf202	mediumorchid	mediumorchid
C20orf24 /// TGIF2-C20orf24	darkviolet	lightpink4
C20orf27	orangered4	orange
C21orf119	lightcyan	antiquewhite2
C21orf15	grey	grey
C21orf33	lightyellow	antiquewhite2
C21orf37	orangered3	orangered3
C21orf59	saddlebrown	darkolivegreen
C21orf88	darkslateblue	antiquewhite2
C21orf91	darkgrey	blue2
C22orf29 /// GNB1L	darkviolet	lightpink4
C22orf34	darkolivegreen4	antiquewhite2
C22orf39	brown	blue
C2CD2	royalblue	lightpink4
C2CD2L	salmon	antiquewhite2
C2CD4A	orangered4	orange
C2CD5	orangered1	darkseagreen2
C2orf27A	pink	antiquewhite2
C2orf40	red	firebrick3
C2orf42	yellowgreen	lightpink4
C2orf43	maroon	darkorange2
C2orf44	yellowgreen	lightpink4
C2orf47	mediumpurple3	antiquewhite2
C2orf49	magenta	lightpink4
C2orf68	ivory	lightpink3
C2orf69	turquoise	orange
C2orf70	grey60	darkolivegreen
C2orf72	purple	antiquewhite2
C2orf74 /// KIAA1841	lightsteelblue1	blue2
C2orf76	saddlebrown	darkolivegreen
C2orf82	coral2	orange
C2orf88	purple	antiquewhite2
C3	blue	blue
C3AR1	brown	blue
C3P1	pink	antiquewhite2
C3orf14	lightblue4	magenta3
C3orf17	navajowhite2	lightpink4
C3orf38	grey	grey
C3orf52	mediumpurple3	antiquewhite2
C3orf62 /// MIR4271 /// USP4	coral1	antiquewhite2
C3orf70	red	firebrick3
C3orf80	darkolivegreen4	antiquewhite2
C4A /// C4B /// C4B_2	darkolivegreen	darkolivegreen
C4BPB	saddlebrown	darkolivegreen
C4orf19	plum1	antiquewhite2
C4orf27	green	green
C4orf29	deeppink	antiquewhite2
C4orf3	salmon1	blue2
C4orf32	turquoise	orange
C4orf46	greenyellow	darkgreen
C4orf46 /// TOMM7	blue	blue
C4orf48	plum1	antiquewhite2
C5AR1	brown	blue
C5orf15	brown2	darkorange2
C5orf24	orange	orange
C5orf27	mediumorchid	mediumorchid
C5orf30	violet	darkolivegreen
C5orf34	navajowhite2	lightpink4
C5orf51	brown	blue
C5orf66	turquoise	orange
C6orf1	pink	antiquewhite2
C6orf106	darkorange	darkolivegreen
C6orf120	lightpink2	lightpink2
C6orf136	lightgreen	antiquewhite2
C6orf195	darkturquoise	lightpink4
C6orf203	pink	antiquewhite2
C6orf211	turquoise	orange
C6orf223	orangered4	orange
C6orf226	salmon	antiquewhite2
C6orf47	lavenderblush2	orange
C6orf48	white	lightsteelblue
C6orf57	mistyrose	orange
C6orf62	lightpink3	lightpink3
C6orf89	darkseagreen4	darkseagreen4
C7	red	firebrick3
C7orf13 /// LINC01006	antiquewhite4	darkolivegreen
C7orf25 /// PSMA2	royalblue	lightpink4
C7orf26	salmon	antiquewhite2
C7orf31	lightcyan	antiquewhite2
C7orf43	bisque4	firebrick3
C7orf49	magenta	lightpink4
C7orf55	lightgreen	antiquewhite2
C7orf55 /// C7orf55-LUC7L2 /// LUC7L2	lightgreen	antiquewhite2
C7orf55-LUC7L2 /// LUC7L2	thistle1	darkolivegreen
C7orf60	royalblue	lightpink4
C7orf73	darkgrey	blue2
C7orf73 /// LOC101930655	grey60	darkolivegreen
C8orf31	turquoise	orange
C8orf33	darkturquoise	lightpink4
C8orf37	darkgreen	darkgreen
C8orf4	green	green
C8orf44-SGK3 /// SGK3	darkolivegreen4	antiquewhite2
C8orf59	turquoise	orange
C8orf60	plum3	plum3
C8orf66	lightcoral	orange
C8orf74	turquoise	orange
C8orf76	mediumpurple4	darkgreen
C8orf82	grey	grey
C8orf88	red	firebrick3
C9orf114	darkviolet	lightpink4
C9orf116	magenta	lightpink4
C9orf142	yellow	orange
C9orf152	lightcyan	antiquewhite2
C9orf156	paleturquoise	antiquewhite2
C9orf16	indianred4	lightsteelblue
C9orf24	lightgreen	antiquewhite2
C9orf3	cyan	darkolivegreen
C9orf40	plum1	antiquewhite2
C9orf41	turquoise	orange
C9orf64	black	black
C9orf69	honeydew	honeydew
C9orf72	turquoise	orange
C9orf78	black	black
C9orf89	mediumpurple2	orange
C9orf91	salmon2	salmon2
CA1	lightcyan	antiquewhite2
CA11	grey	grey
CA12	lightcyan	antiquewhite2
CA13 /// LOC100507258	turquoise	orange
CA14	darkseagreen3	darkseagreen3
CA2	pink	antiquewhite2
CA4	purple	antiquewhite2
CA5B /// CA5BP1	orange	orange
CA7	plum2	firebrick3
CA9	mediumpurple2	orange
CAAP1	salmon4	orange
CAB39	purple	antiquewhite2
CAB39L	skyblue3	darkorange2
CABLES2	skyblue3	darkorange2
CABP4	darkseagreen3	darkseagreen3
CACFD1	salmon	antiquewhite2
CACHD1	cyan	darkolivegreen
CACNA2D1	red	firebrick3
CACNA2D2	darkmagenta	antiquewhite2
CACNB3	darkgrey	blue2
CACNG5	mediumpurple4	darkgreen
CACYBP	black	black
CAD	darkviolet	lightpink4
CADM1	darkorange2	darkorange2
CADPS2	white	lightsteelblue
CALB2	firebrick3	firebrick3
CALCOCO1	grey60	darkolivegreen
CALCOCO2	darkmagenta	antiquewhite2
CALCRL	palevioletred3	lightsteelblue
CALHM2	darkred	darkolivegreen
CALM1	plum1	antiquewhite2
CALM1 /// CALM2 /// CALM3	orange	orange
CALML3	grey	grey
CALML4	lightyellow	antiquewhite2
CALR	grey	grey
CALU	royalblue	lightpink4
CAMK1	yellow	orange
CAMK1D	blue2	blue2
CAMK2D	purple	antiquewhite2
CAMK2G	brown4	blue2
CAMK2N1	slateblue	darkseagreen2
CAMKK2	lightslateblue	antiquewhite2
CAMLG	white	lightsteelblue
CAMSAP2	orangered4	orange
CAMSAP3	royalblue	lightpink4
CAMTA2	orange	orange
CAND1	salmon	antiquewhite2
CANT1	purple	antiquewhite2
CANX	navajowhite2	lightpink4
CAP1	orange	orange
CAP2	red	firebrick3
CAPG	coral	orange
CAPN1	turquoise	orange
CAPN13	darkmagenta	antiquewhite2
CAPN15	brown	blue
CAPN2	yellow4	antiquewhite2
CAPN5	purple	antiquewhite2
CAPN6	blue4	antiquewhite2
CAPN7	navajowhite1	antiquewhite2
CAPN8	chocolate4	chocolate4
CAPN9	lightyellow	antiquewhite2
CAPNS1	lightcoral	orange
CAPRIN1	blue	blue
CAPRIN2	turquoise	orange
CAPZA1	brown	blue
CAPZA2	turquoise	orange
CAPZB	yellow	orange
CARD16	yellow	orange
CARD16 /// CASP1	yellow3	darkorange2
CARD6	darkviolet	lightpink4
CARHSP1	darkgrey	blue2
CARKD	thistle1	darkolivegreen
CARM1	lightcyan1	blue2
CARS	brown	blue
CASC3 /// MIR6866	lavenderblush1	blue2
CASC5	magenta	lightpink4
CASK	mediumpurple3	antiquewhite2
CASKIN2	skyblue3	darkorange2
CASP1	midnightblue	darkorange2
CASP3	green	green
CASP4	lightpink4	lightpink4
CASP5	tan	darkolivegreen
CASP6	lightyellow	antiquewhite2
CASP7	pink	antiquewhite2
CASP8	navajowhite2	lightpink4
CASP8AP2	darkgreen	darkgreen
CASP9	yellow	orange
CASQ2	red	firebrick3
CAST	salmon	antiquewhite2
CASZ1	plum2	firebrick3
CAT	thistle	antiquewhite2
CATIP-AS1	turquoise	orange
CAV1	red	firebrick3
CAV2	ivory	lightpink3
CBFA2T3	lightgreen	antiquewhite2
CBFB	darkorange	darkolivegreen
CBLB	orangered4	orange
CBLC	mediumpurple3	antiquewhite2
CBLL1	orange	orange
CBLN2	darkorange2	darkorange2
CBR1	orangered1	darkseagreen2
CBR3	salmon1	blue2
CBR4	lightyellow	antiquewhite2
CBWD1 /// CBWD2 /// CBWD3 /// CBWD5 /// CBWD6 /// CBWD7 /// LOC101060578	turquoise	orange
CBX1	skyblue	magenta3
CBX3	greenyellow	darkgreen
CBX4	darkviolet	lightpink4
CBX5	red	firebrick3
CBX6	cyan	darkolivegreen
CBX7	red	firebrick3
CBY1	darkgreen	darkgreen
CCAR1	lavenderblush3	darkolivegreen
CCAR2	brown	blue
CCBE1	red	firebrick3
CCBL2	brown	blue
CCDC101	plum4	blue2
CCDC103 /// FAM187A	maroon	darkorange2
CCDC104	saddlebrown	darkolivegreen
CCDC107	navajowhite2	lightpink4
CCDC109B	salmon2	salmon2
CCDC112	salmon4	orange
CCDC113	brown	blue
CCDC115	mediumpurple1	lightpink3
CCDC117	greenyellow	darkgreen
CCDC12	lightgreen	antiquewhite2
CCDC124	lightblue4	magenta3
CCDC125	plum1	antiquewhite2
CCDC126	white	lightsteelblue
CCDC127	palevioletred1	magenta3
CCDC13	salmon2	salmon2
CCDC130	turquoise	orange
CCDC135	thistle	antiquewhite2
CCDC137	pink	antiquewhite2
CCDC142 /// MRPL53	darkseagreen4	darkseagreen4
CCDC146	grey	grey
CCDC152	black	black
CCDC158	royalblue	lightpink4
CCDC163P	black	black
CCDC167	skyblue	magenta3
CCDC170	darkviolet	lightpink4
CCDC174	thistle4	blue2
CCDC182	lightsteelblue	lightsteelblue
CCDC186	darkgrey	blue2
CCDC22	thistle3	magenta3
CCDC23	navajowhite	green4
CCDC25	pink4	antiquewhite2
CCDC26	green	green
CCDC28A	darkseagreen2	darkseagreen2
CCDC3	green	green
CCDC30 /// PPCS	pink4	antiquewhite2
CCDC34	ivory	lightpink3
CCDC43	yellow	orange
CCDC47	darkmagenta	antiquewhite2
CCDC50	red	firebrick3
CCDC51	coral2	orange
CCDC53	black	black
CCDC58	turquoise	orange
CCDC59	pink	antiquewhite2
CCDC6	lightcyan	antiquewhite2
CCDC64	white	lightsteelblue
CCDC64B	orange	orange
CCDC68	pink	antiquewhite2
CCDC69	red	firebrick3
CCDC71L	blue	blue
CCDC74A /// CCDC74B	lightsteelblue	lightsteelblue
CCDC80	brown	blue
CCDC82	lightgreen	antiquewhite2
CCDC84	violet	darkolivegreen
CCDC85C	salmon	antiquewhite2
CCDC86	orangered4	orange
CCDC88B	yellow	orange
CCDC88C	darkolivegreen4	antiquewhite2
CCDC91	grey	grey
CCDC92	darkgrey	blue2
CCDC94	grey	grey
CCL11	green	green
CCL13	magenta3	magenta3
CCL14 /// CCL15-CCL14	orange	orange
CCL15 /// CCL15-CCL14	lightyellow	antiquewhite2
CCL18	brown	blue
CCL19	lightgreen	antiquewhite2
CCL2	brown	blue
CCL20	greenyellow	darkgreen
CCL21	tan4	honeydew
CCL23	firebrick3	firebrick3
CCL24	grey60	darkolivegreen
CCL28	pink	antiquewhite2
CCL3 /// CCL3L1 /// CCL3L3	blue	blue
CCL4	blue	blue
CCL5	green	green
CCL8	magenta3	magenta3
CCM2	magenta	lightpink4
CCNA2	turquoise	orange
CCNB1	greenyellow	darkgreen
CCNB1IP1	darkorange	darkolivegreen
CCNB2	black	black
CCNC	lavenderblush1	blue2
CCND1	darkturquoise	lightpink4
CCND2	midnightblue	darkorange2
CCND3	green	green
CCNDBP1	floralwhite	lightpink3
CCNE1	greenyellow	darkgreen
CCNE2	mediumpurple4	darkgreen
CCNG1	salmon4	orange
CCNG2	plum1	antiquewhite2
CCNH	salmon2	salmon2
CCNI	ivory	lightpink3
CCNJ	brown	blue
CCNJL	plum2	firebrick3
CCNK	indianred3	antiquewhite2
CCNL1	mediumpurple1	lightpink3
CCNO	lightcoral	orange
CCNT1	honeydew1	lightpink4
CCNY	lightcyan1	blue2
CCNYL1	lightgreen	antiquewhite2
CCPG1	lightsteelblue1	blue2
CCPG1 /// DYX1C1-CCPG1	darkseagreen4	darkseagreen4
CCR1	brown	blue
CCR10	green	green
CCR5	black	black
CCR7	green	green
CCR9	greenyellow	darkgreen
CCRL2	steelblue	antiquewhite2
CCS	palevioletred2	magenta3
CCSER2	blue2	blue2
CCT2	mediumpurple4	darkgreen
CCT3 /// LOC101927137	sienna3	lightpink4
CCT4	greenyellow	darkgreen
CCT5	black	black
CCT6A	lightpink4	lightpink4
CCT6P1 /// CCT6P3	tan	darkolivegreen
CCT7	magenta	lightpink4
CCT8	plum	magenta3
CCZ1 /// CCZ1B	blue	blue
CD14	brown	blue
CD151	honeydew	honeydew
CD160	thistle	antiquewhite2
CD163	brown	blue
CD163L1	magenta3	magenta3
CD164	navajowhite1	antiquewhite2
CD177	darkmagenta	antiquewhite2
CD19	saddlebrown	darkolivegreen
CD1D	pink	antiquewhite2
CD2	green	green
CD200	brown	blue
CD24	indianred4	lightsteelblue
CD247	green	green
CD248	brown	blue
CD27	green	green
CD2AP	cyan	darkolivegreen
CD2BP2	tan	darkolivegreen
CD302 /// LY75 /// LY75-CD302	lightslateblue	antiquewhite2
CD320	white	lightsteelblue
CD34	salmon4	orange
CD36	darkolivegreen2	firebrick3
CD37	plum	magenta3
CD38	green	green
CD3D	green	green
CD3EAP	palevioletred3	lightsteelblue
CD4	mistyrose	orange
CD40	brown	blue
CD44	orange	orange
CD46	violet	darkolivegreen
CD47	grey	grey
CD48	green	green
CD52	green	green
CD55	grey60	darkolivegreen
CD58	honeydew	honeydew
CD59	yellow	orange
CD5L	pink	antiquewhite2
CD63	turquoise	orange
CD68 /// LOC101928634 /// SNORA67	magenta	lightpink4
CD69	green	green
CD70	blue	blue
CD74	plum	magenta3
CD79A	green	green
CD81	blue	blue
CD82	antiquewhite4	darkolivegreen
CD83	lightpink4	lightpink4
CD86	brown	blue
CD8A	darkseagreen2	darkseagreen2
CD8B /// LOC100996919	grey	grey
CD93	blue	blue
CD96	green	green
CD97	lightcyan1	blue2
CD99	lavenderblush3	darkolivegreen
CD99P1	blue	blue
CDA	yellow	orange
CDADC1	white	lightsteelblue
CDC123	salmon1	blue2
CDC16	tan	darkolivegreen
CDC20	thistle2	orange
CDC23	lightpink4	lightpink4
CDC25B	darkorange	darkolivegreen
CDC26	blue4	antiquewhite2
CDC27	maroon	darkorange2
CDC34	blue	blue
CDC37	skyblue2	lightpink3
CDC37L1	sienna4	orange
CDC37P1 /// CDC37P1	blue	blue
CDC40	thistle2	orange
CDC42	green4	green4
CDC42BPA	bisque4	firebrick3
CDC42EP1	lightsteelblue	lightsteelblue
CDC42EP3	grey60	darkolivegreen
CDC42EP4	yellow	orange
CDC42EP5	violet	darkolivegreen
CDC42SE1	plum	magenta3
CDC42SE2	lightsteelblue1	blue2
CDC45	magenta	lightpink4
CDC5L	sienna3	lightpink4
CDC6	greenyellow	darkgreen
CDC7	turquoise	orange
CDC73	coral3	blue2
CDCA2	midnightblue	darkorange2
CDCA3	darkolivegreen	darkolivegreen
CDCA4	darkgreen	darkgreen
CDCA5	midnightblue	darkorange2
CDCA7	salmon	antiquewhite2
CDCA7L	brown2	darkorange2
CDCA8	skyblue3	darkorange2
CDH1	steelblue	antiquewhite2
CDH10	grey	grey
CDH11	blue	blue
CDH13	navajowhite2	lightpink4
CDH16	plum3	plum3
CDH17	lightsteelblue	lightsteelblue
CDH22	grey	grey
CDH3	pink	antiquewhite2
CDH5	blue	blue
CDHR1	brown	blue
CDHR2	plum2	firebrick3
CDHR5	salmon	antiquewhite2
CDIPT	coral2	orange
CDK1	plum2	firebrick3
CDK10	palevioletred2	magenta3
CDK11A /// CDK11B	skyblue2	lightpink3
CDK12	sienna4	orange
CDK13	black	black
CDK14	orangered3	orangered3
CDK15	turquoise	orange
CDK16	skyblue3	darkorange2
CDK17	mediumpurple2	orange
CDK18	darkgrey	blue2
CDK19	red	firebrick3
CDK2	lavenderblush3	darkolivegreen
CDK2AP1	lightblue4	magenta3
CDK2AP2	yellow	orange
CDK3 /// TEN1-CDK3	pink	antiquewhite2
CDK4	navajowhite2	lightpink4
CDK5	tan	darkolivegreen
CDK5RAP1	darkviolet	lightpink4
CDK5RAP2	grey	grey
CDK5RAP3	darkgreen	darkgreen
CDK6	palevioletred3	lightsteelblue
CDK7	salmon2	salmon2
CDK8	lightpink4	lightpink4
CDKL1	green	green
CDKN1A	darkorange2	darkorange2
CDKN1B	skyblue3	darkorange2
CDKN1C	skyblue3	darkorange2
CDKN2A	cyan	darkolivegreen
CDKN2AIP	darkgreen	darkgreen
CDKN2AIPNL	lavenderblush2	orange
CDKN2B	pink	antiquewhite2
CDKN2B-AS1	purple	antiquewhite2
CDKN2C	yellow	orange
CDKN3	lavenderblush3	darkolivegreen
CDR2 /// LOC101060399	lightsteelblue	lightsteelblue
CDR2L	tan	darkolivegreen
CDS1	pink	antiquewhite2
CDS2	brown	blue
CDT1	skyblue2	lightpink3
CDV3	pink	antiquewhite2
CDX1	mediumpurple1	lightpink3
CDX2	salmon	antiquewhite2
CDYL	paleturquoise	antiquewhite2
CDYL2	thistle1	darkolivegreen
CEACAM1	bisque4	firebrick3
CEACAM4	grey	grey
CEACAM5	antiquewhite2	antiquewhite2
CEACAM6	blue	blue
CEACAM7	purple	antiquewhite2
CEBPA	lightpink4	lightpink4
CEBPA-AS1	green	green
CEBPB	magenta	lightpink4
CEBPD	grey	grey
CEBPG	yellow4	antiquewhite2
CEBPZ	yellow	orange
CEBPZOS	lightpink4	lightpink4
CECR1	magenta3	magenta3
CECR5	turquoise	orange
CEL	midnightblue	darkorange2
CELA1	mediumorchid	mediumorchid
CELF1	honeydew1	lightpink4
CELF2	magenta	lightpink4
CELF6	black	black
CELP	midnightblue	darkorange2
CELSR2	violet	darkolivegreen
CELSR3	navajowhite2	lightpink4
CEMIP	orange	orange
CENPA	grey	grey
CENPA /// SLC35F6	cyan	darkolivegreen
CENPB	palevioletred3	lightsteelblue
CENPBD1	skyblue	magenta3
CENPBD1P1	maroon	darkorange2
CENPBD1P1 /// RPL23AP7	lightgreen	antiquewhite2
CENPC	lavenderblush1	blue2
CENPE	grey	grey
CENPF	darkolivegreen	darkolivegreen
CENPH	purple	antiquewhite2
CENPK	turquoise	orange
CENPL	greenyellow	darkgreen
CENPM	chocolate4	chocolate4
CENPN	lightcyan	antiquewhite2
CENPQ	greenyellow	darkgreen
CENPU	plum4	blue2
CENPV	magenta	lightpink4
CENPW	brown4	blue2
CEP104	skyblue2	lightpink3
CEP120	mediumpurple2	orange
CEP131	thistle1	darkolivegreen
CEP170 /// CEP170P1	orangered4	orange
CEP170B	orange	orange
CEP192	skyblue2	lightpink3
CEP290	lavenderblush2	orange
CEP350	lightcyan1	blue2
CEP44	coral4	coral4
CEP55	tan	darkolivegreen
CEP57	thistle2	orange
CEP63	floralwhite	lightpink3
CEP68	cyan	darkolivegreen
CEP70	thistle	antiquewhite2
CEP72	orange	orange
CEP76	mediumpurple3	antiquewhite2
CEP78	turquoise	orange
CEP83	turquoise	orange
CEP95	chocolate4	chocolate4
CERK	mediumpurple1	lightpink3
CERS2	blue	blue
CERS3	mediumorchid	mediumorchid
CERS5	saddlebrown	darkolivegreen
CERS6	magenta	lightpink4
CES1 /// LOC100653057	midnightblue	darkorange2
CES2	purple	antiquewhite2
CES3	purple	antiquewhite2
CETN2	thistle4	blue2
CETN3	turquoise	orange
CFB	magenta	lightpink4
CFC1 /// CFC1B	darkslateblue	antiquewhite2
CFC1B	orangered3	orangered3
CFD	darkslateblue	antiquewhite2
CFDP1	turquoise	orange
CFH	thistle4	blue2
CFH /// CFHR1	plum	magenta3
CFHR2	thistle4	blue2
CFHR3	darkolivegreen	darkolivegreen
CFI	cyan	darkolivegreen
CFL1	floralwhite	lightpink3
CFL2	red	firebrick3
CFLAR	lightslateblue	antiquewhite2
CFTR	palevioletred2	magenta3
CGB1 /// LHB	grey	grey
CGGBP1	slateblue	darkseagreen2
CGN	bisque4	firebrick3
CGNL1 /// LOC101930344 /// LOC101930349	brown	blue
CGREF1	blue	blue
CGRRF1	lightpink2	lightpink2
CH25H	skyblue3	darkorange2
CHAC1	red	firebrick3
CHAC2	salmon4	orange
CHAF1A	thistle2	orange
CHAF1B	lightpink4	lightpink4
CHAMP1	darkred	darkolivegreen
CHCHD1	darkorange2	darkorange2
CHCHD10	cyan	darkolivegreen
CHCHD2	salmon2	salmon2
CHCHD3	darkseagreen4	darkseagreen4
CHCHD4	magenta	lightpink4
CHCHD6	yellow	orange
CHCHD7	black	black
CHD1	turquoise	orange
CHD1L	blue	blue
CHD2	lavenderblush3	darkolivegreen
CHD3	brown4	blue2
CHD4	tan4	honeydew
CHD7	yellowgreen	lightpink4
CHD8	honeydew	honeydew
CHDC2	pink	antiquewhite2
CHDH	greenyellow	darkgreen
CHEK1	magenta	lightpink4
CHEK2	lightblue4	magenta3
CHERP	grey	grey
CHFR	brown	blue
CHFR /// LOC100128843	palevioletred3	lightsteelblue
CHGA	darkslateblue	antiquewhite2
CHGB	darkslateblue	antiquewhite2
CHI3L1	brown	blue
CHIC2	lightpink3	lightpink3
CHID1	brown	blue
CHKA	lightgreen	antiquewhite2
CHKB	darkgreen	darkgreen
CHMP1A	lightpink3	lightpink3
CHMP1B	floralwhite	lightpink3
CHMP2A	coral1	antiquewhite2
CHMP2B	darkorange	darkolivegreen
CHMP3 /// RNF103 /// RNF103-CHMP3	red	firebrick3
CHMP3 /// RNF103-CHMP3	floralwhite	lightpink3
CHMP4A /// TM9SF1	paleturquoise	antiquewhite2
CHMP4B	mediumpurple1	lightpink3
CHMP4C	bisque4	firebrick3
CHMP5	lightpink3	lightpink3
CHMP6	darkred	darkolivegreen
CHMP7	turquoise	orange
CHN1	blue	blue
CHODL	darkolivegreen2	firebrick3
CHORDC1	mediumpurple4	darkgreen
CHP1	yellow4	antiquewhite2
CHP2	salmon	antiquewhite2
CHPF	blue	blue
CHPF2	violet	darkolivegreen
CHPT1	violet	darkolivegreen
CHRAC1	magenta	lightpink4
CHRDL1	red	firebrick3
CHRDL2	antiquewhite1	antiquewhite1
CHRM2	thistle2	orange
CHRM3	brown	blue
CHRM4	turquoise	orange
CHRNA5	mediumorchid	mediumorchid
CHRNA6	darkseagreen3	darkseagreen3
CHRNB3	sienna4	orange
CHRNE	salmon4	orange
CHST1	sienna3	lightpink4
CHST11	lightpink4	lightpink4
CHST12	brown	blue
CHST14	sienna3	lightpink4
CHST15	lightcyan1	blue2
CHST2	green	green
CHST5	purple	antiquewhite2
CHST8	grey	grey
CHSY1	darkorange	darkolivegreen
CHSY3	palevioletred3	lightsteelblue
CHTF18	grey	grey
CHTF8	darkseagreen4	darkseagreen4
CHTOP	thistle4	blue2
CHUK	grey	grey
CHURC1	turquoise	orange
CIAO1	greenyellow	darkgreen
CIAPIN1	coral	orange
CIB1	sienna4	orange
CIC	grey	grey
CIDEB	bisque4	firebrick3
CIDEC	bisque4	firebrick3
CILP	lavenderblush1	blue2
CINP	turquoise	orange
CIPC	darkmagenta	antiquewhite2
CIR1	honeydew1	lightpink4
CIRBP	tan	darkolivegreen
CIRH1A	darkturquoise	lightpink4
CISD1	darkgreen	darkgreen
CISD2	darkslateblue	antiquewhite2
CISD3	violet	darkolivegreen
CISH	grey	grey
CIT /// MIR1178	thistle2	orange
CITED2	lightcyan	antiquewhite2
CITED4	grey	grey
CIZ1	darkolivegreen	darkolivegreen
CKAP2 /// DKFZp667J0810 /// IGLC1 /// IGLJ2 /// IGLJ2 /// IGLJ3 /// IGLJ3 /// IGLJ3 /// IGLV1-36 /// IGLV1-36 /// IGLV1-44 /// IGLV1-50 /// IGLV1-50 /// IGLV@	green	green
CKAP2 /// IGLC1 /// IGLJ2 /// IGLJ2 /// IGLJ3 /// IGLJ3 /// IGLJ3 /// IGLV1-44 /// IGLV2-14 /// IGLV@	green	green
CKAP2 /// IGLC1 /// IGLJ2 /// IGLJ2 /// IGLJ3 /// IGLJ3 /// IGLJ3 /// IGLV3-1 /// IGLV3-1 /// IGLV@	green	green
CKAP2 /// IGLC1 /// IGLV1-40 /// IGLV1-40 /// IGLV1-50 /// IGLV1-50	green	green
CKAP2 /// IGLC1 /// IGLV3-1 /// IGLV3-1 /// IGLV@	green	green
CKAP2 /// IGLJ3 /// IGLV3-19 /// IGLV3-19	green	green
CKAP2L	navajowhite2	lightpink4
CKAP4	steelblue	antiquewhite2
CKAP5	sienna3	lightpink4
CKB	purple	antiquewhite2
CKLF	lightsteelblue	lightsteelblue
CKLF /// CKLF-CMTM1	lightsteelblue	lightsteelblue
CKMT1A /// CKMT1B	lightgreen	antiquewhite2
CKMT2	yellowgreen	lightpink4
CKMT2-AS1	turquoise	orange
CKS1B	plum3	plum3
CKS2	turquoise	orange
CLASP1	royalblue	lightpink4
CLASRP	lightsteelblue1	blue2
CLC	green	green
CLCA1	green	green
CLCA4	salmon	antiquewhite2
CLCC1	grey	grey
CLCN2	bisque4	firebrick3
CLCN3	blue	blue
CLCN5	greenyellow	darkgreen
CLCN7	tan	darkolivegreen
CLDN1	palevioletred3	lightsteelblue
CLDN10	mediumorchid	mediumorchid
CLDN12	yellow	orange
CLDN14	sienna4	orange
CLDN15	darkolivegreen4	antiquewhite2
CLDN19	grey	grey
CLDN2	darkturquoise	lightpink4
CLDN22 /// WWC2	pink	antiquewhite2
CLDN23	steelblue	antiquewhite2
CLDN3	firebrick4	antiquewhite2
CLDN4	magenta4	chocolate4
CLDN5	bisque4	firebrick3
CLDN7	lightgreen	antiquewhite2
CLDN8	darkmagenta	antiquewhite2
CLDND1	lightpink3	lightpink3
CLEC10A	green	green
CLEC11A	blue	blue
CLEC14A	lightsteelblue1	blue2
CLEC2B	salmon	antiquewhite2
CLEC3B /// EXOSC7	purple	antiquewhite2
CLEC4A	brown	blue
CLEC4E	brown	blue
CLGN	darkorange2	darkorange2
CLIC1	ivory	lightpink3
CLIC1P1 /// CLIC1P1	turquoise	orange
CLIC2	magenta3	magenta3
CLIC3	darkviolet	lightpink4
CLIC4	lightcyan1	blue2
CLIC5	bisque4	firebrick3
CLIC6	green	green
CLINT1	plum1	antiquewhite2
CLIP2	lightcyan1	blue2
CLIP3	red	firebrick3
CLIP4	red	firebrick3
CLK1	cyan	darkolivegreen
CLK2	green	green
CLK3	darkolivegreen4	antiquewhite2
CLMN	purple	antiquewhite2
CLMP	lightcyan1	blue2
[truncated: 9,761 more rows]
