# Supplementary material for: Effective prediction of potential ferroptosis critical genes in clinical colorectal cancer
Source: Front Oncol. 2022 Oct 17;12:1033044. doi: 10.3389/fonc.2022.1033044 (PMC9619366; doi:10.3389/fonc.2022.1033044)
Supplement: Supplementary Figure 4 — (A-H) GSE41328, GSE44076, GSE110223 and GSE110225 datasets were analyzed by MCODE for modular genes merging the top 10 genes of Degree values and removing duplicate values to obtain ferroptosis-related DEGs. [file DataSheet_3.zip › Figure 4&Supplement Figure 3/Figure 4 A&E+Supplement Figure 3 A,B/─ú┐Θ╠╪╒≈╧≥┴┐.txt]

Tag	darkgreen	orange	lightsteelblue	salmon2	orangered3	mediumorchid	black	darkseagreen3	magenta3	coral4	darkseagreen4	darkorange2	darkolivegreen	blue	lightpink4	antiquewhite1	darkseagreen2	green4	blue2	lightpink3	lightpink2	green	antiquewhite2	chocolate4	honeydew	firebrick3	plum3	grey
GSM1014798	-0.121195932086102	-0.120954395081982	-0.177497119181779	-0.26596096927955	0.198665459398073	-0.0660194977440929	-0.0762347391431806	-0.185738051743169	0.0822039246160776	-0.129645509259062	0.0313135155694167	0.0148879026196053	-0.0721837915223167	-0.101475075432779	-0.068991025425662	0.227810736629304	0.302474041466839	-0.0047613360724723	0.175831387207496	0.306678704125943	0.309095515998396	0.126343153205324	0.309743302506079	-0.0600226860657476	0.0101674508671267	0.257073119149921	0.0230868547743014	-0.137101467311689
GSM1014799	-0.173242953416392	-0.124084500085549	-0.198086053532076	-0.259511581743645	0.12549899643581	-0.040037900382616	0.441190358541935	0.194781507934379	-0.178140269745504	0.133346701009011	0.214197583211733	-0.0321224060615586	-0.154127042430816	-0.129529713654391	-0.120999926480823	0.00177002119938154	-0.100953875992444	-0.0243386472081295	0.104567049661489	-0.00783045989833864	-0.208840889447386	-0.21829749762311	0.150375501048745	0.273744191568496	0.530416998143381	0.587725736502683	0.464873060664532	0.267479288200917
GSM1014800	-0.0511031437794749	-0.0603596617724373	-0.159500543615227	-0.040999686853999	0.184990400384061	0.277700657892028	-0.13157787764185	0.113397185870317	0.0455832697430156	0.0975092916736374	-0.0823455055870608	-0.0264503353405238	-0.144143431604571	-0.143098645704893	-0.159707000001833	-0.0640184860890975	0.242974070835802	0.123402892340098	-0.15087449558877	0.0163792161508262	0.0790750974880312	0.436534198890934	0.18225472827858	0.227423015826563	-0.249853925343788	-0.123002106341469	0.0428500273144018	0.244158522825584
GSM1014801	-0.135369002709268	-0.0910913597953777	-0.140896594840773	0.101782073059139	0.137775566094437	-0.06533992573894	-0.125182577507809	-0.0719173917601191	0.148001880537751	0.283619963900926	0.047215055306185	-0.0559669024451327	-0.132874238753039	-0.0801864354848614	-0.161971441653498	-0.0605973608920179	0.108869282705587	0.0682049486711583	-0.0882429494307745	-0.0406748357102571	0.226202120397652	0.324243649373717	0.14522730871558	0.331849306515566	-0.202658912506564	-0.0984332397119403	0.0332001578909757	-0.109608553492581
GSM1014802	-0.168458732285297	-0.142662724294583	-0.20207313516156	-0.112460776719207	0.0496329021170234	0.0636160550497203	-0.0955351800530129	0.0720629726260163	-0.00765422502132156	0.123383024968309	0.0407904850415843	-0.0366003100077886	-0.146838566958786	-0.141815239546788	-0.151624141481426	-0.0559415061299537	0.0680803305657838	-0.0300956470041954	-0.0327820508933794	0.0834450467000826	0.136059893678767	-0.0449135219505587	0.2060000327968	0.178811318283434	-0.106507107398524	0.0986715348638624	0.0646780381045778	0.142512643964679
GSM1014803	0.0421186286436643	-0.012603342182633	-0.037340220973299	-0.281331646424308	0.264029708465047	0.0986814631138993	-0.112761364948602	0.139591966036629	-0.0556428239848076	-0.23687609341247	-0.0357902636464087	-0.0185575087783701	-0.00200908563343849	0.00184679362833532	0.0337963320266511	0.520613095940355	0.152607076390284	-0.0229248755025516	0.0107127566044059	-0.0176832475792359	0.12657559737731	-0.0876178815750852	-0.000313331548515303	-0.193356475924411	0.0476028447502143	-0.0584199667469208	-0.0425774259680792	0.246784517254473
GSM1014804	0.44258032660973	-0.0410844643169589	0.0252588048723168	-0.0492656995602047	0.10649702532391	-0.172421392645628	-0.127321819609874	-0.169906821919896	0.064274107273134	0.0394673924032598	0.234415913272728	0.656646968315787	0.1971982413118	0.0109460124892764	0.45741966743455	0.11213729669449	-0.21878881342371	-0.124308086020465	-0.107015523015321	0.204826691821889	-0.214553486770535	0.0409884345442481	-0.0854888557288674	-0.158836247163468	0.0692020069752823	-0.12529875227751	-0.169523544914374	0.112656597002372
GSM1014805	0.00385353883409546	-0.0170567174677883	0.429140549992023	0.096359633584716	0.176754310217387	-0.12798638128145	-0.0632503987367462	0.133147278308995	0.0066318222643416	-0.291968757656702	-0.21531078880458	-0.0188750114558907	0.508013242701056	0.160733866136227	0.122045445745422	-0.145167304249531	0.166551030146136	0.443815570598494	0.337494829992097	0.210839903187969	-0.39163494282154	-0.0609204700705501	-0.22391193677301	-0.336505485238862	-0.025490829469213	-0.0384495185427716	-0.271502861528597	0.215687238727598
GSM1014806	-0.0499146290104839	0.0673502648542617	0.237746073225252	0.271260936601861	0.334958388697279	-0.11826660629687	-0.159775353354358	-0.00589161760987986	0.346467725128099	0.252606761307434	0.184256520045063	-0.0833977887079628	0.168718304791825	0.588503353298767	0.349525512042923	-0.189931952959043	-0.279419145577571	-0.275523401185546	0.210303480523839	-0.12990775636278	-0.17467895806404	-0.213310190008259	-0.243672000479058	-0.149862009165986	0.197710516368916	-0.183242105775321	-0.278755594109264	0.240422177128443
GSM1014807	0.495877426604038	0.666884643391322	0.270081615525906	0.285816925955336	0.450857995669448	0.652737186573872	0.353857533715626	0.615698064761999	-0.496427551021246	-0.373261502406302	-0.562814985149554	-0.276529893721342	-0.243458742374968	-0.156513814371483	-0.221869406140922	-0.278945263247967	-0.360987330220773	-0.338543768587202	-0.476704769234937	-0.535414922636891	0.11457699959857	-0.26433669785008	-0.399186291871215	-0.168160029022718	-0.33816554022218	-0.259613114920562	0.0259934195913938	0.149713624524757
GSM1014808	-0.186863162947588	-0.154713295549797	-0.213772546801654	-0.301588462911788	-0.178388625036367	-0.253771088037203	0.00455467767041	-0.15069063742839	-0.00520378964523558	-0.19151523454173	-0.0180195637712349	-0.0497887984673465	-0.118536400439879	-0.134887950663511	-0.1325460867295	0.145794696351331	0.218004890759366	-0.0603485408395239	0.0974478813697797	0.21511608828643	0.229025668503371	0.114543931014593	0.232239499023371	-0.0992128938001088	-0.0280527087228824	0.203252748724068	0.0948537285050849	-0.0718439915844105
GSM1014809	-0.319201926464408	-0.199187961548192	-0.27609520321849	-0.373499910817016	-0.262658816933543	-0.101186736514311	0.544794148201116	0.279546957972512	-0.303711223604657	-0.0243722944363313	0.12279524427274	-0.167941159326	-0.242419723423596	-0.197822900669172	-0.25867400343303	-0.125639084730185	-0.226789910337874	-0.106531767345659	-0.0450370782187767	-0.165269608561766	-0.258044767527273	-0.235980505396765	0.0258348779336654	0.193997295964187	0.37897901217098	0.450126547537526	0.619335113084573	0.221937266793753
GSM1014810	-0.121713285849071	-0.0960270959859459	-0.200217834040058	-0.074977983508904	-0.176760108861657	-0.0521405373373904	-0.0744732892456967	-0.00413725703822691	-0.00232614413550087	0.0988045605552728	-0.110354492142633	-0.080106455084091	-0.175496670900967	-0.172631669404271	-0.217492691608551	-0.10883647553733	0.198069062849427	0.0966085740246314	-0.192640637597417	-0.0368636272075685	0.0628158350440847	0.426307568307513	0.137498771422786	0.217004242353083	-0.280499361884797	-0.150242951325689	0.122712958776215	0.092879223506965
GSM1014811	-0.0986455629848559	-0.0752297037785919	-0.126476336888023	0.153362794931501	-0.209149285494169	-0.155340396207839	-0.115412033893173	-0.164508166151592	0.18666981634464	0.298307572308588	0.064259395465645	-0.0311331242592062	-0.103351392636938	-0.0572297761509086	-0.120091755663363	-0.0303441210059237	0.120128089881043	0.0898076772208378	-0.0539713785368972	-0.00811588381384669	0.247227260165474	0.340697920294509	0.172012140062904	0.336286829431985	-0.166186866039782	-0.0813464595188991	0.0324387931480628	-0.246762048504597
GSM1014812	-0.122206891764475	-0.115668109948095	-0.124686212812709	0.135143923439154	-0.30399592987049	-0.227881762042489	-0.180883694459844	-0.298072503480728	0.196440860297458	0.336393096683538	0.252514825564402	0.0652146707204135	-0.0262535225973924	-0.0583081354486689	-0.0139635291140675	0.0659970908930109	0.177930250732086	0.157859934048778	0.144748736232398	0.230238870388048	0.222489764976685	-0.0401833668027652	0.350942904300866	0.311822548109428	0.0679780314096332	0.192397377966572	-0.0563345772606983	-0.348056936067615
GSM1014813	-0.0941001692304971	-0.0645216832566438	-0.0350251696912236	-0.0882729648716625	-0.20982834314888	0.409102337601831	-0.176856094471557	-0.24676913522524	0.027126698849164	-0.138663116902328	0.121035114169725	-0.0509418460771116	0.0426284471520075	0.030514525218992	0.0456860552814035	0.563346500427912	0.151969358839882	0.131306854007907	0.079068267810705	-0.0221891965190863	0.164384335015812	-0.12598935899904	0.021928250335275	-0.116630880048804	0.149410057369097	-0.0549010447626466	-0.100073084652131	-0.458691301683782
GSM1014814	0.347303501346938	-0.0730721854388039	-0.0354200928850119	-0.0982461905212239	-0.227335468214114	-0.156959516312186	-0.050868202174023	-0.216536361310832	-0.0076010864957941	-0.0329336613187809	0.182079434652168	0.581379535607383	0.139657137021763	-0.033680310191799	0.364498409850363	0.0400737571518441	-0.267467012498718	-0.164144825650857	-0.170461219555823	0.129907547721594	-0.222831622700835	0.0396441026097153	-0.136074406988088	-0.184975237854855	0.00953039387877113	-0.155585971582678	-0.0940164572449808	-0.00748756041043444
GSM1014815	-0.0510568211228241	-0.0394666353597684	0.440140702160071	0.178018079786353	-0.259135656662773	-0.0343697677265251	-0.0719313482808644	-0.162781562914594	0.032244646144621	-0.247034543499561	-0.18371321834589	-0.034430332045108	0.535858762115227	0.162742206043278	0.10775958630823	-0.154025742142997	0.172166086236301	0.572944632373373	0.363201973169183	0.210391328580958	-0.405237551570724	-0.075886941418572	-0.217555111916939	-0.334869798802435	0.00672186475028112	-0.0374208510806656	-0.268720699403529	-0.302863020781849
GSM1014816	-0.0270325359343809	0.0795353731739268	0.266939665886551	0.332677271814069	-0.171172577744986	-0.143470347514906	-0.176318285926776	-0.159008998510634	0.403847975721431	0.304456289106189	0.224900694771126	-0.0530532069381593	0.211103031921114	0.616238189545992	0.394076995148762	-0.148132201987412	-0.237272509436013	-0.223654499702629	0.26372154027939	-0.0876375089045499	-0.179704653815518	-0.204255931022283	-0.216856475062307	-0.143174421281535	0.249717492641948	-0.166768405709979	-0.296278463232328	0.0126988417912002
GSM1014817	0.388371327546652	0.614013554443636	0.257779651979763	0.391694234039379	-0.0312359408354978	0.213354155551096	0.39398554131828	0.287732571582454	-0.482785613265665	-0.301623940482902	-0.511424963895155	-0.302233998547597	-0.241484557738087	-0.164345279637342	-0.246876996105629	-0.315963696316171	-0.388144973921435	-0.308775688166047	-0.469367800778686	-0.55623634976942	0.137998784473699	-0.277610595523485	-0.41099890605665	-0.125332583683813	-0.3200214177379	-0.25652257644758	0.0537605564598628	-0.264515061883783
