# Supplementary material for: Effective prediction of potential ferroptosis critical genes in clinical colorectal cancer
Source: Front Oncol. 2022 Oct 17;12:1033044. doi: 10.3389/fonc.2022.1033044 (PMC9619366; doi:10.3389/fonc.2022.1033044)
Supplement: Supplementary Figure 4 — (A-H) GSE41328, GSE44076, GSE110223 and GSE110225 datasets were analyzed by MCODE for modular genes merging the top 10 genes of Degree values and removing duplicate values to obtain ferroptosis-related DEGs. [file DataSheet_3.zip › Figure 4&Supplement Figure 3/Figure 4 B&F+Supplement Figure 3 C,D/╨┬╜¿ Microsoft Excel ╣ñ╫≈▒φ.xlsx]

## Sheet: Sheet1
black	530		Gene	Module	MM_R	MM_pvalue
blue	3404		AARS	blue	0.853316	5.81681e-71
brown	1053		AATF	blue	0.851216	2.87539e-70
darkgreen	31		ABCA5	blue	-0.832431	1.68882e-64
darkred	32		ABCE1	blue	0.872275	9.1501e-78
grey	1546		ACLY	blue	0.816148	4.75065e-60
grey60	152		ACTL6A	blue	0.91313	4.59301e-97
lightcyan	67		ACTR3B /// LOC100290215	blue	0.812626	3.81095e-59
lightgreen	59		ACTR5	blue	0.830261	7.04104e-64
midnightblue	82		ADNP	blue	0.831186	3.84084e-64
purple	2925		ADRM1	blue	0.854162	3.03219e-71
royalblue	38		AEN	blue	0.827368	4.58035e-63
tan	98		AHCY	blue	0.959991	6.98511e-137
			ALG3	blue	0.861268	1.08256e-73
			ALG8	blue	0.805945	1.75955e-57
			ANAPC1	blue	0.920812	9.22902e-102
			ANKRD12	blue	-0.869777	8.28166e-77
			ANLN	blue	0.918079	4.87854e-100
			APEX1	blue	0.808473	4.19973e-58
			AQP7 /// AQP7P1 /// AQP7P2 /// LOC100132938	blue	-0.812652	3.75396e-59
			ARMC10	blue	0.873676	2.60646e-78
			ARMC6	blue	0.855791	8.55926e-72
			ARNTL2	blue	0.835061	2.91184e-65
			ARRDC4	blue	-0.83446	4.36187e-65
			ASB8	blue	-0.816442	3.9856e-60
			ASCL2	blue	0.906916	1.4219e-93
			ASF1B	blue	0.854269	2.79136e-71
			ASNS	blue	0.854805	1.84367e-71
			ASXL1	blue	0.814727	1.10639e-59
			ATAD2	blue	0.907986	3.71349e-94
			ATAD3A	blue	0.809835	1.92453e-58
			ATIC	blue	0.923963	7.92549e-104
			ATP11A	blue	0.857215	2.7952e-72
			ATP6V1F	blue	0.830839	4.82388e-64
			ATR	blue	0.853891	3.73722e-71
			AURKA	blue	0.885358	3.96471e-83
			AURKA /// AURKAPS1	blue	0.916378	5.38866e-99
			B3GALT6	blue	0.837741	4.69965e-66
			BCL2L12	blue	0.898599	2.88388e-89
			BID	blue	0.89336	9.66555e-87
			BIRC5	blue	0.877895	5.40812e-80
			BOD1	blue	0.843585	7.83204e-68
			BOP1 /// LOC727967	blue	0.874627	1.10153e-78
			BRCA2	blue	0.886651	1.07837e-83
			BRIX1	blue	0.866141	1.88717e-75
			BUB1	blue	0.867138	8.08561e-76
			BUB1B	blue	0.80703	9.53977e-58
			BZW2	blue	0.897311	1.23977e-88
			C10orf2	blue	0.90335	1.11598e-91
			C10orf54	blue	-0.885427	3.70154e-83
			C11orf82	blue	0.87521	6.47653e-79
			C12orf11	blue	0.874937	8.30628e-79
			C12orf29	blue	0.8141	1.60284e-59
			C12orf45	blue	0.866426	1.48218e-75
			C13orf27	blue	0.856948	3.45181e-72
			C13orf37	blue	0.898765	2.38426e-89
			C14orf43	blue	-0.881423	1.89548e-81
			C15orf23	blue	0.819029	8.36238e-61
			C16orf13	blue	0.878439	3.24863e-80
			C16orf62	blue	-0.829787	9.59695e-64
			C17orf75	blue	0.809694	2.08705e-58
			C17orf91	blue	-0.901933	6.02342e-91
			C19orf28	blue	0.865578	3.03806e-75
			C19orf48	blue	0.896437	3.29671e-88
			C19orf53	blue	0.877868	5.54634e-80
			C1orf109	blue	0.817356	2.30199e-60
			C1orf135	blue	0.896609	2.72314e-88
			C2	blue	0.805155	2.74026e-57
			C20orf134	blue	0.814247	1.47013e-59
			C20orf199	blue	0.820795	2.83991e-61
			C20orf20	blue	0.9063	3.05875e-93
			C2CD4A	blue	0.815583	6.65492e-60
			C3orf26	blue	0.918247	3.84211e-100
			C3orf31	blue	0.815484	7.05938e-60
			C4orf46	blue	0.85965	4.0124e-73
			C5orf34	blue	0.802486	1.20728e-56
			C6orf129	blue	0.803005	9.0633e-57
			C6orf167	blue	0.808689	3.71419e-58
			C7orf27	blue	0.864307	8.82516e-75
			C7orf30	blue	0.883688	2.08089e-82
			C7orf47	blue	0.823467	5.41498e-62
			C7orf50	blue	0.815966	5.29489e-60
			C7orf68	blue	0.900366	3.77526e-90
			C9orf140	blue	0.847463	4.70997e-69
			C9orf140 /// LOC729983	blue	0.860069	2.86168e-73
			CAD	blue	0.899758	7.63372e-90
			CALM1	blue	-0.820971	2.54844e-61
			CBFB	blue	0.871754	1.45375e-77
			CBX3	blue	0.888284	2.03631e-84
			CBX4	blue	0.815381	7.50427e-60
			CCDC138	blue	0.816004	5.17648e-60
			CCDC152	blue	-0.806394	1.36648e-57
			CCDC34	blue	0.856076	6.8504e-72
			CCDC86	blue	0.906988	1.29992e-93
			CCDC99	blue	0.827573	4.01669e-63
			CCNB1	blue	0.860958	1.39317e-73
			CCNB1IP1	blue	0.832521	1.59165e-64
			CCND1	blue	0.831191	3.82883e-64
			CCNE1	blue	0.837394	5.96427e-66
			CCNF	blue	0.881823	1.28737e-81
			CCT2	blue	0.877656	6.76109e-80
			CCT3	blue	0.922798	4.71296e-103
			CCT4	blue	0.906008	4.38962e-93
			CCT5	blue	0.886141	1.80536e-83
			CCT6A	blue	0.888066	2.54813e-84
			CCT7	blue	0.921563	3.02461e-102
			CCT8	blue	0.857735	1.85305e-72
			CD3EAP	blue	0.87286	5.42369e-78
			CDC123	blue	0.810957	1.00683e-58
			CDC25B	blue	0.862437	4.15401e-74
			CDC25C	blue	0.811919	5.76126e-59
			CDC6	blue	0.880053	7.04905e-81
			CDCA3	blue	0.820019	4.57047e-61
			CDCA4	blue	0.821997	1.35258e-61
			CDCA5	blue	0.889446	6.12324e-85
			CDCA7	blue	0.838316	3.16405e-66
			CDCA8	blue	0.814968	9.59101e-60
			CDH3	blue	0.894759	2.1081e-87
			CDK1	blue	0.841616	3.17014e-67
			CDK2	blue	0.847801	3.6728e-69
			CDK4	blue	0.928573	5.1276e-107
			CDK5	blue	0.806578	1.23131e-57
			CDK5RAP1	blue	0.913789	1.89069e-97
			CDT1	blue	0.840289	8.04864e-67
			CELSR1	blue	0.817378	2.27154e-60
			CENPA	blue	0.869987	6.89466e-77
			CENPF	blue	0.822969	7.38844e-62
			CENPH	blue	0.876439	2.09382e-79
			CENPL	blue	0.848104	2.93817e-69
			CENPN	blue	0.808331	4.55643e-58
			CENPW	blue	0.858874	7.47764e-73
			CEP55	blue	0.876115	2.82249e-79
			CGREF1	blue	0.8156	6.58823e-60
			CHAF1A	blue	0.812844	3.3545e-59
			CHCHD2	blue	0.833867	6.49074e-65
			CHCHD6	blue	0.862239	4.89096e-74
			CHD7	blue	0.803485	6.94995e-57
			CHEK1	blue	0.896164	4.46995e-88
			CHEK2	blue	0.819197	7.55002e-61
			CIRH1A	blue	0.894681	2.29628e-87
			CITED2	blue	-0.877437	8.29459e-80
			CKAP2	blue	0.907954	3.86617e-94
			CKAP2L	blue	0.909957	2.99178e-95
			CKAP5	blue	0.923035	3.2859e-103
			CKS2	blue	0.836321	1.24047e-65
			CLDN1	blue	0.891017	1.18057e-85
			CLNS1A	blue	0.851914	1.69518e-70
			CLPB	blue	0.841319	3.90703e-67
			CMTM8	blue	0.845326	2.23895e-68
			CNST	blue	-0.820972	2.5461e-61
			CNTN3	blue	-0.857151	2.94091e-72
			CNTN4	blue	-0.827057	5.58961e-63
			COMT	blue	0.827665	3.78609e-63
			COX4NB	blue	0.821102	2.35089e-61
			CPNE8	blue	-0.84894	1.58174e-69
			CPSF3	blue	0.905468	8.54153e-93
			CPSF4	blue	0.83645	1.13591e-65
			CPT1A /// RDH5	blue	-0.835237	2.58594e-65
			CSE1L	blue	0.939399	1.96026e-115
			CTCFL /// HMGB1	blue	0.801446	2.13796e-56
			CTNNBL1	blue	0.814691	1.13058e-59
			CXCL3	blue	0.812312	4.58006e-59
			DACH1	blue	0.824347	3.11921e-62
			DAP3	blue	0.822865	7.88411e-62
			DBF4	blue	0.916946	2.42877e-99
			DCAF13	blue	0.848657	1.95138e-69
			DCUN1D5	blue	0.908956	1.08335e-94
			DDX10	blue	0.88634	1.47733e-83
			DDX18	blue	0.885046	5.41351e-83
			DDX21	blue	0.926303	2.02169e-105
			DDX27	blue	0.813542	2.22742e-59
			DDX39	blue	0.858055	1.43743e-72
			DDX55	blue	0.863079	2.44717e-74
			DDX56	blue	0.889583	5.30969e-85
			DHCR7	blue	0.807606	6.88145e-58
			DIAPH3	blue	0.884298	1.13949e-82
			DIMT1L	blue	0.83496	3.1162e-65
			DIS3	blue	0.802582	1.14498e-56
			DKC1	blue	0.949187	1.66358e-124
			DNAJC2	blue	0.931216	6.06832e-109
			DNMT1	blue	0.850564	4.69844e-70
			DNTTIP1	blue	0.801375	2.22205e-56
			DPEP1	blue	0.821758	1.56771e-61
			DPH2	blue	0.869551	1.00853e-76
			DPM1	blue	0.800565	3.46078e-56
			DPY19L1	blue	0.817754	1.81094e-60
			DPY30 /// MEMO1	blue	0.810861	1.06491e-58
			DSCC1	blue	0.841041	4.75006e-67
			DSN1	blue	0.877882	5.47701e-80
			DTL	blue	0.83924	1.66976e-66
			DTYMK	blue	0.885325	4.09707e-83
			DUS4L	blue	0.816754	3.30466e-60
			E2F1	blue	0.831782	2.59467e-64
			E2F5	blue	0.836318	1.24274e-65
			E2F6	blue	0.830166	7.49429e-64
			E2F7	blue	0.812638	3.78494e-59
			EBNA1BP2	blue	0.806498	1.28867e-57
			EBPL	blue	0.860566	1.91484e-73
			ECT2	blue	0.893616	7.32041e-87
			EEF1E1	blue	0.801901	1.66524e-56
			EIF3B	blue	0.885042	5.43395e-83
			EIF3M	blue	0.869255	1.30487e-76
			EIF4E3	blue	-0.88422	1.23047e-82
			EIF4EBP1	blue	0.805391	2.40083e-57
			ELAVL1	blue	0.83991	1.04805e-66
			EMD	blue	0.811398	7.79806e-59
			ENC1	blue	0.815214	8.28936e-60
			ENOPH1	blue	0.872697	6.27637e-78
			EPB41L3	blue	-0.889263	7.4064e-85
			EPHB4	blue	0.801505	2.07005e-56
			EPRS	blue	0.841752	2.87894e-67
			ERCC6L	blue	0.909556	5.01847e-95
			ETV4	blue	0.91455	6.71682e-98
			EXO1	blue	0.852534	1.05761e-70
			EXOSC2	blue	0.890186	2.82811e-85
			EXOSC4	blue	0.867838	4.43917e-76
			EXOSC5	blue	0.905808	5.61917e-93
			EXOSC7	blue	0.868174	3.32389e-76
			EXOSC8	blue	0.881861	1.24025e-81
			EZH2	blue	0.810807	1.09847e-58
			FAM111B	blue	0.858078	1.41108e-72
			FAM136A	blue	0.821305	2.07441e-61
			FAM54A	blue	0.842728	1.44285e-67
			FAM64A	blue	0.815451	7.19916e-60
			FAM72A /// FAM72B /// FAM72C /// FAM72D	blue	0.824176	3.47211e-62
			FANCB	blue	0.825797	1.248e-62
			FANCI	blue	0.844756	3.37969e-68
			FARSA	blue	0.885336	4.05447e-83
			FASTKD2	blue	0.81128	8.35109e-59
			FBL	blue	0.916817	2.91177e-99
			FBXO5	blue	0.824015	3.84245e-62
			FEN1	blue	0.844506	4.04386e-68
			FEZ2	blue	-0.870043	6.56509e-77
			FIGNL1	blue	0.866032	2.07041e-75
			FOXQ1	blue	0.871643	1.60438e-77
			FTSJ1	blue	0.855048	1.5274e-71
			FTSJ2	blue	0.88341	2.73568e-82
			G3BP1	blue	0.836149	1.39372e-65
			GAB1	blue	-0.827873	3.31145e-63
			GADD45GIP1	blue	0.831266	3.64358e-64
			GALK1	blue	0.864821	5.74132e-75
			GAR1	blue	0.856604	4.52544e-72
			GARS	blue	0.915355	2.22709e-98
			GART	blue	0.850685	4.29005e-70
			GCSH /// LOC100329108 /// LOC729080	blue	0.845205	2.44236e-68
			GDF15	blue	0.858531	9.83259e-73
			GDF15 /// LOC100292463	blue	0.843337	9.35211e-68
			GEMIN5	blue	0.873335	3.54126e-78
			GEMIN6	blue	0.82016	4.19193e-61
			GGCT	blue	0.890521	1.99021e-85
			GINS3	blue	0.851066	3.22008e-70
			GLO1	blue	0.813739	1.98385e-59
			GLRX3	blue	0.825142	1.88951e-62
			GMPS /// LOC728564	blue	0.93574	1.99829e-112
			GNG7	blue	-0.835864	1.69152e-65
			GNL2	blue	0.810929	1.02364e-58
			GNL3	blue	0.884102	1.3829e-82
			GNL3L	blue	0.825223	1.7954e-62
			GNPDA1	blue	0.826349	8.78559e-63
			GPATCH4	blue	0.841537	3.35245e-67
			GRPEL2	blue	0.853364	5.60398e-71
			GRWD1	blue	0.811362	7.96292e-59
			GTF2IRD1	blue	0.904251	3.7636e-92
			GTF3A	blue	0.835129	2.78169e-65
			GTPBP4	blue	0.942229	6.82969e-118
			GTSE1	blue	0.843984	5.88673e-68
			HAUS5	blue	0.817305	2.37317e-60
			HAUS6	blue	0.856204	6.19547e-72
			HAUS7	blue	0.811391	7.83052e-59
			HAUS7 /// TREX2	blue	0.872852	5.46285e-78
			HEATR2	blue	0.902605	2.71536e-91
			HELLS	blue	0.812945	3.16225e-59
			HEXIM1	blue	-0.808483	4.17693e-58
			HJURP	blue	0.809863	1.89447e-58
			HM13	blue	0.840166	8.76847e-67
			HNRNPA3 /// HNRNPA3P1	blue	0.832465	1.65126e-64
			HSP90AB1	blue	0.882004	1.07968e-81
			HSP90AB1 /// HSP90AB3P	blue	0.883927	1.64485e-82
			HSPD1	blue	0.885625	3.0337e-83
			HSPH1	blue	0.853998	3.44139e-71
			IARS	blue	0.921589	2.90818e-102
			ICT1	blue	0.825074	1.97242e-62
			IFRD2	blue	0.889085	8.90861e-85
			ILF2	blue	0.852131	1.43757e-70
			IMP4	blue	0.849132	1.3708e-69
			IMPDH1	blue	0.87463	1.09815e-78
			IMPDH2	blue	0.818047	1.51712e-60
			INPP5K	blue	-0.82364	4.85875e-62
			INTS7	blue	0.836441	1.14273e-65
			IPO4	blue	0.803966	5.31951e-57
			IPO5	blue	0.857968	1.54013e-72
			IRAK1	blue	0.853794	4.02915e-71
			ISG20L2	blue	0.845207	2.4402e-68
			ITGA2	blue	0.840651	6.24665e-67
			JMJD4	blue	0.823872	4.20207e-62
			JPH1	blue	0.834853	3.34888e-65
			JUB	blue	0.873874	2.17907e-78
			KARS	blue	0.835822	1.74056e-65
			KAT2A	blue	0.835138	2.76455e-65
			KDM1A	blue	0.851284	2.73254e-70
			KIAA0020	blue	0.856642	4.39123e-72
			KIAA0406	blue	0.888176	2.27595e-84
			KIAA1199	blue	0.877808	5.8695e-80
			KIAA1370	blue	-0.857296	2.62305e-72
			KIAA1524	blue	0.850901	3.64673e-70
			KIAA1549	blue	0.858816	7.83376e-73
			KIAA1737	blue	-0.875168	6.72873e-79
			KIF14	blue	0.853654	4.48655e-71
			KIF18A	blue	0.845276	2.32001e-68
			KIF20A	blue	0.858368	1.12011e-72
			KIF23	blue	0.825245	1.77006e-62
			KIF2C	blue	0.871228	2.31662e-77
			KIF4A	blue	0.870017	6.71382e-77
			KIF4A /// KIF4B	blue	0.859651	4.00954e-73
			KIFC1	blue	0.846881	7.21511e-69
			KLF9	blue	-0.838362	3.06627e-66
			KPNA2 /// LOC146880 /// PLEKHM1P	blue	0.852266	1.29677e-70
			LARP1	blue	0.816333	4.25392e-60
			LARS	blue	0.803444	7.10757e-57
			LAS1L	blue	0.835897	1.65408e-65
			LIG1	blue	0.839301	1.60046e-66
			LMBR1	blue	0.858657	8.89329e-73
			LMNB2	blue	0.900378	3.72141e-90
			LOC100287828 /// RCN1	blue	0.843704	7.19183e-68
			LOC150776 /// SMPD4	blue	0.826636	7.31429e-63
			LOC221710	blue	0.804678	3.57705e-57
			LOC401127 /// WDR5	blue	0.868603	2.2952e-76
			LOC642869 /// LOC646817 /// SET	blue	0.82252	9.77284e-62
			LONP1	blue	0.868224	3.18505e-76
			LPAR1	blue	-0.845488	1.9902e-68
			LRP8	blue	0.902149	4.66556e-91
			LSM2	blue	0.829214	1.39277e-63
			LSM5	blue	0.876124	2.80053e-79
			LSM7	blue	0.906204	3.44415e-93
			LTV1	blue	0.801718	1.84136e-56
			LYAR	blue	0.91638	5.37141e-99
			MACC1	blue	0.860605	1.85558e-73
			MAD2L1	blue	0.837817	4.46183e-66
			MAGOH	blue	0.812752	3.54094e-59
			MAGOHB	blue	0.800068	4.5347e-56
			MARCKS	blue	-0.813477	2.31371e-59
			MCM10	blue	0.847452	4.74876e-69
			MCM2	blue	0.860483	2.04816e-73
			MCM3	blue	0.922611	6.25668e-103
			MCM4	blue	0.866448	1.45494e-75
			MCM7	blue	0.906664	1.94797e-93
			MCM8	blue	0.822745	8.49867e-62
			MELK	blue	0.831624	2.87973e-64
			MEST	blue	0.831362	3.42227e-64
			METTL1	blue	0.853479	5.13144e-71
			METTL11A	blue	0.873089	4.41715e-78
			METTL13	blue	0.807152	8.90263e-58
			METTL7A	blue	-0.884477	9.54255e-83
			MEX3A	blue	0.810872	1.0581e-58
			MEX3D	blue	0.816076	4.95883e-60
			MGC27345	blue	0.817776	1.78737e-60
			MIF	blue	0.897916	6.26023e-89
			MIF /// SLC2A11	blue	0.879259	1.49933e-80
			MINA	blue	0.822768	8.37608e-62
			MKI67	blue	0.816806	3.20426e-60
			MND1	blue	0.857088	3.0899e-72
			MOCS3	blue	0.845692	1.7163e-68
			MORF4L2	blue	0.815438	7.25518e-60
			MPHOSPH10	blue	0.814576	1.20999e-59
			MRPL17	blue	0.870706	3.67084e-77
			MRPL3	blue	0.896953	1.85208e-88
			MRPL30	blue	0.808094	5.21255e-58
			MRPL36	blue	0.863158	2.29237e-74
			MRPS17 /// ZNF713	blue	0.940569	1.95381e-116
			MRPS23	blue	0.903486	9.47425e-92
			MRPS24	blue	0.854942	1.6575e-71
			MRTO4	blue	0.850869	3.73689e-70
			MSH6	blue	0.866138	1.89246e-75
			MSI2	blue	0.829519	1.1421e-63
			MT1E	blue	-0.809869	1.88754e-58
			MT1JP	blue	-0.850894	3.66576e-70
			MT1JP /// MT1M /// MT1P3	blue	-0.863587	1.60618e-74
			MT1M	blue	-0.864951	5.1481e-75
			MTBP	blue	0.804832	3.28233e-57
			MTERFD1	blue	0.810761	1.12782e-58
			MTHFD1	blue	0.842734	1.4364e-67
			MTHFD1L	blue	0.930278	2.98775e-108
			MTHFD2	blue	0.860171	2.63476e-73
			MYBL2	blue	0.88432	1.11408e-82
			MYC	blue	0.871742	1.47007e-77
			NAA15	blue	0.820877	2.69975e-61
			NAA16	blue	0.844596	3.79215e-68
			NAA20	blue	0.80061	3.37594e-56
			NAA25	blue	0.846112	1.26507e-68
			NARS2	blue	0.814985	9.49333e-60
			NAT10	blue	0.917359	1.35767e-99
			NAT9	blue	0.814369	1.36755e-59
			NBPF1 /// NBPF10	blue	-0.828514	2.19103e-63
			NCAPD3	blue	0.911422	4.43792e-96
			NCL	blue	0.886493	1.26542e-83
			NDRG3	blue	0.800378	3.83146e-56
			NDUFAF2	blue	0.827728	3.6344e-63
			NEBL	blue	0.811013	9.74795e-59
			NEK2	blue	0.860485	2.04502e-73
			NFE2L3	blue	0.904381	3.21527e-92
			NHP2	blue	0.872859	5.42723e-78
			NHP2L1 /// SIGMAR1	blue	0.86339	1.89177e-74
			NIP7	blue	0.869595	9.70849e-77
			NIT2	blue	0.831588	2.94944e-64
			NKRF	blue	0.929466	1.16792e-107
			NLE1	blue	0.8775	7.82238e-80
			NME1 /// NME1-NME2	blue	0.914414	8.0886e-98
			NME1-NME2 /// NME2	blue	0.875725	4.04054e-79
			NMT1	blue	0.831717	2.70838e-64
			NOB1	blue	0.902072	5.1112e-91
			NOC3L	blue	0.832387	1.73925e-64
			NOL10	blue	0.86206	5.66159e-74
			NOL11	blue	0.811976	5.57144e-59
			NOL8	blue	0.821762	1.5642e-61
			NOLC1	blue	0.905355	9.80773e-93
			NONO	blue	0.926629	1.20303e-105
			NOP16	blue	0.87153	1.7735e-77
			NOP2	blue	0.872072	1.09645e-77
			NOP58	blue	0.924356	4.31652e-104
			NPM1	blue	0.871674	1.56062e-77
			NPM3	blue	0.876565	1.86382e-79
			NR2C2AP	blue	0.910212	2.151e-95
			NSDHL	blue	0.823833	4.30578e-62
			NSUN5	blue	0.918004	5.43524e-100
			NT5DC2	blue	0.832723	1.39134e-64
			NUDCD1	blue	0.886818	9.10399e-84
			NUDT1	blue	0.886511	1.24249e-83
			NUDT5	blue	0.823136	6.65736e-62
			NUF2	blue	0.817645	1.93374e-60
			NUFIP1	blue	0.843671	7.36255e-68
			NUP107	blue	0.866907	9.84702e-76
			NUP155	blue	0.866317	1.62592e-75
			NUP188	blue	0.800653	3.2971e-56
			NUP205	blue	0.88559	3.14198e-83
			NUP35	blue	0.874928	8.37561e-79
			NUP37	blue	0.863296	2.04438e-74
			NUP62	blue	0.801805	1.75603e-56
			NUP85	blue	0.868079	3.6087e-76
			NUP93	blue	0.835493	2.17476e-65
			NUPL1	blue	0.857372	2.46972e-72
			NUSAP1	blue	0.81018	1.57751e-58
			NUTF2	blue	0.849614	9.57517e-70
			NXT1	blue	0.865454	3.37232e-75
			OBFC2B	blue	0.865766	2.59131e-75
			ODC1	blue	0.868013	3.81704e-76
			OGFOD1	blue	0.874992	7.89826e-79
			ORC6L	blue	0.899201	1.44895e-89
			OSBPL1A	blue	-0.801248	2.3829e-56
			OSBPL3	blue	0.863714	1.44644e-74
			PA2G4	blue	0.82801	3.03201e-63
			PAFAH1B3	blue	0.923021	3.35437e-103
			PAICS	blue	0.921932	1.73919e-102
			PAK1IP1	blue	0.837873	4.2919e-66
			PALB2	blue	0.852796	8.65666e-71
			PAXIP1	blue	0.893434	8.91511e-87
			PCID2	blue	0.838768	2.31577e-66
			PDAP1	blue	0.816451	3.96227e-60
			PDCD11	blue	0.806536	1.26084e-57
			PDCD2L	blue	0.920822	9.08535e-102
			PDCD5	blue	0.861414	9.60907e-74
			PDE5A	blue	-0.864639	6.68759e-75
			PDE9A	blue	-0.817632	1.94851e-60
			PDRG1	blue	0.832631	1.47964e-64
			PDX1	blue	0.852183	1.38198e-70
			PES1	blue	0.805112	2.8078e-57
			PFDN2	blue	0.885527	3.34801e-83
			PFDN6	blue	0.802732	1.05394e-56
			PGAM5	blue	0.85822	1.25993e-72
			PHF19	blue	0.806571	1.2363e-57
			PINK1	blue	-0.871192	2.3918e-77
			PITX1	blue	0.807966	5.6068e-58
			PJA2	blue	-0.818527	1.13444e-60
			PKMYT1	blue	0.811127	9.12868e-59
			PLK1	blue	0.824854	2.26553e-62
			PLSCR4	blue	-0.888479	1.66647e-84
			PMAIP1	blue	0.818669	1.04053e-60
			PNO1	blue	0.916739	3.2495e-99
			PNPT1	blue	0.815494	7.01831e-60
			POLA1	blue	0.827679	3.75212e-63
			POLA2	blue	0.838215	3.39301e-66
			POLD2	blue	0.909318	6.81563e-95
			POLR1A	blue	0.850105	6.63371e-70
			POLR1B	blue	0.938187	2.0378e-114
			POLR1C	blue	0.887988	2.76204e-84
			POLR1D	blue	0.837762	4.632e-66
			POLR2D	blue	0.892872	1.63509e-86
			POLR2I	blue	0.828485	2.23275e-63
			POLR3E	blue	0.867945	4.04681e-76
			POLR3H	blue	0.833035	1.13117e-64
			POM121	blue	0.80769	6.56196e-58
			POM121 /// POM121C	blue	0.81998	4.68238e-61
			POP1	blue	0.830796	4.96074e-64
			POP7	blue	0.888486	1.65508e-84
			PPA1	blue	0.886142	1.80385e-83
			PPAN	blue	0.883628	2.20685e-82
			PPAP2A	blue	-0.883183	3.41885e-82
			PPAT	blue	0.864223	9.46337e-75
			PPIH	blue	0.845672	1.7416e-68
			PPIL1	blue	0.883453	2.62307e-82
			PPM1G	blue	0.849679	9.12058e-70
			PPM1H	blue	0.881913	1.17937e-81
			PPP1R14B	blue	0.889165	8.20175e-85
			PPP2CB	blue	-0.807925	5.74086e-58
			PPP2R3A	blue	-0.867448	6.19878e-76
			PPRC1	blue	0.865305	3.82234e-75
			PRDX4	blue	0.855376	1.18304e-71
			PREB	blue	0.842119	2.22203e-67
			PRIM1	blue	0.830041	8.13187e-64
			PRIM2	blue	0.862945	2.73496e-74
			PRKDC	blue	0.875086	7.24756e-79
			PRMT3	blue	0.906564	2.20463e-93
			PRPF19	blue	0.833156	1.04388e-64
			PRPF4	blue	0.882148	9.39194e-82
			PRPF40A	blue	0.823551	5.13967e-62
			PRPS1	blue	0.853794	4.02826e-71
			PRR11	blue	0.873414	3.29845e-78
			PSAT1	blue	0.835688	1.90632e-65
			PSMA2	blue	0.855166	1.39296e-71
			PSMA7	blue	0.890414	2.22779e-85
			PSMB2	blue	0.837776	4.58835e-66
			PSMD14	blue	0.909172	8.21227e-95
			PSME3	blue	0.803064	8.77446e-57
			PSMG1	blue	0.804062	5.04201e-57
			PSMG4	blue	0.801154	2.50844e-56
			PTPLAD1	blue	0.855987	7.34139e-72
			PTPMT1	blue	0.848194	2.74917e-69
			PTPN21	blue	-0.879827	8.74179e-81
			PTRH1	blue	0.848191	2.75351e-69
			PTTG1 /// PTTG3P	blue	0.809576	2.23429e-58
			PUS1	blue	0.861625	8.08324e-74
			PUS7	blue	0.934178	3.39436e-111
			PYCR1	blue	0.859875	3.3474e-73
			QSOX2	blue	0.864434	7.93532e-75
			QTRTD1	blue	0.848304	2.53334e-69
			R3HDM1	blue	0.844875	3.09952e-68
			RABEPK	blue	0.82805	2.95565e-63
			RACGAP1	blue	0.876212	2.58129e-79
			RAD18	blue	0.879674	1.01169e-80
			RAD54B	blue	0.842812	1.35889e-67
			RAE1	blue	0.895182	1.32389e-87
			RAN	blue	0.807974	5.58284e-58
			RANBP1	blue	0.881264	2.20932e-81
			RANGAP1	blue	0.874547	1.18393e-78
			RBM28	blue	0.908316	2.44484e-94
			RBMX /// RBMXL1	blue	0.82606	1.05556e-62
			RBMX2	blue	0.843213	1.02102e-67
			RCC1 /// SNHG3-RCC1	blue	0.838702	2.42357e-66
			RCL1	blue	0.892502	2.43332e-86
			RCN1	blue	0.869341	1.21111e-76
			RECQL4	blue	0.817003	2.84666e-60
			RFC2	blue	0.836343	1.222e-65
			RFC3	blue	0.898173	4.6811e-89
			RG9MTD1	blue	0.816059	5.01068e-60
			RHOU	blue	-0.800969	2.77538e-56
			RIOK1	blue	0.835775	1.79633e-65
			RLIM	blue	0.85407	3.25711e-71
			RNASEH1	blue	0.841587	3.23514e-67
			RNASEH2A	blue	0.94989	3.1795e-125
			RNASEL	blue	-0.86423	9.40659e-75
			RNF114	blue	0.872039	1.12919e-77
			RNPS1	blue	0.800569	3.45209e-56
			RPF2	blue	0.849863	7.94795e-70
			RPL36	blue	0.865247	4.01302e-75
			RPL7L1	blue	0.803582	6.5827e-57
			RPP40	blue	0.90315	1.41724e-91
			RPS14	blue	0.929066	2.26979e-107
			RQCD1	blue	0.810895	1.04397e-58
			RRM1	blue	0.841166	4.35288e-67
			RRM2	blue	0.832927	1.21556e-64
			RRP9	blue	0.915174	2.85838e-98
			RRS1	blue	0.898668	2.66538e-89
			RSRC1	blue	0.804769	3.4009e-57
			RTKN	blue	0.829711	1.00837e-63
			RUVBL1	blue	0.920625	1.21513e-101
			RUVBL2	blue	0.898749	2.42992e-89
			S100A11	blue	0.868111	3.5092e-76
			SCLY /// UBE2F	blue	0.839014	1.95382e-66
			SCML1	blue	0.822124	1.24953e-61
			SDCCAG3	blue	0.845976	1.39713e-68
			SET	blue	0.861371	9.94882e-74
			SFPQ	blue	0.882968	4.21926e-82
			SFRS2	blue	0.85124	2.82478e-70
			SGK269	blue	-0.816538	3.76119e-60
			SHCBP1	blue	0.86935	1.2015e-76
			SHMT2	blue	0.921772	2.21062e-102
			SIGMAR1	blue	0.860325	2.32713e-73
			SKA3	blue	0.91641	5.1508e-99
			SLC11A2	blue	0.846997	6.62901e-69
			SLC25A15	blue	0.822291	1.12699e-61
			SLC25A19	blue	0.809713	2.06513e-58
			SLC25A32	blue	0.882138	9.47849e-82
			SLC35B2	blue	0.802709	1.06701e-56
			SLC3A2	blue	0.851082	3.18209e-70
			SLC5A6	blue	0.862754	3.20122e-74
			SLC7A1	blue	0.855123	1.44047e-71
			SLC7A5	blue	0.911462	4.20626e-96
			SLCO4A1	blue	0.912671	8.48228e-97
			SMARCA4	blue	0.847658	4.08049e-69
			SMARCC1	blue	0.873471	3.13475e-78
			SMC4	blue	0.842598	1.5825e-67
			SMS	blue	0.802288	1.34621e-56
			SMYD2	blue	0.850515	4.87653e-70
			SMYD5	blue	0.836989	7.86817e-66
			SND1	blue	0.851152	3.01831e-70
			SNHG1	blue	0.809193	2.78327e-58
			SNRPA	blue	0.868101	3.54087e-76
			SNRPB	blue	0.864995	4.95977e-75
			SNRPC	blue	0.824117	3.60458e-62
			SNRPD2	blue	0.85586	8.10795e-72
			SNRPF	blue	0.897445	1.06548e-88
			SNTB1	blue	0.821625	1.70253e-61
			SNX8	blue	0.80212	1.47623e-56
			SORD	blue	0.867056	8.67054e-76
			SOX4	blue	0.854564	2.22239e-71
			SOX9	blue	0.83059	5.67934e-64
			SPC25	blue	0.832004	2.24014e-64
			SPIN4	blue	0.821825	1.50427e-61
			SRM	blue	0.861841	6.77441e-74
			SRPRB	blue	0.831029	4.26003e-64
			SSBP1	blue	0.900792	2.29822e-90
			SSBP2	blue	-0.816152	4.73976e-60
			SSRP1	blue	0.866666	1.20866e-75
			ST7	blue	0.802693	1.07661e-56
			STIL	blue	0.852754	8.93959e-71
			STIP1	blue	0.831386	3.36781e-64
			STOX2	blue	-0.813074	2.93247e-59
			STX12	blue	-0.834246	5.03735e-65
			SULT2B1	blue	0.800622	3.35397e-56
			SUV39H2	blue	0.882922	4.41633e-82
			TBL2	blue	0.824352	3.10839e-62
			TBRG4	blue	0.833339	9.23868e-65
			TCEB1	blue	0.825916	1.15652e-62
			TCF3	blue	0.849007	1.5044e-69
			TDGF1 /// TDGF3	blue	0.83612	1.42217e-65
			TDP1	blue	0.843992	5.85257e-68
			TEAD4	blue	0.920363	1.78815e-101
			TEF	blue	-0.809578	2.23133e-58
			TEX10	blue	0.890883	1.35959e-85
			TGDS	blue	0.808258	4.74915e-58
			TGIF1	blue	0.834023	5.84954e-65
			TGIF2	blue	0.871332	2.11209e-77
			TGS1	blue	0.837745	4.68854e-66
			TH1L	blue	0.875438	5.2562e-79
			THOC4	blue	0.822858	7.91849e-62
			TIMELESS	blue	0.842048	2.337e-67
			TIMM16	blue	0.859003	6.74297e-73
			TIMM50	blue	0.913212	4.11357e-97
			TIMM8A	blue	0.809345	2.5499e-58
			TKT	blue	0.899621	8.93508e-90
			TM9SF4	blue	0.800614	3.36881e-56
			TMEM132A	blue	0.817426	2.20672e-60
			TMEM140	blue	-0.838742	2.35766e-66
			TMEM147	blue	0.874782	9.56563e-79
			TMEM161A	blue	0.904224	3.89073e-92
			TMEM41A	blue	0.910919	8.57136e-96
			TMEM97	blue	0.882903	4.49766e-82
			TNFRSF12A	blue	0.855688	9.27792e-72
			TOMM34	blue	0.893385	9.40012e-87
			TOP1MT	blue	0.878094	4.4887e-80
			TOP2A	blue	0.839043	1.91482e-66
			TP53INP1	blue	-0.803493	6.91594e-57
			TPX2	blue	0.933865	5.94187e-111
			TRAP1	blue	0.904771	2.00277e-92
			TRIB3	blue	0.890825	1.44509e-85
			TRIM27	blue	0.854114	3.14624e-71
			TRIM28	blue	0.841139	4.43371e-67
			TRIM59	blue	0.809007	3.09621e-58
			TRIP13	blue	0.91647	4.73476e-99
			TRMT1	blue	0.860028	2.95847e-73
			TRMT112	blue	0.821506	1.83249e-61
			TSGA14	blue	0.808062	5.31007e-58
			TTC27	blue	0.854543	2.25865e-71
			TTF2	blue	0.82267	8.90351e-62
			TTLL4	blue	0.855471	1.0987e-71
			TTPAL	blue	0.846279	1.12028e-68
			TTYH3	blue	0.824113	3.61156e-62
			TUBG1	blue	0.849184	1.31873e-69
			TWISTNB	blue	0.848533	2.13952e-69
			TXLNG	blue	0.8363	1.25799e-65
			TXNIP	blue	-0.825606	1.40839e-62
			UBA2	blue	0.870539	4.24871e-77
			UBAP2L	blue	0.821393	1.9642e-61
			UBE2C	blue	0.918347	3.32839e-100
			UBE2CBP	blue	0.810183	1.57474e-58
			UBE2I	blue	0.815713	6.15785e-60
			UBE2S	blue	0.919655	5.03251e-101
			UBE2T	blue	0.877802	5.90271e-80
			UBQLN4	blue	0.821955	1.38802e-61
			UCHL3	blue	0.85414	3.08542e-71
			UMPS	blue	0.844884	3.08134e-68
			URB2	blue	0.873649	2.66962e-78
			USP39	blue	0.841906	2.58351e-67
			UTP14A /// UTP14C	blue	0.88458	8.60686e-83
			UTP15	blue	0.812626	3.81257e-59
			UTP18	blue	0.85725	2.71885e-72
			UTP20	blue	0.831322	3.51291e-64
			UTP6	blue	0.842144	2.1823e-67
			VMA21	blue	0.822604	9.27755e-62
			WBSCR22	blue	0.836251	1.30104e-65
			WDR12	blue	0.915425	2.02148e-98
			WDR3	blue	0.868025	3.78047e-76
			WDR43	blue	0.900387	3.68208e-90
			WDR46	blue	0.855379	1.17999e-71
			WDR5	blue	0.810414	1.37833e-58
			WDR74	blue	0.915742	1.3049e-98
			WDR75	blue	0.858972	6.91208e-73
			WDR77	blue	0.937498	7.55923e-114
			WDYHV1	blue	0.825427	1.57721e-62
			XPO1	blue	0.812223	4.82383e-59
			XPO5	blue	0.911808	2.66812e-96
			XPOT	blue	0.895436	1.0006e-87
			YARS2	blue	0.867442	6.23053e-76
			YDJC	blue	0.858212	1.26808e-72
			YTHDF1	blue	0.870045	6.55469e-77
			ZC3H8	blue	0.858562	9.59427e-73
			ZDHHC9	blue	0.85316	6.55363e-71
			ZMYND19	blue	0.892828	1.71483e-86
			ZNF142	blue	0.812987	3.08484e-59
			ZNF259	blue	0.901289	1.28523e-90
			ZNF593	blue	0.907514	6.73014e-94
			ZNF74	blue	0.838048	3.80614e-66
			ZNRF3	blue	0.822039	1.31767e-61
			ZP3	blue	0.82221	1.18512e-61
			ZSWIM6	blue	-0.888211	2.19665e-84
			ZW10	blue	0.830873	4.71939e-64
