# Supplementary material for: Effective prediction of potential ferroptosis critical genes in clinical colorectal cancer
Source: Front Oncol. 2022 Oct 17;12:1033044. doi: 10.3389/fonc.2022.1033044 (PMC9619366; doi:10.3389/fonc.2022.1033044)
Supplement: Supplementary Figure 4 — (A-H) GSE41328, GSE44076, GSE110223 and GSE110225 datasets were analyzed by MCODE for modular genes merging the top 10 genes of Degree values and removing duplicate values to obtain ferroptosis-related DEGs. [file DataSheet_3.zip › Figure 4&Supplement Figure 3/Figure 4 B&F+Supplement Figure 3 C,D/─ú┐Θ╗∙╥≥.txt]

Gene	dynamicModule	mergeModule
A1CF	turquoise	purple
A2LD1	green	brown
A2M	magenta	brown
AAAS	yellow	blue
AACS	brown	brown
AADAT	blue	blue
AAGAB	turquoise	purple
AARS	blue	blue
AARSD1	brown	brown
AASDH	grey	grey
AASDHPPT	blue	blue
AATF	blue	blue
AATK	grey	grey
ABAT	turquoise	purple
ABCA10	blue	blue
ABCA5	blue	blue
ABCA7	grey	grey
ABCB1	turquoise	purple
ABCB10	green	brown
ABCC1	turquoise	purple
ABCC10	blue	blue
ABCC13	turquoise	purple
ABCC3	purple	purple
ABCC4	blue	blue
ABCC6 /// ABCC6P2	purple	purple
ABCC6 /// LOC100292715	turquoise	purple
ABCC6P1	grey	grey
ABCD1	grey	grey
ABCD3	turquoise	purple
ABCD4	turquoise	purple
ABCE1	blue	blue
ABCF1	blue	blue
ABCF2	blue	blue
ABCG1	blue	blue
ABCG2	turquoise	purple
ABCG5	grey	grey
ABHD10	yellow	blue
ABHD11	blue	blue
ABHD12	blue	blue
ABHD12B	grey	grey
ABHD14A	grey	grey
ABHD14B	red	black
ABHD15	turquoise	purple
ABHD2	blue	blue
ABHD3	turquoise	purple
ABHD5	turquoise	purple
ABHD6	turquoise	purple
ABI1	turquoise	purple
ABI2	turquoise	purple
ABI3	grey60	grey60
ABI3BP	magenta	brown
ABL1	grey	grey
ABL2	turquoise	purple
ABLIM1	grey	grey
ABLIM2	grey	grey
ABP1	turquoise	purple
ABR	blue	blue
ABTB1	grey	grey
ABTB2	turquoise	purple
ACAA1	turquoise	purple
ACAA2	turquoise	purple
ACAD9	blue	blue
ACADM	turquoise	purple
ACADS	turquoise	purple
ACADSB	turquoise	purple
ACADVL	turquoise	purple
ACAP1	salmon	grey60
ACAP2	cyan	purple
ACAT1	turquoise	purple
ACAT2	grey	grey
ACBD3	grey	grey
ACBD4	turquoise	purple
ACBD5	brown	brown
ACBD6	turquoise	purple
ACE2	grey	grey
ACER3	cyan	purple
ACLY	blue	blue
ACN9	pink	blue
ACO1	grey	grey
ACO2	turquoise	purple
ACOT1 /// ACOT2	blue	blue
ACOT11	turquoise	purple
ACOT13	turquoise	purple
ACOT4	turquoise	purple
ACOT9	turquoise	purple
ACOX1	turquoise	purple
ACOX2	grey	grey
ACOX3	turquoise	purple
ACP1	pink	blue
ACP2	turquoise	purple
ACP5	midnightblue	midnightblue
ACP6	blue	blue
ACPP	grey	grey
ACR /// LOC645529	grey	grey
ACRBP	grey	grey
ACSF2	turquoise	purple
ACSL1	red	black
ACSL3	grey	grey
ACSL4	turquoise	purple
ACSL5	brown	brown
ACSL6	blue	blue
ACSM3	turquoise	purple
ACSS1	blue	blue
ACSS2	turquoise	purple
ACTG2	brown	brown
ACTL6A	yellow	blue
ACTN1	black	black
ACTN4	turquoise	purple
ACTR2	grey	grey
ACTR2 /// LOC284441	grey	grey
ACTR3	grey	grey
ACTR3B /// LOC100290215	blue	blue
ACTR3C	grey	grey
ACTR5	blue	blue
ACTR6	grey	grey
ACVR1	turquoise	purple
ACVR1B	grey	grey
ACVR1C	blue	blue
ACVR2A	blue	blue
ACVR2B	turquoise	purple
ACVRL1	turquoise	purple
ACY1	turquoise	purple
ACY3	brown	brown
ACYP1	yellow	blue
ACYP2	grey	grey
ADA	turquoise	purple
ADAL	blue	blue
ADAM10	turquoise	purple
ADAM28	royalblue	royalblue
ADAM32	grey	grey
ADAM9	turquoise	purple
ADAMDEC1	turquoise	purple
ADAMTS1	green	brown
ADAMTS17	blue	blue
ADAMTS4	black	black
ADAMTS5	greenyellow	black
ADAMTS9	turquoise	purple
ADAMTSL3	brown	brown
ADAP1	brown	brown
ADAP1 /// COX19	brown	brown
ADAP2	midnightblue	midnightblue
ADAR	lightgreen	lightgreen
ADAT2	blue	blue
ADAT3	grey	grey
ADCK1	grey	grey
ADCK4	grey	grey
ADCK5	brown	brown
ADCY1	grey	grey
ADCY3	turquoise	purple
ADCY4	green	brown
ADCY6	turquoise	purple
ADCY9	turquoise	purple
ADD1	brown	brown
ADD3	greenyellow	black
ADH1A	turquoise	purple
ADH1A /// ADH1B /// ADH1C	turquoise	purple
ADH1B	magenta	brown
ADH1C	turquoise	purple
ADH5	brown	brown
ADH6	turquoise	purple
ADHFE1	yellow	blue
ADI1	grey	grey
ADIPOR1	green	brown
ADIPOR2	turquoise	purple
ADK	yellow	blue
ADM	turquoise	purple
ADNP	blue	blue
ADNP2	grey	grey
ADO	turquoise	purple
ADORA2B	turquoise	purple
ADORA3	turquoise	purple
ADPGK	blue	blue
ADPRH	black	black
ADPRHL1	turquoise	purple
ADRA2A	turquoise	purple
ADRA2C	turquoise	purple
ADRB1	yellow	blue
ADRB2	magenta	brown
ADRBK1	blue	blue
ADRBK2	turquoise	purple
ADRM1	blue	blue
ADSSL1	blue	blue
AEBP1	greenyellow	black
AEBP2	turquoise	purple
AEN	blue	blue
AES	blue	blue
AFF3	magenta	brown
AFG3L2	turquoise	purple
AFTPH	turquoise	purple
AG2	greenyellow	black
AGA	grey	grey
AGAP1	grey	grey
AGAP3	blue	blue
AGAP4	lightcyan	lightcyan
AGAP4 /// AGAP7 /// AGAP8 /// LOC100294038	lightcyan	lightcyan
AGAP5	lightcyan	lightcyan
AGAP6 /// AGAP7	lightcyan	lightcyan
AGBL5	blue	blue
AGFG2	turquoise	purple
AGK	blue	blue
AGL	grey	grey
AGMAT	brown	brown
AGPAT2	purple	purple
AGPAT3	turquoise	purple
AGPAT5	brown	brown
AGPAT9	turquoise	purple
AGPS	grey	grey
AGR2	turquoise	purple
AGR3	turquoise	purple
AGRN	blue	blue
AGT	blue	blue
AGTPBP1	blue	blue
AGTR1	brown	brown
AGTRAP	blue	blue
AGXT2L2	turquoise	purple
AHCTF1	turquoise	purple
AHCY	yellow	blue
AHCYL1	grey	grey
AHCYL2	turquoise	purple
AHI1	tan	tan
AHNAK	yellow	blue
AHNAK2	brown	brown
AHR	turquoise	purple
AHRR	turquoise	purple
AHSA1	blue	blue
AHSA2	lightcyan	lightcyan
AIDA	turquoise	purple
AIDA /// LOC646890	turquoise	purple
AIF1	midnightblue	midnightblue
AIFM1	brown	brown
AIFM2	turquoise	purple
AIFM3	turquoise	purple
AIM1	turquoise	purple
AIM1L	turquoise	purple
AIM2	salmon	grey60
AIMP1	yellow	blue
AIMP2	blue	blue
AIP	turquoise	purple
AK1	turquoise	purple
AK2	turquoise	purple
AK3	turquoise	purple
AK3L1	blue	blue
AK7	grey	grey
AKAP11	turquoise	purple
AKAP12	green	brown
AKAP13	blue	blue
AKAP2 /// PALM2-AKAP2	red	black
AKAP5	turquoise	purple
AKAP8L	turquoise	purple
AKAP9	blue	blue
AKIRIN1	grey	grey
AKNA	salmon	grey60
AKR1A1	grey	grey
AKR1B1	midnightblue	midnightblue
AKR1B10	turquoise	purple
AKR1B10 /// AKR1B15	turquoise	purple
AKR1B10 /// AKR1B15 /// LOC340888	turquoise	purple
AKR1B15	turquoise	purple
AKR1C1	blue	blue
AKR1C1 /// AKR1C2	blue	blue
AKR1C3	turquoise	purple
AKR7A2	turquoise	purple
AKR7A3	purple	purple
AKR7L	turquoise	purple
AKT1	grey	grey
AKT1S1	blue	blue
AKTIP	blue	blue
ALAD	turquoise	purple
ALAS1	turquoise	purple
ALCAM	turquoise	purple
ALDH18A1	turquoise	purple
ALDH1A1	blue	blue
ALDH1B1	blue	blue
ALDH1L1	turquoise	purple
ALDH2	turquoise	purple
ALDH3A1	greenyellow	black
ALDH3A2	turquoise	purple
ALDH3B1	grey	grey
ALDH4A1	blue	blue
ALDH5A1	grey	grey
ALDH6A1	blue	blue
ALDH7A1	grey	grey
ALDH9A1	tan	tan
ALDOB	grey	grey
ALDOC	grey	grey
ALG1	blue	blue
ALG10 /// ALG10B	yellow	blue
ALG10B	grey	grey
ALG11 /// UTP14C	blue	blue
ALG13	grey	grey
ALG14	cyan	purple
ALG2	blue	blue
ALG3	yellow	blue
ALG5	blue	blue
ALG8	yellow	blue
ALG9	blue	blue
ALKBH1	grey	grey
ALKBH2	turquoise	purple
ALKBH3	grey	grey
ALKBH4	grey	grey
ALKBH7	tan	tan
ALOX5	grey	grey
ALOX5AP	midnightblue	midnightblue
ALPI	turquoise	purple
ALPPL2	turquoise	purple
ALS2CR4	turquoise	purple
AMACR	grey	grey
AMACR /// C1QTNF3	grey	grey
AMD1	yellow	blue
AMICA1	blue	blue
AMIGO2	black	black
AMMECR1	yellow	blue
AMN	turquoise	purple
AMN1	grey	grey
AMOT	blue	blue
AMOTL1	brown	brown
AMPD1	turquoise	purple
AMPD3	turquoise	purple
AMT	turquoise	purple
AMY1A /// AMY1B /// AMY1C	lightcyan	lightcyan
AMY1A /// AMY1B /// AMY1C /// AMY2A /// AMY2B	lightcyan	lightcyan
AMZ2	turquoise	purple
ANAPC1	blue	blue
ANAPC10	blue	blue
ANAPC11	blue	blue
ANAPC13	blue	blue
ANAPC16	yellow	blue
ANAPC4	grey	grey
ANAPC7	turquoise	purple
ANG	turquoise	purple
ANGEL2	yellow	blue
ANGPT1	brown	brown
ANGPT2	turquoise	purple
ANGPTL1	brown	brown
ANGPTL2	greenyellow	black
ANGPTL4	grey	grey
ANGPTL7	brown	brown
ANK3	turquoise	purple
ANKH	grey	grey
ANKH /// TSPAN3	turquoise	purple
ANKHD1	blue	blue
ANKHD1 /// ANKHD1-EIF4EBP3	blue	blue
ANKHD1-EIF4EBP3 /// EIF4EBP3	grey	grey
ANKLE2	blue	blue
ANKMY2	blue	blue
ANKRA2	grey	grey
ANKRD10	tan	tan
ANKRD11	blue	blue
ANKRD12	blue	blue
ANKRD13A	blue	blue
ANKRD13B	blue	blue
ANKRD13C	turquoise	purple
ANKRD16	blue	blue
ANKRD17	grey	grey
ANKRD20A1 /// ANKRD20A2 /// ANKRD20A3 /// ANKRD20A4	blue	blue
ANKRD20A5	lightcyan	lightcyan
ANKRD22	yellow	blue
ANKRD26	blue	blue
ANKRD27	turquoise	purple
ANKRD29	red	black
ANKRD32	yellow	blue
ANKRD35	brown	brown
ANKRD36 /// ANKRD36B	lightcyan	lightcyan
ANKRD36 /// ANKRD36B /// FLJ40330 /// LOC400986 /// LOC400987	blue	blue
ANKRD36 /// ANKRD36B /// LOC100134365 /// LOC400986 /// LOC400987	grey	grey
ANKRD36 /// ANKRD36B /// LOC400986	lightcyan	lightcyan
ANKRD36 /// LOC400986	grey	grey
ANKRD36B /// FLJ40330	blue	blue
ANKRD37	grey	grey
ANKRD39	blue	blue
ANKRD43	purple	purple
ANKRD49	turquoise	purple
ANKRD5	blue	blue
ANKRD50	greenyellow	black
ANKRD56	cyan	purple
ANKRD57	turquoise	purple
ANKRD58	turquoise	purple
ANKRD9	turquoise	purple
ANKS4B	purple	purple
ANKS6	yellow	blue
ANKZF1	blue	blue
ANLN	yellow	blue
ANO1	grey	grey
ANO10	turquoise	purple
ANO5	blue	blue
ANO6	turquoise	purple
ANO9	red	black
ANP32B	blue	blue
ANP32E	yellow	blue
ANPEP	turquoise	purple
ANTXR1	black	black
ANTXR2	yellow	blue
ANXA1	red	black
ANXA11	turquoise	purple
ANXA13	turquoise	purple
ANXA2	turquoise	purple
ANXA2P2	turquoise	purple
ANXA3	blue	blue
ANXA4	brown	brown
ANXA5	turquoise	purple
ANXA6	black	black
ANXA9	blue	blue
AOAH	grey	grey
AOC3	brown	brown
AOX1	magenta	brown
AP1AR	red	black
AP1B1	turquoise	purple
AP1G2	brown	brown
AP1M1	turquoise	purple
AP1M2	brown	brown
AP1S1	blue	blue
AP1S2	blue	blue
AP2A2	blue	blue
AP2B1	blue	blue
AP2M1	grey	grey
AP2S1	blue	blue
AP3B1	grey	grey
AP3D1	blue	blue
AP3M2	turquoise	purple
AP3S2	turquoise	purple
AP4M1	blue	blue
APBA1	blue	blue
APBB1IP	grey60	grey60
APBB2	turquoise	purple
APC	blue	blue
APCDD1	turquoise	purple
APEX1	blue	blue
APEX2	blue	blue
APH1B	turquoise	purple
API5	pink	blue
APIP	grey	grey
APITD1	yellow	blue
APLF	turquoise	purple
APLF /// PROKR1	turquoise	purple
APLN	blue	blue
APLNR	black	black
APLP2	blue	blue
APOA1BP	blue	blue
APOB48R	turquoise	purple
APOBEC1	green	brown
APOBEC3A	turquoise	purple
APOBEC3A /// APOBEC3B	turquoise	purple
APOBEC3B	turquoise	purple
APOBEC3C	grey	grey
APOBEC3D	blue	blue
APOBEC3F	grey	grey
APOBEC3G	grey60	grey60
APOC1	darkgreen	darkgreen
APOC2	turquoise	purple
APOD	green	brown
APOE	midnightblue	midnightblue
APOL1	grey	grey
APOL1 /// APOL2	grey	grey
APOL3	greenyellow	black
APOL6	lightgreen	lightgreen
APOLD1	black	black
APOM	grey	grey
APOO	blue	blue
APOOL	blue	blue
APP	grey	grey
APPL1	grey	grey
APPL2	turquoise	purple
APRT	yellow	blue
AQP1	brown	brown
AQP11	turquoise	purple
AQP12A /// AQP12B	turquoise	purple
AQP7	blue	blue
AQP7 /// AQP7P1 /// AQP7P2 /// LOC100132938	blue	blue
AQP8	turquoise	purple
ARAF	tan	tan
ARAP2	grey	grey
ARCN1	blue	blue
AREG	blue	blue
ARF3	turquoise	purple
ARF4	grey	grey
ARF6	turquoise	purple
ARFGAP1	blue	blue
ARFGAP2	pink	blue
ARFGAP3	blue	blue
ARFGEF2	lightyellow	blue
ARFIP1	turquoise	purple
ARFRP1	lightyellow	blue
ARG2	blue	blue
ARGLU1	grey	grey
ARHGAP10	brown	brown
ARHGAP11A	yellow	blue
ARHGAP11A /// ARHGAP11B	yellow	blue
ARHGAP12	grey	grey
ARHGAP15	grey60	grey60
ARHGAP17	turquoise	purple
ARHGAP18	brown	brown
ARHGAP20	blue	blue
ARHGAP21	turquoise	purple
ARHGAP22	grey	grey
ARHGAP23	black	black
ARHGAP24	brown	brown
ARHGAP26	grey	grey
ARHGAP27	turquoise	purple
ARHGAP30	grey60	grey60
ARHGAP32	black	black
ARHGAP4	grey	grey
ARHGAP42	turquoise	purple
ARHGAP5	grey	grey
ARHGAP8 /// PRR5 /// PRR5-ARHGAP8	yellow	blue
ARHGDIA	grey	grey
ARHGDIB	grey60	grey60
ARHGEF1	turquoise	purple
ARHGEF12	grey	grey
ARHGEF16	purple	purple
ARHGEF17	brown	brown
ARHGEF18	turquoise	purple
ARHGEF19	blue	blue
ARHGEF3	turquoise	purple
ARHGEF35 /// ARHGEF5	grey	grey
ARHGEF5	purple	purple
ARHGEF9	turquoise	purple
ARID1A	grey	grey
ARID1B	tan	tan
ARID2	blue	blue
ARID3A	blue	blue
ARID4A	blue	blue
ARID4B	grey	grey
ARID5B	cyan	purple
ARIH2	turquoise	purple
ARL1	blue	blue
ARL13B	turquoise	purple
ARL14	turquoise	purple
ARL15	turquoise	purple
ARL2 /// SNX15	pink	blue
ARL2BP	red	black
ARL4A	turquoise	purple
ARL4C	black	black
ARL4D	brown	brown
ARL5A	blue	blue
ARL5B	brown	brown
ARL6IP1	brown	brown
ARL6IP5	blue	blue
ARL6IP6	blue	blue
ARL8B	cyan	purple
ARMC1	blue	blue
ARMC10	blue	blue
ARMC5	blue	blue
ARMC6	blue	blue
ARMC7	turquoise	purple
ARMC9	black	black
ARMCX1	green	brown
ARMCX2	red	black
ARMCX3	turquoise	purple
ARMCX5	blue	blue
ARMCX6 /// LOC653354	turquoise	purple
ARNTL	turquoise	purple
ARNTL2	blue	blue
ARPC1A /// ARPC1B	pink	blue
ARPC1B /// LOC653888	blue	blue
ARPC5	turquoise	purple
ARPC5L	blue	blue
ARPM1	blue	blue
ARPP19	turquoise	purple
ARRB1	turquoise	purple
ARRB2	blue	blue
ARRDC1	brown	brown
ARRDC2	pink	blue
ARRDC3	grey	grey
ARRDC4	blue	blue
ARSD	grey	grey
ARSE	blue	blue
ARSJ	grey	grey
ARSK	red	black
ART3	turquoise	purple
ARTN	grey	grey
ARV1	turquoise	purple
ARX	grey	grey
AS3MT	brown	brown
ASAH1	blue	blue
ASAM	brown	brown
ASAP1	turquoise	purple
ASAP2	turquoise	purple
ASAP3	turquoise	purple
ASB1	turquoise	purple
ASB13	purple	purple
ASB2	brown	brown
ASB7	turquoise	purple
ASB8	blue	blue
ASCC1	turquoise	purple
ASCC2	turquoise	purple
ASCL2	blue	blue
ASF1A	grey	grey
ASF1B	yellow	blue
ASH1L	grey	grey
ASL	purple	purple
ASMTL	turquoise	purple
ASNA1	pink	blue
ASNS	blue	blue
ASNSD1	turquoise	purple
ASPA	blue	blue
ASPH	blue	blue
ASPHD1	blue	blue
ASPHD2	grey	grey
ASPM	yellow	blue
ASPN	red	black
ASPRV1	blue	blue
ASPSCR1	blue	blue
ASRGL1	grey	grey
ASS1	grey	grey
ASTE1	turquoise	purple
ASXL1	blue	blue
ATAD1	grey	grey
ATAD2	yellow	blue
ATAD2B	lightcyan	lightcyan
ATAD3A	yellow	blue
ATAD3A /// ATAD3B /// LOC732419	yellow	blue
ATAD3B /// LOC732419	yellow	blue
ATAD5	yellow	blue
ATE1	grey	grey
ATF1	green	brown
ATF3	grey	grey
ATF4	turquoise	purple
ATF5	blue	blue
ATF6	grey	grey
ATF6B /// TNXB	blue	blue
ATG16L2	blue	blue
ATG3	pink	blue
ATG4A	turquoise	purple
ATG4C	grey	grey
ATG4C /// CTR9	grey	grey
ATG4D	turquoise	purple
ATG5	blue	blue
ATHL1	blue	blue
ATIC	blue	blue
ATL1	yellow	blue
ATL2	blue	blue
ATOH1	turquoise	purple
ATOX1	blue	blue
ATP10D	red	black
ATP11A	blue	blue
ATP11B	turquoise	purple
ATP11C	turquoise	purple
ATP13A1	blue	blue
ATP13A2	brown	brown
ATP13A3	blue	blue
ATP1A1	purple	purple
ATP1B1	turquoise	purple
ATP1B3	turquoise	purple
ATP2A2	blue	blue
ATP2A3	turquoise	purple
ATP2B1	turquoise	purple
ATP2C1	blue	blue
ATP2C2	purple	purple
ATP5A1	turquoise	purple
ATP5B	tan	tan
ATP5C1	turquoise	purple
ATP5D	turquoise	purple
ATP5F1	turquoise	purple
ATP5G1	tan	tan
ATP5G2	grey	grey
ATP5G3	tan	tan
ATP5H	tan	tan
ATP5J	turquoise	purple
ATP5L	turquoise	purple
ATP5O	turquoise	purple
ATP5S	cyan	purple
ATP5SL	grey	grey
ATP6AP1	blue	blue
ATP6AP1L	grey	grey
ATP6AP2	pink	blue
ATP6V0A2	brown	brown
ATP6V0B	grey	grey
ATP6V0C	turquoise	purple
ATP6V0D1	turquoise	purple
ATP6V0D2	turquoise	purple
ATP6V1A	grey	grey
ATP6V1B2	grey	grey
ATP6V1D	turquoise	purple
ATP6V1E2	turquoise	purple
ATP6V1F	blue	blue
ATP6V1G1	pink	blue
ATP6V1H	blue	blue
ATP7A	grey	grey
ATP8A1	turquoise	purple
ATP8B1	turquoise	purple
ATP8B4	darkred	darkred
ATP8B5P /// ZFAND6	turquoise	purple
ATP9A	lightyellow	blue
ATP9B	turquoise	purple
ATPAF1	tan	tan
ATPIF1	turquoise	purple
ATR	blue	blue
ATRIP	yellow	blue
ATRN	grey	grey
ATRX	turquoise	purple
ATXN1	yellow	blue
ATXN10	blue	blue
ATXN2	turquoise	purple
ATXN2L	blue	blue
ATXN3	grey	grey
ATXN7	blue	blue
AUH	turquoise	purple
AUP1	turquoise	purple
AURKA	yellow	blue
AURKA /// AURKAPS1	yellow	blue
AURKAIP1	tan	tan
AURKB	yellow	blue
AVEN	turquoise	purple
AVIL	turquoise	purple
AVPI1	turquoise	purple
AXIN1	green	brown
AXIN2	blue	blue
AXL	red	black
AZGP1	blue	blue
AZI1	blue	blue
AZI2	blue	blue
AZIN1	blue	blue
B3GALNT1	black	black
B3GALNT2	turquoise	purple
B3GALT2	grey	grey
B3GALT4	turquoise	purple
B3GALT5	turquoise	purple
B3GALT6	blue	blue
B3GAT3	blue	blue
B3GNT2	turquoise	purple
B3GNT3	brown	brown
B3GNT5	turquoise	purple
B3GNT6	turquoise	purple
B3GNT7	turquoise	purple
B3GNT8	turquoise	purple
B3GNT9	black	black
B4GALNT2	turquoise	purple
B4GALT2	turquoise	purple
B4GALT4	turquoise	purple
B4GALT5	red	black
B4GALT7	blue	blue
B9D1	blue	blue
B9D2	grey	grey
BACE1	turquoise	purple
BACE2	blue	blue
BAD	turquoise	purple
BAG1	blue	blue
BAG2	brown	brown
BAG3	red	black
BAG4	grey	grey
BAHCC1	grey	grey
BAHD1	turquoise	purple
BAIAP2L1	brown	brown
BAIAP2L2	purple	purple
BAK1	cyan	purple
BAMBI	grey	grey
BANF1	blue	blue
BANK1	salmon	grey60
BARD1	yellow	blue
BARX2	turquoise	purple
BASP1	midnightblue	midnightblue
BAT1	blue	blue
BAT2L1	turquoise	purple
BAT2L2	blue	blue
BATF	turquoise	purple
BATF2	lightgreen	lightgreen
BATF3	turquoise	purple
BAX	brown	brown
BAZ1A	brown	brown
BAZ1B	turquoise	purple
BAZ2B	tan	tan
BBC3	blue	blue
BBS10	turquoise	purple
BBS12	blue	blue
BBS2	grey	grey
BBS4	brown	brown
BBS7	grey	grey
BBX	turquoise	purple
BCAP29	brown	brown
BCAP31	blue	blue
BCAR1	turquoise	purple
BCAR3	turquoise	purple
BCAS1	turquoise	purple
BCAS3	grey	grey
BCAS4	blue	blue
BCAT2	turquoise	purple
BCCIP	blue	blue
BCHE	brown	brown
BCKDHB	black	black
BCL10	turquoise	purple
BCL11A	blue	blue
BCL11B	blue	blue
BCL2A1	darkgreen	darkgreen
BCL2L1	lightyellow	blue
BCL2L10	greenyellow	black
BCL2L12	yellow	blue
BCL2L14	purple	purple
BCL2L15	turquoise	purple
BCL6	brown	brown
BCL7A	blue	blue
BCL7B	turquoise	purple
BCL9L	turquoise	purple
BCLAF1	blue	blue
BCMO1	turquoise	purple
BCOR	blue	blue
BCORL1	turquoise	purple
BCR /// FLJ42953 /// LOC100287161	grey	grey
BCS1L	blue	blue
BDH1	turquoise	purple
BDH2	blue	blue
BDKRB1	turquoise	purple
BDKRB2	turquoise	purple
BDP1	grey	grey
BECN1	turquoise	purple
BEND3	yellow	blue
BEND5	brown	brown
BEST2	turquoise	purple
BEST4	turquoise	purple
BET1	blue	blue
BET1L	grey	grey
BEX1	magenta	brown
BEX2	grey	grey
BEX4	yellow	blue
BEX5	grey	grey
BFAR	blue	blue
BGN	black	black
BHLHB9	turquoise	purple
BHLHE22	greenyellow	black
BHLHE40	turquoise	purple
BHLHE41	blue	blue
BICD1	turquoise	purple
BICD2	turquoise	purple
BID	blue	blue
BIK	yellow	blue
BIN1	blue	blue
BIN2	turquoise	purple
BIN3	turquoise	purple
BIRC2	turquoise	purple
BIRC3	turquoise	purple
BIRC5	yellow	blue
BIRC6	grey	grey
BIVM	blue	blue
BLCAP	turquoise	purple
BLM	yellow	blue
BLMH	blue	blue
BLNK	turquoise	purple
BLOC1S1	turquoise	purple
BLOC1S2	grey	grey
BLVRA	red	black
BLVRB	turquoise	purple
BLZF1	blue	blue
BMI1	turquoise	purple
BMP2	turquoise	purple
BMP2K	turquoise	purple
BMP3	turquoise	purple
BMP4	turquoise	purple
BMP5	turquoise	purple
BMP6	royalblue	royalblue
BMP7	blue	blue
BMP8A	black	black
BMPR1A	brown	brown
BMPR1A /// LOC283155	brown	brown
BMPR2	green	brown
BMS1	blue	blue
BMX	turquoise	purple
BNC2	brown	brown
BNIP1	grey	grey
BNIP2	brown	brown
BNIP3	red	black
BNIP3L	yellow	blue
BOD1	blue	blue
BOD1L	grey	grey
BOLA1	grey	grey
BOLA2 /// BOLA2B /// LOC440354	grey	grey
BOLA2 /// LOC440354 /// LOC595101	grey	grey
BOLA3	yellow	blue
BOP1 /// LOC727967	blue	blue
BPHL	grey	grey
BPNT1	turquoise	purple
BPTF /// LOC146880 /// PLEKHM1P	grey	grey
BRAF	grey	grey
BRCA1	yellow	blue
BRCA2	blue	blue
BRCC3	blue	blue
BRD3	turquoise	purple
BRD4	blue	blue
BRD8	turquoise	purple
BRI3BP	brown	brown
BRIX1	blue	blue
BRMS1	brown	brown
BRMS1L	blue	blue
BRP44	turquoise	purple
BRP44L	turquoise	purple
BRPF3	turquoise	purple
BRSK1	turquoise	purple
BRWD1	blue	blue
BRWD3	blue	blue
BSCL2	blue	blue
BSDC1	turquoise	purple
BSG	turquoise	purple
BSPRY	brown	brown
BST1	grey	grey
BST2	greenyellow	black
BTAF1	grey	grey
BTBD10	grey	grey
BTBD12	turquoise	purple
BTBD16	blue	blue
BTBD3	turquoise	purple
BTBD7	blue	blue
BTC	brown	brown
BTD	blue	blue
BTF3	blue	blue
BTF3L4	turquoise	purple
BTG1	blue	blue
BTG2	green	brown
BTG3	turquoise	purple
BTK	grey60	grey60
BTN3A1 /// BTN3A2	grey	grey
BTN3A2	grey	grey
BTN3A3	grey60	grey60
BTNL3	turquoise	purple
BTNL8	turquoise	purple
BTNL8 /// WASH3P	grey	grey
BUB1	yellow	blue
BUB1B	yellow	blue
BUB3	yellow	blue
BUD13	blue	blue
BZRAP1	grey	grey
BZW1 /// BZW1L1	cyan	purple
BZW2	blue	blue
C10orf10	black	black
C10orf108	brown	brown
C10orf11	grey	grey
C10orf116	blue	blue
C10orf118	turquoise	purple
C10orf119	turquoise	purple
C10orf125	grey	grey
C10orf18	turquoise	purple
C10orf2	blue	blue
C10orf26	grey	grey
C10orf28	turquoise	purple
C10orf32	blue	blue
C10orf35	turquoise	purple
C10orf47	blue	blue
C10orf54	blue	blue
C10orf57	turquoise	purple
C10orf58	turquoise	purple
C10orf72	brown	brown
C10orf78	blue	blue
C10orf82	grey	grey
C10orf84	turquoise	purple
C10orf88	turquoise	purple
C10orf99	turquoise	purple
C11orf1	pink	blue
C11orf10	pink	blue
C11orf17	turquoise	purple
C11orf17 /// NUAK2	brown	brown
C11orf2	grey	grey
C11orf24	turquoise	purple
C11orf30	grey	grey
C11orf31	pink	blue
C11orf35	turquoise	purple
C11orf46	turquoise	purple
C11orf49	blue	blue
C11orf52	purple	purple
C11orf53	grey	grey
C11orf54	turquoise	purple
C11orf57	turquoise	purple
C11orf58	turquoise	purple
C11orf59	tan	tan
C11orf67	blue	blue
C11orf71	turquoise	purple
C11orf73	turquoise	purple
C11orf74	brown	brown
C11orf75	turquoise	purple
C11orf80	grey	grey
C11orf82	yellow	blue
C11orf84	blue	blue
C11orf86	turquoise	purple
C11orf9	grey	grey
C11orf92	turquoise	purple
C11orf93	grey	grey
C11orf95	turquoise	purple
C12orf11	blue	blue
C12orf23	turquoise	purple
C12orf26	blue	blue
C12orf28	turquoise	purple
C12orf29	blue	blue
C12orf32	yellow	blue
C12orf34	blue	blue
C12orf35	grey	grey
C12orf36	turquoise	purple
C12orf4	grey	grey
C12orf41	turquoise	purple
C12orf43	turquoise	purple
C12orf44	blue	blue
C12orf45	blue	blue
C12orf48	yellow	blue
C12orf49	turquoise	purple
C12orf5	blue	blue
C12orf52	green	brown
C12orf56	grey	grey
C12orf57	blue	blue
C12orf65	blue	blue
C12orf66	blue	blue
C12orf72	turquoise	purple
C12orf75	brown	brown
C12orf76	turquoise	purple
C13orf15	black	black
C13orf18	blue	blue
C13orf23	blue	blue
C13orf27	blue	blue
C13orf31	grey	grey
C13orf33	red	black
C13orf34	yellow	blue
C13orf37	yellow	blue
C14orf101	blue	blue
C14orf102	grey	grey
C14orf104	cyan	purple
C14orf106	yellow	blue
C14orf109	tan	tan
C14orf118	grey	grey
C14orf126	blue	blue
C14orf129	turquoise	purple
C14orf135	grey	grey
C14orf138	grey	grey
C14orf139	magenta	brown
C14orf142	turquoise	purple
C14orf143	yellow	blue
C14orf147	turquoise	purple
C14orf156	yellow	blue
C14orf166	pink	blue
C14orf169	blue	blue
C14orf176	turquoise	purple
C14orf181	grey	grey
C14orf2	green	brown
C14orf21	grey	grey
C14orf28	yellow	blue
C14orf4	brown	brown
C14orf43	blue	blue
C14orf45	blue	blue
C14orf50	turquoise	purple
C14orf73	turquoise	purple
C14orf80	grey	grey
C15orf23	yellow	blue
C15orf38	turquoise	purple
C15orf39	grey	grey
C15orf41	turquoise	purple
C15orf42	yellow	blue
C15orf48	turquoise	purple
C15orf5	lightcyan	lightcyan
C15orf52	yellow	blue
C15orf57	turquoise	purple
C15orf59	brown	brown
C16orf13	blue	blue
C16orf45	brown	brown
C16orf48	turquoise	purple
C16orf54	grey60	grey60
C16orf55	yellow	blue
C16orf57	grey	grey
C16orf59	yellow	blue
C16orf61	magenta	brown
C16orf62	blue	blue
C16orf63	yellow	blue
C16orf68	turquoise	purple
C16orf7	blue	blue
C16orf72	cyan	purple
C16orf75	yellow	blue
C16orf80	blue	blue
C16orf87	blue	blue
C16orf88	blue	blue
C16orf89	magenta	brown
C16orf91	blue	blue
C17orf100	grey	grey
C17orf101	blue	blue
C17orf103	yellow	blue
C17orf106 /// CDK3	brown	brown
C17orf37	turquoise	purple
C17orf49	blue	blue
C17orf53	yellow	blue
C17orf56	grey	grey
C17orf58	grey	grey
C17orf61	turquoise	purple
C17orf63	grey	grey
C17orf71	blue	blue
C17orf75	blue	blue
C17orf76	turquoise	purple
C17orf79	turquoise	purple
C17orf81	grey	grey
C17orf85	blue	blue
C17orf87	grey60	grey60
C17orf89	blue	blue
C17orf90	blue	blue
C17orf91	blue	blue
C17orf95	blue	blue
C17orf96	blue	blue
C17orf97	turquoise	purple
C18orf1	brown	brown
C18orf10	pink	blue
C18orf18	turquoise	purple
C18orf21	grey	grey
C18orf22	blue	blue
C18orf32	turquoise	purple
C18orf55	blue	blue
C18orf56	red	black
C18orf8	turquoise	purple
C19orf10	blue	blue
C19orf12	grey	grey
C19orf18	blue	blue
C19orf2	blue	blue
C19orf20	grey	grey
C19orf21	purple	purple
C19orf22	blue	blue
C19orf24	yellow	blue
C19orf28	blue	blue
C19orf33	turquoise	purple
C19orf40	blue	blue
C19orf46	blue	blue
C19orf48	blue	blue
C19orf52	blue	blue
C19orf53	blue	blue
C19orf60	blue	blue
C19orf61	blue	blue
C19orf66	lightgreen	lightgreen
C19orf77	grey	grey
C1D	grey	grey
C1GALT1	yellow	blue
C1GALT1C1	blue	blue
C1QA	midnightblue	midnightblue
C1QB	midnightblue	midnightblue
C1QBP	yellow	blue
C1QC	midnightblue	midnightblue
C1QTNF3	brown	brown
C1QTNF6	grey	grey
C1QTNF7	green	brown
C1R	greenyellow	black
C1RL	green	brown
C1S	greenyellow	black
C1orf103	blue	blue
C1orf106	turquoise	purple
C1orf107	blue	blue
C1orf109	blue	blue
C1orf113	turquoise	purple
C1orf115	turquoise	purple
C1orf116	turquoise	purple
C1orf124	blue	blue
C1orf125	turquoise	purple
C1orf128	grey	grey
C1orf131	green	brown
C1orf135	yellow	blue
C1orf156	grey	grey
C1orf161	turquoise	purple
C1orf162	midnightblue	midnightblue
C1orf163	green	brown
C1orf168	turquoise	purple
C1orf172	purple	purple
C1orf174	blue	blue
C1orf175 /// TTC4	blue	blue
C1orf177	turquoise	purple
C1orf182	blue	blue
C1orf186	blue	blue
C1orf198	turquoise	purple
C1orf201	turquoise	purple
C1orf21	blue	blue
C1orf210	turquoise	purple
C1orf212	turquoise	purple
C1orf216	black	black
C1orf230	turquoise	purple
C1orf31	yellow	blue
C1orf35	blue	blue
C1orf43	pink	blue
C1orf51	brown	brown
C1orf53	green	brown
C1orf54	green	brown
C1orf56	turquoise	purple
C1orf57	grey	grey
C1orf58	grey	grey
C1orf59	blue	blue
C1orf63	turquoise	purple
C1orf74	blue	blue
C1orf83	blue	blue
C1orf85	blue	blue
C1orf86	grey	grey
C1orf93	green	brown
C2	blue	blue
C20orf108	blue	blue
C20orf11	lightyellow	blue
C20orf111	lightyellow	blue
C20orf112	turquoise	purple
C20orf117	turquoise	purple
C20orf118	brown	brown
C20orf134	blue	blue
C20orf160	green	brown
C20orf177	lightyellow	blue
C20orf194	brown	brown
C20orf194 /// UBE2F	pink	blue
C20orf196	blue	blue
C20orf199	blue	blue
C20orf20	blue	blue
C20orf24	lightyellow	blue
C20orf27	turquoise	purple
C20orf3	blue	blue
C20orf4	blue	blue
C20orf43	lightyellow	blue
C20orf46	blue	blue
C20orf54	turquoise	purple
C20orf7	grey	grey
C20orf72	blue	blue
C20orf94	grey	grey
C21orf33	turquoise	purple
C21orf45	yellow	blue
C21orf56	blue	blue
C21orf57	grey	grey
C21orf59	blue	blue
C21orf63	green	brown
C21orf70 /// LOC729535	blue	blue
C21orf88	turquoise	purple
C22orf13	turquoise	purple
C22orf28	turquoise	purple
C22orf29	blue	blue
C22orf32	turquoise	purple
C22orf36	grey	grey
C22orf9	turquoise	purple
C2CD2L	turquoise	purple
C2CD4A	blue	blue
C2CD4B	turquoise	purple
C2orf15	blue	blue
C2orf18	brown	brown
C2orf24	turquoise	purple
C2orf3	turquoise	purple
C2orf40	magenta	brown
C2orf44	turquoise	purple
C2orf49	turquoise	purple
C2orf54	grey	grey
C2orf56	turquoise	purple
C2orf63	grey	grey
C2orf68	blue	blue
C2orf7	turquoise	purple
C2orf70	blue	blue
C2orf72	turquoise	purple
C2orf74	brown	brown
C2orf76	grey	grey
C2orf79	black	black
C2orf82	grey	grey
C2orf88	turquoise	purple
C2orf89	purple	purple
C3	greenyellow	black
C3AR1	midnightblue	midnightblue
C3orf10	grey	grey
C3orf14	grey	grey
C3orf17	blue	blue
C3orf23	grey	grey
C3orf26	blue	blue
C3orf31	blue	blue
C3orf32	grey	grey
C3orf38	cyan	purple
C3orf39	turquoise	purple
C3orf59	turquoise	purple
C3orf63	green	brown
C3orf64	red	black
C3orf70	brown	brown
C3orf71	grey	grey
C4A /// C4B /// LOC100292046 /// LOC100294156	red	black
C4BPA	grey	grey
C4orf14	blue	blue
C4orf19	turquoise	purple
C4orf27	turquoise	purple
C4orf27 /// LOC389705	grey	grey
C4orf3	brown	brown
C4orf31	blue	blue
C4orf32	grey	grey
C4orf33	turquoise	purple
C4orf34	turquoise	purple
C4orf43	blue	blue
C4orf46	yellow	blue
C4orf48	turquoise	purple
C4orf52	greenyellow	black
C4orf7	salmon	grey60
C5	turquoise	purple
C5AR1	darkgreen	darkgreen
C5orf13	black	black
C5orf15	grey	grey
C5orf22	grey	grey
C5orf23	brown	brown
C5orf24	blue	blue
C5orf28	blue	blue
C5orf30	turquoise	purple
C5orf32	turquoise	purple
C5orf33	blue	blue
C5orf34	yellow	blue
C5orf35	turquoise	purple
C5orf39	grey	grey
C5orf41	yellow	blue
C5orf43	cyan	purple
C5orf44	grey	grey
C5orf45	grey	grey
C5orf52	turquoise	purple
C5orf53	green	brown
C5orf54	blue	blue
C5orf62	turquoise	purple
C6	green	brown
C6orf1	turquoise	purple
C6orf105	turquoise	purple
C6orf106	grey	grey
C6orf108	yellow	blue
C6orf115	turquoise	purple
C6orf120	blue	blue
C6orf123	blue	blue
C6orf129	blue	blue
C6orf130	grey	grey
C6orf136	turquoise	purple
C6orf145	red	black
C6orf153	blue	blue
C6orf167	yellow	blue
C6orf170	grey	grey
C6orf174 /// KIAA0408	brown	brown
C6orf182	grey	grey
C6orf192	grey	grey
C6orf203	turquoise	purple
C6orf204	magenta	brown
C6orf211	cyan	purple
C6orf222	green	brown
C6orf223	blue	blue
C6orf225	brown	brown
C6orf226	grey	grey
C6orf26	lightcyan	lightcyan
C6orf26 /// MSH5	blue	blue
C6orf35	yellow	blue
C6orf47	turquoise	purple
C6orf48	turquoise	purple
C6orf52	turquoise	purple
C6orf57	blue	blue
C6orf62	grey	grey
C6orf64	grey	grey
C6orf70	grey	grey
C6orf72	blue	blue
C6orf97	blue	blue
C7	brown	brown
C7orf10	turquoise	purple
C7orf11	yellow	blue
C7orf13	blue	blue
C7orf23	blue	blue
C7orf25 /// PSMA2	blue	blue
C7orf26	blue	blue
C7orf27	blue	blue
C7orf28A /// C7orf28B /// LOC100133775	yellow	blue
C7orf29	turquoise	purple
C7orf30	blue	blue
C7orf31	turquoise	purple
C7orf36	blue	blue
C7orf41	brown	brown
C7orf43	turquoise	purple
C7orf44	pink	blue
C7orf46	grey	grey
C7orf47	blue	blue
C7orf49	blue	blue
C7orf50	blue	blue
C7orf53	turquoise	purple
C7orf54	lightcyan	lightcyan
C7orf55 /// LUC7L2	tan	tan
C7orf58	brown	brown
C7orf59	turquoise	purple
C7orf63	grey	grey
C7orf68	blue	blue
C7orf70	turquoise	purple
C8G	turquoise	purple
C8orf30A /// C8orf30B	blue	blue
C8orf33	blue	blue
C8orf4	green	brown
C8orf40	grey	grey
C8orf42	brown	brown
C8orf44 /// SGK3	turquoise	purple
C8orf47	grey	grey
C8orf59	blue	blue
C8orf73	blue	blue
C8orf76	blue	blue
C8orf82	red	black
C8orf83	turquoise	purple
C8orf84	grey	grey
C9orf100	yellow	blue
C9orf102	grey	grey
C9orf103	blue	blue
C9orf116	blue	blue
C9orf119	blue	blue
C9orf123	blue	blue
C9orf125	turquoise	purple
C9orf140	yellow	blue
C9orf140 /// LOC729983	yellow	blue
C9orf142	yellow	blue
C9orf150	grey	grey
C9orf152	turquoise	purple
C9orf16	blue	blue
C9orf167	turquoise	purple
C9orf21	turquoise	purple
C9orf24	blue	blue
C9orf30	turquoise	purple
C9orf37	turquoise	purple
C9orf40	turquoise	purple
C9orf45	blue	blue
C9orf46	turquoise	purple
C9orf5	brown	brown
C9orf6	green	brown
C9orf64	grey	grey
C9orf80	cyan	purple
C9orf82	red	black
C9orf89	grey	grey
C9orf9	brown	brown
C9orf95	turquoise	purple
CA1	turquoise	purple
CA12	turquoise	purple
CA2	turquoise	purple
CA4	turquoise	purple
CA7	turquoise	purple
CA8	grey	grey
CA9	blue	blue
CAB39	turquoise	purple
CAB39L	turquoise	purple
CABC1	grey	grey
CABIN1	grey	grey
CABLES2	lightyellow	blue
CABYR	turquoise	purple
CACHD1	turquoise	purple
CACNA1A	grey	grey
CACNA1H	brown	brown
CACNA2D2	grey	grey
CAD	blue	blue
CADM1	brown	brown
CADM3	magenta	brown
CADPS	turquoise	purple
CADPS2	grey	grey
CALB2	magenta	brown
CALCOCO2	turquoise	purple
CALCRL	black	black
CALD1	brown	brown
CALHM2	green	brown
CALM1	blue	blue
CALM2	blue	blue
CALM3	turquoise	purple
CALML4	turquoise	purple
CALR	blue	blue
CALU	turquoise	purple
CAMK1	red	black
CAMK1D	turquoise	purple
CAMK2D	turquoise	purple
CAMK2G	brown	brown
CAMK2N1	turquoise	purple
CAMKK1	turquoise	purple
CAMSAP1	turquoise	purple
CAMSAP1L1	turquoise	purple
CAMTA1	turquoise	purple
CANT1	turquoise	purple
CANX	blue	blue
CAP1	turquoise	purple
CAP2	brown	brown
CAPG	brown	brown
CAPN1	brown	brown
CAPN10	magenta	brown
CAPN10 /// GPR35	magenta	brown
CAPN12	blue	blue
CAPN13	turquoise	purple
CAPN2	turquoise	purple
CAPN3	blue	blue
CAPN5	turquoise	purple
CAPN6	grey	grey
CAPN8	turquoise	purple
CAPN9	turquoise	purple
CAPNS1	turquoise	purple
CAPRIN1	blue	blue
CAPS	grey	grey
CAPZA1	turquoise	purple
CAPZA2	grey	grey
CAPZB	turquoise	purple
CARD10	turquoise	purple
CARD11	grey	grey
CARD16	turquoise	purple
CARD16 /// CASP1	turquoise	purple
CARD8	greenyellow	black
CARHSP1	blue	blue
CARKD	lightyellow	blue
CARM1	blue	blue
CARS	blue	blue
CARS2	blue	blue
CASC5	yellow	blue
CASD1	turquoise	purple
CASK	blue	blue
CASKIN1	grey	grey
CASKIN2	grey	grey
CASP1	turquoise	purple
CASP10	turquoise	purple
CASP2	blue	blue
CASP3	turquoise	purple
CASP4	blue	blue
CASP5	turquoise	purple
CASP6	turquoise	purple
CASP7	turquoise	purple
CASQ2	brown	brown
CAST	turquoise	purple
CASZ1	turquoise	purple
CAT	turquoise	purple
CATSPERB	grey	grey
CAV1	green	brown
CAV2	red	black
CBFA2T3	blue	blue
CBFB	blue	blue
CBL	blue	blue
CBLC	purple	purple
CBLN2	magenta	brown
CBR1	turquoise	purple
CBR3	red	black
CBR4	turquoise	purple
CBS	turquoise	purple
CBWD1 /// CBWD2 /// CBWD5 /// CBWD6	grey	grey
CBWD1 /// CBWD3	blue	blue
CBWD2 /// CBWD5	lightcyan	lightcyan
CBWD5	pink	blue
CBX1	turquoise	purple
CBX3	blue	blue
CBX4	blue	blue
CBX5	blue	blue
CBX6	brown	brown
CBX7	magenta	brown
CBY1	grey	grey
CC2D1A	turquoise	purple
CC2D2A	brown	brown
CCAR1	blue	blue
CCBE1	brown	brown
CCBL2	grey	grey
CCBP2	turquoise	purple
CCDC101	grey	grey
CCDC102A	brown	brown
CCDC102B	black	black
CCDC104	turquoise	purple
CCDC107	yellow	blue
CCDC109A	turquoise	purple
CCDC109B	turquoise	purple
CCDC110	grey	grey
CCDC111	turquoise	purple
CCDC112	turquoise	purple
CCDC115	turquoise	purple
CCDC117	blue	blue
CCDC121	grey	grey
CCDC123	turquoise	purple
CCDC124	blue	blue
CCDC126	grey	grey
CCDC127	turquoise	purple
CCDC132	grey	grey
CCDC136	brown	brown
CCDC137	blue	blue
CCDC138	yellow	blue
CCDC14	lightcyan	lightcyan
CCDC144A /// CCDC144B /// CCDC144C /// LOC100134159	blue	blue
CCDC146	brown	brown
CCDC15	yellow	blue
CCDC152	blue	blue
CCDC25	turquoise	purple
CCDC28A	blue	blue
CCDC28B	purple	purple
CCDC3	greenyellow	black
CCDC34	yellow	blue
CCDC41	blue	blue
CCDC43	blue	blue
CCDC46	turquoise	purple
CCDC47	tan	tan
CCDC50	brown	brown
CCDC51	blue	blue
CCDC53	grey	grey
CCDC55	turquoise	purple
CCDC58	grey	grey
CCDC59	turquoise	purple
CCDC6	blue	blue
CCDC61	grey	grey
CCDC64B	turquoise	purple
CCDC66	grey	grey
CCDC68	turquoise	purple
CCDC74A	turquoise	purple
CCDC75	grey	grey
CCDC76	grey	grey
CCDC80	green	brown
CCDC82	grey	grey
CCDC84	grey	grey
CCDC85A	green	brown
CCDC85B	turquoise	purple
CCDC85C	turquoise	purple
CCDC86	blue	blue
CCDC88A	brown	brown
CCDC88B	blue	blue
CCDC88C	turquoise	purple
CCDC9	blue	blue
CCDC90A	grey	grey
CCDC92	red	black
CCDC93	lightcyan	lightcyan
CCDC94	grey	grey
CCDC96	blue	blue
CCDC99	yellow	blue
CCHCR1	red	black
CCL11	darkred	darkred
CCL13	turquoise	purple
CCL14 /// CCL14-CCL15 /// CCL15	magenta	brown
CCL14-CCL15 /// CCL15	purple	purple
CCL15	purple	purple
CCL18	darkgreen	darkgreen
CCL19	salmon	grey60
CCL2	red	black
CCL20	blue	blue
CCL21	magenta	brown
CCL22	grey	grey
CCL23	turquoise	purple
CCL24	blue	blue
CCL28	turquoise	purple
CCL3	darkgreen	darkgreen
CCL3L1 /// CCL3L3	darkgreen	darkgreen
CCL4 /// CCL4L1 /// CCL4L2	darkgreen	darkgreen
CCL5	salmon	grey60
CCL7	darkgreen	darkgreen
CCL8	blue	blue
CCNA2	yellow	blue
CCNB1	yellow	blue
CCNB1IP1	blue	blue
CCNB2	yellow	blue
CCNC	yellow	blue
CCND1	blue	blue
CCND2	blue	blue
CCNDBP1	turquoise	purple
CCNE1	yellow	blue
CCNE2	yellow	blue
CCNF	yellow	blue
CCNG1	grey	grey
CCNG2	turquoise	purple
CCNH	blue	blue
CCNI	red	black
CCNI2	yellow	blue
CCNJ	blue	blue
CCNJL	turquoise	purple
CCNL1	grey	grey
CCNL2	grey	grey
CCNT1	turquoise	purple
CCNYL1	turquoise	purple
CCPG1	blue	blue
CCR1	darkgreen	darkgreen
CCR10	royalblue	royalblue
CCR6	grey	grey
CCR6 /// FGFR1OP	red	black
CCR7	salmon	grey60
CCRL1	blue	blue
CCRL2	turquoise	purple
CCS	blue	blue
CCT2	blue	blue
CCT3	blue	blue
CCT4	blue	blue
CCT5	blue	blue
CCT6A	blue	blue
CCT6B	blue	blue
CCT7	blue	blue
CCT8	blue	blue
CCT8 /// CCT8P1	pink	blue
CD14	darkred	darkred
CD151	grey	grey
CD160	turquoise	purple
CD163	midnightblue	midnightblue
CD163L1	turquoise	purple
CD164	turquoise	purple
CD177	turquoise	purple
CD180	grey60	grey60
CD19	salmon	grey60
CD1C	salmon	grey60
CD1D	turquoise	purple
CD2	salmon	grey60
CD200	grey	grey
CD247	salmon	grey60
CD248	greenyellow	black
CD27	royalblue	royalblue
CD276	turquoise	purple
CD2AP	turquoise	purple
CD300A	midnightblue	midnightblue
CD302	green	brown
CD320	yellow	blue
CD36	magenta	brown
CD37	salmon	grey60
CD38	royalblue	royalblue
CD3D	salmon	grey60
CD3EAP	blue	blue
CD40	grey	grey
CD44	turquoise	purple
CD46	blue	blue
CD47	turquoise	purple
CD48	salmon	grey60
CD52	salmon	grey60
CD53	grey60	grey60
CD55	turquoise	purple
CD58	turquoise	purple
CD59	yellow	blue
CD68	midnightblue	midnightblue
CD74	midnightblue	midnightblue
CD79A	salmon	grey60
CD81	black	black
CD82	blue	blue
CD83	darkgreen	darkgreen
CD84	midnightblue	midnightblue
CD86	midnightblue	midnightblue
CD8A	salmon	grey60
CD9	turquoise	purple
CD93	greenyellow	black
CD96	salmon	grey60
CD97	blue	blue
CD99	grey	grey
CDA	turquoise	purple
CDADC1	turquoise	purple
CDAN1	blue	blue
CDC123	blue	blue
CDC14B	grey	grey
CDC16	turquoise	purple
CDC20	yellow	blue
CDC23	blue	blue
CDC25A	yellow	blue
CDC25B	blue	blue
CDC25C	yellow	blue
CDC26 /// FKBP15 /// YME1L1	pink	blue
CDC27	blue	blue
CDC34	blue	blue
CDC37	blue	blue
CDC37L1	lightyellow	blue
CDC40	grey	grey
CDC42	grey	grey
CDC42BPA	blue	blue
CDC42BPB	grey	grey
CDC42EP1	blue	blue
CDC42EP2	turquoise	purple
CDC42EP3	brown	brown
CDC42EP5	turquoise	purple
CDC42SE1	grey	grey
CDC42SE2	cyan	purple
CDC45	yellow	blue
CDC5L	blue	blue
CDC6	yellow	blue
CDC73	grey	grey
CDCA2	yellow	blue
CDCA3	yellow	blue
CDCA4	blue	blue
CDCA5	yellow	blue
CDCA7	yellow	blue
CDCA7L	blue	blue
CDCA8	yellow	blue
CDCP1	purple	purple
CDH1	purple	purple
CDH13	black	black
CDH17	purple	purple
CDH2	brown	brown
CDH3	blue	blue
CDH5	greenyellow	black
CDHR1	grey	grey
CDHR2	turquoise	purple
CDHR5	turquoise	purple
CDIPT	grey	grey
CDK1	yellow	blue
CDK10	grey	grey
CDK11A	blue	blue
CDK11A /// CDK11B /// LOC100294398	grey	grey
CDK12	blue	blue
CDK16	grey	grey
CDK18	grey	grey
CDK2	blue	blue
CDK2AP1	turquoise	purple
CDK2AP2	tan	tan
CDK3	turquoise	purple
CDK4	blue	blue
CDK5	blue	blue
CDK5R1	blue	blue
CDK5RAP1	blue	blue
CDK5RAP2	turquoise	purple
CDK5RAP3	lightcyan	lightcyan
CDK6	blue	blue
CDK7	yellow	blue
CDK8	turquoise	purple
CDK9	grey	grey
CDKL1	turquoise	purple
CDKN1A	turquoise	purple
CDKN1B	turquoise	purple
CDKN1C	red	black
CDKN2A	grey	grey
CDKN2AIP	grey	grey
CDKN2B	turquoise	purple
CDKN2BAS	turquoise	purple
CDKN2C	brown	brown
CDKN2D	grey	grey
CDKN3	yellow	blue
CDO1	green	brown
CDR2	blue	blue
CDRT4	blue	blue
CDS1	purple	purple
CDS2	grey	grey
CDT1	yellow	blue
CDV3	blue	blue
CDX1	purple	purple
CDX2	purple	purple
CDYL	grey	grey
CEACAM1	turquoise	purple
CEACAM6	grey	grey
CEACAM7	turquoise	purple
CEBPA	turquoise	purple
CEBPB	turquoise	purple
CEBPD	green	brown
CEBPG	purple	purple
CEBPZ	turquoise	purple
CECR5	yellow	blue
CEL	blue	blue
CELA3A /// CELA3B	turquoise	purple
CELF1	blue	blue
CELF2	brown	brown
CELP	blue	blue
CELSR1	blue	blue
CELSR2	turquoise	purple
CENPA	yellow	blue
CENPB	blue	blue
CENPE	yellow	blue
CENPF	yellow	blue
CENPH	yellow	blue
CENPJ	blue	blue
CENPK	yellow	blue
CENPL	yellow	blue
CENPM	yellow	blue
CENPN	yellow	blue
CENPO	yellow	blue
CENPQ	blue	blue
CENPV	red	black
CENPW	yellow	blue
CEP120	turquoise	purple
CEP135	turquoise	purple
CEP152	grey	grey
CEP290	grey	grey
CEP350	grey	grey
CEP55	yellow	blue
CEP57	blue	blue
CEP68	turquoise	purple
CEP70	turquoise	purple
CEP72	blue	blue
CEP78	yellow	blue
CERK	turquoise	purple
CES1	green	brown
CES2	turquoise	purple
CES3	turquoise	purple
CETN2	turquoise	purple
CETN3	grey	grey
CFB	blue	blue
CFC1 /// CFC1B	grey	grey
CFD	magenta	brown
CFH	magenta	brown
CFH /// CFHR1	magenta	brown
CFI	turquoise	purple
CFL1	tan	tan
CFL2	brown	brown
CFLAR	turquoise	purple
CFTR	purple	purple
CGN	turquoise	purple
CGREF1	blue	blue
CGRRF1	blue	blue
CH25H	black	black
CHAC2	yellow	blue
CHAD	turquoise	purple
CHADL	brown	brown
CHAF1A	yellow	blue
CHCHD1	blue	blue
CHCHD10	turquoise	purple
CHCHD2	blue	blue
CHCHD3 /// LOC646572	yellow	blue
CHCHD4	pink	blue
CHCHD5	blue	blue
CHCHD6	blue	blue
CHCHD8	yellow	blue
CHD1	turquoise	purple
CHD2	grey	grey
CHD3	blue	blue
CHD4	turquoise	purple
CHD6	turquoise	purple
CHD7	blue	blue
CHD8	turquoise	purple
CHD9	blue	blue
CHDH	brown	brown
CHEK1	yellow	blue
CHEK2	yellow	blue
CHERP	blue	blue
CHGA	turquoise	purple
CHI3L1	turquoise	purple
CHIC2	grey	grey
CHKA	red	black
CHKB /// CHKB-CPT1B /// CPT1B	blue	blue
CHKB-CPT1B /// CPT1B	blue	blue
CHL1	magenta	brown
CHMP1A	turquoise	purple
CHMP1B	turquoise	purple
CHMP2A	turquoise	purple
CHMP2B	turquoise	purple
CHMP4B	turquoise	purple
CHMP4C	brown	brown
CHMP5	turquoise	purple
CHMP6	turquoise	purple
CHN1	black	black
CHORDC1	turquoise	purple
CHORDC1 /// LOC727896	yellow	blue
CHP	turquoise	purple
CHP2	turquoise	purple
CHPF	blue	blue
CHPF2	blue	blue
CHPT1	turquoise	purple
CHRFAM7A	turquoise	purple
CHRFAM7A /// CHRNA7	turquoise	purple
CHRM3	turquoise	purple
CHRNA1	turquoise	purple
CHRNA5	yellow	blue
CHRNB1	grey	grey
CHST11	black	black
CHST12	black	black
CHST14	black	black
CHST15	brown	brown
CHST2	grey60	grey60
CHST5	turquoise	purple
CHST7	green	brown
CHTF18	yellow	blue
CHUK	grey	grey
CHURC1	grey	grey
CIAPIN1	blue	blue
CIB1	turquoise	purple
CIB2	grey	grey
CIDEB	turquoise	purple
CIDEC	blue	blue
CILP	magenta	brown
CINP	blue	blue
CIRBP	brown	brown
CIRH1A	blue	blue
CISD1	grey	grey
CISD2	green	brown
CISH	blue	blue
CIT	yellow	blue
CITED2	blue	blue
CITED4	turquoise	purple
CIZ1	blue	blue
CKAP2	yellow	blue
CKAP2L	yellow	blue
CKAP4	grey	grey
CKAP5	blue	blue
CKB	blue	blue
CKLF	blue	blue
CKLF /// CMTM1	turquoise	purple
CKMT1A /// CKMT1B	turquoise	purple
CKMT1A /// CKMT1B /// LOC100292542	turquoise	purple
CKMT2	turquoise	purple
CKS1B	yellow	blue
CKS2	yellow	blue
CLASP1	turquoise	purple
CLC	turquoise	purple
CLCA1	turquoise	purple
CLCA4	turquoise	purple
CLCN3	turquoise	purple
CLCN4	turquoise	purple
CLCN5	blue	blue
CLDN1	blue	blue
CLDN12	blue	blue
CLDN12 /// GTPBP10	blue	blue
CLDN15	grey	grey
CLDN2	blue	blue
CLDN23	turquoise	purple
CLDN3	purple	purple
CLDN4	purple	purple
CLDN5	magenta	brown
CLDN7	turquoise	purple
CLDN8	turquoise	purple
CLDND1	brown	brown
CLEC10A	darkred	darkred
CLEC11A	black	black
CLEC14A	greenyellow	black
CLEC2B	darkred	darkred
CLEC3B	magenta	brown
CLEC4A	darkgreen	darkgreen
CLEC9A	turquoise	purple
CLECL1	turquoise	purple
CLIC2	darkred	darkred
CLIC3	grey	grey
CLIC4	red	black
CLIC5	turquoise	purple
CLIC6	turquoise	purple
CLINT1	turquoise	purple
CLIP1	brown	brown
CLIP2	turquoise	purple
CLIP3	brown	brown
CLK1	grey	grey
CLK2	turquoise	purple
CLK3	turquoise	purple
CLK4	blue	blue
CLMN	turquoise	purple
CLN3	brown	brown
CLN5	grey	grey
CLN6	yellow	blue
CLN8	blue	blue
CLNS1A	pink	blue
CLPB	blue	blue
CLPP	blue	blue
CLPTM1	turquoise	purple
CLPX	grey	grey
CLRN3	purple	purple
CLSTN1	turquoise	purple
CLTB	turquoise	purple
CLTC	grey	grey
CLU	magenta	brown
CLUAP1	turquoise	purple
CLVS1	turquoise	purple
CLYBL	turquoise	purple
CMA1	magenta	brown
CMAH	blue	blue
CMAS	cyan	purple
CMBL	turquoise	purple
[truncated: 8,018 more rows]
