# Supplementary material for: Effective prediction of potential ferroptosis critical genes in clinical colorectal cancer
Source: Front Oncol. 2022 Oct 17;12:1033044. doi: 10.3389/fonc.2022.1033044 (PMC9619366; doi:10.3389/fonc.2022.1033044)
Supplement: Supplementary Figure 4 — (A-H) GSE41328, GSE44076, GSE110223 and GSE110225 datasets were analyzed by MCODE for modular genes merging the top 10 genes of Degree values and removing duplicate values to obtain ferroptosis-related DEGs. [file DataSheet_3.zip › Figure 4&Supplement Figure 3/Figure 4 B&F+Supplement Figure 3 C,D/─ú┐Θ╠╪╒≈╧≥┴┐.txt]

Tag	blue	lightcyan	darkgreen	black	brown	lightgreen	purple	tan	darkred	midnightblue	grey60	royalblue	grey
GSM1077598	-0.0128579261221211	-0.0320269780715085	-0.0180735542374268	-0.0713483085351088	-0.0364743315528537	0.0927404205918082	0.0583769344460193	0.0592409439940295	0.0138844003766207	0.0544915200664179	0.0400003129178776	0.0353256913278978	0.0649591911422669
GSM1077599	-0.0311254716999535	-0.0875326574186741	-0.00825223695263596	-0.0785584733039228	-0.0382090734111379	-0.000785603973578708	0.0704501948562138	0.0887277365648826	0.0389081083660695	0.0545217623252186	-0.0211380979295206	0.0434640401111331	0.103113382403885
GSM1077600	-0.0471746389060382	0.0178902729379821	-0.0459269650836959	-0.0550069256821297	-0.0157290828446764	-0.0678741129894253	0.0534157931419382	0.0385477821808521	0.00957318947235648	0.00903080046778222	-0.00067412038671966	0.0314429367242381	0.0261037460827936
GSM1077601	-0.0325539944116405	-0.0712968436227408	-0.0197701654402928	-0.0835378616782275	-0.0460874563735523	-0.00288632032330983	0.0834176858796549	0.121914234612081	0.0195176246323196	0.0323596027025517	0.0630348356762342	0.0904948314066656	0.128822190025717
GSM1077602	-0.0468945643134328	-0.0203830745150184	-0.0313206214915044	-0.0762126752688184	-0.0396642098125768	-0.0393875409595394	0.0828442671033639	0.0793142750304392	0.0244857713545544	0.0119613768762916	0.0275878504404367	0.0577713729056234	0.0853162382676094
GSM1077603	-0.0566863925315471	0.147870921456189	-0.0472718569396888	-0.0804766943736393	-0.0317423856662598	-0.0416280271788381	0.0559678199767146	-0.0379602422392063	0.00365395150734373	-0.0283796950860374	0.0325162642682787	0.0216257810888147	-0.0816612120636788
GSM1077604	-0.0554790752121863	-0.0151684816387958	-0.075727058022274	-0.0709390526654471	-0.029754929155117	-0.0240352970337031	0.08213835089859	0.089474565074252	-0.00883337919394121	-0.0543932107921624	-0.0081855043355277	0.0266172921843679	0.0723172071878558
GSM1077605	-0.0339127090152193	-0.066122737220944	-0.0225952631496321	-0.0851296921638966	-0.0498971740537753	-0.0615978005794444	0.0866211639242401	0.106656461751735	0.0136072918248106	0.0101163970817577	-0.00650273804891661	0.0515527588673961	0.104601853607279
GSM1077606	-0.0486825107996308	-0.0184042614453855	0.0509568831355889	-0.0554181267519943	-0.0234986897386228	0.000261795928251682	0.0599484653985074	0.0281223169948428	0.0814913533266815	0.107242412807354	0.120614325707544	0.0610925689155095	0.0381092749380003
GSM1077607	-0.055524935298994	-0.0434293186392014	-0.0345241016023189	-0.08880388416985	-0.0475233094260993	-0.0576387547913935	0.0893475533481985	0.0715938955383597	0.0310078738440137	0.00639268630854482	0.00541481818044507	0.0531194573087949	0.0725649084367109
GSM1077608	-0.0661886168011253	0.0802647612611644	-0.0379742671995473	-0.0672702692031439	-0.0248831499213394	-0.05872212826599	0.0638761438202204	-0.0200765405666288	0.0241624481442483	-0.0172284498249069	0.000776344236585063	0.0265443079092842	-0.0654922171161669
GSM1077609	-0.0413705288422177	-0.0348068251199463	-0.0304524790606983	-0.0796378376333602	-0.042555779126165	-0.0488249783475235	0.076627848403056	0.0604255473052804	0.029202101693798	0.0202825954281051	0.0223442478995241	0.0712119284785961	0.0643819199837335
GSM1077610	-0.0294151051726175	-0.0904199260755923	-0.0273636355050198	-0.0623619353409477	-0.0292693463861287	-0.0673658456494058	0.0742386734624389	0.107760515307164	0.0432793636547028	0.0503758475034067	0.0282446727245056	0.0746912206243062	0.119469131770567
GSM1077611	-0.0293509611760107	-0.0242864482191504	-0.0107629052383743	-0.0572312138997989	-0.0173373229694658	-0.0576260407586015	0.0550182264967104	0.0290148537079289	0.0309730638849012	0.0180440224737087	-0.00425347101384483	0.0474119137957297	0.0318055116252784
GSM1077612	-0.0549900888686097	0.120352269606314	-0.0341956360920635	-0.0633408477184133	-0.0165587809319259	-0.0718330373050786	0.0526174734835343	-0.0216241387552627	0.0142340893529931	-0.012489641243402	-0.00209731511009839	0.0164102449282787	-0.0589429010006554
GSM1077613	-0.037056258799004	-0.0440284734690166	-0.0490361219884656	-0.0893032450503934	-0.0522990440028497	-0.0565859330098511	0.0790594416741962	0.0800586058012809	0.0111237030463949	-0.000863232102928871	0.00587944915984879	0.0650329771119008	0.096284576491021
GSM1077614	-0.0301826734808515	-0.0723976081001165	0.00678610670139513	-0.0678073759807665	-0.0352333611573229	-0.0309833891362155	0.0593486682381242	0.0750341398508353	0.0394425868809104	0.0527184054064443	0.0445079050470413	0.091449672237282	0.0827799141890463
GSM1077615	-0.0568939187309006	0.0987142039379482	-0.0282109817761776	-0.0748730743625712	-0.0330067982694453	-0.00737122579779878	0.0598442097730918	-0.0204489694037673	0.0323361215723755	0.00729463171631081	0.0227155364625897	0.0466135471293828	-0.0492630192368858
GSM1077616	-0.0188773734725562	-0.0292359125138976	-0.000996721550701324	-0.0868396239501423	-0.0495489301934564	-0.033479495095604	0.0740879842389325	0.0979873798273521	0.0232001807519386	0.0288626333895589	0.0294505470779809	0.0889538255397922	0.096579732050584
GSM1077617	-0.0473224198646244	-0.0813056228589943	-0.048109455445112	-0.0841460203716333	-0.0388684768575531	-0.0536278845981313	0.0767511849109492	0.0625529449758004	0.0257039783626167	0.000863512036928664	0.000436158562690508	0.0278024344195072	0.0760739170413004
GSM1077618	-0.0359677589463258	-0.0214545711115226	-0.0285977848774933	-0.0843050925828632	-0.0417872570686415	-0.0455071160425124	0.0721246414298175	0.0797556423790716	0.00831315309593243	0.00418481150878829	0.0241711239726694	0.0504216803806892	0.0588928468685047
GSM1077619	-0.0422573365816352	-0.0481054420187145	-0.0231789600940893	-0.081323947388259	-0.0446780495206502	-0.0572619500910082	0.0799257032525373	0.0839222646872066	0.039093051421632	0.0346525576812389	0.0157258769755431	0.0602665292465056	0.0902952500908765
GSM1077620	-0.0165458084423616	-0.080397935975174	0.00141130970892908	-0.0884887848397101	-0.0531535048075807	-0.0103121058022176	0.0749632851600778	0.12141882227728	0.0313071137295695	0.0545966394555866	-0.0121661977870242	0.0757159267944192	0.142753693958738
GSM1077621	-0.0378517663770764	-0.0567757072086985	-0.0160205602329319	-0.0802549733941003	-0.0435366460533126	0.0243329019012008	0.0842246399161946	0.100525232752692	0.0189336225662889	0.0438158218624749	0.0518787573494822	0.0507406092352558	0.104749958022061
GSM1077622	-0.0515639786706346	0.0163508704121807	-0.0411093366047535	-0.0653099833883998	-0.0173979857832297	-0.0752509401277947	0.0525307097010903	0.0345894612248995	0.0193660653627784	-0.00164752383166744	-0.0110036989053228	0.0498290465760003	-0.00697316936115779
GSM1077623	-0.0651542385526721	-0.0494994337427549	-0.0373109522463419	-0.0943092266407531	-0.0466537243386252	-0.0426740923163515	0.0886265617076511	0.0481946104278742	0.0079655606144605	-0.0277495347150129	0.0129643644171025	0.0174838870657797	0.0661360126507207
GSM1077624	-0.0385237516684171	0.0866854428409865	-0.0381568000515461	-0.0803128078967543	-0.0396655663450919	-0.022484774273228	0.0681035671504083	0.0488662562391404	0.0129991870735828	0.00855776810187485	0.103687484484219	0.042399887099302	0.0258485923993134
GSM1077625	-0.0759744356278143	0.0863859870728852	-0.0190921009900801	-0.0739405088122451	-0.0233286762066027	-0.0334988706381588	0.0649101336176242	-0.0362767484495795	0.0421817794611235	-0.000655341419305993	0.00780824109101846	-0.00271329864908182	-0.0468658633556388
GSM1077626	-0.0372048882671475	-0.0327647925396269	-0.0456877173439399	-0.0742698331178746	-0.0345337550671936	-0.063988479938738	0.0719402917818311	0.0759791206504696	0.035889198355137	0.0113484831706302	0.00562396964657214	0.0249745576471567	0.068937585932321
GSM1077627	-0.0442277789929592	-0.0812569215983239	-0.0230011156169305	-0.0746799985499378	-0.0363021908703089	-0.0325057233734759	0.0818863833790413	0.11179455285085	0.00789693941040174	0.00529165137831884	0.0211611758122087	0.0757020472689903	0.107964530266208
GSM1077628	-0.0389629105084289	-0.024685291636579	-0.0591035091016132	-0.0833443054276634	-0.040355162532235	-0.0535934546364918	0.0767903871279952	0.086327775994606	0.00100340464134373	-0.0174581814140644	0.0162790256796582	0.0608497738164675	0.0657094136002384
GSM1077629	-0.0481562920694568	0.0341029167796236	-0.0357080550665605	-0.0837877977717752	-0.0363713829706781	-0.0611717343571134	0.0685633971942601	0.0351531747989973	0.0195902660040238	-0.00505502347500428	-0.00442948955590163	0.025182022374355	0.00665410138124857
GSM1077630	-0.0383469952377452	-0.0278474298009232	-0.0284544545695503	-0.0773582299602053	-0.0342131106282055	-0.0524004722939593	0.0685639199710621	0.0649537547808049	0.0265974672343613	0.0224528250210585	-0.0151404773784346	0.0445221688121412	0.0488027586837772
GSM1077631	-0.0468319183705869	-0.0518356591303439	-0.0235602655546227	-0.0899766872515026	-0.046827293879935	-0.0494677793145536	0.07319885128797	0.0617557275674641	0.0215796942777816	0.0259188289073345	0.00978718472205442	0.0765239465125543	0.081315905516636
GSM1077632	-0.0432786320490976	-0.0273164434404648	-0.0271067569747771	-0.0701684919588529	-0.022713042527567	-0.0308138360448881	0.0702677540334577	0.0873024657957624	0.00375208098254637	0.0163964558545348	0.0567976497753895	0.0831524970798197	0.0770671644048045
GSM1077633	-0.0350120154077537	-0.0380216254223553	-0.00973023227814353	-0.0608757880952246	-0.0179669382331005	-0.0500030321468783	0.0607720723069988	0.0603548138424376	0.0478370893821419	0.0440666233191625	0.0021420598114077	0.0554599010315989	0.0742476610598338
GSM1077634	-0.0341542788717236	-0.0754727811721841	-0.0227169410208143	-0.0833642531292867	-0.0494008371307328	-0.0446367753928541	0.0829634171307914	0.108103143389779	0.0130884818312204	0.0360801323662934	0.0382729241361742	0.0850087901033539	0.108126904395465
GSM1077635	-0.0241162883740837	-0.020426401355446	-0.027351269032882	-0.0707502271302335	-0.0312453210499332	-0.0407772945093609	0.0528365142509446	0.0475875256778768	0.0177356924017291	0.0155654420982778	-0.00123186912799273	0.0442404924599881	0.0311005974914733
GSM1077636	-0.0445045157654944	-0.0293661965643821	-0.0225510133429973	-0.0678411596623322	-0.0317774097869558	-0.0506740464895598	0.0703725459421329	0.0753198158608387	0.0414566430088913	0.0537441181624227	0.0311617117212512	0.0757129795863025	0.063772508657597
GSM1077637	-0.0587013191816811	0.0091185480678438	-0.0112214000377821	-0.065343608864511	-0.0269375448628151	0.067672937446439	0.0643627141163454	0.0297327951451694	0.0382865393827694	0.0466021405373559	0.0440693452498369	0.101251094972296	0.0103773885213681
GSM1077638	-0.0323225858836216	0.00449079924819855	-0.0303215400242086	-0.0776480828148181	-0.0399447896144157	-0.0450197924832956	0.0611791287217862	0.0601468933219916	0.0146053824314705	0.0239414753909229	0.0665945161150578	0.0888687916787457	0.0416807798045684
GSM1077639	-0.0582516849699801	-0.0151395678001115	-0.0308767722395716	-0.086137373740678	-0.0418324499968266	-0.051709309293536	0.084295157642024	0.059407578517829	0.0332161009702366	0.0167519511767732	0.000611581692344446	0.0514046459837517	0.0538817503200444
GSM1077640	-0.0443039284622471	-0.0263315509415195	-0.0219100144263446	-0.0765779604927218	-0.039171928826276	0.00967616589365391	0.0722437596589465	0.0758721636086102	0.0152315698176368	0.0292650672273051	0.0787534970601935	0.0528153035629285	0.0680370014002362
GSM1077641	-0.0226056272296978	-0.0798513784019583	0.0401576611231737	-0.0448665222670196	-0.0245537712037679	-0.0318892014152082	0.0557397789533507	0.089332989614032	0.0728334795268245	0.108343185130681	0.204882638714515	0.0857826632714474	0.091266487690435
GSM1077642	-0.0465374281252221	-0.0432455516036893	-0.04640609471436	-0.0846649675391109	-0.0409495209456975	-0.0564692424143652	0.0806385428105484	0.0658311824648814	0.0150547360622081	-0.000677256679488082	0.0210638797654845	0.0472545385913823	0.072685027564126
GSM1077643	-0.0261256124803794	-0.138951716016638	0.0135430426495278	-0.0590221492771988	-0.0346678404227282	-0.062251489497657	0.0712097538683272	0.11898327605062	0.0660380733331502	0.0825107551684688	0.0305447736403666	0.116512395205107	0.154598829897476
GSM1077644	-0.0428875584042973	-0.0309503630813279	-0.0361367591410265	-0.0599145547854813	-0.0270779666530359	-0.0739549841573357	0.0601187105487249	0.0416851328540521	0.00376330061111718	-0.017546144389207	-0.0480034801581007	0.0263430718889656	0.0464999156350701
GSM1077645	-0.0192079478285925	-0.0974650544450411	0.000274167215104281	-0.0376733757182591	-0.0135934855359604	-0.0179295368948632	0.0587957441840511	0.102755349927833	0.0527037830454295	0.080883631657402	0.1384840809115	0.0977121990107613	0.124954628901689
GSM1077646	-0.0334141841903367	-0.0580227586880683	-0.0765222538813063	-0.0927249286731627	-0.0513062889500613	-0.0405677364653979	0.0918953930157633	0.121515360155966	-0.0146610550399516	-0.054203869451058	-0.0598967098776658	-0.00106890889015213	0.123397191710809
GSM1077647	-0.0392458459591808	-0.0618941139510697	-0.0618714903548436	-0.0901916726265072	-0.0476578687561137	-0.0627283037620385	0.0873838159926944	0.0953760576781569	-0.000203390693795745	-0.0340562584895366	-0.038944428713255	0.0365270859651963	0.12538375290328
GSM1077648	-0.0408144713447383	-0.0164970757184796	0.000144874037096144	-0.00450019468960115	0.0166821887216623	-0.0259980218805471	0.0465391514775048	0.0390266691135776	0.0578671981141296	0.0378118490644281	0.049793798485113	0.0347913898749231	0.000613876539020349
GSM1077649	-0.0448197449058567	0.0365104696162112	-0.055733170924961	-0.0336203202854985	0.00133925601456319	0.203804463338616	0.0562211488472649	0.0242970635479582	-0.0146638872984347	-0.047736982071781	-0.0383994603002267	0.0238613278251105	-0.0197869994734348
GSM1077650	-0.0547908950428993	-0.0410626499524445	-0.00355306588905827	0.0360615582824876	0.0639820514853523	0.180729789909312	0.0440572341357197	0.0560133494528409	0.0667041080453587	0.034839192504156	0.0394980882816402	0.0477431114065068	0.0240483860267474
GSM1077651	-0.00946927329708037	-0.0180920624460026	-0.031968334564552	-0.0183990096469917	0.0121886073489596	-0.0445754056290196	0.0273546768181121	0.0286607631020809	0.0187381082559127	-0.0201592057299185	-0.0251368367020238	0.0415421865448418	-0.0110404177941279
GSM1077652	-0.0859994158275511	0.113133485188122	-0.0443003660576704	-0.0599136893279247	-0.0158030798799224	0.0825090231354825	0.0668924290730843	-0.0500638396482375	-0.0125268128242703	-0.0454370821591997	0.051084434456718	-0.0401590002864557	-0.100718662572852
GSM1077653	-0.0195054403668233	-0.0507531702144815	0.118242104267587	0.0260375686521368	0.0263624005535588	0.0649910142765095	0.0235449290752247	0.0438809342891425	0.0944650729848055	0.166341750047142	0.0852941220267407	0.0932055761266253	0.0316783671620491
GSM1077654	-0.0409749615693754	0.024256362737091	0.0222570230779731	0.0644452446662027	0.0855569627386223	-0.0481960879988954	0.00104315699189747	-0.0182950512503535	0.0581261371251751	0.020649749510431	0.00359054192836246	0.0279996828407165	-0.0414050428074532
GSM1077655	-0.0301228532872156	0.00965723057752966	-0.070753908698565	-0.0432413978513305	-0.00901993950100973	0.0979951023465297	0.0671453858416039	0.0673345674723408	-0.036909559679383	-0.0895605353813175	-0.0127530293864738	-0.031933612249355	0.0119803020646249
GSM1077656	0.00251286085256489	-0.0540645355343143	-0.0118486698386293	-0.0138673220886732	0.00496304814226249	0.0437145354297388	0.036855620151833	0.0668976755513643	0.0320231059844677	0.0168488152958715	-0.00529134620149113	0.00852136643319138	0.0455465163768452
GSM1077657	-0.067144866443287	0.0428776728681513	-0.073308522268074	-0.0490800110941748	-0.0019227656391278	-0.03643748854473	0.0612981862645342	0.00445675239755716	-0.00865170672702623	-0.0721144325222524	-0.0174500319028578	-0.00311985074295518	-0.0302260223873998
GSM1077658	0.0377458222128075	-0.0761230638714452	0.0138002823669292	0.00324113823978266	-0.0105463511680509	-0.0349533349105314	0.0136319150232725	0.0640391409020187	-0.0117729672622192	-0.020236522796085	-0.0469844984382391	-0.0160826931854161	0.0854458266813528
GSM1077659	-0.0813285138361649	0.110121998797097	-0.00657464951858317	-0.0187797391107559	0.0167518767844789	-0.00830054699779699	0.0636738733421401	-0.00619257470036773	0.0143198385933363	0.0100249985401252	0.137597046464705	0.029453059967724	-0.0656761595565784
GSM1077660	-0.0432219454034185	0.0593868540474565	-0.0231369469221239	0.00871106818091358	0.0379260148983275	-0.0412238041200741	0.0288364673591326	-0.00267920191567732	0.0352451056956326	0.008588353493917	0.0990363129087786	0.0320955289426216	-0.0543567395865629
GSM1077661	0.00216969942304928	-0.0163537855080402	-0.0652816883375082	-0.0593861022738561	-0.031280827951042	-0.054185832753421	0.0527163023022538	0.0707457295318714	-0.0272219427641617	-0.0623652688944239	-0.0139906480790109	0.0545863087269649	0.0529105708101336
GSM1077662	-0.0303684528760139	0.0338822683947284	-0.00712300332062588	-0.0215166333020727	0.00271256294337467	0.114643626816121	0.0368337594817101	0.0175856283293846	0.0368049795469842	0.0413194851769115	0.10918389082545	0.097753647132298	-0.0210148803400577
GSM1077663	-0.0561055371131708	0.0236952669772262	-0.0130441521638376	-0.00714753013070954	0.0335283821154957	-0.0262340772149085	0.0456981323580824	-0.000790270896932659	0.0463651649253947	0.00139448321304733	0.0184212425332571	0.0502828265489301	-0.0432027553196687
GSM1077664	-0.0312393406111803	0.0200757890020713	-0.0374185051920636	-0.0308524248896737	0.00191231018376539	0.0593111626591038	0.0535813296894282	0.0355579802036661	0.00237679466593515	-0.0199306827998971	-0.00996549039658294	-0.0106741520081004	-0.0150488649844199
GSM1077665	-0.0564503061657232	0.020660150478084	-0.0124819742735687	0.0794845390927613	0.125517400592435	0.0553506995159765	-0.0127572719351008	-0.0416878574391445	0.0895635441074356	0.0356100653484216	0.0567108770085737	-0.00379365739494271	-0.056921530747933
GSM1077666	-0.0475621850823169	-0.0160314236765388	-0.0239968494315038	-0.00605851668726693	0.0320996842702051	-0.0369093993797371	0.0378870936441992	0.0193135566210011	0.073707495802675	0.0386782784456993	0.0234812768355473	0.0455907569022207	-3.35563301899783e-05
GSM1077667	-0.0488747301395151	0.0149998138977073	0.00049246323775967	-0.0151937605059269	0.0221064163209905	0.0984606854295703	0.0445944528305901	-0.00303036649428223	0.0339746689911128	0.0141154461870564	-0.0165289213161218	0.0219368606289467	-0.0554273417848506
GSM1077668	-0.0511408174343653	0.0580354676084437	-0.0520061092586747	-0.0168441725584971	0.0233099404352428	0.0860337199752504	0.0494805905886344	0.00641012273133955	0.0276171902744713	-0.0358428491923572	0.0169548724557853	0.0416790550014571	-0.0498014204423393
GSM1077669	-0.0746099424287738	-0.0103329216016883	-0.0355392197339289	0.0919354939479493	0.165177750395653	0.0622623648094129	-0.00324686004241053	-0.0165801951691887	0.0391562481420006	-0.0171670275485534	0.0135338005932046	-0.0248098821446948	-0.0407120006317818
GSM1077670	-0.0669518167357429	-0.0502310523218291	0.00813766348839896	0.177597172715771	0.252448106271576	-0.0525207559752033	-0.0865172250644676	-0.0346988369674112	0.127383415545627	0.0374590895158929	-0.0497629375233624	-0.0979425033261129	-0.00832403871425713
GSM1077671	-0.0247678515326173	0.014022875994759	-0.0492695914468807	-0.022274229091745	0.00243045218824545	0.0266684524429909	0.051534945808025	0.0663657691981594	0.00891483447563725	-0.0306192013809918	-0.0322166941509002	0.0250194560822334	0.0216473978573235
GSM1077672	-0.0277331465126445	-0.0307728445638805	-0.0185176209896479	-0.0142155247659404	0.0204468046998817	-0.0552168833242715	0.0497401207326592	0.074036739427696	0.0395917134783614	0.0162508534138561	0.0211066745022948	0.0514198138502213	0.0386103321509129
GSM1077673	-0.0297808734235429	-0.0388352674879167	-0.0383036062972774	0.00988996045722676	0.05009606655802	0.0522734311218748	0.0339763202921978	0.0327045078165458	0.04331650227837	-0.00107056727860716	-0.00255181643919912	0.0594666133570937	0.00371875354699257
GSM1077674	-0.0736738557225985	0.0729503573541113	0.0227076170233298	0.0180967349321449	0.0472930730777097	0.0446874644045611	0.0379185145560538	-0.0313913100372997	0.0826227377436489	0.0797757578222686	0.134314463585189	0.0910758322855551	-0.0824864574431295
GSM1077675	-0.0595417301974239	0.0641197846966884	-0.0231801401398137	-0.00252807239523793	0.0329507916974594	-0.00745061967858766	0.0436505375423341	0.0143851326431585	0.0732820872029243	0.0333938463907729	0.0483504993181442	0.00708272381593022	-0.0385710860734024
GSM1077676	-0.0709498746560829	0.0969172653928307	-0.077134766544529	-0.0455872116774679	0.00162610901823549	0.110462396699722	0.0706411912778777	0.0104252630070523	-0.0234882203587332	-0.0962793129872622	-0.04090163493152	-0.02176721437129	-0.0532342353735828
GSM1077677	-0.0521222599555973	0.00484486006901575	-0.0179339332024683	-0.011990673867038	0.0231286741082698	-0.0516455506039093	0.0502448409805116	0.00187053403356261	0.0418084229884395	0.00993091048711574	-0.0269643737742125	0.015726311088313	-0.0252203092554806
GSM1077678	-0.072701723271854	0.0136949440872014	0.0213549971750038	0.0757116823520184	0.1480205211716	-0.00305727902657224	-0.0118346681602305	-0.053335014067217	0.0665476778066256	0.0273023794032812	0.0861102338732108	0.00905572228093006	-0.0758839675277159
GSM1077679	-0.0695402258850979	0.140928882601851	-0.0500347725363982	-0.0189765251415107	0.0268549459564897	-0.0449594528110484	0.0337040990060901	-0.0757702171629803	0.0171925076861372	-0.0408655026002921	0.0250333959874121	0.0503159716362343	-0.13812168220351
GSM1077680	-0.0280429797104313	-0.0426537546864336	0.0396744230351757	0.00513375569364099	0.0201159607574439	0.148226798077401	0.0344506076268743	0.0433014631605232	0.0637653341035118	0.101466443176912	0.182213525091317	0.109349099642746	0.00864309624140191
GSM1077681	-0.018975680882403	-0.0149905571430484	-0.044866988207972	-0.0154722284233751	0.00552515905028892	0.116122520712035	0.0502616909112288	0.047356456202666	0.00822115798254681	-0.0358378016512984	-0.00441026658236526	0.0424959670972849	0.0166748786080931
GSM1077682	-0.0575905784440783	0.0774584961715646	-0.0757675607622736	-0.00839627611539126	0.0291492622245985	0.111168885799505	0.0490669900828593	0.00819734730475442	-0.0259687690339561	-0.0965454573964652	-0.0512725356658319	-0.0235281541389366	-0.0646178648360578
GSM1077683	-0.0477289087362305	0.0106943601450131	0.0479260174696293	-0.0240747373829756	-0.00692667227713897	0.183803031217412	0.0666477317672301	0.0831812837466152	0.0389963849488224	0.0712270973798651	0.0903873333204852	0.0472944480954294	0.0186648918937053
GSM1077684	-0.0882282486328338	0.066143479354582	-0.0531470573999092	-0.0298630485780598	0.010531787452409	0.199904819670923	0.0810683278966297	9.71802048447936e-06	-0.0188959223522302	-0.0732191285915009	-0.00321801379080118	-0.0503931562530642	-0.0461692909348221
GSM1077685	-0.073868617265717	0.0232732369093854	-0.0429703118799144	0.0586164052115956	0.13653777188838	-0.0522404334026885	0.0102444035111325	-0.0294317930490366	0.0501636053666206	-0.0234010537764601	-0.0400770639241652	-0.0214874934633623	-0.0510912669490696
GSM1077686	-0.0542865784182949	-0.0130161869558341	-0.0137266057601294	-0.0196621916548784	0.00398403665444505	0.029297411178754	0.0461992942554011	0.0180413937344881	0.0216917362457165	0.00663407688510878	-0.00796357144549403	0.0707407518852035	-0.0191998946968979
GSM1077687	-0.0613382566295907	0.109755502625518	0.000143247893635087	0.043172877268105	0.10335920605558	-0.0443483537240124	0.000880839858584228	-0.026882062304675	0.0445787810198301	0.00898656256583712	0.0649661021132208	-0.0403531964841764	-0.116974517199818
GSM1077688	-0.0620070094420885	0.12178459281269	-0.0724774296734556	0.0283662999196633	0.0769524523052467	0.0774949123483391	0.0203963763866979	-0.0573586239813535	0.0246773693244008	-0.0660043010107759	-0.0149347301194249	-0.0217176559369104	-0.119094336466482
GSM1077689	-0.0279979006342094	-0.0626114409926246	-0.00822244258628369	-0.0019504512191868	0.017013204393277	0.0319826609887806	0.0435346809750525	0.0607870014677269	0.0450686483961241	0.0183641294589513	0.0391505619957465	0.0466127279834135	0.0389445264504957
GSM1077690	-0.0586304384925158	0.0190444768882598	-0.0386059244362066	-0.0246089789110061	0.0140472683008995	-0.00124410998124444	0.0501555594558192	0.0102578175394096	0.00672699187704538	-0.0217898680183937	0.00684597941722833	0.0509485066087713	-0.0388296908162334
GSM1077691	-0.0831199830758056	0.0778708553337712	-0.0626889179713462	-0.0142074561115467	0.0298808968952001	0.0491859252484446	0.0633224804162636	-0.0177611616700705	0.0170837288631722	-0.0564481206041226	-0.0202896125028426	-0.0321005420129917	-0.0718933192173777
GSM1077692	-0.0542468685338144	-0.0244885550471522	0.0227954466207392	0.0682801980955341	0.12866227490262	-0.00651873410780617	0.00526663652995385	0.0240839163221354	0.0819238219344834	0.046274873923917	0.0196366285225093	0.050376842098161	-0.000465618664221642
GSM1077693	-0.0488058940746718	-0.0143501953803911	-0.0204397321054002	0.00482877354094146	0.0501450861569903	0.00503942256697199	0.0266570269130265	-0.00306030643996403	0.0683964528072545	0.0302529379857008	0.0122614455464318	0.0431069903143898	-0.0261606454191052
GSM1077694	-0.0891396279828487	0.0765953149249428	-0.0142735757903179	0.179498594375203	0.261303849489306	-0.05086148628866	-0.0829626958688508	-0.11393472915371	0.129548959127769	0.0217064729314759	-0.0443890051755201	-0.113659918502093	-0.101941522653857
GSM1077695	-0.101656285250977	0.134827066924861	-0.042233331886666	-0.0587814952866976	-0.014727395790581	0.0528779749273473	0.0734351133745029	-0.0324578386579773	-0.0137623370367472	-0.0603216259131894	0.00931254894474718	-0.0593441189676534	-0.100842051737083
GSM1077696	-0.047666103231793	-0.00928481875481855	-0.0306706087217687	-0.0192458456646382	0.0201048591039835	0.0803427084021543	0.0568112719004951	0.0538277396497524	0.0310078682028983	0.0161987642075734	0.0157198885513015	0.088626404281369	0.0067040502483933
GSM1077697	-0.0582332479963372	-0.0269784778462549	-0.0381911804898313	0.0279548921693666	0.0813518650394204	-0.0372177330018497	0.037753648793127	0.0618006770963952	0.0585471233081782	-0.00334849732887487	-0.00556940658118981	0.0630619103925233	0.0237958948863496
GSM1077698	-0.0709393235720384	0.0456125050719382	-0.0289048127035419	0.0405589454160031	0.101020167213421	0.124457767300458	0.0318643525220817	-0.00448243525217484	0.0605761352814833	0.00367292186980978	-0.000133605780523247	0.0179720576418833	-0.044640304472815
GSM1077699	-0.0388019943641154	-0.0295230645547971	0.0154631873514154	-0.0243532333859186	0.000500920873147068	0.0561841675818966	0.0629101608461471	0.0809587757889175	0.0775792851249135	0.095815294998157	0.0536629054928084	0.0527841965088392	0.0586740092061157
GSM1077700	-0.0157345755798458	-0.0542353261474692	0.011040262853554	0.000567112040623666	0.0289114959605495	-0.0311984630227662	0.0249122654692211	0.0434139027593103	0.0620448609556801	0.0589574658982511	0.0919513262138162	0.137730410913189	0.0213599579668706
GSM1077701	-0.0699894964018714	0.116414335514323	-0.00233415931142047	-0.00564880085823805	0.0294530191297188	0.0300568338058674	0.0494653183994708	-0.0520517065777017	0.0365453422362275	0.0243663269573072	0.139889460567195	0.0267475615663134	-0.106127147096426
GSM1077702	-0.0593583158006324	-0.0231359336179527	-0.0248169975863994	0.0449882830708169	0.102959300413755	-0.0628959197451842	0.0257069594808127	0.0225215998540786	0.0673883390508823	0.00890933359723587	-0.0028557016515269	0.0142378109440418	-0.00563710108803671
GSM1077703	-0.0548069357974296	0.0686935579479427	-0.0879486922158656	-0.00399275306659316	0.041452080320761	0.0727880120256892	0.0324155498293454	-0.0335122267184838	-0.00162352117282124	-0.0959271901674131	-0.0459646805228853	-0.0580311528056188	-0.0862759241451034
GSM1077704	-0.0562474950141914	0.0280416037382451	-0.0333374173377719	0.0157658915906988	0.0770991729050624	-0.0164413374118444	0.0377668934964637	0.00307351141750887	0.0516583679082772	0.00288415650322081	-0.0122760176176258	-0.00433230470697757	-0.0337564399046853
GSM1077705	-0.0470223693656044	0.0410367924370341	-0.053679460090655	0.0362524580031107	0.0962407008976027	0.0668528374899763	0.0143903034045346	-0.00818778276595267	0.0503657703244958	-0.0351734584266303	-0.0214999598158973	-0.0191139099327151	-0.0544201823779416
GSM1077706	-0.0342365819111477	0.134938522224485	0.075146176957514	0.114959037656208	0.132367242596159	-0.0801256545171779	-0.0315682283599069	-0.0237639486708481	0.0808931324263961	0.060108322012766	-0.0306153408556527	0.0227613969916787	-0.0500002249842098
GSM1077707	-0.0270962315096885	-0.0234883582736025	-0.0295276380616762	-0.0145359515864035	0.0196018172541762	0.122939060981194	0.0474630525744373	0.0523514604649294	0.0467740798775177	0.0295018416952694	0.0173950420553298	0.0741642100607417	0.026026120550846
GSM1077708	-0.0682163187530434	-0.0221098623974502	-0.0318688987513681	0.212838642897357	0.306261735867683	-0.0551321051691291	-0.144380612933346	-0.0615576366931618	0.112972174294309	-0.000875836766589015	-0.0741477996244158	-0.128697591986316	-0.0186195234343354
GSM1077709	-0.0434482399269771	-0.027646312744845	-0.0125119075425894	-0.0345238707186742	0.00616388758223328	0.0478851976538235	0.0535861654675761	0.0342902441528387	0.0362544991671175	0.023017915643733	0.000800405911777021	0.0424301295366411	0.0145347190959836
GSM1077710	-0.0386952138197195	-0.0312421178718599	0.00563439162398198	0.0429125166335659	0.0774003365076186	0.0471059540272504	0.0287527550972386	0.0706494236771411	0.0702132680707266	0.0547194648130299	0.0561080026762778	0.0860553253682671	0.0276742161958577
GSM1077711	-0.0295174975727744	0.0114320343101707	-0.0536605107902868	-0.0607853110456872	-0.0315852647199922	0.0606209295606124	0.0711973204146151	0.0705162046246317	-0.0361723912313646	-0.0608038993661069	0.002414989696682	0.00194751232221601	0.0268535602208718
GSM1077712	-0.0840107890061501	0.00259966316851317	0.00356140952082413	0.169258854436289	0.256306123258961	-0.0308562184171453	-0.0953681825551179	-0.0940238685555871	0.121111157874171	0.0340187210621255	-0.0261185476249724	-0.0768706601893856	-0.0694797816909291
GSM1077713	-0.0584731278664994	-0.0582197027068848	-0.00262422648218855	0.0413012751964916	0.0938957076597591	-0.0254956526856497	0.026025427702905	0.0173084660725539	0.0767058400073422	0.035452408190813	0.0185229607246375	0.060924271183794	0.00718905929902886
GSM1077714	-0.055208569502576	0.0544081239684624	-0.00548845925939536	0.0223121949297144	0.052582666140963	0.0101722725708989	0.020295835372289	-0.0261619447091027	0.0516969669557195	0.0483763671827315	0.173199867234291	0.028971960985363	-0.0684864798517779
GSM1077715	-0.0267593018654489	-0.0242207178077973	-0.0340307557274217	-0.0053188815821158	0.0237148970400862	0.0516806238805595	0.0499427923400362	0.0820690440256807	0.0336011843769285	-0.00563650411984234	0.0481712346105883	0.0385830219363719	0.0279859255642611
GSM1077716	-0.0636480375145137	0.130602052402287	-0.0174326724383891	-0.035565724825547	-0.00160241577420381	0.0885476118813477	0.0546918925496454	-0.00916286590115697	0.00864007005266525	0.00114135658052135	0.0937589861269673	0.0308957173698326	-0.0802534337630938
GSM1077717	-0.043089054101539	0.198882852781579	-0.000507053295664014	0.0375983432957118	0.053883626980071	-0.00583787930558539	0.000701703342272605	-0.0470622555687221	0.0657059829558755	0.0349216816522614	0.0753586857509578	0.0710342898950047	-0.0967150713737456
GSM1077718	-0.0692647813996524	0.158573019340357	-0.0836557807181593	-0.0471901813317137	0.00942601926445105	0.160122283305309	0.0752768024278182	-0.00942142581828781	-0.0349765543744781	-0.125540641907144	-0.0568273359527843	-0.0792620445307481	-0.0857805209021682
GSM1077719	-0.0607029333008019	0.0309579483788951	-0.0313350454069732	-0.023773665392567	0.0276278967189325	0.141674644481483	0.0649537689579626	0.0420457979163765	0.000491630887425396	-0.0375593857122885	-0.0067708362457663	-0.00818317093708415	-0.00251718453226231
GSM1077720	-0.0522200374136734	0.0987380878665781	-0.0618184084918202	-0.0186792068075811	0.0241980815070363	0.00633046043709671	0.0413493861490306	-0.00630668798083582	0.00138245969381668	-0.0616084932909484	-0.0369255478401556	-0.0113096577430241	-0.0789100283558431
GSM1077721	-0.0367279421127475	-0.0513032737463052	0.0144255316584952	0.0105548747503905	0.0369205596263201	0.158317881567064	0.0402367066535065	0.0501334396572331	0.0732528789913315	0.0675803985565258	0.0368909468065752	0.0730033244665579	0.0196427525324234
GSM1077722	-0.0647890212802735	0.201830512464372	0.0239091498481792	-0.0163666703471008	0.0149134176845643	0.118662910622437	0.0493953348319621	-0.00423388077419448	0.0336799099845291	0.0522799291130986	0.141894251098759	0.0558825207079994	-0.0953458196331407
GSM1077723	-0.090308636508628	-0.0120708807796994	0.0298228820623505	0.128461060368703	0.21066640081728	0.0983298846400367	-0.0380539501349301	-0.0785009706404692	0.110684220504936	0.0452493543819994	-0.0520942049306958	-0.0772067528448498	-0.0632207602193398
GSM1077724	-0.0349902424239765	0.0273242966112094	-0.0380613109907007	0.0182055277817865	0.0481181165981861	-0.04075217856026	0.0340505338575017	0.0168080782246133	0.0681743286699325	-0.00807478345506226	0.0179277835644569	0.00787416731262409	-0.0253789402914751
GSM1077725	-0.0261325810182759	0.0652324563538434	0.0423455678992516	0.00352586811441219	0.0180974486738842	0.122335094435839	0.014237206523412	-0.0158759311549075	0.057132709923712	0.0936462789092631	0.238143137064951	0.0331830879247184	-0.0605603242649376
GSM1077726	-0.0499935166122387	-0.046747702949487	-0.00509820510877059	0.116534488794595	0.173275519834953	-0.0314310289303551	-0.0417321619394306	-0.0148415169324543	0.118458081291219	0.0468743252250803	0.0679610574940818	0.0297911215682064	-0.0373121487127726
GSM1077727	-0.05803369449125	-0.025631033764579	0.00479153655620551	0.00104345714202129	0.0263686943734285	0.0301622021023616	0.0608645348040556	0.0473797220095445	0.0518449897156399	0.0297293103488655	0.0427332827685401	0.04541512504088	0.0203500253661619
GSM1077728	-0.0451371885762867	-0.00581657291828139	-0.0477714754555984	-0.00578353538673285	0.0316049429206831	0.138416777881521	0.042266115816353	0.00381139964630173	0.0352752536132533	-0.0336666032096151	0.00226530722053518	-0.0199854851544965	-0.0195664007535719
GSM1077729	-0.00311112100619925	-0.0742253951620022	-0.0132613058392234	-0.000216395202146256	0.0327530002494335	-0.0332390381959348	0.0250517070915439	0.0579499484505627	0.0719077759688301	0.0423600290023145	-0.011719249763458	0.0390264663848495	0.0486453885796551
GSM1077730	-0.0482529416906708	-0.00708695021209311	-0.0227939897747927	0.0101014754027516	0.0420665637443684	-0.00311914803914344	0.0238705153314018	0.00865080617578754	0.0531247843694591	0.012333772791553	0.0840320410682279	0.0252557876116838	-0.0424634467932379
GSM1077731	-0.0600392611003843	0.0701300402648483	-0.00702367506343246	0.0376032224013708	0.0699328011156298	-0.0392126937329905	0.0261492540898785	-0.0247566273116561	0.0804190466644436	0.0268973153165506	0.0236368870030186	0.0299994861087937	-0.0719310368328506
GSM1077732	-0.0724320772891925	0.155074755806239	-0.0234232884563022	-0.00705258774236832	0.0369195909413043	-0.0253627931092957	0.0410386583657277	-0.0567865585766442	0.0605936226987709	-0.00756938841626011	0.00450663555926567	0.027783717297256	-0.11267870594835
GSM1077733	-0.0486626060610843	0.024571081167184	-0.0409993349776683	-0.0330662688936535	0.00623996278483909	-0.0597960273384438	0.0646657949899897	0.0627507512608863	0.0138367019648511	-0.0579066490484162	-0.0384312632464866	0.0180582883258839	0.0061882768609202
GSM1077734	-0.0152428405666773	0.0184364931415512	-0.031245565723538	-0.0248539506194253	0.0109729984387761	0.0946622554965909	0.045175646461933	0.0409506195074071	0.00266841929184783	-0.0304241343803157	0.0204837200868583	-0.000210935756743895	0.00369456907689087
GSM1077735	-0.0381480430184296	0.0998260648213502	-0.0293785334708054	-0.0174815715825711	0.0248832529356624	0.000186756358449939	0.032146626952569	-0.00947711228417666	0.0249642279404975	-0.00542296026030248	0.0649810806343359	0.0225073658690973	-0.0840356620326582
GSM1077736	-0.0966854985210864	-0.0290778316913171	-0.0736604176350003	-0.0766837425868836	-0.032325416409366	-0.0203597287567891	0.0665980695186112	0.0109024462962762	-0.045404766649532	-0.115963845461586	-0.0587245666282761	-0.0348762034490003	-0.0310290376607
GSM1077737	-0.0590205824125553	-0.0369140514520593	-0.0102300087824824	0.119840950900932	0.198402326962739	0.0320123351801185	-0.0363244310794427	-0.0281228083840787	0.084211616551626	0.0203503412097374	0.0205582659078157	-0.0708946521154233	-0.0267782844543079
GSM1077738	-0.026989709461553	-0.0543897748571799	0.00299271548849655	-0.00946906354434068	0.0208230797965073	0.142899668900147	0.0508094015540191	0.0882006268228322	0.063412382962339	0.0687468963257062	0.0877080298593282	0.0984052673259809	0.0613013223187279
GSM1077739	-0.041192245288385	0.0327429643909588	-0.0686636377758403	-0.0301166054051492	0.0149766002972364	0.173989179965294	0.0608731136826938	0.0345356341479854	-0.00968896860325111	-0.0814244135633328	-0.0324608264381716	-0.0261924242303573	-0.0115397272355679
GSM1077740	-0.044155385424178	-0.0273169360634572	-0.046596715941665	-0.0570132332073902	-0.0198438357956532	0.00659725396148834	0.0627376553835629	0.0670997857155177	-0.0265039015957476	-0.0502449496930066	0.0320748870051396	-0.0138493035415717	0.0226199431237679
GSM1077741	-0.10649752109449	0.0381762264673338	-0.0447367314351117	-0.103590584628167	-0.0441526054268535	0.0472268013984838	0.108153304815045	0.0124838970639702	-0.0352757293277598	-0.0791164080834326	-0.00336665129059632	-0.0488351357511511	-0.0221686209288265
GSM1077742	-0.0520389174156646	-0.0518004028579496	-0.00526060484616779	0.0663831099137309	0.119986398337863	0.0727584899130686	0.00928963266705028	0.0128397635208435	0.0922176768385918	0.0509733133197675	0.0564199216145894	0.081287279757142	-0.00392449317406674
GSM1077743	-0.0659458579235005	0.0509272777757345	0.0243159879807861	0.0345004292373828	0.0551386036313656	0.165349063751531	0.0391025950314928	-0.0185734044538405	0.0905167232458583	0.046335067683453	0.0389425489265497	0.0144949440983799	-0.052357337674824
GSM1077744	-0.0207665993017563	-0.0596876955520179	-5.21521930346573e-06	0.010030581350495	0.030940889118389	-0.0371635239835192	0.0313790806947794	0.0327618263432125	0.0692901565295735	0.0620181310099497	0.0409502576483788	0.108439140904719	0.0152850423032457
GSM1077745	-0.0636694205579355	-0.0175415823090284	-0.0564254562527553	0.0393424434801024	0.089719154639784	-0.0304372107792383	0.0330925214630188	0.0129526038955234	0.0460291509306593	-0.0295602981813109	-0.0237965698867012	0.0309014275635718	-0.0168097809202637
GSM1077746	0.0491735074276737	-0.0157562338938593	0.212419921537438	0.13815121084613	0.0348908530261836	0.0659773382753288	-0.0972420845384374	-0.0999760024671985	0.0694412454788154	0.160866639993596	0.0909296513886209	-0.00104538812719428	-0.0481488602548661
GSM1077747	0.0869740599862749	-0.0149270769907984	-0.0759634836050985	-0.049588675875495	-0.0684700527953904	-0.074430535218317	-0.0526297557036661	0.00159256285070233	-0.134569619208017	-0.146742044973017	-0.122520043849251	-0.116722458221995	0.00939202720211479
GSM1077748	0.119818736783829	-0.0343099258317384	-0.00283675820502119	-0.00916912112413501	-0.071702455873284	-0.0158123705758562	-0.080494340328026	-0.0120293642243851	-0.0910380939763119	-0.0291622628606768	-0.0471206075497756	-0.0571132463545771	0.039784926375326
GSM1077749	0.0818116630890362	0.0540545227903964	-0.0487961793785614	-0.0249873265070116	-0.063295459995077	-0.0891291742504615	-0.0841746922539654	-0.112866028906517	-0.121408300432135	-0.131489659565042	-0.117018817937967	-0.105698633413311	-0.0943136843190125
GSM1077750	0.0722534150166325	-0.0356647552539446	0.00180154767583973	-0.0287319914016057	-0.0564306129797299	0.0295076192712883	-0.0420861063555499	0.0111172596302888	-0.0755042644596316	-0.0141429463117634	-0.0390871413998203	-0.0469318153747031	0.0342768797534146
GSM1077751	0.0388037955724344	-0.0695571750500478	0.152850595573426	0.0553795766983161	-0.0257197707112041	-0.00104860739375467	-0.0575554347207759	-0.020478386881879	-0.0153935243334587	0.0784346355269058	0.0192233257185523	-0.0384088092187125	0.00829232658436422
GSM1077752	0.0686584921894037	0.077312830691555	-0.0494996849760766	-0.0162481476669407	-0.0560653014880371	-0.0605962854795265	-0.0707846137610108	-0.0753711747777413	-0.11197290413153	-0.0977219931124454	-0.0791286392451394	-0.0883718618715156	-0.065383602168536
GSM1077753	0.0866361809346928	-0.0730629482684598	0.000443559264403581	-0.00522699819141196	-0.0663356758596263	0.113616190496132	-0.0556519708003886	-0.0266651167174552	-0.0921698438177282	-0.0395377552505042	-0.0701180340385461	-0.0360816077377902	0.0858604762338763
GSM1077754	0.0564960770430056	0.0292788856102564	-0.0323788053627654	0.0309490771307373	-0.0266960112996389	-0.0311299795179784	-0.0567074068535013	-0.0797588840219523	-0.0562877106746793	-0.0815895203458862	-0.0758882963643319	-0.105668675315519	-0.06571272953902
GSM1077755	0.0848518509611471	-0.0224642679477954	0.0928367251528723	0.0563516058452787	-0.0291575056487678	0.0191861146388293	-0.0692146302393192	-0.0265151540389812	-0.00991836762569515	0.0682190348593808	-0.00885362419547676	-0.0950027548893238	0.0267651590466281
GSM1077756	0.106175684358067	-0.0777734250460541	0.00324786814733939	0.0432209961016424	-0.0461746492458756	0.00904933077160261	-0.0734383686976942	0.0331259070280902	-0.0502921190606223	0.00754067536229293	-0.0653036916797121	-0.0878809401185593	0.0737726668498995
GSM1077757	0.084178984625231	0.0335531367132103	-0.0695059929856943	-0.0807949454925683	-0.0812717892059137	-0.0170637572200166	-0.0487652669156526	-0.0230739893315869	-0.159409633022336	-0.128813781405325	-0.109920526780105	-0.127147446521089	-0.0218679868834776
GSM1077758	0.0786298451810977	-0.0270729756661674	0.0474392698789743	0.0509557078604739	-0.0296969018141727	0.0124065082728207	-0.0721785102043661	-0.049535417052435	-0.0575745867205405	-0.0111040101646803	-0.0480877430287581	-0.0534926849311019	0.0162786120337913
GSM1077759	0.0490970147483049	-0.0361989373334272	0.103269375159344	0.0692240929624908	-0.0149625734620341	-0.0465449616113038	-0.0411197411293289	0.019631225569553	-0.00562223444758401	0.050791942955379	-0.0317989416941929	0.00379163677048166	0.0419509867797303
GSM1077760	0.108333378536463	-0.0560646260227081	-0.0194326727012989	-0.0210142079645545	-0.0673631202956356	0.0695945363375483	-0.0530073217840657	0.0364197280921236	-0.0934070151102923	-0.0607703757724414	-0.0766140487254047	-0.0214853773266417	0.0707542010273454
GSM1077761	0.115951796893742	-0.0430019572861504	-0.0040516948018454	-0.00858563566812065	-0.0680505859807186	-0.0667517769034844	-0.082906377670457	-0.0336833401302263	-0.0960898224551724	-0.0669074471666211	-0.061639502127794	-0.0441212349020914	0.0163830366827017
GSM1077762	0.0560713553807115	0.0689687776082302	-0.0279380504445735	0.0446481616004077	-0.0144276603557161	-0.0357312687039141	-0.0393544179236153	-0.0148786968449494	-0.0708925075317578	-0.0524816126539586	-0.0521157638382856	-0.0589283433482924	0.00224663598412138
GSM1077763	0.0457839544835371	0.073022553755039	0.123518879416796	0.0843124780296297	-0.0148447581134605	0.0104158830125923	-0.0861338507956687	-0.156511790243402	-0.0301166968590535	0.0252119535726578	-0.028576372676428	-0.0305311101717602	-0.0987249380982027
GSM1077764	-0.0180521764027468	0.023213648613323	0.00677932527954769	0.0180748437873718	-0.0139500552238159	0.111633692281654	0.00811248274253714	-0.0458637795282851	-0.0184975480638328	0.00871338033867085	0.0355066096003326	-0.000256218298161289	-0.0399533956023895
GSM1077765	0.106976458851345	-0.00152884978091306	0.114432491078581	-0.0275758395975086	-0.067608638442493	0.00413683761443545	-0.0783862080467537	-0.0367717795131087	-0.120190280932325	-0.0348390769780867	-0.0788022842583171	-0.121454497085502	0.0081142262098891
GSM1077766	0.0887864059532091	-0.0536568302169629	-0.00745607944732313	-0.010087208958875	-0.0512214249949212	-0.00716030815769262	-0.0471042172437976	-0.0348300459822071	-0.0726148057760518	-0.0461335156185366	-0.0534834925949739	0.000823773039275222	0.0494182108596961
GSM1077767	0.0376126884935884	0.0216688399321236	-0.0407078108370626	-0.029268702564865	-0.0587627054130945	0.022293337438142	-0.0211071365325446	-0.0484682725340904	-0.0901852288666693	-0.0569907242040155	-0.0599953607885571	-0.0508067164391109	-0.0200023749145768
GSM1077768	0.106198776285775	-0.0609930167181724	-0.0448558859284555	0.0238412573587635	-0.0447802106303683	-0.0875776571797327	-0.0747934012483497	0.0157248222909995	-0.0820930204567208	-0.0628228903110393	-0.0938049654646234	-0.125403657541665	0.040261882895769
GSM1077769	0.0954217015022642	-0.05488764919792	0.0229561958130853	0.0001170288061129	-0.0631497502533585	-0.0309030832075342	-0.0602229899046009	-0.0120182461804311	-0.06799746180463	-0.00293894317350213	-0.018184973993372	0.0586502685248944	0.0499604956660726
GSM1077770	0.0539164975512037	0.142218078771885	-0.0153213576672286	0.0101878755884741	-0.0411863031382376	0.0183849311918345	-0.0733407887510839	-0.156423893496258	-0.0843833835346552	-0.0618629664325694	-0.0525973615513966	-0.00588796552546521	-0.12098528149993
GSM1077771	0.0303930228817264	0.0163844073692825	0.19299140108998	0.0969927348604249	-0.00519883405623611	-0.0114633535204245	-0.0792565714830987	-0.110892173706913	0.0120581474730489	0.107028087735636	-0.0200830270949941	0.00798984823504706	-0.0320010365528241
GSM1077772	0.102673257374031	-0.0274366453113257	0.0329899963972534	-0.0205174921656483	-0.060038878215852	0.00786388585466219	-0.0694492487218045	0.0162738905238936	-0.0813487799747801	-0.0214968084001896	-0.06840220096481	-0.037073653135223	0.012065251026571
GSM1077773	0.068542847727811	-0.053641416803757	-0.0320311804689215	0.0235557822631788	-0.0383382325309203	-0.0434392654293285	-0.0681215896776777	-0.0183265168381159	-0.0749586358445224	-0.0186249777435011	-0.041405656183015	-0.0444497738917306	0.0212696850768225
GSM1077774	0.103064668604052	-0.0436458542387702	0.139546304121599	-0.00388208430662809	-0.0637649697779688	-0.0250631881211139	-0.0763749435577868	0.0129834913421126	-0.0840290135672631	-0.0260209606378216	-0.0688613260907287	-0.118067824595816	0.043734321699587
GSM1077775	0.0898305468336847	-0.0349643224279	-0.0656155356811084	-0.0368644114458148	-0.0708050204351589	-0.0894720829913043	-0.0626415596038267	0.0258214644770534	-0.146882720772533	-0.137363168443842	-0.112995857830304	-0.118392086710098	0.0461539652356349
GSM1077776	0.0864654532537524	-0.0556231572677746	-0.0318543967098421	0.000184037401160994	-0.0530442918676599	-0.0747931352983969	-0.054493621239276	-0.0391940297364182	-0.0631851290891113	-0.0767900478520997	-0.0762467603035525	-0.0274311291058698	0.0230950408885718
GSM1077777	0.0506143224770476	-0.103462921924485	0.0530724414789847	0.125086559387242	0.0555584972113258	-0.0229740254562039	-0.0947453437687982	-0.0159507593180011	0.049046076640352	0.0809063587574747	-0.0032165459986876	-0.0663257859546402	0.0428595439575153
GSM1077778	0.0602508700547184	0.0416222988577914	-0.0656002232794903	0.0661092530645635	-0.00813341763813069	-0.0411130880231039	-0.0949453595381387	-0.124031954052554	-0.0907978475622911	-0.119450223724411	-0.105441782924729	-0.132526792534519	-0.0900514728125891
GSM1077779	0.0868143040575433	-0.0500752793851796	-0.0406477370392072	-0.0622199700620462	-0.076551076432295	-0.0454308439504317	-0.0405298990852664	0.0292629618270759	-0.0920631340067751	-0.0552655568457215	-0.0706097858806927	-0.0121381960202625	0.0640535483784008
GSM1077780	0.132633621472978	-0.0672367021988616	0.000907195367796005	0.0281217349474523	-0.0523765747018754	-0.0172644789947619	-0.0851533352134753	0.0453600789796705	-0.0717103959371302	-0.0336875580350506	-0.0698683843434813	-0.0633414933223008	0.0839926785369095
GSM1077781	0.0857869653972058	-0.0383887776070973	0.0223195438620519	0.0250858839002871	-0.0379775565761754	-0.0703367931805933	-0.0658292268403262	0.00039741014064651	-0.0352493206207296	0.0137943074796076	0.0122011441453437	-0.0159640536958322	0.0468252492664996
GSM1077782	0.0673742475227729	0.050692359551826	0.0552733288359095	0.0973722653701905	-0.00413699197684363	0.0772395824882546	-0.0891008851347479	-0.0860073729801786	-0.0185394776216418	0.0317681482387507	-0.0329242260143357	-0.0769081043331374	-0.0748856805436009
GSM1077783	0.0692555920005396	0.120092788948129	0.0343869736426102	-0.0286023341717964	-0.0560332624373629	0.0442562541842737	-0.0649826794726915	-0.103518238729799	-0.0575028544656007	-0.0266920902728182	-0.0117422343490415	-0.0869459347081895	-0.103138632511061
GSM1077784	0.111326097544529	-0.0747691903976459	0.0768213192536273	-0.0226966592722012	-0.0727583289414084	-0.0780980306423758	-0.0754098744352392	-0.0125104952677179	-0.114968731345801	-0.0578861934465775	-0.0939294187542689	-0.0987073920419726	0.0637332205565195
GSM1077785	0.0948654984204343	-0.0536001485894161	-0.00620747321367459	-0.026942547135571	-0.0595825841184803	0.00339969834891777	-0.0578127965167094	-0.000211420610664401	-0.0925377568968553	-0.0515963473559942	-0.0611683702608706	-0.0774398843980622	0.0469485210487184
GSM1077786	0.114016425200739	-0.0410698852598562	-0.00127631955898114	0.0325957660685951	-0.0488977066575484	-0.0544486887871895	-0.0794065204259775	-0.0156107102452011	-0.0941982771400329	-0.0742846066985827	-0.0625521702685288	-0.0781082668098113	0.033388532582122
GSM1077787	0.0533472096950787	-0.0198847025031752	0.0445600160597943	0.0596495694815571	-0.00776788301360316	-0.0565669737546336	-0.0475825362419413	-0.0307202869128569	0.000163720244305428	0.029708169430454	0.00605501233460407	0.0139131360994616	0.0126717847828063
GSM1077788	0.071437700041179	0.00733391207325513	0.0821413770767607	0.0501934147798944	-0.0405617410201174	-0.0101279930228917	-0.0741080239078575	-0.102299467105055	-0.0293332619246015	0.0240430329069326	-0.0312059341586907	-0.0108992881451938	-0.0567465229493696
GSM1077789	0.0250096185055774	-0.0285838620054465	0.198646655774527	0.193121205230608	0.0741032171171541	0.0200654842681403	-0.106113060699371	-0.097308094602441	0.0772291745248454	0.142414462769176	0.0886269724058623	0.148035616299131	-0.0343754078232586
GSM1077790	-0.0222994319850831	-0.0110661517038098	0.122374119284659	0.0485516673773317	0.00577107872048223	-0.0307088790357495	0.00161552334192685	0.000937629993304583	0.0546744302828582	0.0973326813358352	0.120034416510919	0.138412623844611	-0.00798687020226438
GSM1077791	0.0993427775632457	0.0137395026299039	-0.021076769072972	-0.0336400379823121	-0.0646873504762937	-0.0219951292735025	-0.0798228181027552	-0.0522555604635448	-0.108785264149763	-0.105124064960343	-0.108880313499718	-0.13644221728557	-0.0271043355428411
GSM1077792	0.0559043808263095	0.13956200672717	-0.0198785000808098	-0.0200824060608463	-0.0526545946232201	-0.0421217025104327	-0.0719874376406787	-0.13523149807372	-0.0860082856625927	-0.048361936820479	-0.00620813575767084	-0.00914219234160481	-0.127628417641539
GSM1077793	0.0479948767900142	0.244390842881574	-0.0372958573378457	-0.0490702353934269	-0.0465334045259314	-0.0683231842645071	-0.103305373536355	-0.325893880868392	-0.140185554333001	-0.134072295191042	-0.0713734959832634	-0.0975087585403291	-0.287558637738054
GSM1077794	0.109772895103125	0.0137139000402696	-0.0508958105003728	-0.0285228363223729	-0.0624349856855386	-0.071729420685821	-0.098737193140952	-0.0877519952175509	-0.143105088227869	-0.142586911728348	-0.120324964036162	-0.117078439633248	-0.0763775996862208
GSM1077795	0.0566745855930469	-0.0333486752352973	0.064643192537885	0.073881135795958	0.0362904810896216	0.0126277383272273	-0.0650272909062103	-0.00686146756644445	-0.0239189004754375	0.0232102405417206	-0.0299359313086192	-0.084967724263625	0.0213425415853384
GSM1077796	0.0591165226005378	0.0398553479888073	0.0815944851161283	0.078004107633615	0.00156903389851269	0.0476747848435196	-0.0775702756874282	-0.048432737152642	-0.00158692826103251	0.0398476493774752	0.0436208610913743	-0.0329342217426941	-0.0585112412111567
GSM1077797	0.105893046926031	-0.0626655022949027	-0.00241536864864823	0.0198327779834482	-0.054656500241268	-0.0233880091556063	-0.0653042741064324	-0.010286343633903	-0.0660779511974856	-0.0213694015683142	-0.0388018113776058	-0.0118810968995096	0.0543309598390928
GSM1077798	0.0929435401955925	-0.112858339935582	0.0309057796957385	0.0814200141586255	-0.025890614101767	-0.0203172972251391	-0.0744672498024944	0.0165163593307987	-0.0514267925829387	0.0140079694826598	-0.0518554717918099	-0.107877399199369	0.0682218292514025
GSM1077799	0.0699517803339432	0.0039085540314979	0.0086281308806157	0.0266934991295569	-0.0332322305644728	-0.0799151330455531	-0.0816111463226408	-0.0794777382622964	-0.0774504084374731	-0.0778452149932949	-0.0920519162105701	-0.119592835957911	-0.0191284685967639
GSM1077800	-0.0555377541067512	-0.0357400669459931	0.390741051418882	0.25428279074636	0.166593756509154	0.00194617382392071	-0.122921421175032	-0.105755598167594	0.250361812657317	0.35190793985968	0.225202230898971	0.064207080953357	-0.0412634025447529
GSM1077801	0.110256687335601	-0.0667984600339461	0.00592239835241369	0.0450521058837624	-0.048218746067926	-0.0337249064414558	-0.0756651427381616	0.0286281899687459	-0.0854430664757656	-0.0237616509357891	-0.0543709051364455	-0.107346972544903	0.0530950602744957
GSM1077802	0.104470592061986	-0.018129041475053	-0.0568996686839047	-0.0367439376784674	-0.0732936900241716	-0.0245382191736234	-0.0776024127697157	-0.048716394249589	-0.123139733266833	-0.0853613394971194	-0.0850458931323918	-0.0954245303592974	0.00910079501237527
GSM1077803	0.103228225023388	-0.0541098350963917	0.00405034060987578	0.0132823670189776	-0.0522939988074475	-0.0428007300863176	-0.0757363777081147	-0.015479649078725	-0.0719512437617614	-0.0141795255402735	-0.0598119669187969	-0.0371495141947991	0.0397278702077152
GSM1077804	0.0718011644703263	-0.0284972365193617	0.032240677487123	0.102199015404803	0.00697126265123038	-0.0720431197037972	-0.091538229388251	-0.0703668118262011	-0.0215851197123083	0.0163743549106368	-0.059167720363373	-0.0309376568662148	-0.0212297348132768
GSM1077805	0.0745281319758753	-0.113065011405818	-0.0261987486550794	0.0527929285080495	-0.0218774689346312	-0.0495073372733143	-0.0734321332536945	0.0160241594440702	-0.0530966278876927	-0.015361657497193	-0.0419161645470506	-0.0326134728703688	0.061878562992919
GSM1077806	0.089735042288834	-0.00100966511750127	-0.0475196814784339	-0.00787512275263556	-0.0497839507288165	-0.0319525998341997	-0.0487889398437918	0.0126192404693394	-0.0757229438345685	-0.0512580287761048	-0.0579679894649818	-0.0243362753458053	0.013206824606386
GSM1077807	0.0704489148396765	-0.0545206221530987	0.232813189329479	0.103586774132156	-0.00783489171844302	-0.0275612878480959	-0.0863999557485408	-0.0468543585396962	0.00262897912858637	0.100155060222044	-0.00548756332301297	-0.0850994100459593	0.0157741036504815
GSM1077808	0.0281443430584443	0.0277876555093591	0.13249595327982	0.0703323825307647	0.0130094128902059	0.0426830710713933	-0.0442918114644224	-0.0280738281418935	0.0762475969493609	0.123155629863269	0.114628612250857	0.073908116218042	-0.019716198917765
GSM1077809	0.0937369592930574	-0.0660814769872197	0.0144755709639463	-0.00159900525965262	-0.0616983948175684	-0.0251366711066045	-0.0577630633040058	-0.00896669162240701	-0.0634058436809341	-0.010748995080847	-0.0345105433659022	-0.00824890448699719	0.072745521050796
GSM1077810	0.0424738826319219	0.14250803851809	0.00806763278445511	0.027936288050221	-0.0306256659273949	-0.0277271684467649	-0.0768745278051337	-0.211608263471665	-0.0823125366049552	-0.0601651989332116	-0.0633477973552444	-0.09321715042695	-0.16429444430898
GSM1077811	0.0919206596467209	-0.0714506006169578	-0.0196223223942366	0.0320892171423445	-0.0423653595142288	-0.0357607966248217	-0.0714295941756459	-0.0155414693333734	-0.0911935583834335	-0.0514177516368524	-0.0672830770738656	-0.0444413822991142	0.0683788885843009
GSM1077812	0.120168623995217	-0.0210136826113475	-0.0278349359732191	0.0181407086415962	-0.0484430815738456	-0.0686194800752264	-0.0934781486884448	-0.0432428729887815	-0.0880109467053909	-0.0476033383078017	-0.066869936422088	-0.0847359931716374	-0.00413093300724921
GSM1077813	0.0769118059559502	-0.0931700677383571	0.11916582811026	0.0753613892481823	-0.013834072994103	0.0283709322599152	-0.0773926676382526	0.0112280218586543	-0.0233546211275229	0.0836603175877276	0.01141730572668	-0.00146097805000335	0.0664529428687077
GSM1077814	0.029174256957513	-0.0615608026841474	-0.0605773602242368	-0.0582291687543901	-0.062442430240459	0.0383930235168865	-0.0145575088576809	0.0244459427393746	-0.0642674295200832	-0.0235003851200536	-0.0189826628776187	0.0911104922615139	0.0422768870757167
GSM1077815	0.0379264106041777	0.117531291079237	-0.0353495903223214	0.0102000435157442	-0.0313208390982375	-0.0247733208210704	-0.0787042780422331	-0.147106413575009	-0.0809479021606657	-0.0679951233934056	-0.0465557278550224	-0.024156585188002	-0.0905412074038853
GSM1077816	0.0475058834593775	0.0893639919937396	-0.0209874875165999	-0.0303809281888386	-0.0416124058108334	-0.0309801911586896	-0.0368842738303702	-0.0467332211654011	-0.0547427091918923	-0.0470593906957886	-0.0398968093667208	-0.0476270939908652	-0.0235816879617121
GSM1077817	0.0870861399968418	-0.00550587839078519	0.12303900214548	0.0652984369393708	-0.0247071276322351	0.0793733077811514	-0.0869900855416389	-0.033368621029501	0.006579355646334	0.0984043727360118	0.0606813574216783	0.00743615571431055	0.0106161078987779
GSM1077818	0.0545937072370238	0.00369048093744363	0.0218103528555902	0.0168331919871927	-0.0383217665602881	-0.0125757810214445	-0.0467612324357892	-0.0593804668707411	-0.0465903553756236	-0.0108387666403985	-0.0344016180783083	-0.0107704538018036	-0.0243963543019702
GSM1077819	0.0930334874957462	0.0515282654193824	-0.0673408542878579	-0.0673022300386838	-0.0714881992608852	-0.00763104067485979	-0.0655784083946357	-0.0632418526137818	-0.162429464313538	-0.172964931140776	-0.106165678478348	-0.122216185321666	-0.0541100069874749
GSM1077820	0.0997684266422912	-0.0548251527614126	0.101079780091351	0.0545013270299491	-0.042076605511923	-0.00212046328494199	-0.0867368819489849	-0.0151313978209378	-0.0331941891684459	0.0511952459354561	-0.0103545626532334	-0.024763729269081	0.0246852917803564
GSM1077821	0.029582755299551	-0.072912546167297	0.174952652258484	0.127946971325799	0.0307991952415588	0.00505743940567751	-0.0718992086784571	-0.0396367974824667	0.0461365925982393	0.104384466210527	-0.013019967690578	-0.0125615236209634	0.0221534464424704
GSM1077822	0.0817898066616471	0.0322190420871801	-0.0302079967501888	0.0189076978649056	-0.0227154918811125	-0.0732152549896883	-0.0890493777010851	-0.0891361811412896	-0.0625325445198432	-0.0593799056322067	-0.0799195812083371	-0.052129444636074	-0.050322519881806
GSM1077823	0.043452336329508	0.00925143718159977	0.0332749283850617	0.0397016828293652	-0.00650917896340056	-0.0220262634284962	-0.0654941446258211	-0.0414847055066746	0.0127835072401884	0.0686641228918414	0.205048917750465	0.0531236650620882	-0.0457886126575196
GSM1077824	0.118755189475395	-0.0197946280558973	-0.0431478000689728	-0.0346269740551977	-0.0717675851439657	-0.0781576341911443	-0.0668569545277606	0.00367143741694512	-0.115460962106075	-0.11050684047584	-0.0949943665845637	-0.0639796964667506	0.039725651420416
GSM1077825	0.0600232212102032	-0.0297075236148281	-0.036084191936488	-0.0066238163366109	-0.0455051161379085	-0.00423194318938808	-0.040502085362033	-0.0155330300476953	-0.0746398387810964	-0.0413050151615724	-0.0643760075786486	-0.0300058226797383	0.00427093997500007
GSM1077826	0.0559193654750074	0.0296599296676676	0.121925599555034	0.0849476610545799	-0.0115654340156005	0.038928116841187	-0.0868147920701503	-0.117581367157482	0.00866974171072501	0.0772235759585641	0.0142378473107434	0.00305634038927354	-0.0642474756938128
GSM1077827	0.104313964155502	-0.0466752539308494	-0.0254249003811943	0.0129362075282433	-0.0451715502851353	-0.059886661464067	-0.0728039611031689	-0.0139781843781781	-0.0678998376606655	-0.0327623472595069	-0.0547339683509462	-0.0486682787937406	0.0566525330411562
GSM1077828	0.000326769446780494	-0.0118229035699329	0.105124856172532	0.135929369681263	0.0675096909468387	-0.0120826852864037	-0.0774224688811045	-0.100601936952772	0.0262651357805393	0.0713933230401638	-0.0264386909190029	-0.109454580862708	-0.0363858478878027
GSM1077829	0.0694649982282891	0.0151699266469396	-0.0232496998740865	-0.00693978579048643	-0.0484299940021766	-0.0720235883418378	-0.0667248032569511	-0.0927053871043079	-0.0943372359771607	-0.0832472236998466	-0.109909898200304	-0.109955605193104	-0.0495624608093253
GSM1077830	0.0764151134152884	-0.0556464185443323	0.22659928678368	0.00947189582745526	-0.0457837449296851	0.046814694466469	-0.0658548503027412	0.0257844483055	0.00878672541298603	0.135557098722743	0.035177745454426	-0.0234258349063359	0.0812350737271837
GSM1077831	0.0420641212953943	0.0447633692945713	0.0393594878241507	0.0561250476129501	-0.0105775255945901	-0.0525198342374413	-0.0692369227061414	-0.102461532449949	-0.0221459563409312	0.0109253758000934	0.0501830807557383	0.07404154616165	-0.0759480348711641
GSM1077832	0.0820413219593688	-0.01949798549867	0.0718759939048795	0.00606830116847943	-0.0475582617941518	-0.063480646118578	-0.0648422599029148	-0.0108939646963586	-0.0651437025440032	-0.0491304971619192	-0.0694605310284992	-0.103691076302115	0.0200518330473312
GSM1077833	0.0125448937524352	0.0262094116391531	0.0391734916938042	0.0281652061047246	-0.00721899360509395	0.019537633601417	-0.0244056110476776	-0.036570636914223	0.0111046666989676	0.0355327584296606	0.0451652708994612	0.011547250634497	-0.0625699802970773
GSM1077834	0.027860894219455	0.0264494588341494	-0.000928674903876184	0.0758848858284104	0.00326945290169753	-0.0545351577096644	-0.0517986050845218	-0.0676799941433423	-0.021858011668341	0.00300014988788709	-0.0333179287710885	-0.0764204592660234	-0.0230858552669127
GSM1077835	0.069903820294675	0.002220387713574	-0.0409282294522945	-0.0451135322792311	-0.0585966743772001	-0.0811449829552983	-0.0604671791259753	-0.0265213751060414	-0.140023391716213	-0.145690189263258	-0.100568468175485	-0.0998337639575783	-0.0313725199707188
GSM1077836	0.131220979229974	-0.034950316971065	0.0399413350601152	0.00222890905505189	-0.0626979331627868	0.021167072284204	-0.0878251516464114	0.0172089742793359	-0.0624595860302446	0.00776928149145915	-0.00177300053885423	-0.0220288798505044	0.0565392990561732
GSM1077837	0.0562058520008624	0.0181891569903714	0.0425331620849367	0.0914239652541107	0.0131603441211764	-0.0174770994310673	-0.0903651740905939	-0.123162892106911	-0.0187486395542791	0.00975645571732407	0.00784564184838653	-0.0341864120536898	-0.062757844604578
GSM1077838	0.0714102042552464	-0.0315920390074559	0.10722379291251	0.0585371934755017	-0.0251450755050026	0.0202296767269726	-0.0931977142637264	-0.0817437711174413	-0.0579584613152606	0.010600601830142	-0.0783765803289544	-0.128497099462678	-0.0277669358718412
GSM1077839	0.0444519921751867	0.00403388924267147	0.139599484782851	0.0780365942719058	-0.0145809518694013	-0.0458960829890285	-0.0684540873534465	-0.0241130286088869	-0.00049143782915953	0.0945156625292725	0.0199603476272461	-0.00494422286853828	-0.0193368801071443
GSM1077840	0.0366968001896515	0.0511629908744955	0.0393967328281728	0.0569119973119609	-0.0158700371675574	0.0551555922897927	-0.0666974097471935	-0.0952528940232053	-0.0238384208462457	0.0250067264227611	-0.0121100072829264	0.00756839965280136	-0.067985342641211
GSM1077841	0.0630108572590544	-0.075567902162457	0.133336603785647	0.144941722723381	0.0181999628781685	0.0237409661945744	-0.084455978689695	-0.0354346972916494	0.0192948832453202	0.081192238893544	0.00642471957976583	-0.0385048941044456	0.028176991647534
GSM1077842	0.095231629217206	-0.0604282958271004	0.108956922318085	-0.0115988097777317	-0.0664755282115392	-0.0888093719390588	-0.0446416120959794	0.0329079993704536	-0.0759624542721702	-0.0386923203390926	-0.086717581777703	-0.122606567094021	0.101677271576515
GSM1077843	0.0890521586811934	-0.0437805875285541	-0.0662747006460452	-0.0291034811238404	-0.0652925097231925	-0.0332236218915854	-0.0690816656825658	-0.0397109410063429	-0.11641224098947	-0.0977228583347286	-0.0730763164000598	-0.059743622251314	0.000699095867037161
