# Supplementary material for: Effective prediction of potential ferroptosis critical genes in clinical colorectal cancer
Source: Front Oncol. 2022 Oct 17;12:1033044. doi: 10.3389/fonc.2022.1033044 (PMC9619366; doi:10.3389/fonc.2022.1033044)
Supplement: Supplementary Figure 4 — (A-H) GSE41328, GSE44076, GSE110223 and GSE110225 datasets were analyzed by MCODE for modular genes merging the top 10 genes of Degree values and removing duplicate values to obtain ferroptosis-related DEGs. [file DataSheet_3.zip › Figure 4&Supplement Figure 3/Figure 4 C&G+Supplement Figure 3 E,F/╨┬╜¿ Microsoft Excel ╣ñ╫≈▒φ.xlsx]

## Sheet: Sheet1
black	330		Gene	Module	MM_R	MM_pvalue
brown4	66		AASDHPPT	pink	0.899261	4.27494e-10
darkgrey	67		ABCC1	pink	0.806716	6.44237e-07
darkmagenta	50		ABCE1	pink	0.973416	7.17945e-17
darkolivegreen	51		ABHD6	pink	-0.850769	3.68012e-08
darkorange	67		ACAA2	pink	-0.918475	3.7337e-11
darkturquoise	69		ACACA	pink	0.835882	1.06229e-07
floralwhite	34		ACAP1	pink	-0.830112	1.55816e-07
grey	25		ACO2	pink	-0.80178	8.48382e-07
grey60	391		ACOT9	pink	0.842614	6.66641e-08
ivory	36		ACP1	pink	0.891044	1.0486e-09
lightgreen	100		ACTL6A	pink	0.891861	9.62246e-10
orange	67		ACTR3B	pink	0.822175	2.58012e-07
orangered4	83		ADK	pink	0.931211	5.19889e-12
paleturquoise	51		ADNP	pink	0.920245	2.89604e-11
pink	3427		ADO	pink	0.860299	1.75532e-08
plum1	43		AGK	pink	0.861986	1.53103e-08
purple	1268		AGO2 /// CASC7 /// CASC7 /// DQ574852	pink	0.832838	1.3025e-07
sienna3	423		AGPAT2	pink	-0.852606	3.20362e-08
skyblue	59		AHCY	pink	0.895632	6.41222e-10
violet	51		AHNAK	pink	-0.809541	5.4841e-07
			AHSA1	pink	0.836898	9.91455e-08
			AIMP1	pink	0.892831	8.68097e-10
			AIMP2	pink	0.809626	5.45726e-07
			AK6 /// TAF9	pink	0.887463	1.51653e-09
			AKIP1	pink	0.820477	2.86501e-07
			ALAD	pink	-0.847595	4.65643e-08
			ALG11 /// UTP14A /// UTP14C	pink	0.833522	1.24461e-07
			ALG5	pink	0.943068	5.71295e-13
			ALG8	pink	0.93688	1.90781e-12
			ALPI	pink	-0.925412	1.33202e-11
			AMPD2	pink	0.889872	1.18482e-09
			ANXA2 /// NHP2L1	pink	0.865144	1.17968e-08
			ANXA3	pink	0.900441	3.73459e-10
			APEX1	pink	0.935974	2.25309e-12
			APOLD1 /// DDX47	pink	0.876058	4.54402e-09
			APPL2	pink	-0.873559	5.6968e-09
			APRT	pink	0.872308	6.36819e-09
			AQP7 /// LOC100509620 /// LOC101930168	pink	-0.869315	8.27551e-09
			ARHGAP22	pink	-0.80347	7.72718e-07
			ARHGEF18	pink	-0.80461	7.25193e-07
			ARID5B	pink	0.800963	8.87264e-07
			ARPIN	pink	-0.882835	2.39966e-09
			ARRB1	pink	-0.838933	8.62344e-08
			ASCC3	pink	0.805187	7.02162e-07
			ASF1B	pink	0.879485	3.30577e-09
			ASNS	pink	0.823112	2.43413e-07
			ASPM	pink	0.842742	6.6062e-08
			ASUN	pink	0.887944	1.44428e-09
			ATIC	pink	0.93766	1.65021e-12
			ATP1B3	pink	-0.80758	6.13439e-07
			ATP6V1F /// LOC101927180	pink	0.937393	1.73453e-12
			ATR	pink	0.823514	2.37392e-07
			AURKA	pink	0.909613	1.22924e-10
			AURKB	pink	0.87047	7.48543e-09
			AZIN1	pink	0.916031	5.25442e-11
			B3GALT5	pink	-0.860161	1.77495e-08
			BANF1	pink	0.898868	4.47027e-10
			BDKRB1	pink	-0.822713	2.4954e-07
			BDKRB2	pink	-0.860851	1.6789e-08
			BID	pink	0.920328	2.86128e-11
			BIRC5	pink	0.837504	9.51305e-08
			BLOC1S1-RDH5 /// RDH5	pink	-0.878819	3.51909e-09
			BMP3	pink	-0.876529	4.3519e-09
			BORA	pink	0.838244	9.04232e-08
			BRCA1	pink	0.844993	5.62523e-08
			BRCA2	pink	0.824453	2.23823e-07
			BRD7	pink	0.891044	1.04857e-09
			BRIX1	pink	0.901557	3.28143e-10
			BTNL3	pink	-0.946067	3.0312e-13
			BTNL8	pink	-0.830826	1.48711e-07
			BUB1B	pink	0.921228	2.50861e-11
			BUB3	pink	0.836627	1.00992e-07
			BZW2	pink	0.886527	1.66657e-09
			C11orf58	pink	0.841039	7.44855e-08
			C12orf10	pink	0.834885	1.13615e-07
			C16orf80	pink	0.844799	5.70412e-08
			C17orf59	pink	-0.837558	9.47757e-08
			C19orf53	pink	0.931622	4.84846e-12
			C1GALT1C1	pink	0.811583	4.87329e-07
			C1orf109	pink	0.856776	2.32203e-08
			C2	pink	0.807725	6.08393e-07
			C21orf59	pink	0.854733	2.72199e-08
			C2CD2L	pink	-0.89111	1.0414e-09
			C5orf28	pink	0.887354	1.53333e-09
			C6orf48	pink	0.888567	1.35533e-09
			CAPN2	pink	-0.839538	8.26982e-08
			CARS2	pink	0.856049	2.45784e-08
			CBX3	pink	0.95696	2.13959e-14
			CCDC51	pink	0.808517	5.81548e-07
			CCDC59	pink	0.831086	1.46207e-07
			CCDC86	pink	0.921799	2.30584e-11
			CCL14 /// CCL15-CCL14	pink	-0.897704	5.09666e-10
			CCNA2	pink	0.941743	7.47743e-13
			CCNB1	pink	0.932989	3.83232e-12
			CCNB1IP1	pink	0.85177	3.41296e-08
			CCNB2	pink	0.878525	3.61725e-09
			CCNC	pink	0.837331	9.62633e-08
			CCNF	pink	0.835095	1.12023e-07
			CCT2	pink	0.8432	6.39489e-08
			CCT3 /// LOC101927137	pink	0.905359	2.08705e-10
			CCT4	pink	0.953453	5.37903e-14
			CCT5	pink	0.946752	2.60962e-13
			CCT6A	pink	0.941994	7.10905e-13
			CCT8	pink	0.896843	5.61008e-10
			CD320	pink	0.807415	6.1923e-07
			CD3EAP	pink	0.854917	2.68353e-08
			CD7	pink	-0.838979	8.59575e-08
			CD79A	pink	-0.885404	1.86446e-09
			CDC123	pink	0.917426	4.32914e-11
			CDC14A	pink	-0.844071	6.00986e-08
			CDC20	pink	0.87064	7.37476e-09
			CDC25B	pink	0.804224	7.41002e-07
			CDC45	pink	0.848733	4.28231e-08
			CDC6	pink	0.855245	2.61636e-08
			CDC7	pink	0.828199	1.76361e-07
			CDCA3	pink	0.822598	2.5133e-07
			CDCA4	pink	0.876457	4.38059e-09
			CDCA8	pink	0.858461	2.03317e-08
			CDHR2	pink	-0.829441	1.62755e-07
			CDHR5	pink	-0.927726	9.2369e-12
			CDK1	pink	0.918928	3.5009e-11
			CDK4	pink	0.925345	1.346e-11
			CDK7	pink	0.818013	3.32878e-07
			CDKN3	pink	0.887892	1.45186e-09
			CEACAM1	pink	-0.846928	4.88928e-08
			CEACAM7	pink	-0.820975	2.77862e-07
			CEBPB	pink	0.828093	1.77573e-07
			CENPA /// SLC35F6	pink	0.882147	2.56474e-09
			CENPE	pink	0.838535	8.86329e-08
			CENPN	pink	0.842667	6.64162e-08
			CENPU	pink	0.839264	8.42813e-08
			CEP55	pink	0.95431	4.32237e-14
			CEP72	pink	0.859954	1.80473e-08
			CEP83	pink	0.853814	2.9215e-08
			CHAD	pink	-0.86927	8.30713e-09
			CHCHD2	pink	0.92951	6.90756e-12
			CHD7	pink	0.917059	4.55711e-11
			CHEK1	pink	0.904992	2.18215e-10
			CHEK2	pink	0.844261	5.92867e-08
			CHMP1B	pink	-0.855787	2.50854e-08
			CHORDC1	pink	0.804168	7.43318e-07
			CHST5	pink	-0.865752	1.12108e-08
			CIAPIN1	pink	0.84202	6.95234e-08
			CIDEB	pink	-0.908687	1.38235e-10
			CIDEC	pink	-0.876769	4.25711e-09
			CIT /// MIR1178	pink	0.871152	7.05149e-09
			CKAP2	pink	0.942285	6.70318e-13
			CKAP5	pink	0.961726	5.3638e-15
			CKS1B	pink	0.86557	1.13837e-08
			CKS2	pink	0.937558	1.68211e-12
			CLCN2	pink	-0.84677	4.94607e-08
			CLDN5	pink	-0.818862	3.16175e-07
			CLDN7	pink	-0.889531	1.22734e-09
			CLIC5	pink	-0.86171	1.56589e-08
			CLNS1A	pink	0.890135	1.15293e-09
			CLSTN1	pink	-0.829349	1.63733e-07
			CNNM2	pink	-0.92559	1.29553e-11
			CNPY2	pink	0.847273	4.76747e-08
			COA1	pink	0.876386	4.40958e-09
			COG5	pink	0.837131	9.75853e-08
			COG8 /// PDF	pink	0.882571	2.46193e-09
			COPS5	pink	0.811832	4.80318e-07
			COPS6	pink	0.831435	1.42893e-07
			COPZ1	pink	0.829228	1.65019e-07
			CPSF6	pink	0.835086	1.12087e-07
			CRADD	pink	-0.843638	6.19846e-08
			CRY2	pink	-0.865302	1.16421e-08
			CSE1L	pink	0.935424	2.48956e-12
			CSTF1	pink	0.820506	2.85985e-07
			CSTF3	pink	0.931289	5.13041e-12
			CTDSP1	pink	-0.878825	3.5171e-09
			CTDSP2	pink	-0.897263	5.35436e-10
			CTPS1	pink	0.911356	9.82114e-11
			CUEDC2	pink	0.836876	9.92938e-08
			CUL4A	pink	0.882212	2.54881e-09
			CUTA	pink	0.87113	7.0655e-09
			CXCL1	pink	0.894517	7.24082e-10
			CXCL2	pink	0.851165	3.57226e-08
			CXCL3	pink	0.83777	9.34113e-08
			CXCR5	pink	-0.827729	1.81773e-07
			CYP3A4	pink	-0.835818	1.06685e-07
			CYTH1	pink	-0.813619	4.32614e-07
			DAP3	pink	0.873671	5.64016e-09
			DARS	pink	0.895405	6.57349e-10
			DAZAP1	pink	0.834276	1.1835e-07
			DBF4	pink	0.881301	2.78213e-09
			DCTD	pink	0.93438	3.00162e-12
			DDB1	pink	0.873875	5.53748e-09
			DDIT4	pink	0.803035	7.9162e-07
			DDOST	pink	0.833542	1.24299e-07
			DDX1	pink	0.832224	1.35651e-07
			DDX10	pink	0.961087	6.51969e-15
			DDX11	pink	0.890895	1.06503e-09
			DDX11 /// DDX12P /// LOC642846	pink	0.863086	1.3992e-08
			DDX18	pink	0.897314	5.32366e-10
			DDX19A	pink	0.898763	4.52389e-10
			DDX21	pink	0.944197	4.51844e-13
			DEFB1	pink	-0.863036	1.40494e-08
			DENND3	pink	-0.865315	1.16292e-08
			DGKA	pink	-0.824582	2.22005e-07
			DIEXF	pink	0.897078	5.46563e-10
			DIMT1	pink	0.915159	5.92025e-11
			DLGAP5	pink	0.836932	9.89174e-08
			DNAJA1	pink	0.840459	7.75687e-08
			DNAJA3	pink	0.911579	9.54045e-11
			DNAJC10	pink	0.807914	6.01902e-07
			DNAJC15	pink	0.84927	4.11546e-08
			DNAJC2	pink	0.944466	4.26983e-13
			DNAJC9	pink	0.817754	3.38125e-07
			DNM1L	pink	0.824654	2.20998e-07
			DNM2	pink	-0.883163	2.32435e-09
			DNMT1	pink	0.930723	5.64453e-12
			DPAGT1	pink	0.872277	6.38555e-09
			DPH2	pink	0.872087	6.49416e-09
			DPM1	pink	0.841273	7.32733e-08
			DPY19L1	pink	0.833923	1.21179e-07
			DPY19L4	pink	0.830089	1.56047e-07
			DPY30 /// MEMO1	pink	0.886446	1.6803e-09
			DSCC1	pink	0.829266	1.64621e-07
			DTL	pink	0.885217	1.89937e-09
			DTYMK	pink	0.834219	1.18801e-07
			DUS1L	pink	0.829726	1.59779e-07
			DUSP14	pink	0.840797	7.57537e-08
			DYRK2	pink	-0.83149	1.42371e-07
			E2F3	pink	0.830976	1.47264e-07
			E2F5	pink	0.869551	8.10814e-09
			E2F6	pink	0.925237	1.36882e-11
			EBNA1BP2 /// MIR6733	pink	0.895409	6.57044e-10
			ECE1	pink	-0.80515	7.03597e-07
			ECT2	pink	0.9386	1.3819e-12
			EDN3	pink	-0.913656	7.25203e-11
			EEF1E1	pink	0.92132	2.4748e-11
			EFS	pink	-0.839281	8.41838e-08
			EI24	pink	0.843864	6.09952e-08
			EIF1AX	pink	0.816854	3.56939e-07
			EIF2AK2	pink	0.884555	2.02794e-09
			EIF2S2	pink	0.841246	7.34094e-08
			EIF3C /// EIF3CL	pink	0.852462	3.23891e-08
			EIF3E	pink	0.907559	1.5924e-10
			EIF3G	pink	0.859718	1.8391e-08
			EIF3H	pink	0.925269	1.36211e-11
			EIF3I	pink	0.891538	9.95561e-10
			EIF3J	pink	0.856425	2.38676e-08
			EIF3M	pink	0.884101	2.12054e-09
			EIF4A1 /// LOC101928634 /// SENP3-EIF4A1 /// SNORA48 /// SNORA67 /// SNORD10	pink	0.840839	7.55331e-08
			EIF4A3	pink	0.914409	6.55421e-11
			EIF4EBP2	pink	-0.87359	5.68097e-09
			EIF5B	pink	0.886666	1.64359e-09
			ELAVL1	pink	0.921639	2.36085e-11
			EMC8	pink	0.893874	7.7628e-10
			EMG1	pink	0.933712	3.37776e-12
			ENC1	pink	0.800282	9.20888e-07
			ENOPH1	pink	0.910492	1.09829e-10
			ENY2	pink	0.909572	1.23568e-10
			EPAS1	pink	-0.863948	1.30312e-08
			EPB41L4B	pink	-0.814954	3.99772e-07
			EPHB2	pink	0.811187	4.98675e-07
			ERCC6L	pink	0.870325	7.58075e-09
			ERH	pink	0.858619	2.00775e-08
			ESD	pink	0.817401	3.45377e-07
			ETF1	pink	0.819412	3.05776e-07
			ETS2	pink	0.805111	7.05139e-07
			EXOSC5	pink	0.840862	7.54151e-08
			EXOSC7	pink	0.878204	3.7273e-09
			EXOSC8	pink	0.910828	1.05167e-10
			EZH2	pink	0.893728	7.88512e-10
			FAM189A2	pink	-0.872479	6.27255e-09
			FAM208B	pink	0.914627	6.36406e-11
			FAM214B	pink	-0.806557	6.50046e-07
			FAM47E /// FAM47E-STBD1 /// STBD1	pink	-0.803236	7.82834e-07
			FAM60A	pink	0.924753	1.47522e-11
			FAM63A	pink	-0.878061	3.7773e-09
			FAM83E	pink	-0.834643	1.15471e-07
			FAM96B	pink	0.864973	1.19664e-08
			FAM98A	pink	0.849699	3.98629e-08
			FANCF	pink	0.907956	1.5154e-10
			FANCG	pink	0.884856	1.96865e-09
			FANCI	pink	0.886052	1.74781e-09
			FASTKD2	pink	0.880685	2.95055e-09
			FBL	pink	0.922505	2.07581e-11
			FBXO41 /// LOC101927826	pink	0.826258	1.99675e-07
			FBXO5	pink	0.823119	2.43305e-07
			FEN1	pink	0.921653	2.35627e-11
			FLNB	pink	-0.896636	5.74031e-10
			FMO5	pink	-0.838288	9.01517e-08
			FOXM1	pink	0.932939	3.86611e-12
			FTSJ1	pink	0.843024	6.47538e-08
			FTSJ2	pink	0.866236	1.07631e-08
			FXYD1	pink	-0.853177	3.06724e-08
			GABPB1	pink	0.844013	6.03498e-08
			GAR1	pink	0.84652	5.03684e-08
			GARS	pink	0.919182	3.37596e-11
			GATC /// SRSF9	pink	0.812231	4.69271e-07
			GCDH	pink	0.848452	4.37217e-08
			GCN1L1	pink	0.869274	8.30468e-09
			GCSH /// LOC101060817	pink	0.928104	8.69188e-12
			GDPD2	pink	-0.827175	1.88333e-07
			GEMIN6	pink	0.863793	1.31996e-08
			GFOD1	pink	-0.827441	1.85158e-07
			GGCT	pink	0.947027	2.45583e-13
			GGH	pink	0.803723	7.61965e-07
			GID8	pink	0.827622	1.83028e-07
			GINS1	pink	0.890043	1.16402e-09
			GINS2	pink	0.843256	6.36941e-08
			GLMN	pink	0.831218	1.44943e-07
			GLO1	pink	0.913115	7.79368e-11
			GMPS	pink	0.906104	1.90588e-10
			GNG7	pink	-0.811977	4.76291e-07
			GNL3 /// SNORD19B	pink	0.955667	3.03214e-14
			GNPDA1	pink	0.869255	8.31845e-09
			GOLGA2P5	pink	-0.813475	4.36278e-07
			GOLT1B	pink	0.851971	3.36169e-08
			GOT2	pink	0.828195	1.76413e-07
			GPC4	pink	0.820876	2.7956e-07
			GPER1	pink	-0.832765	1.30885e-07
			GPI	pink	0.887456	1.51758e-09
			GPN1	pink	0.8147	4.05837e-07
			GPN3	pink	0.833654	1.23376e-07
			GPR171	pink	-0.861907	1.54099e-08
			GPR56	pink	0.810413	5.21542e-07
			GPSM2	pink	0.863904	1.30785e-08
			GPT	pink	-0.847754	4.60258e-08
			GPX1	pink	0.890432	1.11781e-09
			GPX2	pink	0.838533	8.86457e-08
			GRPEL1	pink	0.91652	4.91141e-11
			GSN	pink	-0.864623	1.23208e-08
			GSPT1	pink	0.85926	1.90777e-08
			GTF3A	pink	0.904362	2.35454e-10
			GTF3C3	pink	0.804058	7.47861e-07
			GTPBP4	pink	0.90507	2.16172e-10
			H2AFZ	pink	0.903202	2.70407e-10
			HBB	pink	-0.805225	7.00669e-07
			HDAC2	pink	0.864203	1.27583e-08
			HDHD3	pink	-0.806716	6.44239e-07
			HEATR1	pink	0.932342	4.28619e-12
			HEATR2	pink	0.922368	2.11846e-11
			HECTD3	pink	-0.825574	2.08532e-07
			HGD	pink	-0.816822	3.57618e-07
			HIST1H1C	pink	-0.87711	4.12512e-09
			HJURP	pink	0.887057	1.58003e-09
			HMBS	pink	0.843457	6.27916e-08
			HMGB1	pink	0.885082	1.92495e-09
			HMGB2	pink	0.812381	4.65185e-07
			HMGB3	pink	0.814309	4.15344e-07
			HMMR	pink	0.877877	3.8426e-09
			HNRNPA1	pink	0.824185	2.2761e-07
			HNRNPA2B1	pink	0.820597	2.84396e-07
			HNRNPA3 /// HNRNPA3P1	pink	0.849078	4.17457e-08
			HNRNPC	pink	0.840986	7.47591e-08
			HNRNPR	pink	0.838884	8.65265e-08
			HOMER1	pink	0.86523	1.17117e-08
			HPRT1	pink	0.900325	3.78501e-10
			HSD17B10	pink	0.835551	1.08633e-07
			HSD17B12	pink	0.807693	6.09503e-07
			HSP90AA1	pink	0.832831	1.30315e-07
			HSPA8 /// SNORD14C /// SNORD14D	pink	0.848479	4.36349e-08
			HSPA9	pink	0.851673	3.4381e-08
			HSPBP1	pink	0.856267	2.41633e-08
			HSPD1	pink	0.87945	3.31657e-09
			HSPE1	pink	0.934102	3.15322e-12
			HYI	pink	-0.901824	3.18075e-10
			IARS	pink	0.959591	1.01741e-14
			ICT1	pink	0.812465	4.62901e-07
			IFITM1	pink	0.930166	6.1962e-12
			IFITM1 /// IFITM2	pink	0.933276	3.64544e-12
			IFRD2	pink	0.884514	2.0362e-09
			ILF2	pink	0.814801	4.0343e-07
			ILF3	pink	0.864124	1.28421e-08
			IMP4	pink	0.931784	4.71627e-12
			IMPDH1	pink	0.830272	1.54192e-07
			IMPDH2	pink	0.871455	6.86655e-09
			INPP5K	pink	-0.869079	8.44564e-09
			INTS8	pink	0.847892	4.55624e-08
			IPO4	pink	0.878826	3.51678e-09
			IPO5	pink	0.89393	7.71561e-10
			IPO7	pink	0.937234	1.78659e-12
			IRAK1	pink	0.852184	3.30788e-08
			ITGA2	pink	0.805098	7.05677e-07
			ITGAL	pink	-0.806559	6.49977e-07
			ITGB3BP	pink	0.864352	1.26019e-08
			ITPKA	pink	-0.882666	2.43935e-09
			JADE3	pink	0.809486	5.50153e-07
			JAG2	pink	0.879144	3.41362e-09
			KARS	pink	0.940887	8.86874e-13
			KBTBD2	pink	0.836726	1.00315e-07
			KCTD14 /// NDUFC2-KCTD14	pink	0.859151	1.92455e-08
			KDM1A	pink	0.869555	8.10545e-09
			KIAA0020	pink	0.90103	3.4887e-10
			KIAA0907	pink	0.803309	7.79682e-07
			KIF11	pink	0.858292	2.06063e-08
			KIF15	pink	0.893091	8.44265e-10
			KIF18B	pink	0.827714	1.81946e-07
			KIF20A	pink	0.883213	2.31298e-09
			KIF20B	pink	0.843657	6.19024e-08
			KIF2C	pink	0.880343	3.0482e-09
			KIF4A	pink	0.949417	1.42889e-13
			KNOP1	pink	0.855228	2.61984e-08
			KNTC1	pink	0.9234	1.81399e-11
			KPNA2	pink	0.965114	1.79454e-15
			KPNA3	pink	0.868436	8.92585e-09
			LAPTM4B	pink	0.905216	2.12361e-10
			LARP4	pink	0.863895	1.30879e-08
			LAS1L	pink	0.812321	4.66826e-07
			LBR	pink	0.833476	1.2484e-07
			LIG1	pink	0.898238	4.79996e-10
			LIMS1 /// LIMS3 /// LIMS3L	pink	0.802402	8.19798e-07
			LINC01140	pink	-0.843745	6.15174e-08
			LIPC	pink	-0.810512	5.18545e-07
			LITAF	pink	-0.889738	1.20133e-09
			LMNB2	pink	0.953595	5.18962e-14
			LOC100507472 /// PCSK6	pink	-0.811134	5.00213e-07
			LOC100996696 /// PABPC4	pink	0.85733	2.22318e-08
			LOC101060363 /// PPIA	pink	0.947965	1.99142e-13
			LOC101060521 /// POLR3E	pink	0.95605	2.73768e-14
			LOC101928747 /// RBMX /// SNORD61	pink	0.907942	1.51809e-10
			LONP1	pink	0.884602	2.01851e-09
			LPHN3	pink	-0.848494	4.35869e-08
			LRPPRC	pink	0.854305	2.81334e-08
			LRRC59	pink	0.84859	4.32794e-08
			LRRFIP2	pink	-0.8216	2.67369e-07
			LRRN2	pink	-0.911112	1.01382e-10
			LSM2	pink	0.890129	1.15359e-09
			LSM7	pink	0.895592	6.44039e-10
			LSM8	pink	0.896	6.15829e-10
			LYPLA1	pink	0.858715	1.99244e-08
			LYRM1	pink	0.805989	6.71223e-07
			LYRM4	pink	0.90329	2.67598e-10
			M6PR /// PHC1	pink	0.816075	3.7397e-07
			MAD2L1	pink	0.949019	1.56629e-13
			MAGOH /// MAGOHB	pink	0.831978	1.37871e-07
			MAGOHB	pink	0.829993	1.57028e-07
			MAPK3	pink	-0.843515	6.25344e-08
			MAPKAPK5	pink	0.871507	6.83513e-09
			MARCKSL1	pink	0.873064	5.95441e-09
			MARS /// MIR6758	pink	0.828679	1.70989e-07
			MCFD2	pink	0.853182	3.06604e-08
			MCM10	pink	0.886378	1.69173e-09
			MCM2	pink	0.909239	1.28916e-10
			MCM3	pink	0.93231	4.31015e-12
			MCM4	pink	0.930389	5.96976e-12
			MCM6	pink	0.920566	2.76372e-11
			MCM7	pink	0.902459	2.9523e-10
			MCTS1	pink	0.856575	2.35894e-08
			MDN1	pink	0.859779	1.83017e-08
			MEAF6	pink	0.852095	3.33017e-08
			MED28	pink	0.871893	6.60662e-09
			MELK	pink	0.869652	8.03753e-09
			MEP1A	pink	-0.809378	5.5357e-07
			MEST	pink	0.944894	3.90023e-13
			METTL5	pink	0.869751	7.96837e-09
			MGAT4A	pink	-0.82684	1.92416e-07
			MIA-RAB4B /// RAB4B	pink	-0.89797	4.94679e-10
			MINA	pink	0.940836	8.95766e-13
			MIOS	pink	0.851737	3.42167e-08
			MIPEP	pink	0.883797	2.18488e-09
			MIR1244-3	pink	0.812044	4.74416e-07
			MIR1304 /// SNORA1 /// SNORA18 /// SNORA32 /// SNORA40 /// SNORA8 /// SNORD5 /// TAF1D	pink	0.949726	1.32961e-13
			MIR4745 /// PTBP1	pink	0.858807	1.97799e-08
			MIR6132 /// ST7 /// ST7-OT3	pink	0.90302	2.76306e-10
			MIR636 /// SRSF2	pink	0.874582	5.19593e-09
			MIS18A	pink	0.915309	5.80071e-11
			MISP	pink	-0.809257	5.57428e-07
			MKI67	pink	0.881078	2.84201e-09
			MMP28	pink	-0.877063	4.14329e-09
			MORC4	pink	0.854192	2.83795e-08
			MORF4L2	pink	0.89472	7.08302e-10
			MPHOSPH10	pink	0.85794	2.11883e-08
			MPV17	pink	0.852199	3.30414e-08
			MRGBP	pink	0.8569	2.29962e-08
			MRPL13	pink	0.862552	1.46191e-08
			MRPL15	pink	0.899221	4.29458e-10
			MRPL17	pink	0.924247	1.59454e-11
			MRPL18	pink	0.888709	1.33573e-09
			MRPL3	pink	0.957742	1.72388e-14
			MRPL4	pink	0.858423	2.0393e-08
			MRPL42	pink	0.844715	5.73881e-08
			MRPL48	pink	0.819029	3.12981e-07
			MRPL9	pink	0.812975	4.49287e-07
			MRPS15	pink	0.900378	3.76199e-10
			MRPS17	pink	0.967264	8.45698e-16
			MRPS27	pink	0.816125	3.72849e-07
			MRPS28	pink	0.837393	9.5851e-08
			MRPS30	pink	0.869878	7.88156e-09
			MRPS31	pink	0.839781	8.13118e-08
			MRPS33	pink	0.812901	4.51249e-07
			MRPS35	pink	0.831307	1.44095e-07
			MRTO4	pink	0.904298	2.3727e-10
			MSH2	pink	0.897695	5.10182e-10
			MSH5 /// MSH5-SAPCD1 /// SAPCD1	pink	0.809812	5.39935e-07
			MTDH	pink	0.839101	8.52381e-08
			MTERF3	pink	0.856508	2.37138e-08
			MTFR1	pink	0.862947	1.41528e-08
			MTHFD1	pink	0.935302	2.5449e-12
			MTHFD2	pink	0.934313	3.03714e-12
			MXI1	pink	-0.883358	2.28055e-09
			MYC	pink	0.869793	7.93972e-09
			MYL5	pink	-0.818542	3.22374e-07
			MYL6	pink	-0.836327	1.03071e-07
			MYO15B	pink	-0.851435	3.50036e-08
			MYO1A	pink	-0.855666	2.53223e-08
			NAA15	pink	0.872574	6.21988e-09
			NAA16	pink	0.869881	7.87892e-09
			NAA50	pink	0.811341	4.9424e-07
			NAALADL1	pink	-0.813844	4.26906e-07
			NABP2	pink	0.90051	3.70531e-10
			NACA	pink	0.82067	2.83131e-07
			NACAD	pink	-0.825902	2.04246e-07
			NAMPT	pink	0.83306	1.28344e-07
			NAP1L1	pink	0.843246	6.37399e-08
			NARS2	pink	0.946735	2.61903e-13
			NAT10	pink	0.954613	3.99766e-14
			NCAPD2	pink	0.908328	1.44626e-10
			NCAPD3	pink	0.907186	1.66785e-10
			NCAPG2	pink	0.887598	1.49591e-09
			NCAPH	pink	0.844702	5.74426e-08
			NCL	pink	0.907516	1.60084e-10
			NDC1	pink	0.900934	3.52805e-10
			NDUFAF4	pink	0.80433	7.36635e-07
			NEK2	pink	0.845282	5.50942e-08
			NELFCD	pink	0.850157	3.85255e-08
			NFE2L3	pink	0.895256	6.6813e-10
			NHP2	pink	0.945324	3.55802e-13
			NHP2P2 /// NHP2P2	pink	0.868222	9.09119e-09
			NIP7	pink	0.806317	6.58936e-07
			NIT2	pink	0.859049	1.94027e-08
			NKRF	pink	0.860958	1.66436e-08
			NME1	pink	0.960593	7.5664e-15
			NME1-NME2 /// NME2	pink	0.923712	1.73013e-11
			NOC3L	pink	0.909986	1.17204e-10
			NOL11	pink	0.84931	4.10332e-08
			NOL8	pink	0.88118	2.81443e-09
			NOP14	pink	0.897778	5.05455e-10
			NOP2	pink	0.871263	6.98321e-09
			NPM1	pink	0.919856	3.06395e-11
			NPY	pink	-0.800108	9.29691e-07
			NRXN1	pink	-0.821523	2.68644e-07
			NSUN5	pink	0.810553	5.17329e-07
			NUDC	pink	0.834353	1.17739e-07
			NUDT1	pink	0.878249	3.71161e-09
			NUDT21	pink	0.826759	1.9341e-07
			NUFIP1	pink	0.871439	6.87597e-09
			NUP107	pink	0.921312	2.47786e-11
			NUP155	pink	0.89743	5.25513e-10
			NUP205	pink	0.914723	6.28147e-11
			NUP37	pink	0.943833	4.87607e-13
			NUP62	pink	0.83275	1.31015e-07
			NUP85	pink	0.818786	3.17643e-07
			NUP93	pink	0.919294	3.32212e-11
			NUP98	pink	0.853229	3.05524e-08
			NUPL1	pink	0.913399	7.50485e-11
			NUSAP1	pink	0.859091	1.93365e-08
			OCEL1	pink	-0.874546	5.21323e-09
			ODC1	pink	0.868025	9.24631e-09
			OGFOD1	pink	0.897719	5.08826e-10
			OIP5	pink	0.83227	1.35242e-07
			OLA1	pink	0.915616	5.56201e-11
			ORC3	pink	0.821221	2.7368e-07
			ORC6	pink	0.801486	8.62177e-07
			OSBPL10	pink	0.857247	2.23788e-08
			OSBPL1A	pink	-0.842435	6.75165e-08
			OSBPL3	pink	0.915636	5.54741e-11
			P2RX4	pink	-0.837166	9.73534e-08
			P2RX5 /// P2RX5-TAX1BP3 /// TAX1BP3	pink	-0.820841	2.80172e-07
			P2RY2	pink	-0.817358	3.46282e-07
			PA2G4	pink	0.865022	1.1918e-08
			PABPC1	pink	0.850428	3.77535e-08
			PABPC1 /// RLIM	pink	0.938566	1.39095e-12
			PABPC3	pink	0.893888	7.75049e-10
			PACSIN2	pink	-0.80843	5.84433e-07
			PAFAH1B3	pink	0.890539	1.10547e-09
			PAICS	pink	0.951144	9.50143e-14
			PALB2	pink	0.908183	1.47296e-10
			PARK7	pink	0.868088	9.19658e-09
			PAXIP1	pink	0.909226	1.29125e-10
			PBK	pink	0.813179	4.43949e-07
			PCBD1	pink	0.881271	2.79015e-09
			PCMTD2	pink	0.80362	7.66338e-07
			PDCD4-AS1	pink	-0.803189	7.84884e-07
			PDE6A	pink	-0.868639	8.77215e-09
			PDE9A	pink	-0.823672	2.35051e-07
			PDIA4	pink	0.812184	4.70552e-07
			PDIA6	pink	0.881644	2.69204e-09
			PDLIM2	pink	-0.878369	3.67051e-09
			PDZD3	pink	-0.904854	2.219e-10
			PEX26	pink	-0.884425	2.05412e-09
			PFAS	pink	0.848442	4.37552e-08
			PHB	pink	0.803568	7.68538e-07
			PHF10	pink	0.830693	1.50013e-07
			PIGZ	pink	-0.8559	2.4866e-08
			PINK1	pink	-0.895236	6.6965e-10
			PITRM1	pink	0.800337	9.18121e-07
			PLCD1	pink	-0.905122	2.14808e-10
			PLEK2	pink	0.810176	5.28722e-07
			PLP2	pink	0.8421	6.9133e-08
			PLS3	pink	0.91736	4.36946e-11
			PLXNA2	pink	-0.891771	9.71361e-10
			PMAIP1	pink	0.8165	3.64585e-07
			PMM2	pink	0.86627	1.07324e-08
			PODXL	pink	0.907438	1.61656e-10
			POLA1	pink	0.871817	6.65107e-09
			POLB	pink	0.858281	2.06235e-08
			POLD2	pink	0.885554	1.83695e-09
			POLD4	pink	-0.878259	3.70813e-09
			POLE2	pink	0.878715	3.55349e-09
			POLE3	pink	0.872208	6.4252e-09
			POLR1C	pink	0.923345	1.82918e-11
			POLR2G	pink	0.869517	8.13218e-09
			POLR2I	pink	0.90445	2.32963e-10
			POLR2K	pink	0.867449	9.71157e-09
			POLR3K	pink	0.875907	4.60685e-09
			POM121 /// POM121C	pink	0.830429	1.52624e-07
			POMP	pink	0.898512	4.65397e-10
			POP1	pink	0.859933	1.80776e-08
			POP7	pink	0.90061	3.66272e-10
			POT1	pink	0.874136	5.4093e-09
			PPA1	pink	0.9397	1.11881e-12
			PPAT	pink	0.958004	1.602e-14
			PPIA	pink	0.927648	9.35399e-12
			PPID	pink	0.82316	2.42697e-07
			PPIH	pink	0.881242	2.79788e-09
			PPM1H	pink	0.884251	2.08959e-09
			PPP1R14B	pink	0.866361	1.06501e-08
			PPRC1	pink	0.813996	4.23086e-07
			PPT1	pink	0.83196	1.38033e-07
			PRC1	pink	0.896179	6.03787e-10
			PRDX1	pink	0.818453	3.24119e-07
			PRDX4	pink	0.938877	1.31075e-12
			PREB	pink	0.826978	1.90726e-07
			PRICKLE4 /// TOMM6	pink	0.886602	1.6541e-09
			PRIM1	pink	0.874162	5.39644e-09
			PRKDC	pink	0.956244	2.59845e-14
			PRMT3	pink	0.928275	8.45398e-12
			PRMT5	pink	0.821341	2.71678e-07
			PRPF19	pink	0.917031	4.57495e-11
			PSMA1	pink	0.898068	4.89252e-10
			PSMA2	pink	0.874806	5.09202e-09
			PSMA3	pink	0.923591	1.76238e-11
			PSMA5	pink	0.855314	2.60246e-08
			PSMA7	pink	0.832455	1.33597e-07
			PSMB1	pink	0.920608	2.74702e-11
			PSMB2	pink	0.88503	1.93487e-09
			PSMB3	pink	0.800883	8.91159e-07
			PSMB5	pink	0.8888	1.32333e-09
			PSMC2	pink	0.801304	8.70826e-07
			PSMC4	pink	0.813965	4.23861e-07
			PSMD12	pink	0.847724	4.61273e-08
			PSMD14	pink	0.911366	9.80858e-11
			PSMD6	pink	0.844365	5.88479e-08
			PSMG1	pink	0.871148	7.05444e-09
			PSRC1	pink	0.932829	3.94028e-12
			PTBP1	pink	0.8876	1.49559e-09
			PTCD3	pink	0.918524	3.708e-11
			PTDSS1	pink	0.944204	4.51218e-13
			PTGES3	pink	0.848002	4.5193e-08
			PTK2B	pink	-0.93603	2.2301e-12
			PTPRR	pink	-0.834095	1.19792e-07
			PTRH2	pink	0.821849	2.63282e-07
			PTTG1	pink	0.887547	1.50371e-09
			PUS1	pink	0.874705	5.13871e-09
			PUS7	pink	0.971127	1.91186e-16
			PWP1	pink	0.807781	6.06471e-07
			RAB15	pink	0.877054	4.14668e-09
			RABGGTB	pink	0.816761	3.58936e-07
			RACGAP1	pink	0.893797	7.82687e-10
			RAD23A	pink	0.841473	7.22495e-08
			RAD51AP1	pink	0.863713	1.32865e-08
			RAD54B	pink	0.934383	2.99999e-12
			RAE1	pink	0.876826	4.23483e-09
			RAN	pink	0.92608	1.19993e-11
			RAP1GDS1	pink	0.820436	2.87225e-07
			RASGRP2	pink	-0.809843	5.3897e-07
			RB1	pink	0.814237	4.17109e-07
			RBBP7	pink	0.867078	1.00232e-08
			RBM12	pink	0.899683	4.07404e-10
			RBM28	pink	0.957269	1.96562e-14
			RCBTB1	pink	0.856512	2.37051e-08
			RCL1	pink	0.810682	5.13491e-07
			RCN1	pink	0.950774	1.03814e-13
			RCN2	pink	0.808567	5.79881e-07
			REPIN1	pink	0.808674	5.76371e-07
			RETSAT	pink	-0.918974	3.47766e-11
			REXO2	pink	0.82741	1.85531e-07
			RFC2	pink	0.886978	1.59277e-09
			RFC3	pink	0.921741	2.32575e-11
			RFC4	pink	0.942404	6.54241e-13
			RFC5	pink	0.816644	3.6146e-07
			RFWD3	pink	0.878466	3.63724e-09
			RHOC	pink	-0.809957	5.3545e-07
			RIOK3	pink	-0.864036	1.29365e-08
			RIPK2	pink	0.814116	4.20107e-07
			RNASEH2A	pink	0.938349	1.44927e-12
			RNF114	pink	0.835249	1.10863e-07
			RNF219	pink	0.890906	1.06389e-09
			RNF43	pink	0.809357	5.54245e-07
			RNPS1	pink	0.82907	1.66722e-07
			ROGDI	pink	-0.826652	1.94736e-07
			RP4-595K12.1	pink	0.805242	7e-07
			RP4-781L3.1	pink	0.883949	2.15245e-09
			RPA3	pink	0.88827	1.397e-09
			RPAP3	pink	0.838699	8.76377e-08
			RPIA	pink	0.853799	2.92472e-08
			RPL13 /// SNORD68	pink	0.867099	1.00052e-08
			RPL14	pink	0.903489	2.61346e-10
			RPL19	pink	0.815271	3.9233e-07
			RPL26L1	pink	0.862734	1.44026e-08
			RPL29	pink	0.856766	2.32392e-08
			RPL30	pink	0.904138	2.41846e-10
			RPL35	pink	0.825352	2.11487e-07
			RPL36	pink	0.875826	4.64137e-09
			RPL36A /// RPL36A-HNRNPH2	pink	0.903057	2.75097e-10
			RPL7	pink	0.854382	2.79668e-08
			RPL8	pink	0.850775	3.67835e-08
			RPN2	pink	0.886035	1.75078e-09
			RPP30	pink	0.803864	7.56006e-07
			RPP40	pink	0.917134	4.50929e-11
			RPS10L	pink	0.862292	1.49331e-08
			RPS11 /// SNORD35B	pink	0.848465	4.36805e-08
			RPS15	pink	0.806902	6.37512e-07
			RPS15A	pink	0.844846	5.68521e-08
			RPS16	pink	0.888533	1.36004e-09
			RPS18	pink	0.917456	4.3106e-11
			RPS19	pink	0.941146	8.42449e-13
			RPS2 /// SNORA64	pink	0.902118	3.0733e-10
			RPS21	pink	0.828465	1.73371e-07
			RPS3	pink	0.807063	6.31716e-07
			RPS5	pink	0.886383	1.69097e-09
			RPS7	pink	0.905968	1.93773e-10
			RRM2	pink	0.92221	2.16913e-11
			RRP15	pink	0.906293	1.8621e-10
			RRP1B	pink	0.868876	8.59494e-09
			RRS1	pink	0.94465	4.10744e-13
			RUVBL1	pink	0.949007	1.57084e-13
			RUVBL2	pink	0.94841	1.80052e-13
			RXRA	pink	-0.924	1.6559e-11
			SAE1	pink	0.81219	4.70413e-07
			SART3	pink	0.818953	3.14429e-07
			SCML1	pink	0.805925	6.73649e-07
			SCNN1B	pink	-0.896787	5.64503e-10
			SDAD1	pink	0.928289	8.43521e-12
			SDCCAG3	pink	0.859852	1.81955e-08
			SEC23IP	pink	0.810207	5.27769e-07
			SEC61G	pink	0.859173	1.92104e-08
			SEMA4G	pink	-0.836951	9.87875e-08
			SEMA6A	pink	-0.848108	4.48423e-08
			SEMA6D	pink	-0.910356	1.11768e-10
			SERBP1	pink	0.858671	1.99945e-08
			SET /// SETSIP	pink	0.878918	3.48656e-09
			SF3B3	pink	0.915917	5.33711e-11
			SH3BP4	pink	0.865124	1.18167e-08
			SHCBP1	pink	0.843023	6.47591e-08
			SHFM1	pink	0.830228	1.54641e-07
			SHQ1	pink	0.827018	1.90239e-07
			SIRT6	pink	-0.806372	6.56874e-07
			SKIV2L2	pink	0.825871	2.04643e-07
			SLBP	pink	0.904897	2.20733e-10
			SLC12A2	pink	0.828861	1.68985e-07
			SLC17A4	pink	-0.936285	2.12867e-12
			SLC1A4	pink	0.856591	2.35594e-08
			SLC25A15	pink	0.918536	3.70163e-11
			SLC25A32	pink	0.948191	1.8925e-13
			SLC35B1	pink	0.828502	1.72952e-07
			SLC36A1	pink	-0.837911	9.25154e-08
			SLC4A2	pink	0.833832	1.21915e-07
			SLC5A6	pink	0.820526	2.85639e-07
			SLC7A5	pink	0.917632	4.20562e-11
			SLIT3	pink	-0.816014	3.75329e-07
			SMARCA4	pink	0.846147	5.17527e-08
			SMARCA5	pink	0.813004	4.48514e-07
			SMG9	pink	0.821277	2.72746e-07
			SMS	pink	0.918714	3.60932e-11
			SMYD3	pink	0.817277	3.47972e-07
			SND1	pink	0.916487	4.93403e-11
			SND1-IT1	pink	0.819854	2.97639e-07
			SNHG17	pink	0.836841	9.95307e-08
			SNORA5B /// TBRG4	pink	0.898511	4.65467e-10
			SNRPA	pink	0.890288	1.13474e-09
			SNRPD1	pink	0.818127	3.30586e-07
			SNRPD2	pink	0.965611	1.51442e-15
			SNRPD3	pink	0.812515	4.61549e-07
			SNRPE	pink	0.903657	2.5616e-10
			SNRPF	pink	0.908729	1.37504e-10
			SNRPG	pink	0.881575	2.70994e-09
			SORD	pink	0.902036	3.10276e-10
			SOX4	pink	0.859234	1.91175e-08
			SOX9	pink	0.893186	8.35799e-10
			SPDL1	pink	0.930343	6.01609e-12
			SPECC1L	pink	-0.859868	1.81716e-08
			SQLE	pink	0.851309	3.53369e-08
			SRM	pink	0.922017	2.23248e-11
			SRP72	pink	0.823602	2.36078e-07
			SRPK1	pink	0.803488	7.71979e-07
			SRPRB	pink	0.929396	7.03905e-12
			SRSF1	pink	0.872453	6.28692e-09
			SS18L2	pink	0.819427	3.05489e-07
			SSB	pink	0.902731	2.85942e-10
			SSBP1	pink	0.929141	7.34103e-12
			SSRP1	pink	0.86861	8.79341e-09
			STAB1	pink	-0.87863	3.58215e-09
			STAM	pink	0.844971	5.63433e-08
			STIM1	pink	-0.804549	7.27667e-07
			STMN1	pink	0.855893	2.48798e-08
			STOML2	pink	0.827371	1.85995e-07
			STRAP	pink	0.898049	4.90335e-10
			SUB1	pink	0.81365	4.31819e-07
			SULT1A2	pink	-0.845758	5.3232e-08
			SUN2	pink	-0.865419	1.15279e-08
			SUPT16H	pink	0.845572	5.39505e-08
			SUZ12	pink	0.803906	7.54249e-07
			SYBU	pink	0.88769	1.48199e-09
			SYNCRIP	pink	0.819545	3.03306e-07
			SYNGR2	pink	0.828286	1.75378e-07
			SYNPO	pink	-0.89455	7.21541e-10
			TARBP1	pink	0.897887	4.99289e-10
			TARP /// TRGC2 /// TRGV9	pink	-0.837991	9.20104e-08
			TARS	pink	0.834606	1.1576e-07
			TBC1D16	pink	0.806762	6.42555e-07
			TBC1D31	pink	0.872512	6.2539e-09
			TBC1D4	pink	0.860233	1.76464e-08
			TBL2	pink	0.807055	6.32004e-07
			TCEA1	pink	0.90159	3.269e-10
			TCEB1	pink	0.911012	1.02704e-10
			TCFL5	pink	0.860694	1.70033e-08
			TCN2	pink	-0.863376	1.36614e-08
			TEAD4	pink	0.915049	6.00969e-11
			TECR	pink	0.843232	6.38037e-08
			TEX10	pink	0.828982	1.6767e-07
			TGIF1	pink	0.847	4.86368e-08
			TGS1	pink	0.843651	6.1928e-08
			THEM6	pink	0.859958	1.8041e-08
			TIMELESS	pink	0.840089	7.95921e-08
			TIMM10	pink	0.851708	3.42898e-08
			TIMM13	pink	0.849154	4.15106e-08
			TIPIN	pink	0.846348	5.10015e-08
			TKT	pink	0.922967	1.93669e-11
			TMEM123	pink	0.882987	2.36451e-09
			TMEM126B	pink	0.826569	1.9577e-07
			TMEM127	pink	-0.843672	6.18361e-08
			TMEM140	pink	-0.886911	1.60356e-09
			TMEM147	pink	0.933898	3.26848e-12
			TMEM14A	pink	0.909392	1.26436e-10
			TMEM161A	pink	0.813046	4.47419e-07
			TMEM185B	pink	0.851281	3.5414e-08
			TMEM208	pink	0.862199	1.50467e-08
			TMEM243	pink	0.858917	1.96067e-08
			TMEM258	pink	0.929191	7.28043e-12
			TMEM33	pink	0.856105	2.44707e-08
			TMEM97	pink	0.902876	2.81085e-10
			TNFSF10	pink	-0.807289	6.23666e-07
			TOMM20	pink	0.84309	6.44508e-08
			TOMM34	pink	0.885965	1.76321e-09
			TOMM40	pink	0.839222	8.45255e-08
			TOMM70A	pink	0.895317	6.63734e-10
			TOP2A	pink	0.956342	2.53055e-14
			TOPBP1	pink	0.822801	2.48183e-07
			TP73-AS1	pink	-0.915114	5.95717e-11
			TPP2	pink	0.851971	3.36169e-08
			TPX2	pink	0.92097	2.60521e-11
			TRAF5	pink	0.817296	3.47575e-07
			TRAK1	pink	-0.809757	5.41644e-07
			TRAPPC2L	pink	0.869401	8.21356e-09
			TRIAP1	pink	0.890407	1.12072e-09
			TRIM28	pink	0.931298	5.1234e-12
			TRIP13	pink	0.936814	1.93135e-12
			TRIT1	pink	0.87525	4.89108e-09
			TRMT1	pink	0.820776	2.81291e-07
			TRMT11	pink	0.839994	8.01204e-08
			TRMT112	pink	0.849197	4.13779e-08
			TRMT61B	pink	0.875392	4.8283e-09
			TROAP	pink	0.880112	3.1156e-09
			TRPM6	pink	-0.904055	2.44263e-10
			TSEN34	pink	0.840073	7.9681e-08
			TTC27	pink	0.843038	6.46895e-08
			TTK	pink	0.916951	4.62614e-11
			TUBG1	pink	0.913443	7.46089e-11
			TUBGCP3	pink	0.884174	2.10544e-09
			TUFM	pink	0.806566	6.49716e-07
			UBA2	pink	0.902758	2.85025e-10
			UBA52	pink	0.822788	2.48378e-07
			UBAP2	pink	0.80256	8.12684e-07
			UBE2S	pink	0.838251	9.03786e-08
			UBE2V2	pink	0.915232	5.8617e-11
			UCHL3	pink	0.873649	5.65099e-09
			UGGT2	pink	0.856584	2.35725e-08
			UMPS	pink	0.876916	4.19964e-09
			UPF3B	pink	0.836172	1.04157e-07
			URB2	pink	0.855368	2.59148e-08
			URI1	pink	0.820693	2.82725e-07
			USP1	pink	0.871146	7.05517e-09
			UTP14A	pink	0.844326	5.90118e-08
			UTP18	pink	0.912181	8.81694e-11
			UTP6	pink	0.82259	2.51452e-07
			VPS37B	pink	-0.893362	8.20133e-10
			VSTM4	pink	-0.810229	5.2709e-07
			WBSCR22	pink	0.908308	1.44999e-10
			WDR12	pink	0.93192	4.60811e-12
			WDR3	pink	0.916864	4.68248e-11
			WDR43	pink	0.896604	5.76092e-10
			WDR45B	pink	0.803218	7.83608e-07
			WDR77	pink	0.834105	1.1971e-07
			WDYHV1	pink	0.825308	2.12078e-07
			WISP2	pink	-0.822391	2.54578e-07
			XDH	pink	-0.856601	2.35417e-08
			XPO1	pink	0.919246	3.34485e-11
			XPOT	pink	0.960508	7.76047e-15
			XRCC5	pink	0.843197	6.3962e-08
			YARS	pink	0.883316	2.28989e-09
			YEATS2	pink	0.813766	4.2888e-07
			YIF1A	pink	0.854899	2.68739e-08
			YTHDF1	pink	0.834428	1.17152e-07
			ZBTB18	pink	0.884393	2.06054e-09
			ZBTB22	pink	-0.808477	5.82865e-07
			ZC3H15	pink	0.890121	1.15464e-09
			ZDHHC4	pink	0.853996	2.88089e-08
			ZER1	pink	-0.850691	3.70179e-08
			ZFAND1	pink	0.844958	5.63942e-08
			ZNF146	pink	0.836036	1.05122e-07
			ZNF207	pink	0.811278	4.96044e-07
			ZNF239	pink	0.806451	6.53955e-07
			ZNF593	pink	0.891058	1.04709e-09
			ZNF821	pink	-0.808642	5.77423e-07
			ZNHIT3	pink	0.82532	2.11908e-07
			ZNHIT6	pink	0.867498	9.67139e-09
			ZWINT	pink	0.910297	1.12626e-10
			ZZZ3	pink	0.870444	7.50223e-09
