# Supplementary material for: Effective prediction of potential ferroptosis critical genes in clinical colorectal cancer
Source: Front Oncol. 2022 Oct 17;12:1033044. doi: 10.3389/fonc.2022.1033044 (PMC9619366; doi:10.3389/fonc.2022.1033044)
Supplement: Supplementary Figure 4 — (A-H) GSE41328, GSE44076, GSE110223 and GSE110225 datasets were analyzed by MCODE for modular genes merging the top 10 genes of Degree values and removing duplicate values to obtain ferroptosis-related DEGs. [file DataSheet_3.zip › Figure 4&Supplement Figure 3/Figure 4 C&G+Supplement Figure 3 E,F/─ú┐Θ╗∙╥≥.txt]

Gene	dynamicModule	mergeModule
A1CF	turquoise	pink
A2M	turquoise	pink
AAMDC	turquoise	pink
AARS	brown	purple
AARSD1 /// PTGES3L /// PTGES3L-AARSD1	pink	pink
AASDHPPT	turquoise	pink
AATF	magenta	purple
AATK	blue	pink
ABCA2	darkorange2	brown4
ABCA3	orange	orange
ABCA5	brown	purple
ABCA6	turquoise	pink
ABCA8	darkgreen	black
ABCB1	green	pink
ABCB1 /// ABCB4	turquoise	pink
ABCC1	turquoise	pink
ABCC10	blue	pink
ABCC3	turquoise	pink
ABCC4	yellow	pink
ABCC5	turquoise	pink
ABCC6 /// ABCC6P1 /// ABCC6P2 /// LOC101930322	salmon	purple
ABCC6 /// LOC101930322	plum1	plum1
ABCD1	grey60	grey60
ABCD3	magenta	purple
ABCE1	green	pink
ABCF1	brown	purple
ABCG1	turquoise	pink
ABCG2	brown	purple
ABHD10	green	pink
ABHD11	black	black
ABHD14A /// ACY1	red	pink
ABHD14A-ACY1 /// ACY1	yellow	pink
ABHD17B	cyan	sienna3
ABHD2	lightgreen	lightgreen
ABHD3	magenta	purple
ABHD4	yellow	pink
ABHD5	magenta	purple
ABHD6	turquoise	pink
ABI1	blue	pink
ABI2	magenta	purple
ABL1	darkorange2	brown4
ABLIM1	pink	pink
ABLIM3	pink	pink
ABO	blue	pink
ABR	blue	pink
ABT1	darkolivegreen	darkolivegreen
ABTB2	blue	pink
AC002310.7 /// ZNF785	grey60	grey60
AC007389.3	floralwhite	floralwhite
AC007967.3 /// RBMY2TP /// RBMY2TP	grey60	grey60
AC128677.4 /// CH17-132F21.1 /// IGKV1OR-1 /// IGKV1OR-1 /// IGKV1OR10-1 /// IGKV1OR10-1 /// IGKV1OR2-2	paleturquoise	paleturquoise
ACAA1	turquoise	pink
ACAA2	turquoise	pink
ACACA	turquoise	pink
ACACB	brown	purple
ACAD10	blue	pink
ACADM	magenta	purple
ACADS	brown	purple
ACADVL	brown	purple
ACAP1	blue	pink
ACAT1	brown	purple
ACAT2	turquoise	pink
ACBD3	blue	pink
ACD	red	pink
ACE	cyan	sienna3
ACE2	darkgrey	darkgrey
ACHE	greenyellow	pink
ACKR1	darkgreen	black
ACKR3	red	pink
ACLY	midnightblue	sienna3
ACN9	blue	pink
ACO2	tan	pink
ACOT1 /// ACOT2	turquoise	pink
ACOT11	salmon	purple
ACOT13	turquoise	pink
ACOT8	grey60	grey60
ACOT9	red	pink
ACOX1	turquoise	pink
ACOX2	salmon	purple
ACOX3	salmon	purple
ACP1	turquoise	pink
ACP2	tan	pink
ACP5	violet	violet
ACP6	blue	pink
ACSF2	salmon	purple
ACSL1	darkgrey	darkgrey
ACSL3	blue	pink
ACSL4	blue	pink
ACSL5	darkgrey	darkgrey
ACSM2A /// ACSM2B	blue	pink
ACSM3	brown	purple
ACTA2	black	black
ACTB	cyan	sienna3
ACTBP9 /// ACTBP9	lightcyan	sienna3
ACTG1P4 /// AMY1A /// AMY1B /// AMY1C /// AMY2A /// AMY2B	turquoise	pink
ACTG2	black	black
ACTL6A	blue	pink
ACTN1	lightgreen	lightgreen
ACTR10	brown	purple
ACTR1A	blue	pink
ACTR2	lightcyan	sienna3
ACTR3	blue	pink
ACTR3B	blue	pink
ACTR5	red	pink
ACTR6	lightyellow	grey60
ACVR1	pink	pink
ACVR2A	brown	purple
ACVRL1	turquoise	pink
ACYP1	blue	pink
ACYP2 /// LOC101927144	midnightblue	sienna3
ADA	darkmagenta	darkmagenta
ADAM10	sienna3	sienna3
ADAM12	lightgreen	lightgreen
ADAM15	sienna3	sienna3
ADAM28	brown	purple
ADAM9	orangered4	orangered4
ADAMDEC1	paleturquoise	paleturquoise
ADAMTS1	darkgreen	black
ADAMTS9	brown	purple
ADAMTSL3	black	black
ADAP2	purple	purple
ADAR	orangered4	orangered4
ADAT1	tan	pink
ADCY3	brown	purple
ADCY6	yellow	pink
ADCY7	purple	purple
ADCY9	yellow	pink
ADD1	blue	pink
ADD3	lightcyan	sienna3
ADH1A	brown	purple
ADH1B	darkgreen	black
ADH1C	brown	purple
ADH5	darkorange	darkorange
ADH6	brown	purple
ADI1	steelblue	purple
ADIPOQ	turquoise	pink
ADIPOR2	turquoise	pink
ADIRF	midnightblue	sienna3
ADK	green	pink
ADM	pink	pink
ADNP	pink	pink
ADO	yellow	pink
ADORA2B	magenta	purple
ADORA3	pink	pink
ADRA2A	magenta	purple
ADRB2	purple	purple
ADRM1	red	pink
ADSL	yellow	pink
ADSS	salmon	purple
ADTRP	brown	purple
AEBP1	lightgreen	lightgreen
AFF4	saddlebrown	grey60
AFG3L2	red	pink
AGA	ivory	ivory
AGAP1	lightyellow	grey60
AGBL5	turquoise	pink
AGK	royalblue	pink
AGL	magenta	purple
AGMAT	blue	pink
AGO1	brown	purple
AGO2 /// CASC7 /// CASC7 /// DQ574852	yellow	pink
AGO3	turquoise	pink
AGPAT2	blue	pink
AGPAT3	saddlebrown	grey60
AGPAT5	skyblue3	orangered4
AGPS	midnightblue	sienna3
AGR2	orange	orange
AGT	turquoise	pink
AHCTF1	darkgrey	darkgrey
AHCY	red	pink
AHCYL2	brown	purple
AHDC1	lightyellow	grey60
AHNAK	pink	pink
AHNAK2	black	black
AHR	blue	pink
AHSA1	blue	pink
AHSA2	brown	purple
AIDA	midnightblue	sienna3
AIF1	purple	purple
AIFM1	pink	pink
AIM1	brown	purple
AIM1L	turquoise	pink
AIM2	purple	purple
AIMP1	blue	pink
AIMP2	blue	pink
AK055981	black	black
AK1	turquoise	pink
AK125860 /// RP11-582J16.4	skyblue3	orangered4
AK2	orange	orange
AK4 /// LOC100507855	turquoise	pink
AK6	blue	pink
AK6 /// TAF9	yellow	pink
AKAP1	brown	purple
AKAP10	blue	pink
AKAP11	turquoise	pink
AKAP12	black	black
AKAP13	pink	pink
AKAP2 /// PALM2-AKAP2	lightgreen	lightgreen
AKAP7	brown	purple
AKIP1	darkred	pink
AKIP1 /// NUAK2	grey	grey
AKIRIN1	blue	pink
AKR1A1	white	grey60
AKR1B1	darkmagenta	darkmagenta
AKR1B10	brown	purple
AKR1C1	turquoise	pink
AKR1C2 /// LOC101930400	turquoise	pink
AKR1C3	lightgreen	lightgreen
AKR7A2	white	grey60
AKR7A3	brown	purple
AKT2	white	grey60
AL928768.3 /// Ig alpha 1-[alpha]2m /// IGH	purple	purple
ALAD	turquoise	pink
ALAS1	brown	purple
ALAS2	greenyellow	pink
ALCAM	blue	pink
ALDH18A1	brown4	brown4
ALDH1A1	turquoise	pink
ALDH1A3	brown	purple
ALDH1B1	turquoise	pink
ALDH1L1	orange	orange
ALDH2	magenta	purple
ALDH3A2	magenta	purple
ALDH4A1	turquoise	pink
ALDH5A1	yellow	pink
ALDH6A1	mediumpurple3	grey60
ALDH7A1	turquoise	pink
ALDH9A1	yellowgreen	purple
ALDOC	brown	purple
ALG11 /// UTP14A /// UTP14C	red	pink
ALG11 /// UTP14C	blue	pink
ALG13	blue	pink
ALG3	turquoise	pink
ALG5	yellow	pink
ALG6	lightsteelblue1	pink
ALG8	green	pink
ALG9	blue	pink
ALKBH1	skyblue	skyblue
ALMS1	blue	pink
ALOX5	red	pink
ALOX5AP	violet	violet
ALPI	green	pink
AMACR /// C1QTNF3-AMACR	blue	pink
AMD1	blue	pink
AMIGO2	lightgreen	lightgreen
AMIGO3 /// GMPPB	brown	purple
AMMECR1	blue	pink
AMN	skyblue3	orangered4
AMOTL2	tan	pink
AMPD1	brown	purple
AMPD2	blue	pink
AMT	green	pink
AMZ2	yellow	pink
ANAPC1 /// LOC730268	brown	purple
ANAPC10	royalblue	pink
ANG	yellowgreen	purple
ANGEL2	blue	pink
ANGPTL2	lightgreen	lightgreen
ANK2	darkgreen	black
ANK3	brown	purple
ANKFY1	cyan	sienna3
ANKHD1 /// ANKHD1-EIF4EBP3	sienna3	sienna3
ANKHD1 /// ANKHD1-EIF4EBP3 /// EIF4EBP3	brown	purple
ANKMY2	mediumpurple3	grey60
ANKRA2	lightyellow	grey60
ANKRD10	yellow	pink
ANKRD11	turquoise	pink
ANKRD12	brown	purple
ANKRD17	pink	pink
ANKRD27	pink	pink
ANKRD28	yellow	pink
ANKRD36B	grey60	grey60
ANKRD46	royalblue	pink
ANKRD49	brown	purple
ANKS1A	grey60	grey60
ANKZF1	darkmagenta	darkmagenta
ANO1	plum1	plum1
ANO10	salmon	purple
ANP32A	grey60	grey60
ANP32B	greenyellow	pink
ANP32E	orangered4	orangered4
ANPEP	brown	purple
ANXA1	plum1	plum1
ANXA11	turquoise	pink
ANXA13	grey	grey
ANXA2 /// NHP2L1	yellow	pink
ANXA3	blue	pink
ANXA4	greenyellow	pink
ANXA5	salmon	purple
ANXA6	midnightblue	sienna3
ANXA7	grey60	grey60
AOAH	orange	orange
AOC1	turquoise	pink
AOC3	black	black
AP1G1	royalblue	pink
AP1S1	turquoise	pink
AP1S2	black	black
AP2B1	turquoise	pink
AP3D1	lightcyan	sienna3
AP3M2	green	pink
AP3S2 /// C15orf38-AP3S2	turquoise	pink
AP4M1	mediumpurple3	grey60
AP5M1	magenta	purple
AP5S1	salmon	purple
APEX1	yellow	pink
APEX2	darkmagenta	darkmagenta
APH1A	lightcyan	sienna3
API5	midnightblue	sienna3
APIP	blue	pink
APITD1 /// APITD1-CORT	green	pink
APLP2	brown4	brown4
APMAP	turquoise	pink
APOBEC1	grey	grey
APOBEC3A /// APOBEC3A_B	brown	purple
APOBEC3B	brown	purple
APOBEC3C	blue	pink
APOBR	brown	purple
APOC1	violet	violet
APOD	black	black
APOE	violet	violet
APOL6	yellow	pink
APOLD1	tan	pink
APOLD1 /// DDX47	blue	pink
APOO	blue	pink
APOOL	turquoise	pink
APP	lightyellow	grey60
APPL1	lightcyan1	grey60
APPL2	blue	pink
APRT	blue	pink
APTX	blue	pink
AQP1	brown	purple
AQP3	orange	orange
AQP7 /// LOC100509620 /// LOC101930168	blue	pink
AQP8	brown	purple
AQP9	turquoise	pink
ARAP2 /// LOC101928667	mediumpurple3	grey60
ARAP3	turquoise	pink
ARCN1	blue	pink
AREG	red	pink
AREL1	magenta	purple
ARF1 /// MIR3620	lightcyan	sienna3
ARF4	turquoise	pink
ARF5	darkolivegreen	darkolivegreen
ARFGAP1	red	pink
ARFGAP3	blue	pink
ARFGEF1	midnightblue	sienna3
ARFGEF2	darkolivegreen	darkolivegreen
ARFIP1	lightcyan	sienna3
ARFRP1	darkorange	darkorange
ARGLU1	yellow	pink
ARHGAP1	cyan	sienna3
ARHGAP10	pink	pink
ARHGAP15 /// LOC101928361	purple	purple
ARHGAP17	turquoise	pink
ARHGAP22	turquoise	pink
ARHGAP25	purple	purple
ARHGAP29	salmon	purple
ARHGAP32	turquoise	pink
ARHGAP35	greenyellow	pink
ARHGAP4	darkorange	darkorange
ARHGAP44	brown	purple
ARHGAP5	grey60	grey60
ARHGAP6	lightyellow	grey60
ARHGAP8 /// PRR5-ARHGAP8	yellow	pink
ARHGDIA	cyan	sienna3
ARHGDIB	purple	purple
ARHGEF10	green	pink
ARHGEF10L	lightyellow	grey60
ARHGEF11	brown4	brown4
ARHGEF16	yellow	pink
ARHGEF18	turquoise	pink
ARHGEF28	green	pink
ARHGEF38	darkturquoise	darkturquoise
ARHGEF40	darkorange	darkorange
ARHGEF5	lightgreen	lightgreen
ARHGEF6	purple	purple
ARHGEF7	brown	purple
ARHGEF9	salmon	purple
ARID1A	lightyellow	grey60
ARID3A	red	pink
ARID5B	yellow	pink
ARIH1	orangered4	orangered4
ARL1	blue	pink
ARL14	brown	purple
ARL17A /// ARL17B	ivory	ivory
ARL2BP	cyan	sienna3
ARL4A	turquoise	pink
ARL5A /// LOC101929356	greenyellow	pink
ARL6IP1	blue	pink
ARL6IP5	pink	pink
ARMC1	turquoise	pink
ARMC2-AS1 /// ATP5J2	blue	pink
ARMC8	magenta	purple
ARMCX1	black	black
ARMCX2	black	black
ARMCX3	tan	pink
ARMCX5	blue	pink
ARNTL	yellow	pink
ARNTL2	salmon	purple
ARPC1A	royalblue	pink
ARPC1B	blue	pink
ARPC3	lightyellow	grey60
ARPC4	darkorange2	brown4
ARPC4 /// ARPC4-TTLL3	cyan	sienna3
ARPIN	pink	pink
ARRB1	turquoise	pink
ARSA	yellow	pink
ARSD	grey60	grey60
ARSE	blue	pink
ART4	skyblue	skyblue
ASAH1	steelblue	purple
ASAP1	turquoise	pink
ASAP2	magenta	purple
ASAP3	red	pink
ASB13	turquoise	pink
ASB8	salmon	purple
ASB9	red	pink
ASCC1	blue	pink
ASCC2	yellow	pink
ASCC3	green	pink
ASCL2	darkolivegreen	darkolivegreen
ASF1A	greenyellow	pink
ASF1B	green	pink
ASGR2	skyblue	skyblue
ASL	lightgreen	lightgreen
ASMTL	grey	grey
ASNA1	midnightblue	sienna3
ASNS	royalblue	pink
ASNSD1	pink	pink
ASPA	darkgreen	black
ASPH	green	pink
ASPM	green	pink
ASPN	lightgreen	lightgreen
ASPSCR1	darkmagenta	darkmagenta
ASRGL1	blue	pink
ASS1	brown	purple
ASUN	blue	pink
ASXL1	red	pink
ASXL2	yellow	pink
ATAD2	darkred	pink
ATAD2B	brown	purple
ATAD3A /// ATAD3B	turquoise	pink
ATAD5	magenta	purple
ATAT1	magenta	purple
ATF1	grey60	grey60
ATF3	blue	pink
ATF7IP2	pink	pink
ATG101	green	pink
ATG14	brown	purple
ATG16L1	white	grey60
ATG2A	lightcyan	sienna3
ATG2B	blue	pink
ATG4A	lightgreen	lightgreen
ATG5	lightcyan	sienna3
ATG7	cyan	sienna3
ATHL1	blue	pink
ATIC	pink	pink
ATOH1	darkmagenta	darkmagenta
ATOX1	blue	pink
ATP10B	darkgrey	darkgrey
ATP10D	white	grey60
ATP11A	brown	purple
ATP11B	magenta	purple
ATP13A1	turquoise	pink
ATP13A2	turquoise	pink
ATP13A3	midnightblue	sienna3
ATP1A1	yellow	pink
ATP1A2	black	black
ATP1B1	red	pink
ATP1B3	turquoise	pink
ATP2A2	brown	purple
ATP2A3	red	pink
ATP2B1	magenta	purple
ATP2B4	black	black
ATP2C2	blue	pink
ATP5A1	steelblue	purple
ATP5B	brown	purple
ATP5C1	lightcyan1	grey60
ATP5D	brown	purple
ATP5E	greenyellow	pink
ATP5F1	lightcyan1	grey60
ATP5G1	blue	pink
ATP5G3	magenta	purple
ATP5H	blue	pink
ATP5I	cyan	sienna3
ATP5J	magenta	purple
ATP5J2-PTCD1 /// PTCD1	pink	pink
ATP5O	magenta	purple
ATP5S	royalblue	pink
ATP6AP2	midnightblue	sienna3
ATP6V0A1	blue	pink
ATP6V0D1	yellow	pink
ATP6V0E1	ivory	ivory
ATP6V0E2	darkmagenta	darkmagenta
ATP6V1A	midnightblue	sienna3
ATP6V1B2	orange	orange
ATP6V1C1	blue	pink
ATP6V1D	brown	purple
ATP6V1F /// LOC101927180	pink	pink
ATP6V1G1	turquoise	pink
ATP6V1H	royalblue	pink
ATP7B	green	pink
ATP8A1	brown	purple
ATP8B1	ivory	ivory
ATP9A	orange	orange
ATPIF1	lightcyan1	grey60
ATR	blue	pink
ATRX	turquoise	pink
ATXN1	black	black
ATXN2	brown	purple
ATXN7	turquoise	pink
AUH	magenta	purple
AUNIP	turquoise	pink
AURKA	red	pink
AURKB	green	pink
AURKC	darkturquoise	darkturquoise
AUTS2	red	pink
AVEN	blue	pink
AVL9	darkolivegreen	darkolivegreen
AVPI1	turquoise	pink
AVPR1B	darkturquoise	darkturquoise
AXIN1	darkmagenta	darkmagenta
AXL	black	black
AZGP1	red	pink
AZGP1 /// AZGP1P1	red	pink
AZIN1	pink	pink
B2M	tan	pink
B3GALT1	blue	pink
B3GALT4	salmon	purple
B3GALT5	blue	pink
B3GNT2	cyan	sienna3
B4GALT4	turquoise	pink
B4GALT5	red	pink
B4GALT6	turquoise	pink
B9D2	skyblue	skyblue
BACE2	green	pink
BACH2	purple	purple
BAD	yellow	pink
BAG1	red	pink
BAG2	black	black
BAG3	blue	pink
BAIAP2L2	midnightblue	sienna3
BAK1	brown	purple
BAMBI	blue	pink
BANF1	turquoise	pink
BANK1	purple	purple
BANP	blue	pink
BARD1	blue	pink
BASP1	purple	purple
BAX	lightcyan	sienna3
BAZ1A	lightyellow	grey60
BAZ1B	darkorange	darkorange
BAZ2B	royalblue	pink
BBS1	grey	grey
BBX	salmon	purple
BCAP31	purple	purple
BCAR3	turquoise	pink
BCAS1	brown	purple
BCAS2	lightyellow	grey60
BCHE	black	black
BCL10	magenta	purple
BCL11A	tan	pink
BCL11B	darkmagenta	darkmagenta
BCL2	purple	purple
BCL2A1	lightcyan	sienna3
BCL2L1	magenta	purple
BCL2L13	magenta	purple
BCL2L14	darkorange	darkorange
BCL2L2	turquoise	pink
BCL3 /// MIR8085	royalblue	pink
BCL6	orange	orange
BCLAF1	midnightblue	sienna3
BCOR	green	pink
BCR	sienna3	sienna3
BDH1	lightgreen	lightgreen
BDH2	salmon	purple
BDKRB1	darkred	pink
BDKRB2	turquoise	pink
BEND5	blue	pink
BEST2	magenta	purple
BET1	royalblue	pink
BET1L	mediumpurple3	grey60
BEX1	black	black
BEX4	black	black
BFAR	tan	pink
BGN	lightgreen	lightgreen
BHLHE40	brown	purple
BHLHE41	turquoise	pink
BICC1	yellow	pink
BICD2	salmon	purple
BID	turquoise	pink
BIK	blue	pink
BIN1	pink	pink
BIN2	purple	purple
BIN3-IT1	turquoise	pink
BIRC3	steelblue	purple
BIRC5	turquoise	pink
BLCAP	darkmagenta	darkmagenta
BLM	green	pink
BLMH	brown	purple
BLNK	magenta	purple
BLOC1S1	brown	purple
BLOC1S1-RDH5 /// RDH5	tan	pink
BLOC1S5-TXNDC5 /// TXNDC5	blue	pink
BLVRA	purple	purple
BLVRB	yellowgreen	purple
BMI1 /// COMMD3-BMI1	lightsteelblue1	pink
BMP2	brown	purple
BMP3	blue	pink
BMP4	brown	purple
BMP5	turquoise	pink
BMP7	darkmagenta	darkmagenta
BMPR2	cyan	sienna3
BMS1	blue	pink
BMX	purple	purple
BNC2	black	black
BNIP2	saddlebrown	grey60
BNIP3	red	pink
BNIP3L	steelblue	purple
BOLA1	turquoise	pink
BOLA2 /// BOLA2B	blue	pink
BOLA2 /// SMG1P2 /// SMG1P5	greenyellow	pink
BOP1 /// MIR7112	brown	purple
BORA	green	pink
BPGM	grey60	grey60
BRCA1	turquoise	pink
BRCA2	turquoise	pink
BRCC3	turquoise	pink
BRD1	grey	grey
BRD2	turquoise	pink
BRD7	pink	pink
BRINP3	brown	purple
BRIX1	tan	pink
BSDC1	turquoise	pink
BSG	brown4	brown4
BSPRY	white	grey60
BST2	turquoise	pink
BTAF1	yellow	pink
BTBD1	saddlebrown	grey60
BTBD18	midnightblue	sienna3
BTBD2	ivory	ivory
BTBD3	turquoise	pink
BTG1	brown	purple
BTG2	blue	pink
BTG3	turquoise	pink
BTK	purple	purple
BTN3A2	turquoise	pink
BTN3A2 /// BTN3A3	turquoise	pink
BTN3A3	violet	violet
BTNL3	green	pink
BTNL8	turquoise	pink
BUB1	darkred	pink
BUB1B	green	pink
BUB3	blue	pink
BUD31	blue	pink
BYSL	brown	purple
BZRAP1	royalblue	pink
BZW1	turquoise	pink
BZW2	blue	pink
C10orf10	salmon	purple
C10orf2	brown	purple
C11orf21	tan	pink
C11orf48 /// LOC102288414	saddlebrown	grey60
C11orf57	blue	pink
C11orf58	tan	pink
C11orf95	red	pink
C12orf10	yellow	pink
C12orf29	greenyellow	pink
C12orf43	blue	pink
C12orf49	darkmagenta	darkmagenta
C12orf5	blue	pink
C14orf1	lightcyan	sienna3
C14orf132	black	black
C14orf159	brown	purple
C14orf166	greenyellow	pink
C14orf169	greenyellow	pink
C14orf2	lightcyan1	grey60
C14orf79	violet	violet
C16orf45	black	black
C16orf58	purple	purple
C16orf62	turquoise	pink
C16orf80	blue	pink
C17orf59	yellow	pink
C17orf62	lightcyan	sienna3
C17orf85	magenta	purple
C18orf32 /// RPL17 /// RPL17-C18orf32 /// SNORD58A /// SNORD58B /// SNORD58C	saddlebrown	grey60
C18orf8	magenta	purple
C19orf10	darkred	pink
C19orf53	yellow	pink
C19orf54	saddlebrown	grey60
C1GALT1	blue	pink
C1GALT1C1	blue	pink
C1QA	violet	violet
C1QB	violet	violet
C1QBP	greenyellow	pink
C1R	black	black
C1RL	steelblue	purple
C1S	black	black
C1orf105	darkturquoise	darkturquoise
C1orf106	turquoise	pink
C1orf109	blue	pink
C1orf112	turquoise	pink
C1orf115	brown	purple
C1orf116	yellow	pink
C1orf174	greenyellow	pink
C1orf21	turquoise	pink
C1orf27	blue	pink
C1orf35	darkgrey	darkgrey
C1orf54	purple	purple
C1orf56	darkorange2	brown4
C1orf95	greenyellow	pink
C2	turquoise	pink
C20orf24 /// TGIF2-C20orf24	red	pink
C20orf27	magenta	purple
C21orf33	blue	pink
C21orf59	tan	pink
C22orf31	darkturquoise	darkturquoise
C2CD2	pink	pink
C2CD2L	turquoise	pink
C2CD5	lightyellow	grey60
C2orf54	plum1	plum1
C2orf72	red	pink
C3	violet	violet
C3orf14	royalblue	pink
C3orf18	skyblue3	orangered4
C3orf27	skyblue	skyblue
C3orf52	yellowgreen	purple
C4A /// C4B /// C4B_2	brown	purple
C4BPA	blue	pink
C4orf19	brown	purple
C4orf27	blue	pink
C4orf46 /// TOMM7	darkorange2	brown4
C5orf15	cyan	sienna3
C5orf28	pink	pink
C5orf30	brown	purple
C6	blue	pink
C6orf106	cyan	sienna3
C6orf123	turquoise	pink
C6orf211	lightyellow	grey60
C6orf48	tan	pink
C6orf62	lightcyan	sienna3
C7	black	black
C7orf43	turquoise	pink
C8G	blue	pink
C8orf33	darkmagenta	darkmagenta
C8orf4	magenta	purple
C9orf16	turquoise	pink
C9orf3	orange	orange
C9orf9	darkturquoise	darkturquoise
C9orf91	royalblue	pink
CA1	brown	purple
CA12	brown	purple
CA2	brown	purple
CA4	brown	purple
CA5BP1	midnightblue	sienna3
CA7	brown	purple
CA9	turquoise	pink
CAAP1	darkorange	darkorange
CAB39	turquoise	pink
CAB39L	grey60	grey60
CACFD1	salmon	purple
CACNA1D	red	pink
CACNA1G	grey60	grey60
CACNA1H	black	black
CACNA2D2	turquoise	pink
CACNB2	darkgreen	black
CACNB3	darkorange	darkorange
CACNB4	salmon	purple
CACTIN	blue	pink
CACYBP	green	pink
CAD	salmon	purple
CADPS2	skyblue3	orangered4
CALB2	blue	pink
CALCOCO2	turquoise	pink
CALCRL	lightcyan	sienna3
CALD1	black	black
CALM1	blue	pink
CALM1 /// CALM2 /// CALM3	magenta	purple
CALML4	magenta	purple
CALR	green	pink
CALU	midnightblue	sienna3
CAMK1D	green	pink
CAMK2G	turquoise	pink
CAMK2N1	turquoise	pink
CAMKMT	tan	pink
CAMLG	blue	pink
CAMSAP1	turquoise	pink
CAMSAP2	sienna3	sienna3
CAMTA2	turquoise	pink
CAND1	skyblue3	orangered4
CANT1	magenta	purple
CANX	midnightblue	sienna3
CAP2	black	black
CAPG	blue	pink
CAPN1	lightcyan	sienna3
CAPN15	brown	purple
CAPN2	tan	pink
CAPN3	blue	pink
CAPN5	blue	pink
CAPN9	yellowgreen	purple
CAPNS1	lightcyan	sienna3
CAPRIN1	lightcyan	sienna3
CAPRIN2	darkturquoise	darkturquoise
CAPZA1	lightyellow	grey60
CAPZA2	greenyellow	pink
CARD10	blue	pink
CARD8	darkorange	darkorange
CARKD	tan	pink
CARS	pink	pink
CARS2	tan	pink
CASC3 /// MIR6866	red	pink
CASD1	magenta	purple
CASK	darkolivegreen	darkolivegreen
CASP1	darkorange	darkorange
CASP3	lightcyan1	grey60
CASP5	turquoise	pink
CASP6	lightyellow	grey60
CASP7	magenta	purple
CASP8	turquoise	pink
CASP8AP2	lightsteelblue1	pink
CASQ2	black	black
CAST	magenta	purple
CASZ1	pink	pink
CAT	brown	purple
CAV1	black	black
CBFA2T2	mediumpurple3	grey60
CBFA2T3	turquoise	pink
CBFB	brown	purple
CBLC	turquoise	pink
CBR1	brown	purple
CBR3	skyblue3	orangered4
CBR4	blue	pink
CBS	turquoise	pink
CBWD1 /// CBWD2 /// CBWD3 /// CBWD5 /// CBWD6 /// CBWD7 /// LOC101060578	greenyellow	pink
CBX1	greenyellow	pink
CBX3	blue	pink
CBX4	turquoise	pink
CBX5	blue	pink
CBX6	turquoise	pink
CBX7	darkgreen	black
CBX8	brown	purple
CCBL2	grey60	grey60
CCDC109B	green	pink
CCDC170	darkturquoise	darkturquoise
CCDC22	darkmagenta	darkmagenta
CCDC25	turquoise	pink
CCDC28A	salmon	purple
CCDC47	greenyellow	pink
CCDC51	blue	pink
CCDC53	greenyellow	pink
CCDC59	greenyellow	pink
CCDC6	turquoise	pink
CCDC64	lightcyan1	grey60
CCDC68	brown	purple
CCDC69	black	black
CCDC7	darkturquoise	darkturquoise
CCDC86	turquoise	pink
CCDC88C	brown	purple
CCDC90B	greenyellow	pink
CCDC91	lightyellow	grey60
CCDC92	darkgrey	darkgrey
CCL1	skyblue	skyblue
CCL11	black	black
CCL14 /// CCL15-CCL14	tan	pink
CCL15 /// CCL15-CCL14	turquoise	pink
CCL18	violet	violet
CCL19	purple	purple
CCL2	black	black
CCL20	blue	pink
CCL21	darkgreen	black
CCL23	purple	purple
CCL3 /// CCL3L1 /// CCL3L3	salmon	purple
CCL4	salmon	purple
CCL5	brown	purple
CCL8	brown	purple
CCNA2	green	pink
CCNB1	green	pink
CCNB1IP1	yellow	pink
CCNB2	green	pink
CCNC	greenyellow	pink
CCND1	brown	purple
CCND2	turquoise	pink
CCND3	yellow	pink
CCNE1	green	pink
CCNE2	turquoise	pink
CCNF	turquoise	pink
CCNG2	brown	purple
CCNH	yellow	pink
CCNJ	pink	pink
CCNJL	turquoise	pink
CCNK	cyan	sienna3
CCNL2	midnightblue	sienna3
CCNO	turquoise	pink
CCNT1	lightcyan	sienna3
CCNT2	mediumpurple3	grey60
CCPG1 /// DYX1C1-CCPG1	yellowgreen	purple
CCR2	purple	purple
CCR7	purple	purple
CCRL2	salmon	purple
CCT2	darkred	pink
CCT3 /// LOC101927137	blue	pink
CCT4	yellow	pink
CCT5	green	pink
CCT6A	blue	pink
CCT6B	blue	pink
CCT7	salmon	purple
CCT8	blue	pink
CCZ1 /// CCZ1B	blue	pink
CCZ1B	turquoise	pink
CD14	turquoise	pink
CD160	tan	pink
CD163	violet	violet
CD164	brown4	brown4
CD177	turquoise	pink
CD19	purple	purple
CD1C	purple	purple
CD1D	turquoise	pink
CD2	purple	purple
CD200	paleturquoise	paleturquoise
CD22	turquoise	pink
CD24	paleturquoise	paleturquoise
CD247	purple	purple
CD248	black	black
CD27	purple	purple
CD2AP	magenta	purple
CD302 /// LY75 /// LY75-CD302	brown	purple
CD320	blue	pink
CD36	purple	purple
CD37	purple	purple
CD38	purple	purple
CD3D	purple	purple
CD3E	purple	purple
CD3EAP	turquoise	pink
CD3G	darkturquoise	darkturquoise
CD4	paleturquoise	paleturquoise
CD44	green	pink
CD46	midnightblue	sienna3
CD47	greenyellow	pink
CD48	purple	purple
CD52	purple	purple
CD53	purple	purple
CD55	turquoise	pink
CD58	blue	pink
CD59	pink	pink
CD6	blue	pink
CD63	red	pink
CD69	purple	purple
CD7	yellow	pink
CD72	purple	purple
CD74	violet	violet
CD79A	blue	pink
CD79B	purple	purple
CD81	lightgreen	lightgreen
CD83	purple	purple
CD93	turquoise	pink
CD97	blue	pink
CD99	cyan	sienna3
CDA	turquoise	pink
CDC123	tan	pink
CDC14A	blue	pink
CDC14B	orangered4	orangered4
CDC16	red	pink
CDC20	green	pink
CDC23	blue	pink
CDC25A	green	pink
CDC25B	turquoise	pink
CDC27	turquoise	pink
CDC34	salmon	purple
CDC37	midnightblue	sienna3
CDC42	skyblue3	orangered4
CDC42BPA	pink	pink
CDC42EP1	plum1	plum1
CDC42EP3	black	black
CDC42SE1	red	pink
CDC45	turquoise	pink
CDC5L	midnightblue	sienna3
CDC6	turquoise	pink
CDC7	green	pink
CDCA3	turquoise	pink
CDCA4	green	pink
CDCA8	green	pink
CDCP1	brown	purple
CDH1	cyan	sienna3
CDH11	lightgreen	lightgreen
CDH17	salmon	purple
CDH19	black	black
CDH22	grey60	grey60
CDH3	brown	purple
CDH5	orangered4	orangered4
CDHR1	turquoise	pink
CDHR2	turquoise	pink
CDHR5	tan	pink
CDIP1	turquoise	pink
CDIPT	plum1	plum1
CDK1	green	pink
CDK10	pink	pink
CDK12	turquoise	pink
CDK19	blue	pink
CDK2	midnightblue	sienna3
CDK2AP1	skyblue3	orangered4
CDK3 /// TEN1-CDK3	greenyellow	pink
CDK4	turquoise	pink
CDK5	pink	pink
CDK5RAP1	red	pink
CDK5RAP3	darkmagenta	darkmagenta
CDK7	yellow	pink
CDK8	red	pink
CDK9	red	pink
CDKAL1	turquoise	pink
CDKN1A	turquoise	pink
CDKN1B	grey60	grey60
CDKN1C	darkorange	darkorange
CDKN2B	blue	pink
CDKN3	green	pink
CDR2 /// LOC101060399	pink	pink
CDR2L	brown	purple
CDT1	turquoise	pink
CDV3	brown	purple
CDX1	tan	pink
CDX2	orange	orange
CEACAM1	turquoise	pink
CEACAM21	floralwhite	floralwhite
CEACAM6	darkmagenta	darkmagenta
CEACAM7	yellow	pink
CEBPA	darkgrey	darkgrey
CEBPB	tan	pink
CEBPD	magenta	purple
CEBPE	skyblue	skyblue
CEBPG	magenta	purple
CEBPZ	yellow	pink
CECR1	purple	purple
CECR5	blue	pink
CEL	darkolivegreen	darkolivegreen
CELF1	yellow	pink
CELP	darkolivegreen	darkolivegreen
CELSR3	turquoise	pink
CEMIP	brown	purple
CENPA	turquoise	pink
CENPA /// SLC35F6	green	pink
CENPB	blue	pink
CENPBD1P1	brown	purple
CENPE	green	pink
CENPF	turquoise	pink
CENPJ	magenta	purple
CENPM	green	pink
CENPN	blue	pink
CENPU	green	pink
CEP164	steelblue	purple
CEP170 /// CEP170P1	salmon	purple
CEP170B	turquoise	pink
CEP192	lightcyan	sienna3
CEP350	red	pink
CEP55	green	pink
CEP57	turquoise	pink
CEP70	yellowgreen	purple
CEP72	green	pink
CEP83	blue	pink
CEPT1	white	grey60
CERK	turquoise	pink
CERS2	darkgrey	darkgrey
CERS6	blue	pink
CES1 /// LOC100653057	red	pink
CES2	turquoise	pink
CES3	brown	purple
CETN2	red	pink
CETN3	greenyellow	pink
CFB	turquoise	pink
CFD	red	pink
CFH	darkgreen	black
CFH /// CFHR1	turquoise	pink
CFI	green	pink
CFLAR	blue	pink
CFTR	turquoise	pink
CGGBP1	sienna3	sienna3
CGREF1	purple	purple
CGRRF1	brown	purple
CH25H	brown	purple
CHAC1	turquoise	pink
CHAD	turquoise	pink
CHAF1A	turquoise	pink
CHCHD2	tan	pink
CHCHD3	royalblue	pink
CHCHD7	royalblue	pink
CHD1L	midnightblue	sienna3
CHD3	turquoise	pink
CHD4	salmon	purple
CHD7	pink	pink
CHD9	magenta	purple
CHEK1	turquoise	pink
CHEK2	turquoise	pink
CHFR	turquoise	pink
CHGA	darkgreen	black
CHGB	darkgreen	black
CHI3L1	turquoise	pink
CHIC2	darkgrey	darkgrey
CHKA	yellow	pink
CHKB	yellow	pink
CHKB-CPT1B /// CPT1B	turquoise	pink
CHL1	turquoise	pink
CHMP1A	turquoise	pink
CHMP1B	blue	pink
CHMP2A	turquoise	pink
CHMP2B	magenta	purple
CHMP3 /// RNF103-CHMP3	ivory	ivory
CHMP5	magenta	purple
CHMP6	turquoise	pink
CHMP7	brown	purple
CHN1	salmon	purple
CHN2	violet	violet
CHODL	darkgreen	black
CHORDC1	blue	pink
CHP1	brown	purple
CHP2	brown	purple
CHPF	darkgrey	darkgrey
CHRDL1	black	black
CHRFAM7A /// CHRNA7 /// LOC101929970 /// LOC101930361	blue	pink
CHRM2	floralwhite	floralwhite
CHRM3	lightgreen	lightgreen
CHRM4	darkturquoise	darkturquoise
CHRM5	floralwhite	floralwhite
CHRNA3	blue	pink
CHRNA5	turquoise	pink
CHST12	turquoise	pink
CHST15	turquoise	pink
CHST2	purple	purple
CHST5	turquoise	pink
CHSY1	saddlebrown	grey60
CHTOP	white	grey60
CHUK	lightyellow	grey60
CIAPIN1	blue	pink
CIB1	turquoise	pink
CIB2	grey60	grey60
CIDEB	blue	pink
CIDEC	blue	pink
CILP	black	black
CIRBP	brown	purple
CISD1	saddlebrown	grey60
CIT /// MIR1178	green	pink
CITED2	turquoise	pink
CKAP2	pink	pink
CKAP2 /// IGLC1 /// IGLJ2 /// IGLJ2 /// IGLJ3 /// IGLJ3 /// IGLJ3 /// IGLV1-44 /// IGLV2-14 /// IGLV@	paleturquoise	paleturquoise
CKAP2 /// IGLC1 /// IGLV1-40 /// IGLV1-40 /// IGLV1-50 /// IGLV1-50	paleturquoise	paleturquoise
CKAP4	orange	orange
CKAP5	yellow	pink
CKB	brown	purple
CKLF	lightsteelblue1	pink
CKLF /// CKLF-CMTM1	lightsteelblue1	pink
CKMT1A /// CKMT1B	brown	purple
CKMT2	turquoise	pink
CKS1B	green	pink
CKS2	blue	pink
CLASP2	midnightblue	sienna3
CLCA1	magenta	purple
CLCA4	brown	purple
CLCN2	blue	pink
CLCN3	purple	purple
CLCN7	red	pink
CLDN1	magenta	purple
CLDN15	red	pink
CLDN3	orange	orange
CLDN4	turquoise	pink
CLDN5	green	pink
CLDN6	grey60	grey60
CLDN7	yellow	pink
CLDN8	turquoise	pink
CLDND1	midnightblue	sienna3
CLEC10A	purple	purple
CLEC2B	purple	purple
CLEC3B /// EXOSC7	darkgreen	black
CLEC7A	purple	purple
CLIC1	tan	pink
CLIC2	purple	purple
CLIC3	darkgrey	darkgrey
CLIC4	cyan	sienna3
CLIC5	turquoise	pink
CLINT1	skyblue	skyblue
CLIP2	turquoise	pink
CLIP3	black	black
CLK1	lightyellow	grey60
CLK2	darkgrey	darkgrey
CLK3	turquoise	pink
CLK4	brown	purple
CLMN	brown	purple
CLNS1A	yellow	pink
CLP1	blue	pink
CLPB	turquoise	pink
CLPX	grey60	grey60
CLSTN1	yellow	pink
CLTA	greenyellow	pink
CLTB	darkolivegreen	darkolivegreen
CLTC-IT1	turquoise	pink
CLU	turquoise	pink
CLUAP1	magenta	purple
CMAHP	turquoise	pink
CMAS	magenta	purple
CMC2	blue	pink
CMC4	pink	pink
CMPK1	magenta	purple
CMTM6	lightyellow	grey60
CMTR1	red	pink
CNBP	skyblue	skyblue
CNDP2	steelblue	purple
CNGA1	turquoise	pink
CNIH1	greenyellow	pink
CNIH4	blue	pink
CNKSR1	lightcyan	sienna3
CNN1	black	black
CNN2	salmon	purple
CNN3	midnightblue	sienna3
CNNM2	green	pink
CNNM3	midnightblue	sienna3
CNNM4	brown	purple
CNOT2	magenta	purple
CNOT3	cyan	sienna3
CNOT7	turquoise	pink
CNOT8	midnightblue	sienna3
CNPPD1	turquoise	pink
CNPY2	green	pink
CNPY3	tan	pink
CNTD2	darkturquoise	darkturquoise
CNTFR	yellow	pink
COA1	green	pink
COA3	royalblue	pink
COA4	blue	pink
COA7	turquoise	pink
COBL	turquoise	pink
COCH	orangered4	orangered4
COG5	pink	pink
COG7	turquoise	pink
COG8 /// PDF	blue	pink
COIL	red	pink
COL10A1	lightgreen	lightgreen
COL11A1	lightgreen	lightgreen
COL13A1	skyblue	skyblue
COL15A1	lightgreen	lightgreen
COL16A1	yellow	pink
COL17A1	blue	pink
COL18A1	brown	purple
COL1A1	lightgreen	lightgreen
COL1A2	lightgreen	lightgreen
COL21A1	black	black
COL3A1	lightgreen	lightgreen
COL4A1	lightgreen	lightgreen
COL4A2	lightgreen	lightgreen
COL4A3BP	pink	pink
COL4A5	brown	purple
COL4A6	brown	purple
COL5A1	lightgreen	lightgreen
COL5A2	lightgreen	lightgreen
COL6A1	lightyellow	grey60
COL6A2	black	black
COL6A3	lightgreen	lightgreen
COL7A1	brown	purple
COL9A2	darkorange	darkorange
COL9A3	brown	purple
COLEC12	darkgreen	black
COLGALT1	midnightblue	sienna3
COMMD10	darkred	pink
COMMD4	midnightblue	sienna3
COMMD8	white	grey60
COMP	lightgreen	lightgreen
COMT	brown	purple
COPA	sienna3	sienna3
COPB1	greenyellow	pink
COPB2	skyblue3	orangered4
COPG1	green	pink
COPS2	yellow	pink
COPS3	white	grey60
COPS4	white	grey60
COPS5	royalblue	pink
COPS6	pink	pink
COPS7A	blue	pink
COPS8	darkolivegreen	darkolivegreen
COPZ1	green	pink
COQ10B	yellowgreen	purple
COQ2	blue	pink
COQ3	green	pink
COQ4	brown	purple
COQ9	lightgreen	lightgreen
CORO1A	turquoise	pink
CORO1B	turquoise	pink
CORO1C	salmon	purple
CORO2A	brown	purple
CORT	midnightblue	sienna3
COTL1	saddlebrown	grey60
COX11	yellow	pink
COX17 /// POPDC2	cyan	sienna3
COX4I1	salmon	purple
COX5A	magenta	purple
COX5B	magenta	purple
COX6C	lightyellow	grey60
COX7A1	black	black
COX7A2	lightcyan1	grey60
COX7B	lightcyan1	grey60
COX7BP1 /// COX7BP1	lightcyan1	grey60
COX7C	lightcyan1	grey60
COX8A	lightgreen	lightgreen
CP	pink	pink
CPA3	paleturquoise	paleturquoise
CPB1	floralwhite	floralwhite
CPD	midnightblue	sienna3
CPE	lightgreen	lightgreen
CPEB1	black	black
CPM	brown	purple
CPNE1	red	pink
CPNE3	turquoise	pink
CPOX	blue	pink
CPQ	blue	pink
CPSF1	white	grey60
CPSF1 /// MIR1234 /// MIR6849 /// MIR939	red	pink
CPSF4	turquoise	pink
CPSF6	blue	pink
CPT1A	red	pink
CPT2	brown	purple
CPTP	turquoise	pink
CPVL	grey	grey
CR2	purple	purple
CRABP1	white	grey60
CRADD	blue	pink
CRAT	red	pink
CRBN	blue	pink
CREB1	cyan	sienna3
CREB3	sienna3	sienna3
CREB3L1	orange	orange
CREB3L2	blue	pink
CREBL2	magenta	purple
CREBZF	turquoise	pink
CREG1	blue	pink
CRELD1	brown	purple
CRELD2	orangered4	orangered4
CRIM1 /// LOC101929500	grey60	grey60
CRIP1	pink	pink
CRIP2	grey60	grey60
CRISPLD2	black	black
CRK	brown	purple
CRKL	midnightblue	sienna3
CRLF3	darkturquoise	darkturquoise
CRNKL1	turquoise	pink
CROCCP2	red	pink
CROT	magenta	purple
CRTAP	yellow	pink
CRTC3	yellow	pink
CRY1	greenyellow	pink
CRY2	turquoise	pink
CRYAB	black	black
CRYBB3	greenyellow	pink
CRYBG3	magenta	purple
CRYL1	lightgreen	lightgreen
CRYM	brown	purple
CRYZ	blue	pink
CRYZL1	magenta	purple
CSE1L	red	pink
CSF1R	paleturquoise	paleturquoise
CSF2RB	purple	purple
CSGALNACT1	tan	pink
CSK	brown	purple
CSNK1A1	green	pink
CSNK1D	red	pink
CSNK1G3	magenta	purple
CSNK2A1	cyan	sienna3
CSNK2A2	red	pink
CSNK2B	pink	pink
CSPG4	blue	pink
CSPP1	turquoise	pink
CSRP1	black	black
CSRP2	black	black
CST1	lightgreen	lightgreen
CST3	grey60	grey60
CST4	turquoise	pink
CST7	purple	purple
CSTA	purple	purple
CSTB	blue	pink
CSTF1	red	pink
CSTF2	magenta	purple
CSTF3	green	pink
CTAGE15 /// CTAGE4 /// CTAGE8 /// CTAGE9	yellow	pink
CTAGE4 /// CTAGE8 /// CTAGE9	yellow	pink
CTAGE5	brown	purple
CTBP1	pink	pink
CTBP2	blue	pink
CTC-338M12.4	yellow	pink
CTC-425F1.4	skyblue	skyblue
CTDNEP1	turquoise	pink
CTDP1	yellow	pink
CTDSP1	tan	pink
CTDSP2	blue	pink
CTDSPL	yellow	pink
CTGF	midnightblue	sienna3
CTLA4	darkturquoise	darkturquoise
CTNNAL1	green	pink
CTNNB1	grey60	grey60
CTNNBL1	red	pink
CTNND1 /// TMX2-CTNND1	turquoise	pink
CTPS1	tan	pink
CTPS2	tan	pink
CTR9	white	grey60
CTSA	blue	pink
CTSC	blue	pink
CTSD	turquoise	pink
CTSE	orange	orange
CTSF	black	black
CTSH	blue	pink
CTSK	lightgreen	lightgreen
CTSL	brown	purple
CTSO	blue	pink
CTSS	brown	purple
CTSV	red	pink
CTSW	greenyellow	pink
CTSZ	blue	pink
CUEDC1	grey	grey
CUEDC2	yellow	pink
CUL1	pink	pink
CUL3	blue	pink
CUL4A	red	pink
CUL4B	darkolivegreen	darkolivegreen
CUL7	darkolivegreen	darkolivegreen
CUTA	yellow	pink
CUX1	red	pink
CUZD1	darkturquoise	darkturquoise
CWC25	mediumpurple3	grey60
CWH43	brown	purple
CX3CR1	brown	purple
CXADR	blue	pink
CXCL1	green	pink
CXCL10	orangered4	orangered4
CXCL12	darkgreen	black
CXCL13	purple	purple
CXCL14	salmon	purple
CXCL2	turquoise	pink
CXCL3	green	pink
CXCL6	turquoise	pink
CXCL8	brown	purple
CXCL9	orangered4	orangered4
CXCR4	pink	pink
CXCR5	blue	pink
CXXC1	red	pink
CYAT1 /// IGLC1 /// IGLV1-44	paleturquoise	paleturquoise
CYB561	turquoise	pink
CYB5A	steelblue	purple
CYB5B	red	pink
CYBRD1	blue	pink
CYC1	green	pink
CYCS	lightyellow	grey60
CYFIP1	brown	purple
CYP17A1	skyblue	skyblue
CYP26B1	pink	pink
CYP27A1	brown	purple
CYP27B1	turquoise	pink
CYP2A7	floralwhite	floralwhite
CYP2B6	salmon	purple
CYP2B6 /// CYP2B7P	salmon	purple
CYP2C18	turquoise	pink
CYP2J2	brown	purple
CYP2W1	darkorange	darkorange
CYP3A4	turquoise	pink
CYP3A5	brown	purple
CYP3A7-CYP3AP1	tan	pink
CYP4F11	orange	orange
CYP4F12	salmon	purple
CYP4F2	pink	pink
CYP4F2 /// CYP4F3	pink	pink
CYP4F3	red	pink
CYP51A1 /// LRRD1	turquoise	pink
CYR61	midnightblue	sienna3
CYTH1	turquoise	pink
CYTH2	blue	pink
CYTIP	purple	purple
DAAM1	magenta	purple
DAAM2	darkgreen	black
DAB2 /// LOC101926921	orange	orange
DACH1	red	pink
DACT1	lightgreen	lightgreen
DAD1	blue	pink
DAK	darkmagenta	darkmagenta
DAP	darkgrey	darkgrey
DAP3	blue	pink
DAPK1	orange	orange
DAPK2	green	pink
DAPK3 /// MIR637	white	grey60
DARS	pink	pink
DARS2	darkred	pink
DAZAP1	blue	pink
DAZAP2	magenta	purple
DBF4	royalblue	pink
DBI	blue	pink
DBN1	brown	purple
DBNDD2 /// SYS1 /// SYS1-DBNDD2	red	pink
DCAF16	turquoise	pink
DCAF17	darkolivegreen	darkolivegreen
DCAF6	steelblue	purple
DCK	lightsteelblue1	pink
DCLK1	darkgreen	black
DCLRE1A	turquoise	pink
DCLRE1B	ivory	ivory
DCLRE1C	darkturquoise	darkturquoise
DCN	black	black
DCP2	blue	pink
DCPS	green	pink
DCTD	yellow	pink
DCTN1 /// SLC4A5	cyan	sienna3
DCTN3	red	pink
DCTN4	lightcyan	sienna3
DCUN1D1	lightyellow	grey60
DCUN1D2	red	pink
DCUN1D4	ivory	ivory
DCXR	pink	pink
DDA1	cyan	sienna3
DDAH1	lightsteelblue1	pink
DDAH2	plum1	plum1
DDB1	turquoise	pink
DDC	orange	orange
DDHD2	saddlebrown	grey60
DDIT4	tan	pink
DDOST	blue	pink
DDR2	black	black
DDRGK1	tan	pink
DDT /// DDTL	grey	grey
DDX1	yellow	pink
DDX10	yellow	pink
DDX11	green	pink
DDX11 /// DDX12P /// LOC642846	darkred	pink
DDX17	blue	pink
DDX18	turquoise	pink
DDX19A	pink	pink
DDX21	yellow	pink
DDX23	turquoise	pink
DDX27	red	pink
DDX27 /// SS18	red	pink
DDX39A	blue	pink
DDX3X	cyan	sienna3
DDX3Y	turquoise	pink
DDX41	red	pink
DDX42	yellow	pink
DDX5 /// MIR3064 /// MIR5047	grey60	grey60
DDX50	yellow	pink
DDX52	turquoise	pink
DDX56	turquoise	pink
DDX58	turquoise	pink
DDX60	magenta	purple
DECR1	mediumpurple3	grey60
DECR2	salmon	purple
DEF8	turquoise	pink
DEFA5	darkgrey	darkgrey
DEFB1	turquoise	pink
DEK	blue	pink
DENND1A	brown	purple
DENND1B	brown	purple
DENND2A	salmon	purple
DENND2D	mediumpurple3	grey60
DENND3	green	pink
DENND5A	yellow	pink
DENR	greenyellow	pink
DEPDC1	plum1	plum1
DEPDC5	tan	pink
DEPTOR	blue	pink
DERA	magenta	purple
DERL2	yellowgreen	purple
DES	black	black
DES /// SUPT20H	black	black
DESI1	turquoise	pink
DESI2	salmon	purple
DEXI	blue	pink
DFFA	turquoise	pink
DFFB	pink	pink
DFNA5	darkmagenta	darkmagenta
DGCR6 /// DGCR6L	darkmagenta	darkmagenta
DGKA	red	pink
DGKD	turquoise	pink
DGKZ	pink	pink
DGUOK	blue	pink
DHCR24	lightgreen	lightgreen
DHCR7	turquoise	pink
DHDDS	brown	purple
DHFR	turquoise	pink
DHPS	pink	pink
DHRS1	brown	purple
DHRS11	green	pink
DHRS2	darkgrey	darkgrey
DHRS3	brown	purple
DHRS4 /// DHRS4L2	red	pink
DHRS7	turquoise	pink
DHRS7B	brown	purple
DHRS9	brown	purple
DHTKD1	orange	orange
DHX15	darkred	pink
DHX29	white	grey60
DHX32	turquoise	pink
DHX34	magenta	purple
DHX35	red	pink
DHX40	yellow	pink
DHX8	turquoise	pink
DHX9	midnightblue	sienna3
DIAPH2	blue	pink
DIDO1	red	pink
DIEXF	green	pink
DIMT1	turquoise	pink
DIO3	grey60	grey60
DIP2C	black	black
DIS3	turquoise	pink
DIXDC1	black	black
DKC1 /// MIR664B /// SNORA56	brown	purple
DKFZP586I1420	darkgrey	darkgrey
DLAT	turquoise	pink
DLD	blue	pink
DLEU1	turquoise	pink
DLG1	cyan	sienna3
DLG3	sienna3	sienna3
DLGAP4	brown	purple
DLGAP5	green	pink
DLST	magenta	purple
DMBT1	blue	pink
DMD	black	black
DMTF1	lightyellow	grey60
DMXL1	magenta	purple
DMXL2	magenta	purple
DNAAF2	skyblue3	orangered4
DNAJA1	blue	pink
DNAJA2	blue	pink
DNAJA3	pink	pink
DNAJB1	brown	purple
DNAJB14	lightcyan	sienna3
DNAJB2	turquoise	pink
DNAJB6	royalblue	pink
DNAJB6 /// TMEM135	turquoise	pink
DNAJB9	blue	pink
DNAJC1	pink	pink
DNAJC10	darkred	pink
DNAJC12	darkgrey	darkgrey
DNAJC13	brown	purple
DNAJC15	blue	pink
DNAJC2	blue	pink
DNAJC22	brown	purple
DNAJC4	blue	pink
DNAJC7	turquoise	pink
DNAJC9	blue	pink
DNALI1	darkorange	darkorange
DNASE1	darkmagenta	darkmagenta
DNASE1L1	pink	pink
DNASE1L3	purple	purple
DNM1	brown	purple
DNM1L	blue	pink
DNM2	turquoise	pink
DNMBP	plum1	plum1
DNMT1	green	pink
DNMT3A	mediumpurple3	grey60
DNMT3B	red	pink
DNPEP	red	pink
DNPH1	turquoise	pink
DNTTIP2	blue	pink
DOC2A	blue	pink
DOCK1	turquoise	pink
DOCK10	purple	purple
DOCK2	purple	purple
DOK2	turquoise	pink
DOK4	turquoise	pink
DOK5	floralwhite	floralwhite
DOLPP1	turquoise	pink
DONSON	darkred	pink
DPAGT1	greenyellow	pink
DPEP1	darkolivegreen	darkolivegreen
DPEP2	purple	purple
DPEP3	darkturquoise	darkturquoise
DPF2	blue	pink
DPH2	blue	pink
DPM1	red	pink
DPM2	brown	purple
DPM3	brown	purple
DPP3	blue	pink
DPP4	blue	pink
DPP6	black	black
DPT	black	black
DPY19L1	pink	pink
DPY19L4	royalblue	pink
DPY30 /// MEMO1	blue	pink
DPYD	darkorange	darkorange
DPYSL2	salmon	purple
DPYSL3	black	black
DQ597730 /// LRRC37A2	darkmagenta	darkmagenta
DR1	skyblue3	orangered4
DRAM1	blue	pink
DRD5	floralwhite	floralwhite
DRG1	turquoise	pink
DROSHA	royalblue	pink
DSC2	pink	pink
DSCC1	turquoise	pink
DSE	violet	violet
DSG2	steelblue	purple
DSG3	lightgreen	lightgreen
DSN1	red	pink
DSP	lightyellow	grey60
DSTN	black	black
DTL	green	pink
DTX2 /// LOC102725292	lightcyan	sienna3
DTX4	turquoise	pink
DTYMK	red	pink
DUOX2	darkgrey	darkgrey
DUS1L	red	pink
DUS4L	red	pink
DUSP1	lightsteelblue1	pink
DUSP10	salmon	purple
DUSP11	lightsteelblue1	pink
DUSP12	blue	pink
DUSP14	turquoise	pink
DUSP2	brown	purple
DUSP26	greenyellow	pink
DUSP3	cyan	sienna3
DUSP4	darkgrey	darkgrey
DUSP5	royalblue	pink
DUSP6	magenta	purple
DUSP8 /// LOC101927562	plum1	plum1
DUT	green	pink
DVL1	blue	pink
DXO	brown	purple
DYNC1LI2	green	pink
DYNLRB1	red	pink
DYNLT1	royalblue	pink
DYNLT3	blue	pink
DYRK2	turquoise	pink
DZIP3	mediumpurple3	grey60
E2F1	magenta	purple
E2F3	tan	pink
E2F5	turquoise	pink
E2F6	pink	pink
E2F8	royalblue	pink
EAF2	purple	purple
EAPP	magenta	purple
EBAG9	lightsteelblue1	pink
EBI3	skyblue	skyblue
EBNA1BP2 /// MIR6733	blue	pink
EBP	pink	pink
ECD	yellow	pink
ECE1	greenyellow	pink
ECH1	darkgrey	darkgrey
ECHDC2	turquoise	pink
ECHDC3	grey60	grey60
ECHS1	magenta	purple
ECI1	magenta	purple
ECI2	brown	purple
ECM1	lightgreen	lightgreen
ECT2	green	pink
EDAR	turquoise	pink
EDC3	cyan	sienna3
EDC4	red	pink
EDEM3	sienna3	sienna3
EDF1	magenta	purple
EDN1	white	grey60
EDN3	turquoise	pink
EDNRA	turquoise	pink
EDNRB	brown	purple
EED	blue	pink
EEF1B2 /// SNORA41	yellow	pink
EEF1D	yellow	pink
EEF1E1	tan	pink
EEF2	yellow	pink
EFCAB14	cyan	sienna3
EFCC1	turquoise	pink
EFEMP1	darkgreen	black
EFEMP2	black	black
EFHC1	blue	pink
EFHD1	pink	pink
EFNA1	purple	purple
EFNA4	purple	purple
EFNA5	pink	pink
EFNB2	darkmagenta	darkmagenta
EFR3A	grey60	grey60
EFS	turquoise	pink
EFTUD1	darkolivegreen	darkolivegreen
EGFL6	turquoise	pink
EGFR	darkturquoise	darkturquoise
EGLN1	yellow	pink
EGLN3	brown	purple
EGR1	lightcyan	sienna3
EGR2	violet	violet
EGR3	violet	violet
EHBP1	yellow	pink
EHBP1L1	greenyellow	pink
EHD1	turquoise	pink
EHD2	black	black
EHF	cyan	sienna3
EHHADH	magenta	purple
EHMT2	brown	purple
EI24	blue	pink
EID1	cyan	sienna3
EIF1AX	blue	pink
EIF1B	lightyellow	grey60
EIF2AK1	turquoise	pink
EIF2AK2	blue	pink
EIF2AK3	magenta	purple
EIF2B3	turquoise	pink
EIF2D	yellow	pink
EIF2S1	green	pink
EIF2S2	red	pink
EIF2S3	salmon	purple
EIF3A	greenyellow	pink
EIF3B	brown	purple
EIF3C /// EIF3CL	tan	pink
EIF3D	yellow	pink
EIF3E	yellow	pink
EIF3G	yellow	pink
EIF3H	yellow	pink
EIF3I	turquoise	pink
EIF3J	blue	pink
EIF3L	saddlebrown	grey60
EIF3M	yellow	pink
EIF4A1 /// LOC101928634 /// SENP3-EIF4A1 /// SNORA48 /// SNORA67 /// SNORD10	green	pink
EIF4A3	yellow	pink
EIF4B	turquoise	pink
EIF4E	grey60	grey60
EIF4E2	saddlebrown	grey60
EIF4EBP1	turquoise	pink
EIF4EBP2	blue	pink
EIF4G1	cyan	sienna3
EIF4G3	brown	purple
EIF5	greenyellow	pink
EIF5A	green	pink
EIF5B	blue	pink
EIF6	red	pink
ELAVL1	green	pink
ELF1	turquoise	pink
ELF3	blue	pink
ELF4	darkred	pink
ELK1	turquoise	pink
ELK3	blue	pink
ELL3	brown	purple
ELMO1	green	pink
ELMO2	darkolivegreen	darkolivegreen
ELN	brown	purple
ELOVL1 /// MIR6734	yellow	pink
ELOVL6	magenta	purple
ELP4	green	pink
ELP5	skyblue	skyblue
EMC1	blue	pink
EMC2	blue	pink
EMC7	saddlebrown	grey60
EMC8	pink	pink
EMD	darkmagenta	darkmagenta
EMG1	tan	pink
EMILIN1	black	black
EML1	black	black
EML4	lightcyan	sienna3
EMP1	turquoise	pink
EMP2	blue	pink
EMP3	black	black
ENAH	tan	pink
ENC1	turquoise	pink
ENDOD1	brown	purple
ENDOG	brown	purple
ENGASE	red	pink
ENO1	midnightblue	sienna3
ENO2	brown	purple
ENOPH1	pink	pink
ENOSF1	brown	purple
ENPP2	purple	purple
ENPP4	brown	purple
ENSA	orange	orange
ENTPD1	black	black
ENTPD1-AS1	turquoise	pink
ENTPD2	skyblue	skyblue
ENTPD3	tan	pink
ENTPD4	brown	purple
ENTPD5	brown	purple
ENTPD6	brown	purple
ENY2	blue	pink
EPAS1	yellow	pink
EPB41L1	red	pink
EPB41L2	turquoise	pink
EPB41L3	brown	purple
EPB41L4B	turquoise	pink
EPHA1	turquoise	pink
EPHA2	darkgreen	black
EPHA4	tan	pink
EPHB2	turquoise	pink
EPHB3	turquoise	pink
EPHB6	turquoise	pink
EPHX1	turquoise	pink
EPHX2	brown	purple
EPM2AIP1	darkgrey	darkgrey
EPN3	brown	purple
EPPK1	green	pink
EPRS	turquoise	pink
EPS15	magenta	purple
EPS8	brown	purple
EPS8L2	turquoise	pink
EPS8L3	turquoise	pink
ERAL1	red	pink
ERAP2	brown	purple
ERBB2	grey60	grey60
ERBB2IP	magenta	purple
ERC1	grey60	grey60
ERCC3	brown	purple
ERCC4	floralwhite	floralwhite
ERCC5	lightcyan	sienna3
ERCC6L	turquoise	pink
EREG	red	pink
ERGIC2	blue	pink
ERGIC3	red	pink
ERH	blue	pink
ERI2	blue	pink
ERLIN1	lightcyan	sienna3
ERLIN2	orange	orange
ERMAP	turquoise	pink
ERMP1	lightcyan	sienna3
ERN2	turquoise	pink
ERO1L	green	pink
ERVH-6	floralwhite	floralwhite
ESD	yellow	pink
ESF1	brown	purple
ESPL1	green	pink
ESRP1	lightcyan	sienna3
ETF1	blue	pink
ETFA	magenta	purple
ETFB	magenta	purple
ETFDH	magenta	purple
ETHE1	brown	purple
ETNK1	magenta	purple
ETS2	yellow	pink
ETV4	brown	purple
EVI2A	purple	purple
EVI2B	purple	purple
EVL	purple	purple
EVPL	pink	pink
EVX1	skyblue	skyblue
EXO1	green	pink
EXOC1	royalblue	pink
EXOC2	turquoise	pink
EXOC5	lightcyan	sienna3
EXOC7	cyan	sienna3
EXOSC10	blue	pink
EXOSC2	darkred	pink
EXOSC4	pink	pink
EXOSC5	turquoise	pink
EXOSC7	blue	pink
EXOSC8	blue	pink
EXT1	brown	purple
EXTL2	turquoise	pink
EXTL3	magenta	purple
EYA2	magenta	purple
EZH2	blue	pink
EZR	cyan	sienna3
F10	skyblue3	orangered4
F11R	blue	pink
F12	green	pink
F13A1	purple	purple
F2RL1	yellow	pink
F3	brown	purple
F8A1 /// F8A2 /// F8A3	pink	pink
FA2H	brown	purple
FABP1	darkgrey	darkgrey
FABP3	skyblue3	orangered4
FABP4	black	black
FABP5	greenyellow	pink
FABP6	red	pink
FADD	darkorange2	brown4
FADS1 /// MIR1908	brown	purple
FADS2	magenta	purple
FAF1	blue	pink
FAH	turquoise	pink
FAIM3	purple	purple
FAM102A	turquoise	pink
FAM106A	sienna3	sienna3
FAM107A	darkgreen	black
FAM114A1	yellowgreen	purple
FAM115A /// LOC100294033	lightcyan	sienna3
FAM120A	darkorange2	brown4
FAM127A	black	black
FAM127B	red	pink
FAM129A	black	black
FAM131A	greenyellow	pink
FAM131B	brown	purple
FAM134A	turquoise	pink
FAM134B	turquoise	pink
FAM134C	darkmagenta	darkmagenta
FAM13A	brown	purple
FAM13B	brown	purple
FAM149A	brown	purple
FAM160B2	yellow	pink
FAM162A	brown	purple
FAM168B	lightcyan	sienna3
FAM171A1	salmon	purple
FAM179B	skyblue	skyblue
FAM189A1	turquoise	pink
FAM189A2	turquoise	pink
FAM189B	turquoise	pink
FAM206A	royalblue	pink
FAM208A	royalblue	pink
FAM208B	green	pink
FAM20B	lightcyan	sienna3
FAM214B	turquoise	pink
FAM215A	blue	pink
FAM216A	turquoise	pink
FAM21A /// FAM21C /// LOC101930591	turquoise	pink
FAM21C /// LOC101930591	turquoise	pink
FAM32A	midnightblue	sienna3
FAM35A	saddlebrown	grey60
FAM3A	green	pink
FAM3C	blue	pink
FAM46A	brown	purple
FAM46C	red	pink
FAM47E /// FAM47E-STBD1 /// STBD1	turquoise	pink
[truncated: 4,759 more rows]
