# Supplementary material for: Effective prediction of potential ferroptosis critical genes in clinical colorectal cancer
Source: Front Oncol. 2022 Oct 17;12:1033044. doi: 10.3389/fonc.2022.1033044 (PMC9619366; doi:10.3389/fonc.2022.1033044)
Supplement: Supplementary Figure 4 — (A-H) GSE41328, GSE44076, GSE110223 and GSE110225 datasets were analyzed by MCODE for modular genes merging the top 10 genes of Degree values and removing duplicate values to obtain ferroptosis-related DEGs. [file DataSheet_3.zip › Figure 4&Supplement Figure 3/Figure 4 C&G+Supplement Figure 3 E,F/─ú┐Θ╠╪╒≈╧≥┴┐.txt]

Tag	darkgrey	orange	orangered4	plum1	darkmagenta	ivory	darkolivegreen	sienna3	lightgreen	pink	skyblue	darkorange	grey60	paleturquoise	violet	black	purple	brown4	darkturquoise	floralwhite	grey
GSM2982906	-0.117465627125007	0.0390536231247535	-0.192965830940527	-0.100008033175057	-0.0478289158334802	-0.171458697968109	-0.152665488598827	-0.0827673464712914	0.0351020896561261	-0.239087944549863	0.185832111422155	-0.0188759551478517	-0.10097385678346	-0.136766116754397	-0.130394685685883	0.435483632252769	0.105038942842952	0.0329038222702808	0.0548612649067957	0.189105438904652	-0.0987159597110426
GSM2982907	-0.0880369081377051	-0.154362709268898	-0.163856655527454	-0.0611523155780315	0.0610614852980027	0.023538061358094	0.210514199595924	0.142351152047189	0.168113623003404	0.121796970983061	0.141795759317991	-0.0700207929101501	-0.198486560744328	-0.0899923848247922	-0.27076960160465	-0.0531842323857485	-0.245613788414471	-0.0169893994495983	0.185803958200147	0.370045524342623	0.0912344374303391
GSM2982908	-0.059518733393988	0.132134175717217	-0.168505728022137	0.0114879884442361	-0.0200432448117698	0.177637093259447	0.0220456327473912	0.137769302084005	0.0100288275867193	-0.185859398190034	-0.263526616181092	-0.0174980622543796	-0.12700181248145	0.260567597960564	0.0806595033303631	0.452426678155176	0.102518622265376	0.247409730424533	0.0906105664263655	-0.285178991391135	0.297752690222727
GSM2982909	0.0135888947897416	-0.161141701214532	-0.158214327845873	0.0948634455768784	-0.0146034919857681	0.327038761812251	0.377356982680708	0.2863706947152	0.0593502455726736	0.125192468399573	-0.197638687030671	-0.161248410723122	-0.226173867062759	-0.129170349447656	-0.262318490906911	-0.141866975076164	-0.21039755202281	0.0754861582641797	0.374838066996399	0.0043063492205232	0.41133098374919
GSM2982910	-0.0967999936799694	0.0299215495149132	-0.0943050980170429	-0.102056332495669	-0.112621045882352	-0.175650916070111	-0.269848529343295	-0.384871340211527	-0.15733053196228	-0.09314197240933	0.253494618754546	0.0193320170894508	0.135529360633692	0.0244438333452305	0.0238561220718545	-0.0099018075297412	0.200251342078834	-0.270406030508057	0.0113371108611484	0.210094384710235	-0.111814365889254
GSM2982911	0.153921309199021	0.175253887358627	0.0872295209845518	0.261464282784787	-0.104331366944301	0.00696517885107087	-0.206830303338996	-0.165426247799246	0.161207849281064	0.172199187119745	0.175608708911862	-0.0423885424925322	0.0606773036562599	-0.167227274163753	0.0930192235031625	-0.18165187164272	-0.182840014611614	-0.242121835304553	0.0246897946391158	0.0905061066873588	-0.0472644997031034
GSM2982912	-0.124779794269446	0.0386045826237683	0.0292160480270656	-0.26047964310573	-0.0753230647969666	-0.334664005039935	-0.296449323491523	-0.404764114383214	-0.0761747232902088	-0.0936346606228198	-0.078107444916019	0.170320382228057	0.363634186246272	-0.0587994249724003	0.0440782282900261	0.301809002051372	0.291821760748504	-0.307654018127583	-0.306975545699501	-0.209005999977589	0.26816648970955
GSM2982913	-0.0431945645096316	-0.224767307186691	0.00396676124257427	-0.171630589782196	0.26654197287265	0.0320608363585093	0.195027811256091	0.00265696961836692	0.028199987930391	0.220788559977427	0.0974667303879913	-0.155505158125806	0.0312843982773696	-0.220196006228033	-0.234472956378749	-0.132785294971775	-0.219261610442056	-0.158303943558159	-0.105246946457904	0.0722900132694584	-0.0853203884868325
GSM2982914	-0.089823043373359	0.0370297126045585	-0.112186531095212	-0.00318328942059603	-0.126357234046209	-0.144942581048588	-0.0626666617565811	0.146894351301249	-0.0954090581843574	-0.11736482610457	0.0673189467411954	0.0408222249286821	-0.0233962619028758	0.426879891399504	0.153533430831656	0.127997471320283	0.115117929480239	0.215504548629345	-0.111782836769095	-0.0545039582063985	0.174724987353382
GSM2982915	0.0421713999655828	-0.168653262147295	0.107853445049498	0.209546978232825	0.0783305781965581	0.051372856728997	0.0423151140799432	0.23562474669463	0.654731071559888	0.137325799660624	0.118854764293697	-0.100636759092367	-0.125737870115234	-0.0486917496643424	0.388480407835266	-0.00113203847569098	-0.27041700135431	0.00850604652889347	-0.171959009363648	-0.029680214912105	-0.2970791611179
GSM2982916	-0.108631759972246	-0.00601140458754503	-0.067193681187438	-0.26888056511611	-0.0473271222728096	-0.299727968219176	-0.200068631076321	-0.230139367255758	-0.291720314819018	-0.172196202285617	0.0321174847055835	0.116046326543284	0.276787142810889	-0.0760663728494466	-0.222320394963124	-0.0784350508248018	0.293868662034985	-0.0757911309134824	-0.204713064584458	-0.130772637146313	0.211725557251805
GSM2982917	-0.0579815713400955	-0.189389557207973	0.197681783056549	-0.140300559223219	0.434647630862382	-0.0312799337188511	0.229435659954365	-0.0740532568776659	0.203505581904014	0.26956265815853	-0.137729536980733	-0.0570390347568553	0.154937600956285	-0.132645620096324	-0.0736700751099521	-0.106530164401816	-0.184164247841374	-0.267198422250684	-0.295308715292227	-0.259438988872403	-0.00682842405402761
GSM2982918	-0.0903405197774301	0.016787690862791	-0.0371437735865079	-0.106406561629229	-0.064494964409421	-0.178090087743201	-0.239780533095938	-0.339756490771127	-0.174713167780901	-0.0975250333734199	0.193209624524532	0.122445260906901	0.18013321451444	0.183917238729439	0.348830868791385	0.00203345545918821	0.258668890141619	-0.215491077126763	-0.0625742298574692	0.154832825309592	-0.0281588480297975
GSM2982919	-0.0243245448161998	-0.121749696196054	0.0540049589324485	-0.208628369141133	0.0699136715759684	-0.0625441299803418	-0.0457656992897655	-0.290043318004619	-0.224390020282063	0.213586305600156	0.0713683423546912	0.0214055845422985	0.252459978069697	-0.101363025760572	-0.179279068616839	-0.252768589092457	-0.0668378962233798	-0.368978676074844	-0.0846417474706837	0.142741519335041	0.000411874200775985
GSM2982920	-0.0488960458505989	0.068318948879611	-0.213769582238982	0.0200752233614267	-0.0613450850108466	0.118937862599453	-0.0846510812960951	0.0373013901668071	-0.0886747822658113	-0.262957690074238	0.0254586674981901	-0.0781958668417587	-0.288354708554698	0.384750380333241	0.12647967530671	0.17128593795938	0.100903468991418	0.241544021538914	0.272563569196356	0.161799663396915	-0.120889826629379
GSM2982921	0.895974319308792	0.785279073017278	0.410329387426608	0.493914056033522	-0.0349863710936997	0.342619080857328	-0.0367309021523066	0.28240471672301	0.128487053707738	0.164224188739416	-0.330573027205261	-0.0546322984741478	0.0212493902088579	-0.306778158519891	-0.027928463634127	-0.196300687696483	-0.1434499087708	0.170945704541424	-0.0443270951480791	-0.319220906329688	0.114801194949219
GSM2982922	0.0238641706906416	-0.180687955428883	0.0905403971510025	-0.0537072034015571	0.390108063359249	0.281752688851374	0.336943408836708	0.126940811017414	-0.0524628608919796	0.16883829614033	-0.135093743552639	-0.225526533990127	-0.157568423947269	-0.170822529074505	-0.0203587078271452	-0.201074125303864	-0.229575771565413	0.0242328364902725	0.092848161720918	-0.153228257992258	-0.307776325810731
GSM2982923	-0.0372966075946742	-0.0325700095734165	-0.197680333556891	-0.0973761935210313	-0.0343214841311471	0.101349810308753	-0.113711720742919	0.0144230752419106	-0.280684055824903	-0.361463098358752	0.187795188808176	-0.146606638978269	-0.319732997289818	0.0243819341462307	0.0174464535760042	-0.0962284338721153	0.149054987793877	0.372385926257128	0.332029777299031	0.255027900210166	-0.131730856620503
GSM2982924	-0.0663019397467655	0.0808395638012433	-0.258114212602717	-0.0498504259821576	-0.00668058007149536	0.1127897587448	-0.100843401991048	-0.000825299644931311	-0.0295265669540178	-0.309043092937161	0.0145735248698948	-0.0958146232991506	-0.27545307670899	0.0423819872679082	-0.0941330762033475	0.354662696559616	0.0747169185741407	0.22698526371004	0.341967065374481	0.118239706744436	0.0258547027030432
GSM2982925	0.0568808363817943	-0.114939959889883	-0.0478881998522388	-0.0594605577921509	0.464952919184889	0.444009165489955	0.32776432612585	0.096987233752264	-0.00462456278402716	0.220136575586627	-0.209083219930843	-0.147893058697047	-0.123025305716882	-0.279830619807177	-0.328091937858332	-0.167602477944543	-0.243034748898935	-0.0717889900169318	0.0555330609861878	-0.128244974373204	0.258822685392644
GSM2982926	-0.148387229848495	-0.0764169268554082	-0.135225812057274	-0.0827444750646886	-0.149466757571838	-0.232099455868361	-0.136615939359734	0.0323966941677216	-0.173999763670993	-0.217218579847054	0.204302610117013	-0.0094810892357561	-0.0151001307248826	0.221836474625366	0.135630694215763	-0.014661078813277	0.194958600484825	0.206565490793443	-0.147848063815312	-0.0602589958032411	-0.233780874477026
GSM2982927	0.0651095954193695	-0.221676849516658	0.043395975530846	0.0346510405150604	0.00420826452098619	-0.0963241333148783	0.294179802320612	0.264289792193085	0.225271671446616	0.191145997980813	0.166451131138941	-0.228697324784012	-0.162642624631198	-0.212553611569235	-0.221772790289797	-0.161033387790434	-0.294101488366916	0.0678738078730657	-0.255767620537034	-0.270711079403282	-0.266193588125332
GSM2982928	-0.0832062169719105	0.0811420320624792	0.412093239631921	0.282574512387586	-0.339237708896399	-0.0792556144484788	0.00361114753235458	0.0797144699414988	-0.0837620470361344	0.100519581561948	-0.414299502881915	0.559294635947394	0.340575029733403	0.202427062617828	0.234259480339055	-0.0520429736979193	0.199307790014909	0.0550419826346829	0.0376026512662187	0.151363299861046	0.00465503616689311
GSM2982929	-0.0758389460163782	0.154513069266578	0.512167636440447	0.491666454446437	-0.382644634360614	0.0147903773797459	0.078751713609004	0.113428995778547	0.022565576092539	0.19895532288221	-0.4000245974799	0.623838510972389	0.261200795705924	0.243716454997798	0.353539713287496	-0.137113932736175	0.0679134917567642	-0.023839638465808	0.251429197249539	0.301951907183095	0.129892588383259
GSM2982930	-0.0694474415347905	-0.0500935416570618	-0.102199439874202	-0.133863955698864	-0.100223692002121	-0.187327290850431	-0.160932217899795	-0.0207179588388257	-0.166405685021672	-0.231063740329459	0.186072626013561	-0.0215013808552863	0.0295881091985171	0.0220020886210138	0.00593357717080644	0.154188408036973	0.210445893055562	0.172562945553924	-0.133648213698882	-0.0556254125786077	-0.331300484635237
GSM2982931	0.178760962203747	0.0635829718964802	0.000770052930985436	-0.000514911655341134	-0.0479278217494488	-0.0414967183293159	-0.0103853653058098	-0.00618965518469316	0.203314563027194	0.0762843262918588	0.0443555362990517	-0.04194341249984	0.0355909866522389	0.0935982996884013	0.0597628705293091	-0.0155741595390309	-0.0748932717519258	-0.0993851237136608	-0.201321156428411	-0.266434222188917	0.0774803757773393
