# Supplementary material for: Effective prediction of potential ferroptosis critical genes in clinical colorectal cancer
Source: Front Oncol. 2022 Oct 17;12:1033044. doi: 10.3389/fonc.2022.1033044 (PMC9619366; doi:10.3389/fonc.2022.1033044)
Supplement: Supplementary Figure 4 — (A-H) GSE41328, GSE44076, GSE110223 and GSE110225 datasets were analyzed by MCODE for modular genes merging the top 10 genes of Degree values and removing duplicate values to obtain ferroptosis-related DEGs. [file DataSheet_3.zip › Figure 4&Supplement Figure 3/Figure 4 D&H+Supplement Figure 3 G,H/╨┬╜¿ Microsoft Excel ╣ñ╫≈▒φ.xlsx]

## Sheet: Sheet1
brown	1933						Gene	Module
cyan	2634						AATF	cyan
darkgreen	229						ABCC1	cyan
darkgrey	180						ABCE1	cyan
darkmagenta	309						ACAN	cyan
darkturquoise	1792						ACD	cyan
greenyellow	182						ACLY	cyan
grey	3627						ACP1	cyan
lightcyan	247						ACTR3B	cyan
mediumpurple3	44						ACTR5	cyan
salmon	487						ADAT2	cyan
white	96						ADHFE1	cyan
							AGTRAP	cyan
							AHCY	cyan
							AKIP1	cyan
							ALG3	cyan
							ALG8	cyan
							ALKBH2	cyan
							ALYREF	cyan
							ANAPC1 /// LOC730268	cyan
							ANKRD12	cyan
							ANKS6	cyan
							ANLN	cyan
							ANXA2 /// NHP2L1	cyan
							ANXA3	cyan
							AP1S3	cyan
							APTX	cyan
							ARHGAP11A	cyan
							ARHGEF39	cyan
							ARHGEF9	cyan
							ARMC10	cyan
							ARNTL2	cyan
							ASB8	cyan
							ASB9	cyan
							ASCC3	cyan
							ASF1B	cyan
							ASNS	cyan
							ASPM	cyan
							ASUN	cyan
							ASXL3	cyan
							ATAD2	cyan
							ATAD3A	cyan
							ATAD3A /// ATAD3B	cyan
							ATAD5	cyan
							ATG101	cyan
							ATIC	cyan
							ATR	cyan
							AUNIP	cyan
							AURKA	cyan
							AURKB	cyan
							BANF1	cyan
							BCL2L12	cyan
							BID	cyan
							BIRC5	cyan
							BLM	cyan
							BMS1	cyan
							BOP1 /// MIR7112	cyan
							BORA	cyan
							BRAT1	cyan
							BRCA1	cyan
							BRCA2	cyan
							BRIP1	cyan
							BUB1	cyan
							BUB1B	cyan
							BYSL	cyan
							BZW2	cyan
							C10orf2	cyan
							C12orf45	cyan
							C14orf28	cyan
							C16orf59	cyan
							C16orf80	cyan
							C19orf24	cyan
							C19orf48 /// SNORD88C	cyan
							C19orf53	cyan
							C1QBP	cyan
							C1orf112	cyan
							C21orf59	cyan
							C4orf46	cyan
							C5orf34	cyan
							C6orf223	cyan
							CACYBP	cyan
							CAD	cyan
							CALM1	cyan
							CAPRIN1	cyan
							CARS	cyan
							CASC5	cyan
							CBFB	cyan
							CBX2	cyan
							CBX3	cyan
							CCDC137	cyan
							CCDC138	cyan
							CCDC86	cyan
							CCNA2	cyan
							CCNB1	cyan
							CCNE1	cyan
							CCNF	cyan
							CCNO	cyan
							CCPG1 /// DYX1C1-CCPG1	cyan
							CCT2	cyan
							CCT3 /// LOC101927137	cyan
							CCT4	cyan
							CCT6A	cyan
							CCT7	cyan
							CCT8	cyan
							CD160	cyan
							CD302 /// LY75 /// LY75-CD302	cyan
							CD320	cyan
							CD3EAP	cyan
							CDC123	cyan
							CDC20	cyan
							CDC25A	cyan
							CDC25B	cyan
							CDC37	cyan
							CDC45	cyan
							CDC6	cyan
							CDC7	cyan
							CDCA2	cyan
							CDCA3	cyan
							CDCA4	cyan
							CDCA5	cyan
							CDCA8	cyan
							CDH3	cyan
							CDK1	cyan
							CDK2	cyan
							CDK4	cyan
							CDK5	cyan
							CDKN3	cyan
							CDT1	cyan
							CEBPZ	cyan
							CELSR3	cyan
							CEMIP	cyan
							CENPA	cyan
							CENPA /// SLC35F6	cyan
							CENPE	cyan
							CENPF	cyan
							CENPH	cyan
							CENPI	cyan
							CENPJ	cyan
							CENPL	cyan
							CENPN	cyan
							CENPO	cyan
							CENPW	cyan
							CEP131	cyan
							CEP55	cyan
							CEP72	cyan
							CEP78	cyan
							CHAF1A	cyan
							CHAF1B	cyan
							CHCHD6	cyan
							CHEK1	cyan
							CHEK2	cyan
							CHTF18	cyan
							CIPC	cyan
							CIRH1A	cyan
							CIT /// MIR1178	cyan
							CKAP2L	cyan
							CKAP5	cyan
							CKS1B	cyan
							CKS2	cyan
							CLDN1	cyan
							CLDN2	cyan
							CLPP	cyan
							CLSTN2	cyan
							CMSS1	cyan
							CNN2	cyan
							CNPY2	cyan
							CNPY3	cyan
							CNTN4	cyan
							COG8 /// PDF	cyan
							COLGALT1	cyan
							CPAMD8	cyan
							CPSF3	cyan
							CPSF3L	cyan
							CPSF4	cyan
							CRBN	cyan
							CRNDE	cyan
							CSE1L	cyan
							CSNK1G2	cyan
							CUL4A	cyan
							CXCL1	cyan
							CXCL16	cyan
							CXCL3	cyan
							CYP27B1	cyan
							DBF4	cyan
							DCBLD1	cyan
							DCLRE1B	cyan
							DCTD	cyan
							DDI2 /// RSC1A1	cyan
							DDIAS	cyan
							DDX18	cyan
							DDX19A	cyan
							DDX20	cyan
							DDX21	cyan
							DDX39A	cyan
							DDX49	cyan
							DDX55	cyan
							DDX56	cyan
							DEPDC1	cyan
							DEPDC1B	cyan
							DESI1	cyan
							DGKZ	cyan
							DHCR7	cyan
							DHX15	cyan
							DHX33	cyan
							DHX37	cyan
							DIAPH3	cyan
							DIEXF	cyan
							DKC1 /// MIR664B /// SNORA56	cyan
							DLGAP5	cyan
							DNA2	cyan
							DNAJC10	cyan
							DNAJC2	cyan
							DNAJC9	cyan
							DNMT1	cyan
							DONSON	cyan
							DPCD	cyan
							DPEP1	cyan
							DPH2	cyan
							DPY19L1	cyan
							DPY30 /// MEMO1	cyan
							DSCC1	cyan
							DSN1	cyan
							DTL	cyan
							DYNLL1-AS1	cyan
							E2F3	cyan
							E2F6	cyan
							E2F7	cyan
							EARS2	cyan
							EBNA1BP2 /// MIR6733	cyan
							ECT2	cyan
							EDIL3	cyan
							EEF1E1	cyan
							EFCAB11	cyan
							EFTUD2	cyan
							EGFL6	cyan
							EIF3I	cyan
							EIF4A1 /// LOC101928634 /// SENP3-EIF4A1 /// SNORA48 /// SNORA67 /// SNORD10	cyan
							EIF4A3	cyan
							EIF4E3	cyan
							EIF4G1	cyan
							EMC8	cyan
							EMG1	cyan
							ENOPH1	cyan
							EP400	cyan
							EPHX4	cyan
							EPRS	cyan
							EPT1	cyan
							ERCC6L	cyan
							ESPL1	cyan
							EVA1A	cyan
							EXO1	cyan
							EXOSC2	cyan
							EXOSC3	cyan
							EXOSC4	cyan
							EXOSC5	cyan
							EXOSC7	cyan
							EXOSC8	cyan
							EZH2	cyan
							F12	cyan
							FAM136A /// LOC100287852	cyan
							FAM150B	cyan
							FAM214A	cyan
							FAM57A	cyan
							FAM64A	cyan
							FAM72A /// FAM72B /// FAM72C /// FAM72D	cyan
							FANCA	cyan
							FANCB	cyan
							FANCE	cyan
							FANCG	cyan
							FANCI	cyan
							FARSA	cyan
							FASN	cyan
							FBL	cyan
							FBXO22	cyan
							FBXO5	cyan
							FBXW9	cyan
							FEN1	cyan
							FEZ2	cyan
							FIGNL1	cyan
							FOXM1	cyan
							FPGS	cyan
							FTSJ1	cyan
							FTSJ2	cyan
							FXN	cyan
							FXYD5	cyan
							GAB1	cyan
							GABPB1	cyan
							GAR1	cyan
							GARS	cyan
							GCN1L1	cyan
							GEMIN4	cyan
							GEMIN5	cyan
							GEMIN6	cyan
							GGCT	cyan
							GINM1	cyan
							GINS1	cyan
							GINS3	cyan
							GLO1	cyan
							GNAQ	cyan
							GNL2	cyan
							GNL3 /// SNORD19B	cyan
							GNPDA1	cyan
							GOLT1B	cyan
							GPI	cyan
							GPT2	cyan
							GPX1	cyan
							GRAMD2	cyan
							GRPEL1	cyan
							GRPEL2	cyan
							GSG2	cyan
							GSTM5	cyan
							GSTO1	cyan
							GTF2E2	cyan
							GTF2H4	cyan
							GTF2IRD1	cyan
							GTF3C4	cyan
							GTPBP3	cyan
							GTPBP4	cyan
							GTSE1	cyan
							GTSE1 /// TRMU	cyan
							GYLTL1B	cyan
							H2AFZ	cyan
							HAT1	cyan
							HAUS3	cyan
							HAUS5	cyan
							HAUS6	cyan
							HAUS7	cyan
							HAUS7 /// TREX2	cyan
							HDAC2	cyan
							HDGF	cyan
							HEATR1	cyan
							HEATR2	cyan
							HELLS	cyan
							HGH1	cyan
							HILPDA	cyan
							HJURP	cyan
							HNRNPL	cyan
							HNRNPR	cyan
							HPGD	cyan
							HPRT1	cyan
							HSPBP1	cyan
							HSPD1	cyan
							HSPE1	cyan
							HYAL2	cyan
							IARS	cyan
							IFITM1	cyan
							IFITM1 /// IFITM2	cyan
							IFRD2	cyan
							IFT80 /// TRIM59	cyan
							IL1RAP	cyan
							IL1RAPL1	cyan
							ILF2	cyan
							ILF3	cyan
							ILKAP	cyan
							IMP4	cyan
							INTS8	cyan
							IPO11 /// IPO11-LRRC70	cyan
							IPO4	cyan
							KARS	cyan
							KAT2A	cyan
							KATNB1	cyan
							KCNG1	cyan
							KDM1A	cyan
							KDM2B	cyan
							KIAA0020	cyan
							KIAA0513	cyan
							KIAA1524	cyan
							KIF11	cyan
							KIF14	cyan
							KIF15	cyan
							KIF18A	cyan
							KIF18B	cyan
							KIF20A	cyan
							KIF20B	cyan
							KIF23	cyan
							KIF2C	cyan
							KIF4A	cyan
							KIF9	cyan
							KIFC1	cyan
							KLHL7	cyan
							KNSTRN	cyan
							KNTC1	cyan
							KPNA2	cyan
							KRT80	cyan
							LARGE	cyan
							LDHA	cyan
							LGI4	cyan
							LIG1	cyan
							LINC00294	cyan
							LINC01082	cyan
							LIPG	cyan
							LMBR1	cyan
							LMNB2	cyan
							LOC100288911	cyan
							LOC100506248 /// LOC728026 /// MIR1244-1 /// MIR1244-2 /// MIR1244-3 /// PTMA	cyan
							LOC100506558 /// MATN2	cyan
							LOC100507547 /// PRRT1	cyan
							LOC100996643 /// LOC101928195 /// MTHFD1L	cyan
							LOC101927137 /// SCLT1	cyan
							LOC101928927 /// SNHG15 /// SNORA9	cyan
							LOC102725017	cyan
							LOC150776 /// SMPD4	cyan
							LONP1	cyan
							LPCAT2	cyan
							LRP8	cyan
							LRRC8E	cyan
							LSM2	cyan
							LSM7	cyan
							LUC7L2	cyan
							LYAR	cyan
							MACC1	cyan
							MAD2L1	cyan
							MAGOH /// MAGOHB	cyan
							MAK16	cyan
							MAPKAPK3	cyan
							MARS /// MIR6758	cyan
							MASTL	cyan
							MCAT	cyan
							MCFD2	cyan
							MCM10	cyan
							MCM2	cyan
							MCM3	cyan
							MCM4	cyan
							MCM5	cyan
							MCM6	cyan
							MCM7	cyan
							MDC1	cyan
							MELK	cyan
							MEN1	cyan
							METTL1	cyan
							METTL7A	cyan
							MFSD10	cyan
							MFSD12	cyan
							MGME1	cyan
							MIF	cyan
							MIOS	cyan
							MIPEP	cyan
							MIR1292 /// NOP56 /// SNORD110 /// SNORD57 /// SNORD86	cyan
							MIR1304 /// SNORA1 /// SNORA18 /// SNORA32 /// SNORA40 /// SNORA8 /// SNORD5 /// TAF1D	cyan
							MIR4647 /// SLC35B2	cyan
							MIR4745 /// PTBP1	cyan
							MIR636 /// SRSF2	cyan
							MIR6836 /// SNX8	cyan
							MIR943 /// NELFA	cyan
							MIS18A	cyan
							MKI67	cyan
							MKLN1	cyan
							MLST8	cyan
							MMP1	cyan
							MMP7	cyan
							MND1	cyan
							MOCOS	cyan
							MOGS	cyan
							MORC4	cyan
							MRPL17	cyan
							MRPL3	cyan
							MRPL37	cyan
							MRPL4	cyan
							MRPL51 /// SPTLC1	cyan
							MRPL9	cyan
							MRPS17	cyan
							MRPS23	cyan
							MRPS34	cyan
							MRTO4	cyan
							MSH2	cyan
							MSH5 /// MSH5-SAPCD1 /// SAPCD1	cyan
							MSH6	cyan
							MSTO1	cyan
							MSTO1 /// MSTO2P	cyan
							MTERF3	cyan
							MTFR1	cyan
							MTFR2	cyan
							MTHFD1	cyan
							MTHFD2	cyan
							MXI1	cyan
							MYBBP1A	cyan
							MYBL2	cyan
							MZT1	cyan
							NAA15	cyan
							NAA25	cyan
							NAALADL1	cyan
							NABP2	cyan
							NANP	cyan
							NARS2	cyan
							NAT10	cyan
							NBPF1	cyan
							NBPF10 /// NBPF11 /// NBPF12 /// NBPF14 /// NBPF15 /// NBPF20 /// NBPF8 /// NBPF9	cyan
							NBPF10 /// NBPF11 /// NBPF14 /// NBPF15 /// NBPF19 /// NBPF20 /// NBPF25P /// NBPF26 /// NBPF8 /// NBPF9	cyan
							NBPF10 /// NBPF11 /// NBPF8	cyan
							NBPF10 /// NBPF12 /// NBPF14 /// NBPF15 /// NBPF20 /// NBPF8 /// NBPF9	cyan
							NCAPD3	cyan
							NCAPG	cyan
							NCAPG2	cyan
							NCAPH	cyan
							NCBP2	cyan
							NDC1	cyan
							NDC80	cyan
							NEIL3	cyan
							NEK2	cyan
							NEK6	cyan
							NFXL1	cyan
							NHP2	cyan
							NHP2P2 /// NHP2P2	cyan
							NIFK	cyan
							NIT2	cyan
							NLE1	cyan
							NMB	cyan
							NME1	cyan
							NME1-NME2 /// NME2	cyan
							NOC2L	cyan
							NOC3L	cyan
							NOC4L	cyan
							NOL10	cyan
							NOL11	cyan
							NOL8	cyan
							NOLC1	cyan
							NOM1	cyan
							NOP14	cyan
							NOP16	cyan
							NOP2	cyan
							NOP58	cyan
							NPM3	cyan
							NPRL3	cyan
							NR2C2AP	cyan
							NSUN4	cyan
							NSUN5	cyan
							NTMT1	cyan
							NUDCD1	cyan
							NUDT1	cyan
							NUDT5	cyan
							NUF2	cyan
							NUP107	cyan
							NUP155	cyan
							NUP205	cyan
							NUP210	cyan
							NUP35	cyan
							NUP37	cyan
							NUP43	cyan
							NUP85	cyan
							NUSAP1	cyan
							NUTF2 /// NUTF2P4	cyan
							OAS3	cyan
							ODC1	cyan
							ODF2	cyan
							OGFOD1	cyan
							OPTN	cyan
							ORAI1	cyan
							ORC1	cyan
							ORC2	cyan
							ORC6	cyan
							OSBPL3	cyan
							OTULIN	cyan
							P2RX1	cyan
							PA2G4	cyan
							PAFAH1B3	cyan
							PAICS	cyan
							PAK2	cyan
							PAK6	cyan
							PALB2	cyan
							PAM16	cyan
							PAQR4	cyan
							PARPBP	cyan
							PATL1	cyan
							PAXIP1	cyan
							PBX1	cyan
							PCBD1	cyan
							PCGF3	cyan
							PCNA	cyan
							PCSK9	cyan
							PDAP1	cyan
							PDCD11	cyan
							PDCD2L	cyan
							PDE3A	cyan
							PDGFD	cyan
							PDIA4	cyan
							PDIA6	cyan
							PDXK	cyan
							PDZD8	cyan
							PELI2	cyan
							PEMT	cyan
							PEX19	cyan
							PFAS	cyan
							PFDN2	cyan
							PGAM5	cyan
							PGM2	cyan
							PHF19	cyan
							PINK1	cyan
							PKMYT1	cyan
							PKP4	cyan
							PLEKHG4	cyan
							PLK1	cyan
							PLK4	cyan
							PLSCR4	cyan
							PMCH	cyan
							PMPCA	cyan
							PNO1	cyan
							PNPT1	cyan
							POC1A	cyan
							POLA1	cyan
							POLD1	cyan
							POLD2	cyan
							POLE2	cyan
							POLQ	cyan
							POLR1A	cyan
							POLR1C	cyan
							POLR2D	cyan
							POLR3A	cyan
							POLR3K	cyan
							POP1	cyan
							POP7	cyan
							PPA1	cyan
							PPAN /// PPAN-P2RY11	cyan
							PPAT	cyan
							PPIH	cyan
							PPIL1	cyan
							PPM1G	cyan
							PPM1H	cyan
							PPME1	cyan
							PPP1R14B	cyan
							PRC1	cyan
							PRDX1	cyan
							PREB	cyan
							PRIM1	cyan
							PRIM2	cyan
							PRKACB	cyan
							PRKDC	cyan
							PRMT3	cyan
							PRPF19	cyan
							PRPF4	cyan
							PRPS1	cyan
							PRR7	cyan
							PSMA1	cyan
							PSMB5	cyan
							PSMC3IP	cyan
							PSMC4	cyan
							PSMD1	cyan
							PSMD13	cyan
							PSMD14	cyan
							PSMD8	cyan
							PSME3	cyan
							PSMG1	cyan
							PSMG3	cyan
							PSRC1	cyan
							PTGES3	cyan
							PTK2	cyan
							PTPLAD1	cyan
							PTPMT1	cyan
							PTRH1	cyan
							PTTG1	cyan
							PUS1	cyan
							PUS7	cyan
							PUSL1	cyan
							PWP1	cyan
							PXYLP1	cyan
							RABGGTB	cyan
							RACGAP1	cyan
							RAD1	cyan
							RAD23A	cyan
							RAD51AP1	cyan
							RAD54B	cyan
							RAD54L	cyan
							RAN	cyan
							RANGAP1	cyan
							RBCK1	cyan
							RBL1	cyan
							RBM28	cyan
							RCC1	cyan
							RCL1	cyan
							RCN1	cyan
							RECQL4	cyan
							RFC2	cyan
							RFC3	cyan
							RFC4	cyan
							RFC5	cyan
							RFWD3	cyan
							RHBDF2	cyan
							RHEBL1	cyan
							RIOK1	cyan
							RIPK2	cyan
							RNASEH2A	cyan
							RNASEL	cyan
							RNPS1	cyan
							RP3-406P24.1	cyan
							RP4-758J24.5	cyan
							RP9 /// RP9P	cyan
							RPAP3	cyan
							RPE /// RPEL1	cyan
							RPF2	cyan
							RPGRIP1L	cyan
							RPL7L1	cyan
							RPN1	cyan
							RPN2	cyan
							RPP40	cyan
							RPUSD4	cyan
							RQCD1	cyan
							RRM1	cyan
							RRM2	cyan
							RRP9	cyan
							RRS1	cyan
							RSRC1	cyan
							RTKN	cyan
							RUVBL1	cyan
							RUVBL2	cyan
							S100A11	cyan
							S100A11P1 /// S100A11P1	cyan
							SAC3D1	cyan
							SAPCD2	cyan
							SASS6	cyan
							SCD	cyan
							SCUBE2	cyan
							SEH1L	cyan
							SERBP1	cyan
							SET	cyan
							SET /// SETP4 /// SETSIP	cyan
							SET /// SETSIP	cyan
							SF3A2	cyan
							SF3B3	cyan
							SGOL1	cyan
							SGOL2	cyan
							SHCBP1	cyan
							SHFM1	cyan
							SHMT2	cyan
							SIGMAR1	cyan
							SKA1	cyan
							SKA3	cyan
							SLBP	cyan
							SLC25A17	cyan
							SLC25A22	cyan
							SLC25A23	cyan
							SLC39A10	cyan
							SLC3A2	cyan
							SLCO4A1	cyan
							SMARCA4	cyan
							SMARCA5	cyan
							SMARCC1	cyan
							SMARCD2	cyan
							SMC2	cyan
							SMC4	cyan
							SMG9	cyan
							SMYD3	cyan
							SND1	cyan
							SNHG1 /// SNORD22 /// SNORD25 /// SNORD26 /// SNORD27 /// SNORD28 /// SNORD29 /// SNORD30 /// SNORD31	cyan
							SNORA5B /// TBRG4	cyan
							SNRPA	cyan
							SNRPB	cyan
							SNRPC	cyan
							SNRPD1	cyan
							SNRPD3	cyan
							SNRPF	cyan
							SNRPG	cyan
							SNTB1	cyan
							SOX10	cyan
							SPAG5	cyan
							SPC25	cyan
							SPDL1	cyan
							SQLE	cyan
							SRM	cyan
							SRPRB	cyan
							SRSF10	cyan
							SSB	cyan
							SSRP1	cyan
							SSSCA1	cyan
							STAM	cyan
							STIL	cyan
							STIP1	cyan
							STOML2	cyan
							STT3B	cyan
							STX10	cyan
							STX6	cyan
							SUPT16H	cyan
							SUV39H2	cyan
							SYNCRIP	cyan
							SYPL1	cyan
							TAB2	cyan
							TACC3	cyan
							TALDO1	cyan
							TANGO6	cyan
							TARBP2	cyan
							TBC1D31	cyan
							TBL2	cyan
							TCOF1	cyan
							TEAD4	cyan
							TELO2	cyan
							TESC	cyan
							TEX10	cyan
							TFDP1	cyan
							TFR2	cyan
							TGFBI	cyan
							THOC6	cyan
							THUMPD3	cyan
							TIMELESS	cyan
							TK1	cyan
							TKT	cyan
							TMEM147	cyan
							TMEM160	cyan
							TMEM161A	cyan
							TMEM201	cyan
							TMEM206	cyan
							TMEM33	cyan
							TMEM41A	cyan
							TMEM97	cyan
							TMPRSS3	cyan
							TOMM34	cyan
							TOMM5	cyan
							TOMM70A	cyan
							TONSL	cyan
							TOP2A	cyan
							TOPBP1	cyan
							TP53INP2	cyan
							TPX2	cyan
							TRAIP	cyan
							TRAP1	cyan
							TRIB3	cyan
							TRIM11	cyan
							TRIM59	cyan
							TRIP13	cyan
							TRMT1	cyan
							TRMU	cyan
							TROAP	cyan
							TRRAP	cyan
							TSHZ1	cyan
							TSN	cyan
							TSPAN7	cyan
							TSR1	cyan
							TSSC1	cyan
							TTC26	cyan
							TTC4	cyan
							TTF2	cyan
							TTK	cyan
							TUBA4A	cyan
							TUBB	cyan
							TUBG1	cyan
							TWISTNB	cyan
							TXNIP	cyan
							TXNL4B	cyan
							UBA6	cyan
							UBAP2L	cyan
							UBE2C	cyan
							UBE2S	cyan
							UBE2T	cyan
							UBE3C	cyan
							UBFD1	cyan
							UCHL3	cyan
							UHRF1	cyan
							URB2	cyan
							USP1	cyan
							USP18	cyan
							USP39	cyan
							USP48	cyan
							UTP14A	cyan
							UTP15	cyan
							UTP18	cyan
							UTP20	cyan
							UTP6	cyan
							VARS	cyan
							VRK2	cyan
							VSNL1	cyan
							WBSCR22	cyan
							WDHD1	cyan
							WDR18	cyan
							WDR3	cyan
							WDR34	cyan
							WDR4	cyan
							WDR43	cyan
							WDR46	cyan
							WDR5	cyan
							WDR74	cyan
							WDR75	cyan
							WDR77	cyan
							WNT2	cyan
							WRAP73	cyan
							XPO4	cyan
							XPO5	cyan
							XPOT	cyan
							YARS	cyan
							YDJC	cyan
							YEATS4	cyan
							YKT6	cyan
							YPEL5	cyan
							ZC3HAV1L	cyan
							ZDHHC20	cyan
							ZMYND19	cyan
							ZNF259P1 /// ZPR1	cyan
							ZNF280C	cyan
							ZNF367	cyan
							ZNF473	cyan
							ZNF593	cyan
							ZNF671	cyan
							ZW10	cyan
							ZWILCH	cyan
