# Supplementary material for: Effective prediction of potential ferroptosis critical genes in clinical colorectal cancer
Source: Front Oncol. 2022 Oct 17;12:1033044. doi: 10.3389/fonc.2022.1033044 (PMC9619366; doi:10.3389/fonc.2022.1033044)
Supplement: Supplementary Figure 4 — (A-H) GSE41328, GSE44076, GSE110223 and GSE110225 datasets were analyzed by MCODE for modular genes merging the top 10 genes of Degree values and removing duplicate values to obtain ferroptosis-related DEGs. [file DataSheet_3.zip › Figure 4&Supplement Figure 3/Figure 4 D&H+Supplement Figure 3 G,H/─ú┐Θ╗∙╥≥.txt]

Gene	dynamicModule	mergeModule
A1CF	darkred	darkturquoise
A2M	paleturquoise	brown
A2M-AS1	brown	brown
AAAS	grey	grey
AACS	grey	grey
AADAC	grey	grey
AADACL2	black	brown
AADACP1	darkred	darkturquoise
AADAT	steelblue	cyan
AAED1	lightyellow	darkgreen
AAMDC	violet	cyan
AAMP	red	brown
AARS	green	darkturquoise
AARSD1 /// PTGES3L /// PTGES3L-AARSD1	steelblue	cyan
AASDH	grey	grey
AASDHPPT	blue	cyan
AASS	skyblue	darkmagenta
AATF	blue	cyan
AATK	grey	grey
AB488780	grey	grey
ABAT	green	darkturquoise
ABCA1	magenta	brown
ABCA12	magenta	brown
ABCA3	grey	grey
ABCA5	green	darkturquoise
ABCA6	black	brown
ABCA7	blue	cyan
ABCA9	royalblue	brown
ABCB1	darkred	darkturquoise
ABCB1 /// ABCB4	yellow	darkturquoise
ABCB6	black	brown
ABCC1	saddlebrown	cyan
ABCC10	black	brown
ABCC13	green	darkturquoise
ABCC3	royalblue	brown
ABCC4	grey	grey
ABCC5	green	darkturquoise
ABCC6 /// ABCC6P1 /// ABCC6P2 /// LOC101930322	darkred	darkturquoise
ABCC6 /// LOC101930322	pink	darkturquoise
ABCC6P1	grey	grey
ABCD3	pink	darkturquoise
ABCE1	blue	cyan
ABCF1	black	brown
ABCG1	turquoise	cyan
ABCG2	green	darkturquoise
ABCG5	grey	grey
ABHD10	turquoise	cyan
ABHD12	grey	grey
ABHD12B /// MIR4454	grey	grey
ABHD13	grey	grey
ABHD14A /// ACY1	grey	grey
ABHD14A-ACY1 /// ACY1	royalblue	brown
ABHD14B	grey	grey
ABHD15	grey	grey
ABHD17C	darkturquoise	darkturquoise
ABHD2	blue	cyan
ABHD3	yellow	darkturquoise
ABHD5	yellow	darkturquoise
ABHD6	yellow	darkturquoise
ABI2	yellowgreen	cyan
ABL1	brown	brown
ABLIM1	grey	grey
ABLIM2	brown	brown
ABLIM3	red	brown
ABO	grey	grey
ABR	grey	grey
ABRACL	darkgreen	darkgreen
ABT1	red	brown
AC002310.12 /// AK056973	grey	grey
AC002310.7 /// ZNF785	orange	lightcyan
AC003989.4	grey	grey
AC004692.5	grey	grey
AC004941.5	green	darkturquoise
AC004951.6 /// AX747182	grey	grey
AC005523.2	grey	grey
AC006026.13	grey	grey
AC006129.2	greenyellow	greenyellow
AC007255.8 /// BC038570	grey	grey
AC007967.3 /// RBMY2TP /// RBMY2TP	orange	lightcyan
AC009120.6	blue	cyan
AC009237.8 /// AK055967	grey	grey
AC010145.3 /// MYCNUN	lightcyan	lightcyan
AC012065.7	blue	cyan
AC016831.7	grey	grey
AC017002.2	purple	salmon
AC018462.2 /// BC071802	mediumpurple3	mediumpurple3
AC024560.2	grey	grey
AC068039.4	mediumpurple3	mediumpurple3
AC069277.2 /// AF279782	grey	grey
AC079767.4	darkgrey	darkgrey
AC083949.1	brown	brown
AC099850.1 /// BC017255	grey	grey
AC128677.4 /// CH17-132F21.1 /// IGKV1OR-1 /// IGKV1OR-1 /// IGKV1OR10-1 /// IGKV1OR10-1 /// IGKV1OR2-2	greenyellow	greenyellow
AC144652.1	blue	cyan
ACAA1	pink	darkturquoise
ACAA2	grey	grey
ACACA	turquoise	cyan
ACACB	magenta	brown
ACAD8	grey	grey
ACADM	yellow	darkturquoise
ACADS	yellow	darkturquoise
ACADSB	yellow	darkturquoise
ACADVL	darkturquoise	darkturquoise
ACAN	blue	cyan
ACAP2	grey	grey
ACAT1	blue	cyan
ACAT2	grey	grey
ACBD4	turquoise	cyan
ACBD6	blue	cyan
ACD	yellowgreen	cyan
ACE2	grey	grey
ACER3	darkturquoise	darkturquoise
ACIN1	grey	grey
ACKR1	skyblue3	brown
ACKR3	red	brown
ACKR3 /// AK023507	grey	grey
ACKR4	grey	grey
ACLY	blue	cyan
ACN9	grey	grey
ACO2	yellow	darkturquoise
ACOT1 /// ACOT2	turquoise	cyan
ACOT13	pink	darkturquoise
ACOT4	yellow	darkturquoise
ACOT7	turquoise	cyan
ACOT8	white	white
ACOT9	yellow	darkturquoise
ACOX1	yellow	darkturquoise
ACOX2	grey	grey
ACOX3	grey	grey
ACP1	turquoise	cyan
ACP2	paleturquoise	brown
ACP5	darkgrey	darkgrey
ACP6	blue	cyan
ACPP	grey	grey
ACPT	grey	grey
ACR	midnightblue	darkmagenta
ACRC	grey	grey
ACSF2	yellow	darkturquoise
ACSL1	purple	salmon
ACSL3	grey	grey
ACSL5	darkgreen	darkgreen
ACSL6	white	white
ACSM3	darkgreen	darkgreen
ACSM5	black	brown
ACSS2	pink	darkturquoise
ACSS3	royalblue	brown
ACTA2	red	brown
ACTA2 /// ACTA2	brown	brown
ACTBP9 /// ACTBP9	grey	grey
ACTC1	brown	brown
ACTG1P4 /// AMY1A /// AMY1B /// AMY1C /// AMY2A /// AMY2B	turquoise	cyan
ACTG1P4 /// AMY2B /// RNPC3	grey	grey
ACTG2	brown	brown
ACTL10	cyan	cyan
ACTL6A	turquoise	cyan
ACTL7A	grey	grey
ACTN1	skyblue	darkmagenta
ACTN4	grey	grey
ACTR10	black	brown
ACTR2	grey	grey
ACTR3B	tan	cyan
ACTR3C	brown	brown
ACTR5	cyan	cyan
ACTRT3	blue	cyan
ACVR1	darkgreen	darkgreen
ACVR1B	grey	grey
ACVR1C	purple	salmon
ACVR2A	grey	grey
ACVR2B	grey	grey
ACVRL1	green	darkturquoise
ACYP1	turquoise	cyan
ACYP2 /// LOC101927144	grey	grey
ADA	blue	cyan
ADAL	blue	cyan
ADAM10	grey	grey
ADAM12	salmon	salmon
ADAM15	salmon	salmon
ADAM17	yellowgreen	cyan
ADAM19	purple	salmon
ADAM1A /// ADAM1A	grey	grey
ADAM23	red	brown
ADAM28	yellow	darkturquoise
ADAM32	grey	grey
ADAM33	royalblue	brown
ADAM8	purple	salmon
ADAM9	turquoise	cyan
ADAMDEC1	green	darkturquoise
ADAMTS1	red	brown
ADAMTS12	salmon	salmon
ADAMTS15	grey	grey
ADAMTS16	grey	grey
ADAMTS2	salmon	salmon
ADAMTS3	skyblue	darkmagenta
ADAMTS5	skyblue	darkmagenta
ADAMTSL3	brown	brown
ADAP1	brown	brown
ADAP2	paleturquoise	brown
ADAR	grey60	salmon
ADAT1	brown	brown
ADAT2	blue	cyan
ADCK2	grey	grey
ADCY3	tan	cyan
ADCY6	pink	darkturquoise
ADCY7	grey	grey
ADCYAP1	brown	brown
ADD3	darkgreen	darkgreen
ADD3-AS1	white	white
ADH1A	yellow	darkturquoise
ADH1B	magenta	brown
ADH1C	green	darkturquoise
ADH5	brown	brown
ADH6	pink	darkturquoise
ADHFE1	turquoise	cyan
ADI1	grey	grey
ADIPOQ	brown	brown
ADIPOR1	grey	grey
ADIPOR2	grey	grey
ADIRF	blue	cyan
ADK	turquoise	cyan
ADM	grey	grey
ADM2	grey	grey
ADNP	cyan	cyan
ADO	darkorange	cyan
ADORA2A /// SPECC1L-ADORA2A	darkgrey	darkgrey
ADORA2B	brown	brown
ADORA3	yellow	darkturquoise
ADPGK	steelblue	cyan
ADPRHL2	blue	cyan
ADRA2A	yellow	darkturquoise
ADRA2C	grey	grey
ADRB1	blue	cyan
ADRB2	black	brown
ADRBK2	pink	darkturquoise
ADRM1	cyan	cyan
ADSSL1	blue	cyan
ADTRP	green	darkturquoise
AEBP1	darkmagenta	darkmagenta
AEBP2	green	darkturquoise
AEN	blue	cyan
AES	turquoise	cyan
AF001548.5	grey	grey
AF070581	red	brown
AF086125 /// RP11-61A14.1	darkgreen	darkgreen
AF086126 /// C16orf52	grey	grey
AF086184	grey	grey
AF131215.8	grey	grey
AF289551	grey	grey
AF520793	brown	brown
AFAP1L1	darkmagenta	darkmagenta
AFAP1L2	grey	grey
AFG3L2	darkturquoise	darkturquoise
AGA	grey	grey
AGAP1	violet	cyan
AGAP2-AS1	turquoise	cyan
AGAP3	blue	cyan
AGAP4	grey	grey
AGAP9	grey	grey
AGBL2	grey	grey
AGBL5	grey	grey
AGFG1	grey	grey
AGK	tan	cyan
AGL	black	brown
AGMAT	brown	brown
AGO1	grey	grey
AGO2	blue	cyan
AGO2 /// CASC7 /// CASC7	blue	cyan
AGO2 /// CASC7 /// CASC7 /// DQ574852	blue	cyan
AGPAT1	grey	grey
AGPAT2	grey	grey
AGPAT3	tan	cyan
AGPAT4	darkgreen	darkgreen
AGPAT5	grey	grey
AGPAT6	grey	grey
AGPAT9	green	darkturquoise
AGPS	grey	grey
AGR2	grey	grey
AGR3	purple	salmon
AGT	cyan	cyan
AGTPBP1	green	darkturquoise
AGTR1	brown	brown
AGTRAP	saddlebrown	cyan
AHCTF1	green	darkturquoise
AHCY	cyan	cyan
AHCYL2	pink	darkturquoise
AHNAK	brown	brown
AHNAK2	brown	brown
AHR	green	darkturquoise
AHRR	green	darkturquoise
AHSA1	turquoise	cyan
AHSA2	grey	grey
AHSP	lightcyan	lightcyan
AIDA	green	darkturquoise
AIF1	paleturquoise	brown
AIF1L	grey	grey
AIFM1	brown	brown
AIFM2	grey	grey
AIFM3	yellow	darkturquoise
AIG1	grey	grey
AIM1	darkturquoise	darkturquoise
AIM2	darkgrey	darkgrey
AIMP1	grey	grey
AIMP2	brown	brown
AIP	grey	grey
AJ011981 /// DPY19L1	grey	grey
AJ420595 /// GOPC	grey	grey
AJUBA	green	darkturquoise
AK021804	brown	brown
AK021933	grey	grey
AK022030 /// TROVE2	brown	brown
AK022793 /// BC043213 /// CTB-175P5.4	grey	grey
AK023627 /// TCTE3	grey	grey
AK025117 /// GPATCH2L	greenyellow	greenyellow
AK025288	grey	grey
AK025975 /// RP1-74M1.3	grey	grey
AK026714 /// PELI1	grey	grey
AK026905	grey	grey
AK055981	brown	brown
AK055981 /// RP11-617F23.1	brown	brown
AK056098	black	brown
AK057259 /// AK096803	green	darkturquoise
AK057978 /// MKLN1	grey	grey
AK090844	mediumpurple3	mediumpurple3
AK091028 /// GMDS-AS1	grey	grey
AK091729	grey	grey
AK093356 /// RP11-10L12.4	grey	grey
AK096592 /// YLPM1	grey	grey
AK096803 /// RP11-395B7.2	orange	lightcyan
AK1	grey	grey
AK125860 /// RP11-582J16.4	grey	grey
AK2	grey	grey
AK3	yellowgreen	cyan
AK4 /// LOC100507855	grey	grey
AK5	black	brown
AK6	grey	grey
AK6 /// TAF9	turquoise	cyan
AK7	grey	grey
AK9	grey	grey
AKAP10	grey	grey
AKAP12	brown	brown
AKAP13	blue	cyan
AKAP17A	green	darkturquoise
AKAP2 /// PALM2-AKAP2	skyblue3	brown
AKAP3	grey	grey
AKAP5	sienna3	darkturquoise
AKAP7	yellowgreen	cyan
AKIP1	blue	cyan
AKIP1 /// NUAK2	grey	grey
AKIRIN2	grey	grey
AKR1B1	grey	grey
AKR1B10	yellow	darkturquoise
AKR1C1 /// AKR1C2 /// LOC101930400	blue	cyan
AKR1C2 /// LOC101930400	darkred	darkturquoise
AKR1C3	darkred	darkturquoise
AKR7A2	yellow	darkturquoise
AKR7A3	pink	darkturquoise
AKT1	grey	grey
AKT3	red	brown
AL110181 /// RP11-390E23.6	darkred	darkturquoise
AL832909 /// LINC00984	brown	brown
AL832909 /// LINC00984 /// LINC00984 /// LINC00984	brown	brown
AL833181	grey	grey
AL928768.3 /// Ig alpha 1-[alpha]2m /// IGH	green	darkturquoise
ALAD	pink	darkturquoise
ALAS1	darkturquoise	darkturquoise
ALCAM	darkred	darkturquoise
ALDH16A1	turquoise	cyan
ALDH18A1	royalblue	brown
ALDH1A1	grey	grey
ALDH1A2 /// LOC101928635	grey	grey
ALDH1A3	grey	grey
ALDH1B1	grey	grey
ALDH1L1	grey	grey
ALDH2	grey	grey
ALDH3A1	grey	grey
ALDH3A2	grey	grey
ALDH3B1	grey	grey
ALDH4A1	blue	cyan
ALDH5A1	grey	grey
ALDH6A1	yellow	darkturquoise
ALDH8A1	grey	grey
ALDOB	grey	grey
ALDOC	grey	grey
ALG1	turquoise	cyan
ALG1 /// NAGPA-AS1	grey	grey
ALG10	turquoise	cyan
ALG10 /// ALG10B	grey	grey
ALG11 /// UTP14A /// UTP14C	tan	cyan
ALG13	grey	grey
ALG3	orangered4	cyan
ALG5	turquoise	cyan
ALG6	turquoise	cyan
ALG8	tan	cyan
ALG9	grey	grey
ALKBH1	grey	grey
ALKBH2	blue	cyan
ALKBH6	blue	cyan
ALKBH8	orange	lightcyan
ALMS1	darkorange	cyan
ALMS1-IT1	blue	cyan
ALOX12P2	green	darkturquoise
ALOX5	grey	grey
ALOX5AP	purple	salmon
ALPI	green	darkturquoise
ALPK2	salmon	salmon
ALPK3	grey	grey
ALS2	grey	grey
ALS2CL	grey	grey
ALYREF	turquoise	cyan
AMACR	grey	grey
AMACR /// C1QTNF3-AMACR	darkred	darkturquoise
AMD1	grey	grey
AMDHD1	grey	grey
AMICA1	magenta	brown
AMIGO1	brown	brown
AMIGO2	brown	brown
AMMECR1	black	brown
AMMECR1L	darkorange	cyan
AMN	pink	darkturquoise
AMN1	grey	grey
AMOT	grey	grey
AMOTL1	brown	brown
AMOTL2	darkturquoise	darkturquoise
AMPD1	green	darkturquoise
AMPD2	yellow	darkturquoise
AMPD3	blue	cyan
AMPH	red	brown
AMT	salmon	salmon
AMZ2	pink	darkturquoise
AMZ2P1	grey	grey
ANAPC1 /// LOC101930107 /// LOC285074 /// LOC730268	tan	cyan
ANAPC1 /// LOC730268	blue	cyan
ANAPC10	green	darkturquoise
ANAPC16	turquoise	cyan
ANAPC5	grey	grey
ANAPC7	darkorange	cyan
ANG	sienna3	darkturquoise
ANGEL1	tan	cyan
ANGEL2	blue	cyan
ANGPT1	red	brown
ANGPT2	salmon	salmon
ANGPTL1	brown	brown
ANGPTL2	skyblue	darkmagenta
ANGPTL4	salmon	salmon
ANGPTL7	brown	brown
ANK3	yellow	darkturquoise
ANKDD1A	red	brown
ANKEF1	blue	cyan
ANKH	grey	grey
ANKHD1 /// ANKHD1-EIF4EBP3 /// EIF4EBP3	grey	grey
ANKIB1	tan	cyan
ANKLE2	turquoise	cyan
ANKMY2	grey	grey
ANKRA2	grey	grey
ANKRD10	tan	cyan
ANKRD10-IT1	grey	grey
ANKRD12	orangered4	cyan
ANKRD13C	grey	grey
ANKRD16	blue	cyan
ANKRD19P	lightcyan	lightcyan
ANKRD20A1 /// ANKRD20A11P /// ANKRD20A2 /// ANKRD20A3 /// ANKRD20A4 /// ANKRD20A5P /// ANKRD20A9P /// LOC102723891 /// LOC102725051	blue	cyan
ANKRD20A1 /// ANKRD20A12P /// ANKRD20A2 /// ANKRD20A3 /// ANKRD20A4 /// ANKRD20A5P /// ANKRD20A8P	grey	grey
ANKRD20A11P	grey	grey
ANKRD20A12P /// LOC101059949 /// LOC101060632 /// LOC101927345	grey	grey
ANKRD20A5P /// ANKRD20A5P	black	brown
ANKRD22	turquoise	cyan
ANKRD26	grey	grey
ANKRD27	grey	grey
ANKRD28	grey	grey
ANKRD29	brown	brown
ANKRD32	steelblue	cyan
ANKRD33	grey	grey
ANKRD33B	skyblue3	brown
ANKRD34A	grey	grey
ANKRD35	red	brown
ANKRD36	grey	grey
ANKRD36B	grey	grey
ANKRD36BP2	greenyellow	greenyellow
ANKRD37	green	darkturquoise
ANKRD39	green	darkturquoise
ANKRD45	grey	grey
ANKRD46	grey	grey
ANKRD46 /// GAPDHP62	blue	cyan
ANKRD49	grey	grey
ANKRD50	grey	grey
ANKRD55	grey	grey
ANKRD6	midnightblue	darkmagenta
ANKRD9	yellow	darkturquoise
ANKS1A	brown	brown
ANKS4B	lightgreen	darkturquoise
ANKS6	blue	cyan
ANKZF1	magenta	brown
ANLN	turquoise	cyan
ANO1	greenyellow	greenyellow
ANO10	yellow	darkturquoise
ANO5	black	brown
ANO6	yellow	darkturquoise
ANO7	sienna3	darkturquoise
ANO9	darkgreen	darkgreen
ANP32A	grey	grey
ANP32E	steelblue	cyan
ANTXR2	brown	brown
ANXA1	darkgreen	darkgreen
ANXA10	grey	grey
ANXA11	grey60	salmon
ANXA13	purple	salmon
ANXA2	violet	cyan
ANXA2 /// NHP2L1	blue	cyan
ANXA2P1	grey	grey
ANXA2P2	violet	cyan
ANXA2P3	violet	cyan
ANXA2R	grey	grey
ANXA3	saddlebrown	cyan
ANXA4	brown	brown
ANXA5	salmon	salmon
ANXA8 /// ANXA8L1	grey	grey
ANXA9	blue	cyan
AOAH	grey	grey
AOC1	darkred	darkturquoise
AOC3	brown	brown
AOX1	red	brown
AP000525.9	plum1	cyan
AP001063.1	lightcyan	lightcyan
AP1AR	grey	grey
AP1G1	grey	grey
AP1G2 /// JPH4	turquoise	cyan
AP1M1	lightgreen	darkturquoise
AP1S1	red	brown
AP1S3	turquoise	cyan
AP2B1	steelblue	cyan
AP2S1	turquoise	cyan
AP3M2	greenyellow	greenyellow
AP3S2 /// C15orf38-AP3S2	yellow	darkturquoise
AP4M1	tan	cyan
AP4S1	red	brown
AP5M1	magenta	brown
AP5Z1 /// MIR4656	grey	grey
APBA1	grey60	salmon
APBA3	blue	cyan
APBB1	red	brown
APBB2	darkred	darkturquoise
APBB3 /// MIR6831	grey	grey
APC	grey	grey
APCDD1	tan	cyan
APELA	turquoise	cyan
APEX1	blue	cyan
APH1B	grey	grey
API5	turquoise	cyan
APITD1 /// APITD1-CORT	turquoise	cyan
APLF	darkturquoise	darkturquoise
APLN	salmon	salmon
APLNR	darkmagenta	darkmagenta
APLP2	grey	grey
APMAP	orangered4	cyan
APOA1BP	grey	grey
APOBEC1	grey	grey
APOBEC3A /// APOBEC3A_B	grey	grey
APOBEC3B	pink	darkturquoise
APOBEC3C	grey	grey
APOBEC3F /// APOBEC3G	grey60	salmon
APOBR	yellow	darkturquoise
APOC1	grey60	salmon
APOC2 /// APOC4 /// APOC4-APOC2	grey	grey
APOD	red	brown
APOE	paleturquoise	brown
APOH	green	darkturquoise
APOL1	green	darkturquoise
APOL3	darkgrey	darkgrey
APOL4	grey	grey
APOL6	grey	grey
APOLD1	grey	grey
APOLD1 /// DDX47	green	darkturquoise
APOM	grey	grey
APOO	grey	grey
APOOL	grey	grey
APPL1	grey	grey
APPL2	pink	darkturquoise
APRT	brown	brown
APTR	grey	grey
APTX	turquoise	cyan
AQP1	red	brown
AQP11	pink	darkturquoise
AQP3	grey	grey
AQP5	grey	grey
AQP7 /// LOC100509620 /// LOC101930168	green	darkturquoise
AQP8	green	darkturquoise
AQP9	purple	salmon
AQPEP	brown	brown
AQR	grey	grey
AR	brown	brown
ARAP2 /// LOC101928667	grey	grey
ARAP3	green	darkturquoise
ARC	grey	grey
ARF1	grey	grey
ARF1P1 /// ARF1P1	grey	grey
ARF3	grey	grey
ARF4	grey	grey
ARF5	cyan	cyan
ARF6	white	white
ARFGAP1	cyan	cyan
ARFGAP3	grey	grey
ARFGEF2	white	white
ARFIP1	lightgreen	darkturquoise
ARG2	green	darkturquoise
ARGLU1	grey	grey
ARHGAP10	brown	brown
ARHGAP11A	turquoise	cyan
ARHGAP11B /// LOC100288637	turquoise	cyan
ARHGAP12	grey	grey
ARHGAP15 /// LOC101928361	paleturquoise	brown
ARHGAP17	yellow	darkturquoise
ARHGAP18	red	brown
ARHGAP19	grey	grey
ARHGAP20	black	brown
ARHGAP25	darkgrey	darkgrey
ARHGAP32	red	brown
ARHGAP35	grey	grey
ARHGAP36	green	darkturquoise
ARHGAP39	black	brown
ARHGAP4	grey	grey
ARHGAP44	green	darkturquoise
ARHGAP5	grey	grey
ARHGAP6	red	brown
ARHGAP8 /// PRR5-ARHGAP8	black	brown
ARHGAP9	darkgrey	darkgrey
ARHGDIB	greenyellow	greenyellow
ARHGEF1	mediumpurple3	mediumpurple3
ARHGEF1 /// LOC100505585	brown	brown
ARHGEF18	yellow	darkturquoise
ARHGEF19	black	brown
ARHGEF25	brown	brown
ARHGEF26	brown	brown
ARHGEF26-AS1	brown	brown
ARHGEF28	grey	grey
ARHGEF3	yellow	darkturquoise
ARHGEF34P /// OR2A4 /// OR2A7	grey	grey
ARHGEF37	blue	cyan
ARHGEF39	turquoise	cyan
ARHGEF4 /// LOC101930241	brown	brown
ARHGEF5	grey	grey
ARHGEF6	skyblue3	brown
ARHGEF9	saddlebrown	cyan
ARID2	grey	grey
ARID3A	cyan	cyan
ARID3B	pink	darkturquoise
ARID4A	red	brown
ARID5A	lightyellow	darkgreen
ARIH1	skyblue	darkmagenta
ARIH2OS	grey	grey
ARL1	turquoise	cyan
ARL13B	darkgreen	darkgreen
ARL14	saddlebrown	cyan
ARL15	yellow	darkturquoise
ARL16	grey	grey
ARL17A /// ARL17B /// LOC100294341	grey	grey
ARL2	grey	grey
ARL4A	pink	darkturquoise
ARL4C	purple	salmon
ARL5A /// LOC101929356	grey	grey
ARL5B	blue	cyan
ARL6	green	darkturquoise
ARL6IP6	turquoise	cyan
ARL9	grey	grey
ARMC10	tan	cyan
ARMC2	grey	grey
ARMC8	green	darkturquoise
ARMC9	skyblue	darkmagenta
ARMCX1	red	brown
ARMCX2	midnightblue	darkmagenta
ARMCX3	grey	grey
ARMCX5	plum1	cyan
ARMCX5-GPRASP2 /// GPRASP2	brown	brown
ARNT2	grey	grey
ARNTL	grey	grey
ARNTL2	saddlebrown	cyan
ARPC1B	blue	cyan
ARPC4 /// ARPC4-TTLL3	grey	grey
ARPC5L	blue	cyan
ARPIN	grey	grey
ARPP19	darkred	darkturquoise
ARRB1	red	brown
ARRB2	darkgrey	darkgrey
ARRDC3	orange	lightcyan
ARRDC4	blue	cyan
ARSA	yellow	darkturquoise
ARSD	sienna3	darkturquoise
ARSE	grey	grey
ARSJ	grey	grey
ART3	grey	grey
ARV1	yellow	darkturquoise
ARVCF	grey	grey
ARX	grey	grey
AS3MT	grey	grey
ASAH1	grey	grey
ASAH2B	grey	grey
ASAP1	sienna3	darkturquoise
ASAP2	blue	cyan
ASAP3	yellow	darkturquoise
ASB1	grey	grey
ASB12	green	darkturquoise
ASB13	grey	grey
ASB2	brown	brown
ASB5	brown	brown
ASB7	grey	grey
ASB8	yellowgreen	cyan
ASB9	blue	cyan
ASCC1	green	darkturquoise
ASCC2	grey	grey
ASCC3	turquoise	cyan
ASCL2	cyan	cyan
ASCL3	grey	grey
ASCL5	blue	cyan
ASF1A	grey	grey
ASF1B	turquoise	cyan
ASGR1	blue	cyan
ASH1L	turquoise	cyan
ASH1L-AS1	grey	grey
ASIC1	yellow	darkturquoise
ASIP	grey	grey
ASL	darkgreen	darkgreen
ASMTL	grey	grey
ASNS	blue	cyan
ASNSD1	green	darkturquoise
ASPA	magenta	brown
ASPH	saddlebrown	cyan
ASPHD1	blue	cyan
ASPHD2	violet	cyan
ASPM	turquoise	cyan
ASPN	skyblue	darkmagenta
ASPRV1	grey	grey
ASPSCR1	red	brown
ASRGL1	grey	grey
ASS1	grey	grey
ASTE1	pink	darkturquoise
ASTN2	grey	grey
ASUN	blue	cyan
ASXL1	cyan	cyan
ASXL3	turquoise	cyan
ATAD2	turquoise	cyan
ATAD3A	blue	cyan
ATAD3A /// ATAD3B	blue	cyan
ATAD3B	blue	cyan
ATAD5	turquoise	cyan
ATCAY	grey	grey
ATF1	grey	grey
ATF2	turquoise	cyan
ATF3	lightyellow	darkgreen
ATF6B	grey	grey
ATF7IP	grey	grey
ATF7IP2	grey	grey
ATG101	blue	cyan
ATG14	brown	brown
ATG16L2	darkgrey	darkgrey
ATG3	lightcyan	lightcyan
ATG4A	yellow	darkturquoise
ATG4C	grey	grey
ATG4D	yellow	darkturquoise
ATG5	yellowgreen	cyan
ATHL1	green	darkturquoise
ATHL1 /// LOC101930595	grey	grey
ATIC	blue	cyan
ATL1	magenta	brown
ATL2	yellow	darkturquoise
ATL3	violet	cyan
ATM	grey	grey
ATOH1	sienna3	darkturquoise
ATOH8	black	brown
ATOX1	grey60	salmon
ATP10B	darkgreen	darkgreen
ATP10D	grey	grey
ATP11A	blue	cyan
ATP11B	turquoise	cyan
ATP12A	grey	grey
ATP13A2	turquoise	cyan
ATP13A3	black	brown
ATP1A2	brown	brown
ATP1B1	grey	grey
ATP1B2	black	brown
ATP1B3	pink	darkturquoise
ATP2A3	sienna3	darkturquoise
ATP2B1	yellow	darkturquoise
ATP2B4	brown	brown
ATP2C1	turquoise	cyan
ATP2C2	purple	salmon
ATP4A	orange	lightcyan
ATP5B	darkturquoise	darkturquoise
ATP5D	darkturquoise	darkturquoise
ATP5E	grey	grey
ATP5F1	salmon	salmon
ATP5G1	darkturquoise	darkturquoise
ATP5G3	darkturquoise	darkturquoise
ATP5J	magenta	brown
ATP5J2-PTCD1 /// PTCD1	cyan	cyan
ATP5S	grey	grey
ATP6AP1L	grey	grey
ATP6V0A2	grey	grey
ATP6V0D1	green	darkturquoise
ATP6V0D2	yellow	darkturquoise
ATP6V0E1	mediumpurple3	mediumpurple3
ATP6V0E2	grey	grey
ATP6V1A	grey	grey
ATP6V1B2	grey	grey
ATP6V1C1	plum1	cyan
ATP6V1C2	cyan	cyan
ATP6V1D	yellow	darkturquoise
ATP6V1E2	blue	cyan
ATP6V1E2 /// FLJ41757	blue	cyan
ATP6V1F /// LOC101927180	tan	cyan
ATP6V1G2	brown	brown
ATP7A	grey	grey
ATP7B	grey	grey
ATP8A1	grey	grey
ATP8A2	black	brown
ATP8B1	lightgreen	darkturquoise
ATP8B2	skyblue3	brown
ATP8B4	paleturquoise	brown
ATP9A	white	white
ATPAF1	yellow	darkturquoise
ATPIF1	pink	darkturquoise
ATR	blue	cyan
ATRN	grey	grey
ATRNL1	royalblue	brown
ATRX	grey	grey
ATXN1	grey	grey
ATXN10	grey	grey
ATXN1L	violet	cyan
ATXN3	grey	grey
ATXN7	grey	grey
AUH	yellow	darkturquoise
AUNIP	turquoise	cyan
AURKA	blue	cyan
AURKB	turquoise	cyan
AVEN	blue	cyan
AVIL	yellow	darkturquoise
AVPI1	yellow	darkturquoise
AVPR1A	red	brown
AVPR1B	lightcyan	lightcyan
AX746670 /// RP11-171I2.2 /// TTN	grey	grey
AX746755 /// RP11-774O3.3	magenta	brown
AX746830	grey	grey
AX747132 /// RP11-458D21.1 /// RP4-791M13.3	grey	grey
AX747730	blue	cyan
AX747750 /// RP11-532F6.3	black	brown
AX748273	cyan	cyan
AX748339	black	brown
AXDND1	darkmagenta	darkmagenta
AXIN2	blue	cyan
AXL	skyblue3	brown
AZGP1	blue	cyan
AZGP1 /// AZGP1P1	blue	cyan
AZI2	lightcyan	lightcyan
AZIN1	blue	cyan
B3GALNT1	darkred	darkturquoise
B3GALT1	green	darkturquoise
B3GALT2	grey	grey
B3GALT4	green	darkturquoise
B3GALT5	green	darkturquoise
B3GALT6	blue	cyan
B3GALTL	grey	grey
B3GNT2	grey	grey
B3GNT3	lightyellow	darkgreen
B3GNT4	lightcyan	lightcyan
B3GNT6	sienna3	darkturquoise
B3GNT7	sienna3	darkturquoise
B3GNT8	yellow	darkturquoise
B3GNT9	lightyellow	darkgreen
B3GNTL1	magenta	brown
B4GALNT2	yellow	darkturquoise
B4GALNT3	green	darkturquoise
B4GALT1	grey	grey
B4GALT2	yellow	darkturquoise
B4GALT4	purple	salmon
B4GALT5	grey	grey
B4GALT6	yellow	darkturquoise
B4GALT7	blue	cyan
B9D1	blue	cyan
B9D2	grey	grey
BAALC	black	brown
BAAT	grey	grey
BACE1	skyblue	darkmagenta
BACE2	saddlebrown	cyan
BACH2	red	brown
BAD	yellow	darkturquoise
BAG2	brown	brown
BAG3	midnightblue	darkmagenta
BAG4	green	darkturquoise
BAG5	pink	darkturquoise
BAGE2 /// BAGE3 /// BAGE5 /// KMT2C	grey	grey
BAGE2 /// BAGE4	grey	grey
BAI1	lightcyan	lightcyan
BAI3	black	brown
BAIAP2	grey	grey
BAIAP2-AS1	grey	grey
BAIAP2L1	darkgreen	darkgreen
BAIAP2L2	grey	grey
BAK1	grey	grey
BAMBI	grey	grey
BANF1	turquoise	cyan
BANK1	greenyellow	greenyellow
BANP	turquoise	cyan
BARD1	turquoise	cyan
BARX2	green	darkturquoise
BASP1	darkgrey	darkgrey
BATF	grey60	salmon
BATF2	grey60	salmon
BATF3	darkgreen	darkgreen
BAX	brown	brown
BAZ1A	grey	grey
BBC3 /// MIR3190 /// MIR3191	black	brown
BBIP1	salmon	salmon
BBS10	grey	grey
BBS12	grey	grey
BBS2	grey	grey
BBS4	white	white
BBS7	orange	lightcyan
BBS9	grey	grey
BBX	grey	grey
BC005081 /// RP11-284F21.10	black	brown
BC010186	grey	grey
BC015774 /// SEPT7P2	grey	grey
BC016361	cyan	cyan
BC017398 /// CTD-2314B22.3 /// DQ786293 /// DUXAP10 /// LL22NC03-N64E9.1	plum1	cyan
BC022047	brown	brown
BC030152	grey	grey
BC033164	lightcyan	lightcyan
BC034319 /// RP11-11N9.4	grey	grey
BC037833 /// RP11-492E3.2	brown	brown
BC038731 /// CTD-2284J15.1	grey	grey
BC039545 /// RP11-1008C21.1	grey	grey
BC040901 /// CTC-241N9.1 /// LOC100996419	brown	brown
BC041025	grey	grey
BC042372 /// RP11-45P15.4	magenta	brown
BC047484	grey	grey
BC052775 /// FNTB	grey	grey
BC062753	grey	grey
BC062763	grey	grey
BC065766 /// MALSU1	tan	cyan
BC069776	grey	grey
BC070363 /// RP11-108M9.4	grey	grey
BCAP29	grey	grey
BCAP31	orangered4	cyan
BCAR3	pink	darkturquoise
BCAS1	sienna3	darkturquoise
BCAS3	grey	grey
BCAT1	darkmagenta	darkmagenta
BCAT2	grey	grey
BCCIP	grey	grey
BCDIN3D	black	brown
BCHE	black	brown
BCKDHA	grey	grey
BCKDHB	darkgreen	darkgreen
BCL10	grey	grey
BCL11A	cyan	cyan
BCL11B	brown	brown
BCL2A1	purple	salmon
BCL2L1	blue	cyan
BCL2L10	greenyellow	greenyellow
BCL2L12	turquoise	cyan
BCL2L15	lightgreen	darkturquoise
BCL2L2	brown	brown
BCL2L2-PABPN1 /// PABPN1	steelblue	cyan
BCL6	purple	salmon
BCL7A	magenta	brown
BCL9L	salmon	salmon
BCLAF1	grey	grey
BCMO1	purple	salmon
BCO2	blue	cyan
BCOR	yellow	darkturquoise
BDH1	darkgreen	darkgreen
BDH2	saddlebrown	cyan
BDKRB1	black	brown
BDKRB2	turquoise	cyan
BDNF	grey	grey
BECN1	yellow	darkturquoise
BEND3	turquoise	cyan
BEND5	black	brown
BEST2	green	darkturquoise
BEST4	green	darkturquoise
BET1	tan	cyan
BEX1	black	brown
BEX2	turquoise	cyan
BEX4	magenta	brown
BEX5	brown	brown
BFAR	grey	grey
BFSP1	blue	cyan
BGLAP /// PMF1 /// PMF1-BGLAP	brown	brown
BGN	salmon	salmon
BHLHB9	grey	grey
BHLHE22	lightyellow	darkgreen
BHLHE40	yellow	darkturquoise
BHLHE41	grey	grey
BHMT	grey	grey
BHMT2	brown	brown
BICC1	darkmagenta	darkmagenta
BICD1	yellow	darkturquoise
BID	blue	cyan
BIK	turquoise	cyan
BIN1	grey	grey
BIN2	paleturquoise	brown
BIRC3	grey	grey
BIRC5	turquoise	cyan
BIRC5 /// EPR-1	red	brown
BIRC7	grey	grey
BIVM	grey	grey
BLACAT1	saddlebrown	cyan
BLCAP	grey	grey
BLM	turquoise	cyan
BLMH	blue	cyan
BLNK	darkmagenta	darkmagenta
BLOC1S1	yellow	darkturquoise
BLOC1S1-RDH5 /// RDH5	yellow	darkturquoise
BLOC1S2	grey	grey
BLOC1S4	grey	grey
BLOC1S5 /// EEF1E1-BLOC1S5	grey	grey
BLOC1S5-TXNDC5 /// TXNDC5	greenyellow	greenyellow
BLOC1S6	grey	grey
BLVRA	green	darkturquoise
BLVRB	grey	grey
BLZF1	brown	brown
BMF	grey	grey
BMP2	green	darkturquoise
BMP2K	yellow	darkturquoise
BMP3	yellow	darkturquoise
BMP4	green	darkturquoise
BMP5	yellow	darkturquoise
BMP7	blue	cyan
BMPER	grey	grey
BMPR1A	brown	brown
BMPR1B	royalblue	brown
BMPR2	grey	grey
BMS1	turquoise	cyan
BMS1P20	grey	grey
BMS1P6	mediumpurple3	mediumpurple3
BMX	magenta	brown
BNC2	midnightblue	darkmagenta
BNIP1	grey	grey
BNIP2	midnightblue	darkmagenta
BNIP3	grey	grey
BNIP3L	grey	grey
BOC	brown	brown
BOD1	darkorange	cyan
BOD1L1	grey	grey
BOK	yellow	darkturquoise
BOLA1	grey	grey
BOLA2 /// BOLA2B	brown	brown
BOLA2 /// LOC101060386 /// LOC101060596 /// LOC101060604 /// LOC102723773 /// LOC613037 /// NPIPA5 /// NPIPB4 /// NPIPB5 /// SLC7A5P1 /// SMG1 /// SMG1P1 /// SMG1P2 /// SMG1P3 /// SMG1P5 /// SMG1P7	grey	grey
BOLA2 /// LOC101060386 /// SMG1	grey	grey
BOLA2 /// SMG1P2 /// SMG1P5	grey	grey
BOP1 /// MIR7112	blue	cyan
BORA	turquoise	cyan
BPGM	orange	lightcyan
BPHL	red	brown
BPIFA3	grey	grey
BPNT1	pink	darkturquoise
BRAF	tan	cyan
BRAT1	tan	cyan
BRCA1	turquoise	cyan
BRCA2	turquoise	cyan
BRD3	grey	grey
BRD7	darkorange	cyan
BRE-AS1	royalblue	brown
BRF2	grey	grey
BRI3	grey	grey
BRI3BP	royalblue	brown
BRI3BP /// THRIL	royalblue	brown
BRINP3	yellow	darkturquoise
BRIP1	turquoise	cyan
BRIX1	blue	cyan
BRMS1	brown	brown
BRMS1L	green	darkturquoise
BRWD1-IT2	grey	grey
BSG	yellow	darkturquoise
BSPRY	red	brown
BST1	paleturquoise	brown
BST2	grey60	salmon
BTBD16	grey	grey
BTBD3	yellow	darkturquoise
BTBD7	yellow	darkturquoise
BTC	brown	brown
BTD	grey	grey
BTF3L4	grey	grey
BTG1	blue	cyan
BTG2	royalblue	brown
BTG3	grey	grey
BTK	paleturquoise	brown
BTLA	greenyellow	greenyellow
BTN3A1	grey	grey
BTN3A2	grey	grey
BTN3A2 /// BTN3A3	grey	grey
BTN3A3	darkolivegreen	darkgrey
BTNL3	green	darkturquoise
BTNL8	green	darkturquoise
BUB1	turquoise	cyan
BUB1B	turquoise	cyan
BUB3	turquoise	cyan
BUD13	blue	cyan
BVES	brown	brown
BYSL	blue	cyan
BZRAP1	lightyellow	darkgreen
BZRAP1-AS1	red	brown
BZW1	turquoise	cyan
BZW2	tan	cyan
C10orf10	darkmagenta	darkmagenta
C10orf11	grey	grey
C10orf12	turquoise	cyan
C10orf128	paleturquoise	brown
C10orf2	blue	cyan
C10orf25	grey	grey
C10orf32	blue	cyan
C10orf35	green	darkturquoise
C10orf54	magenta	brown
C10orf55	grey	grey
C10orf76	black	brown
C10orf88	grey	grey
C10orf99	darkred	darkturquoise
C11orf1	grey	grey
C11orf30	cyan	cyan
C11orf48 /// LOC102288414	turquoise	cyan
C11orf52 /// HSPB2 /// HSPB2-C11orf52	sienna3	darkturquoise
C11orf53	grey	grey
C11orf54	darkred	darkturquoise
C11orf57	tan	cyan
C11orf63	brown	brown
C11orf65	grey	grey
C11orf68	grey	grey
C11orf70	pink	darkturquoise
C11orf71	green	darkturquoise
C11orf73	pink	darkturquoise
C11orf74	brown	brown
C11orf80	brown	brown
C11orf83	turquoise	cyan
C11orf84	yellow	darkturquoise
C11orf86	yellow	darkturquoise
C11orf92	grey	grey
C11orf95	white	white
C11orf96	lightyellow	darkgreen
C12orf10	turquoise	cyan
C12orf29	darkorange	cyan
C12orf43	grey	grey
C12orf45	blue	cyan
C12orf49	skyblue	darkmagenta
C12orf5	blue	cyan
C12orf56	grey	grey
C12orf57	cyan	cyan
C12orf60	green	darkturquoise
C12orf65	turquoise	cyan
C12orf66	black	brown
C12orf73	tan	cyan
C12orf75	royalblue	brown
C12orf76 /// LOC101060443	grey	grey
C14orf1	turquoise	cyan
C14orf132	red	brown
C14orf142	yellow	darkturquoise
C14orf159	cyan	cyan
C14orf169	steelblue	cyan
C14orf178	lightcyan	lightcyan
C14orf183	grey	grey
C14orf28	blue	cyan
C14orf37	grey	grey
C14orf79	grey	grey
C14orf80	violet	cyan
C14orf93	grey	grey
C15orf27	grey	grey
C15orf37	cyan	cyan
C15orf40	grey	grey
C15orf45	grey	grey
C15orf48	green	darkturquoise
C15orf52	red	brown
C15orf57	grey	grey
C15orf65	cyan	cyan
C16orf13	red	brown
C16orf45	brown	brown
C16orf46	magenta	brown
C16orf52 /// LOC101930115 /// VWA3A	turquoise	cyan
C16orf54	magenta	brown
C16orf58	blue	cyan
C16orf59	turquoise	cyan
C16orf72	grey	grey
C16orf80	blue	cyan
C16orf89	magenta	brown
C16orf91	red	brown
C16orf95	red	brown
C17orf100	grey	grey
C17orf49 /// RNASEK-C17orf49	steelblue	cyan
C17orf51	pink	darkturquoise
C17orf58	grey	grey
C17orf62	grey	grey
C17orf67	grey	grey
C17orf75	blue	cyan
C17orf77	grey	grey
C17orf80	green	darkturquoise
C17orf89	grey	grey
C17orf96	yellowgreen	cyan
C17orf97	grey	grey
C17orf99	grey	grey
C18orf32 /// RPL17 /// RPL17-C18orf32	cyan	cyan
C18orf54	grey	grey
C19orf10	violet	cyan
C19orf12	grey	grey
C19orf18	grey	grey
C19orf24	blue	cyan
C19orf33	sienna3	darkturquoise
C19orf40	grey	grey
C19orf45	black	brown
C19orf48 /// SNORD88C	turquoise	cyan
C19orf52	blue	cyan
C19orf53	orangered4	cyan
C19orf54	grey	grey
C19orf60	blue	cyan
C19orf66	purple	salmon
C1D	grey	grey
C1GALT1	tan	cyan
C1GALT1C1	white	white
C1QA	paleturquoise	brown
C1QB	paleturquoise	brown
C1QBP	turquoise	cyan
C1QC	paleturquoise	brown
C1QTNF1-AS1	grey	grey
C1QTNF2	black	brown
C1QTNF3	brown	brown
C1QTNF5 /// MFRP	salmon	salmon
C1QTNF7	black	brown
C1QTNF9B-AS1	grey	grey
C1R	skyblue	darkmagenta
C1RL	grey	grey
C1S	skyblue	darkmagenta
C1orf105	grey	grey
C1orf106	lightgreen	darkturquoise
C1orf109	darkorange	cyan
C1orf112	turquoise	cyan
C1orf115	green	darkturquoise
C1orf116	royalblue	brown
C1orf123	brown	brown
C1orf131	red	brown
C1orf162	paleturquoise	brown
C1orf168	grey	grey
C1orf177	yellow	darkturquoise
C1orf186 /// LOC101929219	magenta	brown
C1orf198	yellow	darkturquoise
C1orf204	grey	grey
C1orf21	black	brown
C1orf210	yellow	darkturquoise
C1orf213	brown	brown
C1orf216	pink	darkturquoise
C1orf226	yellow	darkturquoise
C1orf228	orange	lightcyan
C1orf233	grey	grey
C1orf35	blue	cyan
C1orf43	grey	grey
C1orf52	grey	grey
C1orf53	midnightblue	darkmagenta
C1orf54	red	brown
C1orf56	grey	grey
C1orf85	yellowgreen	cyan
C1orf94	lightcyan	lightcyan
C1orf95	brown	brown
C2	grey60	salmon
C20orf166	lightcyan	lightcyan
C20orf194	red	brown
C20orf196	plum1	cyan
C20orf24 /// TGIF2-C20orf24	cyan	cyan
C20orf27	plum1	cyan
C21orf119	grey	grey
C21orf33	darkturquoise	darkturquoise
C21orf59	blue	cyan
C21orf88	green	darkturquoise
C21orf91	darkgrey	darkgrey
C22orf29 /// GNB1L	darkorange	cyan
C22orf39	brown	brown
C22orf46	grey	grey
C2CD2	magenta	brown
C2CD4A	magenta	brown
C2CD4B	grey	grey
C2CD5	pink	darkturquoise
C2orf15	blue	cyan
C2orf40	black	brown
C2orf42	grey	grey
C2orf43	grey	grey
C2orf44	green	darkturquoise
C2orf49	tan	cyan
C2orf54	grey	grey
C2orf61	grey	grey
C2orf68	violet	cyan
C2orf70	magenta	brown
C2orf72	purple	salmon
C2orf74 /// KIAA1841	red	brown
C2orf76	grey	grey
C2orf82	lightyellow	darkgreen
C2orf88	green	darkturquoise
C3	skyblue	darkmagenta
C3AR1	darkgrey	darkgrey
C3orf14	grey	grey
C3orf18	brown	brown
C3orf33	grey	grey
C3orf52	lightyellow	darkgreen
C3orf55	grey	grey
C3orf58	grey	grey
C3orf62 /// MIR4271	grey	grey
C3orf67	grey	grey
C3orf70	black	brown
C3orf80	midnightblue	darkmagenta
C4A /// C4B /// C4B_2	grey	grey
C4BPA	grey	grey
C4BPB	steelblue	cyan
C4orf19	lightgreen	darkturquoise
C4orf29	pink	darkturquoise
C4orf33	darkmagenta	darkmagenta
C4orf46	turquoise	cyan
C4orf48	brown	brown
C5	grey	grey
C5AR1	purple	salmon
C5orf20 /// TIFAB	greenyellow	greenyellow
C5orf22	grey	grey
C5orf24	grey	grey
C5orf28	grey	grey
C5orf30	pink	darkturquoise
C5orf34	darkorange	cyan
C5orf46	salmon	salmon
C5orf56	grey	grey
C5orf63	grey	grey
C5orf66-AS1	yellow	darkturquoise
C6	turquoise	cyan
C6orf1	grey	grey
C6orf106	grey	grey
C6orf120	green	darkturquoise
C6orf123	white	white
C6orf132	brown	brown
C6orf136	lightgreen	darkturquoise
C6orf141	grey	grey
C6orf203	grey	grey
C6orf211	lightcyan	lightcyan
C6orf223	blue	cyan
C6orf226	green	darkturquoise
C6orf48	cyan	cyan
C6orf52	grey	grey
C6orf57	grey	grey
C6orf62	grey	grey
C6orf89	brown	brown
C7	black	brown
C7orf13	white	white
C7orf13 /// LINC01006	grey	grey
C7orf25 /// PSMA2	cyan	cyan
C7orf31	green	darkturquoise
C7orf49 /// LOC653739	grey	grey
C7orf55	grey	grey
C7orf55 /// C7orf55-LUC7L2 /// LUC7L2	grey	grey
C7orf55-LUC7L2 /// LUC7L2	darkorange	cyan
C7orf60	darkturquoise	darkturquoise
C7orf62	lightcyan	lightcyan
C7orf73	grey	grey
C7orf73 /// LOC101930655	cyan	cyan
C8G	green	darkturquoise
C8orf33	grey	grey
C8orf37	darkred	darkturquoise
C8orf4	lightyellow	darkgreen
C8orf44	grey	grey
C8orf44 /// C8orf44-SGK3 /// SGK3	grey	grey
C8orf44-SGK3 /// SGK3	yellow	darkturquoise
C8orf48	grey	grey
C8orf59	salmon	salmon
C8orf60	grey	grey
C8orf76	turquoise	cyan
C8orf88	brown	brown
C9orf114	blue	cyan
C9orf116	saddlebrown	cyan
C9orf142	turquoise	cyan
C9orf152	lightyellow	darkgreen
C9orf156	grey	grey
C9orf16	red	brown
C9orf24	magenta	brown
C9orf3	darkgreen	darkgreen
C9orf40	grey	grey
C9orf41	turquoise	cyan
C9orf50	grey	grey
C9orf64	grey	grey
C9orf72	pink	darkturquoise
C9orf91	grey	grey
CA1	green	darkturquoise
CA11	royalblue	brown
CA12	pink	darkturquoise
CA13 /// LOC100507258	grey	grey
CA14	brown	brown
CA2	green	darkturquoise
CA3	grey	grey
CA4	green	darkturquoise
CA5B /// CA5BP1	turquoise	cyan
CA5BP1	turquoise	cyan
CA7	green	darkturquoise
CA8	green	darkturquoise
CA9	salmon	salmon
CAAP1	grey	grey
CAB39	yellow	darkturquoise
CAB39L	grey	grey
CABLES2	cyan	cyan
CABP4	brown	brown
CACFD1	darkred	darkturquoise
CACNA1C	brown	brown
CACNA1D	red	brown
CACNA2D1	brown	brown
CACNA2D2	grey	grey
CACNA2D3	midnightblue	darkmagenta
CACNA2D4	green	darkturquoise
CACYBP	turquoise	cyan
CAD	tan	cyan
CADM1	black	brown
CADM2	royalblue	brown
CADM3	magenta	brown
CADPS	grey	grey
CADPS2	grey	grey
CALB2	red	brown
CALCB	grey	grey
CALCOCO2	yellow	darkturquoise
CALCRL	salmon	salmon
CALD1	red	brown
CALHM2	midnightblue	darkmagenta
CALM1	yellowgreen	cyan
CALM1 /// CALM2 /// CALM3	magenta	brown
CALML4	pink	darkturquoise
CALR	violet	cyan
CALU	yellow	darkturquoise
CAMK1D	green	darkturquoise
CAMK2D	yellow	darkturquoise
CAMK2G	royalblue	brown
CAMK2N1	green	darkturquoise
CAMK4	tan	cyan
CAMKMT	turquoise	cyan
CAMKV	lightcyan	lightcyan
CAMLG	brown	brown
CAMSAP2	darkgreen	darkgreen
CAMSAP3	brown	brown
CAMTA1	grey	grey
CAND1	darkgrey	darkgrey
CAND2	brown	brown
CANX	purple	salmon
CAP2	brown	brown
CAPG	black	brown
CAPN10	black	brown
CAPN12	red	brown
CAPN13	purple	salmon
CAPN15	red	brown
CAPN2	yellow	darkturquoise
CAPN3	grey	grey
CAPN5	lightgreen	darkturquoise
CAPN8	grey	grey
CAPN9	sienna3	darkturquoise
CAPNS1	grey	grey
CAPRIN1	blue	cyan
CAPS	grey	grey
CARD10	grey	grey
CARD16 /// CASP1	darkolivegreen	darkgrey
CARD6	pink	darkturquoise
CARD8	grey	grey
CARD9 /// DNLZ	grey	grey
CARKD	grey	grey
CARM1	blue	cyan
CARS	turquoise	cyan
CARTPT	brown	brown
CASC14	orange	lightcyan
CASC16	yellow	darkturquoise
CASC2	blue	cyan
CASC3 /// MIR6866	grey	grey
CASC5	turquoise	cyan
CASC7	blue	cyan
CASK	grey	grey
CASP1	darkolivegreen	darkgrey
CASP10	greenyellow	greenyellow
CASP2	turquoise	cyan
CASP4	purple	salmon
CASP5	greenyellow	greenyellow
CASP6	skyblue	darkmagenta
CASP7	yellow	darkturquoise
CASP8	red	brown
CASQ2	brown	brown
CAST	pink	darkturquoise
CAT	yellow	darkturquoise
CATIP-AS1	black	brown
CATSPERB	grey	grey
CAV1	red	brown
CAV2	brown	brown
CBFA2T3	grey	grey
CBFB	turquoise	cyan
CBL	grey	grey
CBLB	grey	grey
CBLC	midnightblue	darkmagenta
CBLL1	cyan	cyan
CBLN2	magenta	brown
CBR1	grey	grey
CBR3	green	darkturquoise
CBR4	grey	grey
CBS	grey	grey
CBWD1 /// CBWD2 /// CBWD3 /// CBWD5 /// CBWD6 /// CBWD7 /// LOC101060578	turquoise	cyan
CBX1	greenyellow	greenyellow
CBX2	blue	cyan
CBX3	darkorange	cyan
CBX4	yellow	darkturquoise
CBX5	turquoise	cyan
CBX6	red	brown
CBX7	black	brown
CC2D2A	brown	brown
CCAR1	turquoise	cyan
CCAR2	grey	grey
CCBE1	brown	brown
CCBL2	grey	grey
CCDC102A	royalblue	brown
CCDC102B	darkmagenta	darkmagenta
CCDC104	pink	darkturquoise
CCDC106	turquoise	cyan
CCDC107	brown	brown
CCDC109B	steelblue	cyan
CCDC110	grey	grey
CCDC112	grey	grey
CCDC113	darkorange	cyan
CCDC114	lightcyan	lightcyan
CCDC115	grey	grey
CCDC124	blue	cyan
CCDC125	grey	grey
CCDC127	grey	grey
CCDC132	blue	cyan
CCDC134	blue	cyan
CCDC135	grey	grey
CCDC137	blue	cyan
CCDC138	turquoise	cyan
CCDC142 /// MRPL53	grey	grey
CCDC146	brown	brown
CCDC15	blue	cyan
CCDC151	grey	grey
CCDC152	mediumpurple3	mediumpurple3
CCDC159	green	darkturquoise
CCDC167	blue	cyan
CCDC169-SOHLH2 /// SOHLH2	grey	grey
CCDC170	grey	grey
CCDC173	royalblue	brown
CCDC176	black	brown
CCDC178	black	brown
CCDC186	grey	grey
CCDC19	red	brown
CCDC22	cyan	cyan
CCDC28A	darkred	darkturquoise
CCDC28B	purple	salmon
CCDC3	grey	grey
CCDC34	black	brown
CCDC40	orange	lightcyan
CCDC50	brown	brown
CCDC51	black	brown
CCDC58	turquoise	cyan
CCDC59	green	darkturquoise
CCDC60	grey	grey
CCDC64	red	brown
CCDC64B	lightgreen	darkturquoise
CCDC68	yellow	darkturquoise
CCDC69	red	brown
CCDC71	orange	lightcyan
CCDC74A /// CCDC74B	green	darkturquoise
CCDC77	turquoise	cyan
CCDC8	red	brown
CCDC80	skyblue3	brown
CCDC84	grey	grey
CCDC85A	brown	brown
CCDC85C	cyan	cyan
CCDC86	blue	cyan
CCDC88B	grey	grey
CCDC88C	grey	grey
CCDC90B	grey	grey
CCDC92	brown	brown
CCDC96	grey	grey
CCK	darkgreen	darkgreen
CCL11	grey	grey
CCL13	yellow	darkturquoise
CCL14 /// CCL15-CCL14	magenta	brown
CCL15 /// CCL15-CCL14	pink	darkturquoise
CCL18	grey60	salmon
CCL19	greenyellow	greenyellow
CCL2	midnightblue	darkmagenta
CCL20	black	brown
CCL21	red	brown
CCL22	grey60	salmon
CCL23	magenta	brown
CCL24	grey	grey
CCL26	turquoise	cyan
CCL28	greenyellow	greenyellow
CCL3 /// CCL3L1 /// CCL3L3	grey60	salmon
CCL4	grey60	salmon
CCL5	darkolivegreen	darkgrey
CCL7	purple	salmon
CCL8	paleturquoise	brown
CCNA2	turquoise	cyan
CCNB1	turquoise	cyan
CCNB1IP1	blue	cyan
CCND1	blue	cyan
CCND2	grey	grey
CCNDBP1	darkturquoise	darkturquoise
CCNE1	blue	cyan
CCNE2	turquoise	cyan
CCNF	turquoise	cyan
CCNG1	grey	grey
CCNG2	green	darkturquoise
CCNJ	blue	cyan
CCNJL	yellow	darkturquoise
CCNL1	lightyellow	darkgreen
CCNO	turquoise	cyan
CCNT1	turquoise	cyan
CCNYL1	yellow	darkturquoise
CCPG1	cyan	cyan
CCPG1 /// DYX1C1-CCPG1	turquoise	cyan
CCR1	darkgrey	darkgrey
CCR10	greenyellow	greenyellow
CCR2	paleturquoise	brown
CCR3	grey	grey
CCR5	darkolivegreen	darkgrey
CCR6	grey	grey
CCR7	darkolivegreen	darkgrey
CCRL2	brown	brown
CCRN4L	grey	grey
CCSER2	darkred	darkturquoise
CCT2	turquoise	cyan
CCT3 /// LOC101927137	blue	cyan
CCT4	blue	cyan
CCT5	turquoise	cyan
CCT6A	tan	cyan
CCT6B	grey	grey
CCT6P1 /// CCT6P3	darkturquoise	darkturquoise
CCT7	blue	cyan
CCT8	blue	cyan
CCZ1 /// CCZ1B	tan	cyan
CCZ1B	grey	grey
CD109	green	darkturquoise
CD14	darkgrey	darkgrey
CD151	grey	grey
CD160	saddlebrown	cyan
CD163	paleturquoise	brown
CD163L1	yellow	darkturquoise
CD164	purple	salmon
CD177	green	darkturquoise
CD180	greenyellow	greenyellow
CD19	greenyellow	greenyellow
CD1A	grey	grey
CD1C	magenta	brown
CD1D	green	darkturquoise
CD1E	grey	grey
CD2	darkolivegreen	darkgrey
CD200	grey	grey
CD207	yellow	darkturquoise
CD226	darkolivegreen	darkgrey
CD24	pink	darkturquoise
CD247	darkolivegreen	darkgrey
CD248	skyblue	darkmagenta
CD27	greenyellow	greenyellow
CD274	grey60	salmon
CD2AP	lightyellow	darkgreen
CD300A	darkgrey	darkgrey
CD300C	grey	grey
CD300LF	darkgrey	darkgrey
CD302 /// LY75 /// LY75-CD302	turquoise	cyan
CD320	turquoise	cyan
CD33	paleturquoise	brown
CD36	magenta	brown
CD38	greenyellow	greenyellow
CD3D	darkolivegreen	darkgrey
CD3EAP	blue	cyan
CD3G	darkolivegreen	darkgrey
CD40	darkgrey	darkgrey
CD40LG	orange	lightcyan
CD44	saddlebrown	cyan
CD46	magenta	brown
CD47	grey	grey
CD48	greenyellow	greenyellow
CD52	darkolivegreen	darkgrey
CD53	purple	salmon
CD55	blue	cyan
CD58	grey	grey
CD59	grey	grey
CD68 /// LOC101928634 /// SNORA67	grey	grey
CD69	darkgrey	darkgrey
CD70	salmon	salmon
CD72	grey	grey
CD79A	greenyellow	greenyellow
CD80	grey60	salmon
CD81	skyblue	darkmagenta
CD82	yellowgreen	cyan
CD83	purple	salmon
CD8A	darkolivegreen	darkgrey
CD8B /// LOC100996919	darkolivegreen	darkgrey
CD9	grey	grey
CD93	darkmagenta	darkmagenta
CD96	darkolivegreen	darkgrey
CD97	saddlebrown	cyan
CD99	grey	grey
CD99P1	grey	grey
CDA	blue	cyan
CDADC1	pink	darkturquoise
CDC123	blue	cyan
CDC16	grey	grey
CDC20	turquoise	cyan
CDC23	turquoise	cyan
CDC25A	turquoise	cyan
CDC25B	blue	cyan
CDC25C	turquoise	cyan
CDC27	green	darkturquoise
CDC37	turquoise	cyan
CDC37L1	grey	grey
CDC40	turquoise	cyan
CDC42-IT1	grey	grey
CDC42BPA	grey	grey
CDC42EP1	turquoise	cyan
CDC42EP2	darkred	darkturquoise
CDC42EP3	brown	brown
CDC42EP5	lightgreen	darkturquoise
CDC42SE1	grey	grey
CDC42SE2	darkturquoise	darkturquoise
CDC45	turquoise	cyan
CDC6	turquoise	cyan
CDC7	turquoise	cyan
CDCA2	turquoise	cyan
CDCA3	turquoise	cyan
CDCA4	turquoise	cyan
CDCA5	turquoise	cyan
CDCA7	black	brown
CDCA7L	grey	grey
CDCA8	turquoise	cyan
CDCP1	violet	cyan
CDH1	lightyellow	darkgreen
CDH11	salmon	salmon
CDH13	salmon	salmon
CDH16	grey	grey
CDH17	darkgreen	darkgreen
CDH19	black	brown
CDH2	midnightblue	darkmagenta
CDH3	saddlebrown	cyan
CDH5	darkmagenta	darkmagenta
CDHR1	purple	salmon
CDHR2	green	darkturquoise
CDHR5	green	darkturquoise
CDIP1	black	brown
CDIPT-AS1	grey	grey
CDK1	turquoise	cyan
CDK10	skyblue3	brown
CDK12	cyan	cyan
CDK16	brown	brown
CDK18	grey	grey
CDK2	turquoise	cyan
CDK20	turquoise	cyan
CDK2AP1	green	darkturquoise
CDK2AP2	brown	brown
CDK3 /// TEN1-CDK3	yellow	darkturquoise
CDK4	darkorange	cyan
CDK5	tan	cyan
CDK5RAP1	cyan	cyan
CDK5RAP2	grey	grey
CDK6	magenta	brown
CDK7	blue	cyan
CDK8	yellow	darkturquoise
CDK9	grey	grey
CDKAL1	grey	grey
CDKL1	darkturquoise	darkturquoise
CDKL2	black	brown
CDKN1A	tan	cyan
CDKN1B	grey	grey
CDKN1C	brown	brown
CDKN2A	greenyellow	greenyellow
CDKN2AIP	grey	grey
CDKN2B	green	darkturquoise
CDKN2B-AS1	green	darkturquoise
CDKN2C	brown	brown
CDKN3	turquoise	cyan
CDO1	brown	brown
CDON	grey	grey
CDR2 /// LOC101060399	blue	cyan
CDR2L	green	darkturquoise
CDRT15L2	orange	lightcyan
CDS1	lightyellow	darkgreen
CDT1	turquoise	cyan
CDV3	blue	cyan
CDX1	lightgreen	darkturquoise
CDX2	darkgreen	darkgreen
CDYL2	magenta	brown
CEACAM1	green	darkturquoise
CEACAM21	grey	grey
CEACAM6	royalblue	brown
CEACAM7	green	darkturquoise
CEACAM8	grey	grey
CEBPA	darkgreen	darkgreen
CEBPA-AS1	lightyellow	darkgreen
CEBPB	lightgreen	darkturquoise
CEBPD	red	brown
CEBPE	orange	lightcyan
CEBPG	grey	grey
CEBPZ	blue	cyan
CEBPZOS	magenta	brown
CECR1	paleturquoise	brown
CECR2	grey	grey
CECR5	brown	brown
CECR7	grey	grey
CEL	white	white
CELF1	steelblue	cyan
CELF2	brown	brown
CELF3	orange	lightcyan
CELP	white	white
CELSR2	yellow	darkturquoise
CELSR3	darkorange	cyan
CEMIP	saddlebrown	cyan
CEND1	lightcyan	lightcyan
CENPA	turquoise	cyan
CENPA /// SLC35F6	turquoise	cyan
CENPB	grey	grey
CENPBD1P1	grey	grey
CENPE	turquoise	cyan
CENPF	turquoise	cyan
CENPH	turquoise	cyan
CENPI	turquoise	cyan
CENPJ	blue	cyan
CENPK	turquoise	cyan
CENPL	turquoise	cyan
CENPM	turquoise	cyan
CENPN	turquoise	cyan
CENPO	turquoise	cyan
CENPQ	turquoise	cyan
CENPU	turquoise	cyan
CENPV	grey	grey
CENPW	turquoise	cyan
CEP104	grey	grey
CEP120	green	darkturquoise
CEP128	grey60	salmon
CEP131	blue	cyan
CEP135	green	darkturquoise
CEP164	tan	cyan
CEP170 /// CEP170P1	darkmagenta	darkmagenta
CEP170B	pink	darkturquoise
CEP19	sienna3	darkturquoise
CEP192	grey	grey
CEP290	grey	grey
CEP44	grey	grey
CEP55	turquoise	cyan
CEP57	grey	grey
CEP63	red	brown
CEP68	grey	grey
CEP70	grey	grey
CEP72	saddlebrown	cyan
CEP76	turquoise	cyan
CEP78	turquoise	cyan
CEP83	blue	cyan
CEP83-AS1	grey	grey
CEP85L	cyan	cyan
CERK	steelblue	cyan
CERS2	blue	cyan
CERS6	brown	brown
CES1 /// LOC100653057	black	brown
CES2	green	darkturquoise
CES3	yellow	darkturquoise
CETN2	darkturquoise	darkturquoise
CETN3	grey	grey
CETP	grey	grey
CFB	yellowgreen	cyan
CFC1 /// CFC1B	grey	grey
CFD	magenta	brown
CFDP1	grey60	salmon
CFH	skyblue3	brown
CFH /// CFHR1	skyblue3	brown
CFHR2	grey	grey
CFI	green	darkturquoise
CFL2	brown	brown
CFLAR	greenyellow	greenyellow
CFP	paleturquoise	brown
CFTR	darkgreen	darkgreen
CGB /// CGB1 /// CGB5 /// CGB7 /// CGB8	orange	lightcyan
CGN	pink	darkturquoise
CGNL1 /// LOC101930344 /// LOC101930349	grey	grey
CGREF1	cyan	cyan
CGRRF1	black	brown
CH25H	grey	grey
CHAC1	brown	brown
CHAC2	turquoise	cyan
CHAD	green	darkturquoise
CHADL	grey	grey
CHAF1A	turquoise	cyan
CHAF1B	turquoise	cyan
CHAMP1	blue	cyan
CHCHD10	darkturquoise	darkturquoise
CHCHD4	grey	grey
CHCHD6	blue	cyan
CHD1	grey	grey
CHD2	grey	grey
CHD4	yellow	darkturquoise
CHD7	black	brown
CHD9	blue	cyan
CHDH	red	brown
CHEK1	turquoise	cyan
CHEK2	blue	cyan
CHFR	yellow	darkturquoise
CHGA	green	darkturquoise
CHGB	magenta	brown
CHI3L1	grey60	salmon
CHIC2	grey	grey
CHID1	grey	grey
CHKA	grey	grey
CHKB-CPT1B /// CPT1B	grey	grey
CHL1	black	brown
CHL1-AS2 /// CHL1-AS2	brown	brown
CHM	grey	grey
CHML	turquoise	cyan
CHMP1B	yellowgreen	cyan
CHMP2A	pink	darkturquoise
CHMP2B	pink	darkturquoise
CHMP3 /// RNF103 /// RNF103-CHMP3	yellow	darkturquoise
CHMP3 /// RNF103-CHMP3	turquoise	cyan
CHMP4A /// TM9SF1	grey	grey
CHMP4B	green	darkturquoise
CHMP4C	lightyellow	darkgreen
CHMP5	grey	grey
CHN1	salmon	salmon
CHN2	white	white
CHODL	black	brown
CHORDC1	yellowgreen	cyan
CHP1	yellow	darkturquoise
CHP2	green	darkturquoise
CHPF	magenta	brown
CHPT1	pink	darkturquoise
CHRAC1	grey	grey
CHRDL1	black	brown
CHRDL2	grey	grey
CHRFAM7A /// CHRNA7 /// LOC101929970 /// LOC101930361	grey	grey
CHRM2	brown	brown
CHRM3	grey	grey
CHRNA1	yellow	darkturquoise
CHRNA3	black	brown
CHRNA5	steelblue	cyan
CHRNB1	grey	grey
CHST1	salmon	salmon
CHST11	darkgrey	darkgrey
CHST13	grey	grey
CHST15	red	brown
CHST2	darkolivegreen	darkgrey
CHST3	royalblue	brown
CHST4	grey	grey
CHST5	sienna3	darkturquoise
CHST6	grey	grey
CHST7	red	brown
CHST8	grey	grey
CHSY1	purple	salmon
CHSY3	salmon	salmon
CHTF18	turquoise	cyan
CHTOP	turquoise	cyan
CHUK	grey	grey
CHURC1	red	brown
CHURC1-FNTB /// FNTB	violet	cyan
CIAO1	black	brown
CIAPIN1	turquoise	cyan
CIART	brown	brown
CIB1	darkturquoise	darkturquoise
CIB2	grey	grey
CIB4	grey	grey
CIDEB	yellow	darkturquoise
CIDEC	green	darkturquoise
CILP	skyblue3	brown
CIPC	yellowgreen	cyan
CIR1	grey	grey
CIRBP	brown	brown
CIRH1A	darkorange	cyan
CIRH1A /// HAS3	lightcyan	lightcyan
CISD2	turquoise	cyan
CISD3	pink	darkturquoise
CISH	grey	grey
CIT /// MIR1178	turquoise	cyan
CITED1	grey	grey
CITED2	brown	brown
CKAP2	greenyellow	greenyellow
CKAP2 /// DKFZp667J0810 /// IGLC1 /// IGLJ2 /// IGLJ2 /// IGLJ3 /// IGLJ3 /// IGLJ3 /// IGLV1-36 /// IGLV1-36 /// IGLV1-44 /// IGLV1-50 /// IGLV1-50 /// IGLV@	greenyellow	greenyellow
CKAP2 /// IGLC1 /// IGLJ2 /// IGLJ2 /// IGLJ3 /// IGLJ3 /// IGLJ3 /// IGLV1-44 /// IGLV2-14 /// IGLV@	greenyellow	greenyellow
CKAP2 /// IGLC1 /// IGLJ2 /// IGLJ2 /// IGLJ3 /// IGLJ3 /// IGLJ3 /// IGLV3-1 /// IGLV3-1 /// IGLV@	greenyellow	greenyellow
CKAP2 /// IGLC1 /// IGLV1-40 /// IGLV1-40 /// IGLV1-50 /// IGLV1-50	greenyellow	greenyellow
CKAP2 /// IGLC1 /// IGLV3-1 /// IGLV3-1 /// IGLV@	greenyellow	greenyellow
CKAP2 /// IGLJ3 /// IGLV3-19 /// IGLV3-19	greenyellow	greenyellow
CKAP2L	turquoise	cyan
CKAP4	grey	grey
CKAP5	blue	cyan
CKB	green	darkturquoise
CKLF	green	darkturquoise
CKLF /// CKLF-CMTM1	grey	grey
CKMT1A /// CKMT1B	darkturquoise	darkturquoise
CKMT2	white	white
CKS1B	turquoise	cyan
CKS2	turquoise	cyan
CLC	grey	grey
CLCA1	sienna3	darkturquoise
CLCA2	yellow	darkturquoise
CLCA4	green	darkturquoise
CLCF1	grey	grey
CLCN2	green	darkturquoise
CLCN3	grey	grey
CLCN4	grey	grey
CLCN5	cyan	cyan
CLCN6	brown	brown
CLDN1	blue	cyan
CLDN11	red	brown
CLDN12	magenta	brown
CLDN12 /// LOC102723899	grey	grey
CLDN14	red	brown
CLDN15	white	white
CLDN2	saddlebrown	cyan
CLDN22 /// WWC2	midnightblue	darkmagenta
CLDN23	green	darkturquoise
[truncated: 9,761 more rows]
