# Supplementary material for: Effective prediction of potential ferroptosis critical genes in clinical colorectal cancer
Source: Front Oncol. 2022 Oct 17;12:1033044. doi: 10.3389/fonc.2022.1033044 (PMC9619366; doi:10.3389/fonc.2022.1033044)
Supplement: Supplementary Figure 4 — (A-H) GSE41328, GSE44076, GSE110223 and GSE110225 datasets were analyzed by MCODE for modular genes merging the top 10 genes of Degree values and removing duplicate values to obtain ferroptosis-related DEGs. [file DataSheet_3.zip › Figure 4&Supplement Figure 3/Figure 4 D&H+Supplement Figure 3 G,H/─ú┐Θ╠╪╒≈╧≥┴┐.txt]

Tag	white	darkgreen	darkturquoise	greenyellow	lightcyan	mediumpurple3	cyan	salmon	darkgrey	brown	darkmagenta	grey
GSM2982932	0.50259818114067	0.101839337274741	-0.157361411972824	-0.0844859725537825	-0.231392241792708	0.297714751911349	0.148657230191862	-0.0944366267359912	-0.274819164465816	-0.204307674860199	-0.160454621989296	0.484871272475566
GSM2982933	-0.156072906840844	-0.23614049185151	-0.0946968334247972	0.442217088889866	0.0870261462034924	-0.0770190965928566	0.0264384138908092	0.266669798600666	0.567094247668865	0.0213824549017485	0.0702054558256095	-0.31386156221836
GSM2982934	0.0568504834161185	-0.0101544936085075	-0.0363223129401181	0.122778862053264	0.180307269141488	0.213369860301812	0.0620467345544752	0.109811898611126	-0.00513337799884155	-0.1017324023457	0.0239326928685115	-0.217600811087701
GSM2982935	-0.0829167986383413	-0.0304835516404606	0.119180439134174	0.265455553295355	0.307030127486358	0.134915816702658	-0.194990021618371	-0.0910194272938043	0.0492535562827827	0.125488169111588	0.0111512164430756	-0.177826334401816
GSM2982936	0.252164369221071	0.00952329519084485	-0.133704117383765	0.0456854062943963	0.145728269688538	0.198957367810995	0.0944797831833924	0.047830869989471	-0.0851037723971206	-0.111036265465686	-0.000226526844719218	0.0778488004704084
GSM2982937	-0.0802787580380885	-0.0885507449584464	0.0633305205495972	-0.0103249675675065	0.152577289107751	-0.128611747977215	-0.217599362300565	-0.11472178870783	-0.0794973686325209	0.284674196538149	0.169770111856734	-0.0165527653687835
GSM2982938	-0.0604327905215684	0.0200649343223016	0.124421629736856	-0.0416954995513014	-0.143223085290142	-0.120520874725056	-0.0999197396619121	-0.116953635642254	-0.0723655512648972	0.224288605749826	0.125406054857232	0.0858356831728828
GSM2982939	0.0305047150084134	0.0406639833767703	0.0642421808970889	-0.0735946750678636	-0.0713895786785136	-0.137828495922812	-0.0472866808184802	-0.0500909118580614	-0.0982867381672632	0.0988353805030389	0.090486842927054	0.047910326744713
GSM2982940	-0.0579094787962194	0.152930454118414	0.197425448743246	0.0638059628477596	-0.244089808053822	-0.0175633630608833	-0.0168017894475385	-0.1511004578873	0.0497495537744968	0.0288977743096522	-0.102938839223754	0.0556390276965894
GSM2982941	0.100513154519777	0.0869690262482202	0.0771394262040461	0.0301527001276309	0.105777754468254	0.370893215259962	-0.00903666434036573	-0.00147733724474366	-0.0788958824543706	-0.0678018711057858	-0.0308989407448602	-0.126797728825986
GSM2982942	-0.0487186126396324	0.117930281152654	0.207928333565292	0.175596155866826	0.391528518805694	0.136820724573702	-0.17930427244845	-0.146522987673117	-0.0414637417918207	0.0100477559117057	-0.16918256071455	-0.226188652650634
GSM2982943	-0.201786588522981	-0.138981877986296	-0.175794181671349	-0.161385816017273	0.218955553649246	0.372284784920485	0.126502692987171	0.18318143255576	-0.100143909610886	-0.175029714608472	-0.032400195330396	-0.378470914350985
GSM2982944	-0.0460496605467266	0.058186333761491	0.163007810066932	0.0854055974279793	0.0343848343852544	0.00937619975340181	-0.174754457018676	-0.133327658822139	-0.00989734556372553	0.167525599635055	0.0574221077187057	0.015427349871117
GSM2982945	-0.0145223218674195	0.0647554451609918	-0.0746018403764006	0.0402385535920946	0.225772413498618	-0.0175939869058212	0.0812936932412961	-0.12206254494043	-0.185705799180051	-0.190634201348986	-0.315416390313389	0.0282062856299074
GSM2982946	-0.0605866885925395	0.143530359303981	0.161877516414271	0.0912520517054759	0.0769076510834687	-0.154418836565661	-0.0326576847521495	-0.143737096233861	0.108094203689041	-0.0202646003303696	-0.199958721357763	-0.10203798822316
GSM2982947	0.213768234821336	0.0240725037376558	-0.136538198289676	-0.123542563394462	-0.1091686180353	-0.0857255391789789	0.17790918794487	0.10630750528447	-0.0609934862071326	-0.117494920013143	0.0521859936371776	0.164946084555241
GSM2982948	-0.0421732736412591	0.116592237102329	0.203601574960467	0.169128352995595	0.102811047035272	-0.164125549654206	-0.192428589839314	-0.149341143274943	0.0550816064523738	0.0448726260992721	-0.0934239222301452	-0.0178407566592756
GSM2982949	-0.125004630491785	0.0795602910577988	-0.0983195644486682	-0.317091433467469	-0.032610698516276	-0.12453400335601	0.145687386514019	-0.146154583248696	-0.438356134863562	-0.207545526976127	-0.265071690826318	0.0813920040490737
GSM2982950	-0.0116449113568773	0.148147792949156	0.218706555006933	0.103813572462876	0.0540867057546421	0.16215469904043	-0.17784264321049	-0.146462968297228	0.04707925094468	0.0813555656320304	-0.0675219134752638	-0.00666996522519939
GSM2982951	-0.153812947537119	-0.0981510297218468	-0.21640269826662	-0.374401506535706	-0.110029349739729	-0.0839519223509608	0.237159567498392	0.148026891293229	-0.16070520143968	-0.140365281122138	0.0578462110810567	-0.0426382221965879
GSM2982952	-0.0667966140069242	0.0382703408076215	0.12400253895962	0.0069175247529929	-0.164337758303588	-0.148411505962523	-0.219466850980661	-0.139205652180001	0.00247400384465689	0.245023727807647	0.158400726497252	0.138127956357678
GSM2982953	-0.170213259760488	-0.219797636364079	-0.272932221954778	-0.323544371395189	-0.262305501422632	-0.0996155578589284	0.213034392177285	0.428722869633182	0.226773575676613	-0.0735465356094738	0.357237439336749	-0.0316931143646103
GSM2982954	-0.0256966902260022	0.0939962799056173	0.15428153790395	0.084778681879783	0.0898428324746567	0.0565370734107385	-0.193279454522152	-0.185523962521548	-0.016517641314129	0.124507982124709	-0.0435224535330215	0.0975685174438754
GSM2982955	0.35516930535844	0.0714685524486994	-0.111316960759415	-0.0899909420870431	0.020450111086576	0.257364492569567	0.173258849533474	0.00841140622994149	-0.121971584008141	-0.18222155613633	-0.147043322312036	0.158132197665846
GSM2982956	-0.129729245866816	-0.757220855265339	-0.271184285961874	-0.259245226195617	-0.289328069663352	-0.199579666113312	-0.263875335670469	0.145852697809104	0.0742552847717007	0.604812901187241	0.591544018885013	0.302063676241784
GSM2982957	-0.102494798861519	-0.0690260895119742	-0.162167526538214	-0.0986222443721385	-0.147276237528059	-0.210981771862816	0.240749606664262	0.143185928143167	0.0524485191818943	-0.165975570667734	-0.0359198492851261	-0.0857063794552892
GSM2982958	0.00166002524679778	0.153737629873005	0.180668240204369	0.142223258939305	-0.180457961911371	-0.191909671003174	-0.183341823749664	-0.163981537732613	0.0873233010369894	0.143241480709323	-0.00167313405942392	0.207433560048708
GSM2982959	0.315056308470612	0.0624239467258543	-0.179365575313842	-0.186133262546708	-0.215084045470537	-0.1565100890747	0.28283992631689	0.228915066621895	-0.044214036856785	-0.143742559681388	0.107204469093513	0.221190819578284
GSM2982960	-0.0410725851664502	0.139736209339481	0.229282954018492	0.178037843915407	0.090404532248375	0.100275271436834	-0.154676280249636	-0.166032857501459	-0.0092716404561361	-0.00629222939609712	-0.182038641334401	-0.059879959110434
GSM2982961	-0.251659660579288	-0.174037698915355	-0.235488477509632	-0.0574281420904845	-0.193078211434265	-0.0185586587837804	0.170438954048808	0.24718777200949	0.127389407787859	-0.074323137400063	0.153310205218727	-0.150429653581279
GSM2982962	-0.0450740131686464	0.134926454027583	0.231265244576523	0.0718224902135503	0.135162213489142	0.180177256074144	-0.138163561713093	-0.17216095369368	-0.12685205282239	-0.00566803350077916	-0.179677059266531	-0.108974926110846
GSM2982963	0.331494822663289	0.0106280601065276	-0.0930250083733066	0.0488920740595205	0.0216120196207838	-0.0305811166447204	0.132783610606369	0.103964418370426	0.0474682884964369	-0.118212100496489	-0.0105499075615099	0.0721032638568427
GSM2982964	-0.0295013509472103	0.117275519414018	0.192476521754604	0.145149555306891	0.0754951111086832	-0.104209007347728	-0.125623818918729	-0.106844363318097	0.143327259839168	0.0479238303232625	-0.078465510343271	-0.0305680572267897
GSM2982965	-0.155631013251778	-0.164684797581943	-0.26361725751118	-0.111864663784023	-0.122089234495999	-0.218591052823936	0.307769001907344	0.373089939655869	0.37238237004771	-0.146683869479287	0.0902806544993643	-0.144959034800781
