# Supplementary material for: Effective prediction of potential ferroptosis critical genes in clinical colorectal cancer
Source: Front Oncol. 2022 Oct 17;12:1033044. doi: 10.3389/fonc.2022.1033044 (PMC9619366; doi:10.3389/fonc.2022.1033044)
Supplement: Supplementary Figure 4 — (A-H) GSE41328, GSE44076, GSE110223 and GSE110225 datasets were analyzed by MCODE for modular genes merging the top 10 genes of Degree values and removing duplicate values to obtain ferroptosis-related DEGs. [file DataSheet_3.zip › Figure 4&Supplement Figure 3/WGCNA║╦╨─╗∙╥≥═│╝╞.xlsx]

## Sheet: Sheet1
A1CF
AACS
AASDH
ABAT
ABCC6 /// ABCC6P1 /// ABCC6P2 /// LOC101930322
ABCC6P1
ABCG2
ABHD13
ABHD14A-ACY1 /// ACY1
ABHD17C
ABHD3
ABR
ACAD8
ACADSB
ACADVL
ACER3
ACO2
ACOX1
ACOX3
ACSF2
ACSM3
ACVRL1
ADCY6
ADH1B
ADH6
ADRA2C
ADRB2
ADTRP
AFG3L2
AGPAT9
AGPS
AGR2
AHCYL2
AIFM1
AIM1
AJUBA
AK4 /// LOC100507855
AKAP5
AKNA
AKR1B10
AKR1C1 /// AKR1C2 /// LOC101930400
AKR1C2 /// LOC101930400
AKR7A2
AL110181 /// RP11-390E23.6
ALDH6A1
ALDH9A1
ALKBH2
ANG
ANKRD13A
ANKRD9
ANKS4B
ANO10
ANO5
AP5Z1 /// MIR4656
APEH
API5
APOBR
APPL2
AQP11
ARAF
ARHGAP17
ARHGAP44
ARHGEF9
ARL14
ARMC7
ASAP3
ASB8
ASPA
ATG4A
ATP2C2
ATP5A1
ATP5B
ATP5F1
ATP5O
ATP6V0A1
ATP6V1G1
ATPAF2
AXIN2
B3GALT4
B3GNT1
B3GNT6
B4GALNT2
BBIP1
BCAR3
BCAT2
BCKDHB
BCMO1
BDH1
BEST2
BID
BIN2
BLOC1S1-RDH5 /// RDH5
BMP2
BMP5
BMX
BOD1
BRCC3
BTBD19
BTD
BTNL3
C10orf99
C11orf71
C14orf159
C15orf65
C16orf13
C17orf85
C17orf97
C19orf24
C1orf115
C1orf210
C21orf119
C21orf33
C2orf27A
C2orf72
C2orf88
C3orf80
C4orf19
C4orf48
C6orf136
C6orf203
C7orf31
C8orf44-SGK3 /// SGK3
C9orf152
CA1
CA12
CA2
CA4
CAB39
CACNA2D2
CALCOCO2
CALM1
CALML4
CAMK2D
CAPN2
CAPN5
CASP6
CAST
CBFA2T3
CBR4
CCDC25
CCDC30 /// PPCS
CCDC68
CCL15 /// CCL15-CCL14
CCL28
CCNG2
CD1D
CDK3 /// TEN1-CDK3
CDKN2B-AS1
CDS1
CDX2
CEACAM7
CES2
CES3
CHGA
CHMP2A
CHP1
CHP2
CHST5
CIPC
CITED2
CKMT1A /// CKMT1B
CLDN23
CLDN3
CLDN7
CLINT1
CLMN
CLRN3
CMAS
CMTM4
CNNM2
CNNM4
CNPPD1
CNST
CNTN3
COQ9
COX10
COX15
COX16 /// SYNJ2BP-COX16
COX4I1
COX5B
COX6A1
CPEB3
CPM
CPNE8
CPT2
CREB3L1
CRK
CS
CTC-428G20.3
CTNNA1
CTNND1 /// TMX2-CTNND1
CWH43
CYB5D1
CYCS
CYP2J2
DDIT4
DDT /// DDTL
DDX26B
DECR1
DENND2D
DERA
DHDDS
DHRS11
DHRS7B
DHRS9
DHTKD1
DLST
DMAP1
DNAJC11
DNAJC22
DOPEY2
DPP10
DPP10-AS1
DQX1
DSC2
DTX4
EAPP
ECH1
ECI2
EDEM3
EDN3
EFNA5
EGLN1
EGLN3
EIF4E3
ELAC1
ELOVL6
EMC3
EMC9
ENDOD1
EPB41L3
EPB41L4B
EPHX2
EPM2AIP1
EPN3
ERN2
ESM1
ETFDH
ETHE1
EZR
FA2H
FABP1
FABP2
FAM104B
FAM114A1
FAM117A
FAM117B
FAM118B
FAM120AOS
FAM120B
FAM126B
FAM149A
FAM162A
FAM171A1
FAM174B
FAM189A1
FAM214A
FAM21A /// FAM21C /// LOC101930591
FAM21C /// LOC101930591
FAM46C
FAM47E /// FAM47E-STBD1 /// STBD1
FAR1
FBXO25
FBXO8
FCGBP
FHL2
FKBP1A-SDCBP2 /// SDCBP2
FKBP1B
FKBP2
FKBP5
FLII
FLJ36848
FNIP2
FOXA1
FRAT1
FRAT2
FRYL
FUCA1
FUT3
FUT6
FXYD1
FXYD3
FZD5
G3BP2
GALM
GALNT12
GALNT7
GBA2
GCNT2
GCNT3
GDE1
GET4
GHITM
GLIPR2
GLOD5
GLRX5
GLTP
GNA14
GNAQ
GNG7
GOLGB1
GOLM1
GORASP1
GP2
GPA33
GPT
GRAMD3
GRAMD4
GRSF1
GSTA1
GSTA3
GSTA4
GSTM1
GSTM2
GSTM4
GSTZ1
HADHA
HADHAP1 /// HADHAP1
HADHB
HDHD2
HECTD3
HEPACAM2
HERC3 /// LOC101929134
HEXIM1
HHLA2
HIBCH
HIGD1A
HMGCL
HMGCS2
HMGN2P46
HNF1B
HOOK2
HOXD1
HPGD
HSBP1L1
HSD11B2
HSD17B11
HSD17B2
HSPA2
IDH1
IDH3A
IDNK
IGSF9
IL13RA1
IL1R2
ILDR1
IMMT
INO80E
INPP5K
INSM1
ISX
ITGA8
ITM2A
ITM2C
ITPKA
ITSN1
IVD
JAG2
JAGN1
JOSD1
JPH1
KBTBD11
KBTBD6
KDM4A
KIAA0513
KIAA1161
KIAA1324
KIAA1468
KIAA1654
KIF13B
KIF1C
KIT
KL
KLB
KLC4
KLF4
KLF9
KLHDC9
KLHL13
KLHL8
KLK1
KRCC1
KRT19
KRT19P2 /// MIR492
KRT20
KRT24
LAMA1
LAMTOR3
LARGE
LARP6
LARS2
LDHD
LEO1
LETM2
LGALS2
LIAS
LIMA1
LIN54
LINC00526
LINC00675
LINC00963
LINGO3
LIPH
LITAF
LMBRD1
LOC100128325
LOC100288911
LOC100289019
LOC100505501
LOC100506125
LOC100506558 /// MATN2
LOC100506990
LOC100652777 /// PLA2G10
LOC100996506 /// RETSAT
LOC100996583
LOC101927830 /// TMLHE-AS1
LOC101928676 /// MAEA
LOC101929340
LOC101929549
LOC101929857 /// SLX1A-SULT1A3 /// SLX1B-SULT1A4 /// SULT1A3 /// SULT1A4
LOC101930324 /// NSF
LOC102724156
LOC102724985 /// PDXDC1
LOC102725263 /// LOC389906
LOC145837
LOC339166 /// WSCD1
LOC344887
LOC389906 /// LOC441528
LOC439994 /// LOC642361
LOC727916
LOC91548
LPAR1
LPAR5
LRMP
LRPPRC
LRRC1
LRRC16A
LRRC19
LRRC31
LRRC66
LXN
LYPD8
LZTR1
MAL
MALL
MAMDC2
MAN2A1
MAN2B2
MAN2C1
MAOA
MAP2K4
MAP2K6
MAPK7
2022-03-02
2022-03-03
MARVELD3
MASP2
MAST2
MAST3
MAVS
MBNL3
MBOAT1
MCCC1
ME2
MED11
MEIS3P1
METTL17
METTL25
MGAT2
MGAT4A
MIER3
MIR4680 /// PDCD4
MIR4800 /// MXD4
MIR6778 /// SHMT1
MIR6824 /// SLC26A6
MIR6872 /// SEMA3B
MLXIP
MLYCD
MMACHC
MMP28
MOB3A
MOB3B
MOGAT2
MPC2
MPDU1
MPI
MPND
MRPL35
MRPS9
MSRA
MT2A
MTF1
MTM1
MTRF1L
MTUS1
MUC5B
MUT
MXD1
MXI1
MYCL
MYL5
MYO1A
MYO1D
MYO1E
MYO5B
MYO5C
MYOT
NAAA
NAGPA
NAP1L2
NARS
NAT14
NAT2
NBEAL1
NBR1
NCOA1
NCOA4
NCOR1
NCRNA00185 /// TTTY14
NDNF
NDRG2
NDUFA9
NDUFB10
NDUFB8
NDUFC1
NDUFS2
NDUFV1
NDUFV2
NEDD4L
NEK2
NEO1
NEU4
NFKB1
NGLY1
NHEJ1 /// SLC23A3
NHSL1
NIT1
NKX2-3
NLRX1
NMNAT1
NPEPPS
NPY1R
NR3C2
NR5A2
NTMT1
NUBPL
NUDT16
NUDT7
NUDT9
NVL
NXPE1
NXPE4
OAF
OCEL1
OGN
OLFM1
OPA1
OR7E14P
P2RX4
P2RX5 /// P2RX5-TAX1BP3 /// TAX1BP3
P2RX5-TAX1BP3 /// TAX1BP3
P2RY1
P2RY2
PACSIN2
PAFAH1B1
PAFAH2
PAG1
PAPSS2
PAQR5
PAQR8
PARM1
PBLD
PCK1
PDCD4-AS1
PDCD6IP
PDE3A
PDE6A
PDE8A
PDHB
PDHX
PDSS2
PEX14
PGM1
PGRMC2
PHF23
PHF3
PHLDA3
PHLPP1
PHLPP2
PIAS2
PIGN
PIGV
PIGZ
PIK3CB
PINK1
PIP4K2C
PJA2
PKIB
PLAC8
PLCD1
PLCD3
PLD1
PLEKHA6
PLEKHA7
PLGRKT
PLP1
PLS3
PLSCR4
PLXNA2
PMM1
POLD4
PPAP2A
PPARGC1A
PPM1A
PPP1R13B
PPP1R14D
PPP2R3A
PPP2R5E
PPTC7
PQLC1
PRDX6
PRELID2
PRKAG2-AS1
PRKCD
PRPSAP1
PRPSAP2
PRR13
PRR14L
PRR15
PRR26
PRR5L
PRRG4
PRSS12
PTGDR
PTGER4
PTP4A1
PTPRG
PTPRK
PTRHD1
PXMP2
PYROXD1
RAB26
RAB27A
RAB5B
RAB9A
RAF1
RAPGEFL1
RASD2
RASSF6
RAVER2
RBKS
RCAN2
RCOR1
REEP4
RER1
RETSAT
RGP1
RHBDL2
RILP
RIMS3
RLIM
RNASE4
RNF103
RNF123
RNF125
RNPEP
RP11-247L20.4
RP11-297L17.2
RP11-33O4.1
RP11-355B11.2
RP11-391M1.4
RP11-4M23.7
RP11-96D1.11
RPL36
RPL36AL
RPP14
RPS21
RPS6KA3
RSBN1
RSPH3
RTN4IP1
RUNDC3B
S100A11
S100A11P1 /// S100A11P1
SAMD13
SATB2
SATB2-AS1
SCAMP2
SCARA5
SCFD1
SCGN
SCN9A
SCO1
SCP2
SDHA
SDHAP1 /// SDHAP2
SDHB
SDR39U1
SEL1L
SELENBP1
SEMA4G
SEMA6A
SERPINA6
SESN2
SGK1
SGK2
SGSM3
SH3BGRL2
SH3KBP1
SHD
SHPK
SHROOM3
SIDT1
SIDT2
SIPA1L2
SIRT3
SLC16A9
SLC17A4
SLC17A5
SLC1A1
SLC22A5
SLC25A11
SLC25A20
SLC25A23
SLC25A3
SLC25A34
SLC25A38
SLC25A5
SLC26A2
SLC26A3
SLC27A2
SLC30A9
SLC35B3
SLC35D1
SLC35G1
SLC36A1
SLC39A7
SLC3A2
SLC44A1
SLC44A4
SLC7A5
SLC7A6
SLC9A2
SLC9A6
SMAD1
SMAD2
SMAP1
SMC5
SMIM14
SMIM2-AS1
SMPD3
SMPDL3A
SMPDL3B
SNAI1
SOCS2
SOSTDC1
SOX10
SPAG7
SPDEF
SPECC1
SPIB
SPRY4
SPTLC2
SQRDL
SRI
SRPX
SRSF8
ST6GALNAC1
STAP2
STARD10
STARD5
STK25
STMN2
STX12
STX8
STYK1
SUCLG1
SULT1A1
SULT1A2
SULT1B1
SUOX
SURF1
SURF2
SYNJ2BP /// SYNJ2BP-COX16
SYT7
SYTL2
TAB2
TADA2B
TADA3
TAF5
TAOK3
TBCK
TCEA3
TCEB1
TCF21
TCTA
TDP2
TDRD7
TEP1
TESK2
TEX11
TFCP2L1
THAP4
TIAM1
TIMM21
TINAG
TLCD2
TLN2
TM4SF5
TMED10
TMEM100
TMEM115
TMEM131
TMEM171
TMEM220
TMEM251
TMEM56
TMEM61
TMEM72
TMEM9B
TP53I3
TP53INP2
TPD52
TPM3
TPMT
TPST2
TRAF3IP2
TRIM25
TRPM4
TRPM6
TSFM
TSPAN1
TSPAN3
TSPAN7
TTC19
TTLL6
TUBAL3
TXNDC11
UBE2D3
UBE2G1
UBE2K
UBE2S
UBE4A
UGDH
UGP2
UGT1A1 /// UGT1A10 /// UGT1A3 /// UGT1A4 /// UGT1A5 /// UGT1A6 /// UGT1A7 /// UGT1A8 /// UGT1A9
UGT1A1 /// UGT1A10 /// UGT1A4 /// UGT1A6 /// UGT1A8 /// UGT1A9
UGT2B15
UGT2B17
UGT2B28
UQCR10
UQCRC1
UQCRC2
UQCRFS1
USP19
USP30
USP32
USP38
VDR
VILL
VIPR1
VPS13D
VSTM2A
VTI1B
WDR7
WDR78
WIPI1
XDH
XKR4
XRCC6BP1
XXbac-B476C20.9
YWHAG
ZADH2
ZBED5-AS1
ZBTB33
ZBTB7C
ZC3H14
ZC3HAV1L
ZDHHC7
ZER1
ZFAS1
ZFP91
ZFYVE21
ZG16
ZMPSTE24
ZMYND12
ZNF12
ZNF121
ZNF264
ZNF536
ZNF575
ZNF652
ZNF655
ZNF703
ZNF746
ZNF844
ZSWIM7
AARS
AATF
ABCA5
ABCE1
ACLY
ACTL6A
ACTR3B /// LOC100290215
ACTR5
ADNP
ADRM1
AEN
AHCY
ALG3
ALG8
ANAPC1
ANKRD12
ANLN
APEX1
AQP7 /// AQP7P1 /// AQP7P2 /// LOC100132938
ARMC10
ARMC6
ARNTL2
ARRDC4
ASCL2
ASF1B
ASNS
ASXL1
ATAD2
ATAD3A
ATIC
ATP11A
ATP6V1F
ATR
AURKA
AURKA /// AURKAPS1
B3GALT6
BCL2L12
BIRC5
BOP1 /// LOC727967
BRCA2
BRIX1
BUB1
BUB1B
BZW2
C10orf2
C10orf54
C11orf82
C12orf11
C12orf29
C12orf45
C13orf27
C13orf37
C14orf43
C15orf23
C16orf62
C17orf75
C17orf91
C19orf28
C19orf48
C19orf53
C1orf109
C1orf135
C2
C20orf134
C20orf199
C20orf20
C2CD4A
C3orf26
C3orf31
C4orf46
C5orf34
C6orf129
C6orf167
C7orf27
C7orf30
C7orf47
C7orf50
C7orf68
C9orf140
C9orf140 /// LOC729983
CAD
CBFB
CBX3
CBX4
CCDC138
CCDC152
CCDC34
CCDC86
CCDC99
CCNB1
CCNB1IP1
CCND1
CCNE1
CCNF
CCT2
CCT3
CCT4
CCT5
CCT6A
CCT7
CCT8
CD3EAP
CDC123
CDC25B
CDC25C
CDC6
CDCA3
CDCA4
CDCA5
CDCA7
CDCA8
CDH3
CDK1
CDK2
CDK4
CDK5
CDK5RAP1
CDT1
CELSR1
CENPA
CENPF
CENPH
CENPL
CENPN
CENPW
CEP55
CGREF1
CHAF1A
CHCHD2
CHCHD6
CHD7
CHEK1
CHEK2
CIRH1A
CKAP2
CKAP2L
CKAP5
CKS2
CLDN1
CLNS1A
CLPB
CMTM8
CNTN4
COMT
COX4NB
CPSF3
CPSF4
CPT1A /// RDH5
CSE1L
CTCFL /// HMGB1
CTNNBL1
CXCL3
DACH1
DAP3
DBF4
DCAF13
DCUN1D5
DDX10
DDX18
DDX21
DDX27
DDX39
DDX55
DDX56
DHCR7
DIAPH3
DIMT1L
DIS3
DKC1
DNAJC2
DNMT1
DNTTIP1
DPEP1
DPH2
DPM1
DPY19L1
DPY30 /// MEMO1
DSCC1
DSN1
DTL
DTYMK
DUS4L
E2F1
E2F5
E2F6
E2F7
EBNA1BP2
EBPL
ECT2
EEF1E1
EIF3B
EIF3M
EIF4EBP1
ELAVL1
EMD
ENC1
ENOPH1
EPHB4
EPRS
ERCC6L
ETV4
EXO1
EXOSC2
EXOSC4
EXOSC5
EXOSC7
EXOSC8
EZH2
FAM111B
FAM136A
FAM54A
FAM64A
FAM72A /// FAM72B /// FAM72C /// FAM72D
FANCB
FANCI
FARSA
FASTKD2
FBL
FBXO5
FEN1
FEZ2
FIGNL1
FOXQ1
FTSJ1
FTSJ2
G3BP1
GAB1
GADD45GIP1
GALK1
GAR1
GARS
GART
GCSH /// LOC100329108 /// LOC729080
GDF15
GDF15 /// LOC100292463
GEMIN5
GEMIN6
GGCT
GINS3
GLO1
GLRX3
GMPS /// LOC728564
GNL2
GNL3
GNL3L
GNPDA1
GPATCH4
GRPEL2
GRWD1
GTF2IRD1
GTF3A
GTPBP4
GTSE1
HAUS5
HAUS6
HAUS7
HAUS7 /// TREX2
HEATR2
HELLS
HJURP
HM13
HNRNPA3 /// HNRNPA3P1
HSP90AB1
HSP90AB1 /// HSP90AB3P
HSPD1
HSPH1
IARS
ICT1
IFRD2
ILF2
IMP4
IMPDH1
IMPDH2
INTS7
IPO4
IPO5
IRAK1
ISG20L2
ITGA2
JMJD4
JUB
KARS
KAT2A
KDM1A
KIAA0020
KIAA0406
KIAA1199
KIAA1370
KIAA1524
KIAA1549
KIAA1737
KIF14
KIF18A
KIF20A
KIF23
KIF2C
KIF4A
KIF4A /// KIF4B
KIFC1
KPNA2 /// LOC146880 /// PLEKHM1P
LARP1
LARS
LAS1L
LIG1
LMBR1
LMNB2
LOC100287828 /// RCN1
LOC150776 /// SMPD4
LOC221710
LOC401127 /// WDR5
LOC642869 /// LOC646817 /// SET
LONP1
LRP8
LSM2
LSM5
LSM7
LTV1
LYAR
MACC1
MAD2L1
MAGOH
MAGOHB
MARCKS
MCM10
MCM2
MCM3
MCM4
MCM7
MCM8
MELK
MEST
METTL1
METTL11A
METTL13
METTL7A
MEX3A
MEX3D
MGC27345
MIF
MIF /// SLC2A11
MINA
MKI67
MND1
MOCS3
MORF4L2
MPHOSPH10
MRPL17
MRPL3
MRPL30
MRPL36
MRPS17 /// ZNF713
MRPS23
MRPS24
MRTO4
MSH6
MSI2
MT1E
MT1JP
MT1JP /// MT1M /// MT1P3
MT1M
MTBP
MTERFD1
MTHFD1
MTHFD1L
MTHFD2
MYBL2
MYC
NAA15
NAA16
NAA20
NAA25
NARS2
NAT10
NAT9
NBPF1 /// NBPF10
NCAPD3
NCL
NDRG3
NDUFAF2
NEBL
NFE2L3
NHP2
NHP2L1 /// SIGMAR1
NIP7
NIT2
NKRF
NLE1
NME1 /// NME1-NME2
NME1-NME2 /// NME2
NMT1
NOB1
NOC3L
NOL10
NOL11
NOL8
NOLC1
NONO
NOP16
NOP2
NOP58
NPM1
NPM3
NR2C2AP
NSDHL
NSUN5
NT5DC2
NUDCD1
NUDT1
NUDT5
NUF2
NUFIP1
NUP107
NUP155
NUP188
NUP205
NUP35
NUP37
NUP62
NUP85
NUP93
NUPL1
NUSAP1
NUTF2
NXT1
OBFC2B
ODC1
OGFOD1
ORC6L
OSBPL1A
OSBPL3
PA2G4
PAFAH1B3
PAICS
PAK1IP1
PALB2
PAXIP1
PCID2
PDAP1
PDCD11
PDCD2L
PDCD5
PDE5A
PDE9A
PDRG1
PDX1
PES1
PFDN2
PFDN6
PGAM5
PHF19
PITX1
PKMYT1
PLK1
PMAIP1
PNO1
PNPT1
POLA1
POLA2
POLD2
POLR1A
POLR1B
POLR1C
POLR1D
POLR2D
POLR2I
POLR3E
POLR3H
POM121
POM121 /// POM121C
POP1
POP7
PPA1
PPAN
PPAT
PPIH
PPIL1
PPM1G
PPM1H
PPP1R14B
PPP2CB
PPRC1
PRDX4
PREB
PRIM1
PRIM2
PRKDC
PRMT3
PRPF19
PRPF4
PRPF40A
PRPS1
PRR11
PSAT1
PSMA2
PSMA7
PSMB2
PSMD14
PSME3
PSMG1
PSMG4
PTPLAD1
PTPMT1
PTPN21
PTRH1
PTTG1 /// PTTG3P
PUS1
PUS7
PYCR1
QSOX2
QTRTD1
R3HDM1
RABEPK
RACGAP1
RAD18
RAD54B
RAE1
RAN
RANBP1
RANGAP1
RBM28
RBMX /// RBMXL1
RBMX2
RCC1 /// SNHG3-RCC1
RCL1
RCN1
RECQL4
RFC2
RFC3
RG9MTD1
RHOU
RIOK1
RNASEH1
RNASEH2A
RNASEL
RNF114
RNPS1
RPF2
RPL7L1
RPP40
RPS14
RQCD1
RRM1
RRM2
RRP9
RRS1
RSRC1
RTKN
RUVBL1
RUVBL2
SCLY /// UBE2F
SCML1
SDCCAG3
SET
SFPQ
SFRS2
SGK269
SHCBP1
SHMT2
SIGMAR1
SKA3
SLC11A2
SLC25A15
SLC25A19
SLC25A32
SLC35B2
SLC5A6
SLC7A1
SLCO4A1
SMARCA4
SMARCC1
SMC4
SMS
SMYD2
SMYD5
SND1
SNHG1
SNRPA
SNRPB
SNRPC
SNRPD2
SNRPF
SNTB1
SNX8
SORD
SOX4
SOX9
SPC25
SPIN4
SRM
SRPRB
SSBP1
SSBP2
SSRP1
ST7
STIL
STIP1
STOX2
SULT2B1
SUV39H2
TBL2
TBRG4
TCF3
TDGF1 /// TDGF3
TDP1
TEAD4
TEF
TEX10
TGDS
TGIF1
TGIF2
TGS1
TH1L
THOC4
TIMELESS
TIMM16
TIMM50
TIMM8A
TKT
TM9SF4
TMEM132A
TMEM140
TMEM147
TMEM161A
TMEM41A
TMEM97
TNFRSF12A
TOMM34
TOP1MT
TOP2A
TP53INP1
TPX2
TRAP1
TRIB3
TRIM27
TRIM28
TRIM59
TRIP13
TRMT1
TRMT112
TSGA14
TTC27
TTF2
TTLL4
TTPAL
TTYH3
TUBG1
TWISTNB
TXLNG
TXNIP
UBA2
UBAP2L
UBE2C
UBE2CBP
UBE2I
UBE2T
UBQLN4
UCHL3
UMPS
URB2
USP39
UTP14A /// UTP14C
UTP15
UTP18
UTP20
UTP6
VMA21
WBSCR22
WDR12
WDR3
WDR43
WDR46
WDR5
WDR74
WDR75
WDR77
WDYHV1
XPO1
XPO5
XPOT
YARS2
YDJC
YTHDF1
ZC3H8
ZDHHC9
ZMYND19
ZNF142
ZNF259
ZNF593
ZNF74
ZNRF3
ZP3
ZSWIM6
ZW10
AASDHPPT
ABCC1
ABHD6
ACAA2
ACACA
ACAP1
ACOT9
ACP1
ACTR3B
ADK
ADO
AGK
AGO2 /// CASC7 /// CASC7 /// DQ574852
AGPAT2
AHNAK
AHSA1
AIMP1
AIMP2
AK6 /// TAF9
AKIP1
ALAD
ALG11 /// UTP14A /// UTP14C
ALG5
ALPI
AMPD2
ANXA2 /// NHP2L1
ANXA3
APOLD1 /// DDX47
APRT
AQP7 /// LOC100509620 /// LOC101930168
ARHGAP22
ARHGEF18
ARID5B
ARPIN
ARRB1
ASCC3
ASPM
ASUN
ATP1B3
ATP6V1F /// LOC101927180
AURKB
AZIN1
B3GALT5
BANF1
BDKRB1
BDKRB2
BMP3
BORA
BRCA1
BRD7
BTNL8
BUB3
C11orf58
C12orf10
C16orf80
C17orf59
C1GALT1C1
C21orf59
C2CD2L
C5orf28
C6orf48
CARS2
CCDC51
CCDC59
CCL14 /// CCL15-CCL14
CCNA2
CCNB2
CCNC
CCT3 /// LOC101927137
CD320
CD7
CD79A
CDC14A
CDC20
CDC45
CDC7
CDHR2
CDHR5
CDK7
CDKN3
CEACAM1
CEBPB
CENPA /// SLC35F6
CENPE
CENPU
CEP72
CEP83
CHAD
CHMP1B
CHORDC1
CIAPIN1
CIDEB
CIDEC
CIT /// MIR1178
CKS1B
CLCN2
CLDN5
CLIC5
CLSTN1
CNPY2
COA1
COG5
COG8 /// PDF
COPS5
COPS6
COPZ1
CPSF6
CRADD
CRY2
CSTF1
CSTF3
CTDSP1
CTDSP2
CTPS1
CUEDC2
CUL4A
CUTA
CXCL1
CXCL2
CXCR5
CYP3A4
CYTH1
DARS
DAZAP1
DCTD
DDB1
DDOST
DDX1
DDX11
DDX11 /// DDX12P /// LOC642846
DDX19A
DEFB1
DENND3
DGKA
DIEXF
DIMT1
DLGAP5
DNAJA1
DNAJA3
DNAJC10
DNAJC15
DNAJC9
DNM1L
DNM2
DPAGT1
DPY19L4
DUS1L
DUSP14
DYRK2
E2F3
EBNA1BP2 /// MIR6733
ECE1
EFS
EI24
EIF1AX
EIF2AK2
EIF2S2
EIF3C /// EIF3CL
EIF3E
EIF3G
EIF3H
EIF3I
EIF3J
EIF4A1 /// LOC101928634 /// SENP3-EIF4A1 /// SNORA48 /// SNORA67 /// SNORD10
EIF4A3
EIF4EBP2
EIF5B
EMC8
EMG1
ENY2
EPAS1
EPHB2
ERH
ESD
ETF1
ETS2
FAM189A2
FAM208B
FAM214B
FAM60A
FAM63A
FAM83E
FAM96B
FAM98A
FANCF
FANCG
FBXO41 /// LOC101927826
FLNB
FMO5
FOXM1
GABPB1
GATC /// SRSF9
GCDH
GCN1L1
GCSH /// LOC101060817
GDPD2
GFOD1
GGH
GID8
GINS1
GINS2
GLMN
GMPS
GNL3 /// SNORD19B
GOLGA2P5
GOLT1B
GOT2
GPC4
GPER1
GPI
GPN1
GPN3
GPR171
GPR56
GPSM2
GPX1
GPX2
GRPEL1
GSN
GSPT1
GTF3C3
H2AFZ
HBB
HDAC2
HDHD3
HEATR1
HGD
HIST1H1C
HMBS
HMGB1
HMGB2
HMGB3
HMMR
HNRNPA1
HNRNPA2B1
HNRNPC
HNRNPR
HOMER1
HPRT1
HSD17B10
HSD17B12
HSP90AA1
HSPA8 /// SNORD14C /// SNORD14D
HSPA9
HSPBP1
HSPE1
HYI
IFITM1
IFITM1 /// IFITM2
ILF3
INTS8
IPO7
ITGAL
ITGB3BP
JADE3
KBTBD2
KCTD14 /// NDUFC2-KCTD14
KIAA0907
KIF11
KIF15
KIF18B
KIF20B
KNOP1
KNTC1
KPNA2
KPNA3
LAPTM4B
LARP4
LBR
LIMS1 /// LIMS3 /// LIMS3L
LINC01140
LIPC
LOC100507472 /// PCSK6
LOC100996696 /// PABPC4
LOC101060363 /// PPIA
LOC101060521 /// POLR3E
LOC101928747 /// RBMX /// SNORD61
LPHN3
LRRC59
LRRFIP2
LRRN2
LSM8
LYPLA1
LYRM1
LYRM4
M6PR /// PHC1
MAGOH /// MAGOHB
MAPK3
MAPKAPK5
MARCKSL1
MARS /// MIR6758
MCFD2
MCM6
MCTS1
MDN1
MEAF6
MED28
MEP1A
METTL5
MIA-RAB4B /// RAB4B
MIOS
MIPEP
MIR1244-3
MIR1304 /// SNORA1 /// SNORA18 /// SNORA32 /// SNORA40 /// SNORA8 /// SNORD5 /// TAF1D
MIR4745 /// PTBP1
MIR6132 /// ST7 /// ST7-OT3
MIR636 /// SRSF2
MIS18A
MISP
MORC4
MPV17
MRGBP
MRPL13
MRPL15
MRPL18
MRPL4
MRPL42
MRPL48
MRPL9
MRPS15
MRPS17
MRPS27
MRPS28
MRPS30
MRPS31
MRPS33
MRPS35
MSH2
MSH5 /// MSH5-SAPCD1 /// SAPCD1
MTDH
MTERF3
MTFR1
MYL6
MYO15B
NAA50
NAALADL1
NABP2
NACA
NACAD
NAMPT
NAP1L1
NCAPD2
NCAPG2
NCAPH
NDC1
NDUFAF4
NELFCD
NHP2P2 /// NHP2P2
NME1
NOP14
NPY
NRXN1
NUDC
NUDT21
NUP98
OIP5
OLA1
ORC3
ORC6
OSBPL10
PABPC1
PABPC1 /// RLIM
PABPC3
PARK7
PBK
PCBD1
PCMTD2
PDIA4
PDIA6
PDLIM2
PDZD3
PEX26
PFAS
PHB
PHF10
PITRM1
PLEK2
PLP2
PMM2
PODXL
POLB
POLE2
POLE3
POLR2G
POLR2K
POLR3K
POMP
POT1
PPIA
PPID
PPT1
PRC1
PRDX1
PRICKLE4 /// TOMM6
PRMT5
PSMA1
PSMA3
PSMA5
PSMB1
PSMB3
PSMB5
PSMC2
PSMC4
PSMD12
PSMD6
PSRC1
PTBP1
PTCD3
PTDSS1
PTGES3
[truncated: 555 more rows]
