# Supplementary material for: Effective prediction of potential ferroptosis critical genes in clinical colorectal cancer
Source: Front Oncol. 2022 Oct 17;12:1033044. doi: 10.3389/fonc.2022.1033044 (PMC9619366; doi:10.3389/fonc.2022.1033044)
Supplement: Supplementary Figure 5 — (A-E) Statistical analysis of immunohistochemistry of key genes. *P < 0.05, **P < 0.01 and ***P < 0.001. [file DataSheet_4.zip]

Archive with 3 entries (2 files):
- Figure 5/hub gene-common.xlsx
- Figure 5/╞°┼▌═╝╫≈═╝.xlsx
- Figure 5/
