# Supplementary material for: Effective prediction of potential ferroptosis critical genes in clinical colorectal cancer
Source: Front Oncol. 2022 Oct 17;12:1033044. doi: 10.3389/fonc.2022.1033044 (PMC9619366; doi:10.3389/fonc.2022.1033044)
Supplement: Supplementary Figure 5 — (A-E) Statistical analysis of immunohistochemistry of key genes. *P < 0.05, **P < 0.01 and ***P < 0.001. [file DataSheet_4.zip › Figure 5/hub gene-common.xlsx]

## Sheet: Sheet1
25 common elements in "WGCNA-hub genes", "PPI-hub genes" and "Ferroptosis ":	logFC	P.Value							logFC	P.Value		logFC	P.Value	logFC	P.Value	logFC	P.Value	logFC	P.Value
CS	111.105	0.230991							111.105	0.230991		333.343	1.73518e-07			-0.00484689	0.656982	-0.0222834	0.0359904
DDIT4	-41.506	0.000340729							-41.506	0.000340729		-165.016	0.000664246	-1.38555	9.51378e-31	0.194083	0.000680796	0.183042	1.78761e-05
SESN2	19.8522	0.00053312							0.495683	0.00053312		58.5653	7.48065e-05	1.06131	5.52402e-41			-0.0699391	0.00152455
SLC3A2	-28.8167	0.0107647		SLC3A2	-0.38034	0.0107647			-0.38034	0.0107647		-114.126	3.79909e-07	-1.25721	2.27967e-50	0.0383173	0.0427006	0.0778771	0.000357829
SLC7A5	-45.3539	1.54662e-06		SLC7A5	-0.357674	1.54662e-06			-0.357674	1.54662e-06		-180.343	5.19288e-08	-1.59571	4.40277e-80	0.224486	5.03074e-06	0.298204	1.1038e-06
WIPI1	45.7432	0.0896662		ASNS	-0.438519	0.0044518			45.7432	0.0896662		137.314	5.62452e-06			-0.036775	0.222667	-0.0472556	0.0463258
ASNS	-36.4193	0.0044518		PSAT1	-0.473405	2.52609e-05			-0.438519	0.0044518		-144.362	0.00657467	-1.53563	7.97853e-43	0.111729	0.010692	0.108348	0.000540509
AURKA	-0.449711	2.22254e-05		TRIB3	-0.605565	0.000625221			-0.449711	2.22254e-05				-1.68621	2.06448e-46	0.186964	1.88774e-05	0.150111	4.77988e-05
ELAVL1	0.0597838	0.000370661		SLC1A4	0.0865938	0.020221			0.0597838	0.000370661						0.0774554	0.000701694	0.0421121	3.96289e-05
GDF15	-3.96883	0.00551728							-3.96883	0.00551728		-12.5213	0.00191455	-3.45071	9.38635e-58	0.0330009	0.0140339	0.0636811	0.00612063
LONP1	0.0807457	0.000452844							0.0807457	0.000452844						0.0821983	0.000574075	0.0792932	0.000331613
PSAT1	-0.473405	2.52609e-05							-0.473405	2.52609e-05				-1.85007	1.22206e-45	0.185371	6.14218e-05	0.244484	1.43609e-05
RRM2	-0.450752	0.000925198							-0.450752	0.000925198				-1.72976	1.04121e-33	0.233271	0.0025714	0.144232	0.000204196
TRIB3	-87.777	0.000625221							-0.605565	0.000625221		-349.291	0.000200242	-2.05542	3.54733e-74	0.149334	3.14488e-06	0.0893872	0.0022975
TXNIP	0.438919	0.0277789							0.438919	0.0277789				1.51603	9.56795e-40	-0.1089	0.0821857	-0.0903704	0.00115105
CXCL2	-0.637135	0.0143593							-0.637135	0.0143593				-2.27093	1.20043e-28	0.294139	0.000438239	0.0653834	0.0282803
EPAS1	-0.0513103	0.000226599							-0.0513103	0.000226599						-0.0995702	0.000308353	-0.0543608	0.000144846
GPX2	-134.148	0.00174477							-134.148	0.00174477		-535.677	0.000128362	-1.08054	4.39229e-17	0.101585	0.00101815	0.0644656	0.00583256
HMGB1	-370.37	0.00271363							-370.37	0.00271363		-1111.27	3.56802e-07			0.125141	0.000226783	0.0315802	0.00791375
MAPK3	30.2831	0.00496415							30.2831	0.00496415		120.125	0.00266833	1.12699	2.37244e-42	-0.0670154	0.000772584	-0.0528572	0.0164157
PRDX1	0.0511173	0.000251057							0.0511173	0.000251057						0.0609015	0.000345956	0.0413331	0.000156158
RB1	-58.0474	0.0805778							-58.0474	0.0805778		-174.244	0.000701387			0.117034	0.0170465	-0.01531	0.223985
SLC1A4	0.0865938	0.020221							0.0865938	0.020221						0.112447	0.00755999	0.060741	0.0328821
STMN1	-0.359318	0.199765							-0.359318	0.199765				-1.14224	1.1999e-38	0.0742662	0.000267145	-0.00997814	0.599029
PIK3CA	0.0134755	0.270945							0.0134755	0.270945						0.0421517	0.201691	-0.0152007	0.3402
25 common elements in "WGCNA-Hub genes", "PPI-Hub genes" and "List 3":
DDIT4
SESN2
SLC3A2
SLC7A5
WIPI1
ASNS
AURKA
ELAVL1
GDF15
PSAT1
RRM2
TRIB3
TXNIP
CXCL2
EPAS1
GPX2
HMGB1
MAPK3
PRDX1
RB1
SLC1A4
STMN1
GPT2
SCD
TFR2
