# Supplementary material for: Effective prediction of potential ferroptosis critical genes in clinical colorectal cancer
Source: Front Oncol. 2022 Oct 17;12:1033044. doi: 10.3389/fonc.2022.1033044 (PMC9619366; doi:10.3389/fonc.2022.1033044)
Supplement: Supplementary Figure 5 — (A-E) Statistical analysis of immunohistochemistry of key genes. *P < 0.05, **P < 0.01 and ***P < 0.001. [file DataSheet_4.zip › Figure 5/╞°┼▌═╝╫≈═╝.xlsx]

## Sheet: 微生信示例081-1
pathway	enrichment	pvalue	count		微生信，您身边的数据分析，可视化专家
positive regulation of binding	15.8552	3.0903e-07	7		http://www.bioinformatics.com.cn/plot_basic_gopathway_enrichment_bubbleplot_081
lipid droplet	23.2392	2.39883e-07	6
positive regulation of cellular catabolic process	8.82279	1.99526e-07	10		输出示例图
homeostasis of number of cells	13.1295	1.8197e-07	8
negative regulation of catalytic activity	6.40606	1.04713e-07	13
positive regulation of chemotaxis	19.366	7.94328e-08	7
regulation of apoptotic signaling pathway	10.5537	3.71535e-08	10
cellular response to metal ion	16.3082	3.38844e-08	8	GSE41328
multicellular organismal homeostasis	10.7889	3.01995e-08	10
regulation of DNA-binding transcription factor activity	9.44684	2.29087e-08	11
anion transmembrane transporter activity	12.2959	8.91251e-09	10
cellular chemical homeostasis	7.26875	6.60693e-09	14
regulation of cold-induced thermogenesis	21.223	4.36516e-09	8
positive regulation of transcription from RNA polymerase II promoter in response to stress	80.6918	4.0738e-09	5
response to hypoxia	14.1358	2.34423e-09	10
regulation of cellular response to stress	8.39568	2.45471e-10	15
response to nutrient levels	11.5221	9.54993e-11	13
response to hormone	8.35192	6.16595e-11	16
antioxidant activity	36.4537	5.62341e-11	8
cellular response to chemical stress	26.918	4.67735e-21	18				不分面				分面
					注：1，输入可以是4列或5列。第5列可选，有则出分面图（右图），无则出左图； 2，enrichment即-log10(p)，也可以用generatio等代替； 3，若无颜色，请将log(p)转成p，用excel的power命令=power(10,x)转化 4，若无点，请调大图片宽度
pathway	enrichment	pvalue	count
response to oxidative stress	17.8962	1.20226e-08	8
negative regulation of intracellular signal transduction	13.5334	1.44544e-08	9
oxidoreductase activity	9.98454	1.94984e-07	9
regulation of binding	15.6164	2.75423e-07	7		使用问题，或数据分析合作意向
cellular response to chemical stress	18.9154	6.91831e-07	6	GSE44076	请微信扫码联系我们
apoptotic signaling pathway	18.2802	8.51138e-07	6
ubiquitin protein ligase binding	16.4399	1.58489e-06	6
response to hormone	8.80338	2.63027e-06	8
basolateral plasma membrane	18.0645	8.12831e-06	5
cellular response to growth factor stimulus	10.5584	1.99526e-05	6
negative regulation of protein phosphorylation	11.9723	5.7544e-05	5
alpha-amino acid metabolic process	16.749	9.33254e-05	4
response to xenobiotic stimulus	10.181	0.000123027	5
phospholipase activity	23.1089	0.000301995	3
lipid transport	10.3684	0.000588844	4
enzyme linked receptor protein signaling pathway	6.79296	0.000794328	5
regulation of body fluid levels	8.92364	0.00102329	4
cellular response to cytokine stimulus	5.80735	0.00158489	5
carboxylic acid catabolic process	11.1343	0.00245471	3
mitotic cell cycle process	6.53211	0.00316228	4
pathway	enrichment	pvalue	count			pathway	enrichment	pvalue	count
cellular response to chemical stress	25.3097	2.95121e-51	46			cellular response to chemical stress	25.0311	2.23872e-55	50
response to nutrient levels	15.0005	1.90546e-40	46			response to nutrient levels	14.5386	3.16228e-42	49	GSE110225
response to oxygen levels	14.7578	6.0256e-28	32	GSE110223		regulation of autophagy	13.1205	7.94328e-28	34
regulation of autophagy	13.5719	8.70964e-27	32			response to oxygen levels	13.8473	8.70964e-28	33
positive regulation of cell death	8.96553	3.98107e-25	38			positive regulation of cell death	8.58682	1.47911e-25	40
regulation of cellular response to stress	8.23727	4.67735e-25	40			regulation of cellular response to stress	7.68222	2.39883e-24	41
response to hormone	7.29809	5.62341e-22	38			autophagy of mitochondrion	44.9844	3.46737e-24	17
response to cytokine	6.9558	8.31764e-22	39			oxidoreductase activity	7.22296	2.45471e-23	41
multicellular organismal homeostasis	11.1146	3.71535e-21	28			response to hormone	6.98981	2.95121e-22	40
oxidoreductase activity	6.97034	3.46737e-20	36			multicellular organismal homeostasis	10.8352	3.38844e-22	30
cellular chemical homeostasis	6.8769	5.37032e-20	36			response to cytokine	6.32888	3.38844e-20	39
autophagy of mitochondrion	40.7156	2.29087e-19	14			reactive oxygen species metabolic process	23.8153	5.7544e-20	18
reactive oxygen species metabolic process	24.7202	3.23594e-19	17			cellular chemical homeostasis	6.4309	2.04174e-19	37
positive regulation of cellular component movement	7.65126	3.46737e-19	32			positive regulation of cellular component movement	7.17921	8.12831e-19	33
ubiquitin protein ligase binding	11.4769	1.38038e-18	24			ubiquitin protein ligase binding	10.8776	1.07152e-18	25
aging	12.2757	1.65959e-18	23			aging	11.6549	1.09648e-18	24
small molecule biosynthetic process	9.09605	3.38844e-18	27			response to iron ion	50.1913	4.16869e-18	12
RNA polymerase II-specific DNA-binding transcription factor binding	10.2669	3.63078e-18	25			positive regulation of protein phosphorylation	6.2855	4.36516e-18	35
kinase binding	6.43448	5.01187e-18	34			RNA polymerase II-specific DNA-binding transcription factor binding	9.34157	3.98107e-17	25
positive regulation of cytokine production	8.40028	6.16595e-18	28			regulation of neuron death	9.94205	4.2658e-17	24
