# Supplementary material for: Effective prediction of potential ferroptosis critical genes in clinical colorectal cancer
Source: Front Oncol. 2022 Oct 17;12:1033044. doi: 10.3389/fonc.2022.1033044 (PMC9619366; doi:10.3389/fonc.2022.1033044)
Supplement: Supplementary Figure 6 — The correlation of five core genes in the TIMER database in colon cancer. [file DataSheet_5.zip]

Archive with 18 entries (12 files):
- Figure 6/
- Figure 6/ELAVL1/
- Figure 6/ELAVL1/COAD_1994_50_50.csv
- Figure 6/ELAVL1/ELAVL1.txt
- Figure 6/EPAS1/
- Figure 6/EPAS1/COAD_2034_50_50.csv
- Figure 6/EPAS1/EPAS1.txt
- Figure 6/GPX2/
- Figure 6/GPX2/GPX2.csv
- Figure 6/GPX2/GPX2.txt
- Figure 6/HMGB1/
- Figure 6/HMGB1/COAD_3146_50_50.csv
- Figure 6/HMGB1/HMGB1.txt
- Figure 6/SLC7A5/
- Figure 6/SLC7A5/SLC.csv
- Figure 6/SLC7A5/SLC7A5.txt
- Figure 6/TCGA_Test_exp.txt
- Figure 6/rank.xlsx
