# Supplementary material for: Effective prediction of potential ferroptosis critical genes in clinical colorectal cancer
Source: Front Oncol. 2022 Oct 17;12:1033044. doi: 10.3389/fonc.2022.1033044 (PMC9619366; doi:10.3389/fonc.2022.1033044)
Supplement: Supplementary Figure 6 — The correlation of five core genes in the TIMER database in colon cancer. [file DataSheet_5.zip › Figure 6/ELAVL1/COAD_1994_50_50.csv]

Patient	Days	Status	Expression	Group
TCGA-AA-A004	424	Alive	975.0	Low
TCGA-G4-6321	672	Alive	1098.81	Low
TCGA-AY-6196	6	Alive	1152.46	Low
TCGA-A6-A567	1881	Dead	1192.66	Low
TCGA-AZ-6607	97	Dead	1197.15	Low
TCGA-CK-5912	1493	Dead	1200.6	Low
TCGA-D5-6541	474	Alive	1224.21	Low
TCGA-AA-3542	395	Alive	1231.49	Low
TCGA-A6-5661	1020	Alive	1257.99	Low
TCGA-D5-6928	354	Alive	1354.34	Low
TCGA-CM-5348	699	Alive	1373.64	Low
TCGA-CM-5341	884	Alive	1381.12	Low
TCGA-WS-AB45	2130	Alive	1392.72	Low
TCGA-A6-A565	494	Dead	1412.57	Low
TCGA-QG-A5Z1	256	Dead	1429.12	Low
TCGA-D5-5537	1381	Dead	1449.46	Low
TCGA-AA-3947	1004	Alive	1472.61	Low
TCGA-D5-6924	435	Alive	1475.77	Low
TCGA-CA-5796	377	Alive	1484.35	Low
TCGA-G4-6297	2506	Alive	1507.19	Low
TCGA-D5-6927	287	Alive	1508.95	Low
TCGA-A6-A5ZU	293	Alive	1515.21	Low
TCGA-AD-6899	176	Dead	1520.81	Low
TCGA-D5-6534	1316	Alive	1527.56	Low
TCGA-F4-6856	1074	Alive	1530.56	Low
TCGA-D5-6926	275	Alive	1534.3	Low
TCGA-A6-2685	1133	Alive	1541.65	Low
TCGA-AA-3552	396	Dead	1546.23	Low
TCGA-CM-5863	457	Alive	1556.14	Low
TCGA-AA-A01X	791	Alive	1561.32	Low
TCGA-G4-6303	2003	Dead	1561.73	Low
TCGA-A6-6142	763	Alive	1562.14	Low
TCGA-A6-6781	598	Alive	1563.37	Low
TCGA-AA-3713	579	Alive	1568.59	Low
TCGA-A6-6649	735	Alive	1572.51	Low
TCGA-F4-6703	1456	Alive	1576.06	Low
TCGA-D5-6539	380	Alive	1576.49	Low
TCGA-NH-A6GC	389	Alive	1580.85	Low
TCGA-AA-3696	153	Dead	1585.25	Low
TCGA-AA-3663	212	Alive	1590.66	Low
TCGA-F4-6855	1442	Alive	1599.74	Low
TCGA-SS-A7HO	1829	Alive	1600.98	Low
TCGA-CM-6167	456	Alive	1602.54	Low
TCGA-CM-6165	488	Alive	1608.57	Low
TCGA-G4-6302	2047	Dead	1622.0	Low
TCGA-CA-5797	383	Alive	1627.84	Low
TCGA-AY-4071	29	Dead	1629.02	Low
TCGA-G4-6293	4051	Alive	1638.39	Low
TCGA-AA-3496	31	Alive	1641.4	Low
TCGA-CM-6168	395	Alive	1643.56	Low
TCGA-AZ-4308	3324	Alive	1653.69	Low
TCGA-DM-A1HA	4000	Alive	1655.02	Low
TCGA-A6-3807	1054	Alive	1656.1	Low
TCGA-A6-2675	1321	Alive	1671.21	Low
TCGA-AA-3675	1431	Alive	1680.21	Low
TCGA-AA-3841	1124	Alive	1681.09	Low
TCGA-AA-3692	1095	Dead	1685.87	Low
TCGA-A6-2682	424	Dead	1690.48	Low
TCGA-AA-A03F	549	Dead	1694.05	Low
TCGA-NH-A50U	334	Dead	1694.76	Low
TCGA-D5-5541	1701	Alive	1698.84	Low
TCGA-AD-6901	682	Dead	1701.34	Low
TCGA-AA-3941	730	Alive	1704.29	Low
TCGA-D5-6538	521	Alive	1704.6	Low
TCGA-F4-6570	188	Dead	1707.82	Low
TCGA-AD-6965	805	Alive	1711.78	Low
TCGA-CM-5864	457	Alive	1715.26	Low
TCGA-AA-3952	61	Dead	1716.09	Low
TCGA-AA-3966	61	Alive	1731.83	Low
TCGA-AD-6895	763	Alive	1731.86	Low
TCGA-AA-3667	426	Alive	1735.23	Low
TCGA-D5-6530	621	Alive	1739.76	Low
TCGA-AD-6888	472	Dead	1741.55	Low
TCGA-AA-3526	580	Alive	1746.22	Low
TCGA-AZ-5403	1910	Dead	1749.65	Low
TCGA-AA-A02F	1216	Alive	1751.33	Low
TCGA-AA-3489	214	Dead	1756.83	Low
TCGA-G4-6627	2275	Alive	1757.41	Low
TCGA-G4-6294	858	Dead	1757.85	Low
TCGA-CA-6716	371	Alive	1775.33	Low
TCGA-AA-A017	457	Alive	1776.46	Low
TCGA-QG-A5YX	1003	Alive	1788.05	Low
TCGA-AA-3502	1065	Alive	1796.21	Low
TCGA-CA-5256	379	Alive	1800.13	Low
TCGA-CA-6718	306	Dead	1801.72	Low
TCGA-F4-6807	1309	Alive	1803.0	Low
TCGA-AZ-6603	899	Dead	1806.02	Low
TCGA-CK-4947	534	Alive	1807.69	Low
TCGA-AA-3561	424	Alive	1810.04	Low
TCGA-DM-A285	179	Dead	1810.16	Low
TCGA-AA-3856	30	Alive	1814.29	Low
TCGA-AD-5900	370	Alive	1815.35	Low
TCGA-A6-6137	824	Alive	1828.55	Low
TCGA-CM-6172	335	Alive	1829.69	Low
TCGA-F4-6459	262	Dead	1838.1	Low
TCGA-A6-2686	1126	Dead	1838.13	Low
TCGA-A6-5656	1001	Alive	1840.71	Low
TCGA-AA-3511	212	Alive	1841.0	Low
TCGA-A6-2670	775	Alive	1841.27	Low
TCGA-A6-A566	758	Dead	1844.44	Low
TCGA-DM-A288	427	Dead	1846.28	Low
TCGA-D5-5538	1661	Dead	1848.05	Low
TCGA-AY-6197	652	Alive	1848.32	Low
TCGA-CM-6162	365	Alive	1848.38	Low
TCGA-AA-3971	489	Alive	1850.91	Low
TCGA-F4-6805	1047	Alive	1851.47	Low
TCGA-AA-A01D	334	Dead	1852.26	Low
TCGA-CM-4751	822	Alive	1853.29	Low
TCGA-A6-5660	888	Alive	1853.52	Low
TCGA-D5-6931	365	Alive	1854.54	Low
TCGA-F4-6806	1260	Alive	1856.66	Low
TCGA-CM-5862	153	Dead	1856.86	Low
TCGA-NH-A50V	588	Alive	1857.73	Low
TCGA-DM-A28G	1849	Dead	1858.26	Low
TCGA-AA-3870	912	Alive	1863.85	Low
TCGA-AZ-4684	1977	Alive	1864.29	Low
TCGA-CM-6169	396	Alive	1864.44	Low
TCGA-AA-3660	2375	Alive	1866.18	Low
TCGA-D5-6929	408	Alive	1867.21	Low
TCGA-CM-6675	397	Alive	1868.41	Low
TCGA-AA-3495	1127	Alive	1871.33	Low
TCGA-QG-A5Z2	952	Alive	1875.9	Low
TCGA-AD-6964	331	Dead	1879.31	Low
TCGA-CK-5916	643	Dead	1883.93	Low
TCGA-G4-6295	254	Alive	1884.58	Low
TCGA-AD-6889	2532	Dead	1889.4	Low
TCGA-A6-6652	751	Alive	1890.3	Low
TCGA-AA-3562	608	Alive	1892.52	Low
TCGA-CM-5861	457	Alive	1892.58	Low
TCGA-A6-5662	718	Alive	1893.07	Low
TCGA-CM-6161	457	Alive	1896.79	Low
TCGA-CK-5913	1561	Alive	1897.35	Low
TCGA-AA-3517	1186	Alive	1901.99	Low
TCGA-A6-4107	987	Alive	1907.24	Low
TCGA-AA-3949	791	Alive	1912.76	Low
TCGA-CM-6170	457	Alive	1913.93	Low
TCGA-D5-7000	312	Alive	1917.08	Low
TCGA-CA-5255	376	Alive	1921.2	Low
TCGA-AA-3662	184	Alive	1924.05	Low
TCGA-AA-3532	882	Alive	1925.0	Low
TCGA-D5-6898	229	Alive	1926.08	Low
TCGA-4T-AA8H	385	Alive	1927.25	Low
TCGA-CK-6748	61	Alive	1927.25	Low
TCGA-NH-A8F8	511	Dead	1929.81	Low
TCGA-CM-6679	306	Alive	1933.7	Low
TCGA-D5-6540	491	Alive	1935.5	Low
TCGA-CA-6715	383	Alive	1935.7	Low
TCGA-AA-A00O	822	Alive	1936.59	Low
TCGA-AA-3812	1066	Alive	1936.6	Low
TCGA-A6-2679	1366	Alive	1937.26	Low
TCGA-G4-6323	419	Alive	1937.38	Low
TCGA-AA-3543	30	Alive	1945.05	Low
TCGA-AA-3506	1765	Alive	1946.12	Low
TCGA-AY-A54L	525	Alive	1946.14	Low
TCGA-AZ-6600	368	Dead	1949.51	Low
TCGA-3L-AA1B	475	Alive	1949.71	Low
TCGA-DM-A28E	3648	Alive	1952.4	Low
TCGA-AA-3833	485	Alive	1958.14	Low
TCGA-G4-6314	1093	Alive	1961.93	Low
TCGA-DM-A28C	2475	Dead	1962.08	Low
TCGA-AA-3715	579	Dead	1964.72	Low
TCGA-AA-3673	1522	Alive	1967.23	Low
TCGA-DM-A1DA	228	Dead	1972.0	Low
TCGA-A6-6782	617	Alive	1973.1	Low
TCGA-AU-6004	824	Alive	1980.1	Low
TCGA-A6-5666	995	Alive	1981.15	Low
TCGA-CA-6717	388	Alive	1981.54	Low
TCGA-A6-6651	662	Alive	1981.78	Low
TCGA-AZ-6605	159	Dead	1981.79	Low
TCGA-AZ-5407	2683	Alive	1982.96	Low
TCGA-AA-3524	1096	Alive	1984.44	Low
TCGA-AA-3837	1186	Alive	1985.29	Low
TCGA-CM-4743	701	Alive	1986.3	Low
TCGA-DM-A0X9	3641	Alive	1986.51	Low
TCGA-AA-A01I	943	Alive	1987.13	Low
TCGA-A6-6138	685	Alive	1987.77	Low
TCGA-AA-3494	31	Alive	1988.08	Low
TCGA-AA-A024	1188	Dead	1991.47	Low
TCGA-AA-3854	1096	Alive	1995.82	Low
TCGA-AA-3846	518	Alive	1997.89	Low
TCGA-AM-5820	14	Alive	1998.33	Low
TCGA-5M-AAT6	290	Dead	2003.49	Low
TCGA-NH-A8F7	543	Alive	2003.5	Low
TCGA-AY-A71X	588	Alive	2005.76	Low
TCGA-D5-6920	377	Alive	2007.48	Low
TCGA-AA-A029	1581	Alive	2008.47	Low
TCGA-A6-6650	627	Alive	2010.29	Low
TCGA-AU-3779	441	Alive	2011.99	Low
TCGA-AA-3697	2587	Alive	2014.86	Low
TCGA-G4-6304	1631	Alive	2016.59	Low
TCGA-AZ-6598	1503	Dead	2016.74	Low
TCGA-CM-6676	337	Alive	2017.17	Low
TCGA-AA-3525	245	Alive	2021.98	Low
TCGA-F4-6809	403	Dead	2023.31	Low
TCGA-AA-3560	608	Alive	2025.17	Low
TCGA-AZ-4323	43	Dead	2027.35	Low
TCGA-AA-3522	1127	Alive	2028.88	Low
TCGA-AA-A03J	1246	Alive	2029.64	Low
TCGA-CM-6680	366	Alive	2033.14	Low
TCGA-CK-6747	2523	Alive	2033.24	Low
TCGA-AA-3492	92	Dead	2033.99	Low
TCGA-AD-6548	650	Alive	2036.56	Low
TCGA-AA-A01Q	31	Alive	2040.06	Low
TCGA-A6-5664	672	Alive	2040.4	Low
TCGA-QG-A5YV	1301	Alive	2043.49	Low
TCGA-CM-4746	1126	Alive	2043.67	Low
TCGA-NH-A6GB	476	Alive	2050.03	Low
TCGA-D5-6529	614	Alive	2050.62	Low
TCGA-D5-6923	378	Alive	2050.71	Low
TCGA-AA-3514	31	Alive	2052.08	Low
TCGA-G4-6306	1359	Alive	2056.3	Low
TCGA-CA-6719	435	Alive	2057.49	Low
TCGA-CK-4951	2134	Dead	2061.39	Low
TCGA-F4-6461	338	Dead	2062.4	Low
TCGA-AA-3956	1035	Alive	2063.83	Low
TCGA-G4-6625	2792	Alive	2063.95	Low
TCGA-AA-3679	457	Alive	2064.44	Low
TCGA-AY-5543	1004	Alive	2065.46	Low
TCGA-CA-5254	386	Alive	2065.73	Low
TCGA-CM-6674	394	Alive	2068.85	Low
TCGA-AA-3973	397	Alive	2069.37	High
TCGA-AZ-6599	206	Dead	2070.56	High
TCGA-D5-6535	460	Alive	2071.85	High
TCGA-D5-6533	775	Alive	2074.78	High
TCGA-AA-3655	1856	Alive	2077.42	High
TCGA-D5-6930	406	Alive	2081.36	High
TCGA-D5-5539	596	Alive	2086.2	High
TCGA-AA-3549	639	Alive	2086.62	High
TCGA-AA-3554	546	Alive	2088.47	High
TCGA-DM-A1HB	4126	Alive	2089.06	High
TCGA-AA-3975	1036	Alive	2095.24	High
TCGA-4N-A93T	146	Alive	2097.24	High
TCGA-AA-3681	182	Alive	2098.09	High
TCGA-QG-A5YW	896	Alive	2100.45	High
TCGA-AA-3685	1127	Alive	2101.55	High
TCGA-AZ-4682	680	Dead	2101.77	High
TCGA-AA-3970	1096	Alive	2103.23	High
TCGA-AZ-4681	3247	Alive	2103.37	High
TCGA-AZ-4615	1002	Alive	2107.3	High
TCGA-QL-A97D	666	Alive	2110.53	High
TCGA-F4-6569	1087	Alive	2122.29	High
TCGA-D5-6922	308	Alive	2124.02	High
TCGA-CM-6677	337	Alive	2127.28	High
TCGA-5M-AATE	1200	Alive	2128.09	High
TCGA-G4-6628	2424	Alive	2128.11	High
TCGA-CM-5860	974	Alive	2133.02	High
TCGA-DM-A1D8	383	Dead	2136.11	High
TCGA-AY-6386	542	Alive	2136.48	High
TCGA-AA-3680	335	Dead	2137.2	High
TCGA-AA-A00L	1157	Alive	2140.37	High
TCGA-AA-3877	943	Alive	2140.8	High
TCGA-AA-3672	28	Alive	2141.48	High
TCGA-AY-4070	496	Dead	2143.43	High
TCGA-A6-6140	734	Alive	2146.71	High
TCGA-AA-A00A	1157	Alive	2147.72	High
TCGA-DM-A28K	2988	Alive	2149.9	High
TCGA-DM-A280	236	Dead	2154.02	High
TCGA-AA-3867	731	Alive	2157.73	High
TCGA-AA-3556	700	Alive	2158.35	High
TCGA-AA-3844	454	Alive	2161.01	High
TCGA-F4-6460	972	Dead	2162.15	High
TCGA-AA-3544	426	Alive	2162.68	High
TCGA-AA-3821	31	Alive	2164.26	High
TCGA-AD-6890	746	Alive	2165.48	High
TCGA-F4-6808	1024	Alive	2172.88	High
TCGA-A6-6780	612	Alive	2176.96	High
TCGA-AA-A01T	1005	Alive	2179.97	High
TCGA-AZ-4313	2310	Alive	2183.3	High
TCGA-F4-6704	47	Alive	2183.42	High
TCGA-AA-3875	549	Alive	2184.23	High
TCGA-AA-A02Y	1216	Alive	2185.33	High
TCGA-CM-6171	427	Alive	2186.93	High
TCGA-G4-6310	1935	Alive	2188.62	High
TCGA-G4-6309	2600	Alive	2190.83	High
TCGA-AA-3842	1126	Alive	2194.01	High
TCGA-AA-3531	1035	Alive	2195.14	High
TCGA-AA-A02H	61	Dead	2196.77	High
TCGA-CK-6751	3780	Alive	2196.91	High
TCGA-A6-2683	504	Dead	2199.03	High
TCGA-AA-3972	1551	Alive	2199.38	High
TCGA-D5-6531	540	Alive	2201.4	High
TCGA-A6-2680	1068	Alive	2202.91	High
TCGA-AA-A00N	122	Dead	2205.45	High
TCGA-AA-3510	1946	Alive	2207.45	High
TCGA-AA-3664	1643	Alive	2208.08	High
TCGA-D5-6536	543	Alive	2209.31	High
TCGA-D5-6537	146	Dead	2210.21	High
TCGA-DM-A1D7	405	Dead	2210.66	High
TCGA-DM-A28M	2895	Alive	2210.91	High
TCGA-AD-A5EK	500	Alive	2211.49	High
TCGA-CM-4752	396	Alive	2214.68	High
TCGA-AA-3855	975	Alive	2220.64	High
TCGA-AA-3518	31	Alive	2224.31	High
TCGA-AA-A02E	90	Dead	2224.83	High
TCGA-AA-3976	791	Alive	2228.02	High
TCGA-AA-3848	306	Dead	2230.05	High
TCGA-AA-3939	395	Alive	2231.26	High
TCGA-A6-6654	726	Alive	2232.62	High
TCGA-AY-A8YK	573	Alive	2236.49	High
TCGA-A6-5659	926	Alive	2237.42	High
TCGA-DM-A1D6	1518	Dead	2238.03	High
TCGA-AA-A01Z	1126	Alive	2239.79	High
TCGA-AA-3811	306	Dead	2240.13	High
TCGA-AM-5821	28	Alive	2242.66	High
TCGA-AA-A02K	426	Dead	2245.01	High
TCGA-D5-6932	346	Alive	2247.43	High
TCGA-AA-3509	1915	Alive	2249.77	High
TCGA-A6-2672	1419	Alive	2250.96	High
TCGA-CM-6678	335	Alive	2252.83	High
TCGA-AZ-4315	1776	Alive	2259.28	High
TCGA-AA-A02W	1247	Alive	2261.54	High
TCGA-A6-A56B	1711	Dead	2261.59	High
TCGA-F4-6854	16	Alive	2263.23	High
TCGA-AA-A01F	974	Alive	2265.42	High
TCGA-CK-5914	669	Alive	2270.55	High
TCGA-AA-A01R	1065	Alive	2271.14	High
TCGA-DM-A1D4	2821	Dead	2272.32	High
TCGA-G4-6586	1089	Alive	2272.65	High
TCGA-A6-6648	766	Alive	2275.73	High
TCGA-AA-3553	730	Alive	2275.8	High
TCGA-A6-2684	1127	Alive	2276.69	High
TCGA-AA-3710	821	Alive	2283.45	High
TCGA-AA-A02R	670	Dead	2290.74	High
TCGA-NH-A6GA	302	Dead	2291.32	High
TCGA-AA-3678	1430	Alive	2296.3	High
TCGA-AA-3831	547	Alive	2296.45	High
TCGA-A6-6141	255	Alive	2297.4	High
TCGA-AA-A01P	1158	Dead	2297.9	High
TCGA-AA-A00Q	1278	Alive	2301.48	High
TCGA-AA-3866	518	Alive	2303.03	High
TCGA-D5-6532	555	Alive	2307.56	High
TCGA-AA-3986	580	Alive	2308.54	High
TCGA-AA-3530	580	Alive	2308.93	High
TCGA-G4-6311	1199	Alive	2310.07	High
TCGA-AA-3851	1006	Alive	2312.12	High
TCGA-AA-A01C	457	Alive	2313.84	High
TCGA-AA-3819	761	Alive	2315.61	High
TCGA-F4-6463	1087	Alive	2317.0	High
TCGA-AA-3862	914	Alive	2330.51	High
TCGA-A6-5665	671	Alive	2336.56	High
TCGA-AA-3979	730	Alive	2336.74	High
TCGA-AA-A01S	31	Alive	2336.87	High
TCGA-AA-3666	61	Dead	2338.14	High
TCGA-A6-5667	887	Alive	2341.92	High
TCGA-AA-A00K	549	Alive	2342.96	High
TCGA-AA-3994	822	Alive	2345.5	High
TCGA-AA-3534	882	Alive	2345.86	High
TCGA-CM-6163	90	Alive	2347.95	High
TCGA-RU-A8FL	1177	Alive	2352.86	High
TCGA-CM-4744	609	Alive	2354.9	High
TCGA-AA-A00W	456	Alive	2357.06	High
TCGA-A6-2674	1331	Alive	2359.34	High
TCGA-NH-A5IV	588	Alive	2360.69	High
TCGA-G4-6322	792	Alive	2361.73	High
TCGA-A6-2677	740	Dead	2367.42	High
TCGA-AA-A00F	1035	Alive	2370.42	High
TCGA-CK-4952	475	Alive	2381.5	High
TCGA-AA-A01V	31	Alive	2382.53	High
TCGA-G4-6317	1095	Alive	2386.67	High
TCGA-AZ-6608	59	Dead	2386.94	High
TCGA-AA-3982	822	Alive	2387.61	High
TCGA-CM-4748	792	Alive	2387.76	High
TCGA-D5-5540	1706	Alive	2389.78	High
TCGA-AA-3516	396	Dead	2389.85	High
TCGA-AA-3688	578	Alive	2390.08	High
TCGA-CM-6164	883	Alive	2396.74	High
TCGA-AA-3977	761	Alive	2397.73	High
TCGA-AA-A00Z	669	Alive	2399.2	High
TCGA-AA-3520	731	Alive	2400.44	High
TCGA-AA-3930	61	Dead	2404.02	High
TCGA-5M-AAT4	49	Dead	2413.94	High
TCGA-CK-4948	4502	Alive	2421.71	High
TCGA-AA-3488	153	Dead	2425.64	High
TCGA-G4-6626	1422	Dead	2430.26	High
TCGA-DM-A28H	3561	Alive	2442.69	High
TCGA-G4-6299	2268	Alive	2448.13	High
TCGA-G4-6315	1883	Alive	2450.39	High
TCGA-DM-A1DB	1348	Dead	2451.9	High
TCGA-NH-A50T	553	Alive	2453.22	High
TCGA-A6-2676	1305	Dead	2454.55	High
TCGA-AA-A00D	578	Alive	2459.9	High
TCGA-G4-6307	1674	Alive	2462.92	High
TCGA-DM-A282	4233	Alive	2472.04	High
TCGA-AY-A69D	543	Alive	2473.94	High
TCGA-AA-A02J	153	Dead	2478.42	High
TCGA-T9-A92H	362	Alive	2481.28	High
TCGA-AA-3989	242	Dead	2482.42	High
TCGA-AA-3538	791	Alive	2483.2	High
TCGA-A6-3810	1111	Alive	2496.11	High
TCGA-G4-6320	804	Alive	2496.31	High
TCGA-CM-5868	518	Alive	2502.51	High
TCGA-AA-A00E	913	Alive	2502.92	High
TCGA-AA-3955	638	Alive	2508.11	High
TCGA-AA-3860	945	Alive	2509.27	High
TCGA-AD-6963	834	Alive	2523.69	High
TCGA-G4-6298	715	Dead	2525.61	High
TCGA-CM-5344	670	Alive	2526.45	High
TCGA-AA-A010	1064	Alive	2527.27	High
TCGA-A6-3808	1014	Alive	2535.89	High
TCGA-CM-5349	915	Alive	2537.03	High
TCGA-AZ-6601	3042	Dead	2537.55	High
TCGA-DM-A28A	805	Dead	2552.13	High
TCGA-AA-3861	914	Alive	2552.47	High
TCGA-DM-A0XD	743	Dead	2554.45	High
TCGA-A6-2678	1286	Alive	2566.94	High
TCGA-AA-A00J	549	Alive	2567.6	High
TCGA-CK-4950	2599	Alive	2573.97	High
TCGA-DM-A0XF	1162	Dead	2574.86	High
TCGA-DM-A28F	1094	Dead	2605.11	High
TCGA-G4-6588	796	Alive	2609.41	High
TCGA-DM-A1D9	4270	Alive	2613.24	High
TCGA-AA-3815	1005	Alive	2616.09	High
TCGA-AA-A02O	28	Alive	2619.19	High
TCGA-AA-A01G	365	Alive	2654.43	High
TCGA-CM-4750	244	Alive	2656.41	High
TCGA-CM-4747	761	Alive	2688.47	High
TCGA-AA-3968	669	Alive	2698.24	High
TCGA-AA-A01K	943	Alive	2704.79	High
TCGA-A6-2681	1387	Alive	2708.26	High
TCGA-AA-3519	276	Alive	2709.52	High
TCGA-AZ-4614	172	Dead	2720.32	High
TCGA-AZ-4616	156	Dead	2722.47	High
TCGA-A6-3809	996	Alive	2792.61	High
TCGA-A6-2671	1331	Dead	2803.41	High
TCGA-A6-6653	742	Alive	2806.61	High
TCGA-AA-3950	730	Alive	2811.3	High
TCGA-A6-4105	442	Dead	2829.68	High
TCGA-DM-A1D0	3974	Alive	2862.76	High
TCGA-AZ-6606	357	Dead	2936.27	High
TCGA-AA-3818	30	Dead	2988.76	High
TCGA-AA-3869	822	Dead	3022.32	High
TCGA-AA-3858	945	Alive	3064.7	High
TCGA-AA-3555	911	Alive	3082.54	High
TCGA-AA-3980	822	Alive	3085.32	High
TCGA-AA-3548	1034	Alive	3085.96	High
TCGA-AA-3864	1612	Alive	3110.39	High
TCGA-A6-5657	962	Alive	3118.59	High
TCGA-AA-A00U	518	Alive	3130.93	High
TCGA-AA-A00R	30	Alive	3198.22	High
TCGA-CM-6166	669	Alive	3219.16	High
