# Supplementary material for: Effective prediction of potential ferroptosis critical genes in clinical colorectal cancer
Source: Front Oncol. 2022 Oct 17;12:1033044. doi: 10.3389/fonc.2022.1033044 (PMC9619366; doi:10.3389/fonc.2022.1033044)
Supplement: Supplementary Figure 6 — The correlation of five core genes in the TIMER database in colon cancer. [file DataSheet_5.zip › Figure 6/ELAVL1/ELAVL1.txt]

patients	ELAVL1	overall_survival	status	SurvObj
TCGA.3L.AA1B	10.9298	475	0	475+
TCGA.4N.A93T	11.035	146	0	146+
TCGA.4T.AA8H	10.9131	385	0	385+
TCGA.5M.AAT4	11.2378	49	1	49
TCGA.5M.AAT6	10.969	290	1	290
TCGA.5M.AATE	11.056	1200	0	1200+
TCGA.A6.2675	10.7075	1321	0	1321+
TCGA.A6.2682	10.6607	424	1	424
TCGA.A6.2684	11.0653	1127	0	1127+
TCGA.A6.2685	10.5011	1133	0	1133+
TCGA.A6.2686	10.8448	1126	1	1126
TCGA.A6.5657	11.6071	962	0	962+
TCGA.A6.5659	11.1283	926	0	926+
TCGA.A6.5661	10.298	1020	0	1020+
TCGA.A6.5665	11.1908	671	0	671+
TCGA.A6.5667	11.1941	887	0	887+
TCGA.A6.6781	10.6114	598	0	598+
TCGA.A6.A566	10.8498	758	1	758
TCGA.A6.A56B	11.1438	1711	1	1711
TCGA.AA.3489	10.7796	214	1	214
TCGA.AA.3492	10.7142	92	1	92
TCGA.AA.3495	10.6675	1127	0	1127+
TCGA.AA.3496	10.6816	31	0	31+
TCGA.AA.3502	10.5825	1065	0	1065+
TCGA.AA.3506	10.8489	1765	0	1765+
TCGA.AA.3509	11.0148	1915	0	1915+
TCGA.AA.3511	10.8471	212	0	212+
TCGA.AA.3526	10.7708	580	0	580+
TCGA.AA.3655	11.0213	1856	0	1856+
TCGA.AA.3660	10.8666	2375	0	2375+
TCGA.AA.3662	10.9107	184	0	184+
TCGA.AA.3663	10.6363	212	0	212+
TCGA.AA.3675	10.7153	1431	0	1431+
TCGA.AA.3685	11.0379	1127	0	1127+
TCGA.AA.3697	10.9772	2587	0	2587+
TCGA.AA.3713	10.6162	579	0	579+
TCGA.AA.A01P	11.1364	1158	1	1158
TCGA.AA.A01Z	11.1193	1126	0	1126+
TCGA.AA.A02K	11.1331	426	1	426
TCGA.AA.A02Y	11.0943	1216	0	1216+
TCGA.AD.5900	10.8268	370	0	370+
TCGA.AD.6548	10.9926	650	0	650+
TCGA.AD.6888	10.767	472	1	472
TCGA.AD.6889	10.8845	2532	1	2532
TCGA.AD.6895	10.7589	763	0	763+
TCGA.AD.A5EK	11.1115	500	0	500+
TCGA.AU.3779	10.9751	441	0	441+
TCGA.AU.6004	10.9521	824	0	824+
TCGA.AY.5543	11.0129	1004	0	1004+
TCGA.AY.6197	10.8528	652	0	652+
TCGA.AY.6386	11.0617	542	0	542+
TCGA.AY.A54L	10.9271	525	0	525+
TCGA.AY.A69D	11.2732	543	0	543+
TCGA.AY.A71X	10.9707	588	0	588+
TCGA.AY.A8YK	11.1277	573	0	573+
TCGA.AZ.4315	11.0278	1776	0	1776+
TCGA.AZ.4614	11.3649	172	1	172
TCGA.AZ.4682	11.0381	680	1	680
TCGA.CA.5256	10.7576	379	0	379+
TCGA.CA.5796	10.5366	377	0	377+
TCGA.CA.5797	10.6696	383	0	383+
TCGA.CK.4948	11.2424	4502	0	4502+
TCGA.CM.4743	10.9566	701	0	701+
TCGA.CM.4744	11.2021	609	0	609+
TCGA.CM.4747	11.2829	761	0	761+
TCGA.CM.4751	10.8567	822	0	822+
TCGA.CM.5344	11.3035	670	0	670+
TCGA.CM.5348	10.4248	699	0	699+
TCGA.CM.5349	11.3095	915	0	915+
TCGA.CM.5860	11.0594	974	0	974+
TCGA.CM.5861	10.8869	457	0	457+
TCGA.CM.5862	10.8594	153	1	153
TCGA.CM.5863	10.6047	457	0	457+
TCGA.CM.5864	10.7451	457	0	457+
TCGA.CM.5868	11.2897	518	0	518+
TCGA.CM.6161	10.8901	457	0	457+
TCGA.CM.6162	10.8528	365	0	365+
TCGA.CM.6163	11.1978	427	0	427+
TCGA.CM.6164	11.2275	883	0	883+
TCGA.CM.6165	10.6525	488	0	488+
TCGA.CM.6166	11.6529	669	0	669+
TCGA.CM.6167	10.647	456	0	456+
TCGA.CM.6168	10.6835	395	0	395+
TCGA.CM.6169	10.8653	396	0	396+
TCGA.CM.6170	10.9031	457	0	457+
TCGA.CM.6171	11.0954	427	0	427+
TCGA.CM.6172	10.8382	335	0	335+
TCGA.CM.6674	11.0153	394	0	394+
TCGA.CM.6675	10.8684	397	0	397+
TCGA.CM.6676	10.9788	337	0	337+
TCGA.CM.6677	11.0555	337	0	337+
TCGA.CM.6678	11.1382	335	0	335+
TCGA.CM.6679	10.9179	306	0	306+
TCGA.CM.6680	10.9902	366	0	366+
TCGA.D5.5538	10.8526	1661	1	1661
TCGA.D5.5539	11.0274	596	0	596+
TCGA.D5.5540	11.2233	1706	0	1706+
TCGA.D5.5541	10.7312	1701	0	1701+
TCGA.D5.6529	11.0025	614	0	614+
TCGA.D5.6530	10.7655	621	0	621+
TCGA.D5.6531	11.1049	540	0	540+
TCGA.D5.6532	11.1728	555	0	555+
TCGA.D5.6533	11.0194	775	0	775+
TCGA.D5.6534	10.578	1316	0	1316+
TCGA.D5.6536	11.11	543	0	543+
TCGA.D5.6537	11.1106	146	1	146
TCGA.D5.6538	10.7361	521	0	521+
TCGA.D5.6539	10.6234	380	0	380+
TCGA.D5.6540	10.9192	491	0	491+
TCGA.D5.6541	10.2588	474	0	474+
TCGA.D5.6898	10.9122	229	0	229+
TCGA.D5.6920	10.9719	377	0	377+
TCGA.D5.6922	11.0533	308	0	308+
TCGA.D5.6923	11.0026	378	0	378+
TCGA.D5.6924	10.5282	435	0	435+
TCGA.D5.6926	10.5843	275	0	275+
TCGA.D5.6927	10.5603	287	0	287+
TCGA.D5.6928	10.4044	354	0	354+
TCGA.D5.6929	10.8674	408	0	408+
TCGA.D5.6930	11.024	406	0	406+
TCGA.D5.6931	10.8576	365	0	365+
TCGA.D5.6932	11.1347	346	0	346+
TCGA.D5.7000	10.9054	312	0	312+
TCGA.F4.6459	10.8448	262	1	262
TCGA.F4.6460	11.0789	972	1	972
TCGA.F4.6461	11.0108	338	1	338
TCGA.F4.6463	11.1787	1087	0	1087+
TCGA.F4.6569	11.0521	1087	0	1087+
TCGA.F4.6570	10.7388	188	1	188
TCGA.F4.6703	10.623	1456	0	1456+
TCGA.F4.6704	11.093	47	0	47+
TCGA.F4.6805	10.8552	1047	0	1047+
TCGA.F4.6806	10.8593	1260	0	1260+
TCGA.F4.6807	10.817	1309	0	1309+
TCGA.F4.6808	11.0861	1024	0	1024+
TCGA.F4.6809	10.9832	403	1	403
TCGA.F4.6855	10.6445	1442	0	1442+
TCGA.F4.6856	10.5808	1074	0	1074+
TCGA.G4.6293	10.6789	4051	0	4051+
TCGA.G4.6294	10.7804	858	1	858
TCGA.G4.6297	10.5586	2506	0	2506+
TCGA.G4.6298	11.303	715	1	715
TCGA.G4.6299	11.2581	2268	0	2268+
TCGA.G4.6302	10.6644	2047	1	2047
TCGA.G4.6303	10.6099	2003	1	2003
TCGA.G4.6304	10.9784	1631	0	1631+
TCGA.G4.6306	11.0065	1359	0	1359+
TCGA.G4.6307	11.2667	1674	0	1674+
TCGA.G4.6309	11.0979	2600	0	2600+
TCGA.G4.6310	11.0965	1935	0	1935+
TCGA.G4.6311	11.1743	1199	0	1199+
TCGA.G4.6314	10.9388	1093	0	1093+
TCGA.G4.6315	11.2594	1883	0	1883+
TCGA.G4.6317	11.2214	1095	0	1095+
TCGA.G4.6320	11.2862	804	0	804+
TCGA.G4.6321	10.103	672	0	672+
TCGA.G4.6322	11.2062	792	0	792+
TCGA.G4.6323	10.9206	419	0	419+
TCGA.G4.6586	11.1508	1089	0	1089+
TCGA.G4.6588	11.3501	796	0	796+
TCGA.G4.6625	11.0119	2792	0	2792+
TCGA.G4.6626	11.2475	1422	1	1422
TCGA.G4.6627	10.7801	2275	0	2275+
TCGA.G4.6628	11.056	2424	0	2424+
TCGA.NH.A50T	11.261	553	0	553+
TCGA.NH.A50U	10.7277	334	1	334
TCGA.NH.A50V	10.8601	588	0	588+
TCGA.NH.A5IV	11.2056	588	0	588+
TCGA.NH.A6GA	11.1626	302	1	302
TCGA.NH.A6GB	11.0021	476	0	476+
TCGA.NH.A6GC	10.6274	389	0	389+
TCGA.NH.A8F7	10.969	543	0	543+
TCGA.NH.A8F8	10.915	511	1	511
TCGA.QG.A5YV	10.9975	1301	0	1301+
TCGA.QG.A5YW	11.0372	896	0	896+
TCGA.QG.A5YX	10.805	1003	0	1003+
TCGA.QG.A5Z1	10.4819	256	1	256
TCGA.QG.A5Z2	10.8741	952	0	952+
TCGA.RU.A8FL	11.2008	1177	0	1177+
TCGA.SS.A7HO	10.6456	1829	0	1829+
TCGA.T9.A92H	11.2774	362	0	362+
TCGA.AF.2687	10.8525	1427	0	1427+
TCGA.AF.2690	10.9274	524	1	524
TCGA.AF.4110	10.4948	912	0	912+
TCGA.AF.5654	11.1532	512	1	512
TCGA.AF.6655	10.7868	609	0	609+
TCGA.AF.A56K	11.0937	2635	0	2635+
TCGA.AF.A56N	11.2559	360	0	360+
TCGA.AG.3591	10.6828	1035	0	1035+
TCGA.AG.3592	11.1877	1035	0	1035+
TCGA.AG.3725	10.5296	638	0	638+
TCGA.AG.3731	10.9934	1126	0	1126+
TCGA.AG.3732	10.7496	1003	0	1003+
TCGA.AG.3742	10.9506	30	0	30+
TCGA.AG.3902	10.8792	974	0	974+
TCGA.AG.4021	11.0238	121	1	121
TCGA.AG.4022	10.4907	1400	0	1400+
TCGA.AH.6643	11.2649	1314	1	1314
TCGA.AH.6897	10.7822	804	0	804+
TCGA.AH.6903	11.1162	592	0	592+
TCGA.BM.6198	11.3722	646	0	646+
TCGA.DC.4745	11.1311	639	0	639+
TCGA.DC.4749	10.5602	762	0	762+
TCGA.DC.5337	10.9098	792	0	792+
TCGA.DC.5869	11.009	943	0	943+
TCGA.DC.6154	10.9991	365	0	365+
TCGA.DC.6155	10.5608	425	0	425+
TCGA.DC.6156	10.7204	943	0	943+
TCGA.DC.6157	11.0814	1581	0	1581+
TCGA.DC.6158	11.0787	334	1	334
TCGA.DC.6160	10.999	1339	0	1339+
TCGA.DC.6681	11.0113	790	0	790+
TCGA.DC.6682	11.6155	762	0	762+
TCGA.DC.6683	10.9454	762	0	762+
TCGA.EF.5830	11.1	106	0	106+
TCGA.EF.5831	11.1026	127	0	127+
TCGA.EI.6506	10.8577	625	0	625+
TCGA.EI.6507	10.948	607	0	607+
TCGA.EI.6508	11.0615	636	0	636+
TCGA.EI.6509	10.4172	517	0	517+
TCGA.EI.6510	10.7344	556	0	556+
TCGA.EI.6511	11.0401	482	0	482+
TCGA.EI.6512	11.271	538	0	538+
TCGA.EI.6513	10.3481	497	0	497+
TCGA.EI.6514	10.8808	496	0	496+
TCGA.EI.6881	11.1868	499	0	499+
TCGA.EI.6882	10.8011	262	0	262+
TCGA.EI.6883	10.922	350	0	350+
TCGA.EI.6884	10.6588	328	0	328+
TCGA.EI.6885	10.0277	415	0	415+
TCGA.EI.6917	11.033	531	0	531+
TCGA.EI.7002	10.698	364	0	364+
TCGA.EI.7004	10.5455	257	0	257+
TCGA.F5.6464	10.3966	303	1	303
TCGA.F5.6465	10.5892	1506	0	1506+
TCGA.F5.6571	10.6023	1288	0	1288+
TCGA.F5.6702	10.6593	869	1	869
TCGA.F5.6812	11.0185	1110	0	1110+
TCGA.F5.6813	11.2327	598	1	598
TCGA.F5.6814	11.1549	1131	0	1131+
TCGA.F5.6861	10.8009	1160	0	1160+
TCGA.F5.6863	10.9326	361	1	361
TCGA.F5.6864	10.6067	379	0	379+
TCGA.G5.6233	10.8089	556	1	556
TCGA.G5.6641	11.0702	804	0	804+
