# Supplementary material for: Effective prediction of potential ferroptosis critical genes in clinical colorectal cancer
Source: Front Oncol. 2022 Oct 17;12:1033044. doi: 10.3389/fonc.2022.1033044 (PMC9619366; doi:10.3389/fonc.2022.1033044)
Supplement: Supplementary Figure 6 — The correlation of five core genes in the TIMER database in colon cancer. [file DataSheet_5.zip › Figure 6/EPAS1/COAD_2034_50_50.csv]

Patient	Days	Status	Expression	Group
TCGA-G4-6304	1631	Alive	557.21	Low
TCGA-AA-3947	1004	Alive	695.87	Low
TCGA-A6-2679	1366	Alive	704.46	Low
TCGA-DM-A28H	3561	Alive	715.02	Low
TCGA-DM-A28M	2895	Alive	778.18	Low
TCGA-DM-A1DB	1348	Dead	782.22	Low
TCGA-D5-5540	1706	Alive	814.66	Low
TCGA-AA-A01Q	31	Alive	821.26	Low
TCGA-G4-6317	1095	Alive	829.6	Low
TCGA-DM-A1HA	4000	Alive	957.08	Low
TCGA-CM-4746	1126	Alive	972.89	Low
TCGA-AA-A02O	28	Alive	1009.83	Low
TCGA-AA-3524	1096	Alive	1028.89	Low
TCGA-AZ-4313	2310	Alive	1038.41	Low
TCGA-DM-A1D8	383	Dead	1042.95	Low
TCGA-G4-6626	1422	Dead	1049.12	Low
TCGA-NH-A5IV	588	Alive	1055.14	Low
TCGA-AA-A02R	670	Dead	1065.18	Low
TCGA-DM-A1DA	228	Dead	1066.82	Low
TCGA-D5-6530	621	Alive	1085.68	Low
TCGA-NH-A50U	334	Dead	1101.64	Low
TCGA-AA-3542	395	Alive	1106.7	Low
TCGA-AZ-6608	59	Dead	1144.49	Low
TCGA-RU-A8FL	1177	Alive	1148.96	Low
TCGA-A6-6780	612	Alive	1158.18	Low
TCGA-DM-A1D4	2821	Dead	1161.03	Low
TCGA-CM-5341	884	Alive	1174.83	Low
TCGA-AA-A01R	1065	Alive	1188.11	Low
TCGA-CK-5916	643	Dead	1204.78	Low
TCGA-D5-6532	555	Alive	1206.5	Low
TCGA-AA-3930	61	Dead	1216.72	Low
TCGA-G4-6307	1674	Alive	1224.26	Low
TCGA-AZ-4681	3247	Alive	1242.7	Low
TCGA-AA-3510	1946	Alive	1250.0	Low
TCGA-A6-2678	1286	Alive	1269.8	Low
TCGA-AA-3655	1856	Alive	1273.06	Low
TCGA-AA-A004	424	Alive	1275.0	Low
TCGA-AA-3864	1612	Alive	1323.75	Low
TCGA-AA-A010	1064	Alive	1333.33	Low
TCGA-AA-3977	761	Alive	1352.27	Low
TCGA-AA-3526	580	Alive	1360.97	Low
TCGA-D5-6531	540	Alive	1366.69	Low
TCGA-AA-3696	153	Dead	1373.27	Low
TCGA-5M-AAT4	49	Dead	1376.51	Low
TCGA-DM-A288	427	Dead	1379.25	Low
TCGA-D5-6537	146	Dead	1384.32	Low
TCGA-AA-3692	1095	Dead	1384.73	Low
TCGA-AA-3543	30	Alive	1400.0	Low
TCGA-G4-6586	1089	Alive	1415.57	Low
TCGA-CA-6718	306	Dead	1434.17	Low
TCGA-DM-A0XD	743	Dead	1442.75	Low
TCGA-A6-5659	926	Alive	1446.89	Low
TCGA-AA-3952	61	Dead	1447.95	Low
TCGA-AA-3561	424	Alive	1456.39	Low
TCGA-AZ-4616	156	Dead	1466.87	Low
TCGA-AZ-4315	1776	Alive	1466.9	Low
TCGA-AZ-4308	3324	Alive	1479.51	Low
TCGA-NH-A50T	553	Alive	1480.37	Low
TCGA-A6-5656	1001	Alive	1480.64	Low
TCGA-AZ-4614	172	Dead	1498.7	Low
TCGA-AA-A02J	153	Dead	1503.09	Low
TCGA-AA-3815	1005	Alive	1509.28	Low
TCGA-A6-2671	1331	Dead	1512.38	Low
TCGA-AA-A01T	1005	Alive	1522.69	Low
TCGA-CM-5868	518	Alive	1533.33	Low
TCGA-AM-5821	28	Alive	1534.45	Low
TCGA-AD-6888	472	Dead	1535.09	Low
TCGA-AA-3858	945	Alive	1546.15	Low
TCGA-A6-5666	995	Alive	1553.23	Low
TCGA-D5-6927	287	Alive	1553.52	Low
TCGA-AA-3994	822	Alive	1553.99	Low
TCGA-AA-3685	1127	Alive	1558.03	Low
TCGA-AA-3955	638	Alive	1568.45	Low
TCGA-AA-A02W	1247	Alive	1573.24	Low
TCGA-NH-A8F7	543	Alive	1591.6	Low
TCGA-DM-A28K	2988	Alive	1594.92	Low
TCGA-DM-A28C	2475	Dead	1602.64	Low
TCGA-D5-5541	1701	Alive	1607.8	Low
TCGA-F4-6808	1024	Alive	1618.71	Low
TCGA-AA-3688	578	Alive	1622.14	Low
TCGA-G4-6299	2268	Alive	1642.86	Low
TCGA-A6-A56B	1711	Dead	1657.55	Low
TCGA-A6-3809	996	Alive	1657.93	Low
TCGA-AA-3970	1096	Alive	1672.04	Low
TCGA-CM-5862	153	Dead	1682.35	Low
TCGA-DM-A28A	805	Dead	1687.21	Low
TCGA-A6-5665	671	Alive	1690.14	Low
TCGA-AA-3516	396	Dead	1706.68	Low
TCGA-AA-A00K	549	Alive	1708.54	Low
TCGA-A6-5662	718	Alive	1718.18	Low
TCGA-DM-A285	179	Dead	1721.53	Low
TCGA-AA-A02Y	1216	Alive	1726.73	Low
TCGA-DM-A0XF	1162	Dead	1729.73	Low
TCGA-G4-6294	858	Dead	1762.48	Low
TCGA-4T-AA8H	385	Alive	1767.87	Low
TCGA-AA-3980	822	Alive	1772.48	Low
TCGA-DM-A1D9	4270	Alive	1780.46	Low
TCGA-AA-3811	306	Dead	1781.8	Low
TCGA-AA-3492	92	Dead	1783.19	Low
TCGA-AA-3660	2375	Alive	1788.89	Low
TCGA-AZ-4682	680	Dead	1799.53	Low
TCGA-DM-A28F	1094	Dead	1805.38	Low
TCGA-QG-A5YW	896	Alive	1832.45	Low
TCGA-CM-4748	792	Alive	1836.73	Low
TCGA-CM-5349	915	Alive	1843.41	Low
TCGA-G4-6309	2600	Alive	1849.38	Low
TCGA-AA-3979	730	Alive	1867.91	Low
TCGA-CK-6751	3780	Alive	1869.4	Low
TCGA-DM-A0X9	3641	Alive	1869.58	Low
TCGA-AA-3560	608	Alive	1874.16	Low
TCGA-AZ-4615	1002	Alive	1881.95	Low
TCGA-CM-4752	396	Alive	1895.23	Low
TCGA-G4-6310	1935	Alive	1896.71	Low
TCGA-AA-3494	31	Alive	1917.11	Low
TCGA-AA-3675	1431	Alive	1918.34	Low
TCGA-NH-A6GC	389	Alive	1921.51	Low
TCGA-AA-A01Z	1126	Alive	1926.24	Low
TCGA-AA-3875	549	Alive	1935.37	Low
TCGA-AA-3667	426	Alive	1936.86	Low
TCGA-AA-A02H	61	Dead	1938.71	Low
TCGA-CK-5914	669	Alive	1942.49	Low
TCGA-A6-3808	1014	Alive	1946.17	Low
TCGA-AA-A00R	30	Alive	1953.23	Low
TCGA-AA-3973	397	Alive	1955.8	Low
TCGA-CA-5256	379	Alive	1968.86	Low
TCGA-AA-A02K	426	Dead	1978.2	Low
TCGA-AA-A01I	943	Alive	1980.69	Low
TCGA-AA-3949	791	Alive	1998.38	Low
TCGA-A6-5660	888	Alive	2005.58	Low
TCGA-AA-3842	1126	Alive	2017.12	Low
TCGA-CM-6678	335	Alive	2020.02	Low
TCGA-4N-A93T	146	Alive	2038.7	Low
TCGA-F4-6856	1074	Alive	2043.54	Low
TCGA-A6-2682	424	Dead	2060.12	Low
TCGA-NH-A6GB	476	Alive	2068.56	Low
TCGA-G4-6628	2424	Alive	2069.65	Low
TCGA-DM-A282	4233	Alive	2078.11	Low
TCGA-CM-6674	394	Alive	2082.96	Low
TCGA-AA-3846	518	Alive	2085.72	Low
TCGA-AA-3848	306	Dead	2090.15	Low
TCGA-AA-3939	395	Alive	2091.49	Low
TCGA-AU-3779	441	Alive	2097.47	Low
TCGA-A6-2670	775	Alive	2098.77	Low
TCGA-AA-3673	1522	Alive	2112.67	Low
TCGA-AD-6890	746	Alive	2116.43	Low
TCGA-AA-3862	914	Alive	2134.18	Low
TCGA-CA-5797	383	Alive	2141.05	Low
TCGA-T9-A92H	362	Alive	2142.2	Low
TCGA-AA-3548	1034	Alive	2145.28	Low
TCGA-AA-A017	457	Alive	2146.22	Low
TCGA-AA-3950	730	Alive	2146.34	Low
TCGA-AY-5543	1004	Alive	2152.6	Low
TCGA-DM-A1HB	4126	Alive	2157.57	Low
TCGA-QG-A5YV	1301	Alive	2157.63	Low
TCGA-AA-A01C	457	Alive	2157.89	Low
TCGA-CM-5344	670	Alive	2164.47	Low
TCGA-CK-4951	2134	Dead	2165.85	Low
TCGA-AA-3860	945	Alive	2171.11	Low
TCGA-AA-3518	31	Alive	2172.93	Low
TCGA-AA-3530	580	Alive	2177.66	Low
TCGA-AD-6963	834	Alive	2188.14	Low
TCGA-G4-6320	804	Alive	2205.37	Low
TCGA-AM-5820	14	Alive	2207.52	Low
TCGA-AY-A54L	525	Alive	2208.65	Low
TCGA-AA-3982	822	Alive	2216.74	Low
TCGA-CM-4750	244	Alive	2225.42	Low
TCGA-AA-3496	31	Alive	2236.69	Low
TCGA-A6-3807	1054	Alive	2240.89	Low
TCGA-NH-A50V	588	Alive	2242.31	Low
TCGA-AA-3495	1127	Alive	2245.33	Low
TCGA-AZ-5403	1910	Dead	2246.65	Low
TCGA-AA-A00Z	669	Alive	2247.76	Low
TCGA-AD-6964	331	Dead	2252.48	Low
TCGA-A6-6648	766	Alive	2256.67	Low
TCGA-AA-3538	791	Alive	2274.76	Low
TCGA-AA-3856	30	Alive	2285.84	Low
TCGA-AA-3488	153	Dead	2287.18	Low
TCGA-A6-2683	504	Dead	2294.5	Low
TCGA-AA-3715	579	Dead	2298.44	Low
TCGA-A6-4105	442	Dead	2308.34	Low
TCGA-CM-6166	669	Alive	2309.58	Low
TCGA-G4-6311	1199	Alive	2324.24	Low
TCGA-D5-6932	346	Alive	2343.52	Low
TCGA-D5-6929	408	Alive	2350.12	Low
TCGA-AA-3971	489	Alive	2358.89	Low
TCGA-CK-4948	4502	Alive	2369.41	Low
TCGA-CM-5864	457	Alive	2382.83	Low
TCGA-AA-3968	669	Alive	2390.63	Low
TCGA-AA-3553	730	Alive	2391.15	Low
TCGA-AA-A01V	31	Alive	2391.97	Low
TCGA-AA-3831	547	Alive	2395.27	Low
TCGA-DM-A1D7	405	Dead	2401.48	Low
TCGA-A6-2686	1126	Dead	2407.12	Low
TCGA-AA-3870	912	Alive	2409.62	Low
TCGA-AA-A00Q	1278	Alive	2415.34	Low
TCGA-AA-3664	1643	Alive	2426.65	Low
TCGA-A6-2684	1127	Alive	2427.76	Low
TCGA-QG-A5YX	1003	Alive	2437.81	Low
TCGA-AA-3976	791	Alive	2440.4	Low
TCGA-CM-4744	609	Alive	2441.47	Low
TCGA-CA-6716	371	Alive	2444.89	Low
TCGA-A6-2672	1419	Alive	2452.23	Low
TCGA-DM-A280	236	Dead	2453.55	Low
TCGA-AA-A00U	518	Alive	2453.61	Low
TCGA-AA-3841	1124	Alive	2455.58	Low
TCGA-AD-A5EK	500	Alive	2459.39	Low
TCGA-D5-6898	229	Alive	2462.01	Low
TCGA-AA-3672	28	Alive	2466.24	Low
TCGA-CM-6676	337	Alive	2469.1	Low
TCGA-AA-A01S	31	Alive	2470.82	Low
TCGA-A6-2681	1387	Alive	2486.24	Low
TCGA-NH-A6GA	302	Dead	2487.66	Low
TCGA-G4-6298	715	Dead	2494.43	Low
TCGA-A6-2676	1305	Dead	2514.76	Low
TCGA-AA-3519	276	Alive	2523.0	Low
TCGA-CK-4952	475	Alive	2525.99	Low
TCGA-AA-3844	454	Alive	2534.5	Low
TCGA-CA-6719	435	Alive	2534.54	Low
TCGA-D5-6926	275	Alive	2541.54	Low
TCGA-AA-3861	914	Alive	2546.14	Low
TCGA-QG-A5Z2	952	Alive	2546.79	High
TCGA-CM-6675	397	Alive	2555.82	High
TCGA-AD-6548	650	Alive	2559.49	High
TCGA-D5-6922	308	Alive	2563.23	High
TCGA-AA-3532	882	Alive	2570.83	High
TCGA-AA-3522	1127	Alive	2574.44	High
TCGA-AZ-4684	1977	Alive	2586.24	High
TCGA-F4-6806	1260	Alive	2592.77	High
TCGA-AA-A02F	1216	Alive	2596.54	High
TCGA-DM-A1D6	1518	Dead	2600.59	High
TCGA-AA-3525	245	Alive	2608.06	High
TCGA-AA-3697	2587	Alive	2608.67	High
TCGA-A6-3810	1111	Alive	2611.2	High
TCGA-AD-6901	682	Dead	2614.97	High
TCGA-AA-3663	212	Alive	2617.58	High
TCGA-DM-A1D0	3974	Alive	2623.25	High
TCGA-A6-2677	740	Dead	2628.89	High
TCGA-D5-6536	543	Alive	2631.83	High
TCGA-AA-3869	822	Dead	2640.72	High
TCGA-DM-A28G	1849	Dead	2640.83	High
TCGA-AZ-6599	206	Dead	2671.76	High
TCGA-AA-A01G	365	Alive	2673.1	High
TCGA-AA-A00L	1157	Alive	2675.78	High
TCGA-AA-3837	1186	Alive	2676.47	High
TCGA-D5-6541	474	Alive	2685.51	High
TCGA-SS-A7HO	1829	Alive	2690.64	High
TCGA-F4-6855	1442	Alive	2690.89	High
TCGA-AA-A029	1581	Alive	2700.0	High
TCGA-CM-6164	883	Alive	2720.8	High
TCGA-D5-5539	596	Alive	2727.42	High
TCGA-AA-3679	457	Alive	2733.6	High
TCGA-G4-6588	796	Alive	2735.1	High
TCGA-CK-6747	2523	Alive	2743.31	High
TCGA-3L-AA1B	475	Alive	2745.65	High
TCGA-CA-5255	376	Alive	2755.27	High
TCGA-A6-5661	1020	Alive	2765.77	High
TCGA-F4-6805	1047	Alive	2767.37	High
TCGA-D5-6538	521	Alive	2776.66	High
TCGA-5M-AATE	1200	Alive	2777.5	High
TCGA-AA-3821	31	Alive	2783.57	High
TCGA-CM-5861	457	Alive	2787.99	High
TCGA-CM-6680	366	Alive	2789.48	High
TCGA-AZ-6603	899	Dead	2795.5	High
TCGA-DM-A28E	3648	Alive	2800.18	High
TCGA-D5-5538	1661	Dead	2808.65	High
TCGA-AA-3818	30	Dead	2836.96	High
TCGA-AA-3562	608	Alive	2837.38	High
TCGA-AA-3819	761	Alive	2844.68	High
TCGA-AZ-6601	3042	Dead	2856.12	High
TCGA-CM-6163	90	Alive	2869.14	High
TCGA-AA-A01X	791	Alive	2872.45	High
TCGA-AA-3506	1765	Alive	2894.84	High
TCGA-AA-3966	61	Alive	2909.17	High
TCGA-AZ-5407	2683	Alive	2911.41	High
TCGA-AD-6889	2532	Dead	2918.07	High
TCGA-CK-5912	1493	Dead	2921.66	High
TCGA-G4-6306	1359	Alive	2928.92	High
TCGA-AA-3531	1035	Alive	2929.08	High
TCGA-CM-6677	337	Alive	2939.74	High
TCGA-AD-5900	370	Alive	2955.91	High
TCGA-CM-6172	335	Alive	2957.37	High
TCGA-AA-A02E	90	Dead	2958.84	High
TCGA-AA-3514	31	Alive	2962.8	High
TCGA-CM-4747	761	Alive	2971.22	High
TCGA-AA-A00J	549	Alive	2991.39	High
TCGA-F4-6854	16	Alive	2999.91	High
TCGA-AA-A01K	943	Alive	3000.05	High
TCGA-AA-A024	1188	Dead	3003.65	High
TCGA-AA-A00A	1157	Alive	3004.25	High
TCGA-D5-6928	354	Alive	3005.11	High
TCGA-AA-3867	731	Alive	3010.79	High
TCGA-AA-3956	1035	Alive	3024.55	High
TCGA-AA-3554	546	Alive	3025.61	High
TCGA-AA-3975	1036	Alive	3052.05	High
TCGA-AA-3866	518	Alive	3060.61	High
TCGA-AA-3710	821	Alive	3068.74	High
TCGA-CA-6717	388	Alive	3089.15	High
TCGA-AA-3552	396	Dead	3090.33	High
TCGA-A6-5667	887	Alive	3094.01	High
TCGA-F4-6570	188	Dead	3103.32	High
TCGA-AA-3855	975	Alive	3117.45	High
TCGA-AA-3666	61	Dead	3120.84	High
TCGA-A6-6140	734	Alive	3128.43	High
TCGA-AD-6965	805	Alive	3174.59	High
TCGA-CM-4743	701	Alive	3175.59	High
TCGA-CK-4947	534	Alive	3178.36	High
TCGA-CM-6679	306	Alive	3183.5	High
TCGA-AY-4071	29	Dead	3188.6	High
TCGA-CM-6170	457	Alive	3188.77	High
TCGA-D5-6923	378	Alive	3195.49	High
TCGA-AA-A00W	456	Alive	3213.58	High
TCGA-AA-A03J	1246	Alive	3214.13	High
TCGA-CA-6715	383	Alive	3226.16	High
TCGA-A6-2685	1133	Alive	3230.71	High
TCGA-A6-6650	627	Alive	3285.78	High
TCGA-A6-6653	742	Alive	3285.98	High
TCGA-QL-A97D	666	Alive	3290.98	High
TCGA-AA-3851	1006	Alive	3296.97	High
TCGA-CA-5796	377	Alive	3305.43	High
TCGA-CK-6748	61	Alive	3312.74	High
TCGA-QG-A5Z1	256	Dead	3315.22	High
TCGA-AA-3520	731	Alive	3320.57	High
TCGA-F4-6460	972	Dead	3361.84	High
TCGA-AA-3877	943	Alive	3377.24	High
TCGA-A6-6138	685	Alive	3385.42	High
TCGA-F4-6704	47	Alive	3389.21	High
TCGA-AA-3502	1065	Alive	3389.36	High
TCGA-A6-6654	726	Alive	3401.7	High
TCGA-AA-3972	1551	Alive	3402.18	High
TCGA-CM-5860	974	Alive	3406.71	High
TCGA-AD-6899	176	Dead	3414.8	High
TCGA-NH-A8F8	511	Dead	3418.87	High
TCGA-AA-3549	639	Alive	3463.74	High
TCGA-D5-6920	377	Alive	3487.01	High
TCGA-D5-7000	312	Alive	3497.79	High
TCGA-AA-3662	184	Alive	3513.92	High
TCGA-A6-6137	824	Alive	3520.94	High
TCGA-AY-A8YK	573	Alive	3530.27	High
TCGA-AA-3517	1186	Alive	3537.22	High
TCGA-G4-6323	419	Alive	3544.74	High
TCGA-AA-3511	212	Alive	3544.98	High
TCGA-AA-3544	426	Alive	3547.85	High
TCGA-AA-3812	1066	Alive	3561.32	High
TCGA-F4-6461	338	Dead	3564.9	High
TCGA-CM-6168	395	Alive	3579.52	High
TCGA-D5-6535	460	Alive	3584.95	High
TCGA-AA-3509	1915	Alive	3602.28	High
TCGA-AY-A71X	588	Alive	3604.53	High
TCGA-AZ-6600	368	Dead	3604.58	High
TCGA-AA-3713	579	Alive	3610.11	High
TCGA-A6-2675	1321	Alive	3616.45	High
TCGA-AA-A03F	549	Dead	3618.46	High
TCGA-D5-6931	365	Alive	3623.95	High
TCGA-A6-6652	751	Alive	3634.93	High
TCGA-D5-6924	435	Alive	3656.69	High
TCGA-CK-4950	2599	Alive	3665.86	High
TCGA-AA-3941	730	Alive	3669.3	High
TCGA-AA-3833	485	Alive	3669.68	High
TCGA-A6-2680	1068	Alive	3692.83	High
TCGA-AA-3556	700	Alive	3700.52	High
TCGA-A6-6141	255	Alive	3710.29	High
TCGA-D5-6930	406	Alive	3712.97	High
TCGA-AU-6004	824	Alive	3715.75	High
TCGA-G4-6625	2792	Alive	3729.25	High
TCGA-CM-6165	488	Alive	3733.63	High
TCGA-AA-3534	882	Alive	3759.21	High
TCGA-AY-6197	652	Alive	3766.56	High
TCGA-AZ-6598	1503	Dead	3773.76	High
TCGA-G4-6297	2506	Alive	3817.35	High
TCGA-AA-A01D	334	Dead	3824.08	High
TCGA-AD-6895	763	Alive	3837.28	High
TCGA-5M-AAT6	290	Dead	3840.95	High
TCGA-AA-A01P	1158	Dead	3843.78	High
TCGA-AZ-4323	43	Dead	3854.47	High
TCGA-AA-3986	580	Alive	3920.11	High
TCGA-G4-6303	2003	Dead	3924.98	High
TCGA-AY-A69D	543	Alive	3929.68	High
TCGA-A6-4107	987	Alive	3962.67	High
TCGA-AA-A00E	913	Alive	3970.76	High
TCGA-F4-6459	262	Dead	3985.9	High
TCGA-A6-5657	962	Alive	4055.57	High
TCGA-AA-3681	182	Alive	4070.57	High
TCGA-G4-6322	792	Alive	4096.89	High
TCGA-AA-A00F	1035	Alive	4107.19	High
TCGA-CK-5913	1561	Alive	4131.68	High
TCGA-A6-6142	763	Alive	4164.74	High
TCGA-AA-3680	335	Dead	4165.31	High
TCGA-AY-4070	496	Dead	4166.5	High
TCGA-F4-6463	1087	Alive	4200.5	High
TCGA-G4-6315	1883	Alive	4248.33	High
TCGA-AA-A01F	974	Alive	4252.78	High
TCGA-A6-6781	598	Alive	4286.94	High
TCGA-F4-6809	403	Dead	4297.03	High
TCGA-D5-6540	491	Alive	4301.63	High
TCGA-D5-5537	1381	Dead	4306.82	High
TCGA-CM-5348	699	Alive	4342.99	High
TCGA-CM-6171	427	Alive	4354.07	High
TCGA-AA-3678	1430	Alive	4360.91	High
TCGA-AY-6386	542	Alive	4371.37	High
TCGA-AA-A00N	122	Dead	4403.47	High
TCGA-AA-A00O	822	Alive	4414.86	High
TCGA-AA-3555	911	Alive	4420.46	High
TCGA-AA-3989	242	Dead	4480.93	High
TCGA-A6-A5ZU	293	Alive	4492.14	High
TCGA-CM-5863	457	Alive	4559.27	High
TCGA-AA-A00D	578	Alive	4615.57	High
TCGA-CM-6161	457	Alive	4636.4	High
TCGA-CA-5254	386	Alive	4637.94	High
TCGA-AZ-6606	357	Dead	4695.71	High
TCGA-G4-6314	1093	Alive	4828.05	High
TCGA-CM-4751	822	Alive	4829.07	High
TCGA-A6-6782	617	Alive	4910.05	High
TCGA-D5-6533	775	Alive	4937.53	High
TCGA-F4-6569	1087	Alive	4944.61	High
TCGA-D5-6529	614	Alive	4970.09	High
TCGA-G4-6293	4051	Alive	5031.81	High
TCGA-AZ-6605	159	Dead	5100.89	High
TCGA-CM-6169	396	Alive	5104.28	High
TCGA-G4-6295	254	Alive	5130.36	High
TCGA-D5-6534	1316	Alive	5149.73	High
TCGA-A6-A565	494	Dead	5484.29	High
TCGA-A6-6649	735	Alive	5492.78	High
TCGA-A6-5664	672	Alive	5560.3	High
TCGA-AA-3854	1096	Alive	5738.57	High
TCGA-A6-A567	1881	Dead	5768.81	High
TCGA-CM-6162	365	Alive	5858.75	High
TCGA-AA-3489	214	Dead	5875.95	High
TCGA-G4-6627	2275	Alive	5880.63	High
TCGA-A6-A566	758	Dead	6051.5	High
TCGA-F4-6807	1309	Alive	6107.03	High
TCGA-AZ-6607	97	Dead	6281.29	High
TCGA-CM-6167	456	Alive	6421.3	High
TCGA-D5-6539	380	Alive	6685.09	High
TCGA-A6-6651	662	Alive	6733.95	High
TCGA-G4-6302	2047	Dead	6850.36	High
TCGA-A6-2674	1331	Alive	6854.22	High
TCGA-G4-6321	672	Alive	7688.41	High
TCGA-F4-6703	1456	Alive	8305.38	High
TCGA-AY-6196	6	Alive	8663.27	High
TCGA-WS-AB45	2130	Alive	18894.71	High
