# Supplementary material for: Effective prediction of potential ferroptosis critical genes in clinical colorectal cancer
Source: Front Oncol. 2022 Oct 17;12:1033044. doi: 10.3389/fonc.2022.1033044 (PMC9619366; doi:10.3389/fonc.2022.1033044)
Supplement: Supplementary Figure 6 — The correlation of five core genes in the TIMER database in colon cancer. [file DataSheet_5.zip › Figure 6/EPAS1/EPAS1.txt]

patients	EPAS1	overall_survival	status	SurvObj
TCGA.3L.AA1B	11.4235	475	0	475+
TCGA.4N.A93T	10.9941	146	0	146+
TCGA.4T.AA8H	10.7886	385	0	385+
TCGA.5M.AAT4	10.4278	49	1	49
TCGA.5M.AAT6	11.9076	290	1	290
TCGA.5M.AATE	11.4401	1200	0	1200+
TCGA.A6.2675	11.8208	1321	0	1321+
TCGA.A6.2682	11.2379	424	1	424
TCGA.A6.2684	11.2604	1127	0	1127+
TCGA.A6.2685	11.6889	1133	0	1133+
TCGA.A6.2686	11.2337	1126	1	1126
TCGA.A6.5657	11.986	962	0	962+
TCGA.A6.5659	10.4997	926	0	926+
TCGA.A6.5661	11.434	1020	0	1020+
TCGA.A6.5665	10.7238	671	0	671+
TCGA.A6.5667	11.5957	887	0	887+
TCGA.A6.6781	12.0661	598	0	598+
TCGA.A6.A566	12.5633	758	1	758
TCGA.A6.A56B	10.6957	1711	1	1711
TCGA.AA.3489	12.5209	214	1	214
TCGA.AA.3492	10.864	92	1	92
TCGA.AA.3495	11.2262	1127	0	1127+
TCGA.AA.3496	11.1278	31	0	31+
TCGA.AA.3502	11.7662	1065	0	1065+
TCGA.AA.3506	11.5322	1765	0	1765+
TCGA.AA.3509	11.8552	1915	0	1915+
TCGA.AA.3511	11.792	212	0	212+
TCGA.AA.3526	10.4115	580	0	580+
TCGA.AA.3655	10.3152	1856	0	1856+
TCGA.AA.3660	10.8057	2375	0	2375+
TCGA.AA.3662	11.7793	184	0	184+
TCGA.AA.3663	11.3546	212	0	212+
TCGA.AA.3675	10.9064	1431	0	1431+
TCGA.AA.3685	10.6064	1127	0	1127+
TCGA.AA.3697	11.3497	2587	0	2587+
TCGA.AA.3713	11.8182	579	0	579+
TCGA.AA.A01P	11.9111	1158	1	1158
TCGA.AA.A01Z	10.8415	1126	0	1126+
TCGA.AA.A02K	10.9507	426	1	426
TCGA.AA.A02Y	10.7547	1216	0	1216+
TCGA.AD.5900	11.5299	370	0	370+
TCGA.AD.6548	11.3222	650	0	650+
TCGA.AD.6888	10.585	472	1	472
TCGA.AD.6889	11.5113	2532	1	2532
TCGA.AD.6895	11.9062	763	0	763+
TCGA.AD.A5EK	11.2647	500	0	500+
TCGA.AU.3779	11.0351	441	0	441+
TCGA.AU.6004	11.8598	824	0	824+
TCGA.AY.5543	11.0725	1004	0	1004+
TCGA.AY.6197	11.8794	652	0	652+
TCGA.AY.6386	12.0942	542	0	542+
TCGA.AY.A54L	11.1096	525	0	525+
TCGA.AY.A69D	11.9406	543	0	543+
TCGA.AY.A71X	11.816	588	0	588+
TCGA.AY.A8YK	11.786	573	0	573+
TCGA.AZ.4315	10.5761	1776	0	1776+
TCGA.AZ.4614	10.6334	172	1	172
TCGA.AZ.4682	10.8142	680	1	680
TCGA.CA.5256	10.9924	379	0	379+
TCGA.CA.5796	11.6911	377	0	377+
TCGA.CA.5797	11.0648	383	0	383+
TCGA.CK.4948	11.2109	4502	0	4502+
TCGA.CM.4743	11.6333	701	0	701+
TCGA.CM.4744	11.2541	609	0	609+
TCGA.CM.4747	11.6203	761	0	761+
TCGA.CM.4751	12.2378	822	0	822+
TCGA.CM.5344	11.0805	670	0	670+
TCGA.CM.5348	12.0848	699	0	699+
TCGA.CM.5349	10.8489	915	0	915+
TCGA.CM.5860	11.7346	974	0	974+
TCGA.CM.5861	11.4455	457	0	457+
TCGA.CM.5862	10.7171	153	1	153
TCGA.CM.5863	12.1549	457	0	457+
TCGA.CM.5864	11.2191	457	0	457+
TCGA.CM.5868	10.5834	518	0	518+
TCGA.CM.6161	12.1791	457	0	457+
TCGA.CM.6162	12.5166	365	0	365+
TCGA.CM.6163	11.4869	427	0	427+
TCGA.CM.6164	11.4103	883	0	883+
TCGA.CM.6165	11.8667	488	0	488+
TCGA.CM.6166	11.174	669	0	669+
TCGA.CM.6167	12.6489	456	0	456+
TCGA.CM.6168	11.806	395	0	395+
TCGA.CM.6169	12.3178	396	0	396+
TCGA.CM.6170	11.6392	457	0	457+
TCGA.CM.6171	12.0885	427	0	427+
TCGA.CM.6172	11.5306	335	0	335+
TCGA.CM.6674	11.0251	394	0	394+
TCGA.CM.6675	11.3201	397	0	397+
TCGA.CM.6676	11.2704	337	0	337+
TCGA.CM.6677	11.522	337	0	337+
TCGA.CM.6678	10.9809	335	0	335+
TCGA.CM.6679	11.6369	306	0	306+
TCGA.CM.6680	11.4463	366	0	366+
TCGA.D5.5538	11.4562	1661	1	1661
TCGA.D5.5539	11.4139	596	0	596+
TCGA.D5.5540	9.6718	1706	0	1706+
TCGA.D5.5541	10.6518	1701	0	1701+
TCGA.D5.6529	12.2793	614	0	614+
TCGA.D5.6530	10.0857	621	0	621+
TCGA.D5.6531	10.4175	540	0	540+
TCGA.D5.6532	10.2378	555	0	555+
TCGA.D5.6533	12.2699	775	0	775+
TCGA.D5.6534	12.3306	1316	0	1316+
TCGA.D5.6536	11.3624	543	0	543+
TCGA.D5.6537	10.436	146	1	146
TCGA.D5.6538	11.4397	521	0	521+
TCGA.D5.6539	12.7069	380	0	380+
TCGA.D5.6540	12.071	491	0	491+
TCGA.D5.6541	11.3915	474	0	474+
TCGA.D5.6898	11.2662	229	0	229+
TCGA.D5.6920	11.7682	377	0	377+
TCGA.D5.6922	11.3243	308	0	308+
TCGA.D5.6923	11.6423	378	0	378+
TCGA.D5.6924	11.8367	435	0	435+
TCGA.D5.6926	11.3121	275	0	275+
TCGA.D5.6927	10.6023	287	0	287+
TCGA.D5.6928	11.5537	354	0	354+
TCGA.D5.6929	11.1991	408	0	408+
TCGA.D5.6930	11.8587	406	0	406+
TCGA.D5.6931	11.8237	365	0	365+
TCGA.D5.6932	11.1951	346	0	346+
TCGA.D5.7000	11.7726	312	0	312+
TCGA.F4.6459	11.9611	262	1	262
TCGA.F4.6460	11.7155	972	1	972
TCGA.F4.6461	11.8001	338	1	338
TCGA.F4.6463	12.0367	1087	0	1087+
TCGA.F4.6569	12.2719	1087	0	1087+
TCGA.F4.6570	11.6001	188	1	188
TCGA.F4.6703	13.02	1456	0	1456+
TCGA.F4.6704	11.7272	47	0	47+
TCGA.F4.6805	11.4348	1047	0	1047+
TCGA.F4.6806	11.3408	1260	0	1260+
TCGA.F4.6807	12.5765	1309	0	1309+
TCGA.F4.6808	10.6615	1024	0	1024+
TCGA.F4.6809	12.0695	403	1	403
TCGA.F4.6855	11.3944	1442	0	1442+
TCGA.F4.6856	10.9976	1074	0	1074+
TCGA.G4.6293	12.2971	4051	0	4051+
TCGA.G4.6294	10.7842	858	1	858
TCGA.G4.6297	11.8987	2506	0	2506+
TCGA.G4.6298	11.2851	715	1	715
TCGA.G4.6299	10.6829	2268	0	2268+
TCGA.G4.6302	12.7422	2047	1	2047
TCGA.G4.6303	11.9388	2003	1	2003
TCGA.G4.6304	9.1247	1631	0	1631+
TCGA.G4.6306	11.5166	1359	0	1359+
TCGA.G4.6307	10.2589	1674	0	1674+
TCGA.G4.6309	10.8536	2600	0	2600+
TCGA.G4.6310	10.89	1935	0	1935+
TCGA.G4.6311	11.1832	1199	0	1199+
TCGA.G4.6314	12.2375	1093	0	1093+
TCGA.G4.6315	12.053	1883	0	1883+
TCGA.G4.6317	9.698	1095	0	1095+
TCGA.G4.6320	11.1075	804	0	804+
TCGA.G4.6321	12.9087	672	0	672+
TCGA.G4.6322	12.0007	792	0	792+
TCGA.G4.6323	11.7919	419	0	419+
TCGA.G4.6586	10.4682	1089	0	1089+
TCGA.G4.6588	11.4179	796	0	796+
TCGA.G4.6625	11.8651	2792	0	2792+
TCGA.G4.6626	10.0363	1422	1	1422
TCGA.G4.6627	12.522	2275	0	2275+
TCGA.G4.6628	11.0159	2424	0	2424+
TCGA.NH.A50T	10.5327	553	0	553+
TCGA.NH.A50U	10.1067	334	1	334
TCGA.NH.A50V	11.1314	588	0	588+
TCGA.NH.A5IV	10.0446	588	0	588+
TCGA.NH.A6GA	11.2812	302	1	302
TCGA.NH.A6GB	11.0151	476	0	476+
TCGA.NH.A6GC	10.9088	389	0	389+
TCGA.NH.A8F7	10.6372	543	0	543+
TCGA.NH.A8F8	11.7397	511	1	511
TCGA.QG.A5YV	11.0759	1301	0	1301+
TCGA.QG.A5YW	10.8403	896	0	896+
TCGA.QG.A5YX	11.252	1003	0	1003+
TCGA.QG.A5Z1	11.6953	256	1	256
TCGA.QG.A5Z2	11.315	952	0	952+
TCGA.RU.A8FL	10.1674	1177	0	1177+
TCGA.SS.A7HO	11.3943	1829	0	1829+
TCGA.T9.A92H	11.0655	362	0	362+
TCGA.AF.2687	11.9498	1427	0	1427+
TCGA.AF.2690	12.0839	524	1	524
TCGA.AF.4110	11.7473	912	0	912+
TCGA.AF.5654	11.6167	512	1	512
TCGA.AF.6655	11.5031	609	0	609+
TCGA.AF.A56K	12.1431	2635	0	2635+
TCGA.AF.A56N	11.4643	360	0	360+
TCGA.AG.3591	10.9249	1035	0	1035+
TCGA.AG.3592	10.934	1035	0	1035+
TCGA.AG.3725	11.8235	638	0	638+
TCGA.AG.3731	12.0684	1126	0	1126+
TCGA.AG.3732	12.0713	1003	0	1003+
TCGA.AG.3742	11.7412	30	0	30+
TCGA.AG.3902	11.3834	974	0	974+
TCGA.AG.4021	12.237	121	1	121
TCGA.AG.4022	11.7175	1400	0	1400+
TCGA.AH.6643	10.5074	1314	1	1314
TCGA.AH.6897	11.5939	804	0	804+
TCGA.AH.6903	10.8168	592	0	592+
TCGA.BM.6198	11.6325	646	0	646+
TCGA.DC.4745	10.7956	639	0	639+
TCGA.DC.4749	11.0018	762	0	762+
TCGA.DC.5337	10.9394	792	0	792+
TCGA.DC.5869	11.0453	943	0	943+
TCGA.DC.6154	10.9734	365	0	365+
TCGA.DC.6155	9.8799	425	0	425+
TCGA.DC.6156	12.4724	943	0	943+
TCGA.DC.6157	11.2789	1581	0	1581+
TCGA.DC.6158	11.6602	334	1	334
TCGA.DC.6160	11.6262	1339	0	1339+
TCGA.DC.6681	11.3944	790	0	790+
TCGA.DC.6682	10.7057	762	0	762+
TCGA.DC.6683	11.4114	762	0	762+
TCGA.EF.5830	12.0028	106	0	106+
TCGA.EF.5831	10.9965	127	0	127+
TCGA.EI.6506	12.4877	625	0	625+
TCGA.EI.6507	11.8871	607	0	607+
TCGA.EI.6508	11.3611	636	0	636+
TCGA.EI.6509	11.4125	517	0	517+
TCGA.EI.6510	10.3557	556	0	556+
TCGA.EI.6511	11.7432	482	0	482+
TCGA.EI.6512	11.9961	538	0	538+
TCGA.EI.6513	10.7814	497	0	497+
TCGA.EI.6514	11.4267	496	0	496+
TCGA.EI.6881	12.3786	499	0	499+
TCGA.EI.6882	11.9973	262	0	262+
TCGA.EI.6883	10.3136	350	0	350+
TCGA.EI.6884	11.7287	328	0	328+
TCGA.EI.6885	12.1371	415	0	415+
TCGA.EI.6917	10.5301	531	0	531+
TCGA.EI.7002	11.1154	364	0	364+
TCGA.EI.7004	12.8855	257	0	257+
TCGA.F5.6464	11.7812	303	1	303
TCGA.F5.6465	11.9875	1506	0	1506+
TCGA.F5.6571	11.9132	1288	0	1288+
TCGA.F5.6702	11.933	869	1	869
TCGA.F5.6812	11.4322	1110	0	1110+
TCGA.F5.6813	11.8357	598	1	598
TCGA.F5.6814	10.1783	1131	0	1131+
TCGA.F5.6861	11.0326	1160	0	1160+
TCGA.F5.6863	11.585	361	1	361
TCGA.F5.6864	11.243	379	0	379+
TCGA.G5.6233	11.8053	556	1	556
TCGA.G5.6641	12.0321	804	0	804+
