# Supplementary material for: Effective prediction of potential ferroptosis critical genes in clinical colorectal cancer
Source: Front Oncol. 2022 Oct 17;12:1033044. doi: 10.3389/fonc.2022.1033044 (PMC9619366; doi:10.3389/fonc.2022.1033044)
Supplement: Supplementary Figure 6 — The correlation of five core genes in the TIMER database in colon cancer. [file DataSheet_5.zip › Figure 6/GPX2/GPX2.csv]

Patient	Days	Status	Expression	Group
TCGA-WS-AB45	2130	Alive	33.39	Low
TCGA-AA-A01R	1065	Alive	424.74	Low
TCGA-A6-3809	996	Alive	632.9	Low
TCGA-AZ-6607	97	Dead	1005.1	Low
TCGA-G4-6302	2047	Dead	1268.01	Low
TCGA-NH-A6GA	302	Dead	1351.05	Low
TCGA-NH-A5IV	588	Alive	1412.09	Low
TCGA-AA-3949	791	Alive	1639.74	Low
TCGA-CM-4743	701	Alive	1930.26	Low
TCGA-AZ-4323	43	Dead	2122.19	Low
TCGA-CM-5348	699	Alive	2563.81	Low
TCGA-A6-6781	598	Alive	2631.76	Low
TCGA-QG-A5Z2	952	Alive	2773.4	Low
TCGA-AA-3715	579	Dead	2900.07	Low
TCGA-AA-3930	61	Dead	2933.44	Low
TCGA-AU-6004	824	Alive	2983.71	Low
TCGA-AZ-4614	172	Dead	3103.77	Low
TCGA-AM-5821	28	Alive	3157.95	Low
TCGA-AY-6196	6	Alive	3246.7	Low
TCGA-F4-6856	1074	Alive	3516.09	Low
TCGA-AA-A02R	670	Dead	3523.16	Low
TCGA-G4-6299	2268	Alive	3672.43	Low
TCGA-AA-3821	31	Alive	3749.17	Low
TCGA-A6-2676	1305	Dead	3883.12	Low
TCGA-F4-6459	262	Dead	3901.32	Low
TCGA-G4-6588	796	Alive	4021.53	Low
TCGA-F4-6569	1087	Alive	4046.04	Low
TCGA-AA-A00R	30	Alive	4050.11	Low
TCGA-D5-6924	435	Alive	4099.88	Low
TCGA-CM-4751	822	Alive	4107.86	Low
TCGA-AA-A00O	822	Alive	4154.89	Low
TCGA-AZ-6601	3042	Dead	4206.33	Low
TCGA-CM-6171	427	Alive	4212.35	Low
TCGA-CM-6675	397	Alive	4423.83	Low
TCGA-D5-6928	354	Alive	4436.97	Low
TCGA-AY-6197	652	Alive	4454.21	Low
TCGA-AA-3833	485	Alive	4639.14	Low
TCGA-CM-6161	457	Alive	4671.09	Low
TCGA-AA-3514	31	Alive	4730.65	Low
TCGA-AA-3554	546	Alive	4909.2	Low
TCGA-G4-6304	1631	Alive	4940.61	Low
TCGA-CK-6751	3780	Alive	4949.63	Low
TCGA-A6-A56B	1711	Dead	4952.44	Low
TCGA-A6-A566	758	Dead	4990.23	Low
TCGA-D5-6534	1316	Alive	5153.57	Low
TCGA-AA-3811	306	Dead	5256.58	Low
TCGA-F4-6704	47	Alive	5299.49	Low
TCGA-A6-6652	751	Alive	5352.35	Low
TCGA-AA-3815	1005	Alive	5386.81	Low
TCGA-CM-6162	365	Alive	5394.86	Low
TCGA-A6-6651	662	Alive	5404.67	Low
TCGA-AA-3713	579	Alive	5406.09	Low
TCGA-G4-6321	672	Alive	5512.52	Low
TCGA-D5-6539	380	Alive	5652.86	Low
TCGA-NH-A6GB	476	Alive	5665.84	Low
TCGA-A6-6654	726	Alive	5708.65	Low
TCGA-CK-5916	643	Dead	5760.03	Low
TCGA-D5-6931	365	Alive	5798.88	Low
TCGA-AA-3520	731	Alive	5801.97	Low
TCGA-AA-3664	1643	Alive	5826.35	Low
TCGA-AA-3516	396	Dead	5830.45	Low
TCGA-AA-3492	92	Dead	5913.66	Low
TCGA-D5-6898	229	Alive	5923.2	Low
TCGA-AA-3524	1096	Alive	5946.67	Low
TCGA-CM-6167	456	Alive	5953.37	Low
TCGA-A6-5657	962	Alive	5995.94	Low
TCGA-D5-6930	406	Alive	6023.54	Low
TCGA-AA-3864	1612	Alive	6111.32	Low
TCGA-AA-3534	882	Alive	6189.38	Low
TCGA-A6-A565	494	Dead	6336.04	Low
TCGA-CK-5913	1561	Alive	6488.01	Low
TCGA-AD-6964	331	Dead	6546.99	Low
TCGA-CM-6168	395	Alive	6587.74	Low
TCGA-AA-3875	549	Alive	6620.36	Low
TCGA-AU-3779	441	Alive	6669.27	Low
TCGA-AA-3842	1126	Alive	6717.55	Low
TCGA-D5-6927	287	Alive	6761.81	Low
TCGA-CM-5861	457	Alive	6763.96	Low
TCGA-A6-6653	742	Alive	6772.3	Low
TCGA-AZ-4615	1002	Alive	6786.91	Low
TCGA-D5-6922	308	Alive	6815.23	Low
TCGA-AA-A010	1064	Alive	6866.67	Low
TCGA-G4-6628	2424	Alive	6933.25	Low
TCGA-CK-4952	475	Alive	6948.83	Low
TCGA-AA-3525	245	Alive	7080.59	Low
TCGA-CA-6717	388	Alive	7145.43	Low
TCGA-AA-A02H	61	Dead	7241.94	Low
TCGA-AD-6889	2532	Dead	7259.09	Low
TCGA-AA-3877	943	Alive	7375.22	Low
TCGA-F4-6703	1456	Alive	7419.37	Low
TCGA-G4-6320	804	Alive	7496.81	Low
TCGA-AA-3819	761	Alive	7651.16	Low
TCGA-AA-3968	669	Alive	7802.73	Low
TCGA-AD-6965	805	Alive	7835.23	Low
TCGA-CA-5255	376	Alive	7836.85	Low
TCGA-G4-6309	2600	Alive	7906.57	Low
TCGA-AA-A01Q	31	Alive	7967.64	Low
TCGA-D5-5540	1706	Alive	7972.29	Low
TCGA-AA-3678	1430	Alive	8029.94	Low
TCGA-D5-6530	621	Alive	8072.98	Low
TCGA-AA-3710	821	Alive	8188.97	Low
TCGA-AA-3979	730	Alive	8242.79	Low
TCGA-AA-3680	335	Dead	8274.32	Low
TCGA-F4-6809	403	Dead	8288.14	Low
TCGA-CK-4947	534	Alive	8316.57	Low
TCGA-AA-A00J	549	Alive	8352.62	Low
TCGA-AY-4070	496	Dead	8418.25	Low
TCGA-AA-3950	730	Alive	8454.43	Low
TCGA-D5-5538	1661	Dead	8457.57	Low
TCGA-CM-6676	337	Alive	8475.97	Low
TCGA-AA-A01K	943	Alive	8526.0	Low
TCGA-A6-6649	735	Alive	8603.68	Low
TCGA-F4-6805	1047	Alive	8675.0	Low
TCGA-NH-A50T	553	Alive	8711.69	Low
TCGA-F4-6807	1309	Alive	8720.27	Low
TCGA-A6-5656	1001	Alive	8745.58	Low
TCGA-AA-3555	911	Alive	8977.0	Low
TCGA-A6-2680	1068	Alive	9154.71	Low
TCGA-AY-6386	542	Alive	9162.2	Low
TCGA-AA-3696	153	Dead	9184.33	Low
TCGA-A6-2682	424	Dead	9244.2	Low
TCGA-AA-3666	61	Dead	9277.16	Low
TCGA-A6-6142	763	Alive	9342.49	Low
TCGA-A6-A567	1881	Dead	9347.81	Low
TCGA-AA-3530	580	Alive	9415.7	Low
TCGA-CK-6747	2523	Alive	9425.26	Low
TCGA-A6-2671	1331	Dead	9455.11	Low
TCGA-A6-5661	1020	Alive	9469.29	Low
TCGA-NH-A50V	588	Alive	9474.53	Low
TCGA-AA-3526	580	Alive	9476.41	Low
TCGA-AA-3947	1004	Alive	9661.32	Low
TCGA-AA-3672	28	Alive	9684.89	Low
TCGA-A6-4105	442	Dead	9718.83	Low
TCGA-A6-5665	671	Alive	9755.27	Low
TCGA-G4-6311	1199	Alive	9796.96	Low
TCGA-F4-6855	1442	Alive	9874.65	Low
TCGA-G4-6586	1089	Alive	9883.03	Low
TCGA-D5-6923	378	Alive	9903.48	Low
TCGA-AY-A71X	588	Alive	9936.97	Low
TCGA-AD-6901	682	Dead	9987.78	Low
TCGA-AA-3952	61	Dead	10062.04	Low
TCGA-CA-6719	435	Alive	10070.93	Low
TCGA-AA-3518	31	Alive	10134.09	Low
TCGA-CM-4748	792	Alive	10142.86	Low
TCGA-AA-3980	822	Alive	10156.88	Low
TCGA-AA-3860	945	Alive	10203.6	Low
TCGA-CM-5860	974	Alive	10211.3	Low
TCGA-A6-6140	734	Alive	10241.62	Low
TCGA-AA-3511	212	Alive	10272.97	Low
TCGA-AA-3562	608	Alive	10277.57	Low
TCGA-CM-6163	90	Alive	10401.48	Low
TCGA-DM-A285	179	Dead	10483.45	Low
TCGA-AD-6895	763	Alive	10536.59	Low
TCGA-A6-2672	1419	Alive	10658.6	Low
TCGA-AA-A00Q	1278	Alive	10696.49	Low
TCGA-D5-6535	460	Alive	10718.79	Low
TCGA-AA-A004	424	Alive	10725.0	Low
TCGA-AA-3976	791	Alive	10803.5	Low
TCGA-F4-6854	16	Alive	10828.6	Low
TCGA-AA-3986	580	Alive	10829.2	Low
TCGA-D5-5539	596	Alive	10839.69	Low
TCGA-A6-2686	1126	Dead	10930.28	Low
TCGA-G4-6297	2506	Alive	10930.97	Low
TCGA-D5-7000	312	Alive	10941.88	Low
TCGA-AZ-4684	1977	Alive	11029.15	Low
TCGA-A6-6650	627	Alive	11123.92	Low
TCGA-AZ-6600	368	Dead	11126.43	Low
TCGA-CM-6677	337	Alive	11166.55	Low
TCGA-AA-3538	791	Alive	11273.04	Low
TCGA-AZ-6603	899	Dead	11295.0	Low
TCGA-A6-3808	1014	Alive	11300.24	Low
TCGA-CK-5912	1493	Dead	11317.37	Low
TCGA-D5-6532	555	Alive	11322.5	Low
TCGA-CM-4744	609	Alive	11448.28	Low
TCGA-5M-AAT6	290	Dead	11476.25	Low
TCGA-AA-A029	1581	Alive	11488.14	Low
TCGA-A6-6138	685	Alive	11631.79	Low
TCGA-DM-A0XF	1162	Dead	11654.17	Low
TCGA-DM-A288	427	Dead	11679.69	Low
TCGA-AA-A00Z	669	Alive	11731.65	Low
TCGA-G4-6294	858	Dead	11750.2	Low
TCGA-CM-6679	306	Alive	11792.42	Low
TCGA-AA-3975	1036	Alive	11884.83	Low
TCGA-AD-6548	650	Alive	11903.58	Low
TCGA-A6-6141	255	Alive	11982.78	Low
TCGA-3L-AA1B	475	Alive	12006.77	Low
TCGA-AA-3543	30	Alive	12012.09	Low
TCGA-AA-3977	761	Alive	12024.62	Low
TCGA-DM-A28K	2988	Alive	12095.95	Low
TCGA-A6-5664	672	Alive	12204.09	Low
TCGA-AA-A00F	1035	Alive	12256.44	Low
TCGA-CM-6169	396	Alive	12409.8	Low
TCGA-AA-3553	730	Alive	12428.45	Low
TCGA-AA-A01P	1158	Dead	12465.32	Low
TCGA-AZ-6599	206	Dead	12474.84	Low
TCGA-D5-6929	408	Alive	12475.25	Low
TCGA-CA-6718	306	Dead	12489.81	Low
TCGA-AY-4071	29	Dead	12635.23	Low
TCGA-NH-A8F8	511	Dead	12656.37	Low
TCGA-F4-6463	1087	Alive	12681.5	Low
TCGA-A6-2675	1321	Alive	12702.9	Low
TCGA-AD-6899	176	Dead	12714.69	Low
TCGA-NH-A8F7	543	Alive	12731.43	Low
TCGA-AD-6890	746	Alive	12784.28	Low
TCGA-AA-3542	395	Alive	12797.64	Low
TCGA-CK-4950	2599	Alive	12907.05	Low
TCGA-F4-6570	188	Dead	12960.6	Low
TCGA-AY-A69D	543	Alive	12979.49	Low
TCGA-DM-A1D9	4270	Alive	13026.82	Low
TCGA-AA-3502	1065	Alive	13028.37	Low
TCGA-D5-6529	614	Alive	13037.28	Low
TCGA-AA-3831	547	Alive	13048.99	Low
TCGA-AA-A02K	426	Dead	13096.27	Low
TCGA-AA-3971	489	Alive	13099.04	Low
TCGA-AA-3869	822	Dead	13100.77	Low
TCGA-AY-A8YK	573	Alive	13111.51	Low
TCGA-D5-5537	1381	Dead	13176.3	Low
TCGA-QG-A5Z1	256	Dead	13199.97	Low
TCGA-DM-A1D4	2821	Dead	13245.01	Low
TCGA-AA-3846	518	Alive	13267.76	Low
TCGA-AA-3667	426	Alive	13289.21	High
TCGA-CM-6172	335	Alive	13395.26	High
TCGA-AA-A00K	549	Alive	13415.83	High
TCGA-CM-5349	915	Alive	13492.37	High
TCGA-CA-5796	377	Alive	13493.93	High
TCGA-A6-2677	740	Dead	13517.9	High
TCGA-CM-5863	457	Alive	13520.56	High
TCGA-A6-2678	1286	Alive	13559.22	High
TCGA-AA-3855	975	Alive	13589.46	High
TCGA-A6-2670	775	Alive	13624.34	High
TCGA-AA-A02E	90	Dead	13687.74	High
TCGA-AA-A00E	913	Alive	13710.53	High
TCGA-DM-A28C	2475	Dead	13747.32	High
TCGA-AA-3970	1096	Alive	13758.06	High
TCGA-CA-6715	383	Alive	13777.9	High
TCGA-D5-6920	377	Alive	13813.78	High
TCGA-AM-5820	14	Alive	13838.83	High
TCGA-F4-6460	972	Dead	13917.1	High
TCGA-AA-3662	184	Alive	13957.97	High
TCGA-AA-3955	638	Alive	14013.79	High
TCGA-AA-3506	1765	Alive	14055.2	High
TCGA-RU-A8FL	1177	Alive	14079.47	High
TCGA-AA-A03F	549	Dead	14240.66	High
TCGA-DM-A28H	3561	Alive	14245.85	High
TCGA-AA-3688	578	Alive	14296.95	High
TCGA-A6-6782	617	Alive	14396.38	High
TCGA-AA-3552	396	Dead	14428.27	High
TCGA-AA-A02F	1216	Alive	14433.22	High
TCGA-AA-3862	914	Alive	14460.45	High
TCGA-A6-2685	1133	Alive	14464.45	High
TCGA-D5-6533	775	Alive	14485.64	High
TCGA-SS-A7HO	1829	Alive	14488.46	High
TCGA-AA-3663	212	Alive	14493.96	High
TCGA-F4-6461	338	Dead	14600.0	High
TCGA-AA-A01X	791	Alive	14626.58	High
TCGA-AA-3956	1035	Alive	14738.13	High
TCGA-AA-3854	1096	Alive	14800.7	High
TCGA-AA-3870	912	Alive	14805.16	High
TCGA-A6-6137	824	Alive	14824.05	High
TCGA-CA-5254	386	Alive	14887.77	High
TCGA-A6-2681	1387	Alive	14907.34	High
TCGA-DM-A1DB	1348	Dead	14954.27	High
TCGA-AA-A02W	1247	Alive	15020.75	High
TCGA-DM-A28G	1849	Dead	15085.78	High
TCGA-CK-4951	2134	Dead	15098.46	High
TCGA-A6-3810	1111	Alive	15158.63	High
TCGA-CM-5868	518	Alive	15192.11	High
TCGA-QG-A5YV	1301	Alive	15264.39	High
TCGA-CM-6680	366	Alive	15313.17	High
TCGA-AA-3679	457	Alive	15424.39	High
TCGA-AZ-6605	159	Dead	15482.78	High
TCGA-G4-6314	1093	Alive	15540.17	High
TCGA-AA-3939	395	Alive	15552.73	High
TCGA-A6-4107	987	Alive	15628.96	High
TCGA-DM-A1D6	1518	Dead	15642.81	High
TCGA-AA-3697	2587	Alive	15692.26	High
TCGA-D5-6926	275	Alive	15705.58	High
TCGA-A6-6648	766	Alive	15707.5	High
TCGA-AZ-6606	357	Dead	15797.48	High
TCGA-CA-5797	383	Alive	15851.14	High
TCGA-G4-6627	2275	Alive	15852.14	High
TCGA-5M-AAT4	49	Dead	15859.72	High
TCGA-AA-A00N	122	Dead	15861.39	High
TCGA-AA-3517	1186	Alive	15863.52	High
TCGA-T9-A92H	362	Alive	15920.91	High
TCGA-AA-3681	182	Alive	16029.9	High
TCGA-G4-6303	2003	Dead	16040.61	High
TCGA-A6-5659	926	Alive	16054.66	High
TCGA-CM-6164	883	Alive	16106.04	High
TCGA-D5-6541	474	Alive	16241.83	High
TCGA-D5-6540	491	Alive	16292.25	High
TCGA-AZ-5407	2683	Alive	16348.28	High
TCGA-DM-A28F	1094	Dead	16356.83	High
TCGA-AA-A017	457	Alive	16385.63	High
TCGA-AA-3867	731	Alive	16400.43	High
TCGA-AA-3522	1127	Alive	16420.76	High
TCGA-G4-6298	715	Dead	16510.58	High
TCGA-CK-4948	4502	Alive	16554.28	High
TCGA-CM-6170	457	Alive	16671.52	High
TCGA-G4-6322	792	Alive	16727.09	High
TCGA-AA-3561	424	Alive	16753.88	High
TCGA-CM-6165	488	Alive	16754.31	High
TCGA-AA-A00W	456	Alive	16840.09	High
TCGA-A6-2684	1127	Alive	16856.89	High
TCGA-DM-A1HA	4000	Alive	16866.84	High
TCGA-AA-3861	914	Alive	16876.11	High
TCGA-D5-5541	1701	Alive	16918.89	High
TCGA-AA-3982	822	Alive	16982.8	High
TCGA-AA-3488	153	Dead	16984.62	High
TCGA-G4-6295	254	Alive	17072.53	High
TCGA-CM-5344	670	Alive	17105.17	High
TCGA-DM-A28E	3648	Alive	17166.59	High
TCGA-DM-A280	236	Dead	17173.17	High
TCGA-A6-3807	1054	Alive	17193.34	High
TCGA-AA-3494	31	Alive	17229.13	High
TCGA-AA-A024	1188	Dead	17277.71	High
TCGA-AA-A03J	1246	Alive	17282.88	High
TCGA-G4-6625	2792	Alive	17316.55	High
TCGA-CM-6166	669	Alive	17326.95	High
TCGA-AZ-6598	1503	Dead	17373.65	High
TCGA-AZ-5403	1910	Dead	17410.0	High
TCGA-CM-4747	761	Alive	17437.37	High
TCGA-4N-A93T	146	Alive	17453.8	High
TCGA-DM-A1D8	383	Dead	17464.49	High
TCGA-AA-A01I	943	Alive	17541.43	High
TCGA-AA-A01S	31	Alive	17566.31	High
TCGA-AA-3655	1856	Alive	17609.64	High
TCGA-AZ-4313	2310	Alive	17654.86	High
TCGA-F4-6806	1260	Alive	17671.8	High
TCGA-DM-A1HB	4126	Alive	17690.11	High
TCGA-AA-3856	30	Alive	17734.76	High
TCGA-A6-5667	887	Alive	17769.58	High
TCGA-AA-3866	518	Alive	17843.14	High
TCGA-CA-5256	379	Alive	17968.35	High
TCGA-CM-4746	1126	Alive	18216.87	High
TCGA-AA-3673	1522	Alive	18337.16	High
TCGA-A6-5662	718	Alive	18360.17	High
TCGA-AA-3489	214	Dead	18381.64	High
TCGA-QL-A97D	666	Alive	18574.87	High
TCGA-AA-A00L	1157	Alive	18730.43	High
TCGA-CM-6674	394	Alive	18817.72	High
TCGA-AA-A01G	365	Alive	18956.85	High
TCGA-AY-A54L	525	Alive	18972.01	High
TCGA-CM-4750	244	Alive	19107.25	High
TCGA-D5-6538	521	Alive	19178.9	High
TCGA-AA-3556	700	Alive	19239.24	High
TCGA-D5-6531	540	Alive	19248.5	High
TCGA-AZ-6608	59	Dead	19328.16	High
TCGA-4T-AA8H	385	Alive	19425.33	High
TCGA-AA-3495	1127	Alive	19641.36	High
TCGA-AA-3685	1127	Alive	19878.14	High
TCGA-AA-A02J	153	Dead	19953.41	High
TCGA-AA-A01D	334	Dead	19974.38	High
TCGA-CM-5341	884	Alive	20044.29	High
TCGA-AA-3973	397	Alive	20054.29	High
TCGA-AA-3841	1124	Alive	20129.84	High
TCGA-AZ-4308	3324	Alive	20147.54	High
TCGA-G4-6323	419	Alive	20387.59	High
TCGA-G4-6293	4051	Alive	20442.21	High
TCGA-AA-3858	945	Alive	20453.85	High
TCGA-CK-6748	61	Alive	20492.99	High
TCGA-AA-3812	1066	Alive	20539.78	High
TCGA-QG-A5YX	1003	Alive	20606.79	High
TCGA-G4-6310	1935	Alive	20627.25	High
TCGA-AD-6963	834	Alive	20685.85	High
TCGA-G4-6315	1883	Alive	20716.71	High
TCGA-DM-A28A	805	Dead	20741.66	High
TCGA-AD-5900	370	Alive	20774.9	High
TCGA-QG-A5YW	896	Alive	20775.64	High
TCGA-AA-3994	822	Alive	20842.81	High
TCGA-AA-3818	30	Dead	20862.19	High
TCGA-AA-3837	1186	Alive	20863.97	High
TCGA-AA-3531	1035	Alive	20927.9	High
TCGA-AA-3972	1551	Alive	21109.52	High
TCGA-AA-3989	242	Dead	21196.96	High
TCGA-AA-3851	1006	Alive	21315.15	High
TCGA-AA-A01F	974	Alive	21502.26	High
TCGA-AY-5543	1004	Alive	21505.13	High
TCGA-AA-3675	1431	Alive	21506.84	High
TCGA-CM-4752	396	Alive	21542.88	High
TCGA-AA-3496	31	Alive	21666.01	High
TCGA-AA-3519	276	Alive	21793.98	High
TCGA-AD-A5EK	500	Alive	22085.06	High
TCGA-AA-A00U	518	Alive	22111.34	High
TCGA-DM-A1DA	228	Dead	22176.58	High
TCGA-A6-2674	1331	Alive	22251.92	High
TCGA-AA-3966	61	Alive	22399.65	High
TCGA-AA-A00A	1157	Alive	22519.66	High
TCGA-A6-2683	504	Dead	22616.5	High
TCGA-DM-A0X9	3641	Alive	23241.57	High
TCGA-A6-6780	612	Alive	23261.0	High
TCGA-A6-A5ZU	293	Alive	23279.17	High
TCGA-DM-A0XD	743	Dead	23501.34	High
TCGA-A6-5660	888	Alive	23841.92	High
TCGA-DM-A1D7	405	Dead	23895.87	High
TCGA-5M-AATE	1200	Alive	23906.69	High
TCGA-AA-3941	730	Alive	24137.7	High
TCGA-CA-6716	371	Alive	24259.68	High
TCGA-AA-3509	1915	Alive	24391.15	High
TCGA-D5-6536	543	Alive	24758.86	High
TCGA-CM-5862	153	Dead	24783.66	High
TCGA-AZ-4681	3247	Alive	24802.25	High
TCGA-F4-6808	1024	Alive	25330.37	High
TCGA-DM-A282	4233	Alive	26036.28	High
TCGA-CK-5914	669	Alive	26140.95	High
TCGA-D5-6932	346	Alive	26174.35	High
TCGA-AA-A01T	1005	Alive	26384.98	High
TCGA-AA-3660	2375	Alive	26393.72	High
TCGA-AA-A01Z	1126	Alive	26413.56	High
TCGA-AD-6888	472	Dead	26953.58	High
TCGA-A6-2679	1366	Alive	27180.33	High
TCGA-NH-A6GC	389	Alive	27375.2	High
TCGA-AA-3510	1946	Alive	27719.86	High
TCGA-D5-6537	146	Dead	27923.06	High
TCGA-AZ-4682	680	Dead	28440.26	High
TCGA-AA-3848	306	Dead	28667.55	High
TCGA-AA-A01C	457	Alive	28686.16	High
TCGA-AZ-4315	1776	Alive	29381.73	High
TCGA-CM-5864	457	Alive	29696.87	High
TCGA-G4-6317	1095	Alive	29906.06	High
TCGA-AA-3532	882	Alive	29958.33	High
TCGA-AA-A01V	31	Alive	29963.4	High
TCGA-AA-A00D	578	Alive	30734.54	High
TCGA-AA-3844	454	Alive	30868.57	High
TCGA-G4-6626	1422	Dead	33153.07	High
TCGA-NH-A50U	334	Dead	33245.09	High
TCGA-G4-6306	1359	Alive	34266.01	High
TCGA-G4-6307	1674	Alive	35145.0	High
TCGA-CM-6678	335	Alive	35649.26	High
TCGA-AA-A02O	28	Alive	36484.72	High
TCGA-AA-A02Y	1216	Alive	38432.0	High
TCGA-AA-3692	1095	Dead	38834.99	High
TCGA-DM-A1D0	3974	Alive	39971.35	High
TCGA-AZ-4616	156	Dead	41145.49	High
TCGA-AA-3549	639	Alive	43856.38	High
TCGA-AA-3548	1034	Alive	44174.33	High
TCGA-A6-5666	995	Alive	46011.21	High
TCGA-AA-3560	608	Alive	46062.08	High
TCGA-AA-3544	426	Alive	51575.36	High
TCGA-DM-A28M	2895	Alive	54789.09	High
