# Supplementary material for: Effective prediction of potential ferroptosis critical genes in clinical colorectal cancer
Source: Front Oncol. 2022 Oct 17;12:1033044. doi: 10.3389/fonc.2022.1033044 (PMC9619366; doi:10.3389/fonc.2022.1033044)
Supplement: Supplementary Figure 6 — The correlation of five core genes in the TIMER database in colon cancer. [file DataSheet_5.zip › Figure 6/GPX2/GPX2.txt]

patients	overall_survival	status		SurvObj	GPX2		Coordinates of the Curve
TCGA.CK.4948	4502	0		475+	13.5517		Test Result Variable(s): time
TCGA.G4.6293	4051	0		146+	14.0913		Positive if Greater Than or Equal Toa	Sensitivity	1 - Specificity
TCGA.G4.6625	2792	0		385+	14.2457		4503	0	0	0
TCGA.AF.A56K	2635	0		49	13.9532		4276.5	0	0.005	-0.005
TCGA.G4.6309	2600	0		290	13.4865		3421.5	0	0.01	-0.01
TCGA.AA.3697	2587	0		1200+	14.5452		2713.5	0	0.015	-0.015
TCGA.AD.6889	2532	1		1321+	13.633		2617.5	0	0.02	-0.02
TCGA.G4.6297	2506	0		424	13.0659		2593.5	0	0.025	-0.025
TCGA.G4.6628	2424	0		1127+	13.8986		2559.5	0	0.029	-0.029
TCGA.AA.3660	2375	0		1133+	13.8186		2519	0.024	0.029	-0.005
TCGA.G4.6627	2275	0		1126	13.4162		2465	0.024	0.034	-0.01
TCGA.G4.6299	2268	0		962+	12.55		2399.5	0.024	0.039	-0.015
TCGA.G4.6302	2047	1		926+	13.9708		2325	0.024	0.044	-0.02
TCGA.G4.6303	2003	1		1020+	13.2092		2271.5	0.024	0.049	-0.025
TCGA.G4.6310	1935	0		671+	13.2521		2157.5	0.024	0.054	-0.03
TCGA.AA.3509	1915	0		887+	14.1172		2025	0.049	0.054	-0.005
TCGA.G4.6315	1883	0		598+	11.3624		1969	0.073	0.054	0.019
TCGA.AA.3655	1856	0		758	12.2852		1925	0.073	0.059	0.014
TCGA.SS.A7HO	1829	0		1711	12.2742		1899	0.073	0.064	0.009
TCGA.AZ.4315	1776	0		214	14.1661		1869.5	0.073	0.069	0.004
TCGA.AA.3506	1765	0		92	12.317		1842.5	0.073	0.074	-0.001
TCGA.A6.A56B	1711	1		1127+	14.2623		1802.5	0.073	0.078	-0.005
TCGA.D5.5540	1706	0		31+	14.4032		1770.5	0.073	0.083	-0.01
TCGA.D5.5541	1701	0		1065+	13.5582		1738	0.073	0.088	-0.015
TCGA.G4.6307	1674	0		1765+	13.7605		1708.5	0.098	0.088	0.01
TCGA.D5.5538	1661	1		1915+	14.6993		1703.5	0.098	0.093	0.005
TCGA.G4.6304	1631	0		212+	13.3267		1687.5	0.098	0.098	0
TCGA.DC.6157	1581	0		580+	13.2103		1667.5	0.098	0.103	-0.005
TCGA.F5.6465	1506	0		1856+	14.1042		1646	0.122	0.103	0.019
TCGA.F4.6703	1456	0		2375+	14.688		1606	0.122	0.108	0.014
TCGA.F4.6855	1442	0		184+	13.7689		1543.5	0.122	0.113	0.009
TCGA.AA.3675	1431	0		212+	13.8233		1481	0.122	0.118	0.004
TCGA.AF.2687	1427	0		1431+	14.3926		1449	0.122	0.123	-0.001
TCGA.G4.6626	1422	1		1127+	14.279		1436.5	0.122	0.127	-0.005
TCGA.AG.4022	1400	0		2587+	13.9379		1429	0.122	0.132	-0.01
TCGA.G4.6306	1359	0		579+	12.4006		1424.5	0.122	0.137	-0.015
TCGA.DC.6160	1339	0		1158	13.683		1411	0.146	0.137	0.009
TCGA.A6.2675	1321	0		1126+	14.5437		1379.5	0.146	0.142	0.004
TCGA.D5.6534	1316	0		426	13.677		1349	0.146	0.147	-0.001
TCGA.AH.6643	1314	1		1216+	15.2301		1330	0.146	0.152	-0.006
TCGA.F4.6807	1309	0		370+	14.3426		1318.5	0.146	0.157	-0.011
TCGA.QG.A5YV	1301	0		650+	13.5392		1315	0.146	0.162	-0.016
TCGA.F5.6571	1288	0		472	14.7182		1311.5	0.171	0.162	0.009
TCGA.F4.6806	1260	0		2532	12.8258		1305	0.171	0.167	0.004
TCGA.AA.A02Y	1216	0		763+	13.3633		1294.5	0.171	0.172	-0.001
TCGA.5M.AATE	1200	0		500+	14.4308		1274	0.171	0.176	-0.005
TCGA.G4.6311	1199	0		441+	12.7035		1238	0.171	0.181	-0.01
TCGA.RU.A8FL	1177	0		824+	11.5434		1208	0.171	0.186	-0.015
TCGA.F5.6861	1160	0		1004+	14.3925		1199.5	0.171	0.191	-0.02
TCGA.AA.A01P	1158	1		652+	12.1213		1188	0.171	0.196	-0.025
TCGA.A6.2685	1133	0		542+	13.1616		1168.5	0.171	0.201	-0.03
TCGA.F5.6814	1131	0		525+	14.2117		1159	0.171	0.206	-0.035
TCGA.A6.2684	1127	0		543+	13.6641		1145.5	0.195	0.206	-0.011
TCGA.AA.3495	1127	0		588+	13.2787		1132	0.195	0.211	-0.016
TCGA.AA.3685	1127	0		573+	13.6787		1129	0.195	0.216	-0.021
TCGA.A6.2686	1126	1		1776+	14.7544		1126.5	0.195	0.23	-0.035
TCGA.AA.A01Z	1126	0		172	11.7062		1118	0.22	0.24	-0.02
TCGA.AG.3731	1126	0		680	14.7957		1102.5	0.22	0.245	-0.025
TCGA.F5.6812	1110	0		379+	14.2768		1094	0.22	0.25	-0.03
TCGA.G4.6317	1095	0		377+	13.7201		1091	0.22	0.255	-0.035
TCGA.G4.6314	1093	0		383+	13.9524		1088	0.22	0.26	-0.04
TCGA.G4.6586	1089	0		4502+	14.015		1080.5	0.22	0.27	-0.05
TCGA.F4.6463	1087	0		701+	10.9153		1069.5	0.22	0.275	-0.055
TCGA.F4.6569	1087	0		609+	13.483		1056	0.22	0.279	-0.059
TCGA.F4.6856	1074	0		761+	13.8306		1041	0.22	0.284	-0.064
TCGA.AA.3502	1065	0		822+	12.0045		1029.5	0.22	0.294	-0.074
TCGA.F4.6805	1047	0		670+	14.0622		1022	0.22	0.299	-0.079
TCGA.AG.3591	1035	0		699+	11.3246		1012	0.22	0.304	-0.084
TCGA.AG.3592	1035	0		915+	13.72		1003.5	0.22	0.309	-0.089
TCGA.F4.6808	1024	0		974+	13.318		988.5	0.22	0.319	-0.099
TCGA.A6.5661	1020	0		457+	12.7239		973	0.22	0.328	-0.108
TCGA.AY.5543	1004	0		153	14.5972		967	0.244	0.328	-0.084
TCGA.QG.A5YX	1003	0		457+	13.723		957	0.244	0.333	-0.089
TCGA.AG.3732	1003	0		457+	14.8581		947.5	0.244	0.338	-0.094
TCGA.CM.5860	974	0		518+	13.8911		934.5	0.244	0.348	-0.104
TCGA.AG.3902	974	0		457+	12.1899		920.5	0.244	0.353	-0.109
TCGA.F4.6460	972	1		365+	12.3976		913.5	0.244	0.358	-0.114
TCGA.A6.5657	962	0		427+	13.3446		904	0.244	0.363	-0.119
TCGA.QG.A5Z2	952	0		883+	13.9754		891.5	0.244	0.368	-0.124
TCGA.DC.5869	943	0		488+	14.0323		885	0.244	0.373	-0.129
TCGA.DC.6156	943	0		669+	14.0808		876	0.244	0.377	-0.133
TCGA.A6.5659	926	0		456+	12.5397		863.5	0.268	0.377	-0.109
TCGA.CM.5349	915	0		395+	12.6858		841	0.293	0.377	-0.084
TCGA.AF.4110	912	0		396+	13.5993		823	0.293	0.382	-0.089
TCGA.QG.A5YW	896	0		457+	14.0252		813	0.293	0.387	-0.094
TCGA.A6.5667	887	0		427+	12.0408		800	0.293	0.402	-0.109
TCGA.CM.6164	883	0		335+	13.7095		794	0.293	0.407	-0.114
TCGA.F5.6702	869	1		394+	14.1999		791	0.293	0.417	-0.124
TCGA.G4.6294	858	1		397+	12.1114		782.5	0.293	0.422	-0.129
TCGA.AU.6004	824	0		337+	13.0493		769	0.293	0.426	-0.133
TCGA.CM.4751	822	0		337+	13.447		762.5	0.293	0.431	-0.138
TCGA.G4.6320	804	0		335+	15.1216		761.5	0.293	0.446	-0.153
TCGA.AH.6897	804	0		306+	13.5257		759.5	0.293	0.451	-0.158
TCGA.G5.6641	804	0		366+	13.9026		736.5	0.317	0.451	-0.134
TCGA.G4.6588	796	0		1661	13.0462		708	0.341	0.451	-0.11
TCGA.G4.6322	792	0		596+	13.4042		700	0.341	0.456	-0.115
TCGA.DC.5337	792	0		1706+	12.961		689.5	0.341	0.461	-0.12
TCGA.DC.6681	790	0		1701+	14.0464		676	0.366	0.461	-0.095
TCGA.D5.6533	775	0		614+	13.6705		671.5	0.366	0.466	-0.1
TCGA.AD.6895	763	0		621+	12.9791		670.5	0.366	0.471	-0.105
TCGA.DC.4749	762	0		540+	14.2325		669.5	0.366	0.475	-0.109
TCGA.DC.6682	762	0		555+	13.467		660.5	0.366	0.48	-0.114
TCGA.DC.6683	762	0		775+	13.8224		651	0.366	0.485	-0.119
TCGA.CM.4747	761	0		1316+	12.3316		648	0.366	0.49	-0.124
TCGA.A6.A566	758	1		543+	14.5957		642.5	0.366	0.495	-0.129
TCGA.G4.6298	715	1		146	14.7692		638.5	0.366	0.5	-0.134
TCGA.CM.4743	701	0		521+	14.2273		637	0.366	0.505	-0.139
TCGA.CM.5348	699	0		380+	12.465		630.5	0.366	0.51	-0.144
TCGA.AZ.4682	680	1		491+	13.992		623	0.366	0.515	-0.149
TCGA.G4.6321	672	0		474+	13.9875		617.5	0.366	0.52	-0.154
TCGA.A6.5665	671	0		229+	12.5324		611.5	0.366	0.525	-0.159
TCGA.CM.5344	670	0		377+	13.7539		608	0.366	0.534	-0.168
TCGA.CM.6166	669	0		308+	12.7348		602.5	0.366	0.539	-0.173
TCGA.AY.6197	652	0		378+	13.2739		597	0.39	0.544	-0.154
TCGA.AD.6548	650	0		435+	12.0017		594	0.39	0.549	-0.159
TCGA.BM.6198	646	0		275+	13.9391		590	0.39	0.554	-0.164
TCGA.DC.4745	639	0		287+	12.7234		584	0.39	0.569	-0.179
TCGA.AG.3725	638	0		354+	12.1157		579.5	0.39	0.574	-0.184
TCGA.EI.6508	636	0		408+	13.6069		576	0.39	0.578	-0.188
TCGA.EI.6506	625	0		406+	12.5566		564.5	0.39	0.583	-0.193
TCGA.D5.6530	621	0		365+	12.5018		555.5	0.415	0.588	-0.173
TCGA.D5.6529	614	0		346+	14.6759		554	0.415	0.593	-0.178
TCGA.CM.4744	609	0		312+	13.4177		548	0.415	0.598	-0.183
TCGA.AF.6655	609	0		262	11.9301		542.5	0.415	0.613	-0.198
TCGA.EI.6507	607	0		972	13.7647		541	0.415	0.618	-0.203
TCGA.A6.6781	598	0		338	13.8338		539	0.415	0.623	-0.208
TCGA.F5.6813	598	1		1087+	13.6306		534.5	0.415	0.627	-0.212
TCGA.D5.5539	596	0		1087+	11.9827		528	0.415	0.632	-0.217
TCGA.AH.6903	592	0		188	13.662		524.5	0.415	0.637	-0.222
TCGA.AY.A71X	588	0		1456+	12.8573		522.5	0.439	0.637	-0.198
TCGA.NH.A50V	588	0		47+	12.3719		519.5	0.439	0.642	-0.203
TCGA.NH.A5IV	588	0		1047+	13.0828		517.5	0.439	0.647	-0.208
TCGA.AA.3526	580	0		1260+	14.1092		514.5	0.439	0.652	-0.213
TCGA.AA.3713	579	0		1309+	13.0903		511.5	0.463	0.652	-0.189
TCGA.AY.A8YK	573	0		1024+	14.6286		505.5	0.488	0.652	-0.164
TCGA.EI.6510	556	0		403	13.017		499.5	0.488	0.657	-0.169
TCGA.G5.6233	556	1		1442+	13.2697		498	0.488	0.662	-0.174
TCGA.D5.6532	555	0		1074+	11.7802		496.5	0.488	0.667	-0.179
TCGA.NH.A50T	553	0		4051+	14.3193		493.5	0.488	0.672	-0.184
TCGA.AY.A69D	543	0		858	13.5205		489.5	0.488	0.676	-0.188
TCGA.D5.6536	543	0		2506+	13.4163		485	0.488	0.681	-0.193
TCGA.NH.A8F7	543	0		715	14.0112		479	0.488	0.686	-0.198
TCGA.AY.6386	542	0		2268+	11.8429		475.5	0.488	0.691	-0.203
TCGA.D5.6531	540	0		2047	10.3095		474.5	0.488	0.696	-0.208
TCGA.EI.6512	538	0		2003	13.9695		473	0.488	0.701	-0.213
TCGA.EI.6917	531	0		1631+	12.2708		464.5	0.512	0.701	-0.189
TCGA.AY.A54L	525	0		1359+	15.0645		456.5	0.512	0.725	-0.213
TCGA.AF.2690	524	1		1674+	15.1011		448.5	0.512	0.73	-0.218
TCGA.D5.6538	521	0		2600+	12.949		438	0.512	0.735	-0.223
TCGA.CM.5868	518	0		1935+	14.3323		431	0.512	0.74	-0.228
TCGA.EI.6509	517	0		1199+	13.2583		426.5	0.512	0.75	-0.238
TCGA.AF.5654	512	1		1093+	13.9238		425.5	0.537	0.75	-0.213
TCGA.NH.A8F8	511	1		1883+	14.3386		424.5	0.537	0.755	-0.218
TCGA.AD.A5EK	500	0		1095+	14.8682		421.5	0.561	0.755	-0.194
TCGA.EI.6881	499	0		804+	12.8723		417	0.561	0.76	-0.199
TCGA.EI.6513	497	0		672+	12.4288		411.5	0.561	0.765	-0.204
TCGA.EI.6514	496	0		792+	14.03		407	0.561	0.77	-0.209
TCGA.D5.6540	491	0		419+	14.3155		404.5	0.561	0.775	-0.214
TCGA.CM.6165	488	0		1089+	13.2709		400	0.585	0.775	-0.19
TCGA.EI.6511	482	0		796+	11.9739		396.5	0.585	0.779	-0.194
TCGA.NH.A6GB	476	0		2792+	14.0799		395.5	0.585	0.784	-0.199
TCGA.3L.AA1B	475	0		1422	15.0169		394.5	0.585	0.789	-0.204
TCGA.D5.6541	474	0		2275+	13.9525		391.5	0.585	0.794	-0.209
TCGA.AD.6888	472	1		2424+	12.7595		387	0.585	0.799	-0.214
TCGA.CM.5861	457	0		553+	13.0889		384	0.585	0.804	-0.219
TCGA.CM.5863	457	0		334	15.0209		381.5	0.585	0.809	-0.224
TCGA.CM.5864	457	0		588+	13.21		379.5	0.585	0.814	-0.229
TCGA.CM.6161	457	0		588+	10.4646		378.5	0.585	0.824	-0.239
TCGA.CM.6170	457	0		302	10.4009		377.5	0.585	0.828	-0.243
TCGA.CM.6167	456	0		476+	12.4683		373.5	0.585	0.838	-0.253
TCGA.AU.3779	441	0		389+	14.7406		368	0.585	0.843	-0.258
TCGA.D5.6924	435	0		543+	13.6362		365.5	0.585	0.848	-0.263
TCGA.CM.6163	427	0		511	13.6277		364.5	0.585	0.863	-0.278
TCGA.CM.6171	427	0		1301+	13.898		363	0.585	0.868	-0.283
TCGA.AA.A02K	426	1		896+	14.3427		361.5	0.585	0.873	-0.288
TCGA.DC.6155	425	0		1003+	14.3309		360.5	0.61	0.873	-0.263
TCGA.A6.2682	424	1		256	13.6884		357	0.61	0.877	-0.267
TCGA.G4.6323	419	0		952+	11.438		352	0.61	0.882	-0.272
TCGA.EI.6885	415	0		1177+	13.7814		348	0.61	0.887	-0.277
TCGA.D5.6929	408	0		1829+	13.8227		342	0.61	0.892	-0.282
TCGA.D5.6930	406	0		362+	13.9587		337.5	0.634	0.892	-0.258
TCGA.F4.6809	403	1		1427+	12.2219		336	0.634	0.902	-0.268
TCGA.CM.6675	397	0		524	14.2826		334.5	0.634	0.912	-0.278
TCGA.CM.6169	396	0		912+	13.1968		331	0.683	0.912	-0.229
TCGA.CM.6168	395	0		512	14.8055		320	0.683	0.917	-0.234
TCGA.CM.6674	394	0		609+	14.2326		310	0.683	0.922	-0.239
TCGA.NH.A6GC	389	0		2635+	13.7771		307	0.683	0.926	-0.243
TCGA.4T.AA8H	385	0		360+	13.4447		304.5	0.683	0.931	-0.248
TCGA.CA.5797	383	0		1035+	14.0839		302.5	0.707	0.931	-0.224
TCGA.D5.6539	380	0		1035+	13.7109		296	0.732	0.931	-0.199
TCGA.CA.5256	379	0		638+	15.074		288.5	0.756	0.931	-0.175
TCGA.F5.6864	379	0		1126+	12.321		281	0.756	0.936	-0.18
TCGA.D5.6923	378	0		1003+	13.2458		268.5	0.756	0.941	-0.185
TCGA.CA.5796	377	0		30+	13.5197		259.5	0.78	0.946	-0.166
TCGA.D5.6920	377	0		974+	14.2608		256.5	0.78	0.951	-0.171
TCGA.AD.5900	370	0		121	12.9895		242.5	0.805	0.951	-0.146
TCGA.CM.6680	366	0		1400+	13.9153		221.5	0.805	0.956	-0.151
TCGA.CM.6162	365	0		1314	13.9055		213	0.829	0.956	-0.127
TCGA.D5.6931	365	0		804+	13.6265		200	0.829	0.966	-0.137
TCGA.DC.6154	365	0		592+	14.342		186	0.854	0.966	-0.112
TCGA.EI.7002	364	0		646+	13.9173		178	0.854	0.971	-0.117
TCGA.T9.A92H	362	0		639+	13.4651		162.5	0.878	0.971	-0.093
TCGA.F5.6863	361	1		762+	13.4654		149.5	0.902	0.971	-0.069
TCGA.AF.A56N	360	0		792+	14.8072		136.5	0.927	0.975	-0.048
TCGA.D5.6928	354	0		943+	12.7228		124	0.927	0.98	-0.053
TCGA.EI.6883	350	0		365+	14.0544		113.5	0.951	0.98	-0.029
TCGA.D5.6932	346	0		425+	15.9974		99	0.951	0.985	-0.034
TCGA.F4.6461	338	1		943+	12.5689		70.5	0.976	0.985	-0.009
TCGA.CM.6676	337	0		1581+	13.3603		48	1	0.985	0.015
TCGA.CM.6677	337	0		334	12.9514		39	1	0.99	0.01
TCGA.CM.6172	335	0		1339+	13.2762		30.5	1	0.995	0.005
TCGA.CM.6678	335	0		790+	10.7487		29	1	1	0
TCGA.NH.A50U	334	1		762+	13.0506		The test result variable(s): time has at least one tie between the positive actual state group and the negative actual state group.			0
TCGA.DC.6158	334	1		762+	13.7685		a The smallest cutoff value is the minimum observed test value minus 1, and the largest cutoff value is the maximum observed test value plus 1. All the other cutoff values are the averages of two consecutive ordered observed test values.			0
TCGA.EI.6884	328	0		106+	14.9761
TCGA.D5.7000	312	0		127+	13.975
TCGA.D5.6922	308	0		625+	12.839
TCGA.CM.6679	306	0		607+	12.0805
TCGA.F5.6464	303	1		636+	13.1041
TCGA.NH.A6GA	302	1		517+	14.4016
TCGA.5M.AAT6	290	1		556+	14.4401
TCGA.D5.6927	287	0		482+	14.9682
TCGA.D5.6926	275	0		538+	14.462
TCGA.F4.6459	262	1		497+	12.6939
TCGA.EI.6882	262	0		496+	13.7666
TCGA.EI.7004	257	0		499+	13.6631
TCGA.QG.A5Z1	256	1		262+	13.2124
TCGA.D5.6898	229	0		350+	14.6224
TCGA.AA.3489	214	1		328+	12.7815
TCGA.AA.3511	212	0		415+	13.487
TCGA.AA.3663	212	0		531+	12.6782
TCGA.F4.6570	188	1		364+	13.4159
TCGA.AA.3662	184	0		257+	10.6722
TCGA.AZ.4614	172	1		303	13.1728
TCGA.CM.5862	153	1		1506+	11.6978
TCGA.4N.A93T	146	0		1288+	12.8742
TCGA.D5.6537	146	1		869	13.2392
TCGA.EF.5831	127	0		1110+	12.9499
TCGA.AG.4021	121	1		598	14.6388
TCGA.EF.5830	106	0		1131+	14.1545
TCGA.AA.3492	92	1		1160+	13.6039
TCGA.5M.AAT4	49	1		361	13.778
TCGA.F4.6704	47	0		379+	13.5212
TCGA.AA.3496	31	0		556	13.8454
TCGA.AG.3742	30	0		804+	13.7807
