# Supplementary material for: Effective prediction of potential ferroptosis critical genes in clinical colorectal cancer
Source: Front Oncol. 2022 Oct 17;12:1033044. doi: 10.3389/fonc.2022.1033044 (PMC9619366; doi:10.3389/fonc.2022.1033044)
Supplement: Supplementary Figure 6 — The correlation of five core genes in the TIMER database in colon cancer. [file DataSheet_5.zip › Figure 6/HMGB1/COAD_3146_50_50.csv]

Patient	Days	Status	Expression	Group
TCGA-A6-2679	1366	Alive	689.78	Low
TCGA-AA-3672	28	Alive	774.92	Low
TCGA-AA-3812	1066	Alive	828.17	Low
TCGA-A6-2683	504	Dead	899.68	Low
TCGA-AA-A004	424	Alive	900.0	Low
TCGA-AA-3715	579	Dead	1164.1	Low
TCGA-AA-A03F	549	Dead	1213.65	Low
TCGA-AA-3514	31	Alive	1263.39	Low
TCGA-AA-3841	1124	Alive	1287.02	Low
TCGA-AA-3848	306	Dead	1390.66	Low
TCGA-AA-3667	426	Alive	1619.14	Low
TCGA-AA-A01S	31	Alive	2007.96	Low
TCGA-CM-6675	397	Alive	2540.91	Low
TCGA-AA-A01V	31	Alive	2574.97	Low
TCGA-AA-A01R	1065	Alive	2622.9	Low
TCGA-AZ-4308	3324	Alive	3075.82	Low
TCGA-AA-A01X	791	Alive	3367.78	Low
TCGA-A6-2685	1133	Alive	3513.77	Low
TCGA-AA-A01T	1005	Alive	3627.54	Low
TCGA-AA-A03J	1246	Alive	3697.26	Low
TCGA-AA-A02O	28	Alive	3726.81	Low
TCGA-AY-6196	6	Alive	3744.3	Low
TCGA-G4-6321	672	Alive	3797.1	Low
TCGA-AA-A024	1188	Dead	3946.41	Low
TCGA-A6-2681	1387	Alive	3980.73	Low
TCGA-AZ-6607	97	Dead	4101.77	Low
TCGA-AA-3531	1035	Alive	4120.73	Low
TCGA-F4-6459	262	Dead	4159.76	Low
TCGA-WS-AB45	2130	Alive	4312.94	Low
TCGA-A6-2680	1068	Alive	4434.98	Low
TCGA-A6-6781	598	Alive	4582.5	Low
TCGA-AA-A029	1581	Alive	4662.71	Low
TCGA-A6-2671	1331	Dead	4678.02	Low
TCGA-AY-6386	542	Alive	4769.9	Low
TCGA-AA-3506	1765	Alive	4783.91	Low
TCGA-AD-6888	472	Dead	4790.94	Low
TCGA-AA-3675	1431	Alive	4897.43	Low
TCGA-NH-A6GC	389	Alive	4958.4	Low
TCGA-AA-3713	579	Alive	5120.02	Low
TCGA-AD-6895	763	Alive	5147.39	Low
TCGA-A6-A566	758	Dead	5151.72	Low
TCGA-DM-A28C	2475	Dead	5188.79	Low
TCGA-A6-A565	494	Dead	5242.51	Low
TCGA-AA-A01Z	1126	Alive	5261.25	Low
TCGA-A6-6137	824	Alive	5275.64	Low
TCGA-A6-2686	1126	Dead	5294.0	Low
TCGA-D5-6920	377	Alive	5328.35	Low
TCGA-F4-6569	1087	Alive	5328.54	Low
TCGA-CA-5796	377	Alive	5332.91	Low
TCGA-CM-4747	761	Alive	5337.63	Low
TCGA-AA-3560	608	Alive	5399.33	Low
TCGA-D5-6541	474	Alive	5438.57	Low
TCGA-CM-4746	1126	Alive	5472.89	Low
TCGA-NH-A8F7	543	Alive	5507.64	Low
TCGA-AA-3488	153	Dead	5535.04	Low
TCGA-NH-A6GA	302	Dead	5590.1	Low
TCGA-AA-3510	1946	Alive	5601.06	Low
TCGA-D5-6927	287	Alive	5620.65	Low
TCGA-AA-A00O	822	Alive	5625.0	Low
TCGA-AA-3655	1856	Alive	5632.82	Low
TCGA-A6-2675	1321	Alive	5643.7	Low
TCGA-AD-6964	331	Dead	5685.0	Low
TCGA-AA-3556	700	Alive	5692.77	Low
TCGA-F4-6461	338	Dead	5700.28	Low
TCGA-AA-3554	546	Alive	5735.74	Low
TCGA-F4-6703	1456	Alive	5741.52	Low
TCGA-D5-6530	621	Alive	5771.79	Low
TCGA-G4-6302	2047	Dead	5773.87	Low
TCGA-3L-AA1B	475	Alive	5780.46	Low
TCGA-AA-3815	1005	Alive	5787.17	Low
TCGA-A6-6649	735	Alive	5797.34	Low
TCGA-G4-6304	1631	Alive	5799.13	Low
TCGA-NH-A5IV	588	Alive	5820.93	Low
TCGA-G4-6299	2268	Alive	5839.4	Low
TCGA-QG-A5YW	896	Alive	5850.42	Low
TCGA-A6-2682	424	Dead	5862.91	Low
TCGA-AA-3494	31	Alive	5920.01	Low
TCGA-CA-5255	376	Alive	5923.42	Low
TCGA-AA-3989	242	Dead	5928.49	Low
TCGA-AA-3837	1186	Alive	5930.15	Low
TCGA-AA-3833	485	Alive	5954.75	Low
TCGA-F4-6856	1074	Alive	5960.78	Low
TCGA-A6-2684	1127	Alive	5961.48	Low
TCGA-AM-5820	14	Alive	6014.2	Low
TCGA-AU-6004	824	Alive	6033.89	Low
TCGA-AY-A71X	588	Alive	6107.99	Low
TCGA-AA-A00Z	669	Alive	6126.87	Low
TCGA-5M-AAT4	49	Dead	6219.45	Low
TCGA-CM-6680	366	Alive	6226.86	Low
TCGA-AA-3854	1096	Alive	6228.74	Low
TCGA-AA-3663	212	Alive	6256.59	Low
TCGA-AZ-6599	206	Dead	6275.89	Low
TCGA-CM-5863	457	Alive	6279.88	Low
TCGA-AA-3678	1430	Alive	6283.69	Low
TCGA-CA-5797	383	Alive	6292.15	Low
TCGA-CM-6171	427	Alive	6305.25	Low
TCGA-AZ-6601	3042	Dead	6362.45	Low
TCGA-DM-A28M	2895	Alive	6408.0	Low
TCGA-D5-6922	308	Alive	6424.62	Low
TCGA-AA-3502	1065	Alive	6436.67	Low
TCGA-D5-5537	1381	Dead	6490.16	Low
TCGA-AA-3492	92	Dead	6492.84	Low
TCGA-G4-6323	419	Alive	6515.51	Low
TCGA-AA-3831	547	Alive	6536.32	Low
TCGA-AD-6899	176	Dead	6542.16	Low
TCGA-D5-6898	229	Alive	6548.39	Low
TCGA-AA-A00N	122	Dead	6607.67	Low
TCGA-G4-6322	792	Alive	6616.88	Low
TCGA-G4-6307	1674	Alive	6641.55	Low
TCGA-F4-6805	1047	Alive	6674.72	Low
TCGA-A6-5657	962	Alive	6692.58	Low
TCGA-NH-A50V	588	Alive	6720.06	Low
TCGA-F4-6806	1260	Alive	6785.67	Low
TCGA-CK-6747	2523	Alive	6790.31	Low
TCGA-A6-6652	751	Alive	6806.49	Low
TCGA-AA-A00W	456	Alive	6838.99	Low
TCGA-D5-6923	378	Alive	6879.44	Low
TCGA-F4-6855	1442	Alive	6886.6	Low
TCGA-AA-A02Y	1216	Alive	6891.46	Low
TCGA-G4-6309	2600	Alive	6941.11	Low
TCGA-CM-5861	457	Alive	6966.08	Low
TCGA-CM-6676	337	Alive	6992.27	Low
TCGA-CA-6719	435	Alive	7042.19	Low
TCGA-NH-A8F8	511	Dead	7051.09	Low
TCGA-AA-3696	153	Dead	7059.91	Low
TCGA-CA-6717	388	Alive	7064.39	Low
TCGA-AA-3875	549	Alive	7074.6	Low
TCGA-AA-A02J	153	Dead	7090.81	Low
TCGA-D5-6539	380	Alive	7097.24	Low
TCGA-F4-6704	47	Alive	7105.57	Low
TCGA-AA-3680	335	Dead	7123.61	Low
TCGA-AD-5900	370	Alive	7124.48	Low
TCGA-F4-6854	16	Alive	7148.64	Low
TCGA-D5-6924	435	Alive	7158.59	Low
TCGA-CK-4950	2599	Alive	7163.92	Low
TCGA-D5-6929	408	Alive	7177.44	Low
TCGA-A6-6141	255	Alive	7202.21	Low
TCGA-A6-5664	672	Alive	7205.6	Low
TCGA-AU-3779	441	Alive	7209.8	Low
TCGA-AY-6197	652	Alive	7241.21	Low
TCGA-NH-A50U	334	Dead	7284.66	Low
TCGA-AA-3552	396	Dead	7299.68	Low
TCGA-DM-A28K	2988	Alive	7311.2	Low
TCGA-AA-3518	31	Alive	7313.28	Low
TCGA-AA-3819	761	Alive	7318.11	Low
TCGA-AA-3710	821	Alive	7318.81	Low
TCGA-AA-3952	61	Dead	7321.77	Low
TCGA-D5-6535	460	Alive	7332.12	Low
TCGA-AA-3994	822	Alive	7333.32	Low
TCGA-A6-6653	742	Alive	7349.06	Low
TCGA-CM-5348	699	Alive	7361.46	Low
TCGA-D5-6928	354	Alive	7395.66	Low
TCGA-CA-6716	371	Alive	7399.6	Low
TCGA-AA-A01Q	31	Alive	7412.94	Low
TCGA-CM-6167	456	Alive	7416.0	Low
TCGA-G4-6293	4051	Alive	7418.88	Low
TCGA-AA-3966	61	Alive	7427.34	Low
TCGA-D5-6529	614	Alive	7493.33	Low
TCGA-D5-6531	540	Alive	7501.72	Low
TCGA-AA-A00A	1157	Alive	7528.16	Low
TCGA-QG-A5Z2	952	Alive	7543.02	Low
TCGA-CK-5913	1561	Alive	7550.27	Low
TCGA-AA-3496	31	Alive	7559.11	Low
TCGA-G4-6303	2003	Dead	7571.19	Low
TCGA-AA-3973	397	Alive	7588.08	Low
TCGA-A6-6142	763	Alive	7589.89	Low
TCGA-AA-3870	912	Alive	7612.68	Low
TCGA-CM-4751	822	Alive	7662.25	Low
TCGA-AA-A00K	549	Alive	7685.93	Low
TCGA-AA-3971	489	Alive	7691.16	Low
TCGA-AY-4071	29	Dead	7706.74	Low
TCGA-CA-5254	386	Alive	7734.82	Low
TCGA-4T-AA8H	385	Alive	7747.03	Low
TCGA-D5-6540	491	Alive	7753.25	Low
TCGA-AA-3525	245	Alive	7775.34	Low
TCGA-AD-6889	2532	Dead	7795.19	Low
TCGA-DM-A28F	1094	Dead	7828.56	Low
TCGA-G4-6588	796	Alive	7850.78	Low
TCGA-DM-A28G	1849	Dead	7868.35	Low
TCGA-A6-6651	662	Alive	7907.03	Low
TCGA-A6-A56B	1711	Dead	7908.44	Low
TCGA-AZ-6600	368	Dead	7959.27	Low
TCGA-DM-A0XD	743	Dead	7973.39	Low
TCGA-CM-4750	244	Alive	7980.14	Low
TCGA-D5-6930	406	Alive	7988.86	Low
TCGA-AA-3516	396	Dead	8017.33	Low
TCGA-CM-4743	701	Alive	8028.02	Low
TCGA-A6-6780	612	Alive	8045.48	Low
TCGA-F4-6463	1087	Alive	8052.5	Low
TCGA-F4-6807	1309	Alive	8053.77	Low
TCGA-G4-6627	2275	Alive	8077.53	Low
TCGA-DM-A1D8	383	Dead	8108.69	Low
TCGA-AA-3811	306	Dead	8126.1	Low
TCGA-CA-6718	306	Dead	8163.01	Low
TCGA-AA-A01D	334	Dead	8167.38	Low
TCGA-AA-A02R	670	Dead	8180.96	Low
TCGA-AA-3861	914	Alive	8190.9	Low
TCGA-AY-A69D	543	Alive	8220.55	Low
TCGA-CM-6162	365	Alive	8224.28	Low
TCGA-DM-A282	4233	Alive	8230.47	Low
TCGA-CK-4951	2134	Dead	8246.17	Low
TCGA-AA-3543	30	Alive	8251.65	Low
TCGA-CK-6751	3780	Alive	8266.77	Low
TCGA-AZ-4681	3247	Alive	8267.42	Low
TCGA-QG-A5YX	1003	Alive	8270.87	Low
TCGA-CK-4948	4502	Alive	8282.89	Low
TCGA-D5-7000	312	Alive	8305.4	Low
TCGA-AA-3542	395	Alive	8309.47	Low
TCGA-CM-6674	394	Alive	8356.66	Low
TCGA-A6-4105	442	Dead	8370.63	Low
TCGA-AA-A01P	1158	Dead	8378.65	Low
TCGA-D5-5541	1701	Alive	8415.47	Low
TCGA-D5-6536	543	Alive	8446.98	Low
TCGA-D5-6931	365	Alive	8526.19	Low
TCGA-AZ-5407	2683	Alive	8555.86	Low
TCGA-5M-AAT6	290	Dead	8636.06	Low
TCGA-G4-6320	804	Alive	8656.35	Low
TCGA-DM-A1HB	4126	Alive	8681.04	Low
TCGA-AZ-6603	899	Dead	8698.05	Low
TCGA-AA-A00E	913	Alive	8704.68	Low
TCGA-AA-A01K	943	Alive	8739.37	High
TCGA-AY-A8YK	573	Alive	8747.2	High
TCGA-A6-6654	726	Alive	8769.9	High
TCGA-A6-2676	1305	Dead	8780.4	High
TCGA-AY-4070	496	Dead	8787.36	High
TCGA-AA-3856	30	Alive	8791.63	High
TCGA-CM-6168	395	Alive	8805.56	High
TCGA-G4-6315	1883	Alive	8814.4	High
TCGA-AA-A00Q	1278	Alive	8839.97	High
TCGA-AA-3495	1127	Alive	8874.4	High
TCGA-AA-3660	2375	Alive	8887.44	High
TCGA-AZ-4315	1776	Alive	8938.85	High
TCGA-AZ-4684	1977	Alive	8976.96	High
TCGA-A6-2677	740	Dead	8985.71	High
TCGA-AA-3489	214	Dead	9002.66	High
TCGA-AD-6548	650	Alive	9031.56	High
TCGA-AA-3555	911	Alive	9065.18	High
TCGA-AA-3519	276	Alive	9074.93	High
TCGA-AA-3511	212	Alive	9106.39	High
TCGA-CK-5916	643	Dead	9115.19	High
TCGA-D5-6534	1316	Alive	9127.04	High
TCGA-D5-6533	775	Alive	9151.85	High
TCGA-AA-3986	580	Alive	9191.0	High
TCGA-AA-3860	945	Alive	9198.27	High
TCGA-AZ-4313	2310	Alive	9205.14	High
TCGA-CA-6715	383	Alive	9210.27	High
TCGA-A6-5667	887	Alive	9210.39	High
TCGA-AD-6890	746	Alive	9212.77	High
TCGA-AA-3526	580	Alive	9235.91	High
TCGA-F4-6570	188	Dead	9245.4	High
TCGA-AA-3664	1643	Alive	9270.96	High
TCGA-G4-6628	2424	Alive	9277.78	High
TCGA-CM-4748	792	Alive	9285.71	High
TCGA-AA-3673	1522	Alive	9286.1	High
TCGA-D5-5538	1661	Dead	9304.01	High
TCGA-CM-6164	883	Alive	9316.28	High
TCGA-G4-6317	1095	Alive	9325.51	High
TCGA-AA-A00U	518	Alive	9368.04	High
TCGA-A6-A567	1881	Dead	9390.23	High
TCGA-F4-6809	403	Dead	9414.41	High
TCGA-A6-A5ZU	293	Alive	9444.33	High
TCGA-4N-A93T	146	Alive	9472.18	High
TCGA-CK-5912	1493	Dead	9476.05	High
TCGA-CM-6169	396	Alive	9479.67	High
TCGA-A6-6140	734	Alive	9497.61	High
TCGA-AA-A010	1064	Alive	9572.73	High
TCGA-QG-A5Z1	256	Dead	9606.8	High
TCGA-G4-6625	2792	Alive	9615.42	High
TCGA-AA-3530	580	Alive	9620.02	High
TCGA-DM-A285	179	Dead	9638.0	High
TCGA-D5-6532	555	Alive	9642.79	High
TCGA-AD-A5EK	500	Alive	9645.98	High
TCGA-AA-3970	1096	Alive	9679.57	High
TCGA-AA-3851	1006	Alive	9681.82	High
TCGA-D5-6926	275	Alive	9697.49	High
TCGA-CM-6677	337	Alive	9770.48	High
TCGA-G4-6306	1359	Alive	9770.58	High
TCGA-SS-A7HO	1829	Alive	9783.86	High
TCGA-CK-6748	61	Alive	9800.04	High
TCGA-AZ-4323	43	Dead	9815.58	High
TCGA-AA-3877	943	Alive	9831.95	High
TCGA-DM-A288	427	Dead	9846.28	High
TCGA-AA-A017	457	Alive	9847.83	High
TCGA-D5-5539	596	Alive	9853.67	High
TCGA-D5-6538	521	Alive	9854.99	High
TCGA-AZ-4615	1002	Alive	9875.7	High
TCGA-AA-A00L	1157	Alive	9919.25	High
TCGA-DM-A1DB	1348	Dead	9921.15	High
TCGA-CM-6165	488	Alive	9961.1	High
TCGA-F4-6808	1024	Alive	10047.37	High
TCGA-AA-3548	1034	Alive	10079.9	High
TCGA-G4-6586	1089	Alive	10105.49	High
TCGA-AA-3858	945	Alive	10124.64	High
TCGA-AA-3553	730	Alive	10148.31	High
TCGA-AA-A02E	90	Dead	10191.43	High
TCGA-5M-AATE	1200	Alive	10231.31	High
TCGA-AA-3869	822	Dead	10262.29	High
TCGA-AA-3538	791	Alive	10285.1	High
TCGA-AZ-4614	172	Dead	10285.59	High
TCGA-AA-A02H	61	Dead	10306.45	High
TCGA-AA-3867	731	Alive	10320.31	High
TCGA-A6-4107	987	Alive	10337.1	High
TCGA-CM-6679	306	Alive	10388.32	High
TCGA-DM-A280	236	Dead	10390.58	High
TCGA-A6-6138	685	Alive	10404.44	High
TCGA-AZ-6605	159	Dead	10410.43	High
TCGA-AA-A00J	549	Alive	10435.4	High
TCGA-G4-6298	715	Dead	10436.53	High
TCGA-DM-A1D6	1518	Dead	10446.42	High
TCGA-AA-3956	1035	Alive	10499.18	High
TCGA-F4-6460	972	Dead	10546.4	High
TCGA-AA-3975	1036	Alive	10594.68	High
TCGA-AM-5821	28	Alive	10666.32	High
TCGA-G4-6311	1199	Alive	10710.91	High
TCGA-AA-3855	975	Alive	10713.5	High
TCGA-DM-A1D9	4270	Alive	10733.77	High
TCGA-CM-6166	669	Alive	10761.68	High
TCGA-AA-3692	1095	Dead	10793.77	High
TCGA-A6-3808	1014	Alive	10794.26	High
TCGA-A6-5656	1001	Alive	10800.33	High
TCGA-AY-5543	1004	Alive	10878.55	High
TCGA-A6-5661	1020	Alive	10879.61	High
TCGA-A6-5659	926	Alive	10884.27	High
TCGA-AA-3821	31	Alive	10911.21	High
TCGA-G4-6314	1093	Alive	10923.33	High
TCGA-AA-3982	822	Alive	10924.31	High
TCGA-AA-3517	1186	Alive	10941.69	High
TCGA-AD-6901	682	Dead	10954.62	High
TCGA-T9-A92H	362	Alive	10993.27	High
TCGA-G4-6626	1422	Dead	11078.51	High
TCGA-AA-3818	30	Dead	11104.99	High
TCGA-CK-4952	475	Alive	11113.39	High
TCGA-AA-3864	1612	Alive	11119.67	High
TCGA-DM-A0XF	1162	Dead	11140.04	High
TCGA-CM-6170	457	Alive	11210.81	High
TCGA-AA-A01F	974	Alive	11240.45	High
TCGA-A6-2670	775	Alive	11259.26	High
TCGA-CM-6678	335	Alive	11358.14	High
TCGA-A6-6782	617	Alive	11414.9	High
TCGA-AA-A01C	457	Alive	11419.1	High
TCGA-CM-6172	335	Alive	11474.99	High
TCGA-A6-5665	671	Alive	11493.27	High
TCGA-AZ-6598	1503	Dead	11504.86	High
TCGA-AA-3562	608	Alive	11550.47	High
TCGA-QG-A5YV	1301	Alive	11571.39	High
TCGA-AA-3520	731	Alive	11635.67	High
TCGA-A6-3809	996	Alive	11899.88	High
TCGA-CM-6161	457	Alive	11935.33	High
TCGA-D5-6537	146	Dead	11952.99	High
TCGA-CM-6163	90	Alive	11961.8	High
TCGA-CM-5344	670	Alive	11994.08	High
TCGA-AA-3979	730	Alive	12100.47	High
TCGA-AA-3866	518	Alive	12108.73	High
TCGA-AA-3697	2587	Alive	12115.17	High
TCGA-A6-5662	718	Alive	12151.08	High
TCGA-DM-A1HA	4000	Alive	12177.28	High
TCGA-DM-A28A	805	Dead	12187.42	High
TCGA-AA-A00R	30	Alive	12230.51	High
TCGA-A6-2672	1419	Alive	12329.94	High
TCGA-A6-6648	766	Alive	12372.81	High
TCGA-AA-3534	882	Alive	12388.12	High
TCGA-AA-3844	454	Alive	12408.54	High
TCGA-CM-4752	396	Alive	12445.99	High
TCGA-AA-3522	1127	Alive	12460.31	High
TCGA-AA-3662	184	Alive	12503.29	High
TCGA-A6-3807	1054	Alive	12505.55	High
TCGA-AA-3688	578	Alive	12596.95	High
TCGA-DM-A28E	3648	Alive	12691.06	High
TCGA-A6-6650	627	Alive	12809.7	High
TCGA-NH-A6GB	476	Alive	12814.08	High
TCGA-DM-A0X9	3641	Alive	12842.92	High
TCGA-AA-A01I	943	Alive	12869.67	High
TCGA-DM-A28H	3561	Alive	13006.32	High
TCGA-AY-A54L	525	Alive	13049.62	High
TCGA-DM-A1D7	405	Dead	13072.1	High
TCGA-AA-3685	1127	Alive	13109.28	High
TCGA-AD-6963	834	Alive	13213.06	High
TCGA-AZ-4616	156	Dead	13336.82	High
TCGA-A6-2678	1286	Alive	13354.17	High
TCGA-AD-6965	805	Alive	13543.91	High
TCGA-AA-3950	730	Alive	13690.63	High
TCGA-DM-A1D4	2821	Dead	13951.9	High
TCGA-AZ-6606	357	Dead	13998.96	High
TCGA-CK-4947	534	Alive	14011.83	High
TCGA-AA-3977	761	Alive	14077.65	High
TCGA-AA-3681	182	Alive	14077.75	High
TCGA-QL-A97D	666	Alive	14137.46	High
TCGA-A6-5660	888	Alive	14141.75	High
TCGA-AA-A02K	426	Dead	14237.06	High
TCGA-AA-3544	426	Alive	14253.59	High
TCGA-A6-5666	995	Alive	14303.11	High
TCGA-G4-6297	2506	Alive	14324.07	High
TCGA-RU-A8FL	1177	Alive	14368.76	High
TCGA-AA-3842	1126	Alive	14399.43	High
TCGA-AA-3532	882	Alive	14496.67	High
TCGA-G4-6310	1935	Alive	14506.74	High
TCGA-CM-5349	915	Alive	14518.37	High
TCGA-AA-3949	791	Alive	14570.27	High
TCGA-AA-A00D	578	Alive	14580.65	High
TCGA-D5-6932	346	Alive	14793.73	High
TCGA-CM-5860	974	Alive	14944.08	High
TCGA-CM-4744	609	Alive	14967.68	High
TCGA-AA-3980	822	Alive	14967.89	High
TCGA-AA-A01G	365	Alive	14978.71	High
TCGA-DM-A1DA	228	Dead	15172.45	High
TCGA-AZ-6608	59	Dead	15206.53	High
TCGA-CA-5256	379	Alive	15484.13	High
TCGA-AZ-5403	1910	Dead	15514.58	High
TCGA-CM-5868	518	Alive	15544.44	High
TCGA-G4-6295	254	Alive	15632.12	High
TCGA-AA-3524	1096	Alive	15713.33	High
TCGA-CM-5864	457	Alive	15754.09	High
TCGA-AA-A02W	1247	Alive	15825.11	High
TCGA-AA-3968	669	Alive	16344.73	High
TCGA-AA-3862	914	Alive	16490.11	High
TCGA-AZ-4682	680	Dead	16500.46	High
TCGA-AA-A00F	1035	Alive	16560.38	High
TCGA-G4-6294	858	Dead	16730.85	High
TCGA-AA-3846	518	Alive	16866.71	High
TCGA-AA-3679	457	Alive	17447.41	High
TCGA-AA-3509	1915	Alive	17550.85	High
TCGA-AA-3549	639	Alive	17709.79	High
TCGA-AA-3976	791	Alive	17854.23	High
TCGA-DM-A1D0	3974	Alive	17955.36	High
TCGA-AA-3666	61	Dead	18136.36	High
TCGA-AA-3939	395	Alive	18444.73	High
TCGA-NH-A50T	553	Alive	18489.57	High
TCGA-AA-3941	730	Alive	18751.69	High
TCGA-A6-2674	1331	Alive	19046.04	High
TCGA-AA-3972	1551	Alive	19621.67	High
TCGA-CM-5341	884	Alive	19759.91	High
TCGA-AA-3947	1004	Alive	19937.65	High
TCGA-AA-3561	424	Alive	20286.74	High
TCGA-AA-3930	61	Dead	20930.34	High
TCGA-AA-3955	638	Alive	21318.26	High
TCGA-A6-3810	1111	Alive	22306.38	High
TCGA-CK-5914	669	Alive	22351.96	High
TCGA-CM-5862	153	Dead	24629.41	High
TCGA-D5-5540	1706	Alive	24697.04	High
TCGA-AA-A02F	1216	Alive	29277.05	High
