# Supplementary material for: Effective prediction of potential ferroptosis critical genes in clinical colorectal cancer
Source: Front Oncol. 2022 Oct 17;12:1033044. doi: 10.3389/fonc.2022.1033044 (PMC9619366; doi:10.3389/fonc.2022.1033044)
Supplement: Supplementary Figure 6 — The correlation of five core genes in the TIMER database in colon cancer. [file DataSheet_5.zip › Figure 6/HMGB1/HMGB1.txt]

patients	HMGB1	overall_survival	status	SurvObj
TCGA.3L.AA1B	12.4972	475	0	475+
TCGA.4N.A93T	13.2096	146	0	146+
TCGA.4T.AA8H	12.9196	385	0	385+
TCGA.5M.AAT4	12.6028	49	1	49
TCGA.5M.AAT6	13.0763	290	1	290
TCGA.5M.AATE	13.3208	1200	0	1200+
TCGA.A6.2675	12.4627	1321	0	1321+
TCGA.A6.2682	12.7344	424	1	424
TCGA.A6.2684	13.0955	1127	0	1127+
TCGA.A6.2685	11.7589	1133	0	1133+
TCGA.A6.2686	12.3704	1126	1	1126
TCGA.A6.5657	12.7086	962	0	962+
TCGA.A6.5659	13.4101	926	0	926+
TCGA.A6.5661	13.4095	1020	0	1020+
TCGA.A6.5665	13.4886	671	0	671+
TCGA.A6.5667	13.1692	887	0	887+
TCGA.A6.6781	12.1622	598	0	598+
TCGA.A6.A566	12.3311	758	1	758
TCGA.A6.A56B	12.9494	1711	1	1711
TCGA.AA.3489	13.1363	214	1	214
TCGA.AA.3492	12.9525	92	1	92
TCGA.AA.3495	13.0513	1127	0	1127+
TCGA.AA.3496	12.8842	31	0	31+
TCGA.AA.3502	12.87	1065	0	1065+
TCGA.AA.3506	12.5035	1765	0	1765+
TCGA.AA.3509	13.7193	1915	0	1915+
TCGA.AA.3511	13.1528	212	0	212+
TCGA.AA.3526	13.1732	580	0	580+
TCGA.AA.3655	12.4599	1856	0	1856+
TCGA.AA.3660	13.1177	2375	0	2375+
TCGA.AA.3662	13.6101	184	0	184+
TCGA.AA.3663	12.6114	212	0	212+
TCGA.AA.3675	12.2581	1431	0	1431+
TCGA.AA.3685	13.6784	1127	0	1127+
TCGA.AA.3697	13.5646	2587	0	2587+
TCGA.AA.3713	12.3222	579	0	579+
TCGA.AA.A01P	12.9499	1158	1	1158
TCGA.AA.A01Z	12.6271	1126	0	1126+
TCGA.AA.A02K	13.7975	426	1	426
TCGA.AA.A02Y	12.7508	1216	0	1216+
TCGA.AD.5900	12.7988	370	0	370+
TCGA.AD.6548	13.1409	650	0	650+
TCGA.AD.6888	12.2264	472	1	472
TCGA.AD.6889	12.9286	2532	1	2532
TCGA.AD.6895	12.3299	763	0	763+
TCGA.AD.A5EK	13.2359	500	0	500+
TCGA.AU.3779	12.8159	441	0	441+
TCGA.AU.6004	12.5591	824	0	824+
TCGA.AY.5543	13.4093	1004	0	1004+
TCGA.AY.6197	12.8222	652	0	652+
TCGA.AY.6386	12.22	542	0	542+
TCGA.AY.A54L	13.6718	525	0	525+
TCGA.AY.A69D	13.0052	543	0	543+
TCGA.AY.A71X	12.5767	588	0	588+
TCGA.AY.A8YK	13.0948	573	0	573+
TCGA.AZ.4315	13.3882	1776	0	1776+
TCGA.AZ.4614	13.0708	172	1	172
TCGA.AZ.4682	14.0103	680	1	680
TCGA.CA.5256	13.662	379	0	379+
TCGA.CA.5796	12.381	377	0	377+
TCGA.CA.5797	12.6196	383	0	383+
TCGA.CK.4948	13.0161	4502	0	4502+
TCGA.CM.4743	12.971	701	0	701+
TCGA.CM.4744	13.8697	609	0	609+
TCGA.CM.4747	13.0266	761	0	761+
TCGA.CM.4751	12.9037	822	0	822+
TCGA.CM.5344	13.5502	670	0	670+
TCGA.CM.5348	12.846	699	0	699+
TCGA.CM.5349	13.8257	915	0	915+
TCGA.CM.5860	13.8674	974	0	974+
TCGA.CM.5861	12.7663	457	0	457+
TCGA.CM.5862	14.5882	153	1	153
TCGA.CM.5863	12.6167	457	0	457+
TCGA.CM.5864	13.9435	457	0	457+
TCGA.CM.5868	13.9242	518	0	518+
TCGA.CM.6161	13.5431	457	0	457+
TCGA.CM.6162	13.0058	365	0	365+
TCGA.CM.6163	13.5463	427	0	427+
TCGA.CM.6164	13.1857	883	0	883+
TCGA.CM.6165	13.2822	488	0	488+
TCGA.CM.6166	13.3937	669	0	669+
TCGA.CM.6167	12.8566	456	0	456+
TCGA.CM.6168	13.1044	395	0	395+
TCGA.CM.6169	13.2108	396	0	396+
TCGA.CM.6170	13.4527	457	0	457+
TCGA.CM.6171	12.6226	427	0	427+
TCGA.CM.6172	13.4863	335	0	335+
TCGA.CM.6674	13.0289	394	0	394+
TCGA.CM.6675	11.3117	397	0	397+
TCGA.CM.6676	12.7718	337	0	337+
TCGA.CM.6677	13.2544	337	0	337+
TCGA.CM.6678	13.4716	335	0	335+
TCGA.CM.6679	13.3428	306	0	306+
TCGA.CM.6680	12.6045	366	0	366+
TCGA.D5.5538	13.1838	1661	1	1661
TCGA.D5.5539	13.2666	596	0	596+
TCGA.D5.5540	14.5921	1706	0	1706+
TCGA.D5.5541	13.039	1701	0	1701+
TCGA.D5.6529	12.8716	614	0	614+
TCGA.D5.6530	12.4951	621	0	621+
TCGA.D5.6531	12.8732	540	0	540+
TCGA.D5.6532	13.2354	555	0	555+
TCGA.D5.6533	13.16	775	0	775+
TCGA.D5.6534	13.1561	1316	0	1316+
TCGA.D5.6536	13.0444	543	0	543+
TCGA.D5.6537	13.5452	146	1	146
TCGA.D5.6538	13.2668	521	0	521+
TCGA.D5.6539	12.7932	380	0	380+
TCGA.D5.6540	12.9208	491	0	491+
TCGA.D5.6541	12.4093	474	0	474+
TCGA.D5.6898	12.6771	229	0	229+
TCGA.D5.6920	12.3797	377	0	377+
TCGA.D5.6922	12.6496	308	0	308+
TCGA.D5.6923	12.7483	378	0	378+
TCGA.D5.6924	12.8057	435	0	435+
TCGA.D5.6926	13.2435	275	0	275+
TCGA.D5.6927	12.4568	287	0	287+
TCGA.D5.6928	12.8527	354	0	354+
TCGA.D5.6929	12.8095	408	0	408+
TCGA.D5.6930	12.964	406	0	406+
TCGA.D5.6931	13.0579	365	0	365+
TCGA.D5.6932	13.8528	346	0	346+
TCGA.D5.7000	13.02	312	0	312+
TCGA.F4.6459	12.0226	262	1	262
TCGA.F4.6460	13.3646	972	1	972
TCGA.F4.6461	12.4771	338	1	338
TCGA.F4.6463	12.9754	1087	0	1087+
TCGA.F4.6569	12.3798	1087	0	1087+
TCGA.F4.6570	13.1747	188	1	188
TCGA.F4.6703	12.4875	1456	0	1456+
TCGA.F4.6704	12.7949	47	0	47+
TCGA.F4.6805	12.7047	1047	0	1047+
TCGA.F4.6806	12.7285	1260	0	1260+
TCGA.F4.6807	12.9756	1309	0	1309+
TCGA.F4.6808	13.2947	1024	0	1024+
TCGA.F4.6809	13.2008	403	1	403
TCGA.F4.6855	12.7498	1442	0	1442+
TCGA.F4.6856	12.5415	1074	0	1074+
TCGA.G4.6293	12.8572	4051	0	4051+
TCGA.G4.6294	14.0303	858	1	858
TCGA.G4.6297	13.8063	2506	0	2506+
TCGA.G4.6298	13.3495	715	1	715
TCGA.G4.6299	12.5119	2268	0	2268+
TCGA.G4.6302	12.4956	2047	1	2047
TCGA.G4.6303	12.8865	2003	1	2003
TCGA.G4.6304	12.5019	1631	0	1631+
TCGA.G4.6306	13.2544	1359	0	1359+
TCGA.G4.6307	12.6975	1674	0	1674+
TCGA.G4.6309	12.7612	2600	0	2600+
TCGA.G4.6310	13.8245	1935	0	1935+
TCGA.G4.6311	13.3869	1199	0	1199+
TCGA.G4.6314	13.4153	1093	0	1093+
TCGA.G4.6315	13.1058	1883	0	1883+
TCGA.G4.6317	13.1871	1095	0	1095+
TCGA.G4.6320	13.0797	804	0	804+
TCGA.G4.6321	11.8911	672	0	672+
TCGA.G4.6322	12.6922	792	0	792+
TCGA.G4.6323	12.6699	419	0	419+
TCGA.G4.6586	13.303	1089	0	1089+
TCGA.G4.6588	12.9388	796	0	796+
TCGA.G4.6625	13.2313	2792	0	2792+
TCGA.G4.6626	13.4356	1422	1	1422
TCGA.G4.6627	12.9799	2275	0	2275+
TCGA.G4.6628	13.1797	2424	0	2424+
TCGA.NH.A50T	14.1745	553	0	553+
TCGA.NH.A50U	12.8308	334	1	334
TCGA.NH.A50V	12.7145	588	0	588+
TCGA.NH.A5IV	12.5073	588	0	588+
TCGA.NH.A6GA	12.4489	302	1	302
TCGA.NH.A6GB	13.6456	476	0	476+
TCGA.NH.A6GC	12.2759	389	0	389+
TCGA.NH.A8F7	12.4275	543	0	543+
TCGA.NH.A8F8	12.7838	511	1	511
TCGA.QG.A5YV	13.4984	1301	0	1301+
TCGA.QG.A5YW	12.5146	896	0	896+
TCGA.QG.A5YX	13.014	1003	0	1003+
TCGA.QG.A5Z1	13.23	256	1	256
TCGA.QG.A5Z2	12.8811	952	0	952+
TCGA.RU.A8FL	13.8107	1177	0	1177+
TCGA.SS.A7HO	13.2563	1829	0	1829+
TCGA.T9.A92H	13.4245	362	0	362+
TCGA.AF.2687	13.1744	1427	0	1427+
TCGA.AF.2690	12.9619	524	1	524
TCGA.AF.4110	13.4651	912	0	912+
TCGA.AF.5654	12.558	512	1	512
TCGA.AF.6655	13.3193	609	0	609+
TCGA.AF.A56K	13.3858	2635	0	2635+
TCGA.AF.A56N	13.3972	360	0	360+
TCGA.AG.3591	13.2649	1035	0	1035+
TCGA.AG.3592	13.8183	1035	0	1035+
TCGA.AG.3725	13.3858	638	0	638+
TCGA.AG.3731	12.6382	1126	0	1126+
TCGA.AG.3732	12.8753	1003	0	1003+
TCGA.AG.3742	12.9239	30	0	30+
TCGA.AG.3902	12.6884	974	0	974+
TCGA.AG.4021	14.7198	121	1	121
TCGA.AG.4022	13.715	1400	0	1400+
TCGA.AH.6643	13.0021	1314	1	1314
TCGA.AH.6897	13.0328	804	0	804+
TCGA.AH.6903	12.7112	592	0	592+
TCGA.BM.6198	13.3938	646	0	646+
TCGA.DC.4745	13.6981	639	0	639+
TCGA.DC.4749	13.7694	762	0	762+
TCGA.DC.5337	13.7847	792	0	792+
TCGA.DC.5869	13.6837	943	0	943+
TCGA.DC.6154	13.0144	365	0	365+
TCGA.DC.6155	12.9981	425	0	425+
TCGA.DC.6156	13.9621	943	0	943+
TCGA.DC.6157	13.6066	1581	0	1581+
TCGA.DC.6158	13.2741	334	1	334
TCGA.DC.6160	13.9527	1339	0	1339+
TCGA.DC.6681	12.5596	790	0	790+
TCGA.DC.6682	13.5311	762	0	762+
TCGA.DC.6683	13.9074	762	0	762+
TCGA.EF.5830	13.3325	106	0	106+
TCGA.EF.5831	14.0521	127	0	127+
TCGA.EI.6506	13.133	625	0	625+
TCGA.EI.6507	12.8665	607	0	607+
TCGA.EI.6508	13.5788	636	0	636+
TCGA.EI.6509	14.2759	517	0	517+
TCGA.EI.6510	13.236	556	0	556+
TCGA.EI.6511	13.2281	482	0	482+
TCGA.EI.6512	13.5496	538	0	538+
TCGA.EI.6513	13.4856	497	0	497+
TCGA.EI.6514	13.4209	496	0	496+
TCGA.EI.6881	14.3442	499	0	499+
TCGA.EI.6882	12.6598	262	0	262+
TCGA.EI.6883	12.6827	350	0	350+
TCGA.EI.6884	13.1357	328	0	328+
TCGA.EI.6885	12.4523	415	0	415+
TCGA.EI.6917	13.1279	531	0	531+
TCGA.EI.7002	12.7662	364	0	364+
TCGA.EI.7004	12.5917	257	0	257+
TCGA.F5.6464	12.7852	303	1	303
TCGA.F5.6465	12.7561	1506	0	1506+
TCGA.F5.6571	13.1902	1288	0	1288+
TCGA.F5.6702	13.2765	869	1	869
TCGA.F5.6812	13.4364	1110	0	1110+
TCGA.F5.6813	13.7831	598	1	598
TCGA.F5.6814	13.2286	1131	0	1131+
TCGA.F5.6861	12.6407	1160	0	1160+
TCGA.F5.6863	13.7267	361	1	361
TCGA.F5.6864	13.4316	379	0	379+
TCGA.G5.6233	14.2002	556	1	556
TCGA.G5.6641	12.8499	804	0	804+
