# Supplementary material for: Effective prediction of potential ferroptosis critical genes in clinical colorectal cancer
Source: Front Oncol. 2022 Oct 17;12:1033044. doi: 10.3389/fonc.2022.1033044 (PMC9619366; doi:10.3389/fonc.2022.1033044)
Supplement: Supplementary Figure 6 — The correlation of five core genes in the TIMER database in colon cancer. [file DataSheet_5.zip › Figure 6/SLC7A5/SLC.csv]

Patient	Days	Status	Expression	Group
TCGA-AA-3947	1004	Alive	255.37	Low
TCGA-G4-6321	672	Alive	668.64	Low
TCGA-AA-3560	608	Alive	694.63	Low
TCGA-A6-2678	1286	Alive	706.29	Low
TCGA-CM-5349	915	Alive	707.74	Low
TCGA-DM-A288	427	Dead	715.67	Low
TCGA-CM-5341	884	Alive	717.95	Low
TCGA-CA-5796	377	Alive	833.87	Low
TCGA-QG-A5Z2	952	Alive	863.9	Low
TCGA-AA-A00A	1157	Alive	885.23	Low
TCGA-NH-A6GC	389	Alive	923.86	Low
TCGA-CM-6680	366	Alive	928.75	Low
TCGA-DM-A28K	2988	Alive	944.5	Low
TCGA-AA-3821	31	Alive	962.26	Low
TCGA-CM-6163	90	Alive	981.81	Low
TCGA-AA-3973	397	Alive	991.53	Low
TCGA-AA-3522	1127	Alive	994.78	Low
TCGA-CK-4951	2134	Dead	1090.81	Low
TCGA-CM-6674	394	Alive	1189.62	Low
TCGA-AY-4071	29	Dead	1198.96	Low
TCGA-AA-3502	1065	Alive	1215.4	Low
TCGA-CM-6167	456	Alive	1234.76	Low
TCGA-AA-3680	335	Dead	1235.17	Low
TCGA-AA-A024	1188	Dead	1237.52	Low
TCGA-AA-A03F	549	Dead	1252.98	Low
TCGA-F4-6856	1074	Alive	1255.2	Low
TCGA-G4-6302	2047	Dead	1258.51	Low
TCGA-G4-6320	804	Alive	1290.8	Low
TCGA-F4-6704	47	Alive	1301.77	Low
TCGA-F4-6855	1442	Alive	1317.62	Low
TCGA-4N-A93T	146	Alive	1317.85	Low
TCGA-CA-6716	371	Alive	1319.61	Low
TCGA-CM-6169	396	Alive	1349.32	Low
TCGA-AA-3549	639	Alive	1367.21	Low
TCGA-AA-3517	1186	Alive	1379.65	Low
TCGA-AA-3556	700	Alive	1389.85	Low
TCGA-CM-6675	397	Alive	1398.19	Low
TCGA-CM-4747	761	Alive	1468.35	Low
TCGA-AD-6901	682	Dead	1505.33	Low
TCGA-AD-6964	331	Dead	1508.16	Low
TCGA-AA-3854	1096	Alive	1586.58	Low
TCGA-CM-6679	306	Alive	1593.92	Low
TCGA-CM-4752	396	Alive	1610.78	Low
TCGA-AA-3860	945	Alive	1615.64	Low
TCGA-AA-3949	791	Alive	1617.12	Low
TCGA-QG-A5YX	1003	Alive	1632.98	Low
TCGA-A6-A565	494	Dead	1665.8	Low
TCGA-AA-A01F	974	Alive	1686.43	Low
TCGA-AZ-6607	97	Dead	1691.32	Low
TCGA-A6-4107	987	Alive	1693.44	Low
TCGA-WS-AB45	2130	Alive	1693.64	Low
TCGA-A6-3810	1111	Alive	1699.84	Low
TCGA-QL-A97D	666	Alive	1701.94	Low
TCGA-AA-3972	1551	Alive	1718.91	Low
TCGA-G4-6309	2600	Alive	1760.48	Low
TCGA-G4-6310	1935	Alive	1786.68	Low
TCGA-AA-3492	92	Dead	1793.47	Low
TCGA-NH-A50V	588	Alive	1822.85	Low
TCGA-A6-5662	718	Alive	1827.27	Low
TCGA-F4-6806	1260	Alive	1832.55	Low
TCGA-AA-3980	822	Alive	1854.13	Low
TCGA-D5-6539	380	Alive	1858.86	Low
TCGA-A6-5665	671	Alive	1889.51	Low
TCGA-QG-A5Z1	256	Dead	1893.16	Low
TCGA-AA-3877	943	Alive	1899.57	Low
TCGA-AA-3862	914	Alive	1909.6	Low
TCGA-G4-6323	419	Alive	1913.04	Low
TCGA-A6-5661	1020	Alive	1918.1	Low
TCGA-A6-5666	995	Alive	1940.4	Low
TCGA-CM-6165	488	Alive	1944.36	Low
TCGA-AA-3815	1005	Alive	1978.48	Low
TCGA-A6-6780	612	Alive	1988.14	Low
TCGA-G4-6586	1089	Alive	2012.76	Low
TCGA-AA-3555	911	Alive	2039.57	Low
TCGA-AY-6196	6	Alive	2061.22	Low
TCGA-CK-6748	61	Alive	2080.88	Low
TCGA-AA-3956	1035	Alive	2094.93	Low
TCGA-A6-2682	424	Dead	2097.13	Low
TCGA-CA-5255	376	Alive	2120.98	Low
TCGA-AA-3543	30	Alive	2150.55	Low
TCGA-D5-6535	460	Alive	2161.98	Low
TCGA-AZ-6601	3042	Dead	2166.67	Low
TCGA-D5-5538	1661	Dead	2182.58	Low
TCGA-AA-3518	31	Alive	2182.96	Low
TCGA-D5-6530	621	Alive	2186.23	Low
TCGA-AA-3554	546	Alive	2206.05	Low
TCGA-D5-6534	1316	Alive	2206.13	Low
TCGA-A6-6138	685	Alive	2228.71	Low
TCGA-AA-3710	821	Alive	2240.45	Low
TCGA-AZ-4614	172	Dead	2259.84	Low
TCGA-CM-6170	457	Alive	2264.86	Low
TCGA-AA-3966	61	Alive	2280.28	Low
TCGA-CA-5256	379	Alive	2303.55	Low
TCGA-A6-2686	1126	Dead	2305.7	Low
TCGA-AY-A71X	588	Alive	2320.52	Low
TCGA-CM-5860	974	Alive	2341.38	Low
TCGA-AA-A01I	943	Alive	2341.91	Low
TCGA-A6-6141	255	Alive	2350.91	Low
TCGA-AA-3955	638	Alive	2352.67	Low
TCGA-D5-6928	354	Alive	2362.86	Low
TCGA-D5-5540	1706	Alive	2365.76	Low
TCGA-A6-6781	598	Alive	2365.85	Low
TCGA-CK-4947	534	Alive	2375.32	Low
TCGA-AA-3846	518	Alive	2385.19	Low
TCGA-AA-3561	424	Alive	2387.1	Low
TCGA-AA-A017	457	Alive	2391.08	Low
TCGA-A6-3808	1014	Alive	2391.15	Low
TCGA-D5-5537	1381	Dead	2414.94	Low
TCGA-A6-2675	1321	Alive	2425.35	Low
TCGA-AY-6386	542	Alive	2429.03	Low
TCGA-CM-5863	457	Alive	2459.73	Low
TCGA-AA-3970	1096	Alive	2478.49	Low
TCGA-A6-A56B	1711	Dead	2505.35	Low
TCGA-A6-6140	734	Alive	2509.8	Low
TCGA-DM-A1D8	383	Dead	2562.6	Low
TCGA-CK-6747	2523	Alive	2590.86	Low
TCGA-AD-6899	176	Dead	2614.02	Low
TCGA-AY-A69D	543	Alive	2647.61	Low
TCGA-AU-3779	441	Alive	2647.9	Low
TCGA-AA-3562	608	Alive	2669.16	Low
TCGA-A6-2674	1331	Alive	2712.28	Low
TCGA-AA-3692	1095	Dead	2713.46	Low
TCGA-AA-3851	1006	Alive	2719.19	Low
TCGA-A6-2676	1305	Dead	2744.98	Low
TCGA-AA-3511	212	Alive	2746.77	Low
TCGA-AA-3664	1643	Alive	2747.01	Low
TCGA-QG-A5YW	896	Alive	2759.86	Low
TCGA-AY-6197	652	Alive	2771.05	Low
TCGA-AA-A01Q	31	Alive	2796.61	Low
TCGA-A6-6651	662	Alive	2801.38	Low
TCGA-CM-4746	1126	Alive	2802.71	Low
TCGA-AA-3520	731	Alive	2804.16	Low
TCGA-AA-3986	580	Alive	2806.24	Low
TCGA-AA-3842	1126	Alive	2808.84	Low
TCGA-AA-3526	580	Alive	2814.93	Low
TCGA-A6-2672	1419	Alive	2819.11	Low
TCGA-AA-3811	306	Dead	2839.91	Low
TCGA-AA-3844	454	Alive	2860.9	Low
TCGA-AZ-5407	2683	Alive	2875.97	Low
TCGA-CM-6171	427	Alive	2881.57	Low
TCGA-G4-6299	2268	Alive	2901.73	Low
TCGA-AA-3866	518	Alive	2936.72	Low
TCGA-CM-6677	337	Alive	2947.19	Low
TCGA-D5-6529	614	Alive	2956.28	Low
TCGA-AA-3530	580	Alive	2962.12	Low
TCGA-D5-5539	596	Alive	2971.7	Low
TCGA-AA-A00J	549	Alive	2977.83	Low
TCGA-A6-A567	1881	Dead	2998.71	Low
TCGA-DM-A0X9	3641	Alive	3016.7	Low
TCGA-F4-6807	1309	Alive	3020.17	Low
TCGA-A6-6137	824	Alive	3030.34	Low
TCGA-CA-6717	388	Alive	3049.98	Low
TCGA-F4-6809	403	Dead	3069.92	Low
TCGA-AA-3855	975	Alive	3071.35	Low
TCGA-AA-3837	1186	Alive	3077.21	Low
TCGA-DM-A28C	2475	Dead	3082.44	Low
TCGA-A6-A566	758	Dead	3085.92	Low
TCGA-CA-6719	435	Alive	3088.09	Low
TCGA-AD-6889	2532	Dead	3093.7	Low
TCGA-AY-A54L	525	Alive	3097.96	Low
TCGA-CM-4748	792	Alive	3102.04	Low
TCGA-AA-3977	761	Alive	3106.06	Low
TCGA-AA-A02H	61	Dead	3145.16	Low
TCGA-DM-A1D9	4270	Alive	3155.3	Low
TCGA-AA-3688	578	Alive	3155.73	Low
TCGA-A6-3809	996	Alive	3159.71	Low
TCGA-CM-6162	365	Alive	3162.91	Low
TCGA-AD-6895	763	Alive	3165.23	Low
TCGA-AA-3939	395	Alive	3171.54	Low
TCGA-DM-A280	236	Dead	3172.32	Low
TCGA-CK-4950	2599	Alive	3175.85	Low
TCGA-AA-3685	1127	Alive	3184.72	Low
TCGA-AA-3525	245	Alive	3201.47	Low
TCGA-AA-3989	242	Dead	3221.91	Low
TCGA-D5-6930	406	Alive	3224.53	Low
TCGA-AZ-6600	368	Dead	3243.95	Low
TCGA-AZ-5403	1910	Dead	3245.72	Low
TCGA-D5-7000	312	Alive	3251.59	Low
TCGA-CK-5916	643	Dead	3258.36	Low
TCGA-A6-2684	1127	Alive	3261.99	Low
TCGA-AZ-4315	1776	Alive	3273.04	Low
TCGA-AA-3673	1522	Alive	3281.71	Low
TCGA-G4-6322	792	Alive	3299.96	Low
TCGA-AA-3496	31	Alive	3326.67	Low
TCGA-AA-3864	1612	Alive	3328.39	Low
TCGA-G4-6627	2275	Alive	3330.51	Low
TCGA-D5-6540	491	Alive	3344.2	Low
TCGA-AA-3510	1946	Alive	3354.61	Low
TCGA-CM-5344	670	Alive	3355.94	Low
TCGA-AA-A00Q	1278	Alive	3363.35	Low
TCGA-CM-6161	457	Alive	3379.44	Low
TCGA-AU-6004	824	Alive	3386.03	Low
TCGA-CK-5914	669	Alive	3392.87	Low
TCGA-4T-AA8H	385	Alive	3397.55	Low
TCGA-AA-3952	61	Dead	3398.53	Low
TCGA-AA-3548	1034	Alive	3403.15	Low
TCGA-F4-6461	338	Dead	3403.34	Low
TCGA-A6-6782	617	Alive	3406.08	Low
TCGA-A6-2685	1133	Alive	3408.8	Low
TCGA-AA-A00N	122	Dead	3433.17	Low
TCGA-AA-3509	1915	Alive	3445.57	Low
TCGA-A6-5660	888	Alive	3463.49	Low
TCGA-G4-6297	2506	Alive	3467.4	Low
TCGA-D5-6926	275	Alive	3493.82	Low
TCGA-F4-6570	188	Dead	3511.83	Low
TCGA-AA-A02F	1216	Alive	3543.25	Low
TCGA-A6-3807	1054	Alive	3570.52	Low
TCGA-DM-A282	4233	Alive	3605.63	Low
TCGA-AD-5900	370	Alive	3612.55	Low
TCGA-AZ-4682	680	Dead	3619.13	Low
TCGA-AA-A02E	90	Dead	3625.53	Low
TCGA-CM-5348	699	Alive	3626.78	Low
TCGA-D5-6541	474	Alive	3640.96	Low
TCGA-A6-6653	742	Alive	3654.35	Low
TCGA-G4-6626	1422	Dead	3658.77	Low
TCGA-DM-A1HB	4126	Alive	3661.09	Low
TCGA-AA-3519	276	Alive	3661.78	Low
TCGA-F4-6569	1087	Alive	3685.95	Low
TCGA-AA-A01K	943	Alive	3702.65	Low
TCGA-G4-6293	4051	Alive	3731.71	Low
TCGA-DM-A0XD	743	Dead	3733.4	High
TCGA-CA-5254	386	Alive	3734.07	High
TCGA-AZ-6599	206	Dead	3736.08	High
TCGA-CM-5861	457	Alive	3738.52	High
TCGA-CM-5868	518	Alive	3752.33	High
TCGA-A6-6650	627	Alive	3753.52	High
TCGA-AA-3968	669	Alive	3780.27	High
TCGA-AA-3971	489	Alive	3794.46	High
TCGA-G4-6294	858	Dead	3796.08	High
TCGA-AA-3875	549	Alive	3805.5	High
TCGA-AA-3679	457	Alive	3813.06	High
TCGA-G4-6625	2792	Alive	3826.76	High
TCGA-AZ-4313	2310	Alive	3834.07	High
TCGA-A6-6654	726	Alive	3842.17	High
TCGA-AA-3819	761	Alive	3854.65	High
TCGA-AA-3979	730	Alive	3858.6	High
TCGA-CM-4744	609	Alive	3868.01	High
TCGA-AA-3696	153	Dead	3870.97	High
TCGA-AA-3818	30	Dead	3884.35	High
TCGA-AA-A029	1581	Alive	3891.53	High
TCGA-DM-A1DB	1348	Dead	3928.03	High
TCGA-D5-6932	346	Alive	3934.14	High
TCGA-AA-3856	30	Alive	3942.43	High
TCGA-AA-A01D	334	Dead	3980.36	High
TCGA-A6-5659	926	Alive	3983.74	High
TCGA-AA-3982	822	Alive	4003.44	High
TCGA-A6-4105	442	Dead	4004.61	High
TCGA-A6-2677	740	Dead	4021.99	High
TCGA-CK-6751	3780	Alive	4032.9	High
TCGA-F4-6805	1047	Alive	4043.24	High
TCGA-AA-3494	31	Alive	4054.51	High
TCGA-G4-6303	2003	Dead	4063.32	High
TCGA-AA-3552	396	Dead	4073.33	High
TCGA-AA-A01C	457	Alive	4097.47	High
TCGA-AA-3869	822	Dead	4111.36	High
TCGA-AA-3930	61	Dead	4113.0	High
TCGA-3L-AA1B	475	Alive	4117.99	High
TCGA-AA-3697	2587	Alive	4124.46	High
TCGA-AA-3812	1066	Alive	4134.51	High
TCGA-A6-6649	735	Alive	4142.23	High
TCGA-AA-3861	914	Alive	4159.29	High
TCGA-AA-3663	212	Alive	4180.77	High
TCGA-AA-3524	1096	Alive	4182.22	High
TCGA-A6-2670	775	Alive	4190.48	High
TCGA-AA-3870	912	Alive	4208.92	High
TCGA-AA-3831	547	Alive	4255.07	High
TCGA-CM-6172	335	Alive	4266.2	High
TCGA-DM-A28G	1849	Dead	4323.39	High
TCGA-A6-2681	1387	Alive	4352.29	High
TCGA-AZ-4308	3324	Alive	4366.8	High
TCGA-A6-2679	1366	Alive	4388.19	High
TCGA-DM-A1D4	2821	Dead	4401.96	High
TCGA-AA-A01P	1158	Dead	4406.89	High
TCGA-AA-3655	1856	Alive	4410.29	High
TCGA-G4-6295	254	Alive	4415.99	High
TCGA-DM-A285	179	Dead	4432.21	High
TCGA-CM-6678	335	Alive	4463.01	High
TCGA-AA-3950	730	Alive	4465.98	High
TCGA-A6-6652	751	Alive	4471.7	High
TCGA-AY-4070	496	Dead	4485.46	High
TCGA-NH-A50U	334	Dead	4486.65	High
TCGA-D5-5541	1701	Alive	4503.08	High
TCGA-NH-A6GB	476	Alive	4523.16	High
TCGA-AA-3534	882	Alive	4581.41	High
TCGA-AA-3994	822	Alive	4582.39	High
TCGA-NH-A8F8	511	Dead	4645.14	High
TCGA-AZ-4323	43	Dead	4647.85	High
TCGA-AA-A01Z	1126	Alive	4656.82	High
TCGA-AA-3666	61	Dead	4664.08	High
TCGA-CM-6164	883	Alive	4665.18	High
TCGA-AA-A02W	1247	Alive	4673.79	High
TCGA-DM-A1HA	4000	Alive	4721.5	High
TCGA-AA-3532	882	Alive	4736.67	High
TCGA-AA-3495	1127	Alive	4747.74	High
TCGA-CM-6168	395	Alive	4747.84	High
TCGA-NH-A6GA	302	Dead	4758.1	High
TCGA-F4-6459	262	Dead	4809.48	High
TCGA-DM-A1DA	228	Dead	4826.6	High
TCGA-F4-6460	972	Dead	4880.08	High
TCGA-5M-AAT4	49	Dead	4911.36	High
TCGA-AA-3941	730	Alive	4920.99	High
TCGA-AA-A00R	30	Alive	4974.39	High
TCGA-G4-6306	1359	Alive	5003.52	High
TCGA-CM-4743	701	Alive	5006.85	High
TCGA-AA-A00Z	669	Alive	5026.9	High
TCGA-QG-A5YV	1301	Alive	5046.15	High
TCGA-AZ-6606	357	Dead	5067.47	High
TCGA-5M-AATE	1200	Alive	5079.96	High
TCGA-D5-6927	287	Alive	5094.91	High
TCGA-CM-5862	153	Dead	5112.42	High
TCGA-AA-3833	485	Alive	5127.83	High
TCGA-CA-5797	383	Alive	5147.75	High
TCGA-AA-A01T	1005	Alive	5200.31	High
TCGA-AD-A5EK	500	Alive	5203.07	High
TCGA-DM-A28H	3561	Alive	5206.72	High
TCGA-A6-6142	763	Alive	5219.8	High
TCGA-G4-6304	1631	Alive	5248.03	High
TCGA-RU-A8FL	1177	Alive	5261.13	High
TCGA-AA-3531	1035	Alive	5333.72	High
TCGA-A6-5656	1001	Alive	5355.64	High
TCGA-CM-5864	457	Alive	5388.96	High
TCGA-CM-4750	244	Alive	5409.14	High
TCGA-AA-A02R	670	Dead	5413.38	High
TCGA-A6-2671	1331	Dead	5414.86	High
TCGA-AA-A00F	1035	Alive	5428.77	High
TCGA-AA-3975	1036	Alive	5481.73	High
TCGA-AZ-6598	1503	Dead	5562.64	High
TCGA-AY-5543	1004	Alive	5570.58	High
TCGA-AZ-6605	159	Dead	5574.31	High
TCGA-AZ-4684	1977	Alive	5590.28	High
TCGA-G4-6298	715	Dead	5607.46	High
TCGA-A6-6648	766	Alive	5638.12	High
TCGA-AA-3538	791	Alive	5652.02	High
TCGA-AA-A00D	578	Alive	5682.15	High
TCGA-AA-3858	945	Alive	5725.98	High
TCGA-DM-A28F	1094	Dead	5752.42	High
TCGA-NH-A50T	553	Alive	5757.24	High
TCGA-AA-3489	214	Dead	5778.83	High
TCGA-AA-A01R	1065	Alive	5800.44	High
TCGA-AD-6888	472	Dead	5805.05	High
TCGA-A6-5667	887	Alive	5815.37	High
TCGA-AA-3675	1431	Alive	5839.5	High
TCGA-AA-3681	182	Alive	5861.24	High
TCGA-CA-6715	383	Alive	5903.18	High
TCGA-F4-6808	1024	Alive	5917.7	High
TCGA-DM-A1D6	1518	Dead	5936.75	High
TCGA-AZ-4615	1002	Alive	5958.46	High
TCGA-NH-A8F7	543	Alive	5961.05	High
TCGA-AA-3672	28	Alive	5964.63	High
TCGA-AZ-6603	899	Dead	6058.32	High
TCGA-AA-3553	730	Alive	6062.45	High
TCGA-D5-6533	775	Alive	6081.17	High
TCGA-AA-A00K	549	Alive	6123.12	High
TCGA-D5-6924	435	Alive	6139.9	High
TCGA-G4-6314	1093	Alive	6140.45	High
TCGA-AA-3976	791	Alive	6253.29	High
TCGA-F4-6703	1456	Alive	6271.06	High
TCGA-CK-5913	1561	Alive	6276.4	High
TCGA-CK-4952	475	Alive	6293.9	High
TCGA-D5-6920	377	Alive	6301.57	High
TCGA-T9-A92H	362	Alive	6459.4	High
TCGA-A6-5664	672	Alive	6465.38	High
TCGA-AA-A00W	456	Alive	6473.17	High
TCGA-CK-5912	1493	Dead	6476.05	High
TCGA-CK-4948	4502	Alive	6507.57	High
TCGA-CM-6166	669	Alive	6520.96	High
TCGA-DM-A28A	805	Dead	6635.71	High
TCGA-AD-6890	746	Alive	6640.07	High
TCGA-AA-A02K	426	Dead	6648.73	High
TCGA-AM-5821	28	Alive	6685.29	High
TCGA-AA-A03J	1246	Alive	6760.01	High
TCGA-D5-6536	543	Alive	6761.92	High
TCGA-G4-6311	1199	Alive	6789.09	High
TCGA-D5-6531	540	Alive	6934.52	High
TCGA-CM-6676	337	Alive	6950.64	High
TCGA-DM-A28M	2895	Alive	7006.18	High
TCGA-G4-6628	2424	Alive	7009.12	High
TCGA-AA-3516	396	Dead	7123.76	High
TCGA-NH-A5IV	588	Alive	7214.55	High
TCGA-AZ-4681	3247	Alive	7235.96	High
TCGA-G4-6588	796	Alive	7267.4	High
TCGA-5M-AAT6	290	Dead	7307.84	High
TCGA-AA-A00U	518	Alive	7316.49	High
TCGA-D5-6898	229	Alive	7334.02	High
TCGA-AA-A02Y	1216	Alive	7366.37	High
TCGA-D5-6929	408	Alive	7419.78	High
TCGA-AY-A8YK	573	Alive	7541.19	High
TCGA-A6-5657	962	Alive	7618.9	High
TCGA-AA-A02O	28	Alive	7629.02	High
TCGA-AA-A00L	1157	Alive	7681.99	High
TCGA-AD-6965	805	Alive	7696.28	High
TCGA-DM-A1D7	405	Dead	7747.61	High
TCGA-AA-3713	579	Alive	7942.17	High
TCGA-CM-4751	822	Alive	8027.88	High
TCGA-AA-A00E	913	Alive	8140.35	High
TCGA-AA-3544	426	Alive	8157.89	High
TCGA-D5-6931	365	Alive	8193.17	High
TCGA-AA-3660	2375	Alive	8422.71	High
TCGA-A6-2680	1068	Alive	8423.77	High
TCGA-AA-3662	184	Alive	8450.13	High
TCGA-D5-6532	555	Alive	8465.73	High
TCGA-AD-6963	834	Alive	8488.24	High
TCGA-D5-6537	146	Dead	8561.84	High
TCGA-AZ-6608	59	Dead	8621.22	High
TCGA-DM-A28E	3648	Alive	8642.12	High
TCGA-AA-A00O	822	Alive	8816.12	High
TCGA-AM-5820	14	Alive	8823.38	High
TCGA-F4-6463	1087	Alive	8931.5	High
TCGA-AA-A010	1064	Alive	9039.39	High
TCGA-D5-6922	308	Alive	9200.61	High
TCGA-AA-3514	31	Alive	9227.68	High
TCGA-D5-6923	378	Alive	9241.29	High
TCGA-AA-A02J	153	Dead	9299.63	High
TCGA-AA-3506	1765	Alive	9486.16	High
TCGA-AZ-4616	156	Dead	9534.13	High
TCGA-AA-A01X	791	Alive	9546.88	High
TCGA-AA-3678	1430	Alive	9591.02	High
TCGA-F4-6854	16	Alive	9916.08	High
TCGA-A6-A5ZU	293	Alive	10060.85	High
TCGA-DM-A1D0	3974	Alive	10103.6	High
TCGA-AA-A01V	31	Alive	10297.52	High
TCGA-G4-6307	1674	Alive	10546.38	High
TCGA-CA-6718	306	Dead	10872.65	High
TCGA-G4-6315	1883	Alive	11039.07	High
TCGA-AA-A004	424	Alive	11375.0	High
TCGA-AA-3715	579	Dead	11612.82	High
TCGA-AA-3542	395	Alive	11707.31	High
TCGA-AA-A01S	31	Alive	12129.97	High
TCGA-AA-3841	1124	Alive	12166.29	High
TCGA-D5-6538	521	Alive	12995.74	High
TCGA-DM-A0XF	1162	Dead	13018.93	High
TCGA-AA-A01G	365	Alive	13091.2	High
TCGA-AA-3867	731	Alive	13100.07	High
TCGA-AD-6548	650	Alive	13236.24	High
TCGA-AA-3488	153	Dead	13485.47	High
TCGA-SS-A7HO	1829	Alive	14532.41	High
TCGA-G4-6317	1095	Alive	14818.13	High
TCGA-AA-3667	426	Alive	16382.89	High
TCGA-AA-3848	306	Dead	16449.74	High
TCGA-A6-2683	504	Dead	17377.02	High
