# Supplementary material for: Effective prediction of potential ferroptosis critical genes in clinical colorectal cancer
Source: Front Oncol. 2022 Oct 17;12:1033044. doi: 10.3389/fonc.2022.1033044 (PMC9619366; doi:10.3389/fonc.2022.1033044)
Supplement: Supplementary Figure 6 — The correlation of five core genes in the TIMER database in colon cancer. [file DataSheet_5.zip › Figure 6/SLC7A5/SLC7A5.txt]

patients	SLC7A5	overall_survival	status	SurvObj
TCGA.3L.AA1B	12.0081	475	0	475+
TCGA.4N.A93T	10.3651	146	0	146+
TCGA.4T.AA8H	11.7307	385	0	385+
TCGA.5M.AAT4	12.2622	49	1	49
TCGA.5M.AAT6	12.8354	290	1	290
TCGA.5M.AATE	12.3109	1200	0	1200+
TCGA.A6.2675	11.2446	1321	0	1321+
TCGA.A6.2682	10.9674	424	1	424
TCGA.A6.2684	11.4077	1127	0	1127+
TCGA.A6.2685	11.672	1133	0	1133+
TCGA.A6.2686	11.1716	1126	1	1126
TCGA.A6.5657	12.8956	962	0	962+
TCGA.A6.5659	11.9603	926	0	926+
TCGA.A6.5661	10.9062	1020	0	1020+
TCGA.A6.5665	10.8846	671	0	671+
TCGA.A6.5667	12.5059	887	0	887+
TCGA.A6.6781	11.2088	598	0	598+
TCGA.A6.A566	11.592	758	1	758
TCGA.A6.A56B	11.2914	1711	1	1711
TCGA.AA.3489	12.4968	214	1	214
TCGA.AA.3492	10.9112	92	1	92
TCGA.AA.3495	12.5071	1127	0	1127+
TCGA.AA.3496	11.7003	31	0	31+
TCGA.AA.3502	10.293	1065	0	1065+
TCGA.AA.3506	13.1004	1765	0	1765+
TCGA.AA.3509	12.002	1915	0	1915+
TCGA.AA.3511	11.424	212	0	212+
TCGA.AA.3526	11.4594	580	0	580+
TCGA.AA.3655	12.107	1856	0	1856+
TCGA.AA.3660	13.0402	2375	0	2375+
TCGA.AA.3662	13.0449	184	0	184+
TCGA.AA.3663	12.0299	212	0	212+
TCGA.AA.3675	12.5119	1431	0	1431+
TCGA.AA.3685	11.6374	1127	0	1127+
TCGA.AA.3697	12.0103	2587	0	2587+
TCGA.AA.3713	12.9555	579	0	579+
TCGA.AA.A01P	12.1856	1158	1	1158
TCGA.AA.A01Z	11.9423	1126	0	1126+
TCGA.AA.A02K	12.6991	426	1	426
TCGA.AA.A02Y	12.8469	1216	0	1216+
TCGA.AD.5900	11.8192	370	0	370+
TCGA.AD.6548	13.6923	650	0	650+
TCGA.AD.6888	12.5033	472	1	472
TCGA.AD.6889	11.5956	2532	1	2532
TCGA.AD.6895	11.6285	763	0	763+
TCGA.AD.A5EK	12.3454	500	0	500+
TCGA.AU.3779	11.3712	441	0	441+
TCGA.AU.6004	11.7258	824	0	824+
TCGA.AY.5543	12.4439	1004	0	1004+
TCGA.AY.6197	11.4367	652	0	652+
TCGA.AY.6386	11.2468	542	0	542+
TCGA.AY.A54L	11.5976	525	0	525+
TCGA.AY.A69D	11.371	543	0	543+
TCGA.AY.A71X	11.1809	588	0	588+
TCGA.AY.A8YK	12.8808	573	0	573+
TCGA.AZ.4315	11.7302	1776	0	1776+
TCGA.AZ.4614	11.2443	172	1	172
TCGA.AZ.4682	11.8218	680	1	680
TCGA.CA.5256	11.4006	379	0	379+
TCGA.CA.5796	9.7054	377	0	377+
TCGA.CA.5797	12.33	383	0	383+
TCGA.CK.4948	12.6681	4502	0	4502+
TCGA.CM.4743	12.29	701	0	701+
TCGA.CM.4744	11.9177	609	0	609+
TCGA.CM.4747	10.1945	761	0	761+
TCGA.CM.4751	12.971	822	0	822+
TCGA.CM.5344	11.7129	670	0	670+
TCGA.CM.5348	11.8249	699	0	699+
TCGA.CM.5349	9.4691	915	0	915+
TCGA.CM.5860	11.1938	974	0	974+
TCGA.CM.5861	11.8686	457	0	457+
TCGA.CM.5862	12.3201	153	1	153
TCGA.CM.5863	11.2649	457	0	457+
TCGA.CM.5864	12.3961	457	0	457+
TCGA.CM.5868	11.874	518	0	518+
TCGA.CM.6161	11.723	457	0	457+
TCGA.CM.6162	11.6275	365	0	365+
TCGA.CM.6163	9.9408	427	0	427+
TCGA.CM.6164	12.188	883	0	883+
TCGA.CM.6165	10.9258	488	0	488+
TCGA.CM.6166	12.6711	669	0	669+
TCGA.CM.6167	10.2712	456	0	456+
TCGA.CM.6168	12.2134	395	0	395+
TCGA.CM.6169	10.3991	396	0	396+
TCGA.CM.6170	11.1458	457	0	457+
TCGA.CM.6171	11.4931	427	0	427+
TCGA.CM.6172	12.0591	335	0	335+
TCGA.CM.6674	10.2175	394	0	394+
TCGA.CM.6675	10.4504	397	0	397+
TCGA.CM.6676	12.7631	337	0	337+
TCGA.CM.6677	11.5256	337	0	337+
TCGA.CM.6678	12.1241	335	0	335+
TCGA.CM.6679	10.6393	306	0	306+
TCGA.CM.6680	9.8607	366	0	366+
TCGA.D5.5538	11.0925	1661	1	1661
TCGA.D5.5539	11.5376	596	0	596+
TCGA.D5.5540	11.2087	1706	0	1706+
TCGA.D5.5541	12.137	1701	0	1701+
TCGA.D5.6529	11.5301	614	0	614+
TCGA.D5.6530	11.0949	621	0	621+
TCGA.D5.6531	12.7598	540	0	540+
TCGA.D5.6532	13.0476	555	0	555+
TCGA.D5.6533	12.5704	775	0	775+
TCGA.D5.6534	11.108	1316	0	1316+
TCGA.D5.6536	12.7234	543	0	543+
TCGA.D5.6537	13.0639	146	1	146
TCGA.D5.6538	13.6659	521	0	521+
TCGA.D5.6539	10.861	380	0	380+
TCGA.D5.6540	11.7079	491	0	491+
TCGA.D5.6541	11.8305	474	0	474+
TCGA.D5.6898	12.8406	229	0	229+
TCGA.D5.6920	12.6217	377	0	377+
TCGA.D5.6922	13.1677	308	0	308+
TCGA.D5.6923	13.174	378	0	378+
TCGA.D5.6924	12.5842	435	0	435+
TCGA.D5.6926	11.771	275	0	275+
TCGA.D5.6927	12.3151	287	0	287+
TCGA.D5.6928	11.2069	354	0	354+
TCGA.D5.6929	12.8574	408	0	408+
TCGA.D5.6930	11.6553	406	0	406+
TCGA.D5.6931	13.0004	365	0	365+
TCGA.D5.6932	11.9422	346	0	346+
TCGA.D5.7000	11.6674	312	0	312+
TCGA.F4.6459	12.232	262	1	262
TCGA.F4.6460	12.253	972	1	972
TCGA.F4.6461	11.7332	338	1	338
TCGA.F4.6463	13.1248	1087	0	1087+
TCGA.F4.6569	11.8482	1087	0	1087+
TCGA.F4.6570	11.7784	188	1	188
TCGA.F4.6703	12.6147	1456	0	1456+
TCGA.F4.6704	10.3474	47	0	47+
TCGA.F4.6805	11.9817	1047	0	1047+
TCGA.F4.6806	10.8404	1260	0	1260+
TCGA.F4.6807	11.5609	1309	0	1309+
TCGA.F4.6808	12.5311	1024	0	1024+
TCGA.F4.6809	11.5845	403	1	403
TCGA.F4.6855	10.3648	1442	0	1442+
TCGA.F4.6856	10.2948	1074	0	1074+
TCGA.G4.6293	11.866	4051	0	4051+
TCGA.G4.6294	11.8907	858	1	858
TCGA.G4.6297	11.7601	2506	0	2506+
TCGA.G4.6298	12.4534	715	1	715
TCGA.G4.6299	11.5032	2268	0	2268+
TCGA.G4.6302	10.2987	2047	1	2047
TCGA.G4.6303	11.9888	2003	1	2003
TCGA.G4.6304	12.3578	1631	0	1631+
TCGA.G4.6306	12.289	1359	0	1359+
TCGA.G4.6307	13.3646	1674	0	1674+
TCGA.G4.6309	10.7826	2600	0	2600+
TCGA.G4.6310	10.8039	1935	0	1935+
TCGA.G4.6311	12.7292	1199	0	1199+
TCGA.G4.6314	12.5844	1093	0	1093+
TCGA.G4.6315	13.4305	1883	0	1883+
TCGA.G4.6317	13.8552	1095	0	1095+
TCGA.G4.6320	10.3352	804	0	804+
TCGA.G4.6321	9.3872	672	0	672+
TCGA.G4.6322	11.6887	792	0	792+
TCGA.G4.6323	10.9024	419	0	419+
TCGA.G4.6586	10.9757	1089	0	1089+
TCGA.G4.6588	12.8274	796	0	796+
TCGA.G4.6625	11.9023	2792	0	2792+
TCGA.G4.6626	11.8375	1422	1	1422
TCGA.G4.6627	11.702	2275	0	2275+
TCGA.G4.6628	12.7752	2424	0	2424+
TCGA.NH.A50T	12.4914	553	0	553+
TCGA.NH.A50U	12.1317	334	1	334
TCGA.NH.A50V	10.8328	588	0	588+
TCGA.NH.A5IV	12.8169	588	0	588+
TCGA.NH.A6GA	12.2165	302	1	302
TCGA.NH.A6GB	12.1434	476	0	476+
TCGA.NH.A6GC	9.8531	389	0	389+
TCGA.NH.A8F7	12.5416	543	0	543+
TCGA.NH.A8F8	12.1818	511	1	511
TCGA.QG.A5YV	12.3013	1301	0	1301+
TCGA.QG.A5YW	11.4309	896	0	896+
TCGA.QG.A5YX	10.6742	1003	0	1003+
TCGA.QG.A5Z1	10.8873	256	1	256
TCGA.QG.A5Z2	9.7564	952	0	952+
TCGA.RU.A8FL	12.3614	1177	0	1177+
TCGA.SS.A7HO	13.8271	1829	0	1829+
TCGA.T9.A92H	12.6574	362	0	362+
TCGA.AF.2687	12.0894	1427	0	1427+
TCGA.AF.2690	11.7562	524	1	524
TCGA.AF.4110	11.1159	912	0	912+
TCGA.AF.5654	12.5226	512	1	512
TCGA.AF.6655	12.2726	609	0	609+
TCGA.AF.A56K	12.0163	2635	0	2635+
TCGA.AF.A56N	11.8178	360	0	360+
TCGA.AG.3591	9.8673	1035	0	1035+
TCGA.AG.3592	12.1955	1035	0	1035+
TCGA.AG.3725	9.9358	638	0	638+
TCGA.AG.3731	12.1435	1126	0	1126+
TCGA.AG.3732	10.1442	1003	0	1003+
TCGA.AG.3742	12.9073	30	0	30+
TCGA.AG.3902	12.4038	974	0	974+
TCGA.AG.4021	12.2555	121	1	121
TCGA.AG.4022	11.8861	1400	0	1400+
TCGA.AH.6643	11.5951	1314	1	1314
TCGA.AH.6897	12.6788	804	0	804+
TCGA.AH.6903	12.1581	592	0	592+
TCGA.BM.6198	10.8389	646	0	646+
TCGA.DC.4745	11.4839	639	0	639+
TCGA.DC.4749	11.3828	762	0	762+
TCGA.DC.5337	11.7685	792	0	792+
TCGA.DC.5869	11.0241	943	0	943+
TCGA.DC.6154	11.7483	365	0	365+
TCGA.DC.6155	11.5331	425	0	425+
TCGA.DC.6156	11.0679	943	0	943+
TCGA.DC.6157	12.0208	1581	0	1581+
TCGA.DC.6158	11.466	334	1	334
TCGA.DC.6160	12.5353	1339	0	1339+
TCGA.DC.6681	11.3096	790	0	790+
TCGA.DC.6682	10.9422	762	0	762+
TCGA.DC.6683	11.9115	762	0	762+
TCGA.EF.5830	13.1472	106	0	106+
TCGA.EF.5831	11.5923	127	0	127+
TCGA.EI.6506	12.5429	625	0	625+
TCGA.EI.6507	12.211	607	0	607+
TCGA.EI.6508	12.5968	636	0	636+
TCGA.EI.6509	12.1054	517	0	517+
TCGA.EI.6510	11.0905	556	0	556+
TCGA.EI.6511	12.37	482	0	482+
TCGA.EI.6512	11.4424	538	0	538+
TCGA.EI.6513	13.1715	497	0	497+
TCGA.EI.6514	10.6084	496	0	496+
TCGA.EI.6881	12.6069	499	0	499+
TCGA.EI.6882	10.9187	262	0	262+
TCGA.EI.6883	10.6895	350	0	350+
TCGA.EI.6884	10.1414	328	0	328+
TCGA.EI.6885	12.0914	415	0	415+
TCGA.EI.6917	12.7437	531	0	531+
TCGA.EI.7002	10.15	364	0	364+
TCGA.EI.7004	9.5523	257	0	257+
TCGA.F5.6464	11.4714	303	1	303
TCGA.F5.6465	11.3531	1506	0	1506+
TCGA.F5.6571	11.1636	1288	0	1288+
TCGA.F5.6702	11.239	869	1	869
TCGA.F5.6812	9.1725	1110	0	1110+
TCGA.F5.6813	13.1575	598	1	598
TCGA.F5.6814	12.7749	1131	0	1131+
TCGA.F5.6861	11.9636	1160	0	1160+
TCGA.F5.6863	12.2223	361	1	361
TCGA.F5.6864	9.6514	379	0	379+
TCGA.G5.6233	11.2373	556	1	556
TCGA.G5.6641	10.5062	804	0	804+
