# Supplementary material for: Effective prediction of potential ferroptosis critical genes in clinical colorectal cancer
Source: Front Oncol. 2022 Oct 17;12:1033044. doi: 10.3389/fonc.2022.1033044 (PMC9619366; doi:10.3389/fonc.2022.1033044)
Supplement: Supplementary Figure 6 — The correlation of five core genes in the TIMER database in colon cancer. [file DataSheet_5.zip › Figure 6/TCGA_Test_exp.txt]

Tag	TCGA.3L.AA1B	TCGA.4N.A93T	TCGA.4T.AA8H	TCGA.5M.AAT4	TCGA.5M.AAT6	TCGA.5M.AATE	TCGA.A6.2675	TCGA.A6.2682	TCGA.A6.2684	TCGA.A6.2685	TCGA.A6.2686	TCGA.A6.5657	TCGA.A6.5659	TCGA.A6.5661	TCGA.A6.5665	TCGA.A6.5667	TCGA.A6.6781	TCGA.A6.A566	TCGA.A6.A56B	TCGA.AA.3489	TCGA.AA.3492	TCGA.AA.3495	TCGA.AA.3496	TCGA.AA.3502	TCGA.AA.3506	TCGA.AA.3509	TCGA.AA.3511	TCGA.AA.3526	TCGA.AA.3655	TCGA.AA.3660	TCGA.AA.3662	TCGA.AA.3663	TCGA.AA.3675	TCGA.AA.3685	TCGA.AA.3697	TCGA.AA.3713	TCGA.AA.A01P	TCGA.AA.A01Z	TCGA.AA.A02K	TCGA.AA.A02Y	TCGA.AD.5900	TCGA.AD.6548	TCGA.AD.6888	TCGA.AD.6889	TCGA.AD.6895	TCGA.AD.A5EK	TCGA.AU.3779	TCGA.AU.6004	TCGA.AY.5543
GPX2	13.5517	14.0913	14.2457	13.9532	13.4865	14.5452	13.633	13.0659	13.8986	13.8186	13.4162	12.55	13.9708	13.2092	13.2521	14.1172	11.3624	12.2852	12.2742	14.1661	12.317	14.2623	14.4032	13.5582	13.7605	14.6993	13.3267	13.2103	14.1042	14.688	13.7689	13.8233	14.3926	14.279	13.9379	12.4006	13.683	14.5437	13.677	15.2301	14.3426	13.5392	14.7182	12.8258	13.3633	14.4308	12.7035	11.5434	14.3925
EPAS1	11.4235	10.9941	10.7886	10.4278	11.9076	11.4401	11.8208	11.2379	11.2604	11.6889	11.2337	11.986	10.4997	11.434	10.7238	11.5957	12.0661	12.5633	10.6957	12.5209	10.864	11.2262	11.1278	11.7662	11.5322	11.8552	11.792	10.4115	10.3152	10.8057	11.7793	11.3546	10.9064	10.6064	11.3497	11.8182	11.9111	10.8415	10.9507	10.7547	11.5299	11.3222	10.585	11.5113	11.9062	11.2647	11.0351	11.8598	11.0725
HMGB1	12.4972	13.2096	12.9196	12.6028	13.0763	13.3208	12.4627	12.7344	13.0955	11.7589	12.3704	12.7086	13.4101	13.4095	13.4886	13.1692	12.1622	12.3311	12.9494	13.1363	12.9525	13.0513	12.8842	12.87	12.5035	13.7193	13.1528	13.1732	12.4599	13.1177	13.6101	12.6114	12.2581	13.6784	13.5646	12.3222	12.9499	12.6271	13.7975	12.7508	12.7988	13.1409	12.2264	12.9286	12.3299	13.2359	12.8159	12.5591	13.4093
SLC7A5	12.0081	10.3651	11.7307	12.2622	12.8354	12.3109	11.2446	10.9674	11.4077	11.672	11.1716	12.8956	11.9603	10.9062	10.8846	12.5059	11.2088	11.592	11.2914	12.4968	10.9112	12.5071	11.7003	10.293	13.1004	12.002	11.424	11.4594	12.107	13.0402	13.0449	12.0299	12.5119	11.6374	12.0103	12.9555	12.1856	11.9423	12.6991	12.8469	11.8192	13.6923	12.5033	11.5956	11.6285	12.3454	11.3712	11.7258	12.4439
ELAVL1	10.9298	11.035	10.9131	11.2378	10.969	11.056	10.7075	10.6607	11.0653	10.5011	10.8448	11.6071	11.1283	10.298	11.1908	11.1941	10.6114	10.8498	11.1438	10.7796	10.7142	10.6675	10.6816	10.5825	10.8489	11.0148	10.8471	10.7708	11.0213	10.8666	10.9107	10.6363	10.7153	11.0379	10.9772	10.6162	11.1364	11.1193	11.1331	11.0943	10.8268	10.9926	10.767	10.8845	10.7589	11.1115	10.9751	10.9521	11.0129
GPT2	10.1155	10.4746	10.0692	11.0715	10.3821	10.5264	10.1038	11.0931	10.0632	9.8007	9.1122	10.628	10.6307	9.5903	10.2901	10.9737	10.3953	10.9206	9.4662	10.9668	10.8198	10.1487	10.1509	9.9133	10.3343	9.7736	10.725	10.6498	11.4119	10.505	10.3299	10.1017	10.0691	10.3463	11.3006	10.7228	10.8128	11.4016	11.6794	11.4205	9.5862	11.0427	10.6572	12.067	9.5112	9.8778	9.9388	10.0248	11.412
MAPK3	10.6739	11.755	11.4126	10.7738	9.8272	10.7421	11.1154	11.1211	11.3626	12.914	10.2297	10.8844	11.2255	11.4773	11.3863	10.8214	11.7929	10.6935	10.5832	10.9796	12.031	11.217	10.6043	11.4067	11.1003	11.3298	11.6791	10.3532	11.3455	11.0837	11.7419	11.0087	11.1582	10.7592	10.9653	11.7403	11.0174	11.5559	12.223	11.6181	11.0089	11.0392	10.8064	11.5344	11.7233	10.3302	11.9802	11.1556	12.1314
DDIT4	10.7696	10.8386	10.824	12.6602	12.1975	10.8445	10.1982	12.6186	11.9083	11.6457	12.626	11.3844	11.4265	12.7314	12.048	10.3681	12.9381	11.7305	9.1381	12.2002	10.6446	11.2977	10.5807	10.314	12.4139	11.2185	10.9127	11.839	11.1959	10.709	10.7613	12.0616	11.7045	11.167	11.6345	10.7373	10.9606	11.6978	10.3122	12.8174	11.4417	12.4553	12.5244	13.8881	12.3809	11.3639	10.9449	11.5204	12.5738
TRIB3	11.987	10.219	10.629	11.505	10.772	10.612	11.746	11.929	10.701	11.633	13.214	11.528	10.443	9.585	9.976	10.297	11.328	10.946	13.525	11.013	12.269	10.759	9.694	11.99	8.646	11.98	9.598	10.068	9.897	11.503	10.537	10.629	10.802	11.843	11.466	10.821	9.826	10.396	11.746	10.41	11.254	10.962	10.348	10.663	10.916	10.124	9.378	10.236	11.255
TFR2	6.2653	5.0624	5.5109	6.8512	6.1	8.0626	3.4918	6.2798	6.3438	5.6566	9.1732	6.5671	5.9521	7.1401	7.4669	6.5587	6.3712	6.9005	5.149	4.9877	1.3021	5.9667	5.8917	7.295	6.6357	4.5834	5.7644	5.5487	7.6262	5.0811	7.5572	6.5095	6.5095	6.9856	6.8524	6.9958	7.3862	5.7834	5.5945	7.0427	1.0267	4.6731	3.5106	4.1617	5.1867	4.9308	3.3761	7.4624	3.1516
PSAT1	9.8474	8.4283	9.4375	11.2653	11.0246	9.9901	8.587	10.3845	10.0793	7.8831	11.3773	10.8057	10.1253	10.8167	10.6902	9.4902	8.5525	10.3267	7.4577	12.05	10.8602	10.5805	10.0543	10.0938	11.9202	10.1462	8.0672	10.9388	10.3309	10.0537	11.2267	12.4097	10.9431	11.6652	10.4226	10.9931	11.1075	10.039	9.6984	11.472	10.2501	11.3722	9.7958	11.0601	8.8575	10.7998	9.8462	10.3289	10.6453
RB1	10.218	10.2823	10.3924	9.3498	10.9048	10.7929	9.9328	10.2143	10.088	9.7376	10.0224	9.9022	10.8583	10.631	10.0935	9.9759	9.6941	10.2855	10.8393	10.4	10.1424	10.2783	9.9817	10.3074	9.8542	10.913	10.481	10.0537	10.4161	10.1316	10.4137	10.0413	9.9427	10.7511	10.785	9.8495	10.3592	9.8897	10.0776	10.313	9.6284	9.9454	9.1526	8.6022	9.7499	10.6609	9.8331	10.1106	10.9153
LONP1	11.5988	11.0975	11.26	11.655	11.3489	11.334	10.9011	10.8932	10.7671	10.8387	11.1317	12.0514	11.0577	10.8901	11.5947	11.5446	11.476	11.1623	11.725	11.0556	11.3675	11.1096	11.135	10.3603	11.6884	10.6775	11.0853	11.0856	11.4401	10.8407	11.9716	11.3893	11.215	11.481	11.3094	11.4304	11.3987	11.9712	11.5938	12.0975	11.5617	11.8313	11.6701	11.7384	11.4757	11.8629	10.7284	11.5965	10.6758
PRDX1	12.1954	12.6359	12.6648	12.3816	13.5663	12.9206	12.2278	12.7855	12.875	12.7275	13.2843	12.6365	13.148	13.2784	13.1654	12.4337	12.421	12.4537	12.8427	12.503	13.0493	12.9578	12.5184	12.8233	12.5763	12.1874	13.2661	13.601	12.5473	13.195	12.8787	13.4995	12.844	13.072	12.661	12.4635	12.9985	12.6804	13.2612	12.8186	13.068	13.1911	13.707	12.9854	13.7067	12.5997	12.99	12.7281	13.9489
ASNS	10.6466	9.1287	9.9473	11.2813	10.5911	10.8129	8.8474	10.3359	10.0187	9.1297	11.2929	10.2642	10.5982	10.22	9.3869	10.8901	10.0087	10.4124	8.5252	11.3098	10.2718	10.8874	10.4939	10.3481	11.7482	9.7323	9.265	10.1563	10.581	9.7778	11.473	10.9538	11.0989	12.1042	10.5448	11.0116	10.4838	9.7643	9.7842	11.6766	8.8746	10.9084	11.2403	10.4803	9.3399	11.2377	9.6957	9.7391	10.4155
GDF15	12.2604	12.2959	10.7844	11.5363	11.2091	11.9861	10.0556	13.1289	10.4899	11.0556	10.7115	11.9344	12.5279	10.9173	12.1514	11.5244	11.0818	11.188	11.8295	9.1001	11.7005	10.9204	10.8654	10.0212	12.9293	10.571	12.063	11.1758	10.1461	10.7309	11.5684	13.5838	12.5336	11.0551	11.1007	11.8192	10.4447	11.4368	9.5579	13.1998	11.3652	10.0279	11.2696	12.0366	13.7459	11.7052	12.0455	11.1891	12.6855
AURKA	9.1105	9.1374	9.0666	10.3149	9.6794	10.825	9.1122	9.683	9.2665	9.2378	9.8076	9.5455	10.7172	10.1551	10.2529	11.2509	8.569	9.0894	9.7652	10.0475	9.9976	10.1663	10.2814	8.9306	10.0741	10.2658	10.3106	10.7878	9.7942	10.577	9.4115	9.8484	9.9643	11.1351	10.9472	9.5328	9.4453	10.6467	10.3302	10.0242	9.8881	10.9705	10.8363	9.7304	9.6423	10.7273	10.1468	9.2458	10.551
SLC3A2	11.8342	12.2995	11.1967	12.2076	12.0188	12.2665	12.0134	11.7043	11.5005	11.9666	11.7438	12.0576	11.9872	11.1627	11.0938	12.1951	11.7622	11.7172	11.5541	12.0353	10.7507	12.1606	11.5738	11.2372	12.5654	12.0345	11.2937	11.7268	11.4437	12.4194	12.3206	11.868	11.979	12.584	12.1046	11.8958	11.7525	12.1751	12.19	12.4452	11.3692	12.642	12.5631	12.584	12.007	11.9924	11.6155	11.1608	12.1099
SLC1A4	10.8662	10.2385	9.0803	10.9294	10.8693	10.7823	10.3902	9.582	11.156	9.8786	9.6942	10.2342	9.7484	10.8675	9.4949	10.9308	10.1784	10.2783	9.1135	11.1903	10.1032	10.0028	11.0232	8.7944	11.0638	10.0427	9.6002	9.4275	11.0174	9.9448	10.3064	10.1458	10.831	10.8792	9.9502	10.1566	10.6303	8.9437	10.0562	10.1715	10.1496	10.9807	10.1941	10.9947	9.9416	10.0182	10.2942	9.9503	10.3898
RRM2	10.8367	9.7518	10.5214	11.5253	11.369	11.4722	9.5972	11.1254	11.3118	10.4295	11.5276	11.1296	11.7626	12.2663	12.1441	11.605	11.4222	11.1995	11.3171	10.6605	12.0318	11.2552	10.9387	10.7239	11.5497	11.1568	10.663	11.763	11.3497	10.97	10.6092	12.2801	11.1824	12.0106	11.2431	11.3028	11.8674	10.9522	10.8031	10.8412	11.6173	11.7426	10.5033	11.6402	11.4869	11.4529	11.3396	11.5259	11.8376
CS	12.0939	11.9431	12.7313	12.6046	12.2306	12.1736	12.0909	11.9802	12.4849	11.899	12.7115	12.3053	11.9853	12.4787	12.6482	12.2711	11.4347	12.4361	12.2578	12.1511	12.2175	12.3093	12.1942	12.1667	12.5158	11.8512	12.2046	12.0813	12.1419	12.5201	12.1527	11.903	12.6898	11.7198	12.203	12.7431	11.7344	12.6917	12.1441	13.005	12.7779	12.242	11.7525	12.2676	11.4867	12.0374	12.2285	12.3358	12.4773
STMN1	11.0449	10.6529	11.0206	11.21	12.4519	12.1663	11.0582	10.8633	12.0876	11.3117	11.6028	11.9716	12.3826	11.4987	12.4941	11.4185	12.1932	11.6285	12.7657	10.8328	12.2209	11.6469	11.6603	12.0729	11.2073	11.3061	11.8391	11.756	12.0636	12.43	12.077	11.8302	12.2863	12.2874	11.8799	10.7753	12.5373	11.5543	11.6881	10.8307	11.5174	11.7174	11.3258	12.379	11.1269	12.4601	11.4991	11.4441	12.1504
TXNIP	12.4977	13.5378	13.0689	12.5718	12.5648	11.2616	14.0344	14.2153	13.6001	14.2373	12.8187	13.3599	14.3929	13.0568	13.2696	13.1597	13.7445	12.1935	12.2007	14.044	13.7133	12.8303	12.3598	13.9191	12.1837	13.1105	12.5175	11.8076	13.1926	12.4233	11.9271	10.7153	12.2761	11.6899	12.5377	13.2496	14.027	11.9931	12.9461	11.0477	13.8338	13.425	10.3856	12.0466	13.7047	12.8653	12.6912	13.5671	14.0885
SCD	13.4991	12.2655	13.7921	14.6337	11.875	11.9694	13.0674	13.3872	14.1411	13.2655	11.4275	12.9378	13.5193	13.9399	11.7862	13.2925	12.4387	12.5454	13.5385	14.2031	12.9741	13.77	13.054	10.6478	12.5593	14.6402	12.1022	13.4282	11.2483	13.1414	12.2456	12.3912	13.9598	12.4425	12.5148	13.4221	12.3148	13.9957	11.8006	13.9092	14.6058	14.3617	14.6139	13.121	11.5855	12.3889	12.4076	14.2703	14.8675
WIPI1	9.5555	11.513	9.6255	9.2163	8.8425	9.1962	10.2875	8.5236	8.5245	9.3544	9.4395	8.2882	9.2965	8.7867	9.2557	9.9789	9.9132	9.5966	8.8822	10.1186	9.2741	9.6942	11.2082	9.7227	9.3324	9.0135	9.9141	9.4803	9.1091	9.1204	8.2849	9.3058	9.6113	8.7784	9.2148	8.9072	8.7272	11.5225	8.7483	9.9372	8.2226	8.744	9.8024	9.3449	8.8677	9.0832	11.506	8.729	10.5906
CXCL2	7.2	7.9695	6.0299	8.4827	9.0371	8.8355	7.2987	9.0348	6.6539	8.1575	6.6435	7.2603	7.6121	10.3951	10.296	8.7254	7.2938	8.3174	8.1254	8.3725	7.1618	10.2196	8.8063	6.4104	10.0956	9.1408	6.6626	10.7648	9.5413	7.616	7.349	8.9655	10.9651	10.5633	11.1265	7.2178	10.9526	10.1308	8.4	9.7644	8.1612	8.3496	8.5576	10.0594	9.2787	7.8342	10.6529	8.5419	11.1735
SESN2	9.5675	8.3124	8.3695	8.8405	9.2276	8.1558	9.2667	8.7833	9.2435	8.7354	8.9295	8.7891	8.6179	8.5455	8.8854	8.3363	9.1096	9.1269	7.1787	8.5841	8.8917	9.3131	8.5047	7.9895	10.4962	8.2251	8.5521	7.8742	9.5003	9.0926	9.1161	9.3465	9.2967	8.8036	8.5145	8.9851	9.198	9.4247	8.6504	10.4814	8.0555	9.2958	9.6999	9.0342	9.3814	7.9005	8.6635	9.008	9.6501
[truncated: 196 more columns]
