# Supplementary material for: Effective prediction of potential ferroptosis critical genes in clinical colorectal cancer
Source: Front Oncol. 2022 Oct 17;12:1033044. doi: 10.3389/fonc.2022.1033044 (PMC9619366; doi:10.3389/fonc.2022.1033044)
Supplement: Supplementary Figure 6 — The correlation of five core genes in the TIMER database in colon cancer. [file DataSheet_5.zip › Figure 6/rank.xlsx]

## Sheet: Sheet1
name	p-value
ELAVL1	0.9925
GPT2	0.9686
MAPK3	0.9273
DDIT4	0.8571
GPX2	0.8334
EPAS1	0.8269
TRIB3	0.7737
TFR2	0.733
SLC7A5	0.6716
PSAT1	0.6568
HMGB1	0.603
RB1	0.5887
LONP1	0.5052
PRDX1	0.4635
ASNS	0.4471
GDF15	0.4163
AURKA	0.3697
SLC3A2	0.3566
SLC1A4	0.346
RRM2	0.3012
CS	0.2811
STMN1	0.2073
TXNIP	0.1949
SCD	0.1473
WIPI1	0.1018
CXCL2	0.05849
SESN2	0.05176
