# Supplementary material for: Effective prediction of potential ferroptosis critical genes in clinical colorectal cancer
Source: Front Oncol. 2022 Oct 17;12:1033044. doi: 10.3389/fonc.2022.1033044 (PMC9619366; doi:10.3389/fonc.2022.1033044)
Supplement: Supplementary file 7 [file DataSheet_6.zip]

Archive with 12 entries (8 files):
- Figure 7/
- Figure 7/Figure 7 C/
- Figure 7/Figure 7 C/5╕÷╗∙╥≥╨í╠ß╟┘═╝.xlsx
- Figure 7/Figure 7 D/
- Figure 7/Figure 7 D/5╕÷╗∙╥≥╢α╫Θ╧Σ╩╜═╝.xlsx
- Figure 7/Figure 7 D/ELAVL1-╖╓╞┌.txt
- Figure 7/Figure 7 D/EPAS1-╖╓╞┌.txt
- Figure 7/Figure 7 D/GPX2-╖╓╞┌.txt
- Figure 7/Figure 7 D/HMGB1-╖╓╞┌.txt
- Figure 7/Figure 7 D/SLC7A5-╖╓╞┌.txt
- Figure 7/Figure 7A,B/
- Figure 7/Figure 7A,B/copy_number_somatic_mutation.COCA-CN.tsv
