# Supplementary material for: Effective prediction of potential ferroptosis critical genes in clinical colorectal cancer
Source: Front Oncol. 2022 Oct 17;12:1033044. doi: 10.3389/fonc.2022.1033044 (PMC9619366; doi:10.3389/fonc.2022.1033044)
Supplement: Supplementary file 7 [file DataSheet_6.zip › Figure 7/Figure 7 C/5╕÷╗∙╥≥╨í╠ß╟┘═╝.xlsx]

## Sheet: Sheet1
gene	Expression	Group	SampleName
ELAVL1	5.2739	Tumor	TCGA-D5-6929-01
ELAVL1	5.3782	Tumor	TCGA-AA-3511-01
ELAVL1	5.558	Tumor	TCGA-QG-A5YX-01
ELAVL1	6.0101	Tumor	TCGA-CM-6164-01
ELAVL1	4.8233	Tumor	TCGA-A6-A567-01
ELAVL1	5.4213	Tumor	TCGA-G4-6320-01
ELAVL1	6.0756	Tumor	TCGA-AY-A69D-01
ELAVL1	5.7445	Tumor	TCGA-AY-A8YK-01
ELAVL1	5.5327	Tumor	TCGA-F4-6806-01
ELAVL1	5.6823	Tumor	TCGA-5M-AAT4-01
ELAVL1	5.4855	Tumor	TCGA-CM-6167-01
ELAVL1	5.6162	Tumor	TCGA-AZ-6603-01
ELAVL1	5.6142	Tumor	TCGA-CM-6168-01
ELAVL1	5.6637	Tumor	TCGA-G4-6314-01
ELAVL1	5.63	Tumor	TCGA-F4-6808-01
ELAVL1	5.7426	Tumor	TCGA-AZ-4615-01
ELAVL1	5.9028	Tumor	TCGA-AY-6386-01
ELAVL1	5.4822	Tumor	TCGA-AZ-6598-01
ELAVL1	6.1891	Tumor	TCGA-A6-6653-01
ELAVL1	5.2917	Tumor	TCGA-NH-A50V-01
ELAVL1	5.4002	Tumor	TCGA-AD-6899-01
ELAVL1	5.9939	Tumor	TCGA-G4-6311-01
ELAVL1	5.3067	Tumor	TCGA-DM-A280-01
ELAVL1	5.1494	Tumor	TCGA-NH-A6GC-01
ELAVL1	5.5729	Tumor	TCGA-F4-6570-01
ELAVL1	5.6303	Tumor	TCGA-CM-6679-01
ELAVL1	6.1303	Tumor	TCGA-A6-4105-01
ELAVL1	5.5414	Tumor	TCGA-D5-5538-01
ELAVL1	5.3754	Tumor	TCGA-NH-A50U-01
ELAVL1	5.3473	Tumor	TCGA-D5-6924-01
ELAVL1	5.8733	Tumor	TCGA-D5-6931-01
ELAVL1	4.64699	Tumor	TCGA-A6-5656-01
ELAVL1	5.4986	Tumor	TCGA-A6-6649-01
ELAVL1	5.3388	Tumor	TCGA-DM-A0X9-01
ELAVL1	5.0148	Tumor	TCGA-DM-A28G-01
ELAVL1	5.2548	Tumor	TCGA-F4-6703-01
ELAVL1	5.3477	Tumor	TCGA-AA-3492-01
ELAVL1	5.2858	Tumor	TCGA-G4-6293-01
ELAVL1	5.5069	Tumor	TCGA-DM-A28E-01
ELAVL1	5.7748	Tumor	TCGA-CK-6747-01
ELAVL1	5.6517	Tumor	TCGA-CK-4947-01
ELAVL1	5.3045	Tumor	TCGA-AD-6888-01
ELAVL1	5.4226	Tumor	TCGA-F4-6809-01
ELAVL1	5.8672	Tumor	TCGA-CK-5914-01
ELAVL1	5.3509	Tumor	TCGA-AZ-4313-01
ELAVL1	6.151	Tumor	TCGA-G4-6588-01
ELAVL1	5.8605	Tumor	TCGA-G4-6309-01
ELAVL1	5.9108	Tumor	TCGA-CM-5868-01
ELAVL1	5.2177	Tumor	TCGA-F4-6855-01
ELAVL1	5.3527	Tumor	TCGA-AD-6964-01
ELAVL1	5.701	Tumor	TCGA-G4-6295-01
ELAVL1	5.5512	Tumor	TCGA-D5-5539-01
ELAVL1	5.4826	Tumor	TCGA-AA-3506-01
ELAVL1	4.11393	Tumor	TCGA-A6-5661-01
ELAVL1	5.6857	Tumor	TCGA-RU-A8FL-01
ELAVL1	5.6271	Tumor	TCGA-5M-AATE-01
ELAVL1	6.07	Tumor	TCGA-A6-6648-01
ELAVL1	5.5853	Tumor	TCGA-A6-5662-01
ELAVL1	5.3327	Tumor	TCGA-DM-A1D8-01
ELAVL1	5.5772	Tumor	TCGA-D5-6539-01
ELAVL1	5.6659	Tumor	TCGA-AZ-6599-01
ELAVL1	6.0101	Tumor	TCGA-G4-6299-01
ELAVL1	5.4509	Tumor	TCGA-AZ-5403-01
ELAVL1	5.4493	Tumor	TCGA-AD-5900-01
ELAVL1	5.8883	Tumor	TCGA-D5-6898-01
ELAVL1	5.4175	Tumor	TCGA-AA-3489-01
ELAVL1	5.5189	Tumor	TCGA-DM-A1D7-01
ELAVL1	5.4552	Tumor	TCGA-AA-A02Y-01
ELAVL1	5.6775	Tumor	TCGA-CM-6676-01
ELAVL1	5.632	Tumor	TCGA-CA-5797-01
ELAVL1	5.3133	Tumor	TCGA-AA-3496-01
ELAVL1	5.5967	Tumor	TCGA-NH-A8F7-01
ELAVL1	6.0655	Tumor	TCGA-AA-3712-01
ELAVL1	5.14	Tumor	TCGA-CM-4743-01
ELAVL1	5.2005	Tumor	TCGA-AA-3662-01
ELAVL1	3.3076	Tumor	TCGA-A6-3809-01
ELAVL1	5.4618	Tumor	TCGA-CM-4747-01
ELAVL1	5.4081	Tumor	TCGA-A6-5666-01
ELAVL1	5.4019	Tumor	TCGA-DM-A285-01
ELAVL1	5.8475	Tumor	TCGA-CM-6171-01
ELAVL1	5.2445	Tumor	TCGA-D5-6538-01
ELAVL1	5.5835	Tumor	TCGA-A6-2675-01
ELAVL1	5.5898	Tumor	TCGA-G4-6298-01
ELAVL1	4.8572	Tumor	TCGA-A6-6650-01
ELAVL1	5.6885	Tumor	TCGA-AM-5820-01
ELAVL1	5.0597	Tumor	TCGA-AA-3663-01
ELAVL1	5.889	Tumor	TCGA-A6-6654-01
ELAVL1	5.6868	Tumor	TCGA-CM-5349-01
ELAVL1	5.5469	Tumor	TCGA-AZ-6600-01
ELAVL1	5.6218	Tumor	TCGA-AA-3509-01
ELAVL1	6.0762	Tumor	TCGA-AZ-6606-01
ELAVL1	5.427	Tumor	TCGA-WS-AB45-01
ELAVL1	5.7517	Tumor	TCGA-AD-6548-01
ELAVL1	5.6085	Tumor	TCGA-D5-6926-01
ELAVL1	5.76	Tumor	TCGA-A6-6138-01
ELAVL1	5.6562	Tumor	TCGA-AZ-4616-01
ELAVL1	5.6767	Tumor	TCGA-AA-A02K-01
ELAVL1	5.1457	Tumor	TCGA-A6-2685-01
ELAVL1	5.2836	Tumor	TCGA-DM-A1HA-01
ELAVL1	5.5877	Tumor	TCGA-AA-3713-01
ELAVL1	5.4307	Tumor	TCGA-G4-6627-01
ELAVL1	4.9892	Tumor	TCGA-AA-3502-01
ELAVL1	5.1518	Tumor	TCGA-AA-A01X-01
ELAVL1	5.7361	Tumor	TCGA-CK-5913-01
ELAVL1	5.3951	Tumor	TCGA-4N-A93T-01
ELAVL1	5.6722	Tumor	TCGA-QG-A5YV-01
ELAVL1	5.0888	Tumor	TCGA-AZ-6607-01
ELAVL1	4.5886	Tumor	TCGA-G4-6321-01
ELAVL1	5.4657	Tumor	TCGA-D5-6536-01
ELAVL1	6.0457	Tumor	TCGA-A6-6140-01
ELAVL1	5.6144	Tumor	TCGA-A6-A566-01
ELAVL1	6.0197	Tumor	TCGA-AD-6963-01
ELAVL1	5.5607	Tumor	TCGA-D5-5541-01
ELAVL1	5.5913	Tumor	TCGA-AM-5821-01
ELAVL1	5.5826	Tumor	TCGA-A6-6652-01
ELAVL1	5.4118	Tumor	TCGA-DM-A282-01
ELAVL1	5.405	Tumor	TCGA-AD-6901-01
ELAVL1	5.5976	Tumor	TCGA-CM-6161-01
ELAVL1	5.7401	Tumor	TCGA-5M-AAT5-01
ELAVL1	5.4667	Tumor	TCGA-CK-6748-01
ELAVL1	5.1623	Tumor	TCGA-AZ-4684-01
ELAVL1	5.3576	Tumor	TCGA-G4-6302-01
ELAVL1	5.7347	Tumor	TCGA-AU-6004-01
ELAVL1	5.643	Tumor	TCGA-G4-6310-01
ELAVL1	5.2683	Tumor	TCGA-CA-5255-01
ELAVL1	5.8968	Tumor	TCGA-NH-A6GA-01
ELAVL1	5.9345	Tumor	TCGA-AA-3655-01
ELAVL1	5.0588	Tumor	TCGA-CM-5863-01
ELAVL1	5.2814	Tumor	TCGA-G4-6304-01
ELAVL1	5.3086	Tumor	TCGA-CM-6678-01
ELAVL1	6.4026	Tumor	TCGA-A6-5657-01
ELAVL1	4.10525	Tumor	TCGA-A6-2672-01
ELAVL1	5.5404	Tumor	TCGA-D5-6930-01
ELAVL1	5.7252	Tumor	TCGA-F4-6805-01
ELAVL1	5.439	Tumor	TCGA-DM-A28M-01
ELAVL1	5.658	Tumor	TCGA-QL-A97D-01
ELAVL1	5.5534	Tumor	TCGA-3L-AA1B-01
ELAVL1	5.6539	Tumor	TCGA-CM-5860-01
ELAVL1	5.5348	Tumor	TCGA-SS-A7HO-01
ELAVL1	5.8568	Tumor	TCGA-D5-6537-01
ELAVL1	5.1732	Tumor	TCGA-AA-3495-01
ELAVL1	5.6795	Tumor	TCGA-CA-5254-01
ELAVL1	5.6747	Tumor	TCGA-AD-A5EK-01
ELAVL1	5.3737	Tumor	TCGA-CK-6746-01
ELAVL1	5.8555	Tumor	TCGA-CA-6718-01
ELAVL1	5.4601	Tumor	TCGA-AY-5543-01
ELAVL1	5.9239	Tumor	TCGA-CK-4952-01
ELAVL1	5.5179	Tumor	TCGA-F4-6807-01
ELAVL1	6.1324	Tumor	TCGA-CK-5915-01
ELAVL1	4.51859	Tumor	TCGA-A6-6781-01
ELAVL1	5.465	Tumor	TCGA-AU-3779-01
ELAVL1	5.2843	Tumor	TCGA-DM-A1D4-01
ELAVL1	5.8094	Tumor	TCGA-DM-A1D0-01
ELAVL1	6.0462	Tumor	TCGA-CM-6675-01
ELAVL1	5.6946	Tumor	TCGA-AY-6197-01
ELAVL1	5.4621	Tumor	TCGA-DM-A28K-01
ELAVL1	5.7082	Tumor	TCGA-G4-6307-01
ELAVL1	5.43	Tumor	TCGA-CM-5861-01
ELAVL1	5.405	Tumor	TCGA-CA-5796-01
ELAVL1	5.5601	Tumor	TCGA-AZ-4323-01
ELAVL1	5.3136	Tumor	TCGA-DM-A1DA-01
ELAVL1	5.1815	Tumor	TCGA-D5-6928-01
ELAVL1	5.1322	Tumor	TCGA-AA-3685-01
ELAVL1	5.6932	Tumor	TCGA-A6-5664-01
ELAVL1	5.3071	Tumor	TCGA-AZ-5407-01
ELAVL1	4.783	Tumor	TCGA-AY-6196-01
ELAVL1	5.8684	Tumor	TCGA-D5-6920-01
ELAVL1	5.4941	Tumor	TCGA-F4-6461-01
ELAVL1	5.7415	Tumor	TCGA-D5-6540-01
ELAVL1	5.5604	Tumor	TCGA-G4-6297-01
ELAVL1	5.0206	Tumor	TCGA-A6-2686-01
ELAVL1	6.1188	Tumor	TCGA-DM-A28F-01
ELAVL1	4.7597	Tumor	TCGA-CA-5256-01
ELAVL1	5.4172	Tumor	TCGA-A6-6142-01
ELAVL1	5.7162	Tumor	TCGA-AZ-6608-01
ELAVL1	5.682	Tumor	TCGA-A6-6141-01
ELAVL1	5.5031	Tumor	TCGA-G4-6306-01
ELAVL1	6.2234	Tumor	TCGA-D5-6922-01
ELAVL1	5.3331	Tumor	TCGA-DM-A288-01
ELAVL1	5.3256	Tumor	TCGA-DM-A1HB-01
ELAVL1	5.1367	Tumor	TCGA-A6-2682-01
ELAVL1	5.6985	Tumor	TCGA-CK-4951-01
ELAVL1	5.9035	Tumor	TCGA-CK-4948-01
ELAVL1	5.4858	Tumor	TCGA-F4-6856-01
ELAVL1	5.8731	Tumor	TCGA-F4-6569-01
ELAVL1	5.8575	Tumor	TCGA-CM-6163-01
ELAVL1	5.8585	Tumor	TCGA-D5-6535-01
ELAVL1	5.5865	Tumor	TCGA-5M-AAT6-01
ELAVL1	5.4182	Tumor	TCGA-AA-3526-01
ELAVL1	5.4861	Tumor	TCGA-AD-6895-01
ELAVL1	5.8123	Tumor	TCGA-G4-6586-01
ELAVL1	5.3827	Tumor	TCGA-NH-A8F8-01
ELAVL1	5.5352	Tumor	TCGA-D5-6529-01
ELAVL1	5.9787	Tumor	TCGA-DM-A0XF-01
ELAVL1	6.0273	Tumor	TCGA-A6-5667-01
ELAVL1	5.6308	Tumor	TCGA-CM-6169-01
ELAVL1	5.8128	Tumor	TCGA-CA-6719-01
ELAVL1	5.8248	Tumor	TCGA-D5-7000-01
ELAVL1	5.8102	Tumor	TCGA-G4-6625-01
ELAVL1	5.844	Tumor	TCGA-CM-6680-01
ELAVL1	6.1488	Tumor	TCGA-CM-6166-01
ELAVL1	5.579	Tumor	TCGA-NH-A6GB-01
ELAVL1	6.1148	Tumor	TCGA-D5-6923-01
ELAVL1	5.856	Tumor	TCGA-AZ-4614-01
ELAVL1	5.0077	Tumor	TCGA-CM-5864-01
ELAVL1	5.2773	Tumor	TCGA-CK-5912-01
ELAVL1	5.4578	Tumor	TCGA-D5-6927-01
ELAVL1	5.3636	Tumor	TCGA-QG-A5YW-01
ELAVL1	6.0215	Tumor	TCGA-D5-6532-01
ELAVL1	5.7209	Tumor	TCGA-CM-6172-01
ELAVL1	5.8861	Tumor	TCGA-D5-6533-01
ELAVL1	5.8087	Tumor	TCGA-DM-A28H-01
ELAVL1	5.6545	Tumor	TCGA-F4-6460-01
ELAVL1	5.1111	Tumor	TCGA-D5-5540-01
ELAVL1	5.4903	Tumor	TCGA-A6-5660-01
ELAVL1	5.8936	Tumor	TCGA-F4-6463-01
ELAVL1	5.671	Tumor	TCGA-CM-6170-01
ELAVL1	5.7337	Tumor	TCGA-QG-A5Z2-01
ELAVL1	5.2001	Tumor	TCGA-G4-6294-01
ELAVL1	5.2954	Tumor	TCGA-D5-6530-01
ELAVL1	5.9998	Tumor	TCGA-G4-6315-01
ELAVL1	5.6999	Tumor	TCGA-AA-A01P-01
ELAVL1	5.5005	Tumor	TCGA-G4-6303-01
ELAVL1	5.2476	Tumor	TCGA-AZ-4682-01
ELAVL1	5.6597	Tumor	TCGA-AD-6890-01
ELAVL1	5.1768	Tumor	TCGA-AD-6889-01
ELAVL1	5.7947	Tumor	TCGA-CK-4950-01
ELAVL1	5.769	Tumor	TCGA-CM-5344-01
ELAVL1	5.2623	Tumor	TCGA-QG-A5Z1-01
ELAVL1	5.7803	Tumor	TCGA-G4-6628-01
ELAVL1	5.4016	Tumor	TCGA-D5-6534-01
ELAVL1	4.63544	Tumor	TCGA-A6-5659-01
ELAVL1	4.9137	Tumor	TCGA-CM-5862-01
ELAVL1	5.5787	Tumor	TCGA-AA-3697-01
ELAVL1	5.5726	Tumor	TCGA-F4-6704-01
ELAVL1	5.6781	Tumor	TCGA-CK-6751-01
ELAVL1	5.6364	Tumor	TCGA-AD-A5EJ-01
ELAVL1	6.0038	Tumor	TCGA-T9-A92H-01
ELAVL1	5.5116	Tumor	TCGA-CA-6716-01
ELAVL1	5.5729	Tumor	TCGA-AA-A01Z-01
ELAVL1	5.109	Tumor	TCGA-D5-5537-01
ELAVL1	5.5617	Tumor	TCGA-D5-6531-01
ELAVL1	5.6865	Tumor	TCGA-DM-A1D9-01
ELAVL1	5.9489	Tumor	TCGA-DM-A1DB-01
ELAVL1	4.9496	Tumor	TCGA-A6-A5ZU-01
ELAVL1	5.8987	Tumor	TCGA-NH-A5IV-01
ELAVL1	5.3889	Tumor	TCGA-A6-6651-01
ELAVL1	5.7735	Tumor	TCGA-CA-6715-01
ELAVL1	5.6957	Tumor	TCGA-CM-6674-01
ELAVL1	5.5973	Tumor	TCGA-D5-6932-01
ELAVL1	5.6453	Tumor	TCGA-A6-6137-01
ELAVL1	5.81	Tumor	TCGA-CK-5916-01
ELAVL1	5.823	Tumor	TCGA-F4-6459-01
ELAVL1	5.528	Tumor	TCGA-CM-6165-01
ELAVL1	4.07778	Tumor	TCGA-A6-3810-01
ELAVL1	4.98965	Tumor	TCGA-A6-6780-01
ELAVL1	5.5157	Tumor	TCGA-CM-6677-01
ELAVL1	5.6445	Tumor	TCGA-G4-6322-01
ELAVL1	5.947	Tumor	TCGA-F4-6854-01
ELAVL1	5.0726	Tumor	TCGA-A6-A565-01
ELAVL1	5.9182	Tumor	TCGA-A6-A56B-01
ELAVL1	5.4539	Tumor	TCGA-AY-A54L-01
ELAVL1	4.85268	Tumor	TCGA-A6-5665-01
ELAVL1	3.3343	Tumor	TCGA-A6-2677-01
ELAVL1	5.852	Tumor	TCGA-CM-6162-01
ELAVL1	4.7022	Tumor	TCGA-D5-6541-01
ELAVL1	5.318	Tumor	TCGA-CM-5348-01
ELAVL1	5.3151	Tumor	TCGA-4T-AA8H-01
ELAVL1	5.6156	Tumor	TCGA-5M-AATA-01
ELAVL1	5.4887	Tumor	TCGA-AY-A71X-01
ELAVL1	5.6023	Tumor	TCGA-NH-A50T-01
ELAVL1	5.4793	Tumor	TCGA-DM-A28C-01
ELAVL1	5.6227	Tumor	TCGA-AD-6965-01
ELAVL1	5.3035	Tumor	TCGA-DM-A0XD-01
ELAVL1	5.6548	Tumor	TCGA-CA-6717-01
ELAVL1	5.1664	Tumor	TCGA-A6-6782-01
ELAVL1	4.39272	Tumor	TCGA-A6-2674-01
ELAVL1	5.9163	Tumor	TCGA-G4-6626-01
ELAVL1	5.2991	Tumor	TCGA-CM-4744-01
ELAVL1	5.5629	Tumor	TCGA-AZ-6605-01
ELAVL1	6.1805	Tumor	TCGA-AZ-6601-01
ELAVL1	4.8425	Tumor	TCGA-A6-2684-01
ELAVL1	5.4819	Tumor	TCGA-AZ-4315-01
ELAVL1	5.4562	Tumor	TCGA-CM-4751-01
ELAVL1	5.213	Tumor	TCGA-AA-3675-01
ELAVL1	5.6806	Tumor	TCGA-G4-6317-01
ELAVL1	6.1731	Tumor	TCGA-DM-A28A-01
ELAVL1	5.5245	Tumor	TCGA-AA-3660-01
ELAVL1	5.2292	Normal	GTEX-WQUQ-2526-SM-4MVNO
ELAVL1	5.2028	Normal	GTEX-13G51-2126-SM-5IJD9
ELAVL1	4.0662	Normal	GTEX-1122O-1526-SM-5N9CL
ELAVL1	5.5847	Normal	TCGA-F4-6704-11
ELAVL1	4.4196	Normal	GTEX-UPIC-1726-SM-4IHKG
ELAVL1	4.3632	Normal	TCGA-AA-3516-11
ELAVL1	5.426	Normal	GTEX-146FH-2426-SM-5Q5EW
ELAVL1	4.6514	Normal	GTEX-ZTSS-1126-SM-5985O
ELAVL1	5.2292	Normal	GTEX-13N2G-2226-SM-5IJCU
ELAVL1	4.7263	Normal	GTEX-ZYFC-2626-SM-5NQ6S
ELAVL1	4.4503	Normal	GTEX-ZDYS-2326-SM-4WKG6
ELAVL1	5.3495	Normal	GTEX-ZAB5-1426-SM-5HL9D
ELAVL1	5.5027	Normal	GTEX-12WSG-2426-SM-5EQLZ
ELAVL1	5.4067	Normal	GTEX-ZTSS-1226-SM-51MSZ
ELAVL1	4.7501	Normal	GTEX-13X6I-2726-SM-5Q5ET
ELAVL1	4.9677	Normal	GTEX-13OW5-2626-SM-5MR3M
ELAVL1	5.1119	Normal	TCGA-A6-2683-11
ELAVL1	4.4156	Normal	GTEX-WH7G-1426-SM-4LVMU
ELAVL1	4.86	Normal	GTEX-WHWD-1226-SM-4OOS1
ELAVL1	4.9955	Normal	GTEX-11ONC-2026-SM-5HL61
ELAVL1	5.067	Normal	GTEX-ZE7O-2626-SM-51MSS
ELAVL1	4.7528	Normal	GTEX-11P82-1226-SM-5HL5P
ELAVL1	4.7772	Normal	GTEX-Y3I4-1426-SM-4TT9C
ELAVL1	4.6736	Normal	GTEX-R55G-1226-SM-48FDC
ELAVL1	3.6207	Normal	GTEX-1211K-1726-SM-5FQUJ
ELAVL1	5.4793	Normal	GTEX-11TT1-0926-SM-5GU5M
ELAVL1	4.7523	Normal	TCGA-AA-3518-11
ELAVL1	5.109	Normal	GTEX-12ZZY-2726-SM-5EQ45
ELAVL1	4.4549	Normal	GTEX-Y5V6-1626-SM-4VDT2
ELAVL1	4.7474	Normal	GTEX-13PVQ-2726-SM-5L3H7
ELAVL1	4.842	Normal	GTEX-PX3G-1426-SM-48U1J
ELAVL1	5.1277	Normal	GTEX-11O72-2226-SM-5PNW2
ELAVL1	4.7093	Normal	TCGA-AA-3531-11
ELAVL1	5.101	Normal	GTEX-ZV6S-1126-SM-57WE9
ELAVL1	4.863	Normal	GTEX-1211K-1826-SM-5EGJ2
ELAVL1	5.0687	Normal	GTEX-11NSD-1626-SM-5986U
ELAVL1	4.8856	Normal	GTEX-XMK1-1726-SM-4B64Z
ELAVL1	5.1688	Normal	GTEX-13D11-0626-SM-5LZYY
ELAVL1	5.5173	Normal	GTEX-11I78-1326-SM-5PNY9
ELAVL1	5.0361	Normal	GTEX-13U4I-2626-SM-5SI9C
ELAVL1	4.935	Normal	GTEX-ZY6K-1226-SM-5GZYL
ELAVL1	5.3027	Normal	GTEX-ZLV1-1326-SM-4WWER
ELAVL1	4.9946	Normal	GTEX-147JS-2526-SM-5S2Q8
ELAVL1	5.1006	Normal	GTEX-ZQG8-2426-SM-57WEE
ELAVL1	5.542	Normal	GTEX-V955-1626-SM-4JBHJ
ELAVL1	5.7068	Normal	GTEX-ZTTD-2626-SM-57WEX
ELAVL1	4.8334	Normal	GTEX-13O3O-2526-SM-5L3DR
ELAVL1	5.2747	Normal	GTEX-QDVN-1326-SM-48TZ3
ELAVL1	4.8465	Normal	TCGA-AA-3712-11
ELAVL1	5.1469	Normal	GTEX-OXRL-1426-SM-3NM9E
ELAVL1	5.4486	Normal	GTEX-R53T-1326-SM-48FCQ
ELAVL1	3.7794	Normal	GTEX-ZVZP-2026-SM-57WB3
ELAVL1	4.546	Normal	GTEX-QLQW-0426-SM-447A7
ELAVL1	4.6236	Normal	GTEX-P4QT-1426-SM-3NMCX
ELAVL1	4.4503	Normal	GTEX-11I78-1226-SM-5A5K6
ELAVL1	5.3302	Normal	GTEX-13VXT-2026-SM-5L3EW
ELAVL1	4.6323	Normal	GTEX-S4Q7-0826-SM-4AD5E
ELAVL1	5.3765	Normal	GTEX-111YS-1826-SM-5GIEP
ELAVL1	5.1098	Normal	GTEX-ZYFG-1826-SM-5GZWX
ELAVL1	4.8655	Normal	GTEX-X5EB-1126-SM-46MVV
ELAVL1	4.9074	Normal	GTEX-ZF29-1726-SM-4WKFV
ELAVL1	5.2169	Normal	GTEX-146FQ-1926-SM-5NQBY
ELAVL1	5.1887	Normal	GTEX-11EQ9-1426-SM-5987G
ELAVL1	5.2369	Normal	GTEX-ZVT4-2626-SM-5N9GJ
ELAVL1	3.793	Normal	GTEX-XBEW-1926-SM-4SOJO
ELAVL1	5.0571	Normal	GTEX-YF7O-1626-SM-5IFII
ELAVL1	5.195	Normal	GTEX-13CF3-1326-SM-5LZXZ
ELAVL1	5.558	Normal	GTEX-131XG-1526-SM-5GCNQ
ELAVL1	4.6821	Normal	GTEX-ZGAY-2126-SM-4YCFB
ELAVL1	5.0679	Normal	TCGA-AA-3511-11
ELAVL1	5.1684	Normal	GTEX-11ZVC-2126-SM-5EGJ1
ELAVL1	5.2795	Normal	GTEX-12WSL-1826-SM-5LZW9
ELAVL1	4.7608	Normal	GTEX-11DXY-2026-SM-5N9CZ
ELAVL1	4.773	Normal	GTEX-ZAB4-2426-SM-5HL8A
ELAVL1	5.2601	Normal	GTEX-ZPIC-2626-SM-57WE2
ELAVL1	4.7629	Normal	GTEX-Y114-1526-SM-4TT79
ELAVL1	4.8125	Normal	GTEX-13OVG-1426-SM-5K7VP
ELAVL1	4.466	Normal	GTEX-Y3IK-1826-SM-4WWDS
ELAVL1	5.3107	Normal	GTEX-11P81-1126-SM-5GU5G
ELAVL1	4.9313	Normal	GTEX-11TUW-2026-SM-5EQL8
ELAVL1	4.7458	Normal	GTEX-148VJ-2426-SM-5NQ9Y
ELAVL1	5.3841	Normal	GTEX-11DXX-1926-SM-5EGJK
ELAVL1	5.3212	Normal	GTEX-ZZ64-0826-SM-5E449
ELAVL1	5.2304	Normal	TCGA-AZ-6599-11
ELAVL1	5.6789	Normal	GTEX-ZAJG-2626-SM-5S2NU
ELAVL1	5.3126	Normal	GTEX-ZG7Y-1826-SM-4WWD3
ELAVL1	5.0122	Normal	TCGA-A6-2686-11
ELAVL1	4.9933	Normal	GTEX-11ONC-1926-SM-5GU75
ELAVL1	5.4793	Normal	GTEX-13S86-1626-SM-5Q5C5
ELAVL1	5.3541	Normal	GTEX-ZYFD-2226-SM-5E43P
ELAVL1	5.0803	Normal	GTEX-YECK-2826-SM-5IFHF
ELAVL1	5.3302	Normal	GTEX-ZF28-2526-SM-57WFH
ELAVL1	4.8635	Normal	GTEX-13X6K-2726-SM-5O9DG
ELAVL1	3.9308	Normal	GTEX-139T6-1326-SM-5IFFO
ELAVL1	5.4728	Normal	GTEX-XXEK-1926-SM-4BRVD
ELAVL1	4.6708	Normal	GTEX-111CU-1426-SM-5GZYP
ELAVL1	5.1019	Normal	TCGA-AZ-6598-11
ELAVL1	5.5314	Normal	GTEX-145LS-2726-SM-5Q5D8
ELAVL1	4.9026	Normal	GTEX-ZZ64-0726-SM-5GZX4
ELAVL1	4.8385	Normal	TCGA-A6-5659-11
ELAVL1	4.6502	Normal	GTEX-Y5LM-1426-SM-5RQJL
ELAVL1	5.0545	Normal	GTEX-ZT9W-1726-SM-51MS3
ELAVL1	5.3551	Normal	GTEX-ZLFU-1426-SM-4WWEU
ELAVL1	5.3733	Normal	TCGA-AZ-6601-11
ELAVL1	5.2254	Normal	GTEX-131YS-2926-SM-5EGKI
ELAVL1	4.2669	Normal	GTEX-117YW-1826-SM-5PNY5
ELAVL1	4.5186	Normal	GTEX-PWCY-1026-SM-48TD4
ELAVL1	4.4803	Normal	GTEX-XUZC-1326-SM-4BRV2
ELAVL1	5.1732	Normal	GTEX-147JS-2626-SM-5S2UX
ELAVL1	5.131	Normal	GTEX-13W3W-2126-SM-5K7UX
ELAVL1	5.1227	Normal	GTEX-ZVT3-2826-SM-5GU6A
ELAVL1	4.309	Normal	GTEX-WOFM-1926-SM-4OOSP
ELAVL1	4.3413	Normal	GTEX-PWN1-1426-SM-48TDF
ELAVL1	5.1048	Normal	TCGA-AZ-6603-11
ELAVL1	4.5946	Normal	GTEX-TKQ2-1326-SM-4DXT9
ELAVL1	4.4033	Normal	GTEX-XUJ4-2026-SM-4BOOW
ELAVL1	4.7104	Normal	GTEX-SE5C-1526-SM-4BRWU
ELAVL1	5.1441	Normal	TCGA-A6-2682-11
ELAVL1	5.1815	Normal	GTEX-WHSB-0926-SM-4M1XJ
ELAVL1	4.6685	Normal	GTEX-S4P3-1226-SM-4AD4Y
ELAVL1	4.9905	Normal	GTEX-111VG-2226-SM-5N9DU
ELAVL1	4.8329	Normal	GTEX-13FHO-2726-SM-5K7VG
ELAVL1	5.1056	Normal	GTEX-O5YW-1426-SM-3MJHF
ELAVL1	4.573	Normal	TCGA-A6-5665-11
ELAVL1	4.7038	Normal	GTEX-OHPM-1426-SM-3TW8Y
ELAVL1	5.1643	Normal	GTEX-Z93S-2426-SM-5HL8N
ELAVL1	4.7399	Normal	GTEX-XGQ4-1726-SM-4RH4G
ELAVL1	5.3075	Normal	GTEX-11P7K-1826-SM-5HL5A
ELAVL1	5.1534	Normal	GTEX-13FH7-1526-SM-5J2N6
ELAVL1	5.0299	Normal	TCGA-AA-3517-11
ELAVL1	5.2698	Normal	GTEX-TKQ1-0626-SM-4DXTS
ELAVL1	5.2087	Normal	GTEX-ZDTS-2726-SM-5L3E2
ELAVL1	5.2925	Normal	GTEX-145ME-0826-SM-5O9AF
ELAVL1	4.6571	Normal	GTEX-ZP4G-1726-SM-4WWCM
ELAVL1	4.4829	Normal	GTEX-YEC3-2426-SM-5IFJR
ELAVL1	4.8233	Normal	GTEX-13OVI-2126-SM-5KM3U
ELAVL1	5.5647	Normal	GTEX-XV7Q-2226-SM-4BRVY
ELAVL1	5.0313	Normal	TCGA-A6-2678-11
ELAVL1	4.9896	Normal	GTEX-12696-1926-SM-5EGJT
ELAVL1	4.1136	Normal	GTEX-WYJK-2326-SM-4ONDN
ELAVL1	5.1094	Normal	GTEX-YEC3-2026-SM-4WWFL
ELAVL1	4.7882	Normal	GTEX-14C38-2626-SM-5RQI4
ELAVL1	5.2814	Normal	GTEX-ZYT6-2826-SM-5GICX
ELAVL1	4.2736	Normal	GTEX-ZQUD-1026-SM-4YCEZ
ELAVL1	4.0601	Normal	GTEX-ZVZQ-2626-SM-59HLB
ELAVL1	5.1384	Normal	GTEX-ZPU1-1726-SM-4WWFV
ELAVL1	4.7361	Normal	TCGA-A6-2684-11
ELAVL1	5.425	Normal	GTEX-XAJ8-0426-SM-47JYJ
ELAVL1	5.0579	Normal	TCGA-AA-3534-11
ELAVL1	4.9805	Normal	TCGA-A6-2679-11
ELAVL1	5.3848	Normal	GTEX-YJ8A-1726-SM-5P9IQ
ELAVL1	5.2304	Normal	GTEX-T6MO-0826-SM-4DM51
ELAVL1	4.8773	Normal	GTEX-Y114-1626-SM-4TT7I
ELAVL1	3.9663	Normal	GTEX-NFK9-2026-SM-3LK5K
ELAVL1	4.1211	Normal	GTEX-12C56-0626-SM-5EGGC
ELAVL1	4.4881	Normal	GTEX-ZVP2-1526-SM-5NQ82
ELAVL1	4.8334	Normal	TCGA-AZ-6605-11
ELAVL1	5.1708	Normal	GTEX-13PVR-1726-SM-5Q5EC
ELAVL1	4.5392	Normal	GTEX-T5JW-1126-SM-4DM5V
ELAVL1	5.09	Normal	GTEX-13OW6-2226-SM-5N9FL
ELAVL1	5.2056	Normal	GTEX-13U4I-2426-SM-5LU34
ELAVL1	4.9016	Normal	TCGA-A6-2671-11
ELAVL1	5.0242	Normal	GTEX-11PRG-2026-SM-5GU5F
ELAVL1	5.1453	Normal	GTEX-12BJ1-2026-SM-5FQUH
ELAVL1	5.5565	Normal	GTEX-11ZU8-1126-SM-5EQ5K
ELAVL1	4.6497	Normal	GTEX-YF7O-1726-SM-5IFJ9
ELAVL1	5.3256	Normal	GTEX-WY7C-1926-SM-4ONCI
ELAVL1	5.1668	Normal	GTEX-145MO-2626-SM-5QGPD
ELAVL1	4.3855	Normal	GTEX-12BJ1-2126-SM-5BC5O
ELAVL1	4.5104	Normal	GTEX-145MN-1726-SM-5SIA6
ELAVL1	5.3144	Normal	GTEX-11EI6-2626-SM-5PNVT
ELAVL1	5.3241	Normal	GTEX-132NY-2726-SM-5PNY2
ELAVL1	4.5034	Normal	GTEX-TML8-1326-SM-4DXTO
ELAVL1	4.8095	Normal	GTEX-148VJ-2626-SM-5QGPI
ELAVL1	5.1946	Normal	GTEX-XXEK-1826-SM-4BRVC
ELAVL1	4.9575	Normal	GTEX-ZF2S-1926-SM-4WWAN
ELAVL1	5.0786	Normal	GTEX-OXRK-1726-SM-3NB16
ELAVL1	4.5856	Normal	GTEX-PLZ5-1126-SM-3P613
ELAVL1	4.8125	Normal	GTEX-Z93S-2626-SM-57WBX
ELAVL1	5.1081	Normal	GTEX-145MH-2726-SM-5QGQ6
ELAVL1	4.9915	Normal	TCGA-AA-3522-11
ELAVL1	5.1268	Normal	GTEX-1339X-1726-SM-5P9J9
ELAVL1	4.8007	Normal	TCGA-AA-3496-11
ELAVL1	4.4823	Normal	GTEX-11P7K-1526-SM-5EGI7
ELAVL1	5.2146	Normal	GTEX-11DXZ-1626-SM-5GIDI
ELAVL1	4.957	Normal	GTEX-Y8LW-1226-SM-4WWDP
ELAVL1	5.3122	Normal	GTEX-14BMU-1326-SM-5RQIH
ELAVL1	4.9237	Normal	TCGA-A6-5667-11
ELAVL1	5.0955	Normal	GTEX-12WSJ-1426-SM-5GCON
ELAVL1	5.082	Normal	GTEX-X4EO-2726-SM-4E3HS
ELAVL1	4.4647	Normal	GTEX-XQ8I-2126-SM-4BOOM
ELAVL1	5.4864	Normal	GTEX-WY7C-1626-SM-4ONC8
ELAVL1	4.6018	Normal	GTEX-VJYA-2026-SM-4KL1K
ELAVL1	4.5311	Normal	GTEX-13113-1426-SM-5EGHU
ELAVL1	4.5293	Normal	GTEX-ZPU1-1926-SM-57WDT
ELAVL1	5.1031	Normal	GTEX-S341-1426-SM-4AD6U
ELAVL1	5.3968	Normal	GTEX-145ME-1126-SM-5SIAT
ELAVL1	5.2083	Normal	GTEX-111YS-1626-SM-5GZZ9
ELAVL1	5.1839	Normal	GTEX-14C39-1626-SM-5S2P4
ELAVL1	4.4216	Normal	GTEX-RM2N-0926-SM-48FD1
ELAVL1	5.2476	Normal	GTEX-117YX-0826-SM-5H11J
ELAVL1	4.1441	Normal	GTEX-11DXZ-1726-SM-5H12M
ELAVL1	4.9556	Normal	TCGA-AA-3525-11
ELAVL1	4.9951	Normal	GTEX-Q734-1126-SM-48TZY
ELAVL1	4.8949	Normal	GTEX-QDVJ-1326-SM-48U1X
ELAVL1	5.4446	Normal	TCGA-AZ-6600-11
ELAVL1	4.756	Normal	GTEX-145LT-0926-SM-5LU9C
ELAVL1	4.8465	Normal	GTEX-OIZH-1426-SM-3NB1O
ELAVL1	5.1728	Normal	GTEX-XV7Q-2126-SM-4BRVX
ELAVL1	5.1526	Normal	GTEX-11P81-1426-SM-5P9JN
ELAVL1	4.9649	Normal	GTEX-WEY5-1426-SM-4LMJ3
ELAVL1	4.4874	Normal	GTEX-W5WG-2426-SM-4LMI6
ELAVL1	4.7719	Normal	GTEX-13OVJ-1826-SM-5KM2D
ELAVL1	4.8177	Normal	GTEX-RU1J-1326-SM-46MUL
ELAVL1	4.5066	Normal	GTEX-R55D-1826-SM-48FEF
ELAVL1	4.927	Normal	GTEX-X3Y1-1726-SM-4PQZL
ELAVL1	4.9146	Normal	GTEX-12WSJ-1526-SM-5GCNI
ELAVL1	3.716	Normal	GTEX-14E6E-1526-SM-5RQIG
ELAVL1	4.8079	Normal	GTEX-X15G-1526-SM-4PQZM
ELAVL1	5.1408	Normal	GTEX-PWOO-1326-SM-48TCJ
ELAVL1	5.3144	Normal	GTEX-13FH7-1626-SM-5J2O9
ELAVL1	4.9482	Normal	GTEX-ZVT2-1726-SM-51MRO
ELAVL1	3.8044	Normal	GTEX-13QBU-1826-SM-5IJG3
ELAVL1	4.9289	Normal	GTEX-QEL4-1926-SM-4R1JI
ELAVL1	4.9482	Normal	GTEX-P78B-1726-SM-3P5ZV
ELAVL1	4.7651	Normal	GTEX-14A5H-1626-SM-5SIAN
ELAVL1	4.9528	Normal	TCGA-A6-5662-11
ELAVL1	4.3435	Normal	GTEX-UJHI-1126-SM-4IHLN
ELAVL1	5.2694	Normal	TCGA-AA-3514-11
ELAVL1	5.2721	Normal	GTEX-13O61-1526-SM-5KM3P
ELAVL1	4.479	Normal	GTEX-XBED-1526-SM-4AT5W
ELAVL1	4.3428	Normal	GTEX-UJMC-1326-SM-4IHLS
ELAVL1	4.7127	Normal	GTEX-11TUW-2326-SM-5EQMO
ELAVL1	5.0488	Normal	GTEX-139YR-2126-SM-5KM11
ELAVL1	4.95	Normal	GTEX-Y8E4-2426-SM-4WWDN
ELAVL1	4.7597	Normal	GTEX-Q2AH-1226-SM-48TZL
ELAVL1	5.4189	Normal	GTEX-WQUQ-2626-SM-4MVNP
ELAVL1	4.7861	Normal	GTEX-12ZZX-2726-SM-5N9FT
ELAVL1	5.0837	Normal	GTEX-11ZTT-1626-SM-5EQKR
ELAVL1	4.7825	Normal	GTEX-YEC3-2026-SM-5CVLQ
ELAVL1	4.7044	Normal	GTEX-11ZTS-1526-SM-5N9G7
ELAVL1	4.773	Normal	GTEX-XUW1-1926-SM-4BOP1
ELAVL1	5.3013	Normal	GTEX-QMRM-1226-SM-447C6
ELAVL1	4.6966	Normal	GTEX-WFG7-1526-SM-4LVMG
ELAVL1	4.4615	Normal	GTEX-WH7G-1326-SM-4LVMS
ELAVL1	4.9222	Normal	GTEX-Y3I4-1126-SM-4TT7Y
ELAVL1	5.3555	Normal	GTEX-12WSL-1626-SM-5GCMU
ELAVL1	4.6583	Normal	GTEX-W5WG-2026-SM-4LMIB
ELAVL1	4.447	Normal	GTEX-147F3-1926-SM-5SIB9
ELAVL1	5.6659	Normal	GTEX-11EQ8-2626-SM-5N9BO
ELAVL1	5.1215	Normal	GTEX-111CU-1226-SM-5EGIN
ELAVL1	4.6994	Normal	TCGA-AA-3655-11
ELAVL1	4.2892	Normal	GTEX-ZV7C-1526-SM-5NQ72
ELAVL1	5.1314	Normal	GTEX-11TTK-2426-SM-5PNYO
ELAVL1	5.1551	Normal	GTEX-ZY6K-1326-SM-5GZWP
ELAVL1	4.6548	Normal	GTEX-13CF2-1826-SM-5N9GK
ELAVL1	4.0497	Normal	GTEX-13PL7-2526-SM-5IFGR
ELAVL1	5.4074	Normal	TCGA-AA-3697-11
ELAVL1	4.5448	Normal	GTEX-133LE-1526-SM-5IFEN
ELAVL1	5.1194	Normal	GTEX-1399R-2226-SM-5P9JB
ELAVL1	4.8846	Normal	TCGA-AA-3662-11
ELAVL1	5.1627	Normal	TCGA-A6-2675-11
ELAVL1	4.4013	Normal	GTEX-Y5LM-1526-SM-4VDTA
ELAVL1	4.9346	Normal	GTEX-1212Z-1826-SM-5FQSH
ELAVL1	4.4189	Normal	GTEX-ZXES-1626-SM-5NQ7L
ELAVL1	4.2126	Normal	GTEX-13111-0726-SM-5DUVE
ELAVL1	5.3695	Normal	GTEX-131XE-1026-SM-5EGKE
ELAVL1	4.9218	Normal	GTEX-ZEX8-1926-SM-4WKFR
ELAVL1	4.9213	Normal	GTEX-13OW8-2726-SM-5L3FZ
ELAVL1	5.3295	Normal	GTEX-11ILO-2026-SM-5N9CQ
ELAVL1	5.0892	Normal	GTEX-145LS-2926-SM-5O99G
ELAVL1	4.7887	Normal	GTEX-145MO-2426-SM-5NQ9W
ELAVL1	5.3248	Normal	GTEX-13FHP-2426-SM-5KLZ5
ELAVL1	4.1812	Normal	GTEX-13O21-2426-SM-5MR4A
ELAVL1	5.0854	Normal	GTEX-132AR-2726-SM-5PNVN
ELAVL1	5.0623	Normal	TCGA-AA-3527-11
ELAVL1	5.5454	Normal	GTEX-XAJ8-0726-SM-47JY5
ELAVL1	5.149	Normal	GTEX-ZYWO-1626-SM-5E44H
ELAVL1	4.7804	Normal	GTEX-147GR-2826-SM-5RQK8
ELAVL1	5.1449	Normal	GTEX-XUW1-1826-SM-4BOQD
ELAVL1	4.3306	Normal	GTEX-11DXX-1826-SM-5H126
ELAVL1	5.2072	Normal	GTEX-1122O-1426-SM-5H11R
ELAVL1	4.8334	Normal	GTEX-ZAB4-2226-SM-5HL97
ELAVL1	5.0401	Normal	GTEX-12WSM-1426-SM-5GCPA
ELAVL1	5.0014	Normal	GTEX-WXYG-1726-SM-4ONCU
ELAVL1	5.1069	Normal	TCGA-AA-3663-11
ELAVL1	4.8768	Normal	GTEX-11EMC-1426-SM-5N9E4
ELAVL1	4.2258	Normal	GTEX-U3ZM-1126-SM-4DXUB
ELAVL1	4.917	Normal	GTEX-131XE-0826-SM-5HL9W
ELAVL1	4.8017	Normal	GTEX-ZA64-1426-SM-5CVMC
ELAVL1	4.951	Normal	GTEX-13111-1926-SM-5GCOL
ELAVL1	4.449	Normal	TCGA-AA-3713-11
ELAVL1	4.5626	Normal	TCGA-AA-3660-11
ELAVL1	4.4582	Normal	TCGA-AA-3489-11
ELAVL1	4.9364	Normal	GTEX-13W3W-2226-SM-5LU4M
ELAVL1	5.131	Normal	GTEX-13SLW-2826-SM-5Q5ES
ELAVL1	5.2457	Normal	GTEX-1128S-1626-SM-5H12O
ELAVL1	5.3632	Normal	GTEX-14AS3-1126-SM-5Q5CR
ELAVL1	5.0041	Normal	GTEX-Q2AI-0926-SM-48U1F
ELAVL1	4.7903	Normal	GTEX-SNOS-1226-SM-4DM5H
ELAVL1	4.2103	Normal	GTEX-YB5E-1626-SM-5IFIQ
ELAVL1	5.2593	Normal	GTEX-117XS-2226-SM-5GIE1
ELAVL1	5.4023	Normal	GTEX-WYVS-1126-SM-4SOJX
ELAVL1	4.7302	Normal	GTEX-XYKS-2226-SM-4E3IU
ELAVL1	5.4125	Normal	TCGA-A6-2685-11
ELAVL1	5.204	Normal	GTEX-117YX-0526-SM-5EGJH
ELAVL1	4.9364	Normal	GTEX-12KS4-2426-SM-5LU8P
ELAVL1	5.1161	Normal	GTEX-QLQ7-1126-SM-4R1KN
ELAVL1	5.0807	Normal	GTEX-ZF2S-1826-SM-4WKFF
ELAVL1	5.0392	Normal	GTEX-ZYFG-1926-SM-5GID5
ELAVL1	4.1294	Normal	GTEX-14DAR-1526-SM-5RQIX
ELAVL1	4.8704	Normal	GTEX-14A5I-2426-SM-5Q5CP
ELAVL1	4.5964	Normal	GTEX-ZF29-1826-SM-4WKG8
ELAVL1	5.6017	Normal	GTEX-ZYVF-2826-SM-5GIDK
ELAVL1	3.9819	Normal	GTEX-1399S-1926-SM-5J2M5
ELAVL1	5.2246	Normal	GTEX-13CF3-1426-SM-5K7YY
ELAVL1	4.8851	Normal	GTEX-13O61-1626-SM-5KM3T
ELAVL1	5.2036	Normal	GTEX-ZE9C-2126-SM-4WKGY
ELAVL1	4.867	Normal	GTEX-XGQ4-1226-SM-4AT67
ELAVL1	4.7138	Normal	GTEX-WFG8-1726-SM-4LVM6
ELAVL1	4.773	Normal	GTEX-144GM-1226-SM-5LU52
ELAVL1	5.1473	Normal	GTEX-WI4N-2226-SM-4OOS9
ELAVL1	4.8156	Normal	GTEX-11GSP-1626-SM-5986N
ELAVL1	4.2609	Normal	GTEX-13D11-0826-SM-5KLZJ
ELAVL1	5.1429	Normal	TCGA-AA-3520-11
ELAVL1	5.3555	Normal	GTEX-1399R-2126-SM-5K7WZ
ELAVL1	3.992	Normal	GTEX-WOFM-2026-SM-4OOSQ
ELAVL1	5.0414	Normal	GTEX-YEC4-1926-SM-5IFHJ
ELAVL1	5.4009	Normal	GTEX-WHWD-1526-SM-4OORV
ELAVL1	4.5717	Normal	GTEX-S7SF-1926-SM-4AT5B
ELAVL1	4.5687	Normal	GTEX-QCQG-1626-SM-48U26
ELAVL1	4.6065	Normal	GTEX-QV31-0826-SM-4R1KR
ELAVL1	5.248	Normal	GTEX-ZP4G-1526-SM-57WE5
ELAVL1	5.3841	Normal	GTEX-132AR-2826-SM-5IJFV
ELAVL1	5.1985	Normal	GTEX-WHPG-1626-SM-4M1ZL
ELAVL1	4.9108	Normal	GTEX-13O1R-2426-SM-5KLZZ
ELAVL1	5.1461	Normal	GTEX-11GS4-1826-SM-5HL4T
ELAVL1	4.7367	Normal	TCGA-A6-2680-11
ELAVL1	4.8763	Normal	GTEX-WRHK-1126-SM-4MVOJ
ELAVL1	4.8299	Normal	GTEX-11EQ9-1526-SM-5PNY7
ELAVL1	4.9865	Normal	GTEX-XUJ4-2126-SM-4BOOX
ELAVL1	4.2033	Normal	GTEX-WFON-1426-SM-4LVMT
ELAVL1	4.2676	Normal	GTEX-11P82-1026-SM-5BC5J
ELAVL1	4.2412	Normal	GTEX-ZLV1-1226-SM-4WWBX
ELAVL1	4.6583	Normal	GTEX-X15G-1326-SM-4PQZJ
EPAS1	4.7247	Tumor	TCGA-D5-6929-01
EPAS1	5.2269	Tumor	TCGA-AA-3511-01
EPAS1	4.9482	Tumor	TCGA-QG-A5YX-01
EPAS1	5.151	Tumor	TCGA-CM-6164-01
EPAS1	6.0383	Tumor	TCGA-A6-A567-01
EPAS1	4.5657	Tumor	TCGA-G4-6320-01
EPAS1	5.6235	Tumor	TCGA-AY-A69D-01
EPAS1	5.4057	Tumor	TCGA-AY-A8YK-01
EPAS1	4.97	Tumor	TCGA-F4-6806-01
EPAS1	3.9691	Tumor	TCGA-5M-AAT4-01
EPAS1	6.5024	Tumor	TCGA-CM-6167-01
EPAS1	5.1526	Tumor	TCGA-AZ-6603-01
EPAS1	5.6511	Tumor	TCGA-CM-6168-01
EPAS1	5.9081	Tumor	TCGA-G4-6314-01
EPAS1	4.2389	Tumor	TCGA-F4-6808-01
EPAS1	4.652	Tumor	TCGA-AZ-4615-01
EPAS1	5.7522	Tumor	TCGA-AY-6386-01
EPAS1	5.4283	Tumor	TCGA-AZ-6598-01
EPAS1	5.3111	Tumor	TCGA-A6-6653-01
EPAS1	4.6177	Tumor	TCGA-NH-A50V-01
EPAS1	5.5883	Tumor	TCGA-AD-6899-01
EPAS1	4.8992	Tumor	TCGA-G4-6311-01
EPAS1	4.7027	Tumor	TCGA-DM-A280-01
EPAS1	4.4634	Tumor	TCGA-NH-A6GC-01
EPAS1	5.3082	Tumor	TCGA-F4-6570-01
EPAS1	5.3234	Tumor	TCGA-CM-6679-01
EPAS1	4.7592	Tumor	TCGA-A6-4105-01
EPAS1	5.0077	Tumor	TCGA-D5-5538-01
EPAS1	3.7421	Tumor	TCGA-NH-A50U-01
EPAS1	5.5814	Tumor	TCGA-D5-6924-01
EPAS1	5.5955	Tumor	TCGA-D5-6931-01
EPAS1	4.46883	Tumor	TCGA-A6-5656-01
EPAS1	6.2124	Tumor	TCGA-A6-6649-01
EPAS1	4.2227	Tumor	TCGA-DM-A0X9-01
EPAS1	4.6041	Tumor	TCGA-DM-A28G-01
EPAS1	6.5368	Tumor	TCGA-F4-6703-01
EPAS1	4.404	Tumor	TCGA-AA-3492-01
EPAS1	5.8455	Tumor	TCGA-G4-6293-01
EPAS1	4.9987	Tumor	TCGA-DM-A28E-01
EPAS1	5.0184	Tumor	TCGA-CK-6747-01
EPAS1	5.3227	Tumor	TCGA-CK-4947-01
EPAS1	4.1571	Tumor	TCGA-AD-6888-01
EPAS1	5.5668	Tumor	TCGA-F4-6809-01
EPAS1	4.6112	Tumor	TCGA-CK-5914-01
EPAS1	3.6555	Tumor	TCGA-AZ-4313-01
EPAS1	5.0807	Tumor	TCGA-G4-6588-01
EPAS1	4.5988	Tumor	TCGA-G4-6309-01
EPAS1	4.3342	Tumor	TCGA-CM-5868-01
EPAS1	4.811	Tumor	TCGA-F4-6855-01
EPAS1	4.5856	Tumor	TCGA-AD-6964-01
EPAS1	6.1219	Tumor	TCGA-G4-6295-01
EPAS1	4.843	Tumor	TCGA-D5-5539-01
EPAS1	4.9538	Tumor	TCGA-AA-3506-01
EPAS1	4.78612	Tumor	TCGA-A6-5661-01
EPAS1	3.871	Tumor	TCGA-RU-A8FL-01
EPAS1	4.9955	Tumor	TCGA-5M-AATE-01
EPAS1	4.9672	Tumor	TCGA-A6-6648-01
EPAS1	4.3371	Tumor	TCGA-A6-5662-01
EPAS1	3.4384	Tumor	TCGA-DM-A1D8-01
EPAS1	6.4967	Tumor	TCGA-D5-6539-01
EPAS1	5.0505	Tumor	TCGA-AZ-6599-01
EPAS1	4.3944	Tumor	TCGA-G4-6299-01
EPAS1	4.773	Tumor	TCGA-AZ-5403-01
EPAS1	5.0747	Tumor	TCGA-AD-5900-01
EPAS1	5.0798	Tumor	TCGA-D5-6898-01
EPAS1	6.0809	Tumor	TCGA-AA-3489-01
EPAS1	4.9031	Tumor	TCGA-DM-A1D7-01
EPAS1	4.1392	Tumor	TCGA-AA-A02Y-01
EPAS1	5.0108	Tumor	TCGA-CM-6676-01
EPAS1	4.8944	Tumor	TCGA-CA-5797-01
EPAS1	4.6323	Tumor	TCGA-AA-3496-01
EPAS1	4.3321	Tumor	TCGA-NH-A8F7-01
EPAS1	5.0295	Tumor	TCGA-AA-3712-01
EPAS1	5.0009	Tumor	TCGA-CM-4743-01
EPAS1	5.0751	Tumor	TCGA-AA-3662-01
EPAS1	3.30978	Tumor	TCGA-A6-3809-01
EPAS1	4.9103	Tumor	TCGA-CM-4747-01
EPAS1	4.0019	Tumor	TCGA-A6-5666-01
EPAS1	4.3709	Tumor	TCGA-DM-A285-01
EPAS1	5.8763	Tumor	TCGA-CM-6171-01
EPAS1	4.867	Tumor	TCGA-D5-6538-01
EPAS1	5.5574	Tumor	TCGA-A6-2675-01
EPAS1	4.6793	Tumor	TCGA-G4-6298-01
EPAS1	4.71027	Tumor	TCGA-A6-6650-01
EPAS1	4.7861	Tumor	TCGA-AM-5820-01
EPAS1	4.6611	Tumor	TCGA-AA-3663-01
EPAS1	5.4803	Tumor	TCGA-A6-6654-01
EPAS1	4.3646	Tumor	TCGA-CM-5349-01
EPAS1	5.3078	Tumor	TCGA-AZ-6600-01
EPAS1	5.3537	Tumor	TCGA-AA-3509-01
EPAS1	5.7845	Tumor	TCGA-AZ-6606-01
EPAS1	8.1001	Tumor	TCGA-WS-AB45-01
EPAS1	4.9542	Tumor	TCGA-AD-6548-01
EPAS1	5.1903	Tumor	TCGA-D5-6926-01
EPAS1	5.4555	Tumor	TCGA-A6-6138-01
EPAS1	4.0046	Tumor	TCGA-AZ-4616-01
EPAS1	4.6112	Tumor	TCGA-AA-A02K-01
EPAS1	5.2928	Tumor	TCGA-A6-2685-01
EPAS1	3.5149	Tumor	TCGA-DM-A1HA-01
EPAS1	5.6957	Tumor	TCGA-AA-3713-01
EPAS1	6.1314	Tumor	TCGA-G4-6627-01
EPAS1	5.1177	Tumor	TCGA-AA-3502-01
EPAS1	4.9561	Tumor	TCGA-AA-A01X-01
EPAS1	5.7258	Tumor	TCGA-CK-5913-01
EPAS1	4.6189	Tumor	TCGA-4N-A93T-01
EPAS1	4.7656	Tumor	TCGA-QG-A5YV-01
EPAS1	6.3577	Tumor	TCGA-AZ-6607-01
EPAS1	6.3354	Tumor	TCGA-G4-6321-01
EPAS1	4.7345	Tumor	TCGA-D5-6536-01
EPAS1	5.4758	Tumor	TCGA-A6-6140-01
EPAS1	6.3637	Tumor	TCGA-A6-A566-01
EPAS1	4.7296	Tumor	TCGA-AD-6963-01
EPAS1	4.3855	Tumor	TCGA-D5-5541-01
EPAS1	4.0943	Tumor	TCGA-AM-5821-01
EPAS1	5.435	Tumor	TCGA-A6-6652-01
EPAS1	4.4013	Tumor	TCGA-DM-A282-01
EPAS1	5.0657	Tumor	TCGA-AD-6901-01
EPAS1	5.8463	Tumor	TCGA-CM-6161-01
EPAS1	5.3165	Tumor	TCGA-5M-AAT5-01
EPAS1	5.1534	Tumor	TCGA-CK-6748-01
EPAS1	4.9792	Tumor	TCGA-AZ-4684-01
EPAS1	6.406	Tumor	TCGA-G4-6302-01
EPAS1	5.4539	Tumor	TCGA-AU-6004-01
EPAS1	4.6358	Tumor	TCGA-G4-6310-01
EPAS1	4.8455	Tumor	TCGA-CA-5255-01
EPAS1	4.9901	Tumor	TCGA-NH-A6GA-01
EPAS1	4.0782	Tumor	TCGA-AA-3655-01
EPAS1	5.5094	Tumor	TCGA-CM-5863-01
EPAS1	2.578	Tumor	TCGA-G4-6304-01
EPAS1	4.1946	Tumor	TCGA-CM-6678-01
EPAS1	5.6874	Tumor	TCGA-A6-5657-01
EPAS1	5.01376	Tumor	TCGA-A6-2672-01
EPAS1	5.318	Tumor	TCGA-D5-6930-01
EPAS1	5.1469	Tumor	TCGA-F4-6805-01
EPAS1	3.0481	Tumor	TCGA-DM-A28M-01
EPAS1	5.2619	Tumor	TCGA-QL-A97D-01
EPAS1	4.9878	Tumor	TCGA-3L-AA1B-01
EPAS1	5.3104	Tumor	TCGA-CM-5860-01
EPAS1	5.1668	Tumor	TCGA-SS-A7HO-01
EPAS1	4.0816	Tumor	TCGA-D5-6537-01
EPAS1	4.7533	Tumor	TCGA-AA-3495-01
EPAS1	5.7952	Tumor	TCGA-CA-5254-01
EPAS1	4.856	Tumor	TCGA-AD-A5EK-01
EPAS1	3.5224	Tumor	TCGA-CK-6746-01
EPAS1	4.3583	Tumor	TCGA-CA-6718-01
EPAS1	4.6282	Tumor	TCGA-AY-5543-01
EPAS1	4.9327	Tumor	TCGA-CK-4952-01
EPAS1	6.1589	Tumor	TCGA-F4-6807-01
EPAS1	4.9021	Tumor	TCGA-CK-5915-01
EPAS1	5.39692	Tumor	TCGA-A6-6781-01
EPAS1	4.5608	Tumor	TCGA-AU-3779-01
EPAS1	3.5947	Tumor	TCGA-DM-A1D4-01
EPAS1	4.8719	Tumor	TCGA-DM-A1D0-01
EPAS1	5.4138	Tumor	TCGA-CM-6675-01
EPAS1	5.6032	Tumor	TCGA-AY-6197-01
EPAS1	4.1474	Tumor	TCGA-DM-A28K-01
EPAS1	3.8729	Tumor	TCGA-G4-6307-01
EPAS1	5.1052	Tumor	TCGA-CM-5861-01
EPAS1	5.4101	Tumor	TCGA-CA-5796-01
EPAS1	5.4509	Tumor	TCGA-AZ-4323-01
EPAS1	3.4569	Tumor	TCGA-DM-A1DA-01
EPAS1	5.2533	Tumor	TCGA-D5-6928-01
EPAS1	3.5839	Tumor	TCGA-AA-3685-01
EPAS1	6.0184	Tumor	TCGA-A6-5664-01
EPAS1	4.7399	Tumor	TCGA-AZ-5407-01
EPAS1	6.6572	Tumor	TCGA-AY-6196-01
EPAS1	5.5323	Tumor	TCGA-D5-6920-01
EPAS1	5.2138	Tumor	TCGA-F4-6461-01
EPAS1	5.8289	Tumor	TCGA-D5-6540-01
EPAS1	5.7383	Tumor	TCGA-G4-6297-01
EPAS1	4.3184	Tumor	TCGA-A6-2686-01
EPAS1	4.5772	Tumor	TCGA-DM-A28F-01
EPAS1	4.0046	Tumor	TCGA-CA-5256-01
EPAS1	5.7184	Tumor	TCGA-A6-6142-01
EPAS1	3.7667	Tumor	TCGA-AZ-6608-01
EPAS1	5.336	Tumor	TCGA-A6-6141-01
EPAS1	5.1069	Tumor	TCGA-G4-6306-01
EPAS1	5.3377	Tumor	TCGA-D5-6922-01
EPAS1	4.0696	Tumor	TCGA-DM-A288-01
EPAS1	4.4906	Tumor	TCGA-DM-A1HB-01
EPAS1	4.7372	Tumor	TCGA-A6-2682-01
EPAS1	4.9477	Tumor	TCGA-CK-4951-01
EPAS1	4.7666	Tumor	TCGA-CK-4948-01
EPAS1	4.7127	Tumor	TCGA-F4-6856-01
EPAS1	5.9088	Tumor	TCGA-F4-6569-01
EPAS1	5.0479	Tumor	TCGA-CM-6163-01
EPAS1	5.5668	Tumor	TCGA-D5-6535-01
EPAS1	5.5817	Tumor	TCGA-5M-AAT6-01
EPAS1	3.9147	Tumor	TCGA-AA-3526-01
EPAS1	5.6594	Tumor	TCGA-AD-6895-01
EPAS1	4.2862	Tumor	TCGA-G4-6586-01
EPAS1	5.3115	Tumor	TCGA-NH-A8F8-01
EPAS1	5.7052	Tumor	TCGA-D5-6529-01
EPAS1	4.5922	Tumor	TCGA-DM-A0XF-01
EPAS1	5.3324	Tumor	TCGA-A6-5667-01
EPAS1	6.0206	Tumor	TCGA-CM-6169-01
EPAS1	4.9542	Tumor	TCGA-CA-6719-01
EPAS1	5.6011	Tumor	TCGA-D5-7000-01
EPAS1	5.5426	Tumor	TCGA-G4-6625-01
EPAS1	5.2204	Tumor	TCGA-CM-6680-01
EPAS1	4.8724	Tumor	TCGA-CM-6166-01
EPAS1	4.5311	Tumor	TCGA-NH-A6GB-01
EPAS1	5.5668	Tumor	TCGA-D5-6923-01
EPAS1	4.2243	Tumor	TCGA-AZ-4614-01
EPAS1	4.5211	Tumor	TCGA-CM-5864-01
EPAS1	5.3944	Tumor	TCGA-CK-5912-01
EPAS1	4.3723	Tumor	TCGA-D5-6927-01
EPAS1	4.174	Tumor	TCGA-QG-A5YW-01
EPAS1	3.9728	Tumor	TCGA-D5-6532-01
EPAS1	5.3241	Tumor	TCGA-CM-6172-01
EPAS1	6.1058	Tumor	TCGA-D5-6533-01
EPAS1	3.0463	Tumor	TCGA-DM-A28H-01
EPAS1	5.1946	Tumor	TCGA-F4-6460-01
EPAS1	2.8361	Tumor	TCGA-D5-5540-01
EPAS1	4.546	Tumor	TCGA-A6-5660-01
EPAS1	5.7093	Tumor	TCGA-F4-6463-01
EPAS1	5.2899	Tumor	TCGA-CM-6170-01
EPAS1	5.1273	Tumor	TCGA-QG-A5Z2-01
EPAS1	4.3306	Tumor	TCGA-G4-6294-01
EPAS1	3.5387	Tumor	TCGA-D5-6530-01
EPAS1	5.764	Tumor	TCGA-G4-6315-01
EPAS1	5.4165	Tumor	TCGA-AA-A01P-01
EPAS1	5.7189	Tumor	TCGA-G4-6303-01
EPAS1	4.1094	Tumor	TCGA-AZ-4682-01
EPAS1	4.7274	Tumor	TCGA-AD-6890-01
EPAS1	4.9589	Tumor	TCGA-AD-6889-01
EPAS1	5.2215	Tumor	TCGA-CK-4950-01
EPAS1	4.6462	Tumor	TCGA-CM-5344-01
EPAS1	5.3695	Tumor	TCGA-QG-A5Z1-01
EPAS1	4.6927	Tumor	TCGA-G4-6628-01
EPAS1	6.0862	Tumor	TCGA-D5-6534-01
EPAS1	3.19392	Tumor	TCGA-A6-5659-01
EPAS1	3.8778	Tumor	TCGA-CM-5862-01
EPAS1	4.8842	Tumor	TCGA-AA-3697-01
EPAS1	5.0803	Tumor	TCGA-F4-6704-01
EPAS1	4.4115	Tumor	TCGA-CK-6751-01
EPAS1	5.0045	Tumor	TCGA-AD-A5EJ-01
EPAS1	4.7302	Tumor	TCGA-T9-A92H-01
EPAS1	4.8856	Tumor	TCGA-CA-6716-01
EPAS1	4.2427	Tumor	TCGA-AA-A01Z-01
EPAS1	5.7005	Tumor	TCGA-D5-5537-01
EPAS1	3.7356	Tumor	TCGA-D5-6531-01
EPAS1	4.2758	Tumor	TCGA-DM-A1D9-01
EPAS1	3.4358	Tumor	TCGA-DM-A1DB-01
EPAS1	5.528	Tumor	TCGA-A6-A5ZU-01
EPAS1	3.7061	Tumor	TCGA-NH-A5IV-01
EPAS1	6.1373	Tumor	TCGA-A6-6651-01
EPAS1	5.3597	Tumor	TCGA-CA-6715-01
EPAS1	4.7323	Tumor	TCGA-CM-6674-01
EPAS1	4.6335	Tumor	TCGA-D5-6932-01
EPAS1	5.4761	Tumor	TCGA-A6-6137-01
EPAS1	3.9299	Tumor	TCGA-CK-5916-01
EPAS1	5.7937	Tumor	TCGA-F4-6459-01
EPAS1	5.6651	Tumor	TCGA-CM-6165-01
EPAS1	4.29581	Tumor	TCGA-A6-3810-01
EPAS1	3.72004	Tumor	TCGA-A6-6780-01
EPAS1	4.9486	Tumor	TCGA-CM-6677-01
EPAS1	5.4715	Tumor	TCGA-G4-6322-01
EPAS1	5.1823	Tumor	TCGA-F4-6854-01
EPAS1	6.0343	Tumor	TCGA-A6-A565-01
EPAS1	4.497	Tumor	TCGA-A6-A56B-01
EPAS1	4.6548	Tumor	TCGA-AY-A54L-01
EPAS1	4.78528	Tumor	TCGA-A6-5665-01
EPAS1	2.85716	Tumor	TCGA-A6-2677-01
EPAS1	6.3799	Tumor	TCGA-CM-6162-01
EPAS1	4.7651	Tumor	TCGA-D5-6541-01
EPAS1	5.8337	Tumor	TCGA-CM-5348-01
EPAS1	4.1579	Tumor	TCGA-4T-AA8H-01
EPAS1	5.5336	Tumor	TCGA-5M-AATA-01
EPAS1	5.4104	Tumor	TCGA-AY-A71X-01
EPAS1	3.9194	Tumor	TCGA-NH-A50T-01
EPAS1	4.0445	Tumor	TCGA-DM-A28C-01
EPAS1	5.3639	Tumor	TCGA-AD-6965-01
EPAS1	3.6543	Tumor	TCGA-DM-A0XD-01
EPAS1	5.1899	Tumor	TCGA-CA-6717-01
EPAS1	5.4777	Tumor	TCGA-A6-6782-01
EPAS1	5.12683	Tumor	TCGA-A6-2674-01
EPAS1	3.7226	Tumor	TCGA-G4-6626-01
EPAS1	4.5028	Tumor	TCGA-CM-4744-01
EPAS1	5.8792	Tumor	TCGA-AZ-6605-01
EPAS1	5.306	Tumor	TCGA-AZ-6601-01
EPAS1	4.22297	Tumor	TCGA-A6-2684-01
EPAS1	4.0532	Tumor	TCGA-AZ-4315-01
EPAS1	5.8207	Tumor	TCGA-CM-4751-01
EPAS1	4.2343	Tumor	TCGA-AA-3675-01
EPAS1	3.3717	Tumor	TCGA-G4-6317-01
EPAS1	4.4569	Tumor	TCGA-DM-A28A-01
EPAS1	4.3242	Tumor	TCGA-AA-3660-01
EPAS1	6.0175	Normal	GTEX-WQUQ-2526-SM-4MVNO
EPAS1	4.9472	Normal	GTEX-13G51-2126-SM-5IJD9
EPAS1	5.9416	Normal	GTEX-1122O-1526-SM-5N9CL
EPAS1	6.1344	Normal	TCGA-F4-6704-11
EPAS1	5.5506	Normal	GTEX-UPIC-1726-SM-4IHKG
EPAS1	6.4517	Normal	TCGA-AA-3516-11
EPAS1	5.9727	Normal	GTEX-146FH-2426-SM-5Q5EW
EPAS1	6.2908	Normal	GTEX-ZTSS-1126-SM-5985O
EPAS1	5.4091	Normal	GTEX-13N2G-2226-SM-5IJCU
EPAS1	5.6798	Normal	GTEX-ZYFC-2626-SM-5NQ6S
EPAS1	5.4793	Normal	GTEX-ZDYS-2326-SM-4WKG6
EPAS1	4.8915	Normal	GTEX-ZAB5-1426-SM-5HL9D
EPAS1	5.7512	Normal	GTEX-12WSG-2426-SM-5EQLZ
EPAS1	5.7661	Normal	GTEX-ZTSS-1226-SM-51MSZ
EPAS1	7.181	Normal	GTEX-13X6I-2726-SM-5Q5ET
EPAS1	6.0275	Normal	GTEX-13OW5-2626-SM-5MR3M
EPAS1	6.5154	Normal	TCGA-A6-2683-11
EPAS1	5.4108	Normal	GTEX-WH7G-1426-SM-4LVMU
EPAS1	5.2917	Normal	GTEX-WHWD-1226-SM-4OOS1
EPAS1	6.6635	Normal	GTEX-11ONC-2026-SM-5HL61
EPAS1	5.1788	Normal	GTEX-ZE7O-2626-SM-51MSS
EPAS1	7.2331	Normal	GTEX-11P82-1226-SM-5HL5P
EPAS1	5.4026	Normal	GTEX-Y3I4-1426-SM-4TT9C
EPAS1	5.89	Normal	GTEX-R55G-1226-SM-48FDC
EPAS1	5.3169	Normal	GTEX-1211K-1726-SM-5FQUJ
EPAS1	6.2493	Normal	GTEX-11TT1-0926-SM-5GU5M
EPAS1	6.3965	Normal	TCGA-AA-3518-11
EPAS1	6.2236	Normal	GTEX-12ZZY-2726-SM-5EQ45
EPAS1	5.6378	Normal	GTEX-Y5V6-1626-SM-4VDT2
EPAS1	5.8375	Normal	GTEX-13PVQ-2726-SM-5L3H7
EPAS1	4.9801	Normal	GTEX-PX3G-1426-SM-48U1J
EPAS1	6.9324	Normal	GTEX-11O72-2226-SM-5PNW2
EPAS1	6.4842	Normal	TCGA-AA-3531-11
EPAS1	5.5223	Normal	GTEX-ZV6S-1126-SM-57WE9
EPAS1	5.8939	Normal	GTEX-1211K-1826-SM-5EGJ2
EPAS1	5.569	Normal	GTEX-11NSD-1626-SM-5986U
EPAS1	5.5217	Normal	GTEX-XMK1-1726-SM-4B64Z
EPAS1	5.8851	Normal	GTEX-13D11-0626-SM-5LZYY
EPAS1	5.235	Normal	GTEX-11I78-1326-SM-5PNY9
EPAS1	5.2434	Normal	GTEX-13U4I-2626-SM-5SI9C
EPAS1	5.8997	Normal	GTEX-ZY6K-1226-SM-5GZYL
EPAS1	5.3817	Normal	GTEX-ZLV1-1326-SM-4WWER
EPAS1	6.2891	Normal	GTEX-147JS-2526-SM-5S2Q8
EPAS1	6.0341	Normal	GTEX-ZQG8-2426-SM-57WEE
EPAS1	5.6921	Normal	GTEX-V955-1626-SM-4JBHJ
EPAS1	6.1629	Normal	GTEX-ZTTD-2626-SM-57WEX
EPAS1	7.8606	Normal	GTEX-13O3O-2526-SM-5L3DR
EPAS1	5.943	Normal	GTEX-QDVN-1326-SM-48TZ3
EPAS1	6.0451	Normal	TCGA-AA-3712-11
EPAS1	5.9444	Normal	GTEX-OXRL-1426-SM-3NM9E
EPAS1	5.5775	Normal	GTEX-R53T-1326-SM-48FCQ
EPAS1	4.4588	Normal	GTEX-ZVZP-2026-SM-57WB3
EPAS1	5.7947	Normal	GTEX-QLQW-0426-SM-447A7
EPAS1	5.8192	Normal	GTEX-P4QT-1426-SM-3NMCX
EPAS1	5.2464	Normal	GTEX-11I78-1226-SM-5A5K6
EPAS1	6.1075	Normal	GTEX-13VXT-2026-SM-5L3EW
EPAS1	5.838	Normal	GTEX-S4Q7-0826-SM-4AD5E
EPAS1	5.1839	Normal	GTEX-111YS-1826-SM-5GIEP
EPAS1	5.254	Normal	GTEX-ZYFG-1826-SM-5GZWX
EPAS1	5.4142	Normal	GTEX-X5EB-1126-SM-46MVV
EPAS1	6.0726	Normal	GTEX-ZF29-1726-SM-4WKFV
EPAS1	5.6174	Normal	GTEX-146FQ-1926-SM-5NQBY
EPAS1	6.0698	Normal	GTEX-11EQ9-1426-SM-5987G
EPAS1	6.2409	Normal	GTEX-ZVT4-2626-SM-5N9GJ
EPAS1	5.1227	Normal	GTEX-XBEW-1926-SM-4SOJO
EPAS1	6.3334	Normal	GTEX-YF7O-1626-SM-5IFII
EPAS1	5.1764	Normal	GTEX-13CF3-1326-SM-5LZXZ
EPAS1	5.5132	Normal	GTEX-131XG-1526-SM-5GCNQ
EPAS1	6.1689	Normal	GTEX-ZGAY-2126-SM-4YCFB
EPAS1	6.2186	Normal	TCGA-AA-3511-11
EPAS1	5.1752	Normal	GTEX-11ZVC-2126-SM-5EGJ1
EPAS1	5.4618	Normal	GTEX-12WSL-1826-SM-5LZW9
EPAS1	5.3636	Normal	GTEX-11DXY-2026-SM-5N9CZ
EPAS1	6.7054	Normal	GTEX-ZAB4-2426-SM-5HL8A
EPAS1	4.4223	Normal	GTEX-ZPIC-2626-SM-57WE2
EPAS1	5.8465	Normal	GTEX-Y114-1526-SM-4TT79
EPAS1	8.9407	Normal	GTEX-13OVG-1426-SM-5K7VP
EPAS1	4.9672	Normal	GTEX-Y3IK-1826-SM-4WWDS
EPAS1	5.4036	Normal	GTEX-11P81-1126-SM-5GU5G
EPAS1	5.5738	Normal	GTEX-11TUW-2026-SM-5EQL8
EPAS1	7.1914	Normal	GTEX-148VJ-2426-SM-5NQ9Y
EPAS1	6.543	Normal	GTEX-11DXX-1926-SM-5EGJK
EPAS1	6.4087	Normal	GTEX-ZZ64-0826-SM-5E449
EPAS1	6.3999	Normal	TCGA-AZ-6599-11
EPAS1	5.5949	Normal	GTEX-ZAJG-2626-SM-5S2NU
EPAS1	5.2702	Normal	GTEX-ZG7Y-1826-SM-4WWD3
EPAS1	6.5286	Normal	TCGA-A6-2686-11
EPAS1	4.8714	Normal	GTEX-11ONC-1926-SM-5GU75
EPAS1	5.4202	Normal	GTEX-13S86-1626-SM-5Q5C5
EPAS1	6.1552	Normal	GTEX-ZYFD-2226-SM-5E43P
EPAS1	5.8453	Normal	GTEX-YECK-2826-SM-5IFHF
EPAS1	6.0905	Normal	GTEX-ZF28-2526-SM-57WFH
EPAS1	6.887	Normal	GTEX-13X6K-2726-SM-5O9DG
EPAS1	5.5451	Normal	GTEX-139T6-1326-SM-5IFFO
EPAS1	5.5189	Normal	GTEX-XXEK-1926-SM-4BRVD
EPAS1	5.7279	Normal	GTEX-111CU-1426-SM-5GZYP
EPAS1	5.8235	Normal	TCGA-AZ-6598-11
EPAS1	6.4686	Normal	GTEX-145LS-2726-SM-5Q5D8
EPAS1	6.2771	Normal	GTEX-ZZ64-0726-SM-5GZX4
EPAS1	6.3867	Normal	TCGA-A6-5659-11
EPAS1	5.6221	Normal	GTEX-Y5LM-1426-SM-5RQJL
EPAS1	5.3837	Normal	GTEX-ZT9W-1726-SM-51MS3
EPAS1	6.0168	Normal	GTEX-ZLFU-1426-SM-4WWEU
EPAS1	6.0704	Normal	TCGA-AZ-6601-11
EPAS1	5.2825	Normal	GTEX-131YS-2926-SM-5EGKI
EPAS1	5.6787	Normal	GTEX-117YW-1826-SM-5PNY5
EPAS1	5.8367	Normal	GTEX-PWCY-1026-SM-48TD4
EPAS1	5.6913	Normal	GTEX-XUZC-1326-SM-4BRV2
EPAS1	5.6311	Normal	GTEX-147JS-2626-SM-5S2UX
EPAS1	7.94	Normal	GTEX-13W3W-2126-SM-5K7UX
EPAS1	5.5126	Normal	GTEX-ZVT3-2826-SM-5GU6A
EPAS1	5.3463	Normal	GTEX-WOFM-1926-SM-4OOSP
EPAS1	5.4307	Normal	GTEX-PWN1-1426-SM-48TDF
EPAS1	6.0932	Normal	TCGA-AZ-6603-11
EPAS1	5.6456	Normal	GTEX-TKQ2-1326-SM-4DXT9
EPAS1	5.1946	Normal	GTEX-XUJ4-2026-SM-4BOOW
EPAS1	5.757	Normal	GTEX-SE5C-1526-SM-4BRWU
EPAS1	6.3252	Normal	TCGA-A6-2682-11
EPAS1	5.4595	Normal	GTEX-WHSB-0926-SM-4M1XJ
EPAS1	5.4077	Normal	GTEX-S4P3-1226-SM-4AD4Y
EPAS1	6.8633	Normal	GTEX-111VG-2226-SM-5N9DU
EPAS1	6.3486	Normal	GTEX-13FHO-2726-SM-5K7VG
EPAS1	5.656	Normal	GTEX-O5YW-1426-SM-3MJHF
EPAS1	6.5674	Normal	TCGA-A6-5665-11
EPAS1	5.6026	Normal	GTEX-OHPM-1426-SM-3TW8Y
EPAS1	6.438	Normal	GTEX-Z93S-2426-SM-5HL8N
EPAS1	8.2507	Normal	GTEX-XGQ4-1726-SM-4RH4G
EPAS1	5.6177	Normal	GTEX-11P7K-1826-SM-5HL5A
EPAS1	4.8978	Normal	GTEX-13FH7-1526-SM-5J2N6
EPAS1	6.3261	Normal	TCGA-AA-3517-11
EPAS1	5.4125	Normal	GTEX-TKQ1-0626-SM-4DXTS
EPAS1	4.8684	Normal	GTEX-ZDTS-2726-SM-5L3E2
EPAS1	6.5833	Normal	GTEX-145ME-0826-SM-5O9AF
EPAS1	5.2499	Normal	GTEX-ZP4G-1726-SM-4WWCM
EPAS1	5.5943	Normal	GTEX-YEC3-2426-SM-5IFJR
EPAS1	5.4771	Normal	GTEX-13OVI-2126-SM-5KM3U
EPAS1	5.3498	Normal	GTEX-XV7Q-2226-SM-4BRVY
EPAS1	6.3153	Normal	TCGA-A6-2678-11
EPAS1	6.3091	Normal	GTEX-12696-1926-SM-5EGJT
EPAS1	5.2552	Normal	GTEX-WYJK-2326-SM-4ONDN
EPAS1	6.6683	Normal	GTEX-YEC3-2026-SM-4WWFL
EPAS1	7.8302	Normal	GTEX-14C38-2626-SM-5RQI4
EPAS1	5.6433	Normal	GTEX-ZYT6-2826-SM-5GICX
EPAS1	5.7423	Normal	GTEX-ZQUD-1026-SM-4YCEZ
EPAS1	4.7986	Normal	GTEX-ZVZQ-2626-SM-59HLB
EPAS1	4.4777	Normal	GTEX-ZPU1-1726-SM-4WWFV
EPAS1	5.8056	Normal	TCGA-A6-2684-11
EPAS1	5.7782	Normal	GTEX-XAJ8-0426-SM-47JYJ
EPAS1	6.2048	Normal	TCGA-AA-3534-11
EPAS1	6.0153	Normal	TCGA-A6-2679-11
EPAS1	6.5415	Normal	GTEX-YJ8A-1726-SM-5P9IQ
EPAS1	5.4479	Normal	GTEX-T6MO-0826-SM-4DM51
EPAS1	6.4904	Normal	GTEX-Y114-1626-SM-4TT7I
EPAS1	4.9677	Normal	GTEX-NFK9-2026-SM-3LK5K
EPAS1	5.3865	Normal	GTEX-12C56-0626-SM-5EGGC
EPAS1	5.2231	Normal	GTEX-ZVP2-1526-SM-5NQ82
EPAS1	5.4229	Normal	TCGA-AZ-6605-11
EPAS1	5.5805	Normal	GTEX-13PVR-1726-SM-5Q5EC
EPAS1	5.588	Normal	GTEX-T5JW-1126-SM-4DM5V
EPAS1	6.3507	Normal	GTEX-13OW6-2226-SM-5N9FL
EPAS1	5.151	Normal	GTEX-13U4I-2426-SM-5LU34
EPAS1	6.2145	Normal	TCGA-A6-2671-11
EPAS1	6.3012	Normal	GTEX-11PRG-2026-SM-5GU5F
EPAS1	5.3622	Normal	GTEX-12BJ1-2026-SM-5FQUH
EPAS1	5.9428	Normal	GTEX-11ZU8-1126-SM-5EQ5K
EPAS1	5.5675	Normal	GTEX-YF7O-1726-SM-5IFJ9
EPAS1	5.0532	Normal	GTEX-WY7C-1926-SM-4ONCI
EPAS1	5.5756	Normal	GTEX-145MO-2626-SM-5QGPD
EPAS1	5.7926	Normal	GTEX-12BJ1-2126-SM-5BC5O
EPAS1	5.2445	Normal	GTEX-145MN-1726-SM-5SIA6
EPAS1	5.732	Normal	GTEX-11EI6-2626-SM-5PNVT
EPAS1	5.3744	Normal	GTEX-132NY-2726-SM-5PNY2
EPAS1	5.3463	Normal	GTEX-TML8-1326-SM-4DXTO
EPAS1	7.0782	Normal	GTEX-148VJ-2626-SM-5QGPI
EPAS1	4.9542	Normal	GTEX-XXEK-1826-SM-4BRVC
EPAS1	5.49	Normal	GTEX-ZF2S-1926-SM-4WWAN
EPAS1	5.4536	Normal	GTEX-OXRK-1726-SM-3NB16
EPAS1	5.4992	Normal	GTEX-PLZ5-1126-SM-3P613
EPAS1	5.7393	Normal	GTEX-Z93S-2626-SM-57WBX
EPAS1	5.0943	Normal	GTEX-145MH-2726-SM-5QGQ6
EPAS1	6.3431	Normal	TCGA-AA-3522-11
EPAS1	5.6017	Normal	GTEX-1339X-1726-SM-5P9J9
EPAS1	5.7151	Normal	TCGA-AA-3496-11
EPAS1	5.8025	Normal	GTEX-11P7K-1526-SM-5EGI7
EPAS1	5.0032	Normal	GTEX-11DXZ-1626-SM-5GIDI
EPAS1	4.4149	Normal	GTEX-Y8LW-1226-SM-4WWDP
EPAS1	5.7677	Normal	GTEX-14BMU-1326-SM-5RQIH
EPAS1	6.3533	Normal	TCGA-A6-5667-11
EPAS1	5.7903	Normal	GTEX-12WSJ-1426-SM-5GCON
EPAS1	5.9491	Normal	GTEX-X4EO-2726-SM-4E3HS
EPAS1	5.732	Normal	GTEX-XQ8I-2126-SM-4BOOM
EPAS1	5.1571	Normal	GTEX-WY7C-1626-SM-4ONC8
EPAS1	5.3392	Normal	GTEX-VJYA-2026-SM-4KL1K
EPAS1	5.8844	Normal	GTEX-13113-1426-SM-5EGHU
EPAS1	5.1065	Normal	GTEX-ZPU1-1926-SM-57WDT
EPAS1	5.9196	Normal	GTEX-S341-1426-SM-4AD6U
EPAS1	6.2194	Normal	GTEX-145ME-1126-SM-5SIAT
EPAS1	5.9883	Normal	GTEX-111YS-1626-SM-5GZZ9
EPAS1	7.2715	Normal	GTEX-14C39-1626-SM-5S2P4
EPAS1	6.0738	Normal	GTEX-RM2N-0926-SM-48FD1
EPAS1	6.0966	Normal	GTEX-117YX-0826-SM-5H11J
EPAS1	5.5129	Normal	GTEX-11DXZ-1726-SM-5H12M
EPAS1	5.6416	Normal	TCGA-AA-3525-11
EPAS1	5.4047	Normal	GTEX-Q734-1126-SM-48TZY
EPAS1	5.138	Normal	GTEX-QDVJ-1326-SM-48U1X
EPAS1	6.5069	Normal	TCGA-AZ-6600-11
EPAS1	5.8133	Normal	GTEX-145LT-0926-SM-5LU9C
EPAS1	5.6846	Normal	GTEX-OIZH-1426-SM-3NB1O
EPAS1	5.2758	Normal	GTEX-XV7Q-2126-SM-4BRVX
EPAS1	5.4851	Normal	GTEX-11P81-1426-SM-5P9JN
EPAS1	5.4673	Normal	GTEX-WEY5-1426-SM-4LMJ3
EPAS1	5.2087	Normal	GTEX-W5WG-2426-SM-4LMI6
EPAS1	6.6654	Normal	GTEX-13OVJ-1826-SM-5KM2D
EPAS1	5.2211	Normal	GTEX-RU1J-1326-SM-46MUL
EPAS1	5.6904	Normal	GTEX-R55D-1826-SM-48FEF
EPAS1	5.8573	Normal	GTEX-X3Y1-1726-SM-4PQZL
EPAS1	6.5784	Normal	GTEX-12WSJ-1526-SM-5GCNI
EPAS1	5.3151	Normal	GTEX-14E6E-1526-SM-5RQIG
EPAS1	5.1815	Normal	GTEX-X15G-1526-SM-4PQZM
EPAS1	5.5838	Normal	GTEX-PWOO-1326-SM-48TCJ
EPAS1	5.1823	Normal	GTEX-13FH7-1626-SM-5J2O9
EPAS1	5.7976	Normal	GTEX-ZVT2-1726-SM-51MRO
EPAS1	5.6271	Normal	GTEX-13QBU-1826-SM-5IJG3
EPAS1	5.7981	Normal	GTEX-QEL4-1926-SM-4R1JI
EPAS1	5.5967	Normal	GTEX-P78B-1726-SM-3P5ZV
EPAS1	5.7233	Normal	GTEX-14A5H-1626-SM-5SIAN
EPAS1	5.9789	Normal	TCGA-A6-5662-11
EPAS1	5.5157	Normal	GTEX-UJHI-1126-SM-4IHLN
EPAS1	6.0121	Normal	TCGA-AA-3514-11
EPAS1	5.9709	Normal	GTEX-13O61-1526-SM-5KM3P
EPAS1	5.4848	Normal	GTEX-XBED-1526-SM-4AT5W
EPAS1	4.9045	Normal	GTEX-UJMC-1326-SM-4IHLS
EPAS1	6.0957	Normal	GTEX-11TUW-2326-SM-5EQMO
EPAS1	6.0266	Normal	GTEX-139YR-2126-SM-5KM11
EPAS1	5.6938	Normal	GTEX-Y8E4-2426-SM-4WWDN
EPAS1	5.5157	Normal	GTEX-Q2AH-1226-SM-48TZL
EPAS1	5.8625	Normal	GTEX-WQUQ-2626-SM-4MVNP
EPAS1	5.5277	Normal	GTEX-12ZZX-2726-SM-5N9FT
EPAS1	5.3463	Normal	GTEX-11ZTT-1626-SM-5EQKR
EPAS1	5.8349	Normal	GTEX-YEC3-2026-SM-5CVLQ
EPAS1	5.0747	Normal	GTEX-11ZTS-1526-SM-5N9G7
EPAS1	5.5889	Normal	GTEX-XUW1-1926-SM-4BOP1
EPAS1	5.4293	Normal	GTEX-QMRM-1226-SM-447C6
EPAS1	5.6285	Normal	GTEX-WFG7-1526-SM-4LVMG
EPAS1	5.0691	Normal	GTEX-WH7G-1326-SM-4LVMS
EPAS1	5.4709	Normal	GTEX-Y3I4-1126-SM-4TT7Y
EPAS1	5.5107	Normal	GTEX-12WSL-1626-SM-5GCMU
EPAS1	5.442	Normal	GTEX-W5WG-2026-SM-4LMIB
EPAS1	5.6288	Normal	GTEX-147F3-1926-SM-5SIB9
EPAS1	6.4233	Normal	GTEX-11EQ8-2626-SM-5N9BO
EPAS1	5.8365	Normal	GTEX-111CU-1226-SM-5EGIN
EPAS1	5.0947	Normal	TCGA-AA-3655-11
EPAS1	5.5568	Normal	GTEX-ZV7C-1526-SM-5NQ72
EPAS1	6.2504	Normal	GTEX-11TTK-2426-SM-5PNYO
EPAS1	6.0997	Normal	GTEX-ZY6K-1326-SM-5GZWP
EPAS1	4.2987	Normal	GTEX-13CF2-1826-SM-5N9GK
EPAS1	5.3903	Normal	GTEX-13PL7-2526-SM-5IFGR
EPAS1	5.978	Normal	TCGA-AA-3697-11
EPAS1	5.6372	Normal	GTEX-133LE-1526-SM-5IFEN
EPAS1	5.6473	Normal	GTEX-1399R-2226-SM-5P9JB
EPAS1	5.6396	Normal	TCGA-AA-3662-11
EPAS1	6.2747	Normal	TCGA-A6-2675-11
EPAS1	5.6378	Normal	GTEX-Y5LM-1526-SM-4VDTA
EPAS1	5.4403	Normal	GTEX-1212Z-1826-SM-5FQSH
EPAS1	8.4041	Normal	GTEX-ZXES-1626-SM-5NQ7L
EPAS1	5.63	Normal	GTEX-13111-0726-SM-5DUVE
EPAS1	4.838	Normal	GTEX-131XE-1026-SM-5EGKE
EPAS1	5.8448	Normal	GTEX-ZEX8-1926-SM-4WKFR
EPAS1	5.4094	Normal	GTEX-13OW8-2726-SM-5L3FZ
EPAS1	5.6082	Normal	GTEX-11ILO-2026-SM-5N9CQ
EPAS1	7.1656	Normal	GTEX-145LS-2926-SM-5O99G
EPAS1	6.6532	Normal	GTEX-145MO-2426-SM-5NQ9W
EPAS1	6.9173	Normal	GTEX-13FHP-2426-SM-5KLZ5
EPAS1	5.0023	Normal	GTEX-13O21-2426-SM-5MR4A
EPAS1	5.5075	Normal	GTEX-132AR-2726-SM-5PNVN
EPAS1	6.1887	Normal	TCGA-AA-3527-11
EPAS1	5.725	Normal	GTEX-XAJ8-0726-SM-47JY5
EPAS1	5.6203	Normal	GTEX-ZYWO-1626-SM-5E44H
EPAS1	5.8017	Normal	GTEX-147GR-2826-SM-5RQK8
EPAS1	5.1855	Normal	GTEX-XUW1-1826-SM-4BOQD
EPAS1	5.428	Normal	GTEX-11DXX-1826-SM-5H126
EPAS1	5.7301	Normal	GTEX-1122O-1426-SM-5H11R
EPAS1	6.7096	Normal	GTEX-ZAB4-2226-SM-5HL97
EPAS1	4.6183	Normal	GTEX-12WSM-1426-SM-5GCPA
EPAS1	4.8973	Normal	GTEX-WXYG-1726-SM-4ONCU
EPAS1	6.0909	Normal	TCGA-AA-3663-11
EPAS1	5.9031	Normal	GTEX-11EMC-1426-SM-5N9E4
EPAS1	5.3726	Normal	GTEX-U3ZM-1126-SM-4DXUB
EPAS1	5.5738	Normal	GTEX-131XE-0826-SM-5HL9W
EPAS1	5.3495	Normal	GTEX-ZA64-1426-SM-5CVMC
EPAS1	6.5443	Normal	GTEX-13111-1926-SM-5GCOL
EPAS1	5.1198	Normal	TCGA-AA-3713-11
EPAS1	5.3452	Normal	TCGA-AA-3660-11
EPAS1	4.6628	Normal	TCGA-AA-3489-11
EPAS1	5.5497	Normal	GTEX-13W3W-2226-SM-5LU4M
EPAS1	6.8422	Normal	GTEX-13SLW-2826-SM-5Q5ES
EPAS1	5.8805	Normal	GTEX-1128S-1626-SM-5H12O
EPAS1	5.17	Normal	GTEX-14AS3-1126-SM-5Q5CR
EPAS1	5.684	Normal	GTEX-Q2AI-0926-SM-48U1F
EPAS1	5.3625	Normal	GTEX-SNOS-1226-SM-4DM5H
EPAS1	5.4809	Normal	GTEX-YB5E-1626-SM-5IFIQ
EPAS1	5.3216	Normal	GTEX-117XS-2226-SM-5GIE1
EPAS1	5.3551	Normal	GTEX-WYVS-1126-SM-4SOJX
EPAS1	5.497	Normal	GTEX-XYKS-2226-SM-4E3IU
EPAS1	5.9812	Normal	TCGA-A6-2685-11
EPAS1	5.6963	Normal	GTEX-117YX-0526-SM-5EGJH
EPAS1	6.5219	Normal	GTEX-12KS4-2426-SM-5LU8P
EPAS1	6.1679	Normal	GTEX-QLQ7-1126-SM-4R1KN
EPAS1	5.2338	Normal	GTEX-ZF2S-1826-SM-4WKFF
EPAS1	5.7738	Normal	GTEX-ZYFG-1926-SM-5GID5
EPAS1	5.0405	Normal	GTEX-14DAR-1526-SM-5RQIX
EPAS1	5.6468	Normal	GTEX-14A5I-2426-SM-5Q5CP
EPAS1	5.204	Normal	GTEX-ZF29-1826-SM-4WKG8
EPAS1	6.7969	Normal	GTEX-ZYVF-2826-SM-5GIDK
EPAS1	5.3872	Normal	GTEX-1399S-1926-SM-5J2M5
EPAS1	5.8824	Normal	GTEX-13CF3-1426-SM-5K7YY
EPAS1	5.4996	Normal	GTEX-13O61-1626-SM-5KM3T
EPAS1	5.964	Normal	GTEX-ZE9C-2126-SM-4WKGY
EPAS1	4.6753	Normal	GTEX-XGQ4-1226-SM-4AT67
EPAS1	4.8258	Normal	GTEX-WFG8-1726-SM-4LVM6
EPAS1	6.3073	Normal	GTEX-144GM-1226-SM-5LU52
EPAS1	7.0333	Normal	GTEX-WI4N-2226-SM-4OOS9
EPAS1	5.5546	Normal	GTEX-11GSP-1626-SM-5986N
EPAS1	5.467	Normal	GTEX-13D11-0826-SM-5KLZJ
EPAS1	6.4077	Normal	TCGA-AA-3520-11
EPAS1	4.9222	Normal	GTEX-1399R-2126-SM-5K7WZ
EPAS1	5.1543	Normal	GTEX-WOFM-2026-SM-4OOSQ
EPAS1	5.1907	Normal	GTEX-YEC4-1926-SM-5IFHJ
EPAS1	5.9298	Normal	GTEX-WHWD-1526-SM-4OORV
EPAS1	5.4935	Normal	GTEX-S7SF-1926-SM-4AT5B
EPAS1	6.0575	Normal	GTEX-QCQG-1626-SM-48U26
EPAS1	5.6029	Normal	GTEX-QV31-0826-SM-4R1KR
EPAS1	5.1144	Normal	GTEX-ZP4G-1526-SM-57WE5
EPAS1	5.3295	Normal	GTEX-132AR-2826-SM-5IJFV
EPAS1	5.1469	Normal	GTEX-WHPG-1626-SM-4M1ZL
EPAS1	6.6053	Normal	GTEX-13O1R-2426-SM-5KLZZ
EPAS1	5.7546	Normal	GTEX-11GS4-1826-SM-5HL4T
EPAS1	5.9894	Normal	TCGA-A6-2680-11
EPAS1	5.8143	Normal	GTEX-WRHK-1126-SM-4MVOJ
EPAS1	5.9451	Normal	GTEX-11EQ9-1526-SM-5PNY7
EPAS1	4.9444	Normal	GTEX-XUJ4-2126-SM-4BOOX
EPAS1	5.4253	Normal	GTEX-WFON-1426-SM-4LVMT
EPAS1	6.2649	Normal	GTEX-11P82-1026-SM-5BC5J
EPAS1	5.5729	Normal	GTEX-ZLV1-1226-SM-4WWBX
EPAS1	5.2795	Normal	GTEX-X15G-1326-SM-4PQZJ
GPX2	9.5578	Tumor	TCGA-D5-6929-01
GPX2	9.3863	Tumor	TCGA-AA-3511-01
GPX2	10.546	Tumor	TCGA-QG-A5YX-01
GPX2	10.2767	Tumor	TCGA-CM-6164-01
GPX2	9.2804	Tumor	TCGA-A6-A567-01
GPX2	8.6388	Tumor	TCGA-G4-6320-01
GPX2	9.9127	Tumor	TCGA-AY-A69D-01
GPX2	9.8689	Tumor	TCGA-AY-A8YK-01
GPX2	10.2768	Tumor	TCGA-F4-6806-01
GPX2	9.9717	Tumor	TCGA-5M-AAT4-01
GPX2	8.9326	Tumor	TCGA-CM-6167-01
GPX2	9.7789	Tumor	TCGA-AZ-6603-01
GPX2	9.1598	Tumor	TCGA-CM-6168-01
GPX2	10.1809	Tumor	TCGA-G4-6314-01
GPX2	10.6566	Tumor	TCGA-F4-6808-01
GPX2	9.1233	Tumor	TCGA-AZ-4615-01
GPX2	9.5022	Tumor	TCGA-AY-6386-01
GPX2	10.1317	Tumor	TCGA-AZ-6598-01
GPX2	9.0333	Tumor	TCGA-A6-6653-01
GPX2	9.1834	Tumor	TCGA-NH-A50V-01
GPX2	9.9013	Tumor	TCGA-AD-6899-01
GPX2	9.5916	Tumor	TCGA-G4-6311-01
GPX2	9.8085	Tumor	TCGA-DM-A280-01
GPX2	10.7788	Tumor	TCGA-NH-A6GC-01
GPX2	9.9808	Tumor	TCGA-F4-6570-01
GPX2	9.8095	Tumor	TCGA-CM-6679-01
GPX2	9.4468	Tumor	TCGA-A6-4105-01
GPX2	9.2526	Tumor	TCGA-D5-5538-01
GPX2	11.1205	Tumor	TCGA-NH-A50U-01
GPX2	8.365	Tumor	TCGA-D5-6924-01
GPX2	8.8945	Tumor	TCGA-D5-6931-01
GPX2	7.66292	Tumor	TCGA-A6-5656-01
GPX2	9.4816	Tumor	TCGA-A6-6649-01
GPX2	10.3802	Tumor	TCGA-DM-A0X9-01
GPX2	9.5735	Tumor	TCGA-DM-A28G-01
GPX2	9.0032	Tumor	TCGA-F4-6703-01
GPX2	8.4516	Tumor	TCGA-AA-3492-01
GPX2	10.4773	Tumor	TCGA-G4-6293-01
GPX2	10.1301	Tumor	TCGA-DM-A28E-01
GPX2	9.4575	Tumor	TCGA-CK-6747-01
GPX2	9.3611	Tumor	TCGA-CK-4947-01
GPX2	10.7941	Tumor	TCGA-AD-6888-01
GPX2	9.0239	Tumor	TCGA-F4-6809-01
GPX2	10.9441	Tumor	TCGA-CK-5914-01
GPX2	9.8825	Tumor	TCGA-AZ-4313-01
GPX2	8.2475	Tumor	TCGA-G4-6588-01
GPX2	9.2033	Tumor	TCGA-G4-6309-01
GPX2	10.0156	Tumor	TCGA-CM-5868-01
GPX2	9.3481	Tumor	TCGA-F4-6855-01
GPX2	8.7674	Tumor	TCGA-AD-6964-01
GPX2	10.4729	Tumor	TCGA-G4-6295-01
GPX2	9.4395	Tumor	TCGA-D5-5539-01
GPX2	9.8151	Tumor	TCGA-AA-3506-01
GPX2	8.32257	Tumor	TCGA-A6-5661-01
GPX2	9.7759	Tumor	TCGA-RU-A8FL-01
GPX2	10.5995	Tumor	TCGA-5M-AATE-01
GPX2	10.4388	Tumor	TCGA-A6-6648-01
GPX2	10.4105	Tumor	TCGA-A6-5662-01
GPX2	9.9329	Tumor	TCGA-DM-A1D8-01
GPX2	8.9189	Tumor	TCGA-D5-6539-01
GPX2	9.741	Tumor	TCGA-AZ-6599-01
GPX2	8.1429	Tumor	TCGA-G4-6299-01
GPX2	10.2246	Tumor	TCGA-AZ-5403-01
GPX2	10.4772	Tumor	TCGA-AD-5900-01
GPX2	8.9768	Tumor	TCGA-D5-6898-01
GPX2	10.3603	Tumor	TCGA-AA-3489-01
GPX2	10.5375	Tumor	TCGA-DM-A1D7-01
GPX2	11.0742	Tumor	TCGA-AA-A02Y-01
GPX2	9.3376	Tumor	TCGA-CM-6676-01
GPX2	10.3864	Tumor	TCGA-CA-5797-01
GPX2	10.5486	Tumor	TCGA-AA-3496-01
GPX2	9.8365	Tumor	TCGA-NH-A8F7-01
GPX2	9.6084	Tumor	TCGA-AA-3712-01
GPX2	6.5586	Tumor	TCGA-CM-4743-01
GPX2	9.672	Tumor	TCGA-AA-3662-01
GPX2	2.98019	Tumor	TCGA-A6-3809-01
GPX2	9.6292	Tumor	TCGA-CM-4747-01
GPX2	11.4851	Tumor	TCGA-A6-5666-01
GPX2	9.4772	Tumor	TCGA-DM-A285-01
GPX2	8.4655	Tumor	TCGA-CM-6171-01
GPX2	10.2429	Tumor	TCGA-D5-6538-01
GPX2	10.0042	Tumor	TCGA-A6-2675-01
GPX2	9.8346	Tumor	TCGA-G4-6298-01
GPX2	8.81126	Tumor	TCGA-A6-6650-01
GPX2	10.0198	Tumor	TCGA-AM-5820-01
GPX2	9.7264	Tumor	TCGA-AA-3663-01
GPX2	8.8196	Tumor	TCGA-A6-6654-01
GPX2	9.6583	Tumor	TCGA-CM-5349-01
GPX2	9.5829	Tumor	TCGA-AZ-6600-01
GPX2	10.8453	Tumor	TCGA-AA-3509-01
GPX2	10.1634	Tumor	TCGA-AZ-6606-01
GPX2	1.6234	Tumor	TCGA-WS-AB45-01
GPX2	9.787	Tumor	TCGA-AD-6548-01
GPX2	10.4342	Tumor	TCGA-D5-6926-01
GPX2	9.8832	Tumor	TCGA-A6-6138-01
GPX2	11.0596	Tumor	TCGA-AZ-4616-01
GPX2	9.7428	Tumor	TCGA-AA-A02K-01
GPX2	10.0095	Tumor	TCGA-A6-2685-01
GPX2	10.1197	Tumor	TCGA-DM-A1HA-01
GPX2	8.87	Tumor	TCGA-AA-3713-01
GPX2	10.1148	Tumor	TCGA-G4-6627-01
GPX2	9.4684	Tumor	TCGA-AA-3502-01
GPX2	9.7229	Tumor	TCGA-AA-A01X-01
GPX2	9.0106	Tumor	TCGA-CK-5913-01
GPX2	9.9848	Tumor	TCGA-4N-A93T-01
GPX2	10.0887	Tumor	TCGA-QG-A5YV-01
GPX2	6.3466	Tumor	TCGA-AZ-6607-01
GPX2	8.3936	Tumor	TCGA-G4-6321-01
GPX2	10.5452	Tumor	TCGA-D5-6536-01
GPX2	9.86	Tumor	TCGA-A6-6140-01
GPX2	8.5483	Tumor	TCGA-A6-A566-01
GPX2	10.5505	Tumor	TCGA-AD-6963-01
GPX2	10.3982	Tumor	TCGA-D5-5541-01
GPX2	7.6582	Tumor	TCGA-AM-5821-01
GPX2	8.6264	Tumor	TCGA-A6-6652-01
GPX2	10.3342	Tumor	TCGA-DM-A282-01
GPX2	9.5299	Tumor	TCGA-AD-6901-01
GPX2	8.4639	Tumor	TCGA-CM-6161-01
GPX2	9.6557	Tumor	TCGA-5M-AAT5-01
GPX2	10.4299	Tumor	TCGA-CK-6748-01
GPX2	9.3954	Tumor	TCGA-AZ-4684-01
GPX2	6.5437	Tumor	TCGA-G4-6302-01
GPX2	7.7852	Tumor	TCGA-AU-6004-01
GPX2	10.4656	Tumor	TCGA-G4-6310-01
GPX2	8.8205	Tumor	TCGA-CA-5255-01
GPX2	6.7405	Tumor	TCGA-NH-A6GA-01
GPX2	10.5102	Tumor	TCGA-AA-3655-01
GPX2	9.6867	Tumor	TCGA-CM-5863-01
GPX2	8.1014	Tumor	TCGA-G4-6304-01
GPX2	10.8557	Tumor	TCGA-CM-6678-01
GPX2	8.8607	Tumor	TCGA-A6-5657-01
GPX2	7.24199	Tumor	TCGA-A6-2672-01
GPX2	8.609	Tumor	TCGA-D5-6930-01
GPX2	9.4468	Tumor	TCGA-F4-6805-01
GPX2	11.5495	Tumor	TCGA-DM-A28M-01
GPX2	10.2807	Tumor	TCGA-QL-A97D-01
GPX2	9.6982	Tumor	TCGA-3L-AA1B-01
GPX2	9.441	Tumor	TCGA-CM-5860-01
GPX2	10.1195	Tumor	TCGA-SS-A7HO-01
GPX2	11.0083	Tumor	TCGA-D5-6537-01
GPX2	10.318	Tumor	TCGA-AA-3495-01
GPX2	10.0664	Tumor	TCGA-CA-5254-01
GPX2	10.5308	Tumor	TCGA-AD-A5EK-01
GPX2	5.5546	Tumor	TCGA-CK-6746-01
GPX2	10.1368	Tumor	TCGA-CA-6718-01
GPX2	10.3864	Tumor	TCGA-AY-5543-01
GPX2	9.0377	Tumor	TCGA-CK-4952-01
GPX2	9.2968	Tumor	TCGA-F4-6807-01
GPX2	10.941	Tumor	TCGA-CK-5915-01
GPX2	6.41564	Tumor	TCGA-A6-6781-01
GPX2	8.771	Tumor	TCGA-AU-3779-01
GPX2	9.3545	Tumor	TCGA-DM-A1D4-01
GPX2	11.1586	Tumor	TCGA-DM-A1D0-01
GPX2	8.7867	Tumor	TCGA-CM-6675-01
GPX2	8.4368	Tumor	TCGA-AY-6197-01
GPX2	9.4115	Tumor	TCGA-DM-A28K-01
GPX2	11.0398	Tumor	TCGA-G4-6307-01
GPX2	8.7475	Tumor	TCGA-CM-5861-01
GPX2	10.0852	Tumor	TCGA-CA-5796-01
GPX2	7.159	Tumor	TCGA-AZ-4323-01
GPX2	10.3327	Tumor	TCGA-DM-A1DA-01
GPX2	8.3634	Tumor	TCGA-D5-6928-01
GPX2	9.8374	Tumor	TCGA-AA-3685-01
GPX2	9.7762	Tumor	TCGA-A6-5664-01
GPX2	9.894	Tumor	TCGA-AZ-5407-01
GPX2	7.8506	Tumor	TCGA-AY-6196-01
GPX2	10.1322	Tumor	TCGA-D5-6920-01
GPX2	9.9068	Tumor	TCGA-F4-6461-01
GPX2	10.3253	Tumor	TCGA-D5-6540-01
GPX2	9.8865	Tumor	TCGA-G4-6297-01
GPX2	9.0583	Tumor	TCGA-A6-2686-01
GPX2	10.2427	Tumor	TCGA-DM-A28F-01
GPX2	9.7949	Tumor	TCGA-CA-5256-01
GPX2	9.513	Tumor	TCGA-A6-6142-01
GPX2	10.2432	Tumor	TCGA-AZ-6608-01
GPX2	9.5921	Tumor	TCGA-A6-6141-01
GPX2	11.1065	Tumor	TCGA-G4-6306-01
GPX2	9.366	Tumor	TCGA-D5-6922-01
GPX2	9.5089	Tumor	TCGA-DM-A288-01
GPX2	9.9295	Tumor	TCGA-DM-A1HB-01
GPX2	9.0933	Tumor	TCGA-A6-2682-01
GPX2	10.2304	Tumor	TCGA-CK-4951-01
GPX2	10.17	Tumor	TCGA-CK-4948-01
GPX2	8.1404	Tumor	TCGA-F4-6856-01
GPX2	8.2935	Tumor	TCGA-F4-6569-01
GPX2	9.5536	Tumor	TCGA-CM-6163-01
GPX2	9.75	Tumor	TCGA-D5-6535-01
GPX2	9.6277	Tumor	TCGA-5M-AAT6-01
GPX2	9.2389	Tumor	TCGA-AA-3526-01
GPX2	9.6386	Tumor	TCGA-AD-6895-01
GPX2	9.445	Tumor	TCGA-G4-6586-01
GPX2	9.6646	Tumor	TCGA-NH-A8F8-01
GPX2	9.7253	Tumor	TCGA-D5-6529-01
GPX2	9.6806	Tumor	TCGA-DM-A0XF-01
GPX2	10.487	Tumor	TCGA-A6-5667-01
GPX2	9.9056	Tumor	TCGA-CM-6169-01
GPX2	9.6145	Tumor	TCGA-CA-6719-01
GPX2	9.8008	Tumor	TCGA-D5-7000-01
GPX2	10.3947	Tumor	TCGA-G4-6625-01
GPX2	10.2415	Tumor	TCGA-CM-6680-01
GPX2	10.1307	Tumor	TCGA-CM-6166-01
GPX2	8.5593	Tumor	TCGA-NH-A6GB-01
GPX2	9.7908	Tumor	TCGA-D5-6923-01
GPX2	7.7448	Tumor	TCGA-AZ-4614-01
GPX2	10.6459	Tumor	TCGA-CM-5864-01
GPX2	10.0106	Tumor	TCGA-CK-5912-01
GPX2	9.0795	Tumor	TCGA-D5-6927-01
GPX2	10.1978	Tumor	TCGA-QG-A5YW-01
GPX2	9.8685	Tumor	TCGA-D5-6532-01
GPX2	10.1238	Tumor	TCGA-CM-6172-01
GPX2	10.2686	Tumor	TCGA-D5-6533-01
GPX2	9.8351	Tumor	TCGA-DM-A28H-01
GPX2	9.9025	Tumor	TCGA-F4-6460-01
GPX2	8.456	Tumor	TCGA-D5-5540-01
GPX2	10.6948	Tumor	TCGA-A6-5660-01
GPX2	9.8835	Tumor	TCGA-F4-6463-01
GPX2	10.3173	Tumor	TCGA-CM-6170-01
GPX2	7.8038	Tumor	TCGA-QG-A5Z2-01
GPX2	9.5167	Tumor	TCGA-G4-6294-01
GPX2	9.0895	Tumor	TCGA-D5-6530-01
GPX2	10.6009	Tumor	TCGA-G4-6315-01
GPX2	9.7392	Tumor	TCGA-AA-A01P-01
GPX2	10.4039	Tumor	TCGA-G4-6303-01
GPX2	10.5107	Tumor	TCGA-AZ-4682-01
GPX2	9.7307	Tumor	TCGA-AD-6890-01
GPX2	8.7117	Tumor	TCGA-AD-6889-01
GPX2	9.6352	Tumor	TCGA-CK-4950-01
GPX2	10.0583	Tumor	TCGA-CM-5344-01
GPX2	9.9737	Tumor	TCGA-QG-A5Z1-01
GPX2	8.9772	Tumor	TCGA-G4-6628-01
GPX2	8.7244	Tumor	TCGA-D5-6534-01
GPX2	8.84741	Tumor	TCGA-A6-5659-01
GPX2	10.2412	Tumor	TCGA-CM-5862-01
GPX2	10.0926	Tumor	TCGA-AA-3697-01
GPX2	8.3299	Tumor	TCGA-F4-6704-01
GPX2	8.3582	Tumor	TCGA-CK-6751-01
GPX2	8.6597	Tumor	TCGA-AD-A5EJ-01
GPX2	10.153	Tumor	TCGA-T9-A92H-01
GPX2	10.8405	Tumor	TCGA-CA-6716-01
GPX2	10.5555	Tumor	TCGA-AA-A01Z-01
GPX2	9.8434	Tumor	TCGA-D5-5537-01
GPX2	10.2292	Tumor	TCGA-D5-6531-01
GPX2	9.5913	Tumor	TCGA-DM-A1D9-01
GPX2	10.0947	Tumor	TCGA-DM-A1DB-01
GPX2	10.4033	Tumor	TCGA-A6-A5ZU-01
GPX2	6.6903	Tumor	TCGA-NH-A5IV-01
GPX2	8.4549	Tumor	TCGA-A6-6651-01
GPX2	10.09	Tumor	TCGA-CA-6715-01
GPX2	10.3534	Tumor	TCGA-CM-6674-01
GPX2	10.6835	Tumor	TCGA-D5-6932-01
GPX2	10.1899	Tumor	TCGA-A6-6137-01
GPX2	8.8454	Tumor	TCGA-CK-5916-01
GPX2	8.4014	Tumor	TCGA-F4-6459-01
GPX2	10.4641	Tumor	TCGA-CM-6165-01
GPX2	6.81802	Tumor	TCGA-A6-3810-01
GPX2	9.36614	Tumor	TCGA-A6-6780-01
GPX2	9.3861	Tumor	TCGA-CM-6677-01
GPX2	10.0265	Tumor	TCGA-G4-6322-01
GPX2	9.6798	Tumor	TCGA-F4-6854-01
GPX2	8.7812	Tumor	TCGA-A6-A565-01
GPX2	8.5416	Tumor	TCGA-A6-A56B-01
GPX2	10.249	Tumor	TCGA-AY-A54L-01
GPX2	8.28241	Tumor	TCGA-A6-5665-01
GPX2	6.37453	Tumor	TCGA-A6-2677-01
GPX2	8.9238	Tumor	TCGA-CM-6162-01
GPX2	9.912	Tumor	TCGA-D5-6541-01
GPX2	7.7392	Tumor	TCGA-CM-5348-01
GPX2	10.1742	Tumor	TCGA-4T-AA8H-01
GPX2	8.8845	Tumor	TCGA-5M-AATA-01
GPX2	9.2897	Tumor	TCGA-AY-A71X-01
GPX2	8.9599	Tumor	TCGA-NH-A50T-01
GPX2	9.7402	Tumor	TCGA-DM-A28C-01
GPX2	9.3265	Tumor	TCGA-AD-6965-01
GPX2	9.9801	Tumor	TCGA-DM-A0XD-01
GPX2	9.0242	Tumor	TCGA-CA-6717-01
GPX2	9.6115	Tumor	TCGA-A6-6782-01
GPX2	6.79156	Tumor	TCGA-A6-2674-01
GPX2	11.2436	Tumor	TCGA-G4-6626-01
GPX2	9.0645	Tumor	TCGA-CM-4744-01
GPX2	10.0713	Tumor	TCGA-AZ-6605-01
GPX2	8.4606	Tumor	TCGA-AZ-6601-01
GPX2	8.69589	Tumor	TCGA-A6-2684-01
GPX2	10.695	Tumor	TCGA-AZ-4315-01
GPX2	8.1341	Tumor	TCGA-CM-4751-01
GPX2	10.3186	Tumor	TCGA-AA-3675-01
GPX2	10.8418	Tumor	TCGA-G4-6317-01
GPX2	10.6562	Tumor	TCGA-DM-A28A-01
GPX2	10.826	Tumor	TCGA-AA-3660-01
GPX2	7.4861	Normal	GTEX-WQUQ-2526-SM-4MVNO
GPX2	-0.5543	Normal	GTEX-13G51-2126-SM-5IJD9
GPX2	7.4328	Normal	GTEX-1122O-1526-SM-5N9CL
GPX2	8.8728	Normal	TCGA-F4-6704-11
GPX2	7.0367	Normal	GTEX-UPIC-1726-SM-4IHKG
GPX2	8.0661	Normal	TCGA-AA-3516-11
GPX2	5.0726	Normal	GTEX-146FH-2426-SM-5Q5EW
GPX2	7.0733	Normal	GTEX-ZTSS-1126-SM-5985O
GPX2	-2.0529	Normal	GTEX-13N2G-2226-SM-5IJCU
GPX2	2.1957	Normal	GTEX-ZYFC-2626-SM-5NQ6S
GPX2	8.6924	Normal	GTEX-ZDYS-2326-SM-4WKG6
GPX2	-1.7809	Normal	GTEX-ZAB5-1426-SM-5HL9D
GPX2	0.434	Normal	GTEX-12WSG-2426-SM-5EQLZ
GPX2	-3.816	Normal	GTEX-ZTSS-1226-SM-51MSZ
GPX2	-0.9686	Normal	GTEX-13X6I-2726-SM-5Q5ET
GPX2	5.5261	Normal	GTEX-13OW5-2626-SM-5MR3M
GPX2	8.52	Normal	TCGA-A6-2683-11
GPX2	7.0267	Normal	GTEX-WH7G-1426-SM-4LVMU
GPX2	8.0321	Normal	GTEX-WHWD-1226-SM-4OOS1
GPX2	2.6624	Normal	GTEX-11ONC-2026-SM-5HL61
GPX2	-1.8314	Normal	GTEX-ZE7O-2626-SM-51MSS
GPX2	-1.2481	Normal	GTEX-11P82-1226-SM-5HL5P
GPX2	-3.0469	Normal	GTEX-Y3I4-1426-SM-4TT9C
GPX2	7.4019	Normal	GTEX-R55G-1226-SM-48FDC
GPX2	8.2385	Normal	GTEX-1211K-1726-SM-5FQUJ
GPX2	0.5069	Normal	GTEX-11TT1-0926-SM-5GU5M
GPX2	8.2122	Normal	TCGA-AA-3518-11
GPX2	0.7321	Normal	GTEX-12ZZY-2726-SM-5EQ45
GPX2	7.8825	Normal	GTEX-Y5V6-1626-SM-4VDT2
GPX2	0.7321	Normal	GTEX-13PVQ-2726-SM-5L3H7
GPX2	7.1346	Normal	GTEX-PX3G-1426-SM-48U1J
GPX2	3.5959	Normal	GTEX-11O72-2226-SM-5PNW2
GPX2	8.4185	Normal	TCGA-AA-3531-11
GPX2	-0.013	Normal	GTEX-ZV6S-1126-SM-57WE9
GPX2	1.0363	Normal	GTEX-1211K-1826-SM-5EGJ2
GPX2	6.8813	Normal	GTEX-11NSD-1626-SM-5986U
GPX2	9.7219	Normal	GTEX-XMK1-1726-SM-4B64Z
GPX2	-0.4325	Normal	GTEX-13D11-0626-SM-5LZYY
GPX2	-2.4659	Normal	GTEX-11I78-1326-SM-5PNY9
GPX2	2.1894	Normal	GTEX-13U4I-2626-SM-5SI9C
GPX2	7.3663	Normal	GTEX-ZY6K-1226-SM-5GZYL
GPX2	-2.4659	Normal	GTEX-ZLV1-1326-SM-4WWER
GPX2	4.5754	Normal	GTEX-147JS-2526-SM-5S2Q8
GPX2	-0.1993	Normal	GTEX-ZQG8-2426-SM-57WEE
GPX2	4.7312	Normal	GTEX-V955-1626-SM-4JBHJ
GPX2	3.6101	Normal	GTEX-ZTTD-2626-SM-57WEX
GPX2	3.5199	Normal	GTEX-13O3O-2526-SM-5L3DR
GPX2	9.8992	Normal	GTEX-QDVN-1326-SM-48TZ3
GPX2	8.5574	Normal	TCGA-AA-3712-11
GPX2	2.5948	Normal	GTEX-OXRL-1426-SM-3NM9E
GPX2	7.8932	Normal	GTEX-R53T-1326-SM-48FCQ
GPX2	-4.035	Normal	GTEX-ZVZP-2026-SM-57WB3
GPX2	7.7285	Normal	GTEX-QLQW-0426-SM-447A7
GPX2	8.5778	Normal	GTEX-P4QT-1426-SM-3NMCX
GPX2	8.6107	Normal	GTEX-11I78-1226-SM-5A5K6
GPX2	-2.6349	Normal	GTEX-13VXT-2026-SM-5L3EW
GPX2	8.9792	Normal	GTEX-S4Q7-0826-SM-4AD5E
GPX2	-3.0469	Normal	GTEX-111YS-1826-SM-5GIEP
GPX2	-0.7834	Normal	GTEX-ZYFG-1826-SM-5GZWX
GPX2	7.6365	Normal	GTEX-X5EB-1126-SM-46MVV
GPX2	-1.5522	Normal	GTEX-ZF29-1726-SM-4WKFV
GPX2	9.0276	Normal	GTEX-146FQ-1926-SM-5NQBY
GPX2	-0.0425	Normal	GTEX-11EQ9-1426-SM-5987G
GPX2	1.334	Normal	GTEX-ZVT4-2626-SM-5N9GJ
GPX2	7.1546	Normal	GTEX-XBEW-1926-SM-4SOJO
GPX2	1.9968	Normal	GTEX-YF7O-1626-SM-5IFII
GPX2	-1.4699	Normal	GTEX-13CF3-1326-SM-5LZXZ
GPX2	0.1903	Normal	GTEX-131XG-1526-SM-5GCNQ
GPX2	7.1529	Normal	GTEX-ZGAY-2126-SM-4YCFB
GPX2	8.9995	Normal	TCGA-AA-3511-11
GPX2	5.8475	Normal	GTEX-11ZVC-2126-SM-5EGJ1
GPX2	2.3816	Normal	GTEX-12WSL-1826-SM-5LZW9
GPX2	-0.4521	Normal	GTEX-11DXY-2026-SM-5N9CZ
GPX2	-1.1172	Normal	GTEX-ZAB4-2426-SM-5HL8A
GPX2	0.3231	Normal	GTEX-ZPIC-2626-SM-57WE2
GPX2	2.0325	Normal	GTEX-Y114-1526-SM-4TT79
GPX2	2.9469	Normal	GTEX-13OVG-1426-SM-5K7VP
GPX2	7.9669	Normal	GTEX-Y3IK-1826-SM-4WWDS
GPX2	-1.6394	Normal	GTEX-11P81-1126-SM-5GU5G
GPX2	-0.7346	Normal	GTEX-11TUW-2026-SM-5EQL8
GPX2	-1.2481	Normal	GTEX-148VJ-2426-SM-5NQ9Y
GPX2	-2.4659	Normal	GTEX-11DXX-1926-SM-5EGJK
GPX2	1.9302	Normal	GTEX-ZZ64-0826-SM-5E449
GPX2	9.1641	Normal	TCGA-AZ-6599-11
GPX2	-0.8339	Normal	GTEX-ZAJG-2626-SM-5S2NU
GPX2	3.3278	Normal	GTEX-ZG7Y-1826-SM-4WWD3
GPX2	7.861	Normal	TCGA-A6-2686-11
GPX2	4.6177	Normal	GTEX-11ONC-1926-SM-5GU75
GPX2	9.8967	Normal	GTEX-13S86-1626-SM-5Q5C5
GPX2	0.6239	Normal	GTEX-ZYFD-2226-SM-5E43P
GPX2	1.4859	Normal	GTEX-YECK-2826-SM-5IFHF
GPX2	-0.6643	Normal	GTEX-ZF28-2526-SM-57WFH
GPX2	-0.2671	Normal	GTEX-13X6K-2726-SM-5O9DG
GPX2	7.3873	Normal	GTEX-139T6-1326-SM-5IFFO
GPX2	0.0854	Normal	GTEX-XXEK-1926-SM-4BRVD
GPX2	9.3299	Normal	GTEX-111CU-1426-SM-5GZYP
GPX2	9.4274	Normal	TCGA-AZ-6598-11
GPX2	0.8327	Normal	GTEX-145LS-2726-SM-5Q5D8
GPX2	7.6701	Normal	GTEX-ZZ64-0726-SM-5GZX4
GPX2	8.3298	Normal	TCGA-A6-5659-11
GPX2	7.2354	Normal	GTEX-Y5LM-1426-SM-5RQJL
GPX2	-2.3884	Normal	GTEX-ZT9W-1726-SM-51MS3
GPX2	-4.2934	Normal	GTEX-ZLFU-1426-SM-4WWEU
GPX2	8.9372	Normal	TCGA-AZ-6601-11
GPX2	0.6608	Normal	GTEX-131YS-2926-SM-5EGKI
GPX2	7.9449	Normal	GTEX-117YW-1826-SM-5PNY5
GPX2	9.0235	Normal	GTEX-PWCY-1026-SM-48TD4
GPX2	9.2233	Normal	GTEX-XUZC-1326-SM-4BRV2
GPX2	-2.4659	Normal	GTEX-147JS-2626-SM-5S2UX
GPX2	0.9038	Normal	GTEX-13W3W-2126-SM-5K7UX
GPX2	0.0718	Normal	GTEX-ZVT3-2826-SM-5GU6A
GPX2	7.5015	Normal	GTEX-WOFM-1926-SM-4OOSP
GPX2	8.0479	Normal	GTEX-PWN1-1426-SM-48TDF
GPX2	9.3834	Normal	TCGA-AZ-6603-11
GPX2	7.8867	Normal	GTEX-TKQ2-1326-SM-4DXT9
GPX2	9.1006	Normal	GTEX-XUJ4-2026-SM-4BOOW
GPX2	6.8213	Normal	GTEX-SE5C-1526-SM-4BRWU
GPX2	8.5061	Normal	TCGA-A6-2682-11
GPX2	9.2153	Normal	GTEX-WHSB-0926-SM-4M1XJ
GPX2	9.0191	Normal	GTEX-S4P3-1226-SM-4AD4Y
GPX2	4.6525	Normal	GTEX-111VG-2226-SM-5N9DU
GPX2	0.4865	Normal	GTEX-13FHO-2726-SM-5K7VG
GPX2	6.7436	Normal	GTEX-O5YW-1426-SM-3MJHF
GPX2	8.046	Normal	TCGA-A6-5665-11
GPX2	7.643	Normal	GTEX-OHPM-1426-SM-3TW8Y
GPX2	-0.1993	Normal	GTEX-Z93S-2426-SM-5HL8N
GPX2	1.8564	Normal	GTEX-XGQ4-1726-SM-4RH4G
GPX2	-4.2934	Normal	GTEX-11P7K-1826-SM-5HL5A
GPX2	-0.2671	Normal	GTEX-13FH7-1526-SM-5J2N6
GPX2	7.9214	Normal	TCGA-AA-3517-11
GPX2	0.3346	Normal	GTEX-TKQ1-0626-SM-4DXTS
GPX2	-4.2934	Normal	GTEX-ZDTS-2726-SM-5L3E2
GPX2	-0.2498	Normal	GTEX-145ME-0826-SM-5O9AF
GPX2	7.1975	Normal	GTEX-ZP4G-1726-SM-4WWCM
GPX2	6.8262	Normal	GTEX-YEC3-2426-SM-5IFJR
GPX2	-1.5951	Normal	GTEX-13OVI-2126-SM-5KM3U
GPX2	-1.9942	Normal	GTEX-XV7Q-2226-SM-4BRVY
GPX2	7.8572	Normal	TCGA-A6-2678-11
GPX2	1.1316	Normal	GTEX-12696-1926-SM-5EGJT
GPX2	7.4396	Normal	GTEX-WYJK-2326-SM-4ONDN
GPX2	-0.5973	Normal	GTEX-YEC3-2026-SM-4WWFL
GPX2	3.772	Normal	GTEX-14C38-2626-SM-5RQI4
GPX2	-2.9324	Normal	GTEX-ZYT6-2826-SM-5GICX
GPX2	6.2333	Normal	GTEX-ZQUD-1026-SM-4YCEZ
GPX2	1.1641	Normal	GTEX-ZVZQ-2626-SM-59HLB
GPX2	-2.3884	Normal	GTEX-ZPU1-1726-SM-4WWFV
GPX2	8.6103	Normal	TCGA-A6-2684-11
GPX2	-2.3884	Normal	GTEX-XAJ8-0426-SM-47JYJ
GPX2	8.394	Normal	TCGA-AA-3534-11
GPX2	8.4464	Normal	TCGA-A6-2679-11
GPX2	7.6061	Normal	GTEX-YJ8A-1726-SM-5P9IQ
GPX2	2.0535	Normal	GTEX-T6MO-0826-SM-4DM51
GPX2	-1.7809	Normal	GTEX-Y114-1626-SM-4TT7I
GPX2	6.5024	Normal	GTEX-NFK9-2026-SM-3LK5K
GPX2	7.036	Normal	GTEX-12C56-0626-SM-5EGGC
GPX2	9.1461	Normal	GTEX-ZVP2-1526-SM-5NQ82
GPX2	5.9939	Normal	TCGA-AZ-6605-11
GPX2	-1.8836	Normal	GTEX-13PVR-1726-SM-5Q5EC
GPX2	8.9657	Normal	GTEX-T5JW-1126-SM-4DM5V
GPX2	0.6608	Normal	GTEX-13OW6-2226-SM-5N9FL
GPX2	1.3679	Normal	GTEX-13U4I-2426-SM-5LU34
GPX2	8.5681	Normal	TCGA-A6-2671-11
GPX2	0.5763	Normal	GTEX-11PRG-2026-SM-5GU5F
GPX2	-3.3076	Normal	GTEX-12BJ1-2026-SM-5FQUH
GPX2	-2.3147	Normal	GTEX-11ZU8-1126-SM-5EQ5K
GPX2	9.0991	Normal	GTEX-YF7O-1726-SM-5IFJ9
GPX2	-1.5951	Normal	GTEX-WY7C-1926-SM-4ONCI
GPX2	-1.2828	Normal	GTEX-145MO-2626-SM-5QGPD
GPX2	8.2517	Normal	GTEX-12BJ1-2126-SM-5BC5O
GPX2	6.3252	Normal	GTEX-145MN-1726-SM-5SIA6
GPX2	-2.7274	Normal	GTEX-11EI6-2626-SM-5PNVT
GPX2	-3.0469	Normal	GTEX-132NY-2726-SM-5PNY2
GPX2	7.7876	Normal	GTEX-TML8-1326-SM-4DXTO
GPX2	2.299	Normal	GTEX-148VJ-2626-SM-5QGPI
GPX2	0.517	Normal	GTEX-XXEK-1826-SM-4BRVC
GPX2	7.8704	Normal	GTEX-ZF2S-1926-SM-4WWAN
GPX2	8.067	Normal	GTEX-OXRK-1726-SM-3NB16
GPX2	7.923	Normal	GTEX-PLZ5-1126-SM-3P613
GPX2	-0.7834	Normal	GTEX-Z93S-2626-SM-57WBX
GPX2	-1.3921	Normal	GTEX-145MH-2726-SM-5QGQ6
GPX2	8.2269	Normal	TCGA-AA-3522-11
GPX2	-2.2447	Normal	GTEX-1339X-1726-SM-5P9J9
GPX2	7.8633	Normal	TCGA-AA-3496-11
GPX2	7.2421	Normal	GTEX-11P7K-1526-SM-5EGI7
GPX2	-2.0529	Normal	GTEX-11DXZ-1626-SM-5GIDI
GPX2	4.3972	Normal	GTEX-Y8LW-1226-SM-4WWDP
GPX2	0.2277	Normal	GTEX-14BMU-1326-SM-5RQIH
GPX2	8.9962	Normal	TCGA-A6-5667-11
GPX2	0.7407	Normal	GTEX-12WSJ-1426-SM-5GCON
GPX2	0.9568	Normal	GTEX-X4EO-2726-SM-4E3HS
GPX2	6.1635	Normal	GTEX-XQ8I-2126-SM-4BOOM
GPX2	-1.1172	Normal	GTEX-WY7C-1626-SM-4ONC8
GPX2	7.6668	Normal	GTEX-VJYA-2026-SM-4KL1K
GPX2	6.4722	Normal	GTEX-13113-1426-SM-5EGHU
GPX2	8.1156	Normal	GTEX-ZPU1-1926-SM-57WDT
GPX2	-1.5951	Normal	GTEX-S341-1426-SM-4AD6U
GPX2	-2.3147	Normal	GTEX-145ME-1126-SM-5SIAT
GPX2	-1.6394	Normal	GTEX-111YS-1626-SM-5GZZ9
GPX2	1.7617	Normal	GTEX-14C39-1626-SM-5S2P4
GPX2	7.564	Normal	GTEX-RM2N-0926-SM-48FD1
GPX2	-1.8314	Normal	GTEX-117YX-0826-SM-5H11J
GPX2	5.3927	Normal	GTEX-11DXZ-1726-SM-5H12M
GPX2	8.4845	Normal	TCGA-AA-3525-11
GPX2	8.0562	Normal	GTEX-Q734-1126-SM-48TZY
GPX2	8.7368	Normal	GTEX-QDVJ-1326-SM-48U1X
GPX2	9.0302	Normal	TCGA-AZ-6600-11
GPX2	8.2352	Normal	GTEX-145LT-0926-SM-5LU9C
GPX2	6.9873	Normal	GTEX-OIZH-1426-SM-3NB1O
GPX2	10.0569	Normal	GTEX-XV7Q-2126-SM-4BRVX
GPX2	-2.4659	Normal	GTEX-11P81-1426-SM-5P9JN
GPX2	-1.4699	Normal	GTEX-WEY5-1426-SM-4LMJ3
GPX2	8.0407	Normal	GTEX-W5WG-2426-SM-4LMI6
GPX2	-0.8084	Normal	GTEX-13OVJ-1826-SM-5KM2D
GPX2	7.8592	Normal	GTEX-RU1J-1326-SM-46MUL
GPX2	9.0087	Normal	GTEX-R55D-1826-SM-48FEF
GPX2	6.3402	Normal	GTEX-X3Y1-1726-SM-4PQZL
GPX2	2.7292	Normal	GTEX-12WSJ-1526-SM-5GCNI
GPX2	7.689	Normal	GTEX-14E6E-1526-SM-5RQIG
GPX2	-0.7834	Normal	GTEX-X15G-1526-SM-4PQZM
GPX2	10.2958	Normal	GTEX-PWOO-1326-SM-48TCJ
GPX2	-0.5756	Normal	GTEX-13FH7-1626-SM-5J2O9
GPX2	-3.0469	Normal	GTEX-ZVT2-1726-SM-51MRO
GPX2	7.1954	Normal	GTEX-13QBU-1826-SM-5IJG3
GPX2	6.6945	Normal	GTEX-QEL4-1926-SM-4R1JI
GPX2	7.4632	Normal	GTEX-P78B-1726-SM-3P5ZV
GPX2	-0.7588	Normal	GTEX-14A5H-1626-SM-5SIAN
GPX2	7.1697	Normal	TCGA-A6-5662-11
GPX2	8.2927	Normal	GTEX-UJHI-1126-SM-4IHLN
GPX2	10.1615	Normal	TCGA-AA-3514-11
GPX2	0.24	Normal	GTEX-13O61-1526-SM-5KM3P
GPX2	9.0822	Normal	GTEX-XBED-1526-SM-4AT5W
GPX2	7.8213	Normal	GTEX-UJMC-1326-SM-4IHLS
GPX2	0.547	Normal	GTEX-11TUW-2326-SM-5EQMO
GPX2	8.1428	Normal	GTEX-139YR-2126-SM-5KM11
GPX2	6.7305	Normal	GTEX-Y8E4-2426-SM-4WWDN
GPX2	8.6575	Normal	GTEX-Q2AH-1226-SM-48TZL
GPX2	6.0953	Normal	GTEX-WQUQ-2626-SM-4MVNP
GPX2	-0.6643	Normal	GTEX-12ZZX-2726-SM-5N9FT
GPX2	-0.3022	Normal	GTEX-11ZTT-1626-SM-5EQKR
GPX2	-1.4305	Normal	GTEX-YEC3-2026-SM-5CVLQ
GPX2	-0.4325	Normal	GTEX-11ZTS-1526-SM-5N9G7
GPX2	7.647	Normal	GTEX-XUW1-1926-SM-4BOP1
GPX2	8.4	Normal	GTEX-QMRM-1226-SM-447C6
GPX2	8.361	Normal	GTEX-WFG7-1526-SM-4LVMG
GPX2	6.1206	Normal	GTEX-WH7G-1326-SM-4LVMS
GPX2	-2.2447	Normal	GTEX-Y3I4-1126-SM-4TT7Y
GPX2	2.0912	Normal	GTEX-12WSL-1626-SM-5GCMU
GPX2	8.664	Normal	GTEX-W5WG-2026-SM-4LMIB
GPX2	7.8822	Normal	GTEX-147F3-1926-SM-5SIB9
GPX2	-2.5479	Normal	GTEX-11EQ8-2626-SM-5N9BO
GPX2	1.1577	Normal	GTEX-111CU-1226-SM-5EGIN
GPX2	9.1219	Normal	TCGA-AA-3655-11
GPX2	6.968	Normal	GTEX-ZV7C-1526-SM-5NQ72
GPX2	0.9493	Normal	GTEX-11TTK-2426-SM-5PNYO
GPX2	-4.2934	Normal	GTEX-ZY6K-1326-SM-5GZWP
GPX2	2.6161	Normal	GTEX-13CF2-1826-SM-5N9GK
GPX2	7.4688	Normal	GTEX-13PL7-2526-SM-5IFGR
GPX2	9.3107	Normal	TCGA-AA-3697-11
GPX2	7.8211	Normal	GTEX-133LE-1526-SM-5IFEN
GPX2	8.1464	Normal	GTEX-1399R-2226-SM-5P9JB
GPX2	8.6163	Normal	TCGA-AA-3662-11
GPX2	8.5163	Normal	TCGA-A6-2675-11
GPX2	9.2189	Normal	GTEX-Y5LM-1526-SM-4VDTA
GPX2	2.1638	Normal	GTEX-1212Z-1826-SM-5FQSH
GPX2	0.5568	Normal	GTEX-ZXES-1626-SM-5NQ7L
GPX2	8.2035	Normal	GTEX-13111-0726-SM-5DUVE
GPX2	-2.8262	Normal	GTEX-131XE-1026-SM-5EGKE
GPX2	8.361	Normal	GTEX-ZEX8-1926-SM-4WKFR
GPX2	-1.7809	Normal	GTEX-13OW8-2726-SM-5L3FZ
GPX2	4.0419	Normal	GTEX-11ILO-2026-SM-5N9CQ
GPX2	0.7233	Normal	GTEX-145LS-2926-SM-5O99G
GPX2	3.0774	Normal	GTEX-145MO-2426-SM-5NQ9W
GPX2	4.2304	Normal	GTEX-13FHP-2426-SM-5KLZ5
GPX2	7.429	Normal	GTEX-13O21-2426-SM-5MR4A
GPX2	9.4273	Normal	GTEX-132AR-2726-SM-5PNVN
GPX2	9.8559	Normal	TCGA-AA-3527-11
GPX2	4.1986	Normal	GTEX-XAJ8-0726-SM-47JY5
GPX2	9.057	Normal	GTEX-ZYWO-1626-SM-5E44H
GPX2	-1.7809	Normal	GTEX-147GR-2826-SM-5RQK8
GPX2	2.4623	Normal	GTEX-XUW1-1826-SM-4BOQD
GPX2	8.3758	Normal	GTEX-11DXX-1826-SM-5H126
GPX2	-1.3183	Normal	GTEX-1122O-1426-SM-5H11R
GPX2	5.7107	Normal	GTEX-ZAB4-2226-SM-5HL97
GPX2	0.058	Normal	GTEX-12WSM-1426-SM-5GCPA
GPX2	-1.0559	Normal	GTEX-WXYG-1726-SM-4ONCU
GPX2	8.2242	Normal	TCGA-AA-3663-11
GPX2	-1.2481	Normal	GTEX-11EMC-1426-SM-5N9E4
GPX2	5.8228	Normal	GTEX-U3ZM-1126-SM-4DXUB
GPX2	9.1247	Normal	GTEX-131XE-0826-SM-5HL9W
GPX2	-2.2447	Normal	GTEX-ZA64-1426-SM-5CVMC
GPX2	-1.3548	Normal	GTEX-13111-1926-SM-5GCOL
GPX2	8.3137	Normal	TCGA-AA-3713-11
GPX2	9.1758	Normal	TCGA-AA-3660-11
GPX2	10.323	Normal	TCGA-AA-3489-11
GPX2	9.4173	Normal	GTEX-13W3W-2226-SM-5LU4M
GPX2	-2.0529	Normal	GTEX-13SLW-2826-SM-5Q5ES
GPX2	8.7071	Normal	GTEX-1128S-1626-SM-5H12O
GPX2	-0.6643	Normal	GTEX-14AS3-1126-SM-5Q5CR
GPX2	9.2479	Normal	GTEX-Q2AI-0926-SM-48U1F
GPX2	8.6696	Normal	GTEX-SNOS-1226-SM-4DM5H
GPX2	7.7236	Normal	GTEX-YB5E-1626-SM-5IFIQ
GPX2	-2.3884	Normal	GTEX-117XS-2226-SM-5GIE1
GPX2	-2.7274	Normal	GTEX-WYVS-1126-SM-4SOJX
GPX2	6.5676	Normal	GTEX-XYKS-2226-SM-4E3IU
GPX2	8.9589	Normal	TCGA-A6-2685-11
GPX2	1.4962	Normal	GTEX-117YX-0526-SM-5EGJH
GPX2	6.4099	Normal	GTEX-12KS4-2426-SM-5LU8P
GPX2	-0.7588	Normal	GTEX-QLQ7-1126-SM-4R1KN
GPX2	1.9302	Normal	GTEX-ZF2S-1826-SM-4WKFF
GPX2	-1.685	Normal	GTEX-ZYFG-1926-SM-5GID5
GPX2	7.3413	Normal	GTEX-14DAR-1526-SM-5RQIX
GPX2	-0.7346	Normal	GTEX-14A5I-2426-SM-5Q5CP
GPX2	5.9184	Normal	GTEX-ZF29-1826-SM-4WKG8
GPX2	3.0825	Normal	GTEX-ZYVF-2826-SM-5GIDK
GPX2	8.2362	Normal	GTEX-1399S-1926-SM-5J2M5
GPX2	-0.1665	Normal	GTEX-13CF3-1426-SM-5K7YY
GPX2	1.2333	Normal	GTEX-13O61-1626-SM-5KM3T
GPX2	0.0014	Normal	GTEX-ZE9C-2126-SM-4WKGY
GPX2	7.6882	Normal	GTEX-XGQ4-1226-SM-4AT67
GPX2	1.7575	Normal	GTEX-WFG8-1726-SM-4LVM6
GPX2	9.6323	Normal	GTEX-144GM-1226-SM-5LU52
GPX2	-2.9324	Normal	GTEX-WI4N-2226-SM-4OOS9
GPX2	0.6425	Normal	GTEX-11GSP-1626-SM-5986N
GPX2	7.3669	Normal	GTEX-13D11-0826-SM-5KLZJ
GPX2	8.5075	Normal	TCGA-AA-3520-11
GPX2	1.0711	Normal	GTEX-1399R-2126-SM-5K7WZ
GPX2	7.0636	Normal	GTEX-WOFM-2026-SM-4OOSQ
GPX2	-0.4921	Normal	GTEX-YEC4-1926-SM-5IFHJ
GPX2	-0.3383	Normal	GTEX-WHWD-1526-SM-4OORV
GPX2	7.4079	Normal	GTEX-S7SF-1926-SM-4AT5B
GPX2	7.3113	Normal	GTEX-QCQG-1626-SM-48U26
GPX2	8.6805	Normal	GTEX-QV31-0826-SM-4R1KR
GPX2	-3.1714	Normal	GTEX-ZP4G-1526-SM-57WE5
GPX2	3.1797	Normal	GTEX-132AR-2826-SM-5IJFV
GPX2	-4.2934	Normal	GTEX-WHPG-1626-SM-4M1ZL
GPX2	-0.6416	Normal	GTEX-13O1R-2426-SM-5KLZZ
GPX2	-1.5522	Normal	GTEX-11GS4-1826-SM-5HL4T
GPX2	6.8385	Normal	TCGA-A6-2680-11
GPX2	6.2139	Normal	GTEX-WRHK-1126-SM-4MVOJ
GPX2	7.1037	Normal	GTEX-11EQ9-1526-SM-5PNY7
GPX2	-0.7834	Normal	GTEX-XUJ4-2126-SM-4BOOX
GPX2	7.6606	Normal	GTEX-WFON-1426-SM-4LVMT
GPX2	7.127	Normal	GTEX-11P82-1026-SM-5BC5J
GPX2	6.6892	Normal	GTEX-ZLV1-1226-SM-4WWBX
GPX2	8.3321	Normal	GTEX-X15G-1326-SM-4PQZJ
HMGB1	8.796	Tumor	TCGA-D5-6929-01
HMGB1	9.1305	Tumor	TCGA-AA-3511-01
HMGB1	9.1129	Tumor	TCGA-QG-A5YX-01
HMGB1	9.442	Tumor	TCGA-CM-6164-01
HMGB1	9.1734	Tumor	TCGA-A6-A567-01
HMGB1	8.4748	Tumor	TCGA-G4-6320-01
HMGB1	9.1587	Tumor	TCGA-AY-A69D-01
HMGB1	9.1048	Tumor	TCGA-AY-A8YK-01
HMGB1	8.8435	Tumor	TCGA-F4-6806-01
HMGB1	8.5315	Tumor	TCGA-5M-AAT4-01
HMGB1	9.0683	Tumor	TCGA-CM-6167-01
HMGB1	9.389	Tumor	TCGA-AZ-6603-01
HMGB1	9.5177	Tumor	TCGA-CM-6168-01
HMGB1	9.638	Tumor	TCGA-G4-6314-01
HMGB1	9.4467	Tumor	TCGA-F4-6808-01
HMGB1	8.9791	Tumor	TCGA-AZ-4615-01
HMGB1	8.3155	Tumor	TCGA-AY-6386-01
HMGB1	9.3716	Tumor	TCGA-AZ-6598-01
HMGB1	8.953	Tumor	TCGA-A6-6653-01
HMGB1	8.2961	Tumor	TCGA-NH-A50V-01
HMGB1	9.0016	Tumor	TCGA-AD-6899-01
HMGB1	9.5791	Tumor	TCGA-G4-6311-01
HMGB1	8.8963	Tumor	TCGA-DM-A280-01
HMGB1	7.9359	Tumor	TCGA-NH-A6GC-01
HMGB1	9.3804	Tumor	TCGA-F4-6570-01
HMGB1	9.5552	Tumor	TCGA-CM-6679-01
HMGB1	9.0573	Tumor	TCGA-A6-4105-01
HMGB1	9.249	Tumor	TCGA-D5-5538-01
HMGB1	8.8401	Tumor	TCGA-NH-A50U-01
HMGB1	9.1378	Tumor	TCGA-D5-6924-01
HMGB1	9.4212	Tumor	TCGA-D5-6931-01
HMGB1	8.28123	Tumor	TCGA-A6-5656-01
HMGB1	8.7176	Tumor	TCGA-A6-6649-01
HMGB1	9.4245	Tumor	TCGA-DM-A0X9-01
HMGB1	8.3269	Tumor	TCGA-DM-A28G-01
HMGB1	8.7325	Tumor	TCGA-F4-6703-01
HMGB1	8.8508	Tumor	TCGA-AA-3492-01
HMGB1	8.8666	Tumor	TCGA-G4-6293-01
HMGB1	9.3861	Tumor	TCGA-DM-A28E-01
HMGB1	8.9971	Tumor	TCGA-CK-6747-01
HMGB1	9.8388	Tumor	TCGA-CK-4947-01
HMGB1	8.3696	Tumor	TCGA-AD-6888-01
HMGB1	9.0375	Tumor	TCGA-F4-6809-01
HMGB1	10.6526	Tumor	TCGA-CK-5914-01
HMGB1	9.3353	Tumor	TCGA-AZ-4313-01
HMGB1	9.2402	Tumor	TCGA-G4-6588-01
HMGB1	9.1536	Tumor	TCGA-G4-6309-01
HMGB1	9.9318	Tumor	TCGA-CM-5868-01
HMGB1	8.7764	Tumor	TCGA-F4-6855-01
HMGB1	8.6189	Tumor	TCGA-AD-6964-01
HMGB1	10.2117	Tumor	TCGA-G4-6295-01
HMGB1	9.1242	Tumor	TCGA-D5-5539-01
HMGB1	8.4903	Tumor	TCGA-AA-3506-01
HMGB1	8.23527	Tumor	TCGA-A6-5661-01
HMGB1	9.6707	Tumor	TCGA-RU-A8FL-01
HMGB1	9.3076	Tumor	TCGA-5M-AATE-01
HMGB1	9.8697	Tumor	TCGA-A6-6648-01
HMGB1	9.6619	Tumor	TCGA-A6-5662-01
HMGB1	8.647	Tumor	TCGA-DM-A1D8-01
HMGB1	9.1882	Tumor	TCGA-D5-6539-01
HMGB1	8.4496	Tumor	TCGA-AZ-6599-01
HMGB1	8.6896	Tumor	TCGA-G4-6299-01
HMGB1	9.8489	Tumor	TCGA-AZ-5403-01
HMGB1	8.7131	Tumor	TCGA-AD-5900-01
HMGB1	9.0718	Tumor	TCGA-D5-6898-01
HMGB1	9.2466	Tumor	TCGA-AA-3489-01
HMGB1	9.3349	Tumor	TCGA-DM-A1D7-01
HMGB1	8.2919	Tumor	TCGA-AA-A02Y-01
HMGB1	8.9601	Tumor	TCGA-CM-6676-01
HMGB1	8.8869	Tumor	TCGA-CA-5797-01
HMGB1	8.8331	Tumor	TCGA-AA-3496-01
HMGB1	8.4133	Tumor	TCGA-NH-A8F7-01
HMGB1	9.081	Tumor	TCGA-AA-3712-01
HMGB1	8.2915	Tumor	TCGA-CM-4743-01
HMGB1	9.0601	Tumor	TCGA-AA-3662-01
HMGB1	7.44058	Tumor	TCGA-A6-3809-01
HMGB1	8.4855	Tumor	TCGA-CM-4747-01
HMGB1	9.51	Tumor	TCGA-A6-5666-01
HMGB1	9.2989	Tumor	TCGA-DM-A285-01
HMGB1	8.8649	Tumor	TCGA-CM-6171-01
HMGB1	9.062	Tumor	TCGA-D5-6538-01
HMGB1	8.7166	Tumor	TCGA-A6-2675-01
HMGB1	8.7648	Tumor	TCGA-G4-6298-01
HMGB1	9.13148	Tumor	TCGA-A6-6650-01
HMGB1	8.5483	Tumor	TCGA-AM-5820-01
HMGB1	8.2452	Tumor	TCGA-AA-3663-01
HMGB1	9.2354	Tumor	TCGA-A6-6654-01
HMGB1	9.3184	Tumor	TCGA-CM-5349-01
HMGB1	8.9514	Tumor	TCGA-AZ-6600-01
HMGB1	9.6075	Tumor	TCGA-AA-3509-01
HMGB1	10.007	Tumor	TCGA-AZ-6606-01
HMGB1	8.4288	Tumor	TCGA-WS-AB45-01
HMGB1	9.5453	Tumor	TCGA-AD-6548-01
HMGB1	9.7526	Tumor	TCGA-D5-6926-01
HMGB1	9.4699	Tumor	TCGA-A6-6138-01
HMGB1	9.4588	Tumor	TCGA-AZ-4616-01
HMGB1	9.7052	Tumor	TCGA-AA-A02K-01
HMGB1	7.6641	Tumor	TCGA-A6-2685-01
HMGB1	9.6884	Tumor	TCGA-DM-A1HA-01
HMGB1	8.7236	Tumor	TCGA-AA-3713-01
[truncated: 1,166 more rows]
