# Supplementary material for: Effective prediction of potential ferroptosis critical genes in clinical colorectal cancer
Source: Front Oncol. 2022 Oct 17;12:1033044. doi: 10.3389/fonc.2022.1033044 (PMC9619366; doi:10.3389/fonc.2022.1033044)
Supplement: Supplementary file 7 [file DataSheet_6.zip › Figure 7/Figure 7 D/5╕÷╗∙╥≥╢α╫Θ╧Σ╩╜═╝.xlsx]

## Sheet: Sheet1
Group	GPX2	ELAVL1	EPAS1	HMGB1	SLC7A5			Group	GPX2	ELAVL1	EPAS1	HMGB1	SLC7A5			Group	GPX2	ELAVL1	EPAS1	HMGB1	SLC7A5		Group	GPX2	ELAVL1	EPAS1	HMGB1	SLC7A5
Stage I	9.2526	5.5414	5.0077	9.249	4.8997			colon adenocarcinoma	13.5517	10.9298	11.4235	12.4972	12.0081			G1	5.7173	6.1891	5.3111	8.953	5.7173		Stage I	13.5517	10.9298	11.4235	12.4972	12.0081
Stage I	10.2767	6.0101	5.151	9.442	6.1023			colon adenocarcinoma	14.0913	11.035	10.9941	13.2096	10.3651			G1	6.2159	5.3045	4.1571	8.3696	6.2159		Stage I	13.8986	11.0653	11.2604	13.0955	11.4077
Stage I	9.2804	4.8233	6.0383	9.1734	5.2506			colon adenocarcinoma	13.9532	11.2378	10.4278	12.6028	12.2622			G1	7.4972	5.6806	3.3717	8.8821	7.4972		Stage I	13.9708	11.1283	10.4997	13.4101	11.9603
Stage I	10.0926	5.5787	4.8842	9.5832	5.7271			colon adenocarcinoma	13.4865	10.969	11.9076	13.0763	12.8354			G1	5.8699	5.889	5.4803	9.2354	5.8699		Stage I	14.2623	10.6675	11.2262	13.0513	12.5071
Stage I	10.1317	5.4822	5.4283	9.3716	6.1221			colon adenocarcinoma	14.5452	11.056	11.4401	13.3208	12.3109			G1	6.1504	5.8968	4.9901	8.7028	6.1504		Stage I	13.5582	10.5825	11.7662	12.87	10.293
Stage I	9.9013	5.4002	5.5883	9.0016	5.1807			colon adenocarcinoma	13.633	10.7075	11.8208	12.4627	11.2446			G1	5.8169	5.5604	5.7383	10.0483	5.8169		Stage I	13.7605	10.8489	11.5322	12.5035	13.1004
Stage I	9.5916	5.9939	4.8992	9.5791	6.6588			colon adenocarcinoma	13.0659	10.6607	11.2379	12.7344	10.9674			G1	6.0579	5.8087	3.0463	9.5339	6.0579		Stage I	13.2103	10.7708	10.4115	13.1732	11.4594
Stage I	9.3265	5.6227	5.3639	10.1793	6.8873			colon adenocarcinoma	13.8986	11.0653	11.2604	13.0955	11.4077			G1	7.2904	6.1148	5.5668	9.233	7.2904		Stage I	15.2301	11.0943	10.7547	12.7508	12.8469
Stage I	10.3327	5.3136	3.4569	9.7168	5.7687			colon adenocarcinoma	13.8186	10.5011	11.6889	11.7589	11.672			G2	6.7039	5.7445	5.4057	9.1048	6.7039		Stage I	14.3426	10.8268	11.5299	12.7988	11.8192
Stage I	10.7941	5.3045	4.1571	8.3696	6.2159			colon adenocarcinoma	13.4162	10.8448	11.2337	12.3704	11.1716			G2	5.1807	5.4002	5.5883	9.0016	5.1807		Stage I	13.5392	10.9926	11.3222	13.1409	13.6923
Stage I	9.0239	5.4226	5.5668	9.0375	5.2319			colon adenocarcinoma	12.55	11.6071	11.986	12.7086	12.8956			G2	5.7788	6.1303	4.7592	9.0573	5.7788		Stage I	14.4308	11.1115	11.2647	13.2359	12.3454
Stage I	8.2475	6.151	5.0807	9.2402	6.6785			colon adenocarcinoma	13.9708	11.1283	10.4997	13.4101	11.9603			G2	5.2319	5.4226	5.5668	9.0375	5.2319		Stage I	11.5434	10.9521	11.8598	12.5591	11.7258
Stage I	10.8418	5.6806	3.3717	8.8821	7.4972			colon adenocarcinoma	13.2092	10.298	11.434	13.4095	10.9062			G2	5.632	5.8672	4.6112	10.6526	5.632		Stage I	14.2117	10.9271	11.1096	13.6718	11.5976
Stage I	10.695	5.4819	4.0532	9.2096	5.2828			colon adenocarcinoma	13.2521	11.1908	10.7238	13.4886	10.8846			G2	5.101	5.76	5.4555	9.4699	5.101		Stage I	13.2787	10.9707	11.816	12.5767	11.1809
Stage I	10.1809	5.6637	5.9081	9.638	6.442			colon adenocarcinoma	14.1172	11.1941	11.5957	13.1692	12.5059			G2	4.6944	5.8605	4.5988	9.1536	4.6944		Stage I	13.483	11.2021	11.2541	13.8697	11.9177
Stage I	8.1429	6.0101	4.3944	8.6896	5.426			colon adenocarcinoma	12.2742	11.1438	10.6957	12.9494	11.2914			G2	6.7508	5.4826	4.9538	8.4903	6.7508		Stage I	14.8581	10.7451	11.2191	13.9435	12.3961
Stage I	9.6292	5.4618	4.9103	8.4855	3.6405			colon adenocarcinoma	14.1661	10.7796	12.5209	13.1363	12.4968			G2	6.442	5.6637	5.9081	9.638	6.442		Stage I	12.1899	10.8901	12.1791	13.5431	11.723
Stage I	9.4772	5.4019	4.3709	9.2989	5.89			colon adenocarcinoma	12.317	10.7142	10.864	12.9525	10.9112			G2	5.1692	5.9028	5.7522	8.3155	5.1692		Stage I	13.3446	11.1978	11.4869	13.5463	9.9408
Stage I	9.7428	5.6767	4.6112	9.7052	6.4091			colon adenocarcinoma	14.2623	10.6675	11.2262	13.0513	12.5071			G2	6.7802	5.5245	4.3242	9.1998	6.7802		Stage I	14.0808	11.6529	11.174	13.3937	12.6711
Stage I	8.9768	5.8883	5.0798	9.0718	6.8736			colon adenocarcinoma	14.4032	10.6816	11.1278	12.8842	11.7003			G2	5.5198	5.8475	5.8763	8.8649	5.5198		Stage I	14.0252	10.9031	11.6392	13.4527	11.1458
Stage I	10.0095	5.1457	5.2928	7.6641	5.4115			colon adenocarcinoma	13.5582	10.5825	11.7662	12.87	10.293			G2	3.0585	5.6868	4.3646	9.3184	3.0585		Stage I	12.0408	11.0954	12.0885	12.6226	11.4931
Stage I	9.0106	5.7361	5.7258	9.0787	6.5862			colon adenocarcinoma	13.7605	10.8489	11.5322	12.5035	13.1004			G2	4.8714	5.427	8.1001	8.4288	4.8714		Stage I	13.0493	10.9788	11.2704	12.7718	12.7631
Stage I	9.9848	5.3951	4.6189	8.8665	3.9356			colon adenocarcinoma	14.6993	11.0148	11.8552	13.7193	12.002			G2	6.115	5.6722	4.7656	9.6334	6.115		Stage I	12.9791	10.7655	10.0857	12.4951	11.0949
Stage I	9.3481	5.2177	4.811	8.7764	4.0497			colon adenocarcinoma	13.3267	10.8471	11.792	13.1528	11.424			G2	6.4228	6.1488	4.8724	9.1199	6.4228		Stage I	13.992	10.9192	12.071	12.9208	11.7079
Stage I	8.9189	5.5772	6.4967	9.1882	4.8973			colon adenocarcinoma	13.2103	10.7708	10.4115	13.1732	11.4594			G2	2.9911	4.5886	6.3354	7.6297	2.9911		Stage I	12.5324	10.9122	11.2662	12.6771	12.8406
Stage I	10.0583	5.769	4.6462	9.3025	5.3719			colon adenocarcinoma	14.1042	11.0213	10.3152	12.4599	12.107			G2	6.0885	5.1623	4.9792	9.3046	6.0885		Stage I	13.2739	11.0026	11.6423	12.7483	13.174
Stage I	6.79156	4.39272	5.12683	8.04861	2.23908			colon adenocarcinoma	14.688	10.8666	10.8057	13.1177	13.0402			G2	4.174	5.3576	6.406	8.4889	4.174		Stage I	13.4177	10.9054	11.7726	13.02	11.6674
Stage I	9.5921	5.682	5.336	8.6366	4.8365			colon adenocarcinoma	13.7689	10.9107	11.7793	13.6101	13.0449			G2	4.6259	5.643	4.6358	9.495	4.6259		Stage I	11.9827	11.0521	12.2719	12.3798	11.8482
Stage I	9.5299	5.405	5.0657	9.5149	4.4337			colon adenocarcinoma	13.8233	10.6363	11.3546	12.6114	12.0299			G2	5.8217	5.2814	2.578	8.3742	5.8217		Stage I	14.1092	10.8593	11.3408	12.7285	10.8404
Stage I	9.6557	5.7401	5.3165	9.782	6.4381			colon adenocarcinoma	14.3926	10.7153	10.9064	12.2581	12.5119			G2	4.986	5.3071	4.7399	8.7117	4.986		Stage I	14.6286	11.0861	10.6615	13.2947	12.5311
Stage I	10.3253	5.7415	5.8289	9.2619	5.6756			colon adenocarcinoma	14.279	11.0379	10.6064	13.6784	11.6374			G2	6.5773	5.8684	5.5323	8.7677	6.5773		Stage I	11.7802	10.5808	10.9976	12.5415	10.2948
Stage I	9.3954	5.1623	4.9792	9.3046	6.0885			colon adenocarcinoma	13.9379	10.9772	11.3497	13.5646	12.0103			G2	4.425	5.0206	4.3184	7.6796	4.425		Stage I	14.3155	10.9206	11.7919	12.6699	10.9024
Stage I	8.609	5.5404	5.318	9.0976	5.3045			colon adenocarcinoma	12.4006	10.6162	11.8182	12.3222	12.9555			G2	4.5754	5.1367	4.7372	8.6027	4.5754		Stage I	12.7595	11.056	11.0159	13.1797	12.7752
Stage I	10.2807	5.658	5.2619	9.611	4.4881			colon adenocarcinoma	13.683	11.1364	11.9111	12.9499	12.1856			G2	5.9741	5.5031	5.1069	9.0469	5.9741		Stage I	11.438	10.8741	11.315	12.8811	9.7564
Stage I	9.6352	5.7947	5.2215	8.4245	5.2227			colon adenocarcinoma	14.5437	11.1193	10.8415	12.6271	11.9423			G2	6.044	5.6857	3.871	9.6707	6.044		Stage I	14.8055	11.1532	11.6167	12.558	12.5226
Stage I	10.3864	5.4601	4.6282	9.3354	6.0745			colon adenocarcinoma	13.677	11.1331	10.9507	13.7975	12.6991			G2	6.0202	5.6545	5.1946	9.3289	6.0202		Stage I	13.2458	10.7496	12.0713	12.8753	10.1442
Stage I	10.941	6.1324	4.9021	9.1941	6.029			colon adenocarcinoma	15.2301	11.0943	10.7547	12.7508	12.8469			G2	4.3548	5.1111	2.8361	9.5937	4.3548		Stage I	13.5197	10.9506	11.7412	12.9239	12.9073
Stage I	6.81802	4.07778	4.29581	7.92452	1.6875			colon adenocarcinoma	13.5392	10.9926	11.3222	13.1409	13.6923			G2	5.7983	5.9489	3.4358	9.2955	5.7983		Stage I	13.6265	10.7822	11.5939	13.0328	12.6788
Stage I	10.0852	5.405	5.4101	8.2622	3.6861			colon adenocarcinoma	14.7182	10.767	10.585	12.2264	12.5033			G2	4.1946	5.6985	4.9477	8.8952	4.1946		Stage I	13.4654	10.5602	11.0018	13.7694	11.3828
Stage I	9.894	5.3071	4.7399	8.7117	4.986			colon adenocarcinoma	12.8258	10.8845	11.5113	12.9286	11.5956			G2	6.2834	5.823	5.7937	8.4593	6.2834		Stage I	14.8072	10.9098	10.9394	13.7847	11.7685
Stage I	10.1322	5.8684	5.5323	8.7677	6.5773			colon adenocarcinoma	13.3633	10.7589	11.9062	12.3299	11.6285			G2	4.7329	5.0888	6.3577	8.1557	4.7329		Stage I	13.3603	11.0814	11.2789	13.6066	12.0208
Stage I	9.8865	5.5604	5.7383	10.0483	5.8169			colon adenocarcinoma	14.4308	11.1115	11.2647	13.2359	12.3454			G2	4.4816	5.0726	6.0343	8.2	4.4816		Stage I	12.9514	11.0787	11.6602	13.2741	11.466
Stage I	8.8454	5.81	3.9299	9.2357	5.6422			colon adenocarcinoma	12.7035	10.9751	11.0351	12.8159	11.3712			G2	5.2025	5.9182	4.497	9.1982	5.2025		Stage I	13.2762	10.999	11.6262	13.9527	12.5353
Stage I	8.2935	5.8731	5.9088	8.5377	5.7512			colon adenocarcinoma	11.5434	10.9521	11.8598	12.5591	11.7258			G2	5.7666	5.852	6.3799	9.2732	5.7666		Stage II	14.2457	10.9131	10.7886	12.9196	11.7307
Stage I	9.2389	5.4182	3.9147	9.0893	5.119			colon adenocarcinoma	14.3925	11.0129	11.0725	13.4093	12.4439			G2	6.8833	6.0197	4.7296	9.9725	6.8833		Stage II	14.5452	11.056	11.4401	13.3208	12.3109
Stage I	10.2415	5.844	5.2204	8.7065	3.8126			colon adenocarcinoma	12.1213	10.8528	11.8794	12.8222	11.4367			G2	5.1799	5.4793	4.0445	8.1197	5.1799		Stage II	13.633	10.7075	11.8208	12.4627	11.2446
Stage I	9.7264	5.0597	4.6611	8.2452	5.5132			colon adenocarcinoma	13.1616	11.0617	12.0942	12.22	11.2468			G2	5.1752	5.2991	4.5028	9.2633	5.1752		Stage II	13.8186	10.5011	11.6889	11.7589	11.672
Stage I	10.4388	6.07	4.9672	9.8697	6.5053			colon adenocarcinoma	14.2117	10.9271	11.1096	13.6718	11.5976			G2	6.2403	5.5629	5.8792	9.279	6.2403		Stage II	13.4162	10.8448	11.2337	12.3704	11.1716
Stage I	8.5593	5.579	4.5311	9.7206	5.8689			colon adenocarcinoma	13.6641	11.2732	11.9406	13.0052	11.371			G3	6.374	5.2548	6.5368	8.7325	6.374		Stage II	13.2092	10.298	11.434	13.4095	10.9062
Stage I	7.7448	5.856	4.2243	8.8502	4.9374			colon adenocarcinoma	13.2787	10.9707	11.816	12.5767	11.1809			G3	5.4699	5.3133	4.6323	8.8331	5.4699		Stage II	13.2521	11.1908	10.7238	13.4886	10.8846
Stage I	9.7229	5.1518	4.9561	7.9729	6.6492			colon adenocarcinoma	13.6787	11.1277	11.786	13.0948	12.8808			G3	6.7694	5.5069	4.9987	9.3861	6.7694		Stage II	14.1661	10.7796	12.5209	13.1363	12.4968
Stage I	10.2429	5.2445	4.867	9.062	7.297			colon adenocarcinoma	14.7544	11.0278	10.5761	13.3882	11.7302			G3	4.6124	5.2683	4.8455	8.1389	4.6124		Stage II	12.317	10.7142	10.864	12.9525	10.9112
Stage I	8.456	5.1111	2.8361	9.5937	4.3548			colon adenocarcinoma	11.7062	11.3649	10.6334	13.0708	11.2443			G3	6.6785	6.151	5.0807	9.2402	6.6785		Stage II	14.4032	10.6816	11.1278	12.8842	11.7003
Stage I	7.24199	4.10525	5.01376	7.65467	3.3828			colon adenocarcinoma	14.7957	11.0381	10.8142	14.0103	11.8218			G3	6.0978	5.701	6.1219	10.2117	6.0978		Stage II	14.6993	11.0148	11.8552	13.7193	12.002
Stage I	9.5829	5.5469	5.3078	8.9514	5.3716			colon adenocarcinoma	14.2768	10.7576	10.9924	13.662	11.4006			G3	5.2828	5.4819	4.0532	9.2096	5.2828		Stage II	13.3267	10.8471	11.792	13.1528	11.424
Stage I	10.6948	5.4903	4.546	9.8432	5.5361			colon adenocarcinoma	13.9524	10.6696	11.0648	12.6196	12.33			G3	5.6436	5.14	5.0009	8.2915	5.6436		Stage II	14.1042	11.0213	10.3152	12.4599	12.107
Stage I	10.2412	4.9137	3.8778	9.6002	5.6062			colon adenocarcinoma	14.015	11.2424	11.2109	13.0161	12.6681			G3	6.2709	5.4172	5.7184	9.1387	6.2709		Stage II	14.688	10.8666	10.8057	13.1177	13.0402
Stage I	10.2304	5.6985	4.9477	8.8952	4.1946			colon adenocarcinoma	10.9153	10.9566	11.6333	12.971	12.29			G3	6.6174	6.1731	4.4569	9.65	6.6174		Stage II	13.8233	10.6363	11.3546	12.6114	12.0299
Stage I	8.6597	5.6364	5.0045	8.7634	6.4405			colon adenocarcinoma	13.483	11.2021	11.2541	13.8697	11.9177			G3	7.5745	5.7517	4.9542	9.5453	7.5745		Stage II	14.3926	10.7153	10.9064	12.2581	12.5119
Stage I	10.5555	5.5729	4.2427	8.3262	5.5157			colon adenocarcinoma	13.8306	11.2829	11.6203	13.0266	10.1945			G3	5.7021	5.6218	5.3537	9.6075	5.7021		Stage II	14.279	11.0379	10.6064	13.6784	11.6374
Stage I	10.2768	5.5327	4.97	8.8435	4.6577			colon adenocarcinoma	12.0045	10.8567	12.2378	12.9037	12.971			G3	5.851	5.6085	5.1903	9.7526	5.851		Stage II	13.9379	10.9772	11.3497	13.5646	12.0103
Stage I	10.09	5.7735	5.3597	9.5694	6.492			colon adenocarcinoma	14.0622	11.3035	11.0805	13.5502	11.7129			G3	3.9356	5.3951	4.6189	8.8665	3.9356		Stage II	14.5437	11.1193	10.8415	12.6271	11.9423
Stage I	10.6835	5.5973	4.6335	9.7315	5.5756			colon adenocarcinoma	11.3246	10.4248	12.0848	12.846	11.8249			G3	2.23908	4.39272	5.12683	8.04861	2.23908		Stage II	12.8258	10.8845	11.5113	12.9286	11.5956
Stage I	6.3466	5.0888	6.3577	8.1557	4.7329			colon adenocarcinoma	13.72	11.3095	10.8489	13.8257	9.4691			G3	6.3676	5.5913	4.0943	9.2461	6.3676		Stage II	12.7035	10.9751	11.0351	12.8159	11.3712
Stage I	8.5416	5.9182	4.497	9.1982	5.2025			colon adenocarcinoma	13.318	11.0594	11.7346	13.8674	11.1938			G3	6.1065	5.9345	4.0782	8.7219	6.1065		Stage II	12.1213	10.8528	11.8794	12.8222	11.4367
Stage I	8.1341	5.4562	5.8207	8.9989	3.7518			colon adenocarcinoma	12.7239	10.8869	11.4455	12.7663	11.8686			G3	5.1847	5.5352	5.7052	8.6758	5.1847		Stage II	13.6641	11.2732	11.9406	13.0052	11.371
Stage II	8.6388	5.4213	4.5657	8.4748	5.0743			colon adenocarcinoma	14.5972	10.8594	10.7171	14.5882	12.3201			G3	5.675	5.8248	5.6011	9.2453	5.675		Stage II	14.7544	11.0278	10.5761	13.3882	11.7302
Stage II	10.3802	5.3388	4.2227	9.4245	6.7039			colon adenocarcinoma	14.8581	10.7451	11.2191	13.9435	12.3961			G3	5.2227	5.7947	5.2215	8.4245	5.2227		Stage II	14.2768	10.7576	10.9924	13.662	11.4006
Stage II	9.8689	5.7445	5.4057	9.1048	5.7129			colon adenocarcinoma	13.8911	11.2897	10.5834	13.9242	11.874			G3	7.5522	5.8555	4.3583	9.4891	7.5522		Stage II	13.7201	10.5366	11.6911	12.381	9.7054
Stage II	9.9808	5.5729	5.3082	9.3804	4.63177			colon adenocarcinoma	12.1899	10.8901	12.1791	13.5431	11.723			G3	5.8849	5.3754	3.7421	8.8401	5.8849		Stage II	13.9524	10.6696	11.0648	12.6196	12.33
Stage II	7.66292	4.64699	4.46883	8.28123	5.3817			colon adenocarcinoma	13.3446	11.1978	11.4869	13.5463	9.9408			G3	5.1664	5.3509	3.6555	9.3353	5.1664		Stage II	10.9153	10.9566	11.6333	12.971	12.29
Stage II	9.9068	5.4941	5.2138	8.3786	6.374			colon adenocarcinoma	13.9754	11.2275	11.4103	13.1857	12.188			G3	3.6861	5.405	5.4101	8.2622	3.6861		Stage II	13.72	11.3095	10.8489	13.8257	9.4691
Stage II	9.0032	5.2548	6.5368	8.7325	6.2163			colon adenocarcinoma	14.0323	10.6525	11.8667	13.2822	10.9258			G3	5.9404	5.5601	5.4509	9.3014	5.9404		Stage II	13.318	11.0594	11.7346	13.8674	11.1938
Stage II	10.6566	5.63	4.2389	9.4467	5.686			colon adenocarcinoma	14.0808	11.6529	11.174	13.3937	12.6711			G3	6.3726	6.1188	4.5772	9.1108	6.3726		Stage II	12.7239	10.8869	11.4455	12.7663	11.8686
Stage II	10.0156	5.9108	4.3342	9.9318	4.2472			colon adenocarcinoma	12.5397	10.647	12.6489	12.8566	10.2712			G3	5.3126	5.3256	4.4906	8.7653	5.3126		Stage II	13.9754	11.2275	11.4103	13.1857	12.188
Stage II	8.7674	5.3527	4.5856	8.6189	6.7508			colon adenocarcinoma	12.6858	10.6835	11.806	13.1044	12.2134			G3	6.5198	5.2005	5.0751	9.0601	6.5198		Stage II	14.0323	10.6525	11.8667	13.2822	10.9258
Stage II	9.8151	5.4826	4.9538	8.4903	3.89926			colon adenocarcinoma	13.5993	10.8653	12.3178	13.2108	10.3991			G3	5.7512	5.8731	5.9088	8.5377	5.7512		Stage II	12.6858	10.6835	11.806	13.1044	12.2134
Stage II	8.32257	4.11393	4.78612	8.23527	6.3131			colon adenocarcinoma	14.0252	10.9031	11.6392	13.4527	11.1458			G3	5.009	5.8585	5.5668	8.9363	5.009		Stage II	13.5993	10.8653	12.3178	13.2108	10.3991
Stage II	10.3603	5.4175	6.0809	9.2466	5.5763			colon adenocarcinoma	12.0408	11.0954	12.0885	12.6226	11.4931			G3	5.119	5.4182	3.9147	9.0893	5.119		Stage II	14.1999	11.0153	11.0251	13.0289	10.2175
Stage II	10.4772	5.4493	5.0747	8.7131	6.6765			colon adenocarcinoma	13.7095	10.8382	11.5306	13.4863	12.0591			G3	5.4858	5.4861	5.6594	8.6682	5.4858		Stage II	13.447	11.0555	11.522	13.2544	11.5256
Stage II	9.3376	5.6775	5.0108	8.9601	5.6722			colon adenocarcinoma	14.1999	11.0153	11.0251	13.0289	10.2175			G3	5.8997	5.3827	5.3115	8.5713	5.8997		Stage II	13.5257	10.9179	11.6369	13.3428	10.6393
Stage II	11.2436	5.9163	3.7226	9.4937	6.1412			colon adenocarcinoma	12.1114	10.8684	11.3201	11.3117	10.4504			G3	6.5053	6.07	4.9672	9.8697	6.5053		Stage II	12.961	11.2233	9.6718	14.5921	11.2087
Stage II	10.1634	6.0762	5.7845	10.007	5.5198			colon adenocarcinoma	13.0493	10.9788	11.2704	12.7718	12.7631			G3	6.0088	5.4986	6.2124	8.7176	6.0088		Stage II	13.6705	11.0025	12.2793	12.8716	11.5301
Stage II	8.4655	5.8475	5.8763	8.8649	5.9274			colon adenocarcinoma	13.447	11.0555	11.522	13.2544	11.5256			G3	4.9374	5.856	4.2243	8.8502	4.9374		Stage II	14.2325	11.1049	10.4175	12.8732	12.7598
Stage II	9.8346	5.5898	4.6793	8.7648	7.0014			colon adenocarcinoma	15.1216	11.1382	10.9809	13.4716	12.1241			G3	4.944	5.3636	4.174	8.2977	4.944		Stage II	13.467	11.1728	10.2378	13.2354	13.0476
Stage II	10.0198	5.6885	4.7861	8.5483	3.0585			colon adenocarcinoma	13.5257	10.9179	11.6369	13.3428	10.6393			G3	5.9851	5.5005	5.7189	9.2748	5.9851		Stage II	12.3316	10.578	12.3306	13.1561	11.108
Stage II	9.6583	5.6868	4.3646	9.3184	5.7021			colon adenocarcinoma	13.9026	10.9902	11.4463	12.6045	9.8607			G3	6.4192	5.6597	4.7274	9.3082	6.4192		Stage II	14.5957	11.11	11.3624	13.0444	12.7234
Stage II	10.8453	5.6218	5.3537	9.6075	6.6548			colon adenocarcinoma	13.0462	10.8526	11.4562	13.1838	11.0925			G3	4.795	5.2623	5.3695	9.3766	4.795		Stage II	13.9875	10.2588	11.3915	12.4093	11.8305
Stage II	11.0596	5.6562	4.0046	9.4588	7.0334			colon adenocarcinoma	12.961	11.2233	9.6718	14.5921	11.2087			G3	4.42183	4.63544	3.19392	8.35861	4.42183		Stage II	13.7539	10.9719	11.7682	12.3797	12.6217
Stage II	8.87	5.5877	5.6957	8.7236	6.115			colon adenocarcinoma	14.0464	10.7312	10.6518	13.039	12.137			G3	5.6062	4.9137	3.8778	9.6002	5.6062		Stage II	12.0017	10.5282	11.8367	12.8057	12.5842
Stage II	10.0887	5.6722	4.7656	9.6334	5.4938			colon adenocarcinoma	13.6705	11.0025	12.2793	12.8716	11.5301			G3	5.5157	5.5729	4.2427	8.3262	5.5157		Stage II	12.7234	10.5603	10.6023	12.4568	12.3151
Stage II	8.5483	5.6144	6.3637	8.289	4.7464			colon adenocarcinoma	12.9791	10.7655	10.0857	12.4951	11.0949			G3	4.6577	5.5327	4.97	8.8435	4.6577		Stage II	12.1157	10.4044	11.5537	12.8527	11.2069
Stage II	10.4299	5.4667	5.1534	9.202	6.1504			colon adenocarcinoma	14.2325	11.1049	10.4175	12.8732	12.7598			G3	5.1684	5.6865	4.2758	9.2011	5.1684		Stage II	12.5566	11.024	11.8587	12.964	11.6553
Stage II	6.7405	5.8968	4.9901	8.7028	5.9468			colon adenocarcinoma	13.467	11.1728	10.2378	13.2354	13.0476			G3	6.8561	4.9496	5.528	8.8898	6.8561		Stage II	14.6759	11.1347	11.1951	13.8528	11.9422
Stage II	8.6264	5.5826	5.435	8.7934	5.5154			colon adenocarcinoma	13.8224	11.0194	12.2699	13.16	12.5704			G3	6.492	5.7735	5.3597	9.5694	6.492		Stage II	13.6306	11.1787	12.0367	12.9754	13.1248
Stage II	10.8557	5.3086	4.1946	9.0807	6.8894			colon adenocarcinoma	14.5957	11.11	11.3624	13.0444	12.7234			G3	4.0198	5.6957	4.7323	9.0222	4.0198		Stage II	13.662	10.7388	11.6001	13.1747	11.7784
Stage II	11.0083	5.8568	4.0816	9.6618	5.7057			colon adenocarcinoma	14.7692	11.1106	10.436	13.5452	13.0639			G3	5.5756	5.5973	4.6335	9.7315	5.5756		Stage II	12.8573	10.623	13.02	12.4875	12.6147
Stage II	10.0664	5.6795	5.7952	8.9905	5.0175			colon adenocarcinoma	14.2273	10.7361	11.4397	13.2668	13.6659			G3	5.298	5.6445	5.4715	8.286	5.298		Stage II	13.0828	10.8552	11.4348	12.7047	11.9817
Stage II	8.771	5.465	4.5608	8.637	5.1664			colon adenocarcinoma	12.465	10.6234	12.7069	12.7932	10.861			G3	3.67929	4.85268	4.78528	8.33306	3.67929		Stage II	13.2697	10.6445	11.3944	12.7498	10.3648
Stage II	9.8825	5.3509	3.6555	9.3353	4.7934			colon adenocarcinoma	13.9875	10.2588	11.3915	12.4093	11.8305			G3	5.3643	5.6946	5.6032	9.1372	5.3643		Stage II	10.3095	10.6644	12.7422	12.4956	10.2987
Stage II	9.8374	5.1322	3.5839	8.9503	4.8243			colon adenocarcinoma	12.5324	10.9122	11.2662	12.6771	12.8406			G3	5.3937	4.7022	4.7651	8.3002	5.3937		Stage II	12.2708	10.9784	9.1247	12.5019	12.3578
Stage II	7.8506	4.783	6.6572	7.7927	4.4771			colon adenocarcinoma	13.7539	10.9719	11.7682	12.3797	12.6217			G3	5.1615	5.1664	5.4777	9.1134	5.1615		Stage II	13.2709	11.1508	10.4682	13.303	10.9757
Stage II	9.7949	4.7597	4.0046	8.8811	3.1393			colon adenocarcinoma	12.7348	11.0533	11.3243	12.6496	13.1677			G4	4.4364	5.2917	4.6177	8.2961	4.4364		Stage II	11.9739	11.3501	11.4179	12.9388	12.8274
Stage II	9.5089	5.3331	4.0696	8.935	5.044			colon adenocarcinoma	13.2739	11.0026	11.6423	12.7483	13.174			G4	6.334	5.4552	4.1392	8.2919	6.334		Stage II	14.0799	11.0119	11.8651	13.2313	11.9023
Stage II	10.3173	5.671	5.2899	9.6209	6.5198			colon adenocarcinoma	12.0017	10.5282	11.8367	12.8057	12.5842			G4	4.0497	5.2177	4.811	8.7764	4.0497		Stage II	15.0169	11.2475	10.0363	13.4356	11.8375
Stage II	9.672	5.2005	5.0751	9.0601	6.4226			colon adenocarcinoma	13.9391	10.5843	11.3121	13.2435	11.771			G4	6.6508	5.5865	5.5817	9.0702	6.6508		Stage II	13.9525	10.7801	12.522	12.9799	11.702
Stage II	9.5578	5.2739	4.7247	8.796	6.4819			colon adenocarcinoma	12.7234	10.5603	10.6023	12.4568	12.3151										Stage II	13.0889	11.261	10.5327	14.1745	12.4914
Stage II	10.487	6.0273	5.3324	9.5131	6.0088			colon adenocarcinoma	13.6069	10.8674	11.1991	12.8095	12.8574										Stage II	10.4646	11.2056	10.0446	12.5073	12.8169
Stage II	9.4816	5.4986	6.2124	8.7176	6.0579			colon adenocarcinoma	12.5018	10.8576	11.8237	13.0579	13.0004										Stage II	13.6362	10.969	10.6372	12.4275	12.5416
Stage II	9.8351	5.8087	3.0463	9.5339	6.9846			colon adenocarcinoma	14.6759	11.1347	11.1951	13.8528	11.9422										Stage II	14.3309	10.805	11.252	13.014	10.6742
Stage II	9.8835	5.8936	5.7093	8.8923	4.8177			colon adenocarcinoma	11.9301	10.8448	11.9611	12.0226	12.232										Stage II	13.8227	10.6456	11.3943	13.2563	13.8271
Stage II	9.0895	5.2954	3.5387	8.4187	7.2904			colon adenocarcinoma	13.7647	11.0789	11.7155	13.3646	12.253										Stage II	13.9587	11.2774	11.0655	13.4245	12.6574
Stage II	9.7908	6.1148	5.5668	9.233	5.119			colon adenocarcinoma	13.8338	11.0108	11.8001	12.4771	11.7332										Stage II	13.7771	11.0937	12.1431	13.3858	12.0163
Stage II	8.7117	5.1768	4.9589	8.7215	6.6491			colon adenocarcinoma	11.9827	11.0521	12.2719	12.3798	11.8482										Stage II	13.4447	11.2559	11.4643	13.3972	11.8178
Stage II	8.9772	5.7803	4.6927	9.3433	4.42183			colon adenocarcinoma	13.662	10.7388	11.6001	13.1747	11.7784										Stage II	14.0839	10.6828	10.9249	13.2649	9.8673
Stage II	8.84741	4.63544	3.19392	8.35861	5.6798			colon adenocarcinoma	12.8573	10.623	13.02	12.4875	12.6147										Stage II	13.7109	11.1877	10.934	13.8183	12.1955
Stage II	8.3582	5.6781	4.4115	9.083	7.5045			colon adenocarcinoma	13.0828	10.8552	11.4348	12.7047	11.9817										Stage II	14.2608	10.8792	11.3834	12.6884	12.4038
Stage II	9.6806	5.9787	4.5922	9.5531	6.4696			colon adenocarcinoma	14.1092	10.8593	11.3408	12.7285	10.8404										Stage II	13.9153	10.4907	11.7175	13.715	11.8861
Stage II	9.7789	5.6162	5.1526	9.389	6.8561			colon adenocarcinoma	13.0903	10.817	12.5765	12.9756	11.5609										Stage II	13.0506	11.6155	10.7057	13.5311	10.9422
Stage II	10.4033	4.9496	5.528	8.8898	6.6796			colon adenocarcinoma	14.6286	11.0861	10.6615	13.2947	12.5311										Stage II	14.9761	11.1	12.0028	13.3325	13.1472
Stage II	6.6903	5.8987	3.7061	8.6367	6.2834			colon adenocarcinoma	13.017	10.9832	12.0695	13.2008	11.5845										Stage II	13.975	11.1026	10.9965	14.0521	11.5923
Stage II	8.4014	5.823	5.7937	8.4593	3.83538			colon adenocarcinoma	13.2697	10.6445	11.3944	12.7498	10.3648										Stage II	12.839	10.8577	12.4877	13.133	12.5429
Stage II	8.69589	4.8425	4.22297	8.10402	3.37405			colon adenocarcinoma	14.3193	10.6789	12.2971	12.8572	11.866										Stage II	12.0805	10.948	11.8871	12.8665	12.211
Stage II	9.36614	4.98965	3.72004	8.23214	5.298			colon adenocarcinoma	13.5205	10.7804	10.7842	14.0303	11.8907										Stage II	13.7666	10.8808	11.4267	13.4209	10.6084
Stage II	10.0265	5.6445	5.4715	8.286	5.7666			colon adenocarcinoma	13.4163	10.5586	11.8987	13.8063	11.7601										Stage II	13.2124	10.8011	11.9973	12.6598	10.9187
Stage II	8.9238	5.852	6.3799	9.2732	5.8367			colon adenocarcinoma	14.0112	11.303	11.2851	13.3495	12.4534										Stage II	14.6224	10.922	10.3136	12.6827	10.6895
Stage II	7.7392	5.318	5.8337	9.1017	5.323			colon adenocarcinoma	11.8429	11.2581	10.6829	12.5119	11.5032										Stage II	11.6978	10.5892	11.9875	12.7561	11.3531
Stage II	10.1742	5.3151	4.1579	8.6578	5.1776			colon adenocarcinoma	13.9695	10.6099	11.9388	12.8865	11.9888										Stage II	12.8742	10.6023	11.9132	13.1902	11.1636
Stage II	10.3342	5.4118	4.4013	8.4411	5.0926			colon adenocarcinoma	12.2708	10.9784	9.1247	12.5019	12.3578										Stage II	12.9499	11.0185	11.4322	13.4364	9.1725
Stage III	9.3863	5.3782	5.2269	9.1305	5.2142			colon adenocarcinoma	15.0645	11.0065	11.5166	13.2544	12.289										Stage II	14.1545	11.1549	10.1783	13.2286	12.7749
Stage III	9.9127	6.0756	5.6235	9.1587	4.4364			colon adenocarcinoma	15.1011	11.2667	10.2589	12.6975	13.3646										Stage II	13.6039	10.8009	11.0326	12.6407	11.9636
Stage III	9.1834	5.2917	4.6177	8.2961	5.7788			colon adenocarcinoma	12.949	11.0979	10.8536	12.7612	10.7826										Stage III	14.0913	11.035	10.9941	13.2096	10.3651
Stage III	9.4468	6.1303	4.7592	9.0573	4.5874			colon adenocarcinoma	14.3323	11.0965	10.89	13.8245	10.8039										Stage III	12.55	11.6071	11.986	12.7086	12.8956
Stage III	8.4516	5.3477	4.404	8.8508	5.4699			colon adenocarcinoma	13.2583	11.1743	11.1832	13.3869	12.7292										Stage III	14.1172	11.1941	11.5957	13.1692	12.5059
Stage III	10.5486	5.3133	4.6323	8.8331	4.6124			colon adenocarcinoma	13.9238	10.9388	12.2375	13.4153	12.5844										Stage III	11.3624	10.6114	12.0661	12.1622	11.2088
Stage III	8.8205	5.2683	4.8455	8.1389	6.467			colon adenocarcinoma	14.3386	11.2594	12.053	13.1058	13.4305										Stage III	12.2852	10.8498	12.5633	12.3311	11.592
Stage III	9.0377	5.9239	4.9327	9.6715	6.0978			colon adenocarcinoma	14.8682	11.2214	9.698	13.1871	13.8552										Stage III	12.2742	11.1438	10.6957	12.9494	11.2914
Stage III	10.4729	5.701	6.1219	10.2117	5.1692			colon adenocarcinoma	12.8723	11.2862	11.1075	13.0797	10.3352										Stage III	13.683	11.1364	11.9111	12.9499	12.1856
Stage III	9.5022	5.9028	5.7522	8.3155	6.3872			colon adenocarcinoma	12.4288	10.103	12.9087	11.8911	9.3872										Stage III	14.7182	10.767	10.585	12.2264	12.5033
Stage III	10.3864	5.632	4.8944	8.8869	6.5905			colon adenocarcinoma	14.3155	10.9206	11.7919	12.6699	10.9024										Stage III	13.3633	10.7589	11.9062	12.3299	11.6285
Stage III	10.5375	5.5189	4.9031	9.3349	5.6436			colon adenocarcinoma	13.2709	11.1508	10.4682	13.303	10.9757										Stage III	13.1616	11.0617	12.0942	12.22	11.2468
Stage III	6.5586	5.14	5.0009	8.2915	6.2709			colon adenocarcinoma	11.9739	11.3501	11.4179	12.9388	12.8274										Stage III	14.015	11.2424	11.2109	13.0161	12.6681
Stage III	9.513	5.4172	5.7184	9.1387	3.7688			colon adenocarcinoma	14.0799	11.0119	11.8651	13.2313	11.9023										Stage III	12.0045	10.8567	12.2378	12.9037	12.971
Stage III	9.5536	5.8575	5.0479	9.396	4.72177			colon adenocarcinoma	15.0169	11.2475	10.0363	13.4356	11.8375										Stage III	14.0622	11.3035	11.0805	13.5502	11.7129
Stage III	8.81126	4.8572	4.71027	9.13148	5.8699			colon adenocarcinoma	13.9525	10.7801	12.522	12.9799	11.702										Stage III	11.3246	10.4248	12.0848	12.846	11.8249
Stage III	8.8196	5.889	5.4803	9.2354	6.8045			colon adenocarcinoma	12.7595	11.056	11.0159	13.1797	12.7752										Stage III	13.723	10.6047	12.1549	12.6167	11.2649
Stage III	10.0106	5.2773	5.3944	9.6735	5.851			colon adenocarcinoma	13.0889	11.261	10.5327	14.1745	12.4914										Stage III	12.3976	10.8528	12.5166	13.0058	11.6275
Stage III	10.4342	5.6085	5.1903	9.7526	5.0471			colon adenocarcinoma	13.21	10.8601	11.1314	12.7145	10.8328										Stage III	12.5397	10.647	12.6489	12.8566	10.2712
Stage III	9.8085	5.3067	4.7027	8.8963	6.4228			colon adenocarcinoma	10.4646	11.2056	10.0446	12.5073	12.8169										Stage III	13.7095	10.8382	11.5306	13.4863	12.0591
Stage III	10.1307	6.1488	4.8724	9.1199	5.4006			colon adenocarcinoma	10.4009	11.1626	11.2812	12.4489	12.2165										Stage III	13.9026	10.9902	11.4463	12.6045	9.8607
Stage III	9.86	6.0457	5.4758	9.5901	6.3676			colon adenocarcinoma	12.4683	11.0021	11.0151	13.6456	12.1434										Stage III	13.0462	10.8526	11.4562	13.1838	11.0925
Stage III	7.6582	5.5913	4.0943	9.2461	5.6439			colon adenocarcinoma	13.6362	10.969	10.6372	12.4275	12.5416										Stage III	13.4042	11.0274	11.4139	13.2666	11.5376
Stage III	8.4639	5.5976	5.8463	9.6286	6.6508			colon adenocarcinoma	13.6277	10.915	11.7397	12.7838	12.1818										Stage III	14.0464	10.7312	10.6518	13.039	12.137
Stage III	9.6277	5.5865	5.5817	9.0702	4.174			colon adenocarcinoma	13.898	10.9975	11.0759	13.4984	12.3013										Stage III	14.7692	11.1106	10.436	13.5452	13.0639
Stage III	6.5437	5.3576	6.406	8.4889	5.1847			colon adenocarcinoma	14.3309	10.805	11.252	13.014	10.6742										Stage III	14.2273	10.7361	11.4397	13.2668	13.6659
Stage III	9.7253	5.5352	5.7052	8.6758	6.8221			colon adenocarcinoma	13.6884	10.4819	11.6953	13.23	10.8873										Stage III	12.7348	11.0533	11.3243	12.6496	13.1677
Stage III	8.8607	6.4026	5.6874	8.8785	5.675			colon adenocarcinoma	11.438	10.8741	11.315	12.8811	9.7564										Stage III	13.9391	10.5843	11.3121	13.2435	11.771
Stage III	9.8008	5.8248	5.6011	9.2453	5.0335			colon adenocarcinoma	13.7814	11.2008	10.1674	13.8107	12.3614										Stage III	12.5018	10.8576	11.8237	13.0579	13.0004
Stage III	9.8434	5.109	5.7005	8.7253	6.0841			colon adenocarcinoma	13.8227	10.6456	11.3943	13.2563	13.8271										Stage III	11.9301	10.8448	11.9611	12.0226	12.232
Stage III	10.5308	5.6747	4.856	9.0063	3.82383			colon adenocarcinoma	13.9587	11.2774	11.0655	13.4245	12.6574										Stage III	13.7647	11.0789	11.7155	13.3646	12.253
Stage III	6.41564	4.51859	5.39692	7.58944	5.8849			rectal adenocarcinoma	12.2219	10.8525	11.9498	13.1744	12.0894										Stage III	13.8338	11.0108	11.8001	12.4771	11.7332
Stage III	11.1205	5.3754	3.7421	8.8401	5.442			rectal adenocarcinoma	14.2826	10.9274	12.0839	12.9619	11.7562										Stage III	12.3719	11.093	11.7272	12.7949	10.3474
Stage III	9.3545	5.2843	3.5947	9.1932	4.7491			rectal adenocarcinoma	14.8055	11.1532	11.6167	12.558	12.5226										Stage III	13.0903	10.817	12.5765	12.9756	11.5609
Stage III	8.7867	6.0462	5.4138	8.0194	5.5644			rectal adenocarcinoma	14.2326	10.7868	11.5031	13.3193	12.2726										Stage III	14.3193	10.6789	12.2971	12.8572	11.866
Stage III	8.7475	5.43	5.1052	8.4937	5.9404			rectal adenocarcinoma	13.7771	11.0937	12.1431	13.3858	12.0163										Stage III	14.0112	11.303	11.2851	13.3495	12.4534
Stage III	7.159	5.5601	5.4509	9.3014	6.3726			rectal adenocarcinoma	13.4447	11.2559	11.4643	13.3972	11.8178										Stage III	11.8429	11.2581	10.6829	12.5119	11.5032
Stage III	10.2427	6.1188	4.5772	9.1108	6.7434			rectal adenocarcinoma	14.0839	10.6828	10.9249	13.2649	9.8673										Stage III	15.1011	11.2667	10.2589	12.6975	13.3646
Stage III	10.2432	5.7162	3.7667	9.8061	5.3126			rectal adenocarcinoma	13.7109	11.1877	10.934	13.8183	12.1955										Stage III	12.949	11.0979	10.8536	12.7612	10.7826
Stage III	9.9295	5.3256	4.4906	8.7653	4.986			rectal adenocarcinoma	15.074	10.5296	11.8235	13.3858	9.9358										Stage III	14.3323	11.0965	10.89	13.8245	10.8039
Stage III	10.4641	5.528	5.6651	9.4004	5.4858			rectal adenocarcinoma	12.321	10.9934	12.0684	12.6382	12.1435										Stage III	13.2583	11.1743	11.1832	13.3869	12.7292
Stage III	9.6386	5.4861	5.6594	8.6682	6.044			rectal adenocarcinoma	13.2458	10.7496	12.0713	12.8753	10.1442										Stage III	14.8682	11.2214	9.698	13.1871	13.8552
Stage III	9.7759	5.6857	3.871	9.6707	5.5198			rectal adenocarcinoma	13.5197	10.9506	11.7412	12.9239	12.9073										Stage III	12.8723	11.2862	11.1075	13.0797	10.3352
Stage III	9.6145	5.8128	4.9542	9.163	6.2512			rectal adenocarcinoma	14.2608	10.8792	11.3834	12.6884	12.4038										Stage III	12.4288	10.103	12.9087	11.8911	9.3872
Stage III	9.0795	5.4578	4.3723	8.9062	4.944			rectal adenocarcinoma	12.9895	11.0238	12.237	14.7198	12.2555										Stage III	14.03	11.2062	12.0007	12.6922	11.6887
Stage III	10.1978	5.3636	4.174	8.2977	6.0202			rectal adenocarcinoma	13.9153	10.4907	11.7175	13.715	11.8861										Stage III	13.21	10.8601	11.1314	12.7145	10.8328
Stage III	9.9025	5.6545	5.1946	9.3289	5.9851			rectal adenocarcinoma	13.9055	11.2649	10.5074	13.0021	11.5951										Stage III	10.4009	11.1626	11.2812	12.4489	12.2165
Stage III	10.4039	5.5005	5.7189	9.2748	3.7603			rectal adenocarcinoma	13.6265	10.7822	11.5939	13.0328	12.6788										Stage III	12.4683	11.0021	11.0151	13.6456	12.1434
Stage III	7.8038	5.7337	5.1273	9.0883	4.795			rectal adenocarcinoma	13.9173	11.3722	11.6325	13.3938	10.8389										Stage III	13.898	10.9975	11.0759	13.4984	12.3013
Stage III	9.9737	5.2623	5.3695	9.3766	5.7983			rectal adenocarcinoma	13.4651	11.1311	10.7956	13.6981	11.4839										Stage III	14.3427	11.0372	10.8403	12.5146	11.4309
Stage III	10.0947	5.9489	3.4358	9.2955	3.9543			rectal adenocarcinoma	13.4654	10.5602	11.0018	13.7694	11.3828										Stage III	13.6884	10.4819	11.6953	13.23	10.8873
Stage III	8.3299	5.5726	5.0803	8.7172	5.1684			rectal adenocarcinoma	14.8072	10.9098	10.9394	13.7847	11.7685										Stage III	13.7814	11.2008	10.1674	13.8107	12.3614
Stage III	9.5913	5.6865	4.2758	9.2011	4.0198			rectal adenocarcinoma	12.7228	11.009	11.0453	13.6837	11.0241										Stage III	12.2219	10.8525	11.9498	13.1744	12.0894
Stage III	10.3534	5.6957	4.7323	9.0222	5.4499			rectal adenocarcinoma	14.0544	10.9991	10.9734	13.0144	11.7483										Stage III	14.2826	10.9274	12.0839	12.9619	11.7562
Stage III	10.1899	5.6453	5.4761	8.5483	6.1473			rectal adenocarcinoma	15.9974	10.5608	9.8799	12.9981	11.5331										Stage III	14.2326	10.7868	11.5031	13.3193	12.2726
Stage III	10.318	5.1732	4.7533	8.9049	5.3643			rectal adenocarcinoma	12.5689	10.7204	12.4724	13.9621	11.0679										Stage III	15.074	10.5296	11.8235	13.3858	9.9358
Stage III	8.4368	5.6946	5.6032	9.1372	5.3937			rectal adenocarcinoma	13.3603	11.0814	11.2789	13.6066	12.0208										Stage III	13.9055	11.2649	10.5074	13.0021	11.5951
Stage III	9.912	4.7022	4.7651	8.3002	6.2403			rectal adenocarcinoma	12.9514	11.0787	11.6602	13.2741	11.466										Stage III	14.342	11.1162	10.8168	12.7112	12.1581
Stage III	10.0713	5.5629	5.8792	9.279	4.8515			rectal adenocarcinoma	13.2762	10.999	11.6262	13.9527	12.5353										Stage III	13.9173	11.3722	11.6325	13.3938	10.8389
Stage III	9.2897	5.4887	5.4104	8.2769	5.1615			rectal adenocarcinoma	10.7487	11.0113	11.3944	12.5596	11.3096										Stage III	13.4651	11.1311	10.7956	13.6981	11.4839
Stage III	9.6115	5.1664	5.4777	9.1134	6.2867			rectal adenocarcinoma	13.0506	11.6155	10.7057	13.5311	10.9422										Stage III	12.7228	11.009	11.0453	13.6837	11.0241
Stage IV	9.1598	5.6142	5.6511	9.5177	6.2867			rectal adenocarcinoma	13.7685	10.9454	11.4114	13.9074	11.9115										Stage III	15.9974	10.5608	9.8799	12.9981	11.5331
Stage IV	9.0333	6.1891	5.3111	8.953	5.7173			rectal adenocarcinoma	14.9761	11.1	12.0028	13.3325	13.1472										Stage III	13.7685	10.9454	11.4114	13.9074	11.9115
Stage IV	11.0742	5.4552	4.1392	8.2919	6.334			rectal adenocarcinoma	13.975	11.1026	10.9965	14.0521	11.5923										Stage III	13.1041	11.0615	11.3611	13.5788	12.5968
Stage IV	10.6562	6.1731	4.4569	9.65	6.6174			rectal adenocarcinoma	12.839	10.8577	12.4877	13.133	12.5429										Stage III	14.4016	10.4172	11.4125	14.2759	12.1054
Stage IV	9.787	5.7517	4.9542	9.5453	7.5745			rectal adenocarcinoma	12.0805	10.948	11.8871	12.8665	12.211										Stage III	14.9682	11.0401	11.7432	13.2281	12.37
Stage IV	10.1197	5.2836	3.5149	9.6884	5.9108			rectal adenocarcinoma	13.1041	11.0615	11.3611	13.5788	12.5968										Stage III	14.462	11.271	11.9961	13.5496	11.4424
Stage IV	8.3936	4.5886	6.3354	7.6297	2.9911			rectal adenocarcinoma	14.4016	10.4172	11.4125	14.2759	12.1054										Stage III	12.6939	10.3481	10.7814	13.4856	13.1715
Stage IV	8.1014	5.2814	2.578	8.3742	5.8217			rectal adenocarcinoma	14.4401	10.7344	10.3557	13.236	11.0905										Stage III	13.6631	11.1868	12.3786	14.3442	12.6069
Stage IV	10.2246	5.4509	4.773	9.8489	5.4175			rectal adenocarcinoma	14.9682	11.0401	11.7432	13.2281	12.37										Stage III	12.7815	10.6588	11.7287	13.1357	10.1414
Stage IV	9.0933	5.1367	4.7372	8.6027	4.5754			rectal adenocarcinoma	14.462	11.271	11.9961	13.5496	11.4424										Stage III	12.6782	11.033	10.5301	13.1279	12.7437
Stage IV	9.75	5.8585	5.5668	8.9363	5.009			rectal adenocarcinoma	12.6939	10.3481	10.7814	13.4856	13.1715										Stage III	13.1728	10.3966	11.7812	12.7852	11.4714
Stage IV	10.1238	5.7209	5.3241	9.5471	6.0959			rectal adenocarcinoma	13.7666	10.8808	11.4267	13.4209	10.6084										Stage III	14.6388	11.2327	11.8357	13.7831	13.1575
Stage IV	9.7307	5.6597	4.7274	9.3082	6.4192			rectal adenocarcinoma	13.6631	11.1868	12.3786	14.3442	12.6069										Stage III	13.778	10.9326	11.585	13.7267	12.2223
Stage IV	10.5995	5.6271	4.9955	9.3076	6.0235			rectal adenocarcinoma	14.6224	10.922	10.3136	12.6827	10.6895										Stage III	13.5212	10.6067	11.243	13.4316	9.6514
Stage IV	9.0645	5.2991	4.5028	9.2633	5.1752			rectal adenocarcinoma	12.7815	10.6588	11.7287	13.1357	10.1414										Stage III	13.7807	11.0702	12.0321	12.8499	10.5062
Stage IV	8.4606	6.1805	5.306	9.0341	5.085			rectal adenocarcinoma	13.487	10.0277	12.1371	12.4523	12.0914										Stage IV	13.9532	11.2378	10.4278	12.6028	12.2622
								rectal adenocarcinoma	12.6782	11.033	10.5301	13.1279	12.7437										Stage IV	13.4865	10.969	11.9076	13.0763	12.8354
								rectal adenocarcinoma	13.4159	10.698	11.1154	12.7662	10.15										Stage IV	13.0659	10.6607	11.2379	12.7344	10.9674
								rectal adenocarcinoma	13.1728	10.3966	11.7812	12.7852	11.4714										Stage IV	13.7689	10.9107	11.7793	13.6101	13.0449
								rectal adenocarcinoma	11.6978	10.5892	11.9875	12.7561	11.3531										Stage IV	12.4006	10.6162	11.8182	12.3222	12.9555
								rectal adenocarcinoma	12.8742	10.6023	11.9132	13.1902	11.1636										Stage IV	13.677	11.1331	10.9507	13.7975	12.6991
								rectal adenocarcinoma	13.2392	10.6593	11.933	13.2765	11.239										Stage IV	14.3925	11.0129	11.0725	13.4093	12.4439
								rectal adenocarcinoma	12.9499	11.0185	11.4322	13.4364	9.1725										Stage IV	13.6787	11.1277	11.786	13.0948	12.8808
								rectal adenocarcinoma	14.6388	11.2327	11.8357	13.7831	13.1575										Stage IV	11.7062	11.3649	10.6334	13.0708	11.2443
								rectal adenocarcinoma	14.1545	11.1549	10.1783	13.2286	12.7749										Stage IV	14.7957	11.0381	10.8142	14.0103	11.8218
								rectal adenocarcinoma	13.6039	10.8009	11.0326	12.6407	11.9636										Stage IV	13.8306	11.2829	11.6203	13.0266	10.1945
								rectal adenocarcinoma	13.778	10.9326	11.585	13.7267	12.2223										Stage IV	14.5972	10.8594	10.7171	14.5882	12.3201
								rectal adenocarcinoma	13.5212	10.6067	11.243	13.4316	9.6514										Stage IV	13.8911	11.2897	10.5834	13.9242	11.874
								rectal adenocarcinoma	13.8454	10.8089	11.8053	14.2002	11.2373										Stage IV	12.1114	10.8684	11.3201	11.3117	10.4504
								rectal mucinous adenocarcinoma	13.2124	11.1162	12.8855	12.7112	10.5062										Stage IV	15.1216	11.1382	10.9809	13.4716	12.1241
								rectal mucinous adenocarcinoma	14.342	10.8011	11.9973	12.6598	12.1581										Stage IV	13.6069	10.8674	11.1991	12.8095	12.8574
								rectal mucinous adenocarcinoma	10.6722	10.5455	10.8168	12.5917	10.9187										Stage IV	13.017	10.9832	12.0695	13.2008	11.5845
								rectal mucinous adenocarcinoma	13.7807	11.0702	12.0321	12.8499	9.5523										Stage IV	13.5205	10.7804	10.7842	14.0303	11.8907
								colon mucinous adenocarcinoma	14.2457	10.9131	10.9088	12.6922	11.6887										Stage IV	13.4163	10.5586	11.8987	13.8063	11.7601
								colon mucinous adenocarcinoma	11.3624	10.6114	10.1067	12.7988	11.7307										Stage IV	13.9695	10.6099	11.9388	12.8865	11.9888
								colon mucinous adenocarcinoma	12.2852	10.8498	12.0007	12.9196	11.2088										Stage IV	13.9238	10.9388	12.2375	13.4153	12.5844
								colon mucinous adenocarcinoma	14.3426	10.8268	10.7886	12.1622	11.592										Stage IV	14.3386	11.2594	12.053	13.1058	13.4305
								colon mucinous adenocarcinoma	13.7201	10.5366	12.0661	12.3311	11.8192										Stage IV	15.0209	10.7277	10.1067	12.8308	12.1317
								colon mucinous adenocarcinoma	13.723	10.6047	12.5633	12.381	9.7054										Stage IV	14.7406	10.6274	10.9088	12.2759	9.8531
								colon mucinous adenocarcinoma	12.3976	10.8528	11.5299	12.6167	11.2649										Stage IV	13.6277	10.915	11.7397	12.7838	12.1818
								colon mucinous adenocarcinoma	13.4042	11.0274	11.6911	13.0058	11.6275										Stage IV	13.1968	10.4948	11.7473	13.4651	11.1159
								colon mucinous adenocarcinoma	12.3316	10.578	12.1549	13.2666	11.5376										Stage IV	12.321	10.9934	12.0684	12.6382	12.1435
								colon mucinous adenocarcinoma	13.992	10.9192	12.5166	13.1561	11.108										Stage IV	12.9895	11.0238	12.237	14.7198	12.2555
								colon mucinous adenocarcinoma	12.1157	10.4044	11.4139	12.9208	11.7079										Stage IV	14.0544	10.9991	10.9734	13.0144	11.7483
								colon mucinous adenocarcinoma	12.5566	10.9054	12.3306	12.8527	11.2069										Stage IV	12.5689	10.7204	12.4724	13.9621	11.0679
								colon mucinous adenocarcinoma	13.4177	11.024	12.071	12.964	11.6553										Stage IV	10.7487	11.0113	11.3944	12.5596	11.3096
								colon mucinous adenocarcinoma	12.3719	11.1787	11.5537	13.02	11.6674										Stage IV	13.487	10.0277	12.1371	12.4523	12.0914
								colon mucinous adenocarcinoma	13.6306	11.093	11.8587	12.9754	13.1248										Stage IV	13.4159	10.698	11.1154	12.7662	10.15
								colon mucinous adenocarcinoma	11.7802	10.5808	11.7726	12.7949	10.3474										Stage IV	13.2392	10.6593	11.933	13.2765	11.239
								colon mucinous adenocarcinoma	10.3095	10.6644	12.0367	12.5415	10.2948
								colon mucinous adenocarcinoma	14.03	11.2062	11.7272	12.4956	10.2987
								colon mucinous adenocarcinoma	15.0209	10.7277	10.9976	12.8308	12.1317
								colon mucinous adenocarcinoma	14.7406	10.6274	12.7422	12.2759	9.8531
								colon mucinous adenocarcinoma	14.3427	11.0372	10.8403	12.5146	11.4309
