# Supplementary material for: Effective prediction of potential ferroptosis critical genes in clinical colorectal cancer
Source: Front Oncol. 2022 Oct 17;12:1033044. doi: 10.3389/fonc.2022.1033044 (PMC9619366; doi:10.3389/fonc.2022.1033044)
Supplement: Supplementary file 7 [file DataSheet_6.zip › Figure 7/Figure 7 D/ELAVL1-╖╓╞┌.txt]

patients	ELAVL1	pathologic_stage	status
TCGA.3L.AA1B	10.9298	stagei	0
TCGA.4N.A93T	11.035	stageiii	0
TCGA.4T.AA8H	10.9131	stageii	0
TCGA.5M.AAT4	11.2378	stageiv	1
TCGA.5M.AAT6	10.969	stageiv	1
TCGA.5M.AATE	11.056	stageii	0
TCGA.A6.2675	10.7075	stageii	0
TCGA.A6.2682	10.6607	stageiv	1
TCGA.A6.2684	11.0653	stagei	0
TCGA.A6.2685	10.5011	stageii	0
TCGA.A6.2686	10.8448	stageii	1
TCGA.A6.5657	11.6071	stageiii	0
TCGA.A6.5659	11.1283	stagei	0
TCGA.A6.5661	10.298	stageii	0
TCGA.A6.5665	11.1908	stageii	0
TCGA.A6.5667	11.1941	stageiii	0
TCGA.A6.6781	10.6114	stageiii	0
TCGA.A6.A566	10.8498	stageiii	1
TCGA.A6.A56B	11.1438	stageiii	1
TCGA.AA.3489	10.7796	stageii	1
TCGA.AA.3492	10.7142	stageii	1
TCGA.AA.3495	10.6675	stagei	0
TCGA.AA.3496	10.6816	stageii	0
TCGA.AA.3502	10.5825	stagei	0
TCGA.AA.3506	10.8489	stagei	0
TCGA.AA.3509	11.0148	stageii	0
TCGA.AA.3511	10.8471	stageii	0
TCGA.AA.3526	10.7708	stagei	0
TCGA.AA.3655	11.0213	stageii	0
TCGA.AA.3660	10.8666	stageii	0
TCGA.AA.3662	10.9107	stageiv	0
TCGA.AA.3663	10.6363	stageii	0
TCGA.AA.3675	10.7153	stageii	0
TCGA.AA.3685	11.0379	stageii	0
TCGA.AA.3697	10.9772	stageii	0
TCGA.AA.3713	10.6162	stageiv	0
TCGA.AA.A01P	11.1364	stageiii	1
TCGA.AA.A01Z	11.1193	stageii	0
TCGA.AA.A02K	11.1331	stageiv	1
TCGA.AA.A02Y	11.0943	stagei	0
TCGA.AD.5900	10.8268	stagei	0
TCGA.AD.6548	10.9926	stagei	0
TCGA.AD.6888	10.767	stageiii	1
TCGA.AD.6889	10.8845	stageii	1
TCGA.AD.6895	10.7589	stageiii	0
TCGA.AD.A5EK	11.1115	stagei	0
TCGA.AU.3779	10.9751	stageii	0
TCGA.AU.6004	10.9521	stagei	0
TCGA.AY.5543	11.0129	stageiv	0
TCGA.AY.6197	10.8528	stageii	0
TCGA.AY.6386	11.0617	stageiii	0
TCGA.AY.A54L	10.9271	stagei	0
TCGA.AY.A69D	11.2732	stageii	0
TCGA.AY.A71X	10.9707	stagei	0
TCGA.AY.A8YK	11.1277	stageiv	0
TCGA.AZ.4315	11.0278	stageii	0
TCGA.AZ.4614	11.3649	stageiv	1
TCGA.AZ.4682	11.0381	stageiv	1
TCGA.CA.5256	10.7576	stageii	0
TCGA.CA.5796	10.5366	stageii	0
TCGA.CA.5797	10.6696	stageii	0
TCGA.CK.4948	11.2424	stageiii	0
TCGA.CM.4743	10.9566	stageii	0
TCGA.CM.4744	11.2021	stagei	0
TCGA.CM.4747	11.2829	stageiv	0
TCGA.CM.4751	10.8567	stageiii	0
TCGA.CM.5344	11.3035	stageiii	0
TCGA.CM.5348	10.4248	stageiii	0
TCGA.CM.5349	11.3095	stageii	0
TCGA.CM.5860	11.0594	stageii	0
TCGA.CM.5861	10.8869	stageii	0
TCGA.CM.5862	10.8594	stageiv	1
TCGA.CM.5863	10.6047	stageiii	0
TCGA.CM.5864	10.7451	stagei	0
TCGA.CM.5868	11.2897	stageiv	0
TCGA.CM.6161	10.8901	stagei	0
TCGA.CM.6162	10.8528	stageiii	0
TCGA.CM.6163	11.1978	stagei	0
TCGA.CM.6164	11.2275	stageii	0
TCGA.CM.6165	10.6525	stageii	0
TCGA.CM.6166	11.6529	stagei	0
TCGA.CM.6167	10.647	stageiii	0
TCGA.CM.6168	10.6835	stageii	0
TCGA.CM.6169	10.8653	stageii	0
TCGA.CM.6170	10.9031	stagei	0
TCGA.CM.6171	11.0954	stagei	0
TCGA.CM.6172	10.8382	stageiii	0
TCGA.CM.6674	11.0153	stageii	0
TCGA.CM.6675	10.8684	stageiv	0
TCGA.CM.6676	10.9788	stagei	0
TCGA.CM.6677	11.0555	stageii	0
TCGA.CM.6678	11.1382	stageiv	0
TCGA.CM.6679	10.9179	stageii	0
TCGA.CM.6680	10.9902	stageiii	0
TCGA.D5.5538	10.8526	stageiii	1
TCGA.D5.5539	11.0274	stageiii	0
TCGA.D5.5540	11.2233	stageii	0
TCGA.D5.5541	10.7312	stageiii	0
TCGA.D5.6529	11.0025	stageii	0
TCGA.D5.6530	10.7655	stagei	0
TCGA.D5.6531	11.1049	stageii	0
TCGA.D5.6532	11.1728	stageii	0
TCGA.D5.6534	10.578	stageii	0
TCGA.D5.6536	11.11	stageii	0
TCGA.D5.6537	11.1106	stageiii	1
TCGA.D5.6538	10.7361	stageiii	0
TCGA.D5.6540	10.9192	stagei	0
TCGA.D5.6541	10.2588	stageii	0
TCGA.D5.6898	10.9122	stagei	0
TCGA.D5.6920	10.9719	stageii	0
TCGA.D5.6922	11.0533	stageiii	0
TCGA.D5.6923	11.0026	stagei	0
TCGA.D5.6924	10.5282	stageii	0
TCGA.D5.6926	10.5843	stageiii	0
TCGA.D5.6927	10.5603	stageii	0
TCGA.D5.6928	10.4044	stageii	0
TCGA.D5.6929	10.8674	stageiv	0
TCGA.D5.6930	11.024	stageii	0
TCGA.D5.6931	10.8576	stageiii	0
TCGA.D5.6932	11.1347	stageii	0
TCGA.D5.7000	10.9054	stagei	0
TCGA.F4.6459	10.8448	stageiii	1
TCGA.F4.6460	11.0789	stageiii	1
TCGA.F4.6461	11.0108	stageiii	1
TCGA.F4.6463	11.1787	stageii	0
TCGA.F4.6569	11.0521	stagei	0
TCGA.F4.6570	10.7388	stageii	1
TCGA.F4.6703	10.623	stageii	0
TCGA.F4.6704	11.093	stageiii	0
TCGA.F4.6805	10.8552	stageii	0
TCGA.F4.6806	10.8593	stagei	0
TCGA.F4.6807	10.817	stageiii	0
TCGA.F4.6808	11.0861	stagei	0
TCGA.F4.6809	10.9832	stageiv	1
TCGA.F4.6855	10.6445	stageii	0
TCGA.F4.6856	10.5808	stagei	0
TCGA.G4.6293	10.6789	stageiii	0
TCGA.G4.6294	10.7804	stageiv	1
TCGA.G4.6297	10.5586	stageiv	0
TCGA.G4.6298	11.303	stageiii	1
TCGA.G4.6299	11.2581	stageiii	0
TCGA.G4.6302	10.6644	stageii	1
TCGA.G4.6303	10.6099	stageiv	1
TCGA.G4.6304	10.9784	stageii	0
TCGA.G4.6307	11.2667	stageiii	0
TCGA.G4.6309	11.0979	stageiii	0
TCGA.G4.6310	11.0965	stageiii	0
TCGA.G4.6311	11.1743	stageiii	0
TCGA.G4.6314	10.9388	stageiv	0
TCGA.G4.6315	11.2594	stageiv	0
TCGA.G4.6317	11.2214	stageiii	0
TCGA.G4.6320	11.2862	stageiii	0
TCGA.G4.6321	10.103	stageiii	0
TCGA.G4.6322	11.2062	stageiii	0
TCGA.G4.6323	10.9206	stagei	0
TCGA.G4.6586	11.1508	stageii	0
TCGA.G4.6588	11.3501	stageii	0
TCGA.G4.6625	11.0119	stageii	0
TCGA.G4.6626	11.2475	stageii	1
TCGA.G4.6627	10.7801	stageii	0
TCGA.G4.6628	11.056	stagei	0
TCGA.NH.A50T	11.261	stageii	0
TCGA.NH.A50U	10.7277	stageiv	1
TCGA.NH.A50V	10.8601	stageiii	0
TCGA.NH.A5IV	11.2056	stageii	0
TCGA.NH.A6GA	11.1626	stageiii	1
TCGA.NH.A6GB	11.0021	stageiii	0
TCGA.NH.A6GC	10.6274	stageiv	0
TCGA.NH.A8F7	10.969	stageii	0
TCGA.NH.A8F8	10.915	stageiv	1
TCGA.QG.A5YV	10.9975	stageiii	0
TCGA.QG.A5YW	11.0372	stageiii	0
TCGA.QG.A5YX	10.805	stageii	0
TCGA.QG.A5Z1	10.4819	stageiii	1
TCGA.QG.A5Z2	10.8741	stagei	0
TCGA.RU.A8FL	11.2008	stageiii	0
TCGA.SS.A7HO	10.6456	stageii	0
TCGA.T9.A92H	11.2774	stageii	0
TCGA.AF.2687	10.8525	stageiii	0
TCGA.AF.2690	10.9274	stageiii	1
TCGA.AF.4110	10.4948	stageiv	0
TCGA.AF.5654	11.1532	stagei	1
TCGA.AF.6655	10.7868	stageiii	0
TCGA.AF.A56K	11.0937	stageii	0
TCGA.AF.A56N	11.2559	stageii	0
TCGA.AG.3591	10.6828	stageii	0
TCGA.AG.3592	11.1877	stageii	0
TCGA.AG.3725	10.5296	stageiii	0
TCGA.AG.3731	10.9934	stageiv	0
TCGA.AG.3732	10.7496	stagei	0
TCGA.AG.3742	10.9506	stagei	0
TCGA.AG.3902	10.8792	stageii	0
TCGA.AG.4021	11.0238	stageiv	1
TCGA.AG.4022	10.4907	stageii	0
TCGA.AH.6643	11.2649	stageiii	1
TCGA.AH.6897	10.7822	stagei	0
TCGA.AH.6903	11.1162	stageiii	0
TCGA.BM.6198	11.3722	stageiii	0
TCGA.DC.4745	11.1311	stageiii	0
TCGA.DC.4749	10.5602	stagei	0
TCGA.DC.5337	10.9098	stagei	0
TCGA.DC.5869	11.009	stageiii	0
TCGA.DC.6154	10.9991	stageiv	0
TCGA.DC.6155	10.5608	stageiii	0
TCGA.DC.6156	10.7204	stageiv	0
TCGA.DC.6157	11.0814	stagei	0
TCGA.DC.6158	11.0787	stagei	1
TCGA.DC.6160	10.999	stagei	0
TCGA.DC.6681	11.0113	stageiv	0
TCGA.DC.6682	11.6155	stageii	0
TCGA.DC.6683	10.9454	stageiii	0
TCGA.EF.5830	11.1	stageii	0
TCGA.EF.5831	11.1026	stageii	0
TCGA.EI.6506	10.8577	stageii	0
TCGA.EI.6507	10.948	stageii	0
TCGA.EI.6508	11.0615	stageiii	0
TCGA.EI.6509	10.4172	stageiii	0
TCGA.EI.6511	11.0401	stageiii	0
TCGA.EI.6512	11.271	stageiii	0
TCGA.EI.6513	10.3481	stageiii	0
TCGA.EI.6514	10.8808	stageii	0
TCGA.EI.6881	11.1868	stageiii	0
TCGA.EI.6882	10.8011	stageii	0
TCGA.EI.6883	10.922	stageii	0
TCGA.EI.6884	10.6588	stageiii	0
TCGA.EI.6885	10.0277	stageiv	0
TCGA.EI.6917	11.033	stageiii	0
TCGA.EI.7002	10.698	stageiv	0
TCGA.F5.6464	10.3966	stageiii	1
TCGA.F5.6465	10.5892	stageii	0
TCGA.F5.6571	10.6023	stageii	0
TCGA.F5.6702	10.6593	stageiv	1
TCGA.F5.6812	11.0185	stageii	0
TCGA.F5.6813	11.2327	stageiii	1
TCGA.F5.6814	11.1549	stageii	0
TCGA.F5.6861	10.8009	stageii	0
TCGA.F5.6863	10.9326	stageiii	1
TCGA.F5.6864	10.6067	stageiii	0
TCGA.G5.6641	11.0702	stageiii	0
