# Supplementary material for: Effective prediction of potential ferroptosis critical genes in clinical colorectal cancer
Source: Front Oncol. 2022 Oct 17;12:1033044. doi: 10.3389/fonc.2022.1033044 (PMC9619366; doi:10.3389/fonc.2022.1033044)
Supplement: Supplementary file 7 [file DataSheet_6.zip › Figure 7/Figure 7 D/EPAS1-╖╓╞┌.txt]

patients	EPAS1	pathologic_stage	status
TCGA.3L.AA1B	11.4235	stagei	0
TCGA.4N.A93T	10.9941	stageiii	0
TCGA.4T.AA8H	10.7886	stageii	0
TCGA.5M.AAT4	10.4278	stageiv	1
TCGA.5M.AAT6	11.9076	stageiv	1
TCGA.5M.AATE	11.4401	stageii	0
TCGA.A6.2675	11.8208	stageii	0
TCGA.A6.2682	11.2379	stageiv	1
TCGA.A6.2684	11.2604	stagei	0
TCGA.A6.2685	11.6889	stageii	0
TCGA.A6.2686	11.2337	stageii	1
TCGA.A6.5657	11.986	stageiii	0
TCGA.A6.5659	10.4997	stagei	0
TCGA.A6.5661	11.434	stageii	0
TCGA.A6.5665	10.7238	stageii	0
TCGA.A6.5667	11.5957	stageiii	0
TCGA.A6.6781	12.0661	stageiii	0
TCGA.A6.A566	12.5633	stageiii	1
TCGA.A6.A56B	10.6957	stageiii	1
TCGA.AA.3489	12.5209	stageii	1
TCGA.AA.3492	10.864	stageii	1
TCGA.AA.3495	11.2262	stagei	0
TCGA.AA.3496	11.1278	stageii	0
TCGA.AA.3502	11.7662	stagei	0
TCGA.AA.3506	11.5322	stagei	0
TCGA.AA.3509	11.8552	stageii	0
TCGA.AA.3511	11.792	stageii	0
TCGA.AA.3526	10.4115	stagei	0
TCGA.AA.3655	10.3152	stageii	0
TCGA.AA.3660	10.8057	stageii	0
TCGA.AA.3662	11.7793	stageiv	0
TCGA.AA.3663	11.3546	stageii	0
TCGA.AA.3675	10.9064	stageii	0
TCGA.AA.3685	10.6064	stageii	0
TCGA.AA.3697	11.3497	stageii	0
TCGA.AA.3713	11.8182	stageiv	0
TCGA.AA.A01P	11.9111	stageiii	1
TCGA.AA.A01Z	10.8415	stageii	0
TCGA.AA.A02K	10.9507	stageiv	1
TCGA.AA.A02Y	10.7547	stagei	0
TCGA.AD.5900	11.5299	stagei	0
TCGA.AD.6548	11.3222	stagei	0
TCGA.AD.6888	10.585	stageiii	1
TCGA.AD.6889	11.5113	stageii	1
TCGA.AD.6895	11.9062	stageiii	0
TCGA.AD.A5EK	11.2647	stagei	0
TCGA.AU.3779	11.0351	stageii	0
TCGA.AU.6004	11.8598	stagei	0
TCGA.AY.5543	11.0725	stageiv	0
TCGA.AY.6197	11.8794	stageii	0
TCGA.AY.6386	12.0942	stageiii	0
TCGA.AY.A54L	11.1096	stagei	0
TCGA.AY.A69D	11.9406	stageii	0
TCGA.AY.A71X	11.816	stagei	0
TCGA.AY.A8YK	11.786	stageiv	0
TCGA.AZ.4315	10.5761	stageii	0
TCGA.AZ.4614	10.6334	stageiv	1
TCGA.AZ.4682	10.8142	stageiv	1
TCGA.CA.5256	10.9924	stageii	0
TCGA.CA.5796	11.6911	stageii	0
TCGA.CA.5797	11.0648	stageii	0
TCGA.CK.4948	11.2109	stageiii	0
TCGA.CM.4743	11.6333	stageii	0
TCGA.CM.4744	11.2541	stagei	0
TCGA.CM.4747	11.6203	stageiv	0
TCGA.CM.4751	12.2378	stageiii	0
TCGA.CM.5344	11.0805	stageiii	0
TCGA.CM.5348	12.0848	stageiii	0
TCGA.CM.5349	10.8489	stageii	0
TCGA.CM.5860	11.7346	stageii	0
TCGA.CM.5861	11.4455	stageii	0
TCGA.CM.5862	10.7171	stageiv	1
TCGA.CM.5863	12.1549	stageiii	0
TCGA.CM.5864	11.2191	stagei	0
TCGA.CM.5868	10.5834	stageiv	0
TCGA.CM.6161	12.1791	stagei	0
TCGA.CM.6162	12.5166	stageiii	0
TCGA.CM.6163	11.4869	stagei	0
TCGA.CM.6164	11.4103	stageii	0
TCGA.CM.6165	11.8667	stageii	0
TCGA.CM.6166	11.174	stagei	0
TCGA.CM.6167	12.6489	stageiii	0
TCGA.CM.6168	11.806	stageii	0
TCGA.CM.6169	12.3178	stageii	0
TCGA.CM.6170	11.6392	stagei	0
TCGA.CM.6171	12.0885	stagei	0
TCGA.CM.6172	11.5306	stageiii	0
TCGA.CM.6674	11.0251	stageii	0
TCGA.CM.6675	11.3201	stageiv	0
TCGA.CM.6676	11.2704	stagei	0
TCGA.CM.6677	11.522	stageii	0
TCGA.CM.6678	10.9809	stageiv	0
TCGA.CM.6679	11.6369	stageii	0
TCGA.CM.6680	11.4463	stageiii	0
TCGA.D5.5538	11.4562	stageiii	1
TCGA.D5.5539	11.4139	stageiii	0
TCGA.D5.5540	9.6718	stageii	0
TCGA.D5.5541	10.6518	stageiii	0
TCGA.D5.6529	12.2793	stageii	0
TCGA.D5.6530	10.0857	stagei	0
TCGA.D5.6531	10.4175	stageii	0
TCGA.D5.6532	10.2378	stageii	0
TCGA.D5.6534	12.3306	stageii	0
TCGA.D5.6536	11.3624	stageii	0
TCGA.D5.6537	10.436	stageiii	1
TCGA.D5.6538	11.4397	stageiii	0
TCGA.D5.6540	12.071	stagei	0
TCGA.D5.6541	11.3915	stageii	0
TCGA.D5.6898	11.2662	stagei	0
TCGA.D5.6920	11.7682	stageii	0
TCGA.D5.6922	11.3243	stageiii	0
TCGA.D5.6923	11.6423	stagei	0
TCGA.D5.6924	11.8367	stageii	0
TCGA.D5.6926	11.3121	stageiii	0
TCGA.D5.6927	10.6023	stageii	0
TCGA.D5.6928	11.5537	stageii	0
TCGA.D5.6929	11.1991	stageiv	0
TCGA.D5.6930	11.8587	stageii	0
TCGA.D5.6931	11.8237	stageiii	0
TCGA.D5.6932	11.1951	stageii	0
TCGA.D5.7000	11.7726	stagei	0
TCGA.F4.6459	11.9611	stageiii	1
TCGA.F4.6460	11.7155	stageiii	1
TCGA.F4.6461	11.8001	stageiii	1
TCGA.F4.6463	12.0367	stageii	0
TCGA.F4.6569	12.2719	stagei	0
TCGA.F4.6570	11.6001	stageii	1
TCGA.F4.6703	13.02	stageii	0
TCGA.F4.6704	11.7272	stageiii	0
TCGA.F4.6805	11.4348	stageii	0
TCGA.F4.6806	11.3408	stagei	0
TCGA.F4.6807	12.5765	stageiii	0
TCGA.F4.6808	10.6615	stagei	0
TCGA.F4.6809	12.0695	stageiv	1
TCGA.F4.6855	11.3944	stageii	0
TCGA.F4.6856	10.9976	stagei	0
TCGA.G4.6293	12.2971	stageiii	0
TCGA.G4.6294	10.7842	stageiv	1
TCGA.G4.6297	11.8987	stageiv	0
TCGA.G4.6298	11.2851	stageiii	1
TCGA.G4.6299	10.6829	stageiii	0
TCGA.G4.6302	12.7422	stageii	1
TCGA.G4.6303	11.9388	stageiv	1
TCGA.G4.6304	9.1247	stageii	0
TCGA.G4.6307	10.2589	stageiii	0
TCGA.G4.6309	10.8536	stageiii	0
TCGA.G4.6310	10.89	stageiii	0
TCGA.G4.6311	11.1832	stageiii	0
TCGA.G4.6314	12.2375	stageiv	0
TCGA.G4.6315	12.053	stageiv	0
TCGA.G4.6317	9.698	stageiii	0
TCGA.G4.6320	11.1075	stageiii	0
TCGA.G4.6321	12.9087	stageiii	0
TCGA.G4.6322	12.0007	stageiii	0
TCGA.G4.6323	11.7919	stagei	0
TCGA.G4.6586	10.4682	stageii	0
TCGA.G4.6588	11.4179	stageii	0
TCGA.G4.6625	11.8651	stageii	0
TCGA.G4.6626	10.0363	stageii	1
TCGA.G4.6627	12.522	stageii	0
TCGA.G4.6628	11.0159	stagei	0
TCGA.NH.A50T	10.5327	stageii	0
TCGA.NH.A50U	10.1067	stageiv	1
TCGA.NH.A50V	11.1314	stageiii	0
TCGA.NH.A5IV	10.0446	stageii	0
TCGA.NH.A6GA	11.2812	stageiii	1
TCGA.NH.A6GB	11.0151	stageiii	0
TCGA.NH.A6GC	10.9088	stageiv	0
TCGA.NH.A8F7	10.6372	stageii	0
TCGA.NH.A8F8	11.7397	stageiv	1
TCGA.QG.A5YV	11.0759	stageiii	0
TCGA.QG.A5YW	10.8403	stageiii	0
TCGA.QG.A5YX	11.252	stageii	0
TCGA.QG.A5Z1	11.6953	stageiii	1
TCGA.QG.A5Z2	11.315	stagei	0
TCGA.RU.A8FL	10.1674	stageiii	0
TCGA.SS.A7HO	11.3943	stageii	0
TCGA.T9.A92H	11.0655	stageii	0
TCGA.AF.2687	11.9498	stageiii	0
TCGA.AF.2690	12.0839	stageiii	1
TCGA.AF.4110	11.7473	stageiv	0
TCGA.AF.5654	11.6167	stagei	1
TCGA.AF.6655	11.5031	stageiii	0
TCGA.AF.A56K	12.1431	stageii	0
TCGA.AF.A56N	11.4643	stageii	0
TCGA.AG.3591	10.9249	stageii	0
TCGA.AG.3592	10.934	stageii	0
TCGA.AG.3725	11.8235	stageiii	0
TCGA.AG.3731	12.0684	stageiv	0
TCGA.AG.3732	12.0713	stagei	0
TCGA.AG.3742	11.7412	stagei	0
TCGA.AG.3902	11.3834	stageii	0
TCGA.AG.4021	12.237	stageiv	1
TCGA.AG.4022	11.7175	stageii	0
TCGA.AH.6643	10.5074	stageiii	1
TCGA.AH.6897	11.5939	stagei	0
TCGA.AH.6903	10.8168	stageiii	0
TCGA.BM.6198	11.6325	stageiii	0
TCGA.DC.4745	10.7956	stageiii	0
TCGA.DC.4749	11.0018	stagei	0
TCGA.DC.5337	10.9394	stagei	0
TCGA.DC.5869	11.0453	stageiii	0
TCGA.DC.6154	10.9734	stageiv	0
TCGA.DC.6155	9.8799	stageiii	0
TCGA.DC.6156	12.4724	stageiv	0
TCGA.DC.6157	11.2789	stagei	0
TCGA.DC.6158	11.6602	stagei	1
TCGA.DC.6160	11.6262	stagei	0
TCGA.DC.6681	11.3944	stageiv	0
TCGA.DC.6682	10.7057	stageii	0
TCGA.DC.6683	11.4114	stageiii	0
TCGA.EF.5830	12.0028	stageii	0
TCGA.EF.5831	10.9965	stageii	0
TCGA.EI.6506	12.4877	stageii	0
TCGA.EI.6507	11.8871	stageii	0
TCGA.EI.6508	11.3611	stageiii	0
TCGA.EI.6509	11.4125	stageiii	0
TCGA.EI.6511	11.7432	stageiii	0
TCGA.EI.6512	11.9961	stageiii	0
TCGA.EI.6513	10.7814	stageiii	0
TCGA.EI.6514	11.4267	stageii	0
TCGA.EI.6881	12.3786	stageiii	0
TCGA.EI.6882	11.9973	stageii	0
TCGA.EI.6883	10.3136	stageii	0
TCGA.EI.6884	11.7287	stageiii	0
TCGA.EI.6885	12.1371	stageiv	0
TCGA.EI.6917	10.5301	stageiii	0
TCGA.EI.7002	11.1154	stageiv	0
TCGA.F5.6464	11.7812	stageiii	1
TCGA.F5.6465	11.9875	stageii	0
TCGA.F5.6571	11.9132	stageii	0
TCGA.F5.6702	11.933	stageiv	1
TCGA.F5.6812	11.4322	stageii	0
TCGA.F5.6813	11.8357	stageiii	1
TCGA.F5.6814	10.1783	stageii	0
TCGA.F5.6861	11.0326	stageii	0
TCGA.F5.6863	11.585	stageiii	1
TCGA.F5.6864	11.243	stageiii	0
TCGA.G5.6641	12.0321	stageiii	0
