# Supplementary material for: Effective prediction of potential ferroptosis critical genes in clinical colorectal cancer
Source: Front Oncol. 2022 Oct 17;12:1033044. doi: 10.3389/fonc.2022.1033044 (PMC9619366; doi:10.3389/fonc.2022.1033044)
Supplement: Supplementary file 7 [file DataSheet_6.zip › Figure 7/Figure 7 D/GPX2-╖╓╞┌.txt]

patients	GPX2	pathologic_stage	status
TCGA.3L.AA1B	13.5517	stagei	0
TCGA.4N.A93T	14.0913	stageiii	0
TCGA.4T.AA8H	14.2457	stageii	0
TCGA.5M.AAT4	13.9532	stageiv	1
TCGA.5M.AAT6	13.4865	stageiv	1
TCGA.5M.AATE	14.5452	stageii	0
TCGA.A6.2675	13.633	stageii	0
TCGA.A6.2682	13.0659	stageiv	1
TCGA.A6.2684	13.8986	stagei	0
TCGA.A6.2685	13.8186	stageii	0
TCGA.A6.2686	13.4162	stageii	1
TCGA.A6.5657	12.55	stageiii	0
TCGA.A6.5659	13.9708	stagei	0
TCGA.A6.5661	13.2092	stageii	0
TCGA.A6.5665	13.2521	stageii	0
TCGA.A6.5667	14.1172	stageiii	0
TCGA.A6.6781	11.3624	stageiii	0
TCGA.A6.A566	12.2852	stageiii	1
TCGA.A6.A56B	12.2742	stageiii	1
TCGA.AA.3489	14.1661	stageii	1
TCGA.AA.3492	12.317	stageii	1
TCGA.AA.3495	14.2623	stagei	0
TCGA.AA.3496	14.4032	stageii	0
TCGA.AA.3502	13.5582	stagei	0
TCGA.AA.3506	13.7605	stagei	0
TCGA.AA.3509	14.6993	stageii	0
TCGA.AA.3511	13.3267	stageii	0
TCGA.AA.3526	13.2103	stagei	0
TCGA.AA.3655	14.1042	stageii	0
TCGA.AA.3660	14.688	stageii	0
TCGA.AA.3662	13.7689	stageiv	0
TCGA.AA.3663	13.8233	stageii	0
TCGA.AA.3675	14.3926	stageii	0
TCGA.AA.3685	14.279	stageii	0
TCGA.AA.3697	13.9379	stageii	0
TCGA.AA.3713	12.4006	stageiv	0
TCGA.AA.A01P	13.683	stageiii	1
TCGA.AA.A01Z	14.5437	stageii	0
TCGA.AA.A02K	13.677	stageiv	1
TCGA.AA.A02Y	15.2301	stagei	0
TCGA.AD.5900	14.3426	stagei	0
TCGA.AD.6548	13.5392	stagei	0
TCGA.AD.6888	14.7182	stageiii	1
TCGA.AD.6889	12.8258	stageii	1
TCGA.AD.6895	13.3633	stageiii	0
TCGA.AD.A5EK	14.4308	stagei	0
TCGA.AU.3779	12.7035	stageii	0
TCGA.AU.6004	11.5434	stagei	0
TCGA.AY.5543	14.3925	stageiv	0
TCGA.AY.6197	12.1213	stageii	0
TCGA.AY.6386	13.1616	stageiii	0
TCGA.AY.A54L	14.2117	stagei	0
TCGA.AY.A69D	13.6641	stageii	0
TCGA.AY.A71X	13.2787	stagei	0
TCGA.AY.A8YK	13.6787	stageiv	0
TCGA.AZ.4315	14.7544	stageii	0
TCGA.AZ.4614	11.7062	stageiv	1
TCGA.AZ.4682	14.7957	stageiv	1
TCGA.CA.5256	14.2768	stageii	0
TCGA.CA.5796	13.7201	stageii	0
TCGA.CA.5797	13.9524	stageii	0
TCGA.CK.4948	14.015	stageiii	0
TCGA.CM.4743	10.9153	stageii	0
TCGA.CM.4744	13.483	stagei	0
TCGA.CM.4747	13.8306	stageiv	0
TCGA.CM.4751	12.0045	stageiii	0
TCGA.CM.5344	14.0622	stageiii	0
TCGA.CM.5348	11.3246	stageiii	0
TCGA.CM.5349	13.72	stageii	0
TCGA.CM.5860	13.318	stageii	0
TCGA.CM.5861	12.7239	stageii	0
TCGA.CM.5862	14.5972	stageiv	1
TCGA.CM.5863	13.723	stageiii	0
TCGA.CM.5864	14.8581	stagei	0
TCGA.CM.5868	13.8911	stageiv	0
TCGA.CM.6161	12.1899	stagei	0
TCGA.CM.6162	12.3976	stageiii	0
TCGA.CM.6163	13.3446	stagei	0
TCGA.CM.6164	13.9754	stageii	0
TCGA.CM.6165	14.0323	stageii	0
TCGA.CM.6166	14.0808	stagei	0
TCGA.CM.6167	12.5397	stageiii	0
TCGA.CM.6168	12.6858	stageii	0
TCGA.CM.6169	13.5993	stageii	0
TCGA.CM.6170	14.0252	stagei	0
TCGA.CM.6171	12.0408	stagei	0
TCGA.CM.6172	13.7095	stageiii	0
TCGA.CM.6674	14.1999	stageii	0
TCGA.CM.6675	12.1114	stageiv	0
TCGA.CM.6676	13.0493	stagei	0
TCGA.CM.6677	13.447	stageii	0
TCGA.CM.6678	15.1216	stageiv	0
TCGA.CM.6679	13.5257	stageii	0
TCGA.CM.6680	13.9026	stageiii	0
TCGA.D5.5538	13.0462	stageiii	1
TCGA.D5.5539	13.4042	stageiii	0
TCGA.D5.5540	12.961	stageii	0
TCGA.D5.5541	14.0464	stageiii	0
TCGA.D5.6529	13.6705	stageii	0
TCGA.D5.6530	12.9791	stagei	0
TCGA.D5.6531	14.2325	stageii	0
TCGA.D5.6532	13.467	stageii	0
TCGA.D5.6534	12.3316	stageii	0
TCGA.D5.6536	14.5957	stageii	0
TCGA.D5.6537	14.7692	stageiii	1
TCGA.D5.6538	14.2273	stageiii	0
TCGA.D5.6540	13.992	stagei	0
TCGA.D5.6541	13.9875	stageii	0
TCGA.D5.6898	12.5324	stagei	0
TCGA.D5.6920	13.7539	stageii	0
TCGA.D5.6922	12.7348	stageiii	0
TCGA.D5.6923	13.2739	stagei	0
TCGA.D5.6924	12.0017	stageii	0
TCGA.D5.6926	13.9391	stageiii	0
TCGA.D5.6927	12.7234	stageii	0
TCGA.D5.6928	12.1157	stageii	0
TCGA.D5.6929	13.6069	stageiv	0
TCGA.D5.6930	12.5566	stageii	0
TCGA.D5.6931	12.5018	stageiii	0
TCGA.D5.6932	14.6759	stageii	0
TCGA.D5.7000	13.4177	stagei	0
TCGA.F4.6459	11.9301	stageiii	1
TCGA.F4.6460	13.7647	stageiii	1
TCGA.F4.6461	13.8338	stageiii	1
TCGA.F4.6463	13.6306	stageii	0
TCGA.F4.6569	11.9827	stagei	0
TCGA.F4.6570	13.662	stageii	1
TCGA.F4.6703	12.8573	stageii	0
TCGA.F4.6704	12.3719	stageiii	0
TCGA.F4.6805	13.0828	stageii	0
TCGA.F4.6806	14.1092	stagei	0
TCGA.F4.6807	13.0903	stageiii	0
TCGA.F4.6808	14.6286	stagei	0
TCGA.F4.6809	13.017	stageiv	1
TCGA.F4.6855	13.2697	stageii	0
TCGA.F4.6856	11.7802	stagei	0
TCGA.G4.6293	14.3193	stageiii	0
TCGA.G4.6294	13.5205	stageiv	1
TCGA.G4.6297	13.4163	stageiv	0
TCGA.G4.6298	14.0112	stageiii	1
TCGA.G4.6299	11.8429	stageiii	0
TCGA.G4.6302	10.3095	stageii	1
TCGA.G4.6303	13.9695	stageiv	1
TCGA.G4.6304	12.2708	stageii	0
TCGA.G4.6307	15.1011	stageiii	0
TCGA.G4.6309	12.949	stageiii	0
TCGA.G4.6310	14.3323	stageiii	0
TCGA.G4.6311	13.2583	stageiii	0
TCGA.G4.6314	13.9238	stageiv	0
TCGA.G4.6315	14.3386	stageiv	0
TCGA.G4.6317	14.8682	stageiii	0
TCGA.G4.6320	12.8723	stageiii	0
TCGA.G4.6321	12.4288	stageiii	0
TCGA.G4.6322	14.03	stageiii	0
TCGA.G4.6323	14.3155	stagei	0
TCGA.G4.6586	13.2709	stageii	0
TCGA.G4.6588	11.9739	stageii	0
TCGA.G4.6625	14.0799	stageii	0
TCGA.G4.6626	15.0169	stageii	1
TCGA.G4.6627	13.9525	stageii	0
TCGA.G4.6628	12.7595	stagei	0
TCGA.NH.A50T	13.0889	stageii	0
TCGA.NH.A50U	15.0209	stageiv	1
TCGA.NH.A50V	13.21	stageiii	0
TCGA.NH.A5IV	10.4646	stageii	0
TCGA.NH.A6GA	10.4009	stageiii	1
TCGA.NH.A6GB	12.4683	stageiii	0
TCGA.NH.A6GC	14.7406	stageiv	0
TCGA.NH.A8F7	13.6362	stageii	0
TCGA.NH.A8F8	13.6277	stageiv	1
TCGA.QG.A5YV	13.898	stageiii	0
TCGA.QG.A5YW	14.3427	stageiii	0
TCGA.QG.A5YX	14.3309	stageii	0
TCGA.QG.A5Z1	13.6884	stageiii	1
TCGA.QG.A5Z2	11.438	stagei	0
TCGA.RU.A8FL	13.7814	stageiii	0
TCGA.SS.A7HO	13.8227	stageii	0
TCGA.T9.A92H	13.9587	stageii	0
TCGA.AF.2687	12.2219	stageiii	0
TCGA.AF.2690	14.2826	stageiii	1
TCGA.AF.4110	13.1968	stageiv	0
TCGA.AF.5654	14.8055	stagei	1
TCGA.AF.6655	14.2326	stageiii	0
TCGA.AF.A56K	13.7771	stageii	0
TCGA.AF.A56N	13.4447	stageii	0
TCGA.AG.3591	14.0839	stageii	0
TCGA.AG.3592	13.7109	stageii	0
TCGA.AG.3725	15.074	stageiii	0
TCGA.AG.3731	12.321	stageiv	0
TCGA.AG.3732	13.2458	stagei	0
TCGA.AG.3742	13.5197	stagei	0
TCGA.AG.3902	14.2608	stageii	0
TCGA.AG.4021	12.9895	stageiv	1
TCGA.AG.4022	13.9153	stageii	0
TCGA.AH.6643	13.9055	stageiii	1
TCGA.AH.6897	13.6265	stagei	0
TCGA.AH.6903	14.342	stageiii	0
TCGA.BM.6198	13.9173	stageiii	0
TCGA.DC.4745	13.4651	stageiii	0
TCGA.DC.4749	13.4654	stagei	0
TCGA.DC.5337	14.8072	stagei	0
TCGA.DC.5869	12.7228	stageiii	0
TCGA.DC.6154	14.0544	stageiv	0
TCGA.DC.6155	15.9974	stageiii	0
TCGA.DC.6156	12.5689	stageiv	0
TCGA.DC.6157	13.3603	stagei	0
TCGA.DC.6158	12.9514	stagei	1
TCGA.DC.6160	13.2762	stagei	0
TCGA.DC.6681	10.7487	stageiv	0
TCGA.DC.6682	13.0506	stageii	0
TCGA.DC.6683	13.7685	stageiii	0
TCGA.EF.5830	14.9761	stageii	0
TCGA.EF.5831	13.975	stageii	0
TCGA.EI.6506	12.839	stageii	0
TCGA.EI.6507	12.0805	stageii	0
TCGA.EI.6508	13.1041	stageiii	0
TCGA.EI.6509	14.4016	stageiii	0
TCGA.EI.6511	14.9682	stageiii	0
TCGA.EI.6512	14.462	stageiii	0
TCGA.EI.6513	12.6939	stageiii	0
TCGA.EI.6514	13.7666	stageii	0
TCGA.EI.6881	13.6631	stageiii	0
TCGA.EI.6882	13.2124	stageii	0
TCGA.EI.6883	14.6224	stageii	0
TCGA.EI.6884	12.7815	stageiii	0
TCGA.EI.6885	13.487	stageiv	0
TCGA.EI.6917	12.6782	stageiii	0
TCGA.EI.7002	13.4159	stageiv	0
TCGA.F5.6464	13.1728	stageiii	1
TCGA.F5.6465	11.6978	stageii	0
TCGA.F5.6571	12.8742	stageii	0
TCGA.F5.6702	13.2392	stageiv	1
TCGA.F5.6812	12.9499	stageii	0
TCGA.F5.6813	14.6388	stageiii	1
TCGA.F5.6814	14.1545	stageii	0
TCGA.F5.6861	13.6039	stageii	0
TCGA.F5.6863	13.778	stageiii	1
TCGA.F5.6864	13.5212	stageiii	0
TCGA.G5.6641	13.7807	stageiii	0
