# Supplementary material for: Effective prediction of potential ferroptosis critical genes in clinical colorectal cancer
Source: Front Oncol. 2022 Oct 17;12:1033044. doi: 10.3389/fonc.2022.1033044 (PMC9619366; doi:10.3389/fonc.2022.1033044)
Supplement: Supplementary file 7 [file DataSheet_6.zip › Figure 7/Figure 7 D/HMGB1-╖╓╞┌.txt]

patients	HMGB1	pathologic_stage	status
TCGA.3L.AA1B	12.4972	stagei	0
TCGA.4N.A93T	13.2096	stageiii	0
TCGA.4T.AA8H	12.9196	stageii	0
TCGA.5M.AAT4	12.6028	stageiv	1
TCGA.5M.AAT6	13.0763	stageiv	1
TCGA.5M.AATE	13.3208	stageii	0
TCGA.A6.2675	12.4627	stageii	0
TCGA.A6.2682	12.7344	stageiv	1
TCGA.A6.2684	13.0955	stagei	0
TCGA.A6.2685	11.7589	stageii	0
TCGA.A6.2686	12.3704	stageii	1
TCGA.A6.5657	12.7086	stageiii	0
TCGA.A6.5659	13.4101	stagei	0
TCGA.A6.5661	13.4095	stageii	0
TCGA.A6.5665	13.4886	stageii	0
TCGA.A6.5667	13.1692	stageiii	0
TCGA.A6.6781	12.1622	stageiii	0
TCGA.A6.A566	12.3311	stageiii	1
TCGA.A6.A56B	12.9494	stageiii	1
TCGA.AA.3489	13.1363	stageii	1
TCGA.AA.3492	12.9525	stageii	1
TCGA.AA.3495	13.0513	stagei	0
TCGA.AA.3496	12.8842	stageii	0
TCGA.AA.3502	12.87	stagei	0
TCGA.AA.3506	12.5035	stagei	0
TCGA.AA.3509	13.7193	stageii	0
TCGA.AA.3511	13.1528	stageii	0
TCGA.AA.3526	13.1732	stagei	0
TCGA.AA.3655	12.4599	stageii	0
TCGA.AA.3660	13.1177	stageii	0
TCGA.AA.3662	13.6101	stageiv	0
TCGA.AA.3663	12.6114	stageii	0
TCGA.AA.3675	12.2581	stageii	0
TCGA.AA.3685	13.6784	stageii	0
TCGA.AA.3697	13.5646	stageii	0
TCGA.AA.3713	12.3222	stageiv	0
TCGA.AA.A01P	12.9499	stageiii	1
TCGA.AA.A01Z	12.6271	stageii	0
TCGA.AA.A02K	13.7975	stageiv	1
TCGA.AA.A02Y	12.7508	stagei	0
TCGA.AD.5900	12.7988	stagei	0
TCGA.AD.6548	13.1409	stagei	0
TCGA.AD.6888	12.2264	stageiii	1
TCGA.AD.6889	12.9286	stageii	1
TCGA.AD.6895	12.3299	stageiii	0
TCGA.AD.A5EK	13.2359	stagei	0
TCGA.AU.3779	12.8159	stageii	0
TCGA.AU.6004	12.5591	stagei	0
TCGA.AY.5543	13.4093	stageiv	0
TCGA.AY.6197	12.8222	stageii	0
TCGA.AY.6386	12.22	stageiii	0
TCGA.AY.A54L	13.6718	stagei	0
TCGA.AY.A69D	13.0052	stageii	0
TCGA.AY.A71X	12.5767	stagei	0
TCGA.AY.A8YK	13.0948	stageiv	0
TCGA.AZ.4315	13.3882	stageii	0
TCGA.AZ.4614	13.0708	stageiv	1
TCGA.AZ.4682	14.0103	stageiv	1
TCGA.CA.5256	13.662	stageii	0
TCGA.CA.5796	12.381	stageii	0
TCGA.CA.5797	12.6196	stageii	0
TCGA.CK.4948	13.0161	stageiii	0
TCGA.CM.4743	12.971	stageii	0
TCGA.CM.4744	13.8697	stagei	0
TCGA.CM.4747	13.0266	stageiv	0
TCGA.CM.4751	12.9037	stageiii	0
TCGA.CM.5344	13.5502	stageiii	0
TCGA.CM.5348	12.846	stageiii	0
TCGA.CM.5349	13.8257	stageii	0
TCGA.CM.5860	13.8674	stageii	0
TCGA.CM.5861	12.7663	stageii	0
TCGA.CM.5862	14.5882	stageiv	1
TCGA.CM.5863	12.6167	stageiii	0
TCGA.CM.5864	13.9435	stagei	0
TCGA.CM.5868	13.9242	stageiv	0
TCGA.CM.6161	13.5431	stagei	0
TCGA.CM.6162	13.0058	stageiii	0
TCGA.CM.6163	13.5463	stagei	0
TCGA.CM.6164	13.1857	stageii	0
TCGA.CM.6165	13.2822	stageii	0
TCGA.CM.6166	13.3937	stagei	0
TCGA.CM.6167	12.8566	stageiii	0
TCGA.CM.6168	13.1044	stageii	0
TCGA.CM.6169	13.2108	stageii	0
TCGA.CM.6170	13.4527	stagei	0
TCGA.CM.6171	12.6226	stagei	0
TCGA.CM.6172	13.4863	stageiii	0
TCGA.CM.6674	13.0289	stageii	0
TCGA.CM.6675	11.3117	stageiv	0
TCGA.CM.6676	12.7718	stagei	0
TCGA.CM.6677	13.2544	stageii	0
TCGA.CM.6678	13.4716	stageiv	0
TCGA.CM.6679	13.3428	stageii	0
TCGA.CM.6680	12.6045	stageiii	0
TCGA.D5.5538	13.1838	stageiii	1
TCGA.D5.5539	13.2666	stageiii	0
TCGA.D5.5540	14.5921	stageii	0
TCGA.D5.5541	13.039	stageiii	0
TCGA.D5.6529	12.8716	stageii	0
TCGA.D5.6530	12.4951	stagei	0
TCGA.D5.6531	12.8732	stageii	0
TCGA.D5.6532	13.2354	stageii	0
TCGA.D5.6534	13.1561	stageii	0
TCGA.D5.6536	13.0444	stageii	0
TCGA.D5.6537	13.5452	stageiii	1
TCGA.D5.6538	13.2668	stageiii	0
TCGA.D5.6540	12.9208	stagei	0
TCGA.D5.6541	12.4093	stageii	0
TCGA.D5.6898	12.6771	stagei	0
TCGA.D5.6920	12.3797	stageii	0
TCGA.D5.6922	12.6496	stageiii	0
TCGA.D5.6923	12.7483	stagei	0
TCGA.D5.6924	12.8057	stageii	0
TCGA.D5.6926	13.2435	stageiii	0
TCGA.D5.6927	12.4568	stageii	0
TCGA.D5.6928	12.8527	stageii	0
TCGA.D5.6929	12.8095	stageiv	0
TCGA.D5.6930	12.964	stageii	0
TCGA.D5.6931	13.0579	stageiii	0
TCGA.D5.6932	13.8528	stageii	0
TCGA.D5.7000	13.02	stagei	0
TCGA.F4.6459	12.0226	stageiii	1
TCGA.F4.6460	13.3646	stageiii	1
TCGA.F4.6461	12.4771	stageiii	1
TCGA.F4.6463	12.9754	stageii	0
TCGA.F4.6569	12.3798	stagei	0
TCGA.F4.6570	13.1747	stageii	1
TCGA.F4.6703	12.4875	stageii	0
TCGA.F4.6704	12.7949	stageiii	0
TCGA.F4.6805	12.7047	stageii	0
TCGA.F4.6806	12.7285	stagei	0
TCGA.F4.6807	12.9756	stageiii	0
TCGA.F4.6808	13.2947	stagei	0
TCGA.F4.6809	13.2008	stageiv	1
TCGA.F4.6855	12.7498	stageii	0
TCGA.F4.6856	12.5415	stagei	0
TCGA.G4.6293	12.8572	stageiii	0
TCGA.G4.6294	14.0303	stageiv	1
TCGA.G4.6297	13.8063	stageiv	0
TCGA.G4.6298	13.3495	stageiii	1
TCGA.G4.6299	12.5119	stageiii	0
TCGA.G4.6302	12.4956	stageii	1
TCGA.G4.6303	12.8865	stageiv	1
TCGA.G4.6304	12.5019	stageii	0
TCGA.G4.6307	12.6975	stageiii	0
TCGA.G4.6309	12.7612	stageiii	0
TCGA.G4.6310	13.8245	stageiii	0
TCGA.G4.6311	13.3869	stageiii	0
TCGA.G4.6314	13.4153	stageiv	0
TCGA.G4.6315	13.1058	stageiv	0
TCGA.G4.6317	13.1871	stageiii	0
TCGA.G4.6320	13.0797	stageiii	0
TCGA.G4.6321	11.8911	stageiii	0
TCGA.G4.6322	12.6922	stageiii	0
TCGA.G4.6323	12.6699	stagei	0
TCGA.G4.6586	13.303	stageii	0
TCGA.G4.6588	12.9388	stageii	0
TCGA.G4.6625	13.2313	stageii	0
TCGA.G4.6626	13.4356	stageii	1
TCGA.G4.6627	12.9799	stageii	0
TCGA.G4.6628	13.1797	stagei	0
TCGA.NH.A50T	14.1745	stageii	0
TCGA.NH.A50U	12.8308	stageiv	1
TCGA.NH.A50V	12.7145	stageiii	0
TCGA.NH.A5IV	12.5073	stageii	0
TCGA.NH.A6GA	12.4489	stageiii	1
TCGA.NH.A6GB	13.6456	stageiii	0
TCGA.NH.A6GC	12.2759	stageiv	0
TCGA.NH.A8F7	12.4275	stageii	0
TCGA.NH.A8F8	12.7838	stageiv	1
TCGA.QG.A5YV	13.4984	stageiii	0
TCGA.QG.A5YW	12.5146	stageiii	0
TCGA.QG.A5YX	13.014	stageii	0
TCGA.QG.A5Z1	13.23	stageiii	1
TCGA.QG.A5Z2	12.8811	stagei	0
TCGA.RU.A8FL	13.8107	stageiii	0
TCGA.SS.A7HO	13.2563	stageii	0
TCGA.T9.A92H	13.4245	stageii	0
TCGA.AF.2687	13.1744	stageiii	0
TCGA.AF.2690	12.9619	stageiii	1
TCGA.AF.4110	13.4651	stageiv	0
TCGA.AF.5654	12.558	stagei	1
TCGA.AF.6655	13.3193	stageiii	0
TCGA.AF.A56K	13.3858	stageii	0
TCGA.AF.A56N	13.3972	stageii	0
TCGA.AG.3591	13.2649	stageii	0
TCGA.AG.3592	13.8183	stageii	0
TCGA.AG.3725	13.3858	stageiii	0
TCGA.AG.3731	12.6382	stageiv	0
TCGA.AG.3732	12.8753	stagei	0
TCGA.AG.3742	12.9239	stagei	0
TCGA.AG.3902	12.6884	stageii	0
TCGA.AG.4021	14.7198	stageiv	1
TCGA.AG.4022	13.715	stageii	0
TCGA.AH.6643	13.0021	stageiii	1
TCGA.AH.6897	13.0328	stagei	0
TCGA.AH.6903	12.7112	stageiii	0
TCGA.BM.6198	13.3938	stageiii	0
TCGA.DC.4745	13.6981	stageiii	0
TCGA.DC.4749	13.7694	stagei	0
TCGA.DC.5337	13.7847	stagei	0
TCGA.DC.5869	13.6837	stageiii	0
TCGA.DC.6154	13.0144	stageiv	0
TCGA.DC.6155	12.9981	stageiii	0
TCGA.DC.6156	13.9621	stageiv	0
TCGA.DC.6157	13.6066	stagei	0
TCGA.DC.6158	13.2741	stagei	1
TCGA.DC.6160	13.9527	stagei	0
TCGA.DC.6681	12.5596	stageiv	0
TCGA.DC.6682	13.5311	stageii	0
TCGA.DC.6683	13.9074	stageiii	0
TCGA.EF.5830	13.3325	stageii	0
TCGA.EF.5831	14.0521	stageii	0
TCGA.EI.6506	13.133	stageii	0
TCGA.EI.6507	12.8665	stageii	0
TCGA.EI.6508	13.5788	stageiii	0
TCGA.EI.6509	14.2759	stageiii	0
TCGA.EI.6511	13.2281	stageiii	0
TCGA.EI.6512	13.5496	stageiii	0
TCGA.EI.6513	13.4856	stageiii	0
TCGA.EI.6514	13.4209	stageii	0
TCGA.EI.6881	14.3442	stageiii	0
TCGA.EI.6882	12.6598	stageii	0
TCGA.EI.6883	12.6827	stageii	0
TCGA.EI.6884	13.1357	stageiii	0
TCGA.EI.6885	12.4523	stageiv	0
TCGA.EI.6917	13.1279	stageiii	0
TCGA.EI.7002	12.7662	stageiv	0
TCGA.F5.6464	12.7852	stageiii	1
TCGA.F5.6465	12.7561	stageii	0
TCGA.F5.6571	13.1902	stageii	0
TCGA.F5.6702	13.2765	stageiv	1
TCGA.F5.6812	13.4364	stageii	0
TCGA.F5.6813	13.7831	stageiii	1
TCGA.F5.6814	13.2286	stageii	0
TCGA.F5.6861	12.6407	stageii	0
TCGA.F5.6863	13.7267	stageiii	1
TCGA.F5.6864	13.4316	stageiii	0
TCGA.G5.6641	12.8499	stageiii	0
