# Supplementary material for: Effective prediction of potential ferroptosis critical genes in clinical colorectal cancer
Source: Front Oncol. 2022 Oct 17;12:1033044. doi: 10.3389/fonc.2022.1033044 (PMC9619366; doi:10.3389/fonc.2022.1033044)
Supplement: Supplementary file 7 [file DataSheet_6.zip › Figure 7/Figure 7 D/SLC7A5-╖╓╞┌.txt]

patients	SLC7A5	pathologic_stage	status
TCGA.3L.AA1B	12.0081	stagei	0
TCGA.4N.A93T	10.3651	stageiii	0
TCGA.4T.AA8H	11.7307	stageii	0
TCGA.5M.AAT4	12.2622	stageiv	1
TCGA.5M.AAT6	12.8354	stageiv	1
TCGA.5M.AATE	12.3109	stageii	0
TCGA.A6.2675	11.2446	stageii	0
TCGA.A6.2682	10.9674	stageiv	1
TCGA.A6.2684	11.4077	stagei	0
TCGA.A6.2685	11.672	stageii	0
TCGA.A6.2686	11.1716	stageii	1
TCGA.A6.5657	12.8956	stageiii	0
TCGA.A6.5659	11.9603	stagei	0
TCGA.A6.5661	10.9062	stageii	0
TCGA.A6.5665	10.8846	stageii	0
TCGA.A6.5667	12.5059	stageiii	0
TCGA.A6.6781	11.2088	stageiii	0
TCGA.A6.A566	11.592	stageiii	1
TCGA.A6.A56B	11.2914	stageiii	1
TCGA.AA.3489	12.4968	stageii	1
TCGA.AA.3492	10.9112	stageii	1
TCGA.AA.3495	12.5071	stagei	0
TCGA.AA.3496	11.7003	stageii	0
TCGA.AA.3502	10.293	stagei	0
TCGA.AA.3506	13.1004	stagei	0
TCGA.AA.3509	12.002	stageii	0
TCGA.AA.3511	11.424	stageii	0
TCGA.AA.3526	11.4594	stagei	0
TCGA.AA.3655	12.107	stageii	0
TCGA.AA.3660	13.0402	stageii	0
TCGA.AA.3662	13.0449	stageiv	0
TCGA.AA.3663	12.0299	stageii	0
TCGA.AA.3675	12.5119	stageii	0
TCGA.AA.3685	11.6374	stageii	0
TCGA.AA.3697	12.0103	stageii	0
TCGA.AA.3713	12.9555	stageiv	0
TCGA.AA.A01P	12.1856	stageiii	1
TCGA.AA.A01Z	11.9423	stageii	0
TCGA.AA.A02K	12.6991	stageiv	1
TCGA.AA.A02Y	12.8469	stagei	0
TCGA.AD.5900	11.8192	stagei	0
TCGA.AD.6548	13.6923	stagei	0
TCGA.AD.6888	12.5033	stageiii	1
TCGA.AD.6889	11.5956	stageii	1
TCGA.AD.6895	11.6285	stageiii	0
TCGA.AD.A5EK	12.3454	stagei	0
TCGA.AU.3779	11.3712	stageii	0
TCGA.AU.6004	11.7258	stagei	0
TCGA.AY.5543	12.4439	stageiv	0
TCGA.AY.6197	11.4367	stageii	0
TCGA.AY.6386	11.2468	stageiii	0
TCGA.AY.A54L	11.5976	stagei	0
TCGA.AY.A69D	11.371	stageii	0
TCGA.AY.A71X	11.1809	stagei	0
TCGA.AY.A8YK	12.8808	stageiv	0
TCGA.AZ.4315	11.7302	stageii	0
TCGA.AZ.4614	11.2443	stageiv	1
TCGA.AZ.4682	11.8218	stageiv	1
TCGA.CA.5256	11.4006	stageii	0
TCGA.CA.5796	9.7054	stageii	0
TCGA.CA.5797	12.33	stageii	0
TCGA.CK.4948	12.6681	stageiii	0
TCGA.CM.4743	12.29	stageii	0
TCGA.CM.4744	11.9177	stagei	0
TCGA.CM.4747	10.1945	stageiv	0
TCGA.CM.4751	12.971	stageiii	0
TCGA.CM.5344	11.7129	stageiii	0
TCGA.CM.5348	11.8249	stageiii	0
TCGA.CM.5349	9.4691	stageii	0
TCGA.CM.5860	11.1938	stageii	0
TCGA.CM.5861	11.8686	stageii	0
TCGA.CM.5862	12.3201	stageiv	1
TCGA.CM.5863	11.2649	stageiii	0
TCGA.CM.5864	12.3961	stagei	0
TCGA.CM.5868	11.874	stageiv	0
TCGA.CM.6161	11.723	stagei	0
TCGA.CM.6162	11.6275	stageiii	0
TCGA.CM.6163	9.9408	stagei	0
TCGA.CM.6164	12.188	stageii	0
TCGA.CM.6165	10.9258	stageii	0
TCGA.CM.6166	12.6711	stagei	0
TCGA.CM.6167	10.2712	stageiii	0
TCGA.CM.6168	12.2134	stageii	0
TCGA.CM.6169	10.3991	stageii	0
TCGA.CM.6170	11.1458	stagei	0
TCGA.CM.6171	11.4931	stagei	0
TCGA.CM.6172	12.0591	stageiii	0
TCGA.CM.6674	10.2175	stageii	0
TCGA.CM.6675	10.4504	stageiv	0
TCGA.CM.6676	12.7631	stagei	0
TCGA.CM.6677	11.5256	stageii	0
TCGA.CM.6678	12.1241	stageiv	0
TCGA.CM.6679	10.6393	stageii	0
TCGA.CM.6680	9.8607	stageiii	0
TCGA.D5.5538	11.0925	stageiii	1
TCGA.D5.5539	11.5376	stageiii	0
TCGA.D5.5540	11.2087	stageii	0
TCGA.D5.5541	12.137	stageiii	0
TCGA.D5.6529	11.5301	stageii	0
TCGA.D5.6530	11.0949	stagei	0
TCGA.D5.6531	12.7598	stageii	0
TCGA.D5.6532	13.0476	stageii	0
TCGA.D5.6534	11.108	stageii	0
TCGA.D5.6536	12.7234	stageii	0
TCGA.D5.6537	13.0639	stageiii	1
TCGA.D5.6538	13.6659	stageiii	0
TCGA.D5.6540	11.7079	stagei	0
TCGA.D5.6541	11.8305	stageii	0
TCGA.D5.6898	12.8406	stagei	0
TCGA.D5.6920	12.6217	stageii	0
TCGA.D5.6922	13.1677	stageiii	0
TCGA.D5.6923	13.174	stagei	0
TCGA.D5.6924	12.5842	stageii	0
TCGA.D5.6926	11.771	stageiii	0
TCGA.D5.6927	12.3151	stageii	0
TCGA.D5.6928	11.2069	stageii	0
TCGA.D5.6929	12.8574	stageiv	0
TCGA.D5.6930	11.6553	stageii	0
TCGA.D5.6931	13.0004	stageiii	0
TCGA.D5.6932	11.9422	stageii	0
TCGA.D5.7000	11.6674	stagei	0
TCGA.F4.6459	12.232	stageiii	1
TCGA.F4.6460	12.253	stageiii	1
TCGA.F4.6461	11.7332	stageiii	1
TCGA.F4.6463	13.1248	stageii	0
TCGA.F4.6569	11.8482	stagei	0
TCGA.F4.6570	11.7784	stageii	1
TCGA.F4.6703	12.6147	stageii	0
TCGA.F4.6704	10.3474	stageiii	0
TCGA.F4.6805	11.9817	stageii	0
TCGA.F4.6806	10.8404	stagei	0
TCGA.F4.6807	11.5609	stageiii	0
TCGA.F4.6808	12.5311	stagei	0
TCGA.F4.6809	11.5845	stageiv	1
TCGA.F4.6855	10.3648	stageii	0
TCGA.F4.6856	10.2948	stagei	0
TCGA.G4.6293	11.866	stageiii	0
TCGA.G4.6294	11.8907	stageiv	1
TCGA.G4.6297	11.7601	stageiv	0
TCGA.G4.6298	12.4534	stageiii	1
TCGA.G4.6299	11.5032	stageiii	0
TCGA.G4.6302	10.2987	stageii	1
TCGA.G4.6303	11.9888	stageiv	1
TCGA.G4.6304	12.3578	stageii	0
TCGA.G4.6307	13.3646	stageiii	0
TCGA.G4.6309	10.7826	stageiii	0
TCGA.G4.6310	10.8039	stageiii	0
TCGA.G4.6311	12.7292	stageiii	0
TCGA.G4.6314	12.5844	stageiv	0
TCGA.G4.6315	13.4305	stageiv	0
TCGA.G4.6317	13.8552	stageiii	0
TCGA.G4.6320	10.3352	stageiii	0
TCGA.G4.6321	9.3872	stageiii	0
TCGA.G4.6322	11.6887	stageiii	0
TCGA.G4.6323	10.9024	stagei	0
TCGA.G4.6586	10.9757	stageii	0
TCGA.G4.6588	12.8274	stageii	0
TCGA.G4.6625	11.9023	stageii	0
TCGA.G4.6626	11.8375	stageii	1
TCGA.G4.6627	11.702	stageii	0
TCGA.G4.6628	12.7752	stagei	0
TCGA.NH.A50T	12.4914	stageii	0
TCGA.NH.A50U	12.1317	stageiv	1
TCGA.NH.A50V	10.8328	stageiii	0
TCGA.NH.A5IV	12.8169	stageii	0
TCGA.NH.A6GA	12.2165	stageiii	1
TCGA.NH.A6GB	12.1434	stageiii	0
TCGA.NH.A6GC	9.8531	stageiv	0
TCGA.NH.A8F7	12.5416	stageii	0
TCGA.NH.A8F8	12.1818	stageiv	1
TCGA.QG.A5YV	12.3013	stageiii	0
TCGA.QG.A5YW	11.4309	stageiii	0
TCGA.QG.A5YX	10.6742	stageii	0
TCGA.QG.A5Z1	10.8873	stageiii	1
TCGA.QG.A5Z2	9.7564	stagei	0
TCGA.RU.A8FL	12.3614	stageiii	0
TCGA.SS.A7HO	13.8271	stageii	0
TCGA.T9.A92H	12.6574	stageii	0
TCGA.AF.2687	12.0894	stageiii	0
TCGA.AF.2690	11.7562	stageiii	1
TCGA.AF.4110	11.1159	stageiv	0
TCGA.AF.5654	12.5226	stagei	1
TCGA.AF.6655	12.2726	stageiii	0
TCGA.AF.A56K	12.0163	stageii	0
TCGA.AF.A56N	11.8178	stageii	0
TCGA.AG.3591	9.8673	stageii	0
TCGA.AG.3592	12.1955	stageii	0
TCGA.AG.3725	9.9358	stageiii	0
TCGA.AG.3731	12.1435	stageiv	0
TCGA.AG.3732	10.1442	stagei	0
TCGA.AG.3742	12.9073	stagei	0
TCGA.AG.3902	12.4038	stageii	0
TCGA.AG.4021	12.2555	stageiv	1
TCGA.AG.4022	11.8861	stageii	0
TCGA.AH.6643	11.5951	stageiii	1
TCGA.AH.6897	12.6788	stagei	0
TCGA.AH.6903	12.1581	stageiii	0
TCGA.BM.6198	10.8389	stageiii	0
TCGA.DC.4745	11.4839	stageiii	0
TCGA.DC.4749	11.3828	stagei	0
TCGA.DC.5337	11.7685	stagei	0
TCGA.DC.5869	11.0241	stageiii	0
TCGA.DC.6154	11.7483	stageiv	0
TCGA.DC.6155	11.5331	stageiii	0
TCGA.DC.6156	11.0679	stageiv	0
TCGA.DC.6157	12.0208	stagei	0
TCGA.DC.6158	11.466	stagei	1
TCGA.DC.6160	12.5353	stagei	0
TCGA.DC.6681	11.3096	stageiv	0
TCGA.DC.6682	10.9422	stageii	0
TCGA.DC.6683	11.9115	stageiii	0
TCGA.EF.5830	13.1472	stageii	0
TCGA.EF.5831	11.5923	stageii	0
TCGA.EI.6506	12.5429	stageii	0
TCGA.EI.6507	12.211	stageii	0
TCGA.EI.6508	12.5968	stageiii	0
TCGA.EI.6509	12.1054	stageiii	0
TCGA.EI.6511	12.37	stageiii	0
TCGA.EI.6512	11.4424	stageiii	0
TCGA.EI.6513	13.1715	stageiii	0
TCGA.EI.6514	10.6084	stageii	0
TCGA.EI.6881	12.6069	stageiii	0
TCGA.EI.6882	10.9187	stageii	0
TCGA.EI.6883	10.6895	stageii	0
TCGA.EI.6884	10.1414	stageiii	0
TCGA.EI.6885	12.0914	stageiv	0
TCGA.EI.6917	12.7437	stageiii	0
TCGA.EI.7002	10.15	stageiv	0
TCGA.F5.6464	11.4714	stageiii	1
TCGA.F5.6465	11.3531	stageii	0
TCGA.F5.6571	11.1636	stageii	0
TCGA.F5.6702	11.239	stageiv	1
TCGA.F5.6812	9.1725	stageii	0
TCGA.F5.6813	13.1575	stageiii	1
TCGA.F5.6814	12.7749	stageii	0
TCGA.F5.6861	11.9636	stageii	0
TCGA.F5.6863	12.2223	stageiii	1
TCGA.F5.6864	9.6514	stageiii	0
TCGA.G5.6641	10.5062	stageiii	0
