# Supplementary material for: Effective prediction of potential ferroptosis critical genes in clinical colorectal cancer
Source: Front Oncol. 2022 Oct 17;12:1033044. doi: 10.3389/fonc.2022.1033044 (PMC9619366; doi:10.3389/fonc.2022.1033044)
Supplement: Supplementary file 8 [file DataSheet_7.zip]

Archive with 4 entries (2 files):
- Figure 8/Figure 8 B,C/
- Figure 8/Figure 8 B,C/Correlation.csv
- Figure 8/Figure 8 B,C/╧α╣╪╨╘╫≈═╝.xlsx
- Figure 8/
