# Supplementary material for: Effective prediction of potential ferroptosis critical genes in clinical colorectal cancer
Source: Front Oncol. 2022 Oct 17;12:1033044. doi: 10.3389/fonc.2022.1033044 (PMC9619366; doi:10.3389/fonc.2022.1033044)
Supplement: Supplementary file 8 [file DataSheet_7.zip › Figure 8/Figure 8 B,C/Correlation.csv]

varX	varY	cor	p			varX	varY	cor	p
ELAVL1	ELAVL1	1	0			ELAVL1	Purity	0.053795388	0.278929445
ELAVL1	GPX2	-0.009658623	0.836617112			ELAVL1	B Cell	0.218137716	9.67E-06
ELAVL1	EPAS1	0.161417792	0.000532789			ELAVL1	CD8+ T Cell	0.111058847	0.025234035
ELAVL1	SLC7A5	0.242808462	1.57E-07			ELAVL1	CD4+ T Cell	0.2526066	2.86E-07
ELAVL1	HMGB1	0.354071659	5.66E-15			ELAVL1	Macrophage	0.181654318	2.42E-04
GPX2	ELAVL1	-0.009658623	0.836617112			ELAVL1	Neutrophil	0.220289091	8.49E-06
GPX2	GPX2	1	0			ELAVL1	Dendritic Cell	0.212854526	1.68E-05
GPX2	EPAS1	-0.095892813	0.040268446			GPX2	Purity	0.162363743	0.001011424
GPX2	SLC7A5	0.122409701	0.008766035			GPX2	B Cell	-0.013679098	0.784002105
GPX2	HMGB1	0.203719813	1.11E-05			GPX2	CD8+ T Cell	-0.218988356	8.47E-06
EPAS1	ELAVL1	0.161417792	0.000532789			GPX2	CD4+ T Cell	-0.120009198	0.016066968
EPAS1	GPX2	-0.095892813	0.040268446			GPX2	Macrophage	-0.162910288	0.001015162
EPAS1	EPAS1	1	0			GPX2	Neutrophil	-0.311019075	1.92E-10
EPAS1	SLC7A5	0.019062999	0.68397959			GPX2	Dendritic Cell	-0.279906295	1.14E-08
EPAS1	HMGB1	0.057046729	0.223030389			EPAS1	Purity	-0.294319246	1.41E-09
SLC7A5	ELAVL1	0.242808462	1.57E-07			EPAS1	B Cell	0.2543049	2.21E-07
SLC7A5	GPX2	0.122409701	0.008766035			EPAS1	CD8+ T Cell	0.324709251	2.01E-11
SLC7A5	EPAS1	0.019062999	0.68397959			EPAS1	CD4+ T Cell	0.496467486	2.09E-26
SLC7A5	SLC7A5	1	0			EPAS1	Macrophage	0.38333374	1.37E-15
SLC7A5	HMGB1	0.050248663	0.283222792			EPAS1	Neutrophil	0.414495625	4.42E-18
HMGB1	ELAVL1	0.354071659	5.66E-15			EPAS1	Dendritic Cell	0.45701723	3.86E-22
HMGB1	GPX2	0.203719813	1.11E-05			SLC7A5	Purity	0.08085073	0.103365349
HMGB1	EPAS1	0.057046729	0.223030389			SLC7A5	B Cell	-0.162500653	0.001045767
HMGB1	SLC7A5	0.050248663	0.283222792			SLC7A5	CD8+ T Cell	-0.23175186	2.36E-06
HMGB1	HMGB1	1	0			SLC7A5	CD4+ T Cell	0.070946937	0.155653723
						SLC7A5	Macrophage	-0.000151714	0.997574464
						SLC7A5	Neutrophil	-0.064377826	0.198277187
						SLC7A5	Dendritic Cell	-0.101126498	0.042717274
						HMGB1	Purity	0.086994213	0.079607319
						HMGB1	B Cell	0.110093744	0.026916226
						HMGB1	CD8+ T Cell	0.208045326	2.39E-05
						HMGB1	CD4+ T Cell	-0.071162074	0.154400658
						HMGB1	Macrophage	0.111872466	0.02453129
						HMGB1	Neutrophil	0.060040538	0.230279149
						HMGB1	Dendritic Cell	-0.015803957	0.752077361
