# Supplementary material for: Effective prediction of potential ferroptosis critical genes in clinical colorectal cancer
Source: Front Oncol. 2022 Oct 17;12:1033044. doi: 10.3389/fonc.2022.1033044 (PMC9619366; doi:10.3389/fonc.2022.1033044)
Supplement: Supplementary file 8 [file DataSheet_7.zip › Figure 8/Figure 8 B,C/╧α╣╪╨╘╫≈═╝.xlsx]

## Sheet: 微生信示例082
Gene name	ELAVL1	GPX2	EPAS1	SLC7A5	HMGB1									微生信，您身边的数据分析，可视化专家
ELAVL1	1	-0.00965862	0.161418	0.242808	0.354072									http://www.bioinformatics.com.cn/plot_basic_corrplot_corrlation_plot_082
GPX2	-0.00965862	1	-0.0958928	0.12241	0.20372
EPAS1	0.161418	-0.0958928	1	0.019063	0.0570467									输出示例图
SLC7A5	0.242808	0.12241	0.019063	1	0.0502487
HMGB1	0.354072	0.20372	0.0570467	0.0502487	1
Gene name	B Cell	CD8+ T Cell	CD4+ T Cell	Macrophage	Neutrophil	Dendritic Cell			Purity
ELAVL1	0.218	0.111	0.253	0.182	0.22	0.213			0.0537954
GPX2	-0.0137	-0.219	-0.12	-0.163	-0.311	-0.28			0.162364
EPAS1	0.254	0.325	0.496	0.383	0.414	0.457			-0.294319
SLC7A5	-0.163	-0.232	0.0709	-0.000152	-0.0644	-0.101			0.0808507
HMGB1	0.11	0.208	-0.0712	0.112	0.06	-0.0158			0.0869942
														注：带p值时，需要先选带p值的按钮，然后再选择显著性，最后选择不显著的标记类型
														使用问题，或数据分析合作意向
														请微信扫码联系我们
