# Supplementary material for: Effective prediction of potential ferroptosis critical genes in clinical colorectal cancer
Source: Front Oncol. 2022 Oct 17;12:1033044. doi: 10.3389/fonc.2022.1033044 (PMC9619366; doi:10.3389/fonc.2022.1033044)
Supplement: Supplementary file 9 [file DataSheet_8.zip]

Archive with 6 entries (5 files):
- IHC-ó±/ELEVL1.tif
- IHC-ó±/EPAS1.tif
- IHC-ó±/GPX2.tif
- IHC-ó±/HMGB1.tif
- IHC-ó±/SLC7A5.tif
- IHC-ó±/
