# Supplementary material for: Effective prediction of potential ferroptosis critical genes in clinical colorectal cancer
Source: Front Oncol. 2022 Oct 17;12:1033044. doi: 10.3389/fonc.2022.1033044 (PMC9619366; doi:10.3389/fonc.2022.1033044)
Supplement: Supplementary file 10 [file DataSheet_9.zip]

Archive with 6 entries (5 files):
- IHC-ó≥/ELAVL1.tif
- IHC-ó≥/EPAS1.tif
- IHC-ó≥/GPX2.tif
- IHC-ó≥/HMGB1.tif
- IHC-ó≥/SLC7A5.tif
- IHC-ó≥/
