# Supplementary material for: Effective prediction of potential ferroptosis critical genes in clinical colorectal cancer
Source: Front Oncol. 2022 Oct 17;12:1033044. doi: 10.3389/fonc.2022.1033044 (PMC9619366; doi:10.3389/fonc.2022.1033044)
Supplement: Supplementary file 12 [file DataSheet_11.zip]

Archive with 6 entries (5 files):
- IHC-normal/ELAVL1.tif
- IHC-normal/EPAS1.tif
- IHC-normal/GPX2.tif
- IHC-normal/HMGB1.tif
- IHC-normal/SLC7A5.tif
- IHC-normal/
