# Supplementary material for: Effective prediction of potential ferroptosis critical genes in clinical colorectal cancer
Source: Front Oncol. 2022 Oct 17;12:1033044. doi: 10.3389/fonc.2022.1033044 (PMC9619366; doi:10.3389/fonc.2022.1033044)
Supplement: Supplementary file 13 [file DataSheet_13.zip]

Archive with 14 entries (9 files):
- Supplement  Figure 4/
- Supplement  Figure 4/PPI║╦╨─╗∙╥≥═│╝╞.xlsx
- Supplement  Figure 4/Supplement  Figure 4 A,E/
- Supplement  Figure 4/Supplement  Figure 4 A,E/GSE42328-MCODE.cys
- Supplement  Figure 4/Supplement  Figure 4 A,E/string_interactions_short.tsv
- Supplement  Figure 4/Supplement  Figure 4 B,F/
- Supplement  Figure 4/Supplement  Figure 4 B,F/GSE44076-MCODE.cys
- Supplement  Figure 4/Supplement  Figure 4 B,F/string_interactions_short.tsv
- Supplement  Figure 4/Supplement  Figure 4 C,G/
- Supplement  Figure 4/Supplement  Figure 4 C,G/GSE110223-MCODE.cys
- Supplement  Figure 4/Supplement  Figure 4 C,G/string_interactions_short.tsv
- Supplement  Figure 4/Supplement  Figure 4 D,H/
- Supplement  Figure 4/Supplement  Figure 4 D,H/GSE110225-MCODE.cys
- Supplement  Figure 4/Supplement  Figure 4 D,H/string_interactions_short.tsv
