# Supplementary material for: Effective prediction of potential ferroptosis critical genes in clinical colorectal cancer
Source: Front Oncol. 2022 Oct 17;12:1033044. doi: 10.3389/fonc.2022.1033044 (PMC9619366; doi:10.3389/fonc.2022.1033044)
Supplement: Supplementary file 13 [file DataSheet_13.zip › Supplement Figure 4/PPI║╦╨─╗∙╥≥═│╝╞.xlsx]

## Sheet: Sheet1
MAPK3
NQO1
KEAP1
CAV1
GPX4
VEGFA
FTH1
GPX2
NOX4
CEBPG
EIF2S1
CD44
DDIT3
SLC2A1
CDKN2A
IL6
PTGS2
HMGB1
GDF15
ASNS
GOT1
TRIB3
DDIT4
SESN2
SLC3A2
PCK2
PLIN2
FADS2
LPIN1
WIPI1
ATG4D
WIPI2
SLC7A11
PSAT1
SLC7A5
HMOX1
AKR1C1
AURKA
RRM2
STMN1
CDKN1A
SP1
JUN
STAT3
NFE2L2
MAPK8
NRAS
BECN1
RELA
HIF1A
MTOR
MAPK14
IFNG
PIK3CA
CYBB
HRAS
MAPK1
SIRT1
ALB
TLR4
EGFR
ATM
TP53
KRAS
LAMP2
FBXW7
HNF4A
ATG3
GABARAPL1
SRC
HSPB1
HSPA5
RB1
GABARAPL2
ATG13
ATG7
ULK2
ATF4
ATG16L1
MAPK3K5
XBP1
MAPK9
BNIP3
ATG5
MUC1
NOS2
SQSTM1
ULK1
ALOX15
ALOX12B
SCD
ACSL4
ACSL3
ALOX12
ALOX15B
SLC38A1
GLS2
SLC2A3
SLC1A5
GCLC
G6PD
PRDX1
TXNIP
TXNRD1
DUOX1
NOX1
RIPK1
NFS1
FH
CS
ISCU
LONP1
EPAS1
ELAVL1
PRKAA2
PRKAA1
HSF1
IREB2
TFR2
STEAP3
ACO1
CXCL2
ATF3
DUSP1
MAP1LC3A
SRXN1
SLC18A1
GPT2
SLC1A4
EIF2AK4

## Sheet: Sheet2
VEGFA
MAPK3
NQO1
FTH1
GPX4
GPX2
TRIB3
GDF15
ASNS
SLC3A2
PCK2
SLC7A11
PSAT1
SLC7A5
LPIN1
ALOX15
SCD
ACSL3
PLIN2
ACSL4
ALOX12B
FADS2
ALOX12
TXNRD1
GCLC
G6PD
PRDX1
TXNIP
AKR1C1
STEAP3
TFR2
ACO1
IREB2
HNF4A
CAV1
ATF4
XBP1
ULK1
HMGB1
ATG16L1
MAP1LC3A
ATG4D
GABARAPL1
RB1
MUC1
LAMP2
WIPI1
NOS2
ATG5
BNIP3
ATG3
WIPI2
NOX4
ATG7
DDIT3
SLC2A1
SRC
MAP3K5
HSPA5
MAPK9
ULK2
FBXW7
ATG13
CD44
HMOX1
HSPB1
SQSTM1
ALOX15B
SESN2
DDIT4
GOT1
AURKA
RRM2
STMN1
CDKN1A
BECN1
CYBB
ALB
TLR4
IFNG
HRAS
MAPK1
KRAS
NFE2L2
SIRT1
PIK3CA
MAPK14
STAT3
KEAP1
SP1
RELA
TP53
ATM
PTGS2
EGFR
IL6
NRAS
HIF1A
MTOR
CDKN2A
MAPK8
JUN
SLC1A5
SLC2A3
SLC38A1
GLS2
CEBPG
DUOX1
NOX1
RIPK1
HSF1
ELAVL1
PRKAA2
PRKAA1
EPAS1
DUSP1
CXCL2
ATF3
GABARAPL2
SRXN1
SLC1A4
GPT2
FH
