# Supplementary material for: Effective prediction of potential ferroptosis critical genes in clinical colorectal cancer
Source: Front Oncol. 2022 Oct 17;12:1033044. doi: 10.3389/fonc.2022.1033044 (PMC9619366; doi:10.3389/fonc.2022.1033044)
Supplement: Supplementary file 13 [file DataSheet_13.zip › Supplement Figure 4/Supplement Figure 4 A,E/string_interactions_short.tsv]

#node1	node2	node1_string_id	node2_string_id	neighborhood_on_chromosome	gene_fusion	phylogenetic_cooccurrence	homology	coexpression	experimentally_determined_interaction	database_annotated	automated_textmining	combined_score
ABCC1	CD44	9606.ENSP00000382342	9606.ENSP00000398632	0	0	0	0	0.072	0	0	0.413	0.432
ACSF2	EMC2	9606.ENSP00000401831	9606.ENSP00000220853	0	0	0	0	0.047	0	0	0.459	0.462
ACSF2	CS	9606.ENSP00000401831	9606.ENSP00000342056	0	0	0	0	0.057	0	0	0.390	0.401
ACSF2	SCP2	9606.ENSP00000401831	9606.ENSP00000360569	0	0	0	0	0.131	0	0	0.428	0.482
ANO6	PANX1	9606.ENSP00000409126	9606.ENSP00000227638	0	0	0	0	0.058	0	0	0.626	0.632
ASNS	GDF15	9606.ENSP00000175506	9606.ENSP00000252809	0	0	0	0	0.062	0	0	0.389	0.402
ASNS	PCK2	9606.ENSP00000175506	9606.ENSP00000216780	0	0	0	0	0.097	0	0	0.391	0.427
ASNS	SLC3A2	9606.ENSP00000175506	9606.ENSP00000367123	0	0	0	0	0.150	0	0	0.443	0.507
ASNS	SLC1A5	9606.ENSP00000175506	9606.ENSP00000444408	0.057	0	0	0	0.093	0	0	0.479	0.516
ASNS	SESN2	9606.ENSP00000175506	9606.ENSP00000253063	0	0	0	0	0.062	0	0	0.512	0.523
ASNS	SLC7A11	9606.ENSP00000175506	9606.ENSP00000280612	0	0	0	0	0.089	0	0	0.539	0.562
ASNS	SLC2A12	9606.ENSP00000175506	9606.ENSP00000275230	0	0	0	0	0.062	0	0	0.553	0.563
ASNS	DDIT3	9606.ENSP00000175506	9606.ENSP00000448665	0	0	0	0	0	0	0	0.593	0.593
ASNS	SLC7A5	9606.ENSP00000175506	9606.ENSP00000261622	0	0	0	0	0.212	0	0	0.607	0.678
ASNS	TRIB3	9606.ENSP00000175506	9606.ENSP00000217233	0	0	0	0	0.267	0	0	0.702	0.773
ASNS	EIF2S1	9606.ENSP00000175506	9606.ENSP00000256383	0	0	0	0	0.081	0	0.650	0.638	0.873
ASNS	CEBPG	9606.ENSP00000175506	9606.ENSP00000284000	0	0	0	0	0.093	0	0.900	0.245	0.925
ASNS	GOT1	9606.ENSP00000175506	9606.ENSP00000359539	0	0	0	0	0.191	0	0.900	0.393	0.946
ATG4D	WIPI1	9606.ENSP00000311318	9606.ENSP00000262139	0	0	0	0	0.167	0.189	0	0.654	0.746
ATG4D	WIPI2	9606.ENSP00000311318	9606.ENSP00000288828	0	0	0	0	0.167	0.189	0	0.543	0.664
CA9	SLC2A3	9606.ENSP00000367608	9606.ENSP00000075120	0	0	0	0	0	0	0	0.513	0.513
CA9	HILPDA	9606.ENSP00000367608	9606.ENSP00000257696	0	0	0	0	0	0	0	0.456	0.456
CA9	PTGS2	9606.ENSP00000367608	9606.ENSP00000356438	0	0	0	0	0	0	0	0.466	0.466
CA9	SLC3A2	9606.ENSP00000367608	9606.ENSP00000367123	0	0	0	0	0	0	0	0.465	0.465
CA9	CD44	9606.ENSP00000367608	9606.ENSP00000398632	0	0	0	0	0	0	0	0.404	0.404
CA9	SLC1A5	9606.ENSP00000367608	9606.ENSP00000444408	0	0	0	0	0.083	0	0	0.433	0.458
CA9	IL6	9606.ENSP00000367608	9606.ENSP00000385675	0	0	0	0	0	0	0	0.478	0.478
CA9	VEGFA	9606.ENSP00000367608	9606.ENSP00000478570	0	0	0	0	0.088	0	0	0.719	0.732
CA9	SLC2A1	9606.ENSP00000367608	9606.ENSP00000416293	0	0	0	0	0.076	0	0	0.759	0.767
CAV1	KEAP1	9606.ENSP00000339191	9606.ENSP00000171111	0	0	0	0	0	0	0	0.462	0.462
CAV1	HSPB1	9606.ENSP00000339191	9606.ENSP00000248553	0	0	0	0	0.097	0.129	0	0.325	0.422
CAV1	MAPK3	9606.ENSP00000339191	9606.ENSP00000263025	0	0	0	0	0	0.270	0	0.692	0.766
CAV1	NOX4	9606.ENSP00000339191	9606.ENSP00000263317	0	0	0	0	0	0	0	0.445	0.445
CAV1	PML	9606.ENSP00000339191	9606.ENSP00000268058	0	0	0	0	0	0	0.900	0	0.900
CAV1	NNMT	9606.ENSP00000339191	9606.ENSP00000441434	0	0	0	0	0.299	0	0	0.186	0.405
CAV1	VDAC2	9606.ENSP00000339191	9606.ENSP00000361635	0	0	0	0	0	0.371	0	0.150	0.442
CAV1	IL6	9606.ENSP00000339191	9606.ENSP00000385675	0	0	0	0	0.088	0	0	0.574	0.595
CAV1	CD44	9606.ENSP00000339191	9606.ENSP00000398632	0	0	0	0	0.114	0.273	0	0.477	0.634
CAV1	VEGFA	9606.ENSP00000339191	9606.ENSP00000478570	0	0	0	0	0.076	0	0	0.754	0.763
CAV1	SCP2	9606.ENSP00000339191	9606.ENSP00000360569	0	0	0	0	0	0.332	0	0.831	0.882
CAV1	PTGS2	9606.ENSP00000339191	9606.ENSP00000356438	0	0	0	0	0.084	0.675	0	0.785	0.930
CD44	MAPK3	9606.ENSP00000398632	9606.ENSP00000263025	0	0	0	0	0	0.127	0	0.690	0.718
CD44	FTH1	9606.ENSP00000398632	9606.ENSP00000273550	0	0	0	0	0.076	0	0	0.802	0.809
CD44	SLC7A11	9606.ENSP00000398632	9606.ENSP00000280612	0	0	0	0	0	0.486	0	0.988	0.993
CD44	PTGS2	9606.ENSP00000398632	9606.ENSP00000356438	0	0	0	0	0.123	0	0	0.504	0.546
CD44	SLC3A2	9606.ENSP00000398632	9606.ENSP00000367123	0	0	0	0	0	0.489	0	0.786	0.886
CD44	IL6	9606.ENSP00000398632	9606.ENSP00000385675	0	0	0	0	0.088	0	0	0.734	0.748
CD44	SLC2A1	9606.ENSP00000398632	9606.ENSP00000416293	0	0	0	0	0	0.056	0	0.517	0.525
CD44	CDKN2A	9606.ENSP00000398632	9606.ENSP00000418915	0	0	0	0	0.062	0.129	0	0.518	0.571
CD44	DDIT3	9606.ENSP00000398632	9606.ENSP00000448665	0	0	0	0	0	0	0	0.647	0.647
CD44	VEGFA	9606.ENSP00000398632	9606.ENSP00000478570	0	0	0	0	0	0	0	0.741	0.741
CDKN2A	KEAP1	9606.ENSP00000418915	9606.ENSP00000171111	0	0	0	0	0	0.056	0	0.470	0.478
CDKN2A	MAPK3	9606.ENSP00000418915	9606.ENSP00000263025	0	0	0	0	0	0.205	0	0.611	0.678
CDKN2A	RB1	9606.ENSP00000418915	9606.ENSP00000267163	0	0	0	0	0	0.066	0.900	0.758	0.975
CDKN2A	PML	9606.ENSP00000418915	9606.ENSP00000268058	0	0	0	0	0.060	0.496	0	0.235	0.606
CDKN2A	HIC1	9606.ENSP00000418915	9606.ENSP00000314080	0	0	0	0	0.062	0.078	0	0.601	0.624
CDKN2A	PTGS2	9606.ENSP00000418915	9606.ENSP00000356438	0	0	0	0	0.051	0	0	0.500	0.505
CDKN2A	IL6	9606.ENSP00000418915	9606.ENSP00000385675	0	0	0	0	0	0	0	0.602	0.602
CDKN2A	IDH1	9606.ENSP00000418915	9606.ENSP00000390265	0	0	0	0	0.064	0.068	0	0.681	0.697
CDKN2A	VEGFA	9606.ENSP00000418915	9606.ENSP00000478570	0	0	0	0	0	0	0	0.673	0.673
CEBPG	TRIB3	9606.ENSP00000284000	9606.ENSP00000217233	0	0	0	0	0.113	0.139	0.900	0.185	0.929
CEBPG	EIF2S1	9606.ENSP00000284000	9606.ENSP00000256383	0	0	0	0	0	0	0.650	0.114	0.676
CEBPG	IL6	9606.ENSP00000284000	9606.ENSP00000385675	0	0	0	0	0	0	0	0.463	0.463
CEBPG	DDIT3	9606.ENSP00000284000	9606.ENSP00000448665	0	0	0	0	0.068	0.676	0.650	0.732	0.967
CISD2	PRDX6	9606.ENSP00000273986	9606.ENSP00000342026	0	0	0	0	0.062	0	0	0.559	0.569
CS	KEAP1	9606.ENSP00000342056	9606.ENSP00000171111	0	0	0	0	0.063	0	0	0.608	0.617
CS	PCK2	9606.ENSP00000342056	9606.ENSP00000216780	0	0	0	0	0.065	0	0.900	0.554	0.954
CS	HSPB1	9606.ENSP00000342056	9606.ENSP00000248553	0	0	0	0	0	0.495	0	0.361	0.664
CS	SLC2A1	9606.ENSP00000342056	9606.ENSP00000416293	0	0	0	0	0.066	0.056	0	0.448	0.471
CS	VDAC2	9606.ENSP00000342056	9606.ENSP00000361635	0	0	0	0	0.250	0	0	0.442	0.564
CS	IDH1	9606.ENSP00000342056	9606.ENSP00000390265	0.167	0	0	0	0.145	0.128	0	0.700	0.789
CS	GOT1	9606.ENSP00000342056	9606.ENSP00000359539	0	0	0	0	0.103	0	0.800	0.350	0.873
CS	FH	9606.ENSP00000342056	9606.ENSP00000355518	0	0	0	0	0.652	0.156	0.800	0.893	0.992
DDIT3	KEAP1	9606.ENSP00000448665	9606.ENSP00000171111	0	0	0	0	0	0.270	0	0.391	0.536
DDIT3	TRIB3	9606.ENSP00000448665	9606.ENSP00000217233	0	0	0	0	0.147	0.516	0.900	0.797	0.990
DDIT3	GDF15	9606.ENSP00000448665	9606.ENSP00000252809	0	0	0	0	0.108	0.058	0	0.445	0.494
DDIT3	SESN2	9606.ENSP00000448665	9606.ENSP00000253063	0	0	0	0	0.077	0	0	0.491	0.510
DDIT3	EIF2S1	9606.ENSP00000448665	9606.ENSP00000256383	0	0	0	0	0	0	0.900	0.807	0.979
DDIT3	DDIT4	9606.ENSP00000448665	9606.ENSP00000307305	0	0	0	0	0	0	0	0.468	0.468
DDIT3	MAFG	9606.ENSP00000448665	9606.ENSP00000350369	0	0	0	0	0	0.299	0	0.180	0.400
DDIT3	PTGS2	9606.ENSP00000448665	9606.ENSP00000356438	0	0	0	0	0	0	0	0.415	0.415
DDIT3	IL6	9606.ENSP00000448665	9606.ENSP00000385675	0	0	0	0	0	0	0	0.535	0.535
DDIT4	TRIB3	9606.ENSP00000307305	9606.ENSP00000217233	0	0	0	0	0.084	0	0	0.383	0.411
DDIT4	SESN2	9606.ENSP00000307305	9606.ENSP00000253063	0	0	0	0	0.089	0	0	0.571	0.593
DDIT4	VEGFA	9606.ENSP00000307305	9606.ENSP00000478570	0	0	0	0	0.076	0	0	0.392	0.414
DDIT4	SLC2A1	9606.ENSP00000307305	9606.ENSP00000416293	0	0	0	0	0.083	0	0	0.416	0.441
EIF2S1	TRIB3	9606.ENSP00000256383	9606.ENSP00000217233	0	0	0	0	0	0	0	0.487	0.487
EIF2S1	MAPK3	9606.ENSP00000256383	9606.ENSP00000263025	0	0	0	0	0.062	0	0	0.433	0.445
FADS2	PLIN2	9606.ENSP00000278840	9606.ENSP00000276914	0	0	0	0	0	0	0	0.458	0.458
FADS2	LPIN1	9606.ENSP00000278840	9606.ENSP00000397908	0	0	0	0	0	0	0	0.458	0.458
FH	KEAP1	9606.ENSP00000355518	9606.ENSP00000171111	0	0	0	0	0	0	0	0.563	0.563
FH	PCK2	9606.ENSP00000355518	9606.ENSP00000216780	0	0	0	0	0	0	0	0.436	0.436
FH	SLC40A1	9606.ENSP00000355518	9606.ENSP00000261024	0	0	0	0	0	0	0	0.436	0.436
FH	SLC1A5	9606.ENSP00000355518	9606.ENSP00000444408	0	0	0	0	0	0	0	0.408	0.408
FH	SLC2A1	9606.ENSP00000355518	9606.ENSP00000416293	0	0	0	0	0.049	0.056	0	0.535	0.547
FH	IDH1	9606.ENSP00000355518	9606.ENSP00000390265	0	0	0	0	0.106	0.056	0	0.820	0.835
FH	GOT1	9606.ENSP00000355518	9606.ENSP00000359539	0	0	0	0	0.169	0.495	0.800	0.400	0.943
FTH1	KEAP1	9606.ENSP00000273550	9606.ENSP00000171111	0	0	0	0	0.049	0	0	0.415	0.420
FTH1	SLC40A1	9606.ENSP00000273550	9606.ENSP00000261024	0	0	0	0	0	0	0	0.779	0.779
FTH1	SRXN1	9606.ENSP00000273550	9606.ENSP00000371388	0	0	0	0	0.077	0	0	0.426	0.447
FTH1	SLC7A11	9606.ENSP00000273550	9606.ENSP00000280612	0	0	0	0	0.062	0	0	0.483	0.494
FTH1	GPX4	9606.ENSP00000273550	9606.ENSP00000346103	0	0	0	0	0.092	0	0	0.468	0.497
FTH1	NQO1	9606.ENSP00000273550	9606.ENSP00000319788	0	0	0	0	0.074	0	0	0.521	0.538
FTH1	SLC3A2	9606.ENSP00000273550	9606.ENSP00000367123	0	0	0	0	0	0.106	0	0.768	0.783
FTH1	FTL	9606.ENSP00000273550	9606.ENSP00000366525	0	0	0.433	0.957	0.336	0.873	0.800	0.984	0.982
FTH1	NCOA4	9606.ENSP00000273550	9606.ENSP00000463027	0	0	0	0	0.062	0.860	0.800	0.772	0.993
FTL	SLC40A1	9606.ENSP00000366525	9606.ENSP00000261024	0	0	0	0	0.053	0	0	0.741	0.744
FTL	SLC7A11	9606.ENSP00000366525	9606.ENSP00000280612	0	0	0	0	0.049	0	0	0.408	0.413
FTL	NQO1	9606.ENSP00000366525	9606.ENSP00000319788	0	0	0	0	0.072	0	0	0.408	0.428
FTL	GPX4	9606.ENSP00000366525	9606.ENSP00000346103	0	0	0	0	0.154	0	0	0.400	0.471
FTL	NCOA4	9606.ENSP00000366525	9606.ENSP00000463027	0	0	0	0	0.056	0.695	0.800	0.653	0.977
GDF15	TRIB3	9606.ENSP00000252809	9606.ENSP00000217233	0	0	0	0	0.164	0	0	0.330	0.416
GDF15	VEGFA	9606.ENSP00000252809	9606.ENSP00000478570	0	0	0	0	0.088	0	0	0.417	0.445
GDF15	IL6	9606.ENSP00000252809	9606.ENSP00000385675	0	0	0	0	0	0	0	0.559	0.559
GOT1	PCK2	9606.ENSP00000359539	9606.ENSP00000216780	0	0	0	0	0.062	0	0.800	0.262	0.849
GOT1	GPX4	9606.ENSP00000359539	9606.ENSP00000346103	0	0	0	0	0.062	0.188	0	0.597	0.666
GOT1	GPX2	9606.ENSP00000359539	9606.ENSP00000374265	0	0	0	0	0.062	0.188	0	0.563	0.638
GOT1	IDH1	9606.ENSP00000359539	9606.ENSP00000390265	0	0	0	0	0.183	0.218	0.800	0.429	0.917
GPX2	KEAP1	9606.ENSP00000374265	9606.ENSP00000171111	0	0	0	0	0	0	0	0.720	0.720
GPX2	NOX4	9606.ENSP00000374265	9606.ENSP00000263317	0	0	0	0	0	0	0	0.506	0.506
GPX2	SLC7A11	9606.ENSP00000374265	9606.ENSP00000280612	0	0	0	0	0.054	0.066	0	0.396	0.420
GPX2	NQO1	9606.ENSP00000374265	9606.ENSP00000319788	0	0	0	0	0	0	0	0.686	0.686
GPX2	PRDX6	9606.ENSP00000374265	9606.ENSP00000342026	0	0	0	0	0.063	0.174	0	0.566	0.634
GPX2	GPX4	9606.ENSP00000374265	9606.ENSP00000346103	0	0	0.448	0.792	0	0	0.500	0.812	0.620
GPX2	PTGS2	9606.ENSP00000374265	9606.ENSP00000356438	0	0	0	0	0	0	0	0.446	0.446
GPX2	SRXN1	9606.ENSP00000374265	9606.ENSP00000371388	0	0	0	0	0.060	0	0	0.632	0.639
GPX2	IL6	9606.ENSP00000374265	9606.ENSP00000385675	0	0	0	0	0	0	0	0.527	0.527
GPX4	KEAP1	9606.ENSP00000346103	9606.ENSP00000171111	0	0	0	0	0	0	0	0.704	0.704
GPX4	NOX4	9606.ENSP00000346103	9606.ENSP00000263317	0	0	0	0	0	0	0	0.541	0.541
GPX4	SLC7A11	9606.ENSP00000346103	9606.ENSP00000280612	0	0	0	0	0.062	0.087	0	0.692	0.713
GPX4	NQO1	9606.ENSP00000346103	9606.ENSP00000319788	0	0	0	0	0	0	0	0.583	0.583
GPX4	PRDX6	9606.ENSP00000346103	9606.ENSP00000342026	0	0	0	0	0.064	0.378	0	0.739	0.834
GPX4	SLC3A2	9606.ENSP00000346103	9606.ENSP00000367123	0.042	0	0	0	0.070	0	0	0.411	0.430
GPX4	NCOA4	9606.ENSP00000346103	9606.ENSP00000463027	0	0	0	0	0	0	0	0.468	0.468
GPX4	IL6	9606.ENSP00000346103	9606.ENSP00000385675	0	0	0	0	0	0	0	0.470	0.470
GPX4	PTGS2	9606.ENSP00000346103	9606.ENSP00000356438	0	0	0	0	0	0	0	0.480	0.480
GPX4	VDAC2	9606.ENSP00000346103	9606.ENSP00000361635	0	0	0	0	0.062	0.283	0	0.451	0.598
GPX4	SRXN1	9606.ENSP00000346103	9606.ENSP00000371388	0	0	0	0	0.062	0	0	0.658	0.666
HILPDA	PLIN2	9606.ENSP00000257696	9606.ENSP00000276914	0	0	0	0	0	0	0	0.500	0.499
HMGB1	PANX1	9606.ENSP00000345347	9606.ENSP00000227638	0	0	0	0	0	0	0	0.451	0.451
HMGB1	MAPK3	9606.ENSP00000345347	9606.ENSP00000263025	0	0	0	0	0.060	0.067	0.600	0.462	0.786
HMGB1	RB1	9606.ENSP00000345347	9606.ENSP00000267163	0	0	0	0	0.095	0.345	0	0.081	0.408
HMGB1	PTGS2	9606.ENSP00000345347	9606.ENSP00000356438	0	0	0	0	0	0	0	0.508	0.508
HMGB1	IL33	9606.ENSP00000345347	9606.ENSP00000370842	0	0	0	0	0	0	0	0.560	0.560
HMGB1	VEGFA	9606.ENSP00000345347	9606.ENSP00000478570	0	0	0	0	0.049	0	0	0.560	0.563
HMGB1	TNFAIP3	9606.ENSP00000345347	9606.ENSP00000481570	0	0	0	0	0	0	0	0.743	0.743
HMGB1	IL6	9606.ENSP00000345347	9606.ENSP00000385675	0	0	0	0	0	0	0	0.756	0.756
HSF1	HSPB1	9606.ENSP00000431512	9606.ENSP00000248553	0	0	0	0	0.091	0.408	0	0.735	0.845
HSF1	MAPK3	9606.ENSP00000431512	9606.ENSP00000263025	0	0	0	0	0.065	0.526	0.900	0.542	0.977
HSPB1	IL6	9606.ENSP00000248553	9606.ENSP00000385675	0	0	0	0	0	0	0	0.517	0.517
HSPB1	MAPK3	9606.ENSP00000248553	9606.ENSP00000263025	0	0	0	0	0	0.139	0	0.570	0.614
HSPB1	PRDX6	9606.ENSP00000248553	9606.ENSP00000342026	0	0	0	0	0.052	0.272	0	0.514	0.635
HSPB1	VEGFA	9606.ENSP00000248553	9606.ENSP00000478570	0	0	0	0	0.049	0.101	0	0.704	0.725
IDH1	SCP2	9606.ENSP00000390265	9606.ENSP00000360569	0	0	0	0	0.121	0	0.900	0.067	0.910
IDH1	SLC1A5	9606.ENSP00000390265	9606.ENSP00000444408	0.050	0	0	0	0.076	0	0	0.391	0.419
IDH1	SLC2A1	9606.ENSP00000390265	9606.ENSP00000416293	0	0	0	0	0.062	0	0	0.434	0.447
IDH1	VEGFA	9606.ENSP00000390265	9606.ENSP00000478570	0	0	0	0	0.051	0	0	0.458	0.463
IL33	VEGFA	9606.ENSP00000370842	9606.ENSP00000478570	0	0	0	0	0.060	0	0	0.499	0.508
IL33	IL6	9606.ENSP00000370842	9606.ENSP00000385675	0	0	0	0	0	0	0	0.739	0.739
IL6	KEAP1	9606.ENSP00000385675	9606.ENSP00000171111	0	0	0	0	0	0	0	0.539	0.539
IL6	PANX1	9606.ENSP00000385675	9606.ENSP00000227638	0	0	0	0	0.061	0	0	0.395	0.407
IL6	SLC40A1	9606.ENSP00000385675	9606.ENSP00000261024	0	0	0	0	0	0	0	0.459	0.459
IL6	MAPK3	9606.ENSP00000385675	9606.ENSP00000263025	0	0	0	0	0	0	0.900	0.741	0.973
IL6	NOX4	9606.ENSP00000385675	9606.ENSP00000263317	0	0	0	0	0	0	0	0.573	0.573
IL6	NQO1	9606.ENSP00000385675	9606.ENSP00000319788	0	0	0	0	0	0	0	0.570	0.570
IL6	PTGS2	9606.ENSP00000385675	9606.ENSP00000356438	0	0	0	0	0.312	0	0	0.878	0.913
IL6	SLC2A1	9606.ENSP00000385675	9606.ENSP00000416293	0	0	0	0	0	0	0	0.502	0.502
IL6	TNFAIP3	9606.ENSP00000385675	9606.ENSP00000481570	0	0	0	0	0.221	0	0	0.560	0.642
IL6	VEGFA	9606.ENSP00000385675	9606.ENSP00000478570	0	0	0	0	0.063	0	0.900	0.879	0.987
KEAP1	VEGFA	9606.ENSP00000171111	9606.ENSP00000478570	0	0	0	0	0	0	0	0.402	0.402
KEAP1	PTGS2	9606.ENSP00000171111	9606.ENSP00000356438	0	0	0	0	0	0	0	0.543	0.543
KEAP1	NOX4	9606.ENSP00000171111	9606.ENSP00000263317	0	0	0	0	0	0	0	0.566	0.566
KEAP1	MAPK3	9606.ENSP00000171111	9606.ENSP00000263025	0	0	0	0	0.062	0	0	0.612	0.621
KEAP1	SRXN1	9606.ENSP00000171111	9606.ENSP00000371388	0	0	0	0	0	0	0	0.626	0.626
KEAP1	SLC7A11	9606.ENSP00000171111	9606.ENSP00000280612	0	0	0	0	0	0.213	0	0.607	0.678
KEAP1	MAFG	9606.ENSP00000171111	9606.ENSP00000350369	0	0	0	0	0.049	0	0	0.699	0.701
KEAP1	NQO1	9606.ENSP00000171111	9606.ENSP00000319788	0	0	0	0	0	0	0	0.892	0.892
KEAP1	SESN2	9606.ENSP00000171111	9606.ENSP00000253063	0	0	0	0	0.049	0.270	0	0.939	0.955
LPIN1	PLIN2	9606.ENSP00000397908	9606.ENSP00000276914	0	0	0	0	0	0	0	0.513	0.513
MAFG	NQO1	9606.ENSP00000350369	9606.ENSP00000319788	0	0	0	0	0	0	0	0.556	0.556
MAPK3	PEBP1	9606.ENSP00000263025	9606.ENSP00000261313	0	0	0	0	0.069	0	0.900	0.399	0.939
MAPK3	SLC2A1	9606.ENSP00000263025	9606.ENSP00000416293	0	0	0	0	0.054	0.057	0	0.402	0.420
MAPK3	NOX4	9606.ENSP00000263025	9606.ENSP00000263317	0	0	0	0	0	0.070	0	0.532	0.546
MAPK3	VEGFA	9606.ENSP00000263025	9606.ENSP00000478570	0	0	0	0	0	0	0	0.754	0.754
MAPK3	PTGS2	9606.ENSP00000263025	9606.ENSP00000356438	0	0	0	0	0	0.334	0	0.682	0.780
MAPK3	RB1	9606.ENSP00000263025	9606.ENSP00000267163	0	0	0	0	0.062	0.156	0.900	0.404	0.946
MT1G	NQO1	9606.ENSP00000391397	9606.ENSP00000319788	0	0	0	0	0	0	0	0.491	0.491
MYB	PML	9606.ENSP00000339992	9606.ENSP00000268058	0	0	0	0	0	0.492	0	0.103	0.525
NOX4	PCK2	9606.ENSP00000263317	9606.ENSP00000216780	0	0	0	0	0.062	0	0	0.387	0.400
NOX4	NQO1	9606.ENSP00000263317	9606.ENSP00000319788	0	0	0	0	0	0	0	0.462	0.462
NOX4	PTGS2	9606.ENSP00000263317	9606.ENSP00000356438	0	0	0	0	0.049	0.062	0	0.473	0.489
NOX4	VEGFA	9606.ENSP00000263317	9606.ENSP00000478570	0	0	0	0	0	0	0	0.557	0.557
NQO1	SLC7A11	9606.ENSP00000319788	9606.ENSP00000280612	0	0	0	0	0.076	0	0	0.613	0.627
NQO1	PTGS2	9606.ENSP00000319788	9606.ENSP00000356438	0	0	0	0	0	0	0	0.506	0.506
NQO1	SRXN1	9606.ENSP00000319788	9606.ENSP00000371388	0	0	0	0	0.092	0	0	0.686	0.703
PCK2	SLC2A1	9606.ENSP00000216780	9606.ENSP00000416293	0	0	0	0	0.082	0	0	0.407	0.432
PEBP1	PRDX6	9606.ENSP00000261313	9606.ENSP00000342026	0	0	0	0	0.243	0	0	0.351	0.488
PML	RB1	9606.ENSP00000268058	9606.ENSP00000267163	0	0	0	0	0	0.270	0.900	0.144	0.932
PRDX6	SRXN1	9606.ENSP00000342026	9606.ENSP00000371388	0	0	0	0	0.083	0.239	0	0.558	0.665
PTGS2	TNFAIP3	9606.ENSP00000356438	9606.ENSP00000481570	0	0	0	0	0.172	0	0	0.408	0.489
PTGS2	SLC2A1	9606.ENSP00000356438	9606.ENSP00000416293	0	0	0	0	0.063	0	0	0.517	0.528
PTGS2	VEGFA	9606.ENSP00000356438	9606.ENSP00000478570	0	0	0	0	0.083	0	0	0.892	0.896
SESN2	TRIB3	9606.ENSP00000253063	9606.ENSP00000217233	0	0	0	0	0.108	0	0	0.473	0.510
SESN2	SLC3A2	9606.ENSP00000253063	9606.ENSP00000367123	0	0	0	0	0.085	0	0	0.386	0.414
SESN2	SRXN1	9606.ENSP00000253063	9606.ENSP00000371388	0	0	0	0	0.069	0	0	0.415	0.432
SLC1A5	SLC2A3	9606.ENSP00000444408	9606.ENSP00000075120	0	0	0	0	0.062	0	0	0.501	0.512
SLC1A5	SLC7A5	9606.ENSP00000444408	9606.ENSP00000261622	0	0	0	0	0.174	0.061	0	0.841	0.866
SLC1A5	SLC7A11	9606.ENSP00000444408	9606.ENSP00000280612	0	0	0	0	0.062	0.061	0	0.771	0.781
SLC1A5	SLC3A2	9606.ENSP00000444408	9606.ENSP00000367123	0	0	0	0	0.119	0	0	0.888	0.898
SLC1A5	SLC2A1	9606.ENSP00000444408	9606.ENSP00000416293	0	0	0	0	0.097	0	0	0.652	0.673
SLC1A5	SLC38A1	9606.ENSP00000444408	9606.ENSP00000449756	0	0	0	0	0.081	0.066	0	0.823	0.835
SLC2A1	SLC7A5	9606.ENSP00000416293	9606.ENSP00000261622	0	0	0	0	0.131	0.058	0	0.643	0.682
SLC2A1	SLC3A2	9606.ENSP00000416293	9606.ENSP00000367123	0	0	0	0	0.089	0	0	0.530	0.554
SLC2A1	SLC38A1	9606.ENSP00000416293	9606.ENSP00000449756	0	0	0	0	0.085	0	0	0.481	0.505
SLC2A1	VEGFA	9606.ENSP00000416293	9606.ENSP00000478570	0	0	0	0	0.062	0	0	0.765	0.770
SLC2A3	SLC7A5	9606.ENSP00000075120	9606.ENSP00000261622	0	0	0	0	0.062	0.058	0	0.429	0.452
SLC2A3	VEGFA	9606.ENSP00000075120	9606.ENSP00000478570	0	0	0	0	0	0	0	0.468	0.468
SLC2A3	SLC38A1	9606.ENSP00000075120	9606.ENSP00000449756	0	0	0	0	0.062	0	0	0.522	0.532
SLC2A3	SLC3A2	9606.ENSP00000075120	9606.ENSP00000367123	0	0	0	0	0.062	0	0	0.528	0.538
SLC38A1	SLC7A5	9606.ENSP00000449756	9606.ENSP00000261622	0	0	0	0	0.062	0.260	0	0.692	0.768
SLC38A1	SLC7A11	9606.ENSP00000449756	9606.ENSP00000280612	0	0	0	0	0.062	0.060	0	0.476	0.497
SLC38A1	SLC3A2	9606.ENSP00000449756	9606.ENSP00000367123	0	0	0	0	0	0	0	0.607	0.607
SLC3A2	TRIB3	9606.ENSP00000367123	9606.ENSP00000217233	0	0	0	0	0.145	0	0	0.360	0.429
SLC3A2	SLC7A5	9606.ENSP00000367123	9606.ENSP00000261622	0	0	0	0	0.538	0.975	0.900	0.990	0.999
SLC3A2	SLC7A11	9606.ENSP00000367123	9606.ENSP00000280612	0	0	0	0	0.107	0.717	0.800	0.990	0.999
SLC7A11	TRIB3	9606.ENSP00000280612	9606.ENSP00000217233	0	0	0	0	0	0.058	0	0.537	0.545
SLC7A11	SLC7A5	9606.ENSP00000280612	9606.ENSP00000261622	0	0	0.445	0.934	0.076	0	0.600	0.674	0.641
SLC7A11	SRXN1	9606.ENSP00000280612	9606.ENSP00000371388	0	0	0	0	0.063	0	0	0.556	0.566
SLC7A5	TRIB3	9606.ENSP00000261622	9606.ENSP00000217233	0	0	0	0	0.136	0.058	0	0.602	0.647
WIPI1	WIPI2	9606.ENSP00000262139	9606.ENSP00000288828	0	0	0	0.951	0	0	0.800	0.901	0.808
