# Supplementary material for: Effective prediction of potential ferroptosis critical genes in clinical colorectal cancer
Source: Front Oncol. 2022 Oct 17;12:1033044. doi: 10.3389/fonc.2022.1033044 (PMC9619366; doi:10.3389/fonc.2022.1033044)
Supplement: Supplementary file 13 [file DataSheet_13.zip › Supplement Figure 4/Supplement Figure 4 B,F/string_interactions_short.tsv]

#node1	node2	node1_string_id	node2_string_id	neighborhood_on_chromosome	gene_fusion	phylogenetic_cooccurrence	homology	coexpression	experimentally_determined_interaction	database_annotated	automated_textmining	combined_score
ABCC1	CD44	9606.ENSP00000382342	9606.ENSP00000398632	0	0	0	0	0.072	0	0	0.413	0.432
AKR1C1	HMOX1	9606.ENSP00000370254	9606.ENSP00000216117	0	0	0	0	0	0	0	0.470	0.470
AKR1C1	SLC7A11	9606.ENSP00000370254	9606.ENSP00000280612	0	0	0	0	0	0	0	0.426	0.426
AKR1C1	GPX2	9606.ENSP00000370254	9606.ENSP00000374265	0	0	0	0	0.114	0.056	0	0.476	0.524
ASNS	GDF15	9606.ENSP00000175506	9606.ENSP00000252809	0	0	0	0	0.062	0	0	0.389	0.402
ASNS	SLC3A2	9606.ENSP00000175506	9606.ENSP00000367123	0	0	0	0	0.150	0	0	0.443	0.507
ASNS	SESN2	9606.ENSP00000175506	9606.ENSP00000253063	0	0	0	0	0.062	0	0	0.512	0.523
ASNS	SLC7A11	9606.ENSP00000175506	9606.ENSP00000280612	0	0	0	0	0.089	0	0	0.539	0.562
ASNS	GPT2	9606.ENSP00000175506	9606.ENSP00000345282	0.046	0	0	0	0.083	0	0	0.571	0.592
ASNS	SLC7A5	9606.ENSP00000175506	9606.ENSP00000261622	0	0	0	0	0.212	0	0	0.607	0.678
ASNS	TRIB3	9606.ENSP00000175506	9606.ENSP00000217233	0	0	0	0	0.267	0	0	0.702	0.773
ASNS	PSAT1	9606.ENSP00000175506	9606.ENSP00000365773	0	0	0	0	0.334	0	0	0.743	0.821
AURKA	CDKN1A	9606.ENSP00000216911	9606.ENSP00000384849	0	0	0	0	0.053	0.091	0	0.384	0.423
AURKA	STMN1	9606.ENSP00000216911	9606.ENSP00000410452	0	0	0	0	0.229	0	0	0.346	0.474
AURKA	RRM2	9606.ENSP00000216911	9606.ENSP00000353770	0	0	0	0	0.825	0	0	0.510	0.910
CA9	SLC3A2	9606.ENSP00000367608	9606.ENSP00000367123	0	0	0	0	0	0	0	0.465	0.465
CA9	CD44	9606.ENSP00000367608	9606.ENSP00000398632	0	0	0	0	0	0	0	0.404	0.404
CA9	MUC1	9606.ENSP00000367608	9606.ENSP00000484824	0	0	0	0	0.105	0	0	0.404	0.444
CAV1	HMOX1	9606.ENSP00000339191	9606.ENSP00000216117	0	0	0	0	0.056	0	0	0.961	0.961
CAV1	MAPK3	9606.ENSP00000339191	9606.ENSP00000263025	0	0	0	0	0	0.270	0	0.692	0.766
CAV1	CD44	9606.ENSP00000339191	9606.ENSP00000398632	0	0	0	0	0.114	0.273	0	0.477	0.634
CD44	MAPK3	9606.ENSP00000398632	9606.ENSP00000263025	0	0	0	0	0	0.127	0	0.690	0.718
CD44	SLC7A11	9606.ENSP00000398632	9606.ENSP00000280612	0	0	0	0	0	0.486	0	0.988	0.993
CD44	SLC3A2	9606.ENSP00000398632	9606.ENSP00000367123	0	0	0	0	0	0.489	0	0.786	0.886
CD44	CDKN1A	9606.ENSP00000398632	9606.ENSP00000384849	0	0	0	0	0.088	0	0	0.421	0.449
CD44	CXCL2	9606.ENSP00000398632	9606.ENSP00000427279	0	0	0	0	0.098	0	0	0.389	0.426
CD44	MUC1	9606.ENSP00000398632	9606.ENSP00000484824	0	0	0	0	0.076	0	0	0.544	0.560
CDKN1A	HMOX1	9606.ENSP00000384849	9606.ENSP00000216117	0	0	0	0	0.076	0	0	0.419	0.440
CDKN1A	GDF15	9606.ENSP00000384849	9606.ENSP00000252809	0	0	0	0	0.101	0	0	0.452	0.486
CDKN1A	SESN2	9606.ENSP00000384849	9606.ENSP00000253063	0	0	0	0	0.093	0	0	0.387	0.421
CDKN1A	MAPK3	9606.ENSP00000384849	9606.ENSP00000263025	0	0	0	0	0	0.057	0	0.636	0.643
CXCL2	HMOX1	9606.ENSP00000427279	9606.ENSP00000216117	0	0	0	0	0.069	0	0	0.394	0.411
CXCL2	DUSP1	9606.ENSP00000427279	9606.ENSP00000239223	0	0	0	0	0.184	0	0	0.369	0.463
DDIT4	TRIB3	9606.ENSP00000307305	9606.ENSP00000217233	0	0	0	0	0.084	0	0	0.383	0.411
DDIT4	DUSP1	9606.ENSP00000307305	9606.ENSP00000239223	0	0	0	0	0.064	0	0	0.677	0.685
DDIT4	SESN2	9606.ENSP00000307305	9606.ENSP00000253063	0	0	0	0	0.089	0	0	0.571	0.593
DDIT4	TSC22D3	9606.ENSP00000307305	9606.ENSP00000361458	0	0	0	0	0.109	0	0	0.405	0.448
DDIT4	TXNIP	9606.ENSP00000307305	9606.ENSP00000462521	0	0	0	0	0.062	0.270	0	0.986	0.990
DUSP1	TRIB3	9606.ENSP00000239223	9606.ENSP00000217233	0	0	0	0	0.065	0.146	0	0.328	0.416
DUSP1	TSC22D3	9606.ENSP00000239223	9606.ENSP00000361458	0	0	0	0	0.153	0	0	0.681	0.718
DUSP1	MAPK3	9606.ENSP00000239223	9606.ENSP00000263025	0	0	0	0	0	0.829	0.900	0.682	0.994
GDF15	TRIB3	9606.ENSP00000252809	9606.ENSP00000217233	0	0	0	0	0.164	0	0	0.330	0.416
GPT2	PSAT1	9606.ENSP00000345282	9606.ENSP00000365773	0.059	0	0	0	0.161	0.120	0	0.600	0.685
GPX2	HMOX1	9606.ENSP00000374265	9606.ENSP00000216117	0	0	0	0	0	0.074	0	0.794	0.801
GPX2	SLC7A11	9606.ENSP00000374265	9606.ENSP00000280612	0	0	0	0	0.054	0.066	0	0.396	0.420
GPX2	PRDX6	9606.ENSP00000374265	9606.ENSP00000342026	0	0	0	0	0.063	0.174	0	0.566	0.634
HELLS	RRM2	9606.ENSP00000377601	9606.ENSP00000353770	0	0	0	0	0.620	0.056	0	0.243	0.705
HMOX1	TXNIP	9606.ENSP00000216117	9606.ENSP00000462521	0	0	0	0	0.062	0	0	0.421	0.433
HMOX1	SLC7A11	9606.ENSP00000216117	9606.ENSP00000280612	0	0	0	0	0	0	0	0.558	0.558
HMOX1	MAPK3	9606.ENSP00000216117	9606.ENSP00000263025	0	0	0	0	0	0	0	0.611	0.611
MAPK3	STMN1	9606.ENSP00000263025	9606.ENSP00000410452	0	0	0	0	0	0.213	0.800	0.322	0.884
PSAT1	SLC7A5	9606.ENSP00000365773	9606.ENSP00000261622	0	0	0	0	0.111	0.060	0	0.384	0.441
PSAT1	SLC7A11	9606.ENSP00000365773	9606.ENSP00000280612	0	0	0	0	0.130	0.060	0	0.436	0.498
PSAT1	SLC3A2	9606.ENSP00000365773	9606.ENSP00000367123	0	0	0	0	0.101	0	0	0.399	0.436
RRM2	STMN1	9606.ENSP00000353770	9606.ENSP00000410452	0	0	0	0	0.284	0	0	0.230	0.426
SESN2	TRIB3	9606.ENSP00000253063	9606.ENSP00000217233	0	0	0	0	0.108	0	0	0.473	0.510
SESN2	SLC3A2	9606.ENSP00000253063	9606.ENSP00000367123	0	0	0	0	0.085	0	0	0.386	0.414
SLC3A2	TRIB3	9606.ENSP00000367123	9606.ENSP00000217233	0	0	0	0	0.145	0	0	0.360	0.429
SLC3A2	SLC7A5	9606.ENSP00000367123	9606.ENSP00000261622	0	0	0	0	0.538	0.975	0.900	0.990	0.999
SLC3A2	SLC7A11	9606.ENSP00000367123	9606.ENSP00000280612	0	0	0	0	0.107	0.717	0.800	0.990	0.999
SLC7A11	TRIB3	9606.ENSP00000280612	9606.ENSP00000217233	0	0	0	0	0	0.058	0	0.537	0.545
SLC7A11	SLC7A5	9606.ENSP00000280612	9606.ENSP00000261622	0	0	0.445	0.934	0.076	0	0.600	0.674	0.641
SLC7A5	TRIB3	9606.ENSP00000261622	9606.ENSP00000217233	0	0	0	0	0.136	0.058	0	0.602	0.647
