# Supplementary material for: Effective prediction of potential ferroptosis critical genes in clinical colorectal cancer
Source: Front Oncol. 2022 Oct 17;12:1033044. doi: 10.3389/fonc.2022.1033044 (PMC9619366; doi:10.3389/fonc.2022.1033044)
Supplement: Supplementary file 13 [file DataSheet_13.zip › Supplement Figure 4/Supplement Figure 4 C,G/string_interactions_short.tsv]

#node1	node2	node1_string_id	node2_string_id	neighborhood_on_chromosome	gene_fusion	phylogenetic_cooccurrence	homology	coexpression	experimentally_determined_interaction	database_annotated	automated_textmining	combined_score
ABCC1	GCLC	9606.ENSP00000382342	9606.ENSP00000229416	0	0	0	0	0.065	0	0	0.496	0.509
ABCC1	KRAS	9606.ENSP00000382342	9606.ENSP00000256078	0	0	0	0	0.044	0.292	0	0.253	0.451
ABCC1	TP53	9606.ENSP00000382342	9606.ENSP00000269305	0	0	0	0	0	0	0	0.460	0.459
ABCC1	EGFR	9606.ENSP00000382342	9606.ENSP00000275493	0	0	0	0	0	0	0	0.478	0.478
ABCC1	ALB	9606.ENSP00000382342	9606.ENSP00000295897	0	0	0	0	0.063	0	0	0.403	0.417
ABCC1	DPP4	9606.ENSP00000382342	9606.ENSP00000353731	0	0	0	0	0.062	0	0	0.433	0.445
ABCC1	CD44	9606.ENSP00000382342	9606.ENSP00000398632	0	0	0	0	0.072	0	0	0.413	0.432
ABCC1	HRAS	9606.ENSP00000382342	9606.ENSP00000407586	0	0	0	0	0	0.293	0	0.294	0.480
ACO1	HMOX1	9606.ENSP00000309477	9606.ENSP00000216117	0	0	0	0	0	0	0	0.407	0.407
ACO1	EPAS1	9606.ENSP00000309477	9606.ENSP00000263734	0	0	0	0	0	0	0	0.766	0.766
ACO1	FTH1	9606.ENSP00000309477	9606.ENSP00000273550	0	0	0	0	0.049	0	0	0.799	0.800
ACO1	NCOA4	9606.ENSP00000309477	9606.ENSP00000463027	0	0	0	0	0.049	0	0	0.400	0.405
ACO1	GOT1	9606.ENSP00000309477	9606.ENSP00000359539	0	0	0	0	0.092	0.320	0	0.235	0.486
ACO1	HIF1A	9606.ENSP00000309477	9606.ENSP00000437955	0	0	0	0	0.062	0	0	0.514	0.524
ACO1	TXNRD1	9606.ENSP00000309477	9606.ENSP00000434516	0.277	0	0	0	0.089	0.165	0	0.373	0.609
ACO1	CISD1	9606.ENSP00000309477	9606.ENSP00000363041	0	0	0	0	0.062	0.245	0	0.493	0.610
ACO1	STEAP3	9606.ENSP00000309477	9606.ENSP00000376822	0.042	0	0	0	0.062	0	0	0.604	0.613
ACO1	TFR2	9606.ENSP00000309477	9606.ENSP00000420525	0	0	0	0	0.049	0	0	0.622	0.625
ACO1	FTL	9606.ENSP00000309477	9606.ENSP00000366525	0	0	0	0	0.049	0	0	0.714	0.716
ACO1	HAMP	9606.ENSP00000309477	9606.ENSP00000471894	0	0	0	0	0	0	0	0.736	0.736
ACO1	NFS1	9606.ENSP00000309477	9606.ENSP00000363205	0	0	0	0	0.062	0	0	0.790	0.794
ACO1	ISCU	9606.ENSP00000309477	9606.ENSP00000310623	0	0	0	0	0	0	0	0.795	0.795
ACO1	FH	9606.ENSP00000309477	9606.ENSP00000355518	0.185	0	0	0	0.211	0.389	0	0.638	0.839
ACO1	TFRC	9606.ENSP00000309477	9606.ENSP00000353224	0	0	0	0	0.062	0	0	0.911	0.914
ACO1	IDH1	9606.ENSP00000309477	9606.ENSP00000390265	0.135	0	0	0	0.123	0.056	0.900	0.553	0.962
ACO1	CS	9606.ENSP00000309477	9606.ENSP00000342056	0.135	0	0	0	0.246	0.343	0.900	0.599	0.979
ACSF2	EMC2	9606.ENSP00000401831	9606.ENSP00000220853	0	0	0	0	0.047	0	0	0.459	0.462
ACSF2	IREB2	9606.ENSP00000401831	9606.ENSP00000258886	0	0	0	0	0	0.056	0	0.429	0.438
ACSF2	RPL8	9606.ENSP00000401831	9606.ENSP00000262584	0	0	0	0	0.062	0	0	0.390	0.404
ACSF2	CS	9606.ENSP00000401831	9606.ENSP00000342056	0	0	0	0	0.057	0	0	0.390	0.401
ACSF2	SCP2	9606.ENSP00000401831	9606.ENSP00000360569	0	0	0	0	0.131	0	0	0.428	0.482
ACSL3	LPCAT3	9606.ENSP00000350012	9606.ENSP00000261407	0	0	0	0	0.062	0	0	0.549	0.559
ACSL3	PLIN2	9606.ENSP00000350012	9606.ENSP00000276914	0	0	0	0	0.062	0	0	0.545	0.555
ACSL3	FADS2	9606.ENSP00000350012	9606.ENSP00000278840	0	0	0	0	0.062	0	0.900	0.370	0.935
ACSL3	ACSL4	9606.ENSP00000350012	9606.ENSP00000339787	0	0	0.447	0.971	0.062	0.461	0.600	0.836	0.788
ACSL3	LPIN1	9606.ENSP00000350012	9606.ENSP00000397908	0	0	0	0	0	0	0	0.470	0.470
ACSL3	AGPAT3	9606.ENSP00000350012	9606.ENSP00000381140	0.051	0	0	0	0.062	0.058	0	0.538	0.561
ACSL3	SCD	9606.ENSP00000350012	9606.ENSP00000359380	0	0	0	0	0.186	0.369	0	0.528	0.736
ACSL4	LPCAT3	9606.ENSP00000339787	9606.ENSP00000261407	0	0	0	0	0.062	0	0	0.647	0.655
ACSL4	PLIN2	9606.ENSP00000339787	9606.ENSP00000276914	0	0	0	0	0.062	0	0	0.467	0.478
ACSL4	FADS2	9606.ENSP00000339787	9606.ENSP00000278840	0	0	0	0	0.063	0	0.900	0.357	0.934
ACSL4	SLC7A11	9606.ENSP00000339787	9606.ENSP00000280612	0	0	0	0	0	0	0	0.499	0.499
ACSL4	ALOX12B	9606.ENSP00000339787	9606.ENSP00000315167	0	0	0	0	0	0	0	0.423	0.423
ACSL4	ALOX15	9606.ENSP00000339787	9606.ENSP00000458832	0	0	0	0	0	0	0	0.431	0.431
ACSL4	ALOX15B	9606.ENSP00000339787	9606.ENSP00000369530	0	0	0	0	0	0	0	0.446	0.446
ACSL4	LPIN1	9606.ENSP00000339787	9606.ENSP00000397908	0	0	0	0	0	0	0	0.447	0.447
ACSL4	AGPAT3	9606.ENSP00000339787	9606.ENSP00000381140	0.051	0	0	0	0.062	0.058	0	0.550	0.572
ACSL4	GPX4	9606.ENSP00000339787	9606.ENSP00000346103	0	0	0	0	0	0	0	0.681	0.681
ACSL4	SCD	9606.ENSP00000339787	9606.ENSP00000359380	0	0	0	0	0.145	0.369	0	0.551	0.736
ACVR1B	KRAS	9606.ENSP00000442656	9606.ENSP00000256078	0	0	0	0	0.064	0.140	0	0.338	0.420
ACVR1B	EGFR	9606.ENSP00000442656	9606.ENSP00000275493	0	0	0	0	0.062	0.174	0	0.352	0.454
ACVR1B	TGFBR1	9606.ENSP00000442656	9606.ENSP00000364133	0	0	0	0.968	0.062	0	0.540	0.866	0.562
ACVR1B	HRAS	9606.ENSP00000442656	9606.ENSP00000407586	0	0	0	0	0.056	0.140	0	0.363	0.438
AGPAT3	LPCAT3	9606.ENSP00000381140	9606.ENSP00000261407	0	0	0	0	0.068	0.153	0	0.340	0.434
AGPAT3	SCD	9606.ENSP00000381140	9606.ENSP00000359380	0	0	0	0	0.062	0.061	0	0.393	0.418
AGPAT3	LPIN1	9606.ENSP00000381140	9606.ENSP00000397908	0	0	0	0	0.062	0.074	0.650	0.525	0.836
AKR1C1	KEAP1	9606.ENSP00000370254	9606.ENSP00000171111	0	0	0	0	0	0	0	0.523	0.523
AKR1C1	HMOX1	9606.ENSP00000370254	9606.ENSP00000216117	0	0	0	0	0	0	0	0.470	0.470
AKR1C1	GCLC	9606.ENSP00000370254	9606.ENSP00000229416	0	0	0	0	0.062	0.220	0	0.606	0.687
AKR1C1	SLC7A11	9606.ENSP00000370254	9606.ENSP00000280612	0	0	0	0	0	0	0	0.426	0.426
AKR1C1	NQO1	9606.ENSP00000370254	9606.ENSP00000319788	0.072	0	0	0	0.163	0	0	0.612	0.673
AKR1C1	AKR1C3	9606.ENSP00000370254	9606.ENSP00000369927	0	0	0.449	0.983	0.214	0.872	0.900	0.934	0.989
AKR1C1	GPX2	9606.ENSP00000370254	9606.ENSP00000374265	0	0	0	0	0.114	0.056	0	0.476	0.524
AKR1C1	NFE2L2	9606.ENSP00000370254	9606.ENSP00000380252	0	0	0	0	0	0	0	0.577	0.577
AKR1C1	TXNRD1	9606.ENSP00000370254	9606.ENSP00000434516	0.048	0	0	0	0.065	0.060	0	0.601	0.622
AKR1C3	KEAP1	9606.ENSP00000369927	9606.ENSP00000171111	0	0	0	0	0	0	0	0.454	0.454
AKR1C3	GCLC	9606.ENSP00000369927	9606.ENSP00000229416	0	0	0	0	0.062	0.220	0	0.395	0.519
AKR1C3	NQO1	9606.ENSP00000369927	9606.ENSP00000319788	0.072	0	0	0	0.163	0	0	0.469	0.552
AKR1C3	HSD17B11	9606.ENSP00000369927	9606.ENSP00000351035	0.041	0	0	0	0.062	0.104	0	0.379	0.432
AKR1C3	PTGS2	9606.ENSP00000369927	9606.ENSP00000356438	0	0	0	0	0	0	0	0.548	0.548
AKR1C3	GPX2	9606.ENSP00000369927	9606.ENSP00000374265	0	0	0	0	0.128	0.056	0	0.338	0.407
AKR1C3	TXNRD1	9606.ENSP00000369927	9606.ENSP00000434516	0.048	0	0	0	0.065	0.060	0	0.416	0.446
ALB	KEAP1	9606.ENSP00000295897	9606.ENSP00000171111	0	0	0	0	0	0	0	0.556	0.556
ALB	SIRT1	9606.ENSP00000295897	9606.ENSP00000212015	0	0	0	0	0	0	0	0.607	0.607
ALB	MAPK1	9606.ENSP00000295897	9606.ENSP00000215832	0	0	0	0	0	0	0	0.461	0.461
ALB	XBP1	9606.ENSP00000295897	9606.ENSP00000216037	0	0	0	0	0	0	0	0.514	0.514
ALB	HMOX1	9606.ENSP00000295897	9606.ENSP00000216117	0	0	0	0	0	0	0	0.693	0.693
ALB	IFNG	9606.ENSP00000295897	9606.ENSP00000229135	0	0	0	0	0	0	0	0.740	0.740
ALB	GCLC	9606.ENSP00000295897	9606.ENSP00000229416	0	0	0	0	0.062	0	0	0.425	0.437
ALB	MAPK14	9606.ENSP00000295897	9606.ENSP00000229795	0	0	0	0	0	0	0	0.579	0.579
ALB	FLT3	9606.ENSP00000295897	9606.ENSP00000241453	0	0	0	0	0	0	0	0.492	0.492
ALB	HSPB1	9606.ENSP00000295897	9606.ENSP00000248553	0	0	0	0	0	0.128	0	0.543	0.585
ALB	GDF15	9606.ENSP00000295897	9606.ENSP00000252809	0	0	0	0	0.098	0	0	0.390	0.426
ALB	KRAS	9606.ENSP00000295897	9606.ENSP00000256078	0	0	0	0	0	0	0	0.592	0.592
ALB	ENPP2	9606.ENSP00000295897	9606.ENSP00000259486	0	0	0	0	0.053	0	0	0.564	0.569
ALB	MAPK3	9606.ENSP00000295897	9606.ENSP00000263025	0	0	0	0	0	0	0	0.702	0.702
ALB	NOX4	9606.ENSP00000295897	9606.ENSP00000263317	0	0	0	0	0	0	0	0.548	0.548
ALB	STAT3	9606.ENSP00000295897	9606.ENSP00000264657	0	0	0	0	0	0	0	0.730	0.730
ALB	TP53	9606.ENSP00000295897	9606.ENSP00000269305	0	0	0	0	0	0	0	0.715	0.715
ALB	FTH1	9606.ENSP00000295897	9606.ENSP00000273550	0	0	0	0	0	0	0	0.601	0.601
ALB	EGFR	9606.ENSP00000295897	9606.ENSP00000275493	0	0	0	0	0.062	0	0	0.784	0.789
ALB	PLIN2	9606.ENSP00000295897	9606.ENSP00000276914	0	0	0	0	0.062	0	0	0.415	0.427
ALB	ATM	9606.ENSP00000295897	9606.ENSP00000278616	0	0	0	0	0	0	0	0.556	0.556
ALB	SCP2	9606.ENSP00000295897	9606.ENSP00000360569	0	0	0	0	0.085	0	0	0.372	0.400
ALB	NCF2	9606.ENSP00000295897	9606.ENSP00000356505	0	0	0	0	0	0	0	0.404	0.404
ALB	ELAVL1	9606.ENSP00000295897	9606.ENSP00000385269	0	0	0	0	0	0	0	0.404	0.404
ALB	PRDX6	9606.ENSP00000295897	9606.ENSP00000342026	0	0	0	0	0	0	0	0.405	0.405
ALB	DUOX1	9606.ENSP00000295897	9606.ENSP00000317997	0	0	0	0	0	0	0	0.413	0.413
ALB	CXCL2	9606.ENSP00000295897	9606.ENSP00000427279	0	0	0	0	0	0	0	0.419	0.419
ALB	SCD	9606.ENSP00000295897	9606.ENSP00000359380	0	0	0	0	0.062	0	0	0.426	0.438
ALB	NOX1	9606.ENSP00000295897	9606.ENSP00000362057	0	0	0	0	0	0	0	0.440	0.440
ALB	IL33	9606.ENSP00000295897	9606.ENSP00000370842	0	0	0	0	0	0	0	0.448	0.448
ALB	TGFBR1	9606.ENSP00000295897	9606.ENSP00000364133	0	0	0	0	0	0	0	0.450	0.450
ALB	CS	9606.ENSP00000295897	9606.ENSP00000342056	0	0	0	0	0	0	0	0.452	0.452
ALB	RELA	9606.ENSP00000295897	9606.ENSP00000384273	0	0	0	0	0	0	0	0.475	0.475
ALB	ATG7	9606.ENSP00000295897	9606.ENSP00000346437	0	0	0	0	0	0	0	0.494	0.494
ALB	CDKN1A	9606.ENSP00000295897	9606.ENSP00000384849	0	0	0	0	0	0	0	0.496	0.496
ALB	MAPK8	9606.ENSP00000295897	9606.ENSP00000378974	0	0	0	0	0	0	0	0.517	0.517
ALB	CA9	9606.ENSP00000295897	9606.ENSP00000367608	0	0	0	0	0.152	0	0	0.456	0.519
ALB	DDIT3	9606.ENSP00000295897	9606.ENSP00000448665	0	0	0	0	0	0	0	0.521	0.521
ALB	NQO1	9606.ENSP00000295897	9606.ENSP00000319788	0	0	0	0	0	0	0	0.521	0.521
ALB	MUC1	9606.ENSP00000295897	9606.ENSP00000484824	0	0	0	0	0.065	0	0	0.519	0.531
ALB	SLC2A1	9606.ENSP00000295897	9606.ENSP00000416293	0	0	0	0	0.062	0	0	0.523	0.533
ALB	LAMP2	9606.ENSP00000295897	9606.ENSP00000408411	0	0	0	0	0	0	0	0.548	0.548
ALB	SQSTM1	9606.ENSP00000295897	9606.ENSP00000374455	0	0	0	0	0	0	0	0.548	0.548
ALB	CDKN2A	9606.ENSP00000295897	9606.ENSP00000418915	0	0	0	0	0	0	0	0.549	0.549
ALB	NOS2	9606.ENSP00000295897	9606.ENSP00000327251	0	0	0	0	0	0	0	0.550	0.550
ALB	ATG5	9606.ENSP00000295897	9606.ENSP00000358072	0	0	0	0	0	0	0	0.550	0.550
ALB	HMGB1	9606.ENSP00000295897	9606.ENSP00000345347	0	0	0	0	0	0	0	0.556	0.556
ALB	NFE2L2	9606.ENSP00000295897	9606.ENSP00000380252	0	0	0	0	0	0	0	0.568	0.568
ALB	CYBB	9606.ENSP00000295897	9606.ENSP00000367851	0	0	0	0	0	0	0	0.569	0.569
ALB	G6PD	9606.ENSP00000295897	9606.ENSP00000377192	0	0	0	0	0	0	0	0.591	0.591
ALB	GPX4	9606.ENSP00000295897	9606.ENSP00000346103	0	0	0	0	0.052	0	0	0.598	0.603
ALB	CBSL	9606.ENSP00000295897	9606.ENSP00000381231	0	0	0	0	0.064	0	0	0.613	0.622
ALB	MTOR	9606.ENSP00000295897	9606.ENSP00000354558	0	0	0	0	0	0	0	0.629	0.629
ALB	GPX2	9606.ENSP00000295897	9606.ENSP00000374265	0	0	0	0	0.075	0	0	0.618	0.632
ALB	BECN1	9606.ENSP00000295897	9606.ENSP00000355231	0	0	0	0	0	0	0	0.634	0.634
ALB	HIF1A	9606.ENSP00000295897	9606.ENSP00000437955	0	0	0	0	0	0	0	0.635	0.635
ALB	HSPA5	9606.ENSP00000295897	9606.ENSP00000324173	0	0	0	0	0	0	0	0.657	0.657
ALB	HAMP	9606.ENSP00000295897	9606.ENSP00000471894	0	0	0	0	0.075	0	0	0.654	0.666
ALB	SRC	9606.ENSP00000295897	9606.ENSP00000362680	0	0	0	0	0	0	0	0.695	0.695
ALB	JUN	9606.ENSP00000295897	9606.ENSP00000360266	0	0	0	0	0	0	0	0.698	0.698
ALB	HNF4A	9606.ENSP00000295897	9606.ENSP00000312987	0	0	0	0	0.121	0	0	0.674	0.701
ALB	PTGS2	9606.ENSP00000295897	9606.ENSP00000356438	0	0	0	0	0	0	0	0.703	0.703
ALB	GOT1	9606.ENSP00000295897	9606.ENSP00000359539	0	0	0	0	0	0	0	0.742	0.742
ALB	HRAS	9606.ENSP00000295897	9606.ENSP00000407586	0	0	0	0	0	0	0	0.750	0.750
ALB	VEGFA	9606.ENSP00000295897	9606.ENSP00000478570	0	0	0	0	0.062	0	0	0.780	0.785
ALB	TLR4	9606.ENSP00000295897	9606.ENSP00000363089	0	0	0	0	0	0	0	0.794	0.794
ALB	TFRC	9606.ENSP00000295897	9606.ENSP00000353224	0	0	0	0	0	0.385	0	0.690	0.801
ALB	CD44	9606.ENSP00000295897	9606.ENSP00000398632	0	0	0	0	0	0	0	0.803	0.803
ALB	TF	9606.ENSP00000295897	9606.ENSP00000385834	0	0	0	0	0.525	0	0	0.669	0.836
ALB	IL6	9606.ENSP00000295897	9606.ENSP00000385675	0	0	0	0	0	0	0	0.860	0.860
ALB	CAV1	9606.ENSP00000295897	9606.ENSP00000339191	0	0	0	0	0	0	0	0.931	0.931
ALB	DPP4	9606.ENSP00000295897	9606.ENSP00000353731	0	0	0	0	0.063	0	0	0.964	0.965
ALOX12	ALOX15	9606.ENSP00000251535	9606.ENSP00000458832	0	0	0.407	0.970	0.062	0	0.900	0.741	0.905
ALOX12	ALOX12B	9606.ENSP00000251535	9606.ENSP00000315167	0	0	0.364	0.887	0	0	0.900	0.710	0.911
ALOX12	ALOX15B	9606.ENSP00000251535	9606.ENSP00000369530	0	0	0.242	0.889	0.062	0	0.900	0.780	0.912
ALOX12	ALOX5	9606.ENSP00000251535	9606.ENSP00000363512	0	0	0.386	0.911	0.063	0	0.900	0.917	0.913
ALOX12	PTGS2	9606.ENSP00000251535	9606.ENSP00000356438	0	0	0	0	0.062	0	0.900	0.527	0.951
ALOX12B	ALOX15B	9606.ENSP00000315167	9606.ENSP00000369530	0	0	0	0.946	0.062	0	0.900	0.907	0.906
ALOX12B	ALOX5	9606.ENSP00000315167	9606.ENSP00000363512	0	0	0.228	0.910	0	0	0.900	0.779	0.908
ALOX12B	ALOX15	9606.ENSP00000315167	9606.ENSP00000458832	0	0	0.229	0.873	0	0	0.900	0.902	0.913
ALOX12B	PTGS2	9606.ENSP00000315167	9606.ENSP00000356438	0	0	0	0	0.062	0	0.900	0.181	0.916
ALOX15	PEBP1	9606.ENSP00000458832	9606.ENSP00000261313	0	0	0	0	0	0.270	0	0.967	0.975
ALOX15	GPX4	9606.ENSP00000458832	9606.ENSP00000346103	0	0	0	0	0	0	0	0.686	0.686
ALOX15	PTGS2	9606.ENSP00000458832	9606.ENSP00000356438	0	0	0	0	0.062	0	0.900	0.622	0.961
ALOX15	ALOX5	9606.ENSP00000458832	9606.ENSP00000363512	0	0	0.298	0.905	0.062	0	0.900	0.905	0.912
ALOX15	ALOX15B	9606.ENSP00000458832	9606.ENSP00000369530	0	0	0	0.887	0.062	0	0.900	0.916	0.912
ALOX15	GPX2	9606.ENSP00000458832	9606.ENSP00000374265	0	0	0	0	0	0	0.650	0.164	0.694
ALOX15	IL6	9606.ENSP00000458832	9606.ENSP00000385675	0	0	0	0	0	0	0	0.476	0.476
ALOX15B	PEBP1	9606.ENSP00000369530	9606.ENSP00000261313	0	0	0	0	0	0	0	0.669	0.669
ALOX15B	PTGS2	9606.ENSP00000369530	9606.ENSP00000356438	0	0	0	0	0.064	0	0.900	0.403	0.939
ALOX15B	ALOX5	9606.ENSP00000369530	9606.ENSP00000363512	0	0	0	0.919	0.096	0	0.900	0.788	0.911
ALOX15B	GPX2	9606.ENSP00000369530	9606.ENSP00000374265	0	0	0	0	0	0	0.650	0.134	0.683
ALOX5	HMOX1	9606.ENSP00000363512	9606.ENSP00000216117	0	0	0	0	0.060	0	0	0.404	0.415
ALOX5	TP53	9606.ENSP00000363512	9606.ENSP00000269305	0	0	0	0	0	0	0	0.475	0.475
ALOX5	FADS2	9606.ENSP00000363512	9606.ENSP00000278840	0	0	0	0	0	0	0	0.405	0.405
ALOX5	PTGS2	9606.ENSP00000363512	9606.ENSP00000356438	0	0	0	0	0.081	0	0.900	0.828	0.982
ALOX5	NCF2	9606.ENSP00000363512	9606.ENSP00000356505	0	0	0	0	0.319	0	0	0.212	0.440
ALOX5	TLR4	9606.ENSP00000363512	9606.ENSP00000363089	0	0	0	0	0.142	0	0	0.431	0.491
ALOX5	VEGFA	9606.ENSP00000363512	9606.ENSP00000478570	0	0	0	0	0	0	0	0.454	0.454
ALOX5	CYBB	9606.ENSP00000363512	9606.ENSP00000367851	0	0	0	0	0.338	0	0	0.266	0.493
ALOX5	CXCL2	9606.ENSP00000363512	9606.ENSP00000427279	0	0	0	0	0	0	0	0.500	0.499
ALOX5	IL6	9606.ENSP00000363512	9606.ENSP00000385675	0	0	0	0	0	0	0	0.601	0.601
ALOX5	GPX2	9606.ENSP00000363512	9606.ENSP00000374265	0	0	0	0	0	0	0.900	0.200	0.916
ARNTL	SIRT1	9606.ENSP00000384517	9606.ENSP00000212015	0	0	0	0	0	0.495	0.900	0.992	0.999
ARNTL	EPAS1	9606.ENSP00000384517	9606.ENSP00000263734	0	0	0	0.623	0	0.750	0	0.527	0.798
ARNTL	TP53	9606.ENSP00000384517	9606.ENSP00000269305	0	0	0	0	0	0	0	0.429	0.429
ARNTL	HNF4A	9606.ENSP00000384517	9606.ENSP00000312987	0	0	0	0	0	0.270	0	0.342	0.499
ARNTL	MTOR	9606.ENSP00000384517	9606.ENSP00000354558	0	0	0	0	0	0.078	0	0.436	0.458
ARNTL	TFR2	9606.ENSP00000384517	9606.ENSP00000420525	0	0	0	0	0.063	0	0	0.583	0.592
ARNTL	HIF1A	9606.ENSP00000384517	9606.ENSP00000437955	0	0	0	0.625	0	0.749	0	0.930	0.836
ASNS	GDF15	9606.ENSP00000175506	9606.ENSP00000252809	0	0	0	0	0.062	0	0	0.389	0.402
ASNS	PCK2	9606.ENSP00000175506	9606.ENSP00000216780	0	0	0	0	0.097	0	0	0.391	0.427
ASNS	NFE2L2	9606.ENSP00000175506	9606.ENSP00000380252	0	0	0	0	0	0	0	0.432	0.432
ASNS	CBSL	9606.ENSP00000175506	9606.ENSP00000381231	0.044	0	0	0	0.062	0.272	0	0.259	0.451
ASNS	HSPA5	9606.ENSP00000175506	9606.ENSP00000324173	0	0	0	0	0.066	0.058	0	0.435	0.459
ASNS	SLC1A4	9606.ENSP00000175506	9606.ENSP00000234256	0.057	0	0	0	0.072	0	0	0.479	0.505
ASNS	SLC3A2	9606.ENSP00000175506	9606.ENSP00000367123	0	0	0	0	0.150	0	0	0.443	0.507
ASNS	SLC1A5	9606.ENSP00000175506	9606.ENSP00000444408	0.057	0	0	0	0.093	0	0	0.479	0.516
ASNS	GLS2	9606.ENSP00000175506	9606.ENSP00000310447	0	0	0	0	0	0	0	0.546	0.546
ASNS	SLC7A11	9606.ENSP00000175506	9606.ENSP00000280612	0	0	0	0	0.089	0	0	0.539	0.562
ASNS	XBP1	9606.ENSP00000175506	9606.ENSP00000216037	0	0	0	0	0.062	0	0	0.574	0.583
ASNS	DDIT3	9606.ENSP00000175506	9606.ENSP00000448665	0	0	0	0	0	0	0	0.593	0.593
ASNS	CHAC1	9606.ENSP00000175506	9606.ENSP00000398105	0.044	0	0	0	0.130	0	0	0.607	0.644
ASNS	SLC7A5	9606.ENSP00000175506	9606.ENSP00000261622	0	0	0	0	0.212	0	0	0.607	0.678
ASNS	ATF3	9606.ENSP00000175506	9606.ENSP00000344352	0	0	0	0	0.062	0	0	0.687	0.694
ASNS	TRIB3	9606.ENSP00000175506	9606.ENSP00000217233	0	0	0	0	0.267	0	0	0.702	0.773
ASNS	PSAT1	9606.ENSP00000175506	9606.ENSP00000365773	0	0	0	0	0.334	0	0	0.743	0.821
ASNS	EIF2S1	9606.ENSP00000175506	9606.ENSP00000256383	0	0	0	0	0.081	0	0.650	0.638	0.873
ASNS	CEBPG	9606.ENSP00000175506	9606.ENSP00000284000	0	0	0	0	0.093	0	0.900	0.245	0.925
ASNS	GOT1	9606.ENSP00000175506	9606.ENSP00000359539	0	0	0	0	0.191	0	0.900	0.393	0.946
ASNS	ATF4	9606.ENSP00000175506	9606.ENSP00000336790	0	0	0	0	0.097	0	0.900	0.671	0.967
ATF3	MAPK1	9606.ENSP00000344352	9606.ENSP00000215832	0	0	0	0	0	0.248	0	0.311	0.460
ATF3	XBP1	9606.ENSP00000344352	9606.ENSP00000216037	0	0	0	0	0.062	0	0	0.666	0.673
ATF3	HMOX1	9606.ENSP00000344352	9606.ENSP00000216117	0	0	0	0	0.059	0	0	0.419	0.430
ATF3	TRIB3	9606.ENSP00000344352	9606.ENSP00000217233	0	0	0	0	0.064	0.078	0.650	0.605	0.864
ATF3	MAPK14	9606.ENSP00000344352	9606.ENSP00000229795	0	0	0	0	0	0.248	0	0.342	0.484
ATF3	DUSP1	9606.ENSP00000344352	9606.ENSP00000239223	0	0	0	0	0.226	0.139	0	0.568	0.687
ATF3	HSPB1	9606.ENSP00000344352	9606.ENSP00000248553	0	0	0	0	0.064	0	0	0.407	0.421
ATF3	GDF15	9606.ENSP00000344352	9606.ENSP00000252809	0	0	0	0	0.084	0	0	0.561	0.580
ATF3	EIF2S1	9606.ENSP00000344352	9606.ENSP00000256383	0	0	0	0	0	0	0.650	0.600	0.854
ATF3	MAPK3	9606.ENSP00000344352	9606.ENSP00000263025	0	0	0	0	0	0.248	0	0.402	0.531
ATF3	STAT3	9606.ENSP00000344352	9606.ENSP00000264657	0	0	0	0	0.062	0.492	0	0.558	0.771
ATF3	TP53	9606.ENSP00000344352	9606.ENSP00000269305	0	0	0	0	0	0.835	0	0.851	0.974
ATF3	CEBPG	9606.ENSP00000344352	9606.ENSP00000284000	0	0	0	0	0.064	0.478	0	0.409	0.686
ATF3	HSPA5	9606.ENSP00000344352	9606.ENSP00000324173	0	0	0	0	0	0.057	0	0.591	0.598
ATF3	SP1	9606.ENSP00000344352	9606.ENSP00000329357	0	0	0	0	0	0.062	0	0.480	0.492
ATF3	ATF4	9606.ENSP00000344352	9606.ENSP00000336790	0	0	0	0	0.063	0.704	0.800	0.712	0.981
ATF3	ZFP36	9606.ENSP00000344352	9606.ENSP00000469647	0	0	0	0	0.211	0	0	0.273	0.402
ATF3	HRAS	9606.ENSP00000344352	9606.ENSP00000407586	0	0	0	0	0	0.117	0	0.359	0.409
ATF3	HSF1	9606.ENSP00000344352	9606.ENSP00000431512	0	0	0	0	0	0.161	0	0.326	0.410
ATF3	STMN1	9606.ENSP00000344352	9606.ENSP00000410452	0	0	0	0	0	0	0	0.426	0.426
ATF3	SLC2A1	9606.ENSP00000344352	9606.ENSP00000416293	0	0	0	0	0	0	0	0.450	0.450
ATF3	TLR4	9606.ENSP00000344352	9606.ENSP00000363089	0	0	0	0	0.062	0.056	0	0.458	0.478
ATF3	MAPK9	9606.ENSP00000344352	9606.ENSP00000394560	0	0	0	0	0	0.243	0	0.341	0.480
ATF3	HIF1A	9606.ENSP00000344352	9606.ENSP00000437955	0	0	0	0	0	0.144	0	0.420	0.482
ATF3	CXCL2	9606.ENSP00000344352	9606.ENSP00000427279	0	0	0	0	0.207	0	0	0.376	0.484
ATF3	RELA	9606.ENSP00000344352	9606.ENSP00000384273	0	0	0	0	0.062	0.270	0	0.321	0.494
ATF3	TNFAIP3	9606.ENSP00000344352	9606.ENSP00000481570	0	0	0	0	0.158	0	0	0.430	0.499
ATF3	HERPUD1	9606.ENSP00000344352	9606.ENSP00000409555	0	0	0	0	0	0	0	0.504	0.504
ATF3	CDKN1A	9606.ENSP00000344352	9606.ENSP00000384849	0	0	0	0	0.162	0	0	0.435	0.507
ATF3	PTGS2	9606.ENSP00000344352	9606.ENSP00000356438	0	0	0	0	0.120	0	0	0.490	0.533
ATF3	MAPK8	9606.ENSP00000344352	9606.ENSP00000378974	0	0	0	0	0	0.243	0	0.417	0.540
ATF3	MAFG	9606.ENSP00000344352	9606.ENSP00000350369	0	0	0	0	0.063	0.286	0	0.366	0.540
ATF3	IL6	9606.ENSP00000344352	9606.ENSP00000385675	0	0	0	0	0.148	0	0	0.562	0.611
ATF3	NFE2L2	9606.ENSP00000344352	9606.ENSP00000380252	0	0	0	0	0	0.322	0	0.671	0.768
ATF3	CHAC1	9606.ENSP00000344352	9606.ENSP00000398105	0	0	0	0	0.183	0	0.900	0.591	0.963
ATF3	DDIT3	9606.ENSP00000344352	9606.ENSP00000448665	0	0	0	0	0.115	0.875	0.720	0.751	0.991
ATF3	JUN	9606.ENSP00000344352	9606.ENSP00000360266	0	0	0	0	0.861	0.923	0.900	0.994	0.999
ATF4	KEAP1	9606.ENSP00000336790	9606.ENSP00000171111	0	0	0	0	0	0	0	0.504	0.504
ATF4	MAPK1	9606.ENSP00000336790	9606.ENSP00000215832	0	0	0	0	0	0	0.600	0.143	0.642
ATF4	XBP1	9606.ENSP00000336790	9606.ENSP00000216037	0	0	0	0	0.073	0.182	0	0.887	0.907
ATF4	HMOX1	9606.ENSP00000336790	9606.ENSP00000216117	0	0	0	0	0	0	0	0.606	0.606
ATF4	TRIB3	9606.ENSP00000336790	9606.ENSP00000217233	0	0	0	0	0.065	0.708	0.900	0.945	0.998
ATF4	EIF2S1	9606.ENSP00000336790	9606.ENSP00000256383	0	0	0	0	0	0	0.900	0.847	0.984
ATF4	MAPK3	9606.ENSP00000336790	9606.ENSP00000263025	0	0	0	0	0	0	0.600	0.264	0.693
ATF4	STAT3	9606.ENSP00000336790	9606.ENSP00000264657	0	0	0	0	0	0.270	0	0.323	0.484
ATF4	TP53	9606.ENSP00000336790	9606.ENSP00000269305	0	0	0	0	0	0	0	0.431	0.431
ATF4	SLC7A11	9606.ENSP00000336790	9606.ENSP00000280612	0	0	0	0	0.062	0	0	0.464	0.475
ATF4	CEBPG	9606.ENSP00000336790	9606.ENSP00000284000	0	0	0	0	0.087	0.786	0.600	0.413	0.948
ATF4	HSPA5	9606.ENSP00000336790	9606.ENSP00000324173	0	0	0	0	0.065	0	0.900	0.881	0.987
ATF4	SQSTM1	9606.ENSP00000336790	9606.ENSP00000374455	0	0	0	0	0.062	0	0	0.390	0.403
ATF4	PSAT1	9606.ENSP00000336790	9606.ENSP00000365773	0	0	0	0	0.062	0	0	0.397	0.411
ATF4	BECN1	9606.ENSP00000336790	9606.ENSP00000355231	0	0	0	0	0	0	0	0.414	0.414
ATF4	ATG5	9606.ENSP00000336790	9606.ENSP00000358072	0	0	0	0	0	0	0	0.419	0.419
ATF4	LPIN1	9606.ENSP00000336790	9606.ENSP00000397908	0	0	0	0	0	0	0	0.435	0.435
ATF4	SAT1	9606.ENSP00000336790	9606.ENSP00000368572	0	0	0	0	0	0	0	0.489	0.489
ATF4	MAP3K5	9606.ENSP00000336790	9606.ENSP00000351908	0	0	0	0	0	0	0	0.513	0.513
ATF4	HIF1A	9606.ENSP00000336790	9606.ENSP00000437955	0	0	0	0	0	0.182	0	0.442	0.524
ATF4	MTOR	9606.ENSP00000336790	9606.ENSP00000354558	0	0	0	0	0	0	0	0.556	0.556
ATF4	JUN	9606.ENSP00000336790	9606.ENSP00000360266	0	0	0	0	0.064	0.756	0	0.741	0.936
ATF4	HERPUD1	9606.ENSP00000336790	9606.ENSP00000409555	0	0	0	0	0.096	0	0.900	0.509	0.951
ATF4	CHAC1	9606.ENSP00000336790	9606.ENSP00000398105	0	0	0	0	0.078	0	0.900	0.568	0.956
ATF4	NFE2L2	9606.ENSP00000336790	9606.ENSP00000380252	0	0	0	0	0	0.869	0	0.810	0.974
ATF4	DDIT3	9606.ENSP00000336790	9606.ENSP00000448665	0	0	0	0	0.099	0.793	0.800	0.897	0.995
ATG13	GABARAPL2	9606.ENSP00000432412	9606.ENSP00000037243	0	0	0	0	0.064	0.708	0	0.896	0.969
ATG13	MAPK14	9606.ENSP00000432412	9606.ENSP00000229795	0	0	0	0	0	0.270	0	0.444	0.576
ATG13	EIF2S1	9606.ENSP00000432412	9606.ENSP00000256383	0	0	0	0	0	0	0	0.403	0.403
ATG13	WIPI1	9606.ENSP00000432412	9606.ENSP00000262139	0	0	0	0	0.076	0	0	0.863	0.868
ATG13	GABARAPL1	9606.ENSP00000432412	9606.ENSP00000266458	0	0	0	0	0.065	0.623	0	0.918	0.968
ATG13	ATG3	9606.ENSP00000432412	9606.ENSP00000283290	0	0	0	0	0.062	0	0	0.910	0.912
ATG13	WIPI2	9606.ENSP00000432412	9606.ENSP00000288828	0	0	0	0	0.076	0	0	0.833	0.839
ATG13	ULK1	9606.ENSP00000432412	9606.ENSP00000324560	0	0	0	0	0.062	0.962	0.900	0.994	0.999
ATG13	PRKAA1	9606.ENSP00000432412	9606.ENSP00000346148	0	0	0	0	0	0	0.600	0.238	0.682
ATG13	ATG7	9606.ENSP00000432412	9606.ENSP00000346437	0	0	0	0	0.063	0	0	0.941	0.943
ATG13	MTOR	9606.ENSP00000432412	9606.ENSP00000354558	0	0	0	0	0.062	0	0.900	0.972	0.997
ATG13	BECN1	9606.ENSP00000432412	9606.ENSP00000355231	0	0	0	0	0.064	0.486	0.900	0.959	0.997
ATG13	BNIP3	9606.ENSP00000432412	9606.ENSP00000357625	0	0	0	0	0	0	0	0.601	0.601
ATG13	ATG5	9606.ENSP00000432412	9606.ENSP00000358072	0	0	0	0	0	0.305	0	0.927	0.947
ATG13	PRKAA2	9606.ENSP00000432412	9606.ENSP00000360290	0	0	0	0	0	0	0.600	0.216	0.673
ATG13	SQSTM1	9606.ENSP00000432412	9606.ENSP00000374455	0	0	0	0	0	0.187	0	0.768	0.803
ATG13	ATG16L1	9606.ENSP00000432412	9606.ENSP00000375872	0	0	0	0	0.062	0.708	0	0.886	0.966
ATG13	ULK2	9606.ENSP00000432412	9606.ENSP00000378914	0	0	0	0	0.062	0.776	0.900	0.994	0.999
ATG13	LAMP2	9606.ENSP00000432412	9606.ENSP00000408411	0	0	0	0	0	0	0	0.570	0.570
ATG16L1	GABARAPL2	9606.ENSP00000375872	9606.ENSP00000037243	0	0	0	0	0.062	0.377	0.900	0.890	0.992
ATG16L1	XBP1	9606.ENSP00000375872	9606.ENSP00000216037	0	0	0	0	0	0	0	0.586	0.586
ATG16L1	WIPI1	9606.ENSP00000375872	9606.ENSP00000262139	0	0	0	0	0.062	0.078	0.800	0.894	0.979
ATG16L1	STAT3	9606.ENSP00000375872	9606.ENSP00000264657	0	0	0	0	0.064	0	0	0.394	0.408
ATG16L1	GABARAPL1	9606.ENSP00000375872	9606.ENSP00000266458	0	0	0	0	0.062	0.357	0.900	0.915	0.994
ATG16L1	ATG3	9606.ENSP00000375872	9606.ENSP00000283290	0	0	0	0	0.065	0.898	0.900	0.960	0.999
ATG16L1	WIPI2	9606.ENSP00000375872	9606.ENSP00000288828	0	0	0	0	0.062	0.828	0.800	0.992	0.999
ATG16L1	ULK1	9606.ENSP00000375872	9606.ENSP00000324560	0	0	0	0	0.048	0.835	0	0.848	0.974
ATG16L1	ATG7	9606.ENSP00000375872	9606.ENSP00000346437	0	0	0	0	0.051	0	0.650	0.933	0.976
ATG16L1	TFRC	9606.ENSP00000375872	9606.ENSP00000353224	0	0	0	0	0	0.273	0	0.217	0.407
ATG16L1	MTOR	9606.ENSP00000375872	9606.ENSP00000354558	0	0	0	0	0.063	0.061	0	0.621	0.638
ATG16L1	BECN1	9606.ENSP00000375872	9606.ENSP00000355231	0	0	0	0	0.062	0.106	0.650	0.935	0.978
ATG16L1	BNIP3	9606.ENSP00000375872	9606.ENSP00000357625	0	0	0	0	0	0	0	0.533	0.533
ATG16L1	ATG5	9606.ENSP00000375872	9606.ENSP00000358072	0	0	0	0	0.062	0.994	0.800	0.995	0.999
ATG16L1	TLR4	9606.ENSP00000375872	9606.ENSP00000363089	0	0	0	0	0	0.057	0	0.498	0.506
ATG16L1	SQSTM1	9606.ENSP00000375872	9606.ENSP00000374455	0	0	0	0	0.062	0.348	0	0.808	0.872
ATG16L1	IL6	9606.ENSP00000375872	9606.ENSP00000385675	0	0	0	0	0	0	0	0.419	0.418
ATG16L1	LAMP2	9606.ENSP00000375872	9606.ENSP00000408411	0	0	0	0	0	0	0	0.541	0.541
ATG16L1	UBC	9606.ENSP00000375872	9606.ENSP00000441543	0	0	0	0	0	0.675	0	0.082	0.689
ATG16L1	ULK2	9606.ENSP00000375872	9606.ENSP00000378914	0	0	0	0	0.048	0.061	0	0.789	0.795
ATG3	GABARAPL2	9606.ENSP00000283290	9606.ENSP00000037243	0	0	0	0	0.167	0.846	0.800	0.992	0.999
ATG3	SIRT1	9606.ENSP00000283290	9606.ENSP00000212015	0	0	0	0	0	0	0	0.423	0.423
ATG3	EIF2S1	9606.ENSP00000283290	9606.ENSP00000256383	0	0	0	0	0.138	0	0	0.351	0.417
ATG3	WIPI1	9606.ENSP00000283290	9606.ENSP00000262139	0	0	0	0	0.065	0.244	0	0.875	0.904
ATG3	GABARAPL1	9606.ENSP00000283290	9606.ENSP00000266458	0	0	0	0	0.167	0.792	0.800	0.994	0.999
ATG3	TP53	9606.ENSP00000283290	9606.ENSP00000269305	0	0	0	0	0	0	0	0.414	0.414
ATG3	MAPK8	9606.ENSP00000283290	9606.ENSP00000378974	0	0	0	0	0.062	0	0	0.436	0.449
ATG3	HSPA5	9606.ENSP00000283290	9606.ENSP00000324173	0	0	0	0	0.065	0.058	0	0.519	0.539
ATG3	LAMP2	9606.ENSP00000283290	9606.ENSP00000408411	0	0	0	0	0	0	0	0.590	0.590
ATG3	BNIP3	9606.ENSP00000283290	9606.ENSP00000357625	0	0	0	0	0	0	0	0.593	0.593
ATG3	MTOR	9606.ENSP00000283290	9606.ENSP00000354558	0	0	0	0	0.062	0.077	0	0.649	0.670
ATG3	SQSTM1	9606.ENSP00000283290	9606.ENSP00000374455	0	0	0	0	0	0	0	0.822	0.822
ATG3	ULK2	9606.ENSP00000283290	9606.ENSP00000378914	0	0	0	0	0.101	0.180	0	0.837	0.870
ATG3	ULK1	9606.ENSP00000283290	9606.ENSP00000324560	0	0	0	0	0.101	0.180	0	0.904	0.923
ATG3	WIPI2	9606.ENSP00000283290	9606.ENSP00000288828	0	0	0	0	0.069	0.244	0.900	0.846	0.987
ATG3	BECN1	9606.ENSP00000283290	9606.ENSP00000355231	0	0	0	0	0.185	0.432	0.650	0.946	0.990
ATG3	ATG7	9606.ENSP00000283290	9606.ENSP00000346437	0	0	0	0	0.147	0.985	0.600	0.995	0.999
ATG3	ATG5	9606.ENSP00000283290	9606.ENSP00000358072	0	0	0	0	0.065	0.971	0.900	0.994	0.999
ATG5	GABARAPL2	9606.ENSP00000358072	9606.ENSP00000037243	0	0	0	0	0.049	0.532	0.900	0.961	0.998
ATG5	KEAP1	9606.ENSP00000358072	9606.ENSP00000171111	0	0	0	0	0	0.168	0	0.524	0.587
ATG5	SIRT1	9606.ENSP00000358072	9606.ENSP00000212015	0	0	0	0	0.096	0.270	0	0.943	0.959
ATG5	XBP1	9606.ENSP00000358072	9606.ENSP00000216037	0	0	0	0	0	0	0	0.649	0.649
ATG5	KRAS	9606.ENSP00000358072	9606.ENSP00000256078	0	0	0	0	0.065	0	0	0.441	0.455
ATG5	EIF2S1	9606.ENSP00000358072	9606.ENSP00000256383	0	0	0	0	0.083	0	0	0.586	0.604
ATG5	RIPK1	9606.ENSP00000358072	9606.ENSP00000259808	0	0	0	0	0	0.345	0	0.580	0.714
ATG5	WIPI1	9606.ENSP00000358072	9606.ENSP00000262139	0	0	0	0	0.064	0.246	0	0.919	0.938
ATG5	MAPK3	9606.ENSP00000358072	9606.ENSP00000263025	0	0	0	0	0.067	0	0	0.470	0.485
ATG5	STAT3	9606.ENSP00000358072	9606.ENSP00000264657	0	0	0	0	0	0	0	0.450	0.450
ATG5	GABARAPL1	9606.ENSP00000358072	9606.ENSP00000266458	0	0	0	0	0.049	0.532	0.900	0.947	0.997
ATG5	TP53	9606.ENSP00000358072	9606.ENSP00000269305	0	0	0	0	0	0	0	0.762	0.762
ATG5	EGFR	9606.ENSP00000358072	9606.ENSP00000275493	0	0	0	0	0	0	0	0.435	0.435
ATG5	WIPI2	9606.ENSP00000358072	9606.ENSP00000288828	0	0	0	0	0.070	0.797	0.600	0.892	0.990
ATG5	HSPA5	9606.ENSP00000358072	9606.ENSP00000324173	0	0	0	0	0	0	0	0.658	0.658
ATG5	ULK1	9606.ENSP00000358072	9606.ENSP00000324560	0	0	0	0	0.052	0.354	0	0.940	0.960
ATG5	CAV1	9606.ENSP00000358072	9606.ENSP00000339191	0	0	0	0	0	0.270	0	0.822	0.865
ATG5	HMGB1	9606.ENSP00000358072	9606.ENSP00000345347	0	0	0	0	0	0	0	0.430	0.430
ATG5	ATG7	9606.ENSP00000358072	9606.ENSP00000346437	0	0	0	0	0.093	0.577	0.800	0.985	0.998
ATG5	MTOR	9606.ENSP00000358072	9606.ENSP00000354558	0	0	0	0	0	0.160	0	0.810	0.833
ATG5	BECN1	9606.ENSP00000358072	9606.ENSP00000355231	0	0	0	0	0.112	0.065	0.650	0.968	0.989
ATG5	BNIP3	9606.ENSP00000358072	9606.ENSP00000357625	0	0	0	0	0.053	0	0	0.786	0.789
ATG5	PRKAA2	9606.ENSP00000358072	9606.ENSP00000360290	0	0	0	0	0.062	0	0	0.386	0.400
ATG5	NFE2L2	9606.ENSP00000358072	9606.ENSP00000380252	0	0	0	0	0	0	0	0.423	0.422
ATG5	TLR4	9606.ENSP00000358072	9606.ENSP00000363089	0	0	0	0	0	0	0	0.431	0.431
ATG5	VDAC2	9606.ENSP00000358072	9606.ENSP00000361635	0	0	0	0	0	0	0	0.453	0.453
ATG5	HRAS	9606.ENSP00000358072	9606.ENSP00000407586	0	0	0	0	0.063	0	0	0.453	0.466
ATG5	JUN	9606.ENSP00000358072	9606.ENSP00000360266	0	0	0	0	0	0	0	0.468	0.468
ATG5	IL6	9606.ENSP00000358072	9606.ENSP00000385675	0	0	0	0	0	0	0	0.479	0.479
ATG5	DDIT3	9606.ENSP00000358072	9606.ENSP00000448665	0	0	0	0	0	0	0	0.481	0.481
ATG5	HIF1A	9606.ENSP00000358072	9606.ENSP00000437955	0	0	0	0	0.062	0	0	0.554	0.564
ATG5	MAPK8	9606.ENSP00000358072	9606.ENSP00000378974	0	0	0	0	0.080	0	0	0.590	0.607
ATG5	LAMP2	9606.ENSP00000358072	9606.ENSP00000408411	0	0	0	0	0.062	0	0	0.731	0.737
ATG5	ULK2	9606.ENSP00000358072	9606.ENSP00000378914	0	0	0	0	0.052	0.109	0	0.849	0.861
ATG5	SQSTM1	9606.ENSP00000358072	9606.ENSP00000374455	0	0	0	0	0.052	0.270	0.600	0.920	0.974
ATG7	GABARAPL2	9606.ENSP00000346437	9606.ENSP00000037243	0	0	0	0	0.066	0.920	0.800	0.993	0.999
ATG7	KEAP1	9606.ENSP00000346437	9606.ENSP00000171111	0	0	0	0	0.062	0.121	0	0.647	0.683
ATG7	SIRT1	9606.ENSP00000346437	9606.ENSP00000212015	0.052	0	0	0	0.066	0.486	0	0.969	0.984
ATG7	MAPK1	9606.ENSP00000346437	9606.ENSP00000215832	0	0	0	0	0.065	0.057	0.600	0.270	0.708
ATG7	XBP1	9606.ENSP00000346437	9606.ENSP00000216037	0	0	0	0	0	0	0	0.584	0.584
ATG7	HMOX1	9606.ENSP00000346437	9606.ENSP00000216117	0	0	0	0	0.062	0.142	0	0.341	0.423
ATG7	KRAS	9606.ENSP00000346437	9606.ENSP00000256078	0	0	0	0	0.062	0.076	0	0.431	0.464
ATG7	EIF2S1	9606.ENSP00000346437	9606.ENSP00000256383	0	0	0	0	0.062	0	0	0.507	0.517
ATG7	RIPK1	9606.ENSP00000346437	9606.ENSP00000259808	0	0	0	0	0.062	0.162	0	0.405	0.491
ATG7	WIPI1	9606.ENSP00000346437	9606.ENSP00000262139	0	0	0	0	0.213	0.244	0	0.894	0.931
ATG7	MAPK3	9606.ENSP00000346437	9606.ENSP00000263025	0	0	0	0	0.065	0.057	0.600	0.381	0.752
ATG7	STAT3	9606.ENSP00000346437	9606.ENSP00000264657	0	0	0	0	0.051	0.065	0	0.391	0.412
ATG7	GABARAPL1	9606.ENSP00000346437	9606.ENSP00000266458	0	0	0	0	0.066	0.811	0.800	0.993	0.999
ATG7	TP53	9606.ENSP00000346437	9606.ENSP00000269305	0	0	0	0	0	0.270	0	0.963	0.972
ATG7	WIPI2	9606.ENSP00000346437	9606.ENSP00000288828	0	0	0	0	0.232	0.244	0.650	0.834	0.961
ATG7	HSPA5	9606.ENSP00000346437	9606.ENSP00000324173	0	0	0	0	0.049	0.071	0	0.614	0.629
ATG7	ULK1	9606.ENSP00000346437	9606.ENSP00000324560	0	0	0	0	0.065	0.248	0	0.922	0.940
ATG7	HMGB1	9606.ENSP00000346437	9606.ENSP00000345347	0	0	0	0	0.062	0.057	0	0.390	0.413
ATG7	PRKAA1	9606.ENSP00000346437	9606.ENSP00000346148	0	0	0	0	0.112	0.057	0	0.470	0.517
ATG7	TLR4	9606.ENSP00000346437	9606.ENSP00000363089	0	0	0	0	0.058	0.059	0	0.391	0.413
ATG7	JUN	9606.ENSP00000346437	9606.ENSP00000360266	0	0	0	0	0	0	0	0.413	0.413
ATG7	DDIT3	9606.ENSP00000346437	9606.ENSP00000448665	0	0	0	0	0	0	0	0.424	0.424
ATG7	IL6	9606.ENSP00000346437	9606.ENSP00000385675	0	0	0	0	0	0	0	0.427	0.427
ATG7	HRAS	9606.ENSP00000346437	9606.ENSP00000407586	0	0	0	0	0.062	0.076	0	0.430	0.462
ATG7	NFE2L2	9606.ENSP00000346437	9606.ENSP00000380252	0	0	0	0	0	0.074	0	0.464	0.482
ATG7	HIF1A	9606.ENSP00000346437	9606.ENSP00000437955	0	0	0	0	0	0	0	0.491	0.491
ATG7	PRKAA2	9606.ENSP00000346437	9606.ENSP00000360290	0	0	0	0	0.112	0.057	0	0.447	0.497
ATG7	MAPK8	9606.ENSP00000346437	9606.ENSP00000378974	0	0	0	0	0.072	0	0	0.541	0.556
ATG7	SRC	9606.ENSP00000346437	9606.ENSP00000362680	0	0	0	0	0.049	0.059	0.600	0.270	0.703
ATG7	UBC	9606.ENSP00000346437	9606.ENSP00000441543	0	0	0	0	0.062	0.180	0.600	0.174	0.711
ATG7	LAMP2	9606.ENSP00000346437	9606.ENSP00000408411	0	0	0	0	0.049	0	0	0.730	0.732
ATG7	BNIP3	9606.ENSP00000346437	9606.ENSP00000357625	0	0	0	0	0.062	0	0	0.752	0.757
ATG7	MTOR	9606.ENSP00000346437	9606.ENSP00000354558	0	0	0	0	0.049	0.067	0	0.787	0.794
ATG7	ULK2	9606.ENSP00000346437	9606.ENSP00000378914	0	0	0	0	0.065	0.248	0	0.848	0.884
ATG7	SQSTM1	9606.ENSP00000346437	9606.ENSP00000374455	0	0	0	0	0	0.270	0	0.910	0.931
ATG7	BECN1	9606.ENSP00000346437	9606.ENSP00000355231	0	0	0	0	0.081	0.182	0	0.966	0.972
ATM	KEAP1	9606.ENSP00000278616	9606.ENSP00000171111	0	0	0	0	0	0	0	0.404	0.404
ATM	SIRT1	9606.ENSP00000278616	9606.ENSP00000212015	0	0	0	0	0.063	0	0	0.864	0.867
ATM	MAPK1	9606.ENSP00000278616	9606.ENSP00000215832	0	0	0	0	0	0.057	0	0.419	0.429
ATM	AURKA	9606.ENSP00000278616	9606.ENSP00000216911	0	0	0	0	0.062	0.145	0	0.525	0.585
ATM	MAPK14	9606.ENSP00000278616	9606.ENSP00000229795	0	0	0	0	0	0.282	0	0.493	0.621
ATM	FLT3	9606.ENSP00000278616	9606.ENSP00000241453	0	0	0	0	0.054	0	0	0.468	0.475
ATM	KRAS	9606.ENSP00000278616	9606.ENSP00000256078	0	0	0	0	0.065	0.083	0	0.664	0.686
ATM	RIPK1	9606.ENSP00000278616	9606.ENSP00000259808	0	0	0	0	0.062	0.056	0	0.559	0.576
ATM	MAPK3	9606.ENSP00000278616	9606.ENSP00000263025	0	0	0	0	0	0.057	0	0.502	0.510
ATM	PIK3CA	9606.ENSP00000278616	9606.ENSP00000263967	0	0	0	0.540	0.088	0.318	0	0.697	0.555
ATM	STAT3	9606.ENSP00000278616	9606.ENSP00000264657	0	0	0	0	0	0	0	0.510	0.510
ATM	TP63	9606.ENSP00000278616	9606.ENSP00000264731	0	0	0	0	0	0.368	0	0.419	0.617
ATM	RB1	9606.ENSP00000278616	9606.ENSP00000267163	0	0	0	0	0.065	0	0	0.503	0.516
ATM	TP53	9606.ENSP00000278616	9606.ENSP00000269305	0	0	0	0	0	0.915	0.900	0.989	0.999
ATM	EGFR	9606.ENSP00000278616	9606.ENSP00000275493	0	0	0	0	0.063	0	0	0.799	0.804
ATM	SP1	9606.ENSP00000278616	9606.ENSP00000329357	0	0	0	0	0.062	0	0	0.410	0.423
ATM	BECN1	9606.ENSP00000278616	9606.ENSP00000355231	0	0	0	0	0	0	0	0.437	0.437
ATM	NFE2L2	9606.ENSP00000278616	9606.ENSP00000380252	0	0	0	0	0	0.192	0	0.370	0.469
ATM	VEGFA	9606.ENSP00000278616	9606.ENSP00000478570	0	0	0	0	0	0	0	0.470	0.470
ATM	NRAS	9606.ENSP00000278616	9606.ENSP00000358548	0	0	0	0	0.064	0.083	0	0.448	0.485
ATM	IL6	9606.ENSP00000278616	9606.ENSP00000385675	0	0	0	0	0	0	0	0.512	0.512
ATM	IDH1	9606.ENSP00000278616	9606.ENSP00000390265	0	0	0	0	0	0	0	0.519	0.519
ATM	SRC	9606.ENSP00000278616	9606.ENSP00000362680	0	0	0	0	0	0.056	0	0.516	0.523
ATM	RELA	9606.ENSP00000278616	9606.ENSP00000384273	0	0	0	0	0	0.273	0	0.424	0.563
ATM	JUN	9606.ENSP00000278616	9606.ENSP00000360266	0	0	0	0	0	0	0	0.583	0.583
ATM	MTOR	9606.ENSP00000278616	9606.ENSP00000354558	0	0	0	0.544	0.133	0.318	0	0.741	0.588
ATM	FBXW7	9606.ENSP00000278616	9606.ENSP00000281708	0	0	0	0	0.065	0	0	0.606	0.615
ATM	RRM2	9606.ENSP00000278616	9606.ENSP00000353770	0	0	0	0	0.060	0.248	0	0.563	0.664
ATM	MUC1	9606.ENSP00000278616	9606.ENSP00000484824	0	0	0	0	0	0	0	0.682	0.682
ATM	HIF1A	9606.ENSP00000278616	9606.ENSP00000437955	0	0	0	0	0.062	0.270	0	0.589	0.694
ATM	CDKN1A	9606.ENSP00000278616	9606.ENSP00000384849	0	0	0	0	0	0	0	0.702	0.702
ATM	HRAS	9606.ENSP00000278616	9606.ENSP00000407586	0	0	0	0	0.064	0.083	0	0.692	0.713
ATM	CDKN2A	9606.ENSP00000278616	9606.ENSP00000418915	0	0	0	0	0.051	0.058	0	0.742	0.750
ATM	MAPK8	9606.ENSP00000278616	9606.ENSP00000378974	0	0	0	0	0.049	0	0.600	0.459	0.776
ATM	SOCS1	9606.ENSP00000278616	9606.ENSP00000329418	0	0	0	0	0.049	0.482	0	0.708	0.843
ATM	SQSTM1	9606.ENSP00000278616	9606.ENSP00000374455	0	0	0	0	0	0	0.800	0.295	0.852
ATM	UBC	9606.ENSP00000278616	9606.ENSP00000441543	0	0	0	0	0.060	0	0.900	0.186	0.916
ATM	BID	9606.ENSP00000278616	9606.ENSP00000318822	0	0	0	0	0	0	0.900	0.271	0.923
ATP6V1G2	MT3	9606.ENSP00000302194	9606.ENSP00000200691	0	0	0	0	0.406	0	0	0	0.406
ATP6V1G2	EGFR	9606.ENSP00000302194	9606.ENSP00000275493	0	0	0	0	0	0	0.600	0.046	0.602
ATP6V1G2	MTOR	9606.ENSP00000302194	9606.ENSP00000354558	0	0	0	0	0	0	0.600	0.048	0.602
ATP6V1G2	TFRC	9606.ENSP00000302194	9606.ENSP00000353224	0	0	0	0	0	0	0.650	0	0.650
ATP6V1G2	TF	9606.ENSP00000302194	9606.ENSP00000385834	0	0	0	0	0.111	0	0.650	0	0.675
AURKA	CDKN1A	9606.ENSP00000216911	9606.ENSP00000384849	0	0	0	0	0.053	0.091	0	0.384	0.423
AURKA	EGFR	9606.ENSP00000216911	9606.ENSP00000275493	0	0	0	0.595	0	0.270	0	0.569	0.432
AURKA	STMN1	9606.ENSP00000216911	9606.ENSP00000410452	0	0	0	0	0.229	0	0	0.346	0.474
AURKA	PIK3CA	9606.ENSP00000216911	9606.ENSP00000263967	0	0	0	0	0	0.100	0	0.471	0.504
AURKA	CHMP6	9606.ENSP00000216911	9606.ENSP00000317468	0	0	0	0	0	0.210	0	0.405	0.510
AURKA	KRAS	9606.ENSP00000216911	9606.ENSP00000256078	0	0	0	0	0.062	0.077	0	0.481	0.511
AURKA	CDKN2A	9606.ENSP00000216911	9606.ENSP00000418915	0	0	0	0	0.063	0.129	0	0.468	0.528
AURKA	UBC	9606.ENSP00000216911	9606.ENSP00000441543	0	0	0	0	0.062	0	0.600	0.073	0.622
AURKA	HRAS	9606.ENSP00000216911	9606.ENSP00000407586	0	0	0	0	0.062	0.077	0	0.649	0.671
AURKA	FBXW7	9606.ENSP00000216911	9606.ENSP00000281708	0	0	0	0	0.062	0.675	0	0.541	0.848
AURKA	RRM2	9606.ENSP00000216911	9606.ENSP00000353770	0	0	0	0	0.825	0	0	0.510	0.910
AURKA	TP53	9606.ENSP00000216911	9606.ENSP00000269305	0	0	0	0	0.096	0.875	0.900	0.935	0.999
BACH1	HMOX1	9606.ENSP00000382805	9606.ENSP00000216117	0	0	0	0	0	0	0	0.522	0.522
BACH1	TP53	9606.ENSP00000382805	9606.ENSP00000269305	0	0	0	0	0	0.684	0	0.178	0.729
BACH1	MAFG	9606.ENSP00000382805	9606.ENSP00000350369	0	0	0	0	0	0.801	0	0.464	0.889
BACH1	NFE2L2	9606.ENSP00000382805	9606.ENSP00000380252	0	0	0	0.567	0.077	0.273	0	0.489	0.441
BACH1	DDIT3	9606.ENSP00000382805	9606.ENSP00000448665	0	0	0	0	0	0.458	0	0	0.457
BAP1	TP53	9606.ENSP00000417132	9606.ENSP00000269305	0	0	0	0	0	0	0	0.403	0.403
BAP1	NF2	9606.ENSP00000417132	9606.ENSP00000344666	0	0	0	0	0.062	0	0	0.561	0.570
BAP1	CDKN2A	9606.ENSP00000417132	9606.ENSP00000418915	0	0	0	0	0.052	0.077	0	0.506	0.529
BAP1	UBC	9606.ENSP00000417132	9606.ENSP00000441543	0	0	0	0	0.062	0.864	0.900	0.249	0.989
BECN1	GABARAPL2	9606.ENSP00000355231	9606.ENSP00000037243	0	0	0	0	0.065	0.140	0.900	0.925	0.993
BECN1	KEAP1	9606.ENSP00000355231	9606.ENSP00000171111	0	0	0	0	0.056	0	0	0.514	0.522
BECN1	SIRT1	9606.ENSP00000355231	9606.ENSP00000212015	0	0	0	0	0.049	0	0	0.710	0.713
BECN1	XBP1	9606.ENSP00000355231	9606.ENSP00000216037	0	0	0	0	0	0	0	0.602	0.602
BECN1	HMOX1	9606.ENSP00000355231	9606.ENSP00000216117	0	0	0	0	0	0	0	0.506	0.506
BECN1	MAPK14	9606.ENSP00000355231	9606.ENSP00000229795	0	0	0	0	0.053	0	0	0.429	0.436
BECN1	SNX4	9606.ENSP00000355231	9606.ENSP00000251775	0	0	0	0	0.066	0.217	0	0.265	0.416
BECN1	KRAS	9606.ENSP00000355231	9606.ENSP00000256078	0	0	0	0	0	0.095	0	0.440	0.471
BECN1	EIF2S1	9606.ENSP00000355231	9606.ENSP00000256383	0	0	0	0	0.063	0	0	0.639	0.647
BECN1	RIPK1	9606.ENSP00000355231	9606.ENSP00000259808	0	0	0	0	0.064	0.062	0	0.461	0.486
BECN1	WIPI1	9606.ENSP00000355231	9606.ENSP00000262139	0	0	0	0	0.106	0.378	0	0.906	0.943
BECN1	MAPK3	9606.ENSP00000355231	9606.ENSP00000263025	0	0	0	0	0.064	0	0	0.778	0.784
BECN1	PIK3CA	9606.ENSP00000355231	9606.ENSP00000263967	0	0	0	0	0.064	0.302	0.720	0.363	0.867
BECN1	YWHAE	9606.ENSP00000355231	9606.ENSP00000264335	0	0	0	0	0.061	0.122	0	0.469	0.524
BECN1	STAT3	9606.ENSP00000355231	9606.ENSP00000264657	0	0	0	0	0.062	0.270	0	0.731	0.800
BECN1	GABARAPL1	9606.ENSP00000355231	9606.ENSP00000266458	0	0	0	0	0.065	0.140	0.900	0.932	0.993
BECN1	TP53	9606.ENSP00000355231	9606.ENSP00000269305	0	0	0	0	0	0.270	0	0.863	0.896
BECN1	EGFR	9606.ENSP00000355231	9606.ENSP00000275493	0	0	0	0	0	0.270	0	0.966	0.974
BECN1	SLC7A11	9606.ENSP00000355231	9606.ENSP00000280612	0	0	0	0	0	0	0	0.919	0.919
BECN1	WIPI2	9606.ENSP00000355231	9606.ENSP00000288828	0	0	0	0	0.214	0.245	0.650	0.876	0.970
BECN1	HSPA5	9606.ENSP00000355231	9606.ENSP00000324173	0	0	0	0	0	0.284	0	0.762	0.823
BECN1	ULK1	9606.ENSP00000355231	9606.ENSP00000324560	0	0	0	0	0.085	0.881	0.900	0.975	0.999
BECN1	SOCS1	9606.ENSP00000355231	9606.ENSP00000329418	0	0	0	0	0	0	0.540	0.083	0.560
BECN1	CAV1	9606.ENSP00000355231	9606.ENSP00000339191	0	0	0	0	0	0	0	0.839	0.839
BECN1	HMGB1	9606.ENSP00000355231	9606.ENSP00000345347	0	0	0	0	0.062	0.501	0.800	0.989	0.998
BECN1	PRKAA1	9606.ENSP00000355231	9606.ENSP00000346148	0	0	0	0	0.063	0.270	0.900	0.455	0.957
BECN1	MAP3K5	9606.ENSP00000355231	9606.ENSP00000351908	0	0	0	0	0	0	0	0.411	0.411
BECN1	MTOR	9606.ENSP00000355231	9606.ENSP00000354558	0	0	0	0	0.064	0.468	0	0.878	0.934
BECN1	ELAVL1	9606.ENSP00000355231	9606.ENSP00000385269	0	0	0	0	0.062	0.270	0	0.195	0.400
BECN1	SRC	9606.ENSP00000355231	9606.ENSP00000362680	0	0	0	0	0	0.083	0	0.403	0.430
BECN1	VEGFA	9606.ENSP00000355231	9606.ENSP00000478570	0	0	0	0	0	0	0	0.460	0.459
BECN1	MAPK9	9606.ENSP00000355231	9606.ENSP00000394560	0	0	0	0	0.065	0	0	0.447	0.461
BECN1	RELA	9606.ENSP00000355231	9606.ENSP00000384273	0	0	0	0	0	0.270	0	0.297	0.464
BECN1	NFE2L2	9606.ENSP00000355231	9606.ENSP00000380252	0	0	0	0	0	0	0	0.466	0.466
BECN1	HRAS	9606.ENSP00000355231	9606.ENSP00000407586	0	0	0	0	0	0.095	0	0.457	0.487
BECN1	IL6	9606.ENSP00000355231	9606.ENSP00000385675	0	0	0	0	0	0	0	0.531	0.531
BECN1	DDIT3	9606.ENSP00000355231	9606.ENSP00000448665	0	0	0	0	0	0	0	0.577	0.577
BECN1	HIF1A	9606.ENSP00000355231	9606.ENSP00000437955	0	0	0	0	0	0	0	0.642	0.642
BECN1	CYBB	9606.ENSP00000355231	9606.ENSP00000367851	0	0	0	0	0	0	0	0.662	0.662
BECN1	CDKN2A	9606.ENSP00000355231	9606.ENSP00000418915	0	0	0	0	0	0.425	0	0.455	0.673
BECN1	JUN	9606.ENSP00000355231	9606.ENSP00000360266	0	0	0	0	0	0	0	0.681	0.681
BECN1	VDAC2	9606.ENSP00000355231	9606.ENSP00000361635	0	0	0	0	0	0	0	0.702	0.702
BECN1	TLR4	9606.ENSP00000355231	9606.ENSP00000363089	0	0	0	0	0.055	0.182	0	0.688	0.737
BECN1	LAMP2	9606.ENSP00000355231	9606.ENSP00000408411	0	0	0	0	0	0	0	0.760	0.760
BECN1	BNIP3	9606.ENSP00000355231	9606.ENSP00000357625	0	0	0	0	0.049	0	0	0.891	0.892
BECN1	SQSTM1	9606.ENSP00000355231	9606.ENSP00000374455	0	0	0	0	0	0.270	0	0.913	0.934
BECN1	PRKAA2	9606.ENSP00000355231	9606.ENSP00000360290	0	0	0	0	0.063	0	0.900	0.497	0.948
BECN1	ULK2	9606.ENSP00000355231	9606.ENSP00000378914	0	0	0	0	0.085	0.056	0.800	0.885	0.977
BECN1	MAPK8	9606.ENSP00000355231	9606.ENSP00000378974	0	0	0	0	0.059	0	0	0.989	0.990
BID	RIPK1	9606.ENSP00000318822	9606.ENSP00000259808	0	0	0	0	0	0	0.900	0.365	0.933
BID	TP53	9606.ENSP00000318822	9606.ENSP00000269305	0	0	0	0	0	0	0.900	0.465	0.944
BID	MAPK9	9606.ENSP00000318822	9606.ENSP00000394560	0	0	0	0	0	0	0.800	0.405	0.876
BID	MAPK8	9606.ENSP00000318822	9606.ENSP00000378974	0	0	0	0	0	0.287	0.800	0.246	0.883
BID	MAP3K5	9606.ENSP00000318822	9606.ENSP00000351908	0	0	0	0	0	0	0.900	0.293	0.926
BNIP3	GABARAPL2	9606.ENSP00000357625	9606.ENSP00000037243	0	0	0	0	0.124	0	0.800	0.845	0.970
BNIP3	SLC2A3	9606.ENSP00000357625	9606.ENSP00000075120	0	0	0	0	0.051	0.056	0	0.418	0.433
BNIP3	SIRT1	9606.ENSP00000357625	9606.ENSP00000212015	0	0	0	0	0	0	0	0.554	0.554
BNIP3	WIPI1	9606.ENSP00000357625	9606.ENSP00000262139	0	0	0	0	0.062	0	0	0.438	0.450
BNIP3	EPAS1	9606.ENSP00000357625	9606.ENSP00000263734	0	0	0	0	0	0	0	0.511	0.511
BNIP3	GABARAPL1	9606.ENSP00000357625	9606.ENSP00000266458	0	0	0	0	0.139	0	0.800	0.730	0.949
BNIP3	TP53	9606.ENSP00000357625	9606.ENSP00000269305	0	0	0	0	0	0	0	0.606	0.606
BNIP3	DDIT4	9606.ENSP00000357625	9606.ENSP00000307305	0	0	0	0	0.062	0	0	0.614	0.622
BNIP3	ULK1	9606.ENSP00000357625	9606.ENSP00000324560	0	0	0	0	0	0	0	0.644	0.644
BNIP3	CAV1	9606.ENSP00000357625	9606.ENSP00000339191	0	0	0	0	0	0	0	0.435	0.435
BNIP3	LONP1	9606.ENSP00000357625	9606.ENSP00000353826	0	0	0	0	0.063	0	0	0.420	0.433
BNIP3	MTOR	9606.ENSP00000357625	9606.ENSP00000354558	0	0	0	0	0	0	0	0.578	0.578
BNIP3	FH	9606.ENSP00000357625	9606.ENSP00000355518	0	0	0	0	0.062	0	0	0.414	0.426
BNIP3	LAMP2	9606.ENSP00000357625	9606.ENSP00000408411	0	0	0	0	0.062	0	0	0.441	0.454
BNIP3	ULK2	9606.ENSP00000357625	9606.ENSP00000378914	0	0	0	0	0	0	0	0.521	0.521
BNIP3	VEGFA	9606.ENSP00000357625	9606.ENSP00000478570	0	0	0	0	0.080	0	0	0.518	0.537
BNIP3	SLC2A1	9606.ENSP00000357625	9606.ENSP00000416293	0	0	0	0	0.064	0.056	0	0.611	0.626
BNIP3	CA9	9606.ENSP00000357625	9606.ENSP00000367608	0	0	0	0	0.088	0	0	0.619	0.637
BNIP3	STEAP3	9606.ENSP00000357625	9606.ENSP00000376822	0	0	0	0	0	0	0	0.640	0.640
BNIP3	SQSTM1	9606.ENSP00000357625	9606.ENSP00000374455	0	0	0	0	0.063	0.270	0	0.672	0.756
BNIP3	HIF1A	9606.ENSP00000357625	9606.ENSP00000437955	0	0	0	0	0.062	0.270	0	0.831	0.874
BRD4	SIRT1	9606.ENSP00000263377	9606.ENSP00000212015	0	0	0	0	0.062	0.344	0	0.499	0.665
BRD4	FLT3	9606.ENSP00000263377	9606.ENSP00000241453	0	0	0	0	0	0.059	0	0.391	0.402
BRD4	KRAS	9606.ENSP00000263377	9606.ENSP00000256078	0	0	0	0	0.062	0.078	0	0.404	0.439
BRD4	MTOR	9606.ENSP00000263377	9606.ENSP00000354558	0	0	0	0	0.065	0.203	0	0.268	0.407
BRD4	EGFR	9606.ENSP00000263377	9606.ENSP00000275493	0	0	0	0	0	0.059	0	0.401	0.412
BRD4	CDKN2A	9606.ENSP00000263377	9606.ENSP00000418915	0	0	0	0	0.062	0.060	0	0.387	0.412
BRD4	PIK3CA	9606.ENSP00000263377	9606.ENSP00000263967	0	0	0	0	0.062	0.203	0	0.292	0.424
BRD4	RB1	9606.ENSP00000263377	9606.ENSP00000267163	0	0	0	0	0.062	0.278	0	0.230	0.433
BRD4	SP1	9606.ENSP00000263377	9606.ENSP00000329357	0	0	0	0	0.073	0.126	0	0.362	0.438
BRD4	IL33	9606.ENSP00000263377	9606.ENSP00000370842	0	0	0	0	0	0	0	0.447	0.447
BRD4	JUN	9606.ENSP00000263377	9606.ENSP00000360266	0	0	0	0	0	0.245	0	0.335	0.477
BRD4	HRAS	9606.ENSP00000263377	9606.ENSP00000407586	0	0	0	0	0.062	0.078	0	0.459	0.491
BRD4	STAT3	9606.ENSP00000263377	9606.ENSP00000264657	0	0	0	0	0.065	0.281	0	0.582	0.695
BRD4	TP53	9606.ENSP00000263377	9606.ENSP00000269305	0	0	0	0	0.062	0.298	0	0.986	0.990
BRD4	RELA	9606.ENSP00000263377	9606.ENSP00000384273	0	0	0	0	0.083	0.956	0	0.989	0.999
CA9	SLC2A3	9606.ENSP00000367608	9606.ENSP00000075120	0	0	0	0	0	0	0	0.513	0.513
CA9	HILPDA	9606.ENSP00000367608	9606.ENSP00000257696	0	0	0	0	0	0	0	0.456	0.456
CA9	EPAS1	9606.ENSP00000367608	9606.ENSP00000263734	0	0	0	0	0.069	0	0.900	0.606	0.960
CA9	STAT3	9606.ENSP00000367608	9606.ENSP00000264657	0	0	0	0	0	0.273	0	0.310	0.476
CA9	TP53	9606.ENSP00000367608	9606.ENSP00000269305	0	0	0	0	0	0	0	0.556	0.556
CA9	EGFR	9606.ENSP00000367608	9606.ENSP00000275493	0	0	0	0	0.110	0	0	0.564	0.595
CA9	MTOR	9606.ENSP00000367608	9606.ENSP00000354558	0	0	0	0	0	0	0	0.402	0.402
CA9	PTGS2	9606.ENSP00000367608	9606.ENSP00000356438	0	0	0	0	0	0	0	0.466	0.466
CA9	SLC3A2	9606.ENSP00000367608	9606.ENSP00000367123	0	0	0	0	0	0	0	0.465	0.465
CA9	CD44	9606.ENSP00000367608	9606.ENSP00000398632	0	0	0	0	0	0	0	0.404	0.404
CA9	MUC1	9606.ENSP00000367608	9606.ENSP00000484824	0	0	0	0	0.105	0	0	0.404	0.444
CA9	SLC1A5	9606.ENSP00000367608	9606.ENSP00000444408	0	0	0	0	0.083	0	0	0.433	0.458
CA9	IL6	9606.ENSP00000367608	9606.ENSP00000385675	0	0	0	0	0	0	0	0.478	0.478
CA9	VEGFA	9606.ENSP00000367608	9606.ENSP00000478570	0	0	0	0	0.088	0	0	0.719	0.732
CA9	SLC2A1	9606.ENSP00000367608	9606.ENSP00000416293	0	0	0	0	0.076	0	0	0.759	0.767
CA9	HIF1A	9606.ENSP00000367608	9606.ENSP00000437955	0	0	0	0	0	0.459	0.900	0.845	0.990
CAV1	KEAP1	9606.ENSP00000339191	9606.ENSP00000171111	0	0	0	0	0	0	0	0.462	0.462
CAV1	SIRT1	9606.ENSP00000339191	9606.ENSP00000212015	0	0	0	0	0	0	0	0.552	0.552
CAV1	MAPK1	9606.ENSP00000339191	9606.ENSP00000215832	0	0	0	0	0	0.270	0	0.353	0.508
CAV1	HMOX1	9606.ENSP00000339191	9606.ENSP00000216117	0	0	0	0	0.056	0	0	0.961	0.961
CAV1	HSPB1	9606.ENSP00000339191	9606.ENSP00000248553	0	0	0	0	0.097	0.129	0	0.325	0.422
CAV1	KRAS	9606.ENSP00000339191	9606.ENSP00000256078	0	0	0	0	0	0.340	0	0.394	0.582
CAV1	RIPK1	9606.ENSP00000339191	9606.ENSP00000259808	0	0	0	0	0	0.058	0.900	0.092	0.907
CAV1	MAPK3	9606.ENSP00000339191	9606.ENSP00000263025	0	0	0	0	0	0.270	0	0.692	0.766
CAV1	NOX4	9606.ENSP00000339191	9606.ENSP00000263317	0	0	0	0	0	0	0	0.445	0.445
CAV1	STAT3	9606.ENSP00000339191	9606.ENSP00000264657	0	0	0	0	0	0	0	0.880	0.881
CAV1	PML	9606.ENSP00000339191	9606.ENSP00000268058	0	0	0	0	0	0	0.900	0	0.900
CAV1	TP53	9606.ENSP00000339191	9606.ENSP00000269305	0	0	0	0	0	0	0	0.567	0.567
CAV1	EGFR	9606.ENSP00000339191	9606.ENSP00000275493	0	0	0	0	0.335	0.881	0.900	0.988	0.999
CAV1	DUOX1	9606.ENSP00000339191	9606.ENSP00000317997	0	0	0	0	0	0	0	0.445	0.445
CAV1	HSPA5	9606.ENSP00000339191	9606.ENSP00000324173	0	0	0	0	0	0.160	0	0.334	0.416
CAV1	NOS2	9606.ENSP00000339191	9606.ENSP00000327251	0	0	0	0	0	0.270	0	0.231	0.414
CAV1	SP1	9606.ENSP00000339191	9606.ENSP00000329357	0	0	0	0	0	0.056	0	0.409	0.418
CAV1	VDAC2	9606.ENSP00000339191	9606.ENSP00000361635	0	0	0	0	0	0.371	0	0.150	0.442
CAV1	NRAS	9606.ENSP00000339191	9606.ENSP00000358548	0	0	0	0	0	0.340	0	0.203	0.452
CAV1	TFR2	9606.ENSP00000339191	9606.ENSP00000420525	0	0	0	0	0	0	0	0.456	0.456
CAV1	JUN	9606.ENSP00000339191	9606.ENSP00000360266	0	0	0	0	0	0	0	0.459	0.459
CAV1	HIF1A	9606.ENSP00000339191	9606.ENSP00000437955	0	0	0	0	0.060	0	0	0.505	0.514
CAV1	IL6	9606.ENSP00000339191	9606.ENSP00000385675	0	0	0	0	0.088	0	0	0.574	0.595
CAV1	CD44	9606.ENSP00000339191	9606.ENSP00000398632	0	0	0	0	0.114	0.273	0	0.477	0.634
CAV1	TFRC	9606.ENSP00000339191	9606.ENSP00000353224	0	0	0	0	0	0.270	0	0.567	0.670
CAV1	SQSTM1	9606.ENSP00000339191	9606.ENSP00000374455	0	0	0	0	0.063	0.486	0	0.432	0.702
CAV1	VEGFA	9606.ENSP00000339191	9606.ENSP00000478570	0	0	0	0	0.076	0	0	0.754	0.763
CAV1	HRAS	9606.ENSP00000339191	9606.ENSP00000407586	0	0	0	0	0	0.497	0	0.637	0.810
CAV1	TXNRD1	9606.ENSP00000339191	9606.ENSP00000434516	0	0	0	0	0.069	0.328	0	0.756	0.834
CAV1	SCP2	9606.ENSP00000339191	9606.ENSP00000360569	0	0	0	0	0	0.332	0	0.831	0.882
CAV1	PTGS2	9606.ENSP00000339191	9606.ENSP00000356438	0	0	0	0	0.084	0.675	0	0.785	0.930
CAV1	DPP4	9606.ENSP00000339191	9606.ENSP00000353731	0	0	0	0	0	0	0	0.988	0.988
CAV1	TLR4	9606.ENSP00000339191	9606.ENSP00000363089	0	0	0	0	0.062	0.270	0	0.986	0.990
CAV1	TGFBR1	9606.ENSP00000339191	9606.ENSP00000364133	0	0	0	0	0	0.495	0.900	0.985	0.999
CAV1	SRC	9606.ENSP00000339191	9606.ENSP00000362680	0	0	0	0	0	0.737	0.900	0.988	0.999
CBSL	HMOX1	9606.ENSP00000381231	9606.ENSP00000216117	0	0	0	0	0.062	0	0	0.491	0.502
CBSL	GCLC	9606.ENSP00000381231	9606.ENSP00000229416	0	0	0	0	0.062	0.368	0	0.622	0.756
CBSL	IREB2	9606.ENSP00000381231	9606.ENSP00000258886	0.042	0	0	0	0	0.419	0	0.189	0.509
CBSL	SLC7A11	9606.ENSP00000381231	9606.ENSP00000280612	0	0	0	0	0.062	0	0	0.415	0.428
CBSL	NFS1	9606.ENSP00000381231	9606.ENSP00000363205	0.167	0	0	0	0.122	0	0	0.457	0.568
CBSL	PSAT1	9606.ENSP00000381231	9606.ENSP00000365773	0.155	0	0	0	0.178	0	0	0.394	0.542
CBSL	TXNRD1	9606.ENSP00000381231	9606.ENSP00000434516	0.111	0	0	0	0.062	0.056	0	0.353	0.422
CD44	IFNG	9606.ENSP00000398632	9606.ENSP00000229135	0	0	0	0	0	0	0	0.760	0.760
CD44	FLT3	9606.ENSP00000398632	9606.ENSP00000241453	0	0	0	0	0	0	0	0.519	0.519
CD44	KRAS	9606.ENSP00000398632	9606.ENSP00000256078	0	0	0	0	0	0.187	0	0.606	0.666
CD44	MAPK3	9606.ENSP00000398632	9606.ENSP00000263025	0	0	0	0	0	0.127	0	0.690	0.718
CD44	STAT3	9606.ENSP00000398632	9606.ENSP00000264657	0	0	0	0	0.071	0.270	0	0.984	0.989
CD44	TP53	9606.ENSP00000398632	9606.ENSP00000269305	0	0	0	0	0	0.385	0	0.688	0.800
CD44	FTH1	9606.ENSP00000398632	9606.ENSP00000273550	0	0	0	0	0.076	0	0	0.802	0.809
CD44	EGFR	9606.ENSP00000398632	9606.ENSP00000275493	0	0	0	0	0.099	0.753	0	0.989	0.997
CD44	SLC7A11	9606.ENSP00000398632	9606.ENSP00000280612	0	0	0	0	0	0.486	0	0.988	0.993
CD44	HNF4A	9606.ENSP00000398632	9606.ENSP00000312987	0	0	0	0	0	0	0	0.519	0.519
CD44	NF2	9606.ENSP00000398632	9606.ENSP00000344666	0	0	0	0	0.064	0.698	0	0.989	0.996
CD44	TFRC	9606.ENSP00000398632	9606.ENSP00000353224	0	0	0	0	0	0	0	0.667	0.667
CD44	DPP4	9606.ENSP00000398632	9606.ENSP00000353731	0	0	0	0	0.065	0	0	0.589	0.599
CD44	MTOR	9606.ENSP00000398632	9606.ENSP00000354558	0	0	0	0	0	0	0	0.465	0.465
CD44	PTGS2	9606.ENSP00000398632	9606.ENSP00000356438	0	0	0	0	0.123	0	0	0.504	0.546
CD44	JUN	9606.ENSP00000398632	9606.ENSP00000360266	0	0	0	0	0.064	0	0	0.580	0.590
CD44	SRC	9606.ENSP00000398632	9606.ENSP00000362680	0	0	0	0	0	0.681	0	0.957	0.985
CD44	TLR4	9606.ENSP00000398632	9606.ENSP00000363089	0	0	0	0	0.095	0	0	0.988	0.989
CD44	TGFBR1	9606.ENSP00000398632	9606.ENSP00000364133	0	0	0	0	0	0.501	0	0.769	0.880
CD44	SLC3A2	9606.ENSP00000398632	9606.ENSP00000367123	0	0	0	0	0	0.489	0	0.786	0.886
CD44	CDKN1A	9606.ENSP00000398632	9606.ENSP00000384849	0	0	0	0	0.088	0	0	0.421	0.449
CD44	IL6	9606.ENSP00000398632	9606.ENSP00000385675	0	0	0	0	0.088	0	0	0.734	0.748
CD44	CXCL2	9606.ENSP00000398632	9606.ENSP00000427279	0	0	0	0	0.098	0	0	0.389	0.426
CD44	SLC2A1	9606.ENSP00000398632	9606.ENSP00000416293	0	0	0	0	0	0.056	0	0.517	0.525
CD44	MUC1	9606.ENSP00000398632	9606.ENSP00000484824	0	0	0	0	0.076	0	0	0.544	0.560
CD44	CDKN2A	9606.ENSP00000398632	9606.ENSP00000418915	0	0	0	0	0.062	0.129	0	0.518	0.571
CD44	HIF1A	9606.ENSP00000398632	9606.ENSP00000437955	0	0	0	0	0.060	0	0	0.604	0.612
CD44	HRAS	9606.ENSP00000398632	9606.ENSP00000407586	0	0	0	0	0	0.129	0	0.609	0.645
CD44	DDIT3	9606.ENSP00000398632	9606.ENSP00000448665	0	0	0	0	0	0	0	0.647	0.647
CD44	VEGFA	9606.ENSP00000398632	9606.ENSP00000478570	0	0	0	0	0	0	0	0.741	0.741
CDKN1A	TFAP2C	9606.ENSP00000384849	9606.ENSP00000201031	0	0	0	0	0	0	0.900	0.220	0.918
CDKN1A	SIRT1	9606.ENSP00000384849	9606.ENSP00000212015	0	0	0	0	0.064	0	0	0.530	0.541
CDKN1A	HMOX1	9606.ENSP00000384849	9606.ENSP00000216117	0	0	0	0	0.076	0	0	0.419	0.440
CDKN1A	MAPK14	9606.ENSP00000384849	9606.ENSP00000229795	0	0	0	0	0	0.282	0	0.455	0.592
CDKN1A	GDF15	9606.ENSP00000384849	9606.ENSP00000252809	0	0	0	0	0.101	0	0	0.452	0.486
CDKN1A	KRAS	9606.ENSP00000384849	9606.ENSP00000256078	0	0	0	0	0	0.077	0	0.580	0.595
CDKN1A	MAPK3	9606.ENSP00000384849	9606.ENSP00000263025	0	0	0	0	0	0.057	0	0.636	0.643
CDKN1A	STAT3	9606.ENSP00000384849	9606.ENSP00000264657	0	0	0	0	0.073	0.873	0.900	0.638	0.995
CDKN1A	TP63	9606.ENSP00000384849	9606.ENSP00000264731	0	0	0	0	0.062	0.495	0	0.296	0.638
CDKN1A	RB1	9606.ENSP00000384849	9606.ENSP00000267163	0	0	0	0	0.056	0.370	0.900	0.741	0.982
CDKN1A	TP53	9606.ENSP00000384849	9606.ENSP00000269305	0	0	0	0	0	0.968	0.900	0.903	0.999
CDKN1A	EGFR	9606.ENSP00000384849	9606.ENSP00000275493	0	0	0	0	0.064	0	0	0.569	0.579
CDKN1A	NOS2	9606.ENSP00000384849	9606.ENSP00000327251	0	0	0	0	0	0.105	0.900	0.150	0.917
CDKN1A	SP1	9606.ENSP00000384849	9606.ENSP00000329357	0	0	0	0	0	0.282	0.900	0.489	0.960
CDKN1A	MAP3K5	9606.ENSP00000384849	9606.ENSP00000351908	0	0	0	0	0.059	0.270	0.800	0.914	0.986
CDKN1A	MTOR	9606.ENSP00000384849	9606.ENSP00000354558	0	0	0	0	0	0	0	0.521	0.521
CDKN1A	PTGS2	9606.ENSP00000384849	9606.ENSP00000356438	0	0	0	0	0.096	0	0	0.455	0.486
CDKN1A	NRAS	9606.ENSP00000384849	9606.ENSP00000358548	0	0	0	0	0	0.077	0	0.384	0.407
CDKN1A	JUN	9606.ENSP00000384849	9606.ENSP00000360266	0	0	0	0	0.079	0.270	0.900	0.616	0.970
CDKN1A	SRC	9606.ENSP00000384849	9606.ENSP00000362680	0	0	0	0	0.076	0.059	0.900	0.459	0.946
CDKN1A	TGFBR1	9606.ENSP00000384849	9606.ENSP00000364133	0	0	0	0	0	0.059	0	0.391	0.402
CDKN1A	MAPK8	9606.ENSP00000384849	9606.ENSP00000378974	0	0	0	0	0	0.487	0.900	0.464	0.970
CDKN1A	NFE2L2	9606.ENSP00000384849	9606.ENSP00000380252	0	0	0	0	0.060	0.285	0	0.740	0.810
CDKN1A	RELA	9606.ENSP00000384849	9606.ENSP00000384273	0	0	0	0	0.076	0.486	0	0.391	0.685
CDKN1A	DDIT3	9606.ENSP00000384849	9606.ENSP00000448665	0	0	0	0	0	0.059	0	0.460	0.470
CDKN1A	IL6	9606.ENSP00000384849	9606.ENSP00000385675	0	0	0	0	0.076	0	0	0.506	0.524
CDKN1A	VEGFA	9606.ENSP00000384849	9606.ENSP00000478570	0	0	0	0	0.069	0	0	0.556	0.568
CDKN1A	HRAS	9606.ENSP00000384849	9606.ENSP00000407586	0	0	0	0	0.060	0.077	0	0.603	0.625
CDKN1A	UBC	9606.ENSP00000384849	9606.ENSP00000441543	0	0	0	0	0.061	0.097	0.600	0.209	0.695
CDKN1A	CDKN2A	9606.ENSP00000384849	9606.ENSP00000418915	0	0	0	0	0.082	0	0.650	0.835	0.942
CDKN1A	HIF1A	9606.ENSP00000384849	9606.ENSP00000437955	0	0	0	0	0	0	0.900	0.522	0.950
CDKN2A	KEAP1	9606.ENSP00000418915	9606.ENSP00000171111	0	0	0	0	0	0.056	0	0.470	0.478
CDKN2A	SIRT1	9606.ENSP00000418915	9606.ENSP00000212015	0	0	0	0	0.062	0.139	0	0.561	0.614
CDKN2A	MAPK1	9606.ENSP00000418915	9606.ENSP00000215832	0	0	0	0	0	0.134	0	0.589	0.629
CDKN2A	MAPK14	9606.ENSP00000418915	9606.ENSP00000229795	0	0	0	0	0	0.259	0.800	0.324	0.891
CDKN2A	FLT3	9606.ENSP00000418915	9606.ENSP00000241453	0	0	0	0	0	0.056	0	0.526	0.533
CDKN2A	KRAS	9606.ENSP00000418915	9606.ENSP00000256078	0	0	0	0	0	0.076	0.800	0.827	0.965
CDKN2A	MAPK3	9606.ENSP00000418915	9606.ENSP00000263025	0	0	0	0	0	0.205	0	0.611	0.678
CDKN2A	PIK3CA	9606.ENSP00000418915	9606.ENSP00000263967	0	0	0	0	0.054	0.133	0.900	0.759	0.977
CDKN2A	STAT3	9606.ENSP00000418915	9606.ENSP00000264657	0	0	0	0	0.052	0.057	0	0.563	0.575
CDKN2A	TP63	9606.ENSP00000418915	9606.ENSP00000264731	0	0	0	0	0	0.281	0.900	0.517	0.962
CDKN2A	RB1	9606.ENSP00000418915	9606.ENSP00000267163	0	0	0	0	0	0.066	0.900	0.758	0.975
CDKN2A	PML	9606.ENSP00000418915	9606.ENSP00000268058	0	0	0	0	0.060	0.496	0	0.235	0.606
CDKN2A	TP53	9606.ENSP00000418915	9606.ENSP00000269305	0	0	0	0	0	0.897	0.900	0.915	0.999
CDKN2A	EGFR	9606.ENSP00000418915	9606.ENSP00000275493	0	0	0	0	0	0.063	0	0.801	0.805
CDKN2A	FBXW7	9606.ENSP00000418915	9606.ENSP00000281708	0	0	0	0	0	0.060	0	0.633	0.641
CDKN2A	HNF4A	9606.ENSP00000418915	9606.ENSP00000312987	0	0	0	0	0	0.090	0	0.456	0.483
CDKN2A	HIC1	9606.ENSP00000418915	9606.ENSP00000314080	0	0	0	0	0.062	0.078	0	0.601	0.624
CDKN2A	SP1	9606.ENSP00000418915	9606.ENSP00000329357	0	0	0	0	0.049	0.298	0	0.643	0.741
CDKN2A	SOCS1	9606.ENSP00000418915	9606.ENSP00000329418	0	0	0	0	0	0	0	0.594	0.594
CDKN2A	NF2	9606.ENSP00000418915	9606.ENSP00000344666	0	0	0	0	0	0.062	0	0.660	0.667
CDKN2A	MTOR	9606.ENSP00000418915	9606.ENSP00000354558	0	0	0	0	0.054	0.159	0	0.559	0.619
CDKN2A	PTGS2	9606.ENSP00000418915	9606.ENSP00000356438	0	0	0	0	0.051	0	0	0.500	0.505
CDKN2A	NRAS	9606.ENSP00000418915	9606.ENSP00000358548	0	0	0	0	0	0.076	0.800	0.688	0.937
CDKN2A	JUN	9606.ENSP00000418915	9606.ENSP00000360266	0	0	0	0	0	0	0	0.563	0.563
CDKN2A	SRC	9606.ENSP00000418915	9606.ENSP00000362680	0	0	0	0	0	0.120	0	0.556	0.592
CDKN2A	MAPK8	9606.ENSP00000418915	9606.ENSP00000378974	0	0	0	0	0	0.316	0	0.499	0.643
CDKN2A	NFE2L2	9606.ENSP00000418915	9606.ENSP00000380252	0	0	0	0	0	0	0	0.492	0.491
CDKN2A	RELA	9606.ENSP00000418915	9606.ENSP00000384273	0	0	0	0	0	0.292	0	0.664	0.752
CDKN2A	IL6	9606.ENSP00000418915	9606.ENSP00000385675	0	0	0	0	0	0	0	0.602	0.602
CDKN2A	IDH1	9606.ENSP00000418915	9606.ENSP00000390265	0	0	0	0	0.064	0.068	0	0.681	0.697
CDKN2A	HRAS	9606.ENSP00000418915	9606.ENSP00000407586	0	0	0	0	0	0.160	0.800	0.857	0.973
CDKN2A	MUC1	9606.ENSP00000418915	9606.ENSP00000484824	0	0	0	0	0.059	0	0	0.459	0.469
CDKN2A	VEGFA	9606.ENSP00000418915	9606.ENSP00000478570	0	0	0	0	0	0	0	0.673	0.673
CDKN2A	UBC	9606.ENSP00000418915	9606.ENSP00000441543	0	0	0	0	0.053	0.144	0.900	0.181	0.924
CDKN2A	HIF1A	9606.ENSP00000418915	9606.ENSP00000437955	0	0	0	0	0	0.443	0.900	0.827	0.989
CDO1	GCLC	9606.ENSP00000250535	9606.ENSP00000229416	0	0	0	0	0.062	0	0.800	0.202	0.837
CDO1	GOT1	9606.ENSP00000250535	9606.ENSP00000359539	0	0	0	0	0.073	0	0.900	0.188	0.918
CEBPG	XBP1	9606.ENSP00000284000	9606.ENSP00000216037	0	0	0	0	0	0	0	0.454	0.454
CEBPG	TRIB3	9606.ENSP00000284000	9606.ENSP00000217233	0	0	0	0	0.113	0.139	0.900	0.185	0.929
CEBPG	EIF2S1	9606.ENSP00000284000	9606.ENSP00000256383	0	0	0	0	0	0	0.650	0.114	0.676
CEBPG	STAT3	9606.ENSP00000284000	9606.ENSP00000264657	0	0	0	0	0.055	0.066	0	0.389	0.414
CEBPG	HSPA5	9606.ENSP00000284000	9606.ENSP00000324173	0	0	0	0	0	0	0	0.426	0.426
CEBPG	IL6	9606.ENSP00000284000	9606.ENSP00000385675	0	0	0	0	0	0	0	0.463	0.463
CEBPG	HNF4A	9606.ENSP00000284000	9606.ENSP00000312987	0	0	0	0	0	0	0	0.465	0.465
CEBPG	JUN	9606.ENSP00000284000	9606.ENSP00000360266	0	0	0	0	0.060	0.317	0	0.484	0.640
CEBPG	DDIT3	9606.ENSP00000284000	9606.ENSP00000448665	0	0	0	0	0.068	0.676	0.650	0.732	0.967
CHAC1	XBP1	9606.ENSP00000398105	9606.ENSP00000216037	0	0	0	0	0.062	0	0	0.496	0.507
CHAC1	TRIB3	9606.ENSP00000398105	9606.ENSP00000217233	0	0	0	0	0.244	0	0.900	0.675	0.973
CHAC1	SLC7A11	9606.ENSP00000398105	9606.ENSP00000280612	0	0	0	0	0.098	0	0	0.512	0.541
CHAC1	PRDX6	9606.ENSP00000398105	9606.ENSP00000342026	0	0	0	0	0	0	0.900	0	0.900
CHAC1	GPX4	9606.ENSP00000398105	9606.ENSP00000346103	0	0	0	0	0.062	0	0.900	0.306	0.929
CHAC1	PSAT1	9606.ENSP00000398105	9606.ENSP00000365773	0	0	0	0	0.112	0	0	0.361	0.408
CHAC1	GPX2	9606.ENSP00000398105	9606.ENSP00000374265	0	0	0	0	0.062	0	0.650	0.168	0.703
CHAC1	HERPUD1	9606.ENSP00000398105	9606.ENSP00000409555	0	0	0	0	0.063	0	0	0.502	0.513
CHAC1	DDIT3	9606.ENSP00000398105	9606.ENSP00000448665	0	0	0	0	0.063	0	0	0.609	0.618
CHMP5	UBC	9606.ENSP00000223500	9606.ENSP00000441543	0	0	0	0	0.062	0	0.900	0	0.902
CHMP5	CHMP6	9606.ENSP00000223500	9606.ENSP00000317468	0	0	0	0	0.094	0.151	0.600	0.933	0.976
CHMP6	GABARAPL2	9606.ENSP00000317468	9606.ENSP00000037243	0	0	0	0	0.062	0	0.900	0.100	0.908
CHMP6	GABARAPL1	9606.ENSP00000317468	9606.ENSP00000266458	0	0	0	0	0.062	0	0.900	0.137	0.911
CHMP6	PLIN2	9606.ENSP00000317468	9606.ENSP00000276914	0	0	0	0	0	0	0.900	0	0.900
CHMP6	UBC	9606.ENSP00000317468	9606.ENSP00000441543	0	0	0	0	0.063	0	0.600	0	0.609
CISD1	EMC2	9606.ENSP00000363041	9606.ENSP00000220853	0	0	0	0	0.154	0	0	0.350	0.427
CISD1	IREB2	9606.ENSP00000363041	9606.ENSP00000258886	0	0	0	0	0.052	0.245	0	0.351	0.495
CISD1	ISCU	9606.ENSP00000363041	9606.ENSP00000310623	0	0	0	0	0.093	0	0	0.563	0.587
CISD1	VDAC2	9606.ENSP00000363041	9606.ENSP00000361635	0	0	0	0	0.110	0.339	0	0.270	0.534
CISD1	NCOA4	9606.ENSP00000363041	9606.ENSP00000463027	0	0	0	0	0	0	0	0.413	0.413
CISD1	NFS1	9606.ENSP00000363041	9606.ENSP00000363205	0	0	0	0	0.134	0	0	0.366	0.427
CS	KEAP1	9606.ENSP00000342056	9606.ENSP00000171111	0	0	0	0	0.063	0	0	0.608	0.617
CS	SIRT1	9606.ENSP00000342056	9606.ENSP00000212015	0	0	0	0	0.063	0.059	0	0.535	0.555
CS	PCK2	9606.ENSP00000342056	9606.ENSP00000216780	0	0	0	0	0.065	0	0.900	0.554	0.954
CS	HSPB1	9606.ENSP00000342056	9606.ENSP00000248553	0	0	0	0	0	0.495	0	0.361	0.664
CS	IREB2	9606.ENSP00000342056	9606.ENSP00000258886	0.135	0	0	0	0.246	0.343	0	0.403	0.710
CS	PGD	9606.ENSP00000342056	9606.ENSP00000270776	0	0	0	0	0.063	0.128	0	0.419	0.484
CS	SLC2A1	9606.ENSP00000342056	9606.ENSP00000416293	0	0	0	0	0.066	0.056	0	0.448	0.471
CS	LONP1	9606.ENSP00000342056	9606.ENSP00000353826	0	0	0	0	0.092	0.117	0	0.417	0.492
CS	VDAC2	9606.ENSP00000342056	9606.ENSP00000361635	0	0	0	0	0.250	0	0	0.442	0.564
CS	TXNRD1	9606.ENSP00000342056	9606.ENSP00000434516	0.323	0	0	0	0.090	0.174	0	0.265	0.576
CS	G6PD	9606.ENSP00000342056	9606.ENSP00000377192	0	0	0	0	0.071	0	0	0.645	0.657
CS	RRM2	9606.ENSP00000342056	9606.ENSP00000353770	0.052	0	0	0	0.062	0	0	0.666	0.677
CS	IDH1	9606.ENSP00000342056	9606.ENSP00000390265	0.167	0	0	0	0.145	0.128	0	0.700	0.789
CS	GOT1	9606.ENSP00000342056	9606.ENSP00000359539	0	0	0	0	0.103	0	0.800	0.350	0.873
CS	FH	9606.ENSP00000342056	9606.ENSP00000355518	0	0	0	0	0.652	0.156	0.800	0.893	0.992
CXCL2	HMOX1	9606.ENSP00000427279	9606.ENSP00000216117	0	0	0	0	0.069	0	0	0.394	0.411
CXCL2	IFNG	9606.ENSP00000427279	9606.ENSP00000229135	0	0	0	0	0.073	0	0	0.623	0.636
CXCL2	DUSP1	9606.ENSP00000427279	9606.ENSP00000239223	0	0	0	0	0.184	0	0	0.369	0.463
CXCL2	STAT3	9606.ENSP00000427279	9606.ENSP00000264657	0	0	0	0	0.064	0	0.650	0.567	0.846
CXCL2	NOS2	9606.ENSP00000427279	9606.ENSP00000327251	0	0	0	0	0.049	0	0	0.565	0.568
CXCL2	HMGB1	9606.ENSP00000427279	9606.ENSP00000345347	0	0	0	0	0	0	0	0.412	0.412
CXCL2	DPP4	9606.ENSP00000427279	9606.ENSP00000353731	0	0	0	0	0	0.488	0	0.134	0.537
CXCL2	PTGS2	9606.ENSP00000427279	9606.ENSP00000356438	0	0	0	0	0.538	0	0	0.648	0.830
CXCL2	JUN	9606.ENSP00000427279	9606.ENSP00000360266	0	0	0	0	0.109	0	0.800	0.437	0.891
CXCL2	TLR4	9606.ENSP00000427279	9606.ENSP00000363089	0	0	0	0	0.097	0	0	0.726	0.742
CXCL2	IL33	9606.ENSP00000427279	9606.ENSP00000370842	0	0	0	0	0	0	0	0.536	0.536
CXCL2	RELA	9606.ENSP00000427279	9606.ENSP00000384273	0	0	0	0	0.049	0.270	0.800	0.404	0.906
CXCL2	IL6	9606.ENSP00000427279	9606.ENSP00000385675	0	0	0	0	0.629	0	0.900	0.880	0.995
CXCL2	ZFP36	9606.ENSP00000427279	9606.ENSP00000469647	0	0	0	0	0.211	0	0	0.340	0.456
CXCL2	VEGFA	9606.ENSP00000427279	9606.ENSP00000478570	0	0	0	0	0	0	0	0.601	0.601
CXCL2	TNFAIP3	9606.ENSP00000427279	9606.ENSP00000481570	0	0	0	0	0.363	0	0	0.469	0.647
CYBB	NOX3	9606.ENSP00000367851	9606.ENSP00000159060	0	0	0	0.963	0	0	0.540	0.963	0.556
CYBB	KEAP1	9606.ENSP00000367851	9606.ENSP00000171111	0	0	0	0	0	0	0	0.480	0.480
CYBB	SIRT1	9606.ENSP00000367851	9606.ENSP00000212015	0	0	0	0	0	0	0	0.456	0.456
CYBB	MAPK1	9606.ENSP00000367851	9606.ENSP00000215832	0	0	0	0	0	0.078	0.600	0.225	0.689
CYBB	HMOX1	9606.ENSP00000367851	9606.ENSP00000216117	0	0	0	0	0.069	0	0	0.677	0.687
CYBB	IFNG	9606.ENSP00000367851	9606.ENSP00000229135	0	0	0	0	0.090	0	0	0.465	0.493
CYBB	MAPK14	9606.ENSP00000367851	9606.ENSP00000229795	0	0	0	0	0	0.078	0.650	0.430	0.800
CYBB	MAPK3	9606.ENSP00000367851	9606.ENSP00000263025	0	0	0	0	0	0.078	0.600	0.553	0.820
CYBB	NOX4	9606.ENSP00000367851	9606.ENSP00000263317	0	0	0	0.874	0	0.391	0.800	0.923	0.887
CYBB	STAT3	9606.ENSP00000367851	9606.ENSP00000264657	0	0	0	0	0	0	0	0.467	0.467
CYBB	TP53	9606.ENSP00000367851	9606.ENSP00000269305	0	0	0	0	0	0	0	0.405	0.405
CYBB	EGFR	9606.ENSP00000367851	9606.ENSP00000275493	0	0	0	0	0	0	0	0.683	0.684
CYBB	DUOX1	9606.ENSP00000367851	9606.ENSP00000317997	0	0	0	0.736	0	0	0.540	0.890	0.647
CYBB	NQO1	9606.ENSP00000367851	9606.ENSP00000319788	0	0	0	0	0	0	0	0.462	0.462
CYBB	NOS2	9606.ENSP00000367851	9606.ENSP00000327251	0	0	0	0	0.062	0	0	0.570	0.580
CYBB	PRDX6	9606.ENSP00000367851	9606.ENSP00000342026	0	0	0	0	0	0	0	0.466	0.466
CYBB	GPX4	9606.ENSP00000367851	9606.ENSP00000346103	0	0	0	0	0	0	0	0.514	0.514
CYBB	MAP3K5	9606.ENSP00000367851	9606.ENSP00000351908	0	0	0	0	0.088	0	0	0.500	0.524
CYBB	PTGS2	9606.ENSP00000367851	9606.ENSP00000356438	0	0	0	0	0.083	0.062	0	0.536	0.566
CYBB	NCF2	9606.ENSP00000367851	9606.ENSP00000356505	0	0	0	0	0.382	0.462	0.900	0.992	0.999
CYBB	JUN	9606.ENSP00000367851	9606.ENSP00000360266	0	0	0	0	0.062	0	0	0.498	0.509
CYBB	NOX1	9606.ENSP00000367851	9606.ENSP00000362057	0	0	0	0.959	0	0	0.800	0.990	0.808
CYBB	SRC	9606.ENSP00000367851	9606.ENSP00000362680	0	0	0	0	0	0.078	0	0.639	0.653
CYBB	TLR4	9606.ENSP00000367851	9606.ENSP00000363089	0	0	0	0	0.296	0.059	0	0.692	0.778
CYBB	MAPK8	9606.ENSP00000367851	9606.ENSP00000378974	0	0	0	0	0	0	0	0.404	0.404
CYBB	TXNIP	9606.ENSP00000367851	9606.ENSP00000462521	0	0	0	0	0.085	0	0	0.408	0.436
CYBB	GPX2	9606.ENSP00000367851	9606.ENSP00000374265	0	0	0	0	0	0	0	0.447	0.447
CYBB	NFE2L2	9606.ENSP00000367851	9606.ENSP00000380252	0	0	0	0	0	0	0	0.533	0.533
CYBB	VEGFA	9606.ENSP00000367851	9606.ENSP00000478570	0	0	0	0	0	0	0	0.556	0.556
CYBB	HIF1A	9606.ENSP00000367851	9606.ENSP00000437955	0	0	0	0	0.062	0	0	0.556	0.566
CYBB	DUOX2	9606.ENSP00000367851	9606.ENSP00000475084	0	0	0	0.743	0	0	0.540	0.826	0.636
CYBB	NOX5	9606.ENSP00000367851	9606.ENSP00000373518	0	0	0	0.731	0	0	0.540	0.908	0.651
CYBB	IL6	9606.ENSP00000367851	9606.ENSP00000385675	0	0	0	0	0.062	0	0	0.663	0.670
DDIT3	KEAP1	9606.ENSP00000448665	9606.ENSP00000171111	0	0	0	0	0	0.270	0	0.391	0.536
DDIT3	XBP1	9606.ENSP00000448665	9606.ENSP00000216037	0	0	0	0	0	0	0.800	0.885	0.976
DDIT3	HMOX1	9606.ENSP00000448665	9606.ENSP00000216117	0	0	0	0	0	0	0	0.528	0.528
DDIT3	TRIB3	9606.ENSP00000448665	9606.ENSP00000217233	0	0	0	0	0.147	0.516	0.900	0.797	0.990
DDIT3	MAPK14	9606.ENSP00000448665	9606.ENSP00000229795	0	0	0	0	0	0.285	0.900	0.386	0.952
DDIT3	GDF15	9606.ENSP00000448665	9606.ENSP00000252809	0	0	0	0	0.108	0.058	0	0.445	0.494
DDIT3	EIF2S1	9606.ENSP00000448665	9606.ENSP00000256383	0	0	0	0	0	0	0.900	0.807	0.979
DDIT3	PIK3CA	9606.ENSP00000448665	9606.ENSP00000263967	0	0	0	0	0	0	0	0.407	0.407
DDIT3	STAT3	9606.ENSP00000448665	9606.ENSP00000264657	0	0	0	0	0.053	0.066	0	0.425	0.447
DDIT3	TP53	9606.ENSP00000448665	9606.ENSP00000269305	0	0	0	0	0	0	0	0.603	0.603
DDIT3	DDIT4	9606.ENSP00000448665	9606.ENSP00000307305	0	0	0	0	0	0	0	0.468	0.468
DDIT3	HSPA5	9606.ENSP00000448665	9606.ENSP00000324173	0	0	0	0	0	0.270	0	0.916	0.936
DDIT3	MAFG	9606.ENSP00000448665	9606.ENSP00000350369	0	0	0	0	0	0.299	0	0.180	0.400
DDIT3	MAP3K5	9606.ENSP00000448665	9606.ENSP00000351908	0	0	0	0	0	0	0	0.612	0.612
DDIT3	MTOR	9606.ENSP00000448665	9606.ENSP00000354558	0	0	0	0	0	0	0	0.498	0.497
DDIT3	PTGS2	9606.ENSP00000448665	9606.ENSP00000356438	0	0	0	0	0	0	0	0.415	0.415
DDIT3	JUN	9606.ENSP00000448665	9606.ENSP00000360266	0	0	0	0	0.062	0.521	0	0.867	0.935
DDIT3	TSC22D3	9606.ENSP00000448665	9606.ENSP00000361458	0	0	0	0	0	0	0	0.409	0.409
DDIT3	SQSTM1	9606.ENSP00000448665	9606.ENSP00000374455	0	0	0	0	0.083	0	0	0.460	0.483
DDIT3	MAPK8	9606.ENSP00000448665	9606.ENSP00000378974	0	0	0	0	0	0	0	0.522	0.522
DDIT3	NFE2L2	9606.ENSP00000448665	9606.ENSP00000380252	0	0	0	0	0	0.312	0.800	0.469	0.920
DDIT3	IL6	9606.ENSP00000448665	9606.ENSP00000385675	0	0	0	0	0	0	0	0.535	0.535
DDIT3	HERPUD1	9606.ENSP00000448665	9606.ENSP00000409555	0	0	0	0	0.106	0	0	0.651	0.675
DDIT3	HIF1A	9606.ENSP00000448665	9606.ENSP00000437955	0	0	0	0	0	0	0	0.409	0.409
DDIT3	TXNIP	9606.ENSP00000448665	9606.ENSP00000462521	0	0	0	0	0	0	0	0.436	0.436
DDIT4	TRIB3	9606.ENSP00000307305	9606.ENSP00000217233	0	0	0	0	0.084	0	0	0.383	0.411
DDIT4	DUSP1	9606.ENSP00000307305	9606.ENSP00000239223	0	0	0	0	0.064	0	0	0.677	0.685
DDIT4	YWHAE	9606.ENSP00000307305	9606.ENSP00000264335	0	0	0	0	0	0	0.900	0.059	0.901
DDIT4	TP63	9606.ENSP00000307305	9606.ENSP00000264731	0	0	0	0	0	0	0.900	0.308	0.927
DDIT4	TP53	9606.ENSP00000307305	9606.ENSP00000269305	0	0	0	0	0	0	0.900	0.604	0.958
DDIT4	VEGFA	9606.ENSP00000307305	9606.ENSP00000478570	0	0	0	0	0.076	0	0	0.392	0.414
DDIT4	SLC2A1	9606.ENSP00000307305	9606.ENSP00000416293	0	0	0	0	0.083	0	0	0.416	0.441
DDIT4	TSC22D3	9606.ENSP00000307305	9606.ENSP00000361458	0	0	0	0	0.109	0	0	0.405	0.448
DDIT4	KLHL24	9606.ENSP00000307305	9606.ENSP00000395012	0	0	0	0	0	0	0	0.484	0.484
DDIT4	HIF1A	9606.ENSP00000307305	9606.ENSP00000437955	0	0	0	0	0	0	0	0.636	0.636
DDIT4	MTOR	9606.ENSP00000307305	9606.ENSP00000354558	0	0	0	0	0	0	0	0.703	0.703
DDIT4	TXNIP	9606.ENSP00000307305	9606.ENSP00000462521	0	0	0	0	0.062	0.270	0	0.986	0.990
DNAJB6	HSPA5	9606.ENSP00000262177	9606.ENSP00000324173	0.042	0	0.351	0	0.143	0.183	0.900	0.329	0.964
DPP4	IFNG	9606.ENSP00000353731	9606.ENSP00000229135	0	0	0	0	0	0	0	0.403	0.403
DPP4	TP53	9606.ENSP00000353731	9606.ENSP00000269305	0	0	0	0	0	0	0	0.928	0.928
DPP4	TFRC	9606.ENSP00000353731	9606.ENSP00000353224	0	0	0	0	0.063	0	0	0.488	0.500
DPP4	VEGFA	9606.ENSP00000353731	9606.ENSP00000478570	0	0	0	0	0	0	0	0.451	0.451
DPP4	HRAS	9606.ENSP00000353731	9606.ENSP00000407586	0	0	0	0	0	0.102	0	0.419	0.456
DPP4	IL6	9606.ENSP00000353731	9606.ENSP00000385675	0	0	0	0	0	0	0	0.566	0.566
DPP4	SRC	9606.ENSP00000353731	9606.ENSP00000362680	0	0	0	0	0.062	0	0	0.660	0.667
DPP4	NOX1	9606.ENSP00000353731	9606.ENSP00000362057	0	0	0	0	0	0	0	0.816	0.816
DRD4	SRC	9606.ENSP00000176183	9606.ENSP00000362680	0	0	0	0	0	0.056	0	0.448	0.457
DUOX1	NOX3	9606.ENSP00000317997	9606.ENSP00000159060	0	0	0	0.754	0	0	0.540	0.883	0.639
DUOX1	HMOX1	9606.ENSP00000317997	9606.ENSP00000216117	0	0	0	0	0	0	0	0.500	0.500
DUOX1	MAPK3	9606.ENSP00000317997	9606.ENSP00000263025	0	0	0	0	0	0.078	0	0.397	0.420
DUOX1	NOX4	9606.ENSP00000317997	9606.ENSP00000263317	0	0	0	0.709	0	0.244	0.540	0.914	0.733
DUOX1	VEGFA	9606.ENSP00000317997	9606.ENSP00000478570	0	0	0	0	0	0	0	0.401	0.400
DUOX1	JUN	9606.ENSP00000317997	9606.ENSP00000360266	0	0	0	0	0.062	0	0	0.402	0.415
DUOX1	MAP3K5	9606.ENSP00000317997	9606.ENSP00000351908	0	0	0	0	0	0	0	0.435	0.435
DUOX1	TLR4	9606.ENSP00000317997	9606.ENSP00000363089	0	0	0	0	0.085	0.059	0	0.413	0.450
DUOX1	SRC	9606.ENSP00000317997	9606.ENSP00000362680	0	0	0	0	0	0.078	0	0.432	0.454
DUOX1	IL6	9606.ENSP00000317997	9606.ENSP00000385675	0	0	0	0	0	0	0	0.466	0.465
DUOX1	NFE2L2	9606.ENSP00000317997	9606.ENSP00000380252	0	0	0	0	0	0	0	0.467	0.467
DUOX1	GPX4	9606.ENSP00000317997	9606.ENSP00000346103	0	0	0	0	0	0	0	0.538	0.538
DUOX1	NOX1	9606.ENSP00000317997	9606.ENSP00000362057	0	0	0	0.756	0	0	0.540	0.944	0.645
DUOX1	NOX5	9606.ENSP00000317997	9606.ENSP00000373518	0	0	0	0.706	0	0	0.540	0.975	0.671
DUOX1	DUOX2	9606.ENSP00000317997	9606.ENSP00000475084	0	0	0	0.979	0.082	0	0.800	0.967	0.812
DUOX1	NCF2	9606.ENSP00000317997	9606.ENSP00000356505	0	0	0	0	0.065	0	0.540	0.873	0.940
DUOX2	NOX3	9606.ENSP00000475084	9606.ENSP00000159060	0	0	0	0.751	0	0	0.540	0.820	0.633
DUOX2	HMOX1	9606.ENSP00000475084	9606.ENSP00000216117	0	0	0	0	0	0	0	0.489	0.489
DUOX2	NOX4	9606.ENSP00000475084	9606.ENSP00000263317	0	0	0	0.700	0	0.244	0.540	0.863	0.730
DUOX2	GPX4	9606.ENSP00000475084	9606.ENSP00000346103	0	0	0	0	0	0	0	0.480	0.480
DUOX2	PTGS2	9606.ENSP00000475084	9606.ENSP00000356438	0	0	0	0	0.049	0.062	0	0.436	0.453
DUOX2	NCF2	9606.ENSP00000475084	9606.ENSP00000356505	0	0	0	0	0.065	0	0.540	0.713	0.866
DUOX2	NOX1	9606.ENSP00000475084	9606.ENSP00000362057	0	0	0	0.744	0	0	0.540	0.857	0.640
DUOX2	TLR4	9606.ENSP00000475084	9606.ENSP00000363089	0	0	0	0	0.085	0.059	0	0.393	0.431
DUOX2	NOX5	9606.ENSP00000475084	9606.ENSP00000373518	0	0	0	0.700	0	0	0.540	0.908	0.664
DUOX2	GPX2	9606.ENSP00000475084	9606.ENSP00000374265	0	0	0	0	0.077	0	0	0.414	0.436
DUOX2	NFE2L2	9606.ENSP00000475084	9606.ENSP00000380252	0	0	0	0	0	0	0	0.411	0.411
DUOX2	IL6	9606.ENSP00000475084	9606.ENSP00000385675	0	0	0	0	0	0	0	0.465	0.465
DUOX2	HIF1A	9606.ENSP00000475084	9606.ENSP00000437955	0	0	0	0	0	0	0	0.453	0.453
DUSP1	MAPK1	9606.ENSP00000239223	9606.ENSP00000215832	0	0	0	0	0	0.837	0.900	0.776	0.996
DUSP1	TRIB3	9606.ENSP00000239223	9606.ENSP00000217233	0	0	0	0	0.065	0.146	0	0.328	0.416
DUSP1	MAPK14	9606.ENSP00000239223	9606.ENSP00000229795	0	0	0	0	0	0.900	0.900	0.887	0.998
DUSP1	NFE2L2	9606.ENSP00000239223	9606.ENSP00000380252	0	0	0	0	0	0.270	0	0.218	0.405
DUSP1	STAT3	9606.ENSP00000239223	9606.ENSP00000264657	0	0	0	0	0.049	0	0	0.401	0.405
DUSP1	VEGFA	9606.ENSP00000239223	9606.ENSP00000478570	0	0	0	0	0.062	0	0	0.393	0.406
DUSP1	HRAS	9606.ENSP00000239223	9606.ENSP00000407586	0	0	0	0	0	0.126	0	0.369	0.425
DUSP1	MAP3K5	9606.ENSP00000239223	9606.ENSP00000351908	0	0	0	0	0.063	0	0	0.424	0.437
DUSP1	EGFR	9606.ENSP00000239223	9606.ENSP00000275493	0	0	0	0	0	0.061	0	0.436	0.448
DUSP1	TNFAIP3	9606.ENSP00000239223	9606.ENSP00000481570	0	0	0	0	0.153	0	0	0.381	0.453
DUSP1	SRC	9606.ENSP00000239223	9606.ENSP00000362680	0	0	0	0	0	0.111	0	0.419	0.461
DUSP1	ELAVL1	9606.ENSP00000239223	9606.ENSP00000385269	0	0	0	0	0	0.117	0	0.415	0.461
DUSP1	TP53	9606.ENSP00000239223	9606.ENSP00000269305	0	0	0	0	0	0.059	0	0.500	0.509
DUSP1	TLR4	9606.ENSP00000239223	9606.ENSP00000363089	0	0	0	0	0.076	0.109	0	0.470	0.525
DUSP1	PTGS2	9606.ENSP00000239223	9606.ENSP00000356438	0	0	0	0	0.136	0.084	0	0.469	0.543
DUSP1	IL6	9606.ENSP00000239223	9606.ENSP00000385675	0	0	0	0	0.108	0	0	0.567	0.597
DUSP1	PRDX1	9606.ENSP00000239223	9606.ENSP00000262746	0	0	0	0	0.062	0.056	0	0.693	0.705
DUSP1	TSC22D3	9606.ENSP00000239223	9606.ENSP00000361458	0	0	0	0	0.153	0	0	0.681	0.718
DUSP1	JUN	9606.ENSP00000239223	9606.ENSP00000360266	0	0	0	0	0.407	0.145	0	0.694	0.831
DUSP1	RB1	9606.ENSP00000239223	9606.ENSP00000267163	0	0	0	0	0.063	0	0.900	0.108	0.909
DUSP1	MAPK9	9606.ENSP00000239223	9606.ENSP00000394560	0	0	0	0	0	0.365	0.800	0.471	0.927
DUSP1	ZFP36	9606.ENSP00000239223	9606.ENSP00000469647	0	0	0	0	0.793	0.062	0	0.689	0.934
DUSP1	MAPK8	9606.ENSP00000239223	9606.ENSP00000378974	0	0	0	0	0.062	0.365	0.900	0.626	0.974
DUSP1	MAPK3	9606.ENSP00000239223	9606.ENSP00000263025	0	0	0	0	0	0.829	0.900	0.682	0.994
EGFR	KEAP1	9606.ENSP00000275493	9606.ENSP00000171111	0	0	0	0	0	0.270	0	0.555	0.661
EGFR	TFAP2C	9606.ENSP00000275493	9606.ENSP00000201031	0	0	0	0	0	0	0.900	0.264	0.923
EGFR	SIRT1	9606.ENSP00000275493	9606.ENSP00000212015	0	0	0	0	0.051	0	0	0.445	0.451
EGFR	MAPK1	9606.ENSP00000275493	9606.ENSP00000215832	0	0	0	0.577	0	0.440	0.900	0.832	0.962
EGFR	IFNG	9606.ENSP00000275493	9606.ENSP00000229135	0	0	0	0	0	0	0.600	0.515	0.798
EGFR	MAPK14	9606.ENSP00000275493	9606.ENSP00000229795	0	0	0	0.577	0	0.736	0	0.647	0.807
EGFR	HSPB1	9606.ENSP00000275493	9606.ENSP00000248553	0	0	0	0	0.089	0.680	0	0.468	0.831
EGFR	GDF15	9606.ENSP00000275493	9606.ENSP00000252809	0	0	0	0	0.070	0.058	0	0.383	0.412
EGFR	KRAS	9606.ENSP00000275493	9606.ENSP00000256078	0	0	0	0	0.052	0.789	0.900	0.936	0.998
EGFR	RIPK1	9606.ENSP00000275493	9606.ENSP00000259808	0	0	0	0.557	0	0.320	0	0.520	0.471
EGFR	PRDX1	9606.ENSP00000275493	9606.ENSP00000262746	0	0	0	0	0	0.495	0	0.168	0.562
EGFR	MAPK3	9606.ENSP00000275493	9606.ENSP00000263025	0	0	0	0.580	0	0.413	0.900	0.859	0.960
EGFR	EPAS1	9606.ENSP00000275493	9606.ENSP00000263734	0	0	0	0	0.213	0	0	0.426	0.529
EGFR	PIK3CA	9606.ENSP00000275493	9606.ENSP00000263967	0	0	0	0	0	0.741	0.900	0.875	0.996
EGFR	YWHAE	9606.ENSP00000275493	9606.ENSP00000264335	0	0	0	0	0	0.269	0	0.234	0.416
EGFR	STAT3	9606.ENSP00000275493	9606.ENSP00000264657	0	0	0	0	0	0.931	0.900	0.989	0.999
EGFR	TP63	9606.ENSP00000275493	9606.ENSP00000264731	0	0	0	0	0	0	0	0.512	0.512
EGFR	RB1	9606.ENSP00000275493	9606.ENSP00000267163	0	0	0	0	0	0.056	0	0.513	0.520
EGFR	TP53	9606.ENSP00000275493	9606.ENSP00000269305	0	0	0	0	0	0.279	0	0.877	0.908
EGFR	SQSTM1	9606.ENSP00000275493	9606.ENSP00000374455	0	0	0	0	0	0	0	0.400	0.400
EGFR	STMN1	9606.ENSP00000275493	9606.ENSP00000410452	0	0	0	0	0.062	0	0	0.391	0.404
EGFR	NFE2L2	9606.ENSP00000275493	9606.ENSP00000380252	0	0	0	0	0	0	0	0.494	0.493
EGFR	RELA	9606.ENSP00000275493	9606.ENSP00000384273	0	0	0	0	0	0	0	0.503	0.503
EGFR	SLC2A1	9606.ENSP00000275493	9606.ENSP00000416293	0	0	0	0	0	0	0	0.518	0.518
EGFR	HNF4A	9606.ENSP00000275493	9606.ENSP00000312987	0	0	0	0	0.062	0	0	0.517	0.527
EGFR	SLC7A11	9606.ENSP00000275493	9606.ENSP00000280612	0	0	0	0	0	0.270	0	0.441	0.574
EGFR	FBXW7	9606.ENSP00000275493	9606.ENSP00000281708	0	0	0	0	0	0	0	0.602	0.602
EGFR	TFRC	9606.ENSP00000275493	9606.ENSP00000353224	0	0	0	0	0	0.117	0	0.600	0.631
EGFR	TGFBR1	9606.ENSP00000275493	9606.ENSP00000364133	0	0	0	0	0.062	0.174	0	0.568	0.637
EGFR	SP1	9606.ENSP00000275493	9606.ENSP00000329357	0	0	0	0	0	0.056	0	0.649	0.654
EGFR	MAPK9	9606.ENSP00000275493	9606.ENSP00000394560	0	0	0	0.561	0	0.642	0	0.422	0.704
EGFR	PTGS2	9606.ENSP00000275493	9606.ENSP00000356438	0	0	0	0	0.062	0	0	0.700	0.706
EGFR	RGS4	9606.ENSP00000275493	9606.ENSP00000397181	0	0	0	0	0.075	0.691	0	0.115	0.725
EGFR	SLC3A2	9606.ENSP00000275493	9606.ENSP00000367123	0	0	0	0	0	0.659	0	0.230	0.726
EGFR	MAPK8	9606.ENSP00000275493	9606.ENSP00000378974	0	0	0	0.563	0	0.642	0	0.591	0.731
EGFR	IDH1	9606.ENSP00000275493	9606.ENSP00000390265	0	0	0	0	0	0	0	0.754	0.754
EGFR	JUN	9606.ENSP00000275493	9606.ENSP00000360266	0	0	0	0	0.060	0.139	0	0.732	0.764
EGFR	SLC1A5	9606.ENSP00000275493	9606.ENSP00000444408	0	0	0	0	0	0.117	0	0.759	0.778
EGFR	SOCS1	9606.ENSP00000275493	9606.ENSP00000329418	0	0	0	0	0	0.667	0	0.390	0.788
EGFR	ELAVL1	9606.ENSP00000275493	9606.ENSP00000385269	0	0	0	0	0	0	0	0.812	0.812
EGFR	NF2	9606.ENSP00000275493	9606.ENSP00000344666	0	0	0	0	0	0.462	0	0.669	0.815
EGFR	TLR4	9606.ENSP00000275493	9606.ENSP00000363089	0	0	0	0	0	0.317	0	0.773	0.838
EGFR	IL6	9606.ENSP00000275493	9606.ENSP00000385675	0	0	0	0	0	0	0.600	0.683	0.867
EGFR	UBC	9606.ENSP00000275493	9606.ENSP00000441543	0	0	0	0	0	0.599	0.600	0.274	0.873
EGFR	VEGFA	9606.ENSP00000275493	9606.ENSP00000478570	0	0	0	0	0.089	0	0.600	0.861	0.944
EGFR	HIF1A	9606.ENSP00000275493	9606.ENSP00000437955	0	0	0	0	0	0	0.900	0.776	0.976
EGFR	MTOR	9606.ENSP00000275493	9606.ENSP00000354558	0	0	0	0	0.062	0.197	0.900	0.751	0.978
EGFR	HSPA5	9606.ENSP00000275493	9606.ENSP00000324173	0	0	0	0	0	0.682	0	0.955	0.985
EGFR	NRAS	9606.ENSP00000275493	9606.ENSP00000358548	0	0	0	0	0.052	0.427	0.900	0.763	0.985
EGFR	SRC	9606.ENSP00000275493	9606.ENSP00000362680	0	0	0	0.671	0	0.931	0.900	0.990	0.995
EGFR	HRAS	9606.ENSP00000275493	9606.ENSP00000407586	0	0	0	0	0.052	0.520	0.900	0.936	0.996
EGFR	MUC1	9606.ENSP00000275493	9606.ENSP00000484824	0	0	0	0	0.076	0.873	0	0.989	0.998
EIF2S1	SIRT1	9606.ENSP00000256383	9606.ENSP00000212015	0	0	0	0	0	0	0	0.682	0.682
EIF2S1	XBP1	9606.ENSP00000256383	9606.ENSP00000216037	0	0	0	0	0.062	0	0	0.921	0.923
EIF2S1	TRIB3	9606.ENSP00000256383	9606.ENSP00000217233	0	0	0	0	0	0	0	0.487	0.487
EIF2S1	MAPK3	9606.ENSP00000256383	9606.ENSP00000263025	0	0	0	0	0.062	0	0	0.433	0.445
EIF2S1	SQSTM1	9606.ENSP00000256383	9606.ENSP00000374455	0	0	0	0	0	0	0	0.466	0.466
EIF2S1	MAPK8	9606.ENSP00000256383	9606.ENSP00000378974	0	0	0	0	0	0	0	0.473	0.473
EIF2S1	HIF1A	9606.ENSP00000256383	9606.ENSP00000437955	0	0	0	0	0.063	0	0	0.463	0.475
EIF2S1	NFE2L2	9606.ENSP00000256383	9606.ENSP00000380252	0	0	0	0	0	0	0	0.480	0.480
EIF2S1	MAP3K5	9606.ENSP00000256383	9606.ENSP00000351908	0	0	0	0	0	0	0	0.502	0.502
EIF2S1	PSAT1	9606.ENSP00000256383	9606.ENSP00000365773	0.073	0	0	0	0.085	0	0	0.468	0.509
EIF2S1	TP53	9606.ENSP00000256383	9606.ENSP00000269305	0	0	0	0	0.062	0	0	0.503	0.513
EIF2S1	YWHAE	9606.ENSP00000256383	9606.ENSP00000264335	0	0	0	0	0.160	0	0	0.447	0.516
EIF2S1	ELAVL1	9606.ENSP00000256383	9606.ENSP00000385269	0	0	0	0	0.328	0.042	0	0.404	0.583
EIF2S1	JUN	9606.ENSP00000256383	9606.ENSP00000360266	0	0	0	0	0	0.129	0	0.591	0.628
EIF2S1	MTOR	9606.ENSP00000256383	9606.ENSP00000354558	0	0	0	0	0	0	0	0.720	0.720
EIF2S1	RPL8	9606.ENSP00000256383	9606.ENSP00000262584	0	0	0	0	0.888	0	0	0.095	0.894
EIF2S1	HSPA5	9606.ENSP00000256383	9606.ENSP00000324173	0	0	0	0	0.083	0	0	0.897	0.901
ELAVL1	SIRT1	9606.ENSP00000385269	9606.ENSP00000212015	0	0	0	0	0	0.042	0	0.879	0.879
ELAVL1	TP53	9606.ENSP00000385269	9606.ENSP00000269305	0	0	0	0	0.062	0.270	0	0.598	0.700
ELAVL1	PRKAA1	9606.ENSP00000385269	9606.ENSP00000346148	0	0	0	0	0.051	0.067	0.800	0.068	0.813
ELAVL1	RRM2	9606.ENSP00000385269	9606.ENSP00000353770	0	0	0	0	0.077	0.042	0	0.783	0.792
ELAVL1	PTGS2	9606.ENSP00000385269	9606.ENSP00000356438	0	0	0	0	0	0.334	0	0.520	0.667
ELAVL1	JUN	9606.ENSP00000385269	9606.ENSP00000360266	0	0	0	0	0	0.094	0	0.378	0.412
ELAVL1	PRKAA2	9606.ENSP00000385269	9606.ENSP00000360290	0	0	0	0	0.051	0.060	0.800	0.098	0.817
ELAVL1	SQSTM1	9606.ENSP00000385269	9606.ENSP00000374455	0	0	0	0	0	0.345	0	0.242	0.482
ELAVL1	HIF1A	9606.ENSP00000385269	9606.ENSP00000437955	0	0	0	0	0	0.283	0	0.468	0.602
ELAVL1	ZFP36	9606.ENSP00000385269	9606.ENSP00000469647	0	0	0	0	0	0	0	0.804	0.804
ELAVL1	VEGFA	9606.ENSP00000385269	9606.ENSP00000478570	0	0	0	0	0	0.270	0	0.802	0.849
EMC2	LONP1	9606.ENSP00000220853	9606.ENSP00000353826	0	0	0	0	0.083	0.378	0	0	0.405
EMC2	RPL8	9606.ENSP00000220853	9606.ENSP00000262584	0	0	0	0	0.067	0	0	0.460	0.475
ENPP2	VEGFA	9606.ENSP00000259486	9606.ENSP00000478570	0	0	0	0	0.064	0	0	0.391	0.405
EPAS1	SIRT1	9606.ENSP00000263734	9606.ENSP00000212015	0	0	0	0	0	0.270	0.900	0.457	0.956
EPAS1	HSPB1	9606.ENSP00000263734	9606.ENSP00000248553	0	0	0	0	0.076	0	0	0.378	0.401
EPAS1	IREB2	9606.ENSP00000263734	9606.ENSP00000258886	0	0	0	0	0	0	0	0.582	0.582
EPAS1	FH	9606.ENSP00000263734	9606.ENSP00000355518	0	0	0	0	0	0	0	0.407	0.407
EPAS1	MTOR	9606.ENSP00000263734	9606.ENSP00000354558	0	0	0	0	0	0.073	0	0.386	0.407
EPAS1	TSC22D3	9606.ENSP00000263734	9606.ENSP00000361458	0	0	0	0	0.062	0	0	0.397	0.411
EPAS1	RB1	9606.ENSP00000263734	9606.ENSP00000267163	0	0	0	0	0	0.368	0	0.110	0.413
EPAS1	TP53	9606.ENSP00000263734	9606.ENSP00000269305	0	0	0	0	0	0	0	0.454	0.454
EPAS1	HAMP	9606.ENSP00000263734	9606.ENSP00000471894	0	0	0	0	0	0	0	0.460	0.460
EPAS1	HSF1	9606.ENSP00000263734	9606.ENSP00000431512	0	0	0	0	0	0.080	0	0.441	0.463
EPAS1	STAT3	9606.ENSP00000263734	9606.ENSP00000264657	0	0	0	0	0	0.060	0	0.465	0.476
EPAS1	PRKAA1	9606.ENSP00000263734	9606.ENSP00000346148	0	0	0	0	0.055	0	0	0.468	0.476
EPAS1	SLC2A1	9606.ENSP00000263734	9606.ENSP00000416293	0	0	0	0	0	0.060	0	0.510	0.520
EPAS1	SP1	9606.ENSP00000263734	9606.ENSP00000329357	0	0	0	0	0	0.495	0	0.156	0.555
EPAS1	JUN	9606.ENSP00000263734	9606.ENSP00000360266	0	0	0	0	0.076	0.497	0	0.312	0.652
EPAS1	UBC	9606.ENSP00000263734	9606.ENSP00000441543	0	0	0	0	0	0.226	0.600	0.055	0.682
EPAS1	HIF1A	9606.ENSP00000263734	9606.ENSP00000437955	0	0	0	0.903	0	0.309	0.800	0.895	0.868
EPAS1	VEGFA	9606.ENSP00000263734	9606.ENSP00000478570	0	0	0	0	0.088	0.316	0.900	0.696	0.978
FADS2	LPCAT3	9606.ENSP00000278840	9606.ENSP00000261407	0	0	0	0	0.062	0	0	0.460	0.472
FADS2	PLIN2	9606.ENSP00000278840	9606.ENSP00000276914	0	0	0	0	0	0	0	0.458	0.458
FADS2	LPIN1	9606.ENSP00000278840	9606.ENSP00000397908	0	0	0	0	0	0	0	0.458	0.458
FADS2	SCD	9606.ENSP00000278840	9606.ENSP00000359380	0.041	0	0	0	0.162	0.181	0	0.882	0.912
FBXW7	FLT3	9606.ENSP00000281708	9606.ENSP00000241453	0	0	0	0	0	0.065	0	0.508	0.520
FBXW7	KRAS	9606.ENSP00000281708	9606.ENSP00000256078	0	0	0	0	0.062	0.101	0	0.687	0.713
FBXW7	PRDX1	9606.ENSP00000281708	9606.ENSP00000262746	0	0	0	0	0	0.070	0	0.410	0.427
FBXW7	MAPK3	9606.ENSP00000281708	9606.ENSP00000263025	0	0	0	0	0.064	0.394	0	0.477	0.678
FBXW7	PIK3CA	9606.ENSP00000281708	9606.ENSP00000263967	0	0	0	0	0.062	0.056	0	0.742	0.751
FBXW7	STAT3	9606.ENSP00000281708	9606.ENSP00000264657	0	0	0	0	0.053	0.500	0.300	0.325	0.746
FBXW7	TP63	9606.ENSP00000281708	9606.ENSP00000264731	0	0	0	0	0.065	0.347	0.900	0.323	0.953
FBXW7	RB1	9606.ENSP00000281708	9606.ENSP00000267163	0	0	0	0	0.062	0	0	0.392	0.405
FBXW7	TP53	9606.ENSP00000281708	9606.ENSP00000269305	0	0	0	0	0	0.410	0.300	0.732	0.879
FBXW7	NFE2L2	9606.ENSP00000281708	9606.ENSP00000380252	0	0	0	0	0	0	0	0.402	0.402
FBXW7	TXNRD1	9606.ENSP00000281708	9606.ENSP00000434516	0	0	0	0	0	0	0	0.420	0.420
FBXW7	SRC	9606.ENSP00000281708	9606.ENSP00000362680	0	0	0	0	0.063	0.060	0	0.421	0.445
FBXW7	NRAS	9606.ENSP00000281708	9606.ENSP00000358548	0	0	0	0	0.052	0	0	0.465	0.471
FBXW7	IDH1	9606.ENSP00000281708	9606.ENSP00000390265	0	0	0	0	0	0	0	0.560	0.560
FBXW7	HIF1A	9606.ENSP00000281708	9606.ENSP00000437955	0	0	0	0	0	0.371	0	0.488	0.664
FBXW7	MTOR	9606.ENSP00000281708	9606.ENSP00000354558	0	0	0	0	0.065	0.501	0	0.410	0.701
FBXW7	HRAS	9606.ENSP00000281708	9606.ENSP00000407586	0	0	0	0	0.052	0.129	0	0.718	0.747
FBXW7	UBC	9606.ENSP00000281708	9606.ENSP00000441543	0	0	0	0	0	0.157	0.600	0.366	0.767
FBXW7	HSF1	9606.ENSP00000281708	9606.ENSP00000431512	0	0	0	0	0.087	0.680	0	0.435	0.820
FBXW7	MYB	9606.ENSP00000281708	9606.ENSP00000339992	0	0	0	0	0.062	0.745	0	0.352	0.831
FBXW7	JUN	9606.ENSP00000281708	9606.ENSP00000360266	0	0	0	0	0	0.884	0	0.930	0.991
FH	KEAP1	9606.ENSP00000355518	9606.ENSP00000171111	0	0	0	0	0	0	0	0.563	0.563
FH	PCK2	9606.ENSP00000355518	9606.ENSP00000216780	0	0	0	0	0	0	0	0.436	0.436
FH	IREB2	9606.ENSP00000355518	9606.ENSP00000258886	0.185	0	0	0	0.211	0.389	0	0.391	0.729
FH	TP53	9606.ENSP00000355518	9606.ENSP00000269305	0	0	0	0	0	0	0	0.451	0.451
FH	PGD	9606.ENSP00000355518	9606.ENSP00000270776	0	0	0	0	0.083	0.117	0	0.634	0.678
FH	GLS2	9606.ENSP00000355518	9606.ENSP00000310447	0	0	0	0	0	0	0	0.497	0.497
FH	LONP1	9606.ENSP00000355518	9606.ENSP00000353826	0	0	0	0	0.119	0	0	0.399	0.448
FH	SLC1A5	9606.ENSP00000355518	9606.ENSP00000444408	0	0	0	0	0	0	0	0.408	0.408
FH	SLC2A1	9606.ENSP00000355518	9606.ENSP00000416293	0	0	0	0	0.049	0.056	0	0.535	0.547
FH	TXNRD1	9606.ENSP00000355518	9606.ENSP00000434516	0.240	0	0	0	0.165	0	0	0.348	0.550
FH	PSAT1	9606.ENSP00000355518	9606.ENSP00000365773	0	0	0	0	0.092	0.271	0	0.426	0.587
FH	HIF1A	9606.ENSP00000355518	9606.ENSP00000437955	0	0	0	0	0	0	0	0.617	0.617
FH	G6PD	9606.ENSP00000355518	9606.ENSP00000377192	0	0	0	0	0.063	0	0	0.610	0.619
FH	IDH1	9606.ENSP00000355518	9606.ENSP00000390265	0	0	0	0	0.106	0.056	0	0.820	0.835
FH	GOT1	9606.ENSP00000355518	9606.ENSP00000359539	0	0	0	0	0.169	0.495	0.800	0.400	0.943
FLT3	IFNG	9606.ENSP00000241453	9606.ENSP00000229135	0	0	0	0	0	0	0	0.434	0.434
FLT3	HIF1A	9606.ENSP00000241453	9606.ENSP00000437955	0	0	0	0	0	0	0	0.414	0.414
FLT3	TLR4	9606.ENSP00000241453	9606.ENSP00000363089	0	0	0	0	0.065	0.090	0	0.373	0.419
FLT3	SRC	9606.ENSP00000241453	9606.ENSP00000362680	0	0	0	0.674	0	0.331	0	0.779	0.499
FLT3	TFRC	9606.ENSP00000241453	9606.ENSP00000353224	0	0	0	0	0.062	0	0	0.504	0.514
FLT3	MTOR	9606.ENSP00000241453	9606.ENSP00000354558	0	0	0	0	0	0.097	0	0.492	0.521
FLT3	MUC1	9606.ENSP00000241453	9606.ENSP00000484824	0	0	0	0	0	0	0	0.522	0.522
FLT3	TP53	9606.ENSP00000241453	9606.ENSP00000269305	0	0	0	0	0	0	0	0.681	0.681
FLT3	SOCS1	9606.ENSP00000241453	9606.ENSP00000329418	0	0	0	0	0	0.490	0	0.445	0.705
FLT3	IL6	9606.ENSP00000241453	9606.ENSP00000385675	0	0	0	0	0	0	0	0.778	0.779
FLT3	IDH1	9606.ENSP00000241453	9606.ENSP00000390265	0	0	0	0	0	0	0	0.802	0.802
FLT3	VEGFA	9606.ENSP00000241453	9606.ENSP00000478570	0	0	0	0	0	0.059	0.600	0.652	0.857
FLT3	PIK3CA	9606.ENSP00000241453	9606.ENSP00000263967	0	0	0	0	0	0.097	0.800	0.521	0.905
FLT3	UBC	9606.ENSP00000241453	9606.ENSP00000441543	0	0	0	0	0	0.379	0.900	0.137	0.941
FLT3	STAT3	9606.ENSP00000241453	9606.ENSP00000264657	0	0	0	0	0	0.111	0.800	0.727	0.947
FLT3	KRAS	9606.ENSP00000241453	9606.ENSP00000256078	0	0	0	0	0	0.102	0.900	0.601	0.961
FLT3	HRAS	9606.ENSP00000241453	9606.ENSP00000407586	0	0	0	0	0	0.102	0.900	0.734	0.974
FLT3	NRAS	9606.ENSP00000241453	9606.ENSP00000358548	0	0	0	0	0	0.102	0.900	0.743	0.974
FTH1	KEAP1	9606.ENSP00000273550	9606.ENSP00000171111	0	0	0	0	0.049	0	0	0.415	0.420
FTH1	HMOX1	9606.ENSP00000273550	9606.ENSP00000216117	0	0	0	0	0.102	0	0	0.642	0.665
FTH1	GCLC	9606.ENSP00000273550	9606.ENSP00000229416	0	0	0	0	0	0	0	0.454	0.454
FTH1	IREB2	9606.ENSP00000273550	9606.ENSP00000258886	0	0	0	0	0.049	0	0	0.739	0.741
FTH1	PRDX1	9606.ENSP00000273550	9606.ENSP00000262746	0.073	0	0	0	0.083	0	0	0.500	0.538
FTH1	SQSTM1	9606.ENSP00000273550	9606.ENSP00000374455	0	0	0	0	0.115	0	0	0.369	0.418
FTH1	HIF1A	9606.ENSP00000273550	9606.ENSP00000437955	0	0	0	0	0	0	0	0.429	0.429
FTH1	NFE2L2	9606.ENSP00000273550	9606.ENSP00000380252	0	0	0	0	0.089	0	0	0.418	0.447
FTH1	SLC7A11	9606.ENSP00000273550	9606.ENSP00000280612	0	0	0	0	0.062	0	0	0.483	0.494
FTH1	GPX4	9606.ENSP00000273550	9606.ENSP00000346103	0	0	0	0	0.092	0	0	0.468	0.497
FTH1	STEAP3	9606.ENSP00000273550	9606.ENSP00000376822	0	0	0	0	0.065	0	0	0.488	0.501
FTH1	TXNRD1	9606.ENSP00000273550	9606.ENSP00000434516	0	0	0	0	0	0	0	0.511	0.511
FTH1	NQO1	9606.ENSP00000273550	9606.ENSP00000319788	0	0	0	0	0.074	0	0	0.521	0.538
FTH1	TFR2	9606.ENSP00000273550	9606.ENSP00000420525	0	0	0	0	0.062	0	0	0.568	0.577
FTH1	HAMP	9606.ENSP00000273550	9606.ENSP00000471894	0	0	0	0	0	0	0	0.656	0.656
FTH1	RELA	9606.ENSP00000273550	9606.ENSP00000384273	0	0	0	0	0.070	0	0	0.650	0.660
FTH1	SLC3A2	9606.ENSP00000273550	9606.ENSP00000367123	0	0	0	0	0	0.106	0	0.768	0.783
FTH1	FTL	9606.ENSP00000273550	9606.ENSP00000366525	0	0	0.433	0.957	0.336	0.873	0.800	0.984	0.982
FTH1	TFRC	9606.ENSP00000273550	9606.ENSP00000353224	0	0	0	0	0.062	0.847	0	0.933	0.989
FTH1	NCOA4	9606.ENSP00000273550	9606.ENSP00000463027	0	0	0	0	0.062	0.860	0.800	0.772	0.993
FTL	HMOX1	9606.ENSP00000366525	9606.ENSP00000216117	0	0	0	0	0.088	0	0	0.556	0.578
FTL	IREB2	9606.ENSP00000366525	9606.ENSP00000258886	0	0	0	0	0	0	0	0.718	0.718
FTL	PRDX1	9606.ENSP00000366525	9606.ENSP00000262746	0.073	0	0	0	0.097	0	0	0.446	0.496
FTL	SLC7A11	9606.ENSP00000366525	9606.ENSP00000280612	0	0	0	0	0.049	0	0	0.408	0.413
FTL	NQO1	9606.ENSP00000366525	9606.ENSP00000319788	0	0	0	0	0.072	0	0	0.408	0.428
FTL	GPX4	9606.ENSP00000366525	9606.ENSP00000346103	0	0	0	0	0.154	0	0	0.400	0.471
FTL	TFRC	9606.ENSP00000366525	9606.ENSP00000353224	0	0	0	0	0.062	0	0	0.688	0.695
FTL	STEAP3	9606.ENSP00000366525	9606.ENSP00000376822	0	0	0	0	0	0	0	0.466	0.466
FTL	TXNRD1	9606.ENSP00000366525	9606.ENSP00000434516	0	0	0	0	0	0	0	0.484	0.484
FTL	TFR2	9606.ENSP00000366525	9606.ENSP00000420525	0	0	0	0	0.062	0	0	0.602	0.610
FTL	HAMP	9606.ENSP00000366525	9606.ENSP00000471894	0	0	0	0	0	0	0	0.669	0.669
FTL	NCOA4	9606.ENSP00000366525	9606.ENSP00000463027	0	0	0	0	0.056	0.695	0.800	0.653	0.977
G6PD	SLC2A3	9606.ENSP00000377192	9606.ENSP00000075120	0	0	0	0	0.062	0	0	0.483	0.494
G6PD	KEAP1	9606.ENSP00000377192	9606.ENSP00000171111	0	0	0	0	0.085	0	0	0.547	0.568
G6PD	HMOX1	9606.ENSP00000377192	9606.ENSP00000216117	0	0	0	0	0.089	0	0	0.553	0.576
G6PD	PCK2	9606.ENSP00000377192	9606.ENSP00000216780	0	0	0	0	0.074	0	0	0.521	0.537
G6PD	GCLC	9606.ENSP00000377192	9606.ENSP00000229416	0	0	0	0	0.062	0	0	0.619	0.628
G6PD	HSPB1	9606.ENSP00000377192	9606.ENSP00000248553	0	0	0	0	0.076	0.491	0	0.235	0.609
G6PD	TP53	9606.ENSP00000377192	9606.ENSP00000269305	0	0	0	0	0.062	0	0.800	0.984	0.996
G6PD	PGD	9606.ENSP00000377192	9606.ENSP00000270776	0.219	0	0.436	0	0.561	0.937	0	0.906	0.998
G6PD	GLS2	9606.ENSP00000377192	9606.ENSP00000310447	0	0	0	0	0	0	0	0.459	0.459
G6PD	NQO1	9606.ENSP00000377192	9606.ENSP00000319788	0.070	0	0	0	0.076	0	0	0.516	0.548
G6PD	GPX4	9606.ENSP00000377192	9606.ENSP00000346103	0.046	0	0	0	0.083	0	0	0.553	0.575
G6PD	MTOR	9606.ENSP00000377192	9606.ENSP00000354558	0	0	0	0	0.062	0	0	0.391	0.404
G6PD	SCD	9606.ENSP00000377192	9606.ENSP00000359380	0	0	0	0	0.049	0	0	0.409	0.414
G6PD	GOT1	9606.ENSP00000377192	9606.ENSP00000359539	0	0	0	0	0.064	0	0	0.428	0.442
G6PD	PSAT1	9606.ENSP00000377192	9606.ENSP00000365773	0	0	0	0	0	0	0	0.408	0.408
G6PD	GPX2	9606.ENSP00000377192	9606.ENSP00000374265	0.046	0	0	0	0.062	0	0	0.516	0.529
G6PD	HIF1A	9606.ENSP00000377192	9606.ENSP00000437955	0	0	0	0	0	0	0	0.466	0.466
G6PD	NFE2L2	9606.ENSP00000377192	9606.ENSP00000380252	0	0	0	0	0	0	0	0.477	0.477
G6PD	SLC2A1	9606.ENSP00000377192	9606.ENSP00000416293	0	0	0	0	0.085	0	0	0.580	0.599
G6PD	TXNRD1	9606.ENSP00000377192	9606.ENSP00000434516	0.079	0	0	0	0.189	0	0	0.588	0.666
G6PD	IDH1	9606.ENSP00000377192	9606.ENSP00000390265	0	0	0	0	0.050	0.143	0	0.750	0.779
GABARAPL1	GABARAPL2	9606.ENSP00000266458	9606.ENSP00000037243	0	0	0	0.958	0.063	0.419	0.900	0.932	0.943
GABARAPL1	KEAP1	9606.ENSP00000266458	9606.ENSP00000171111	0	0	0	0	0.062	0.185	0	0.532	0.611
GABARAPL1	SIRT1	9606.ENSP00000266458	9606.ENSP00000212015	0	0	0	0	0.064	0.371	0	0.592	0.738
GABARAPL1	WIPI1	9606.ENSP00000266458	9606.ENSP00000262139	0	0	0	0	0.148	0.180	0	0.881	0.910
GABARAPL1	TP53	9606.ENSP00000266458	9606.ENSP00000269305	0	0	0	0	0	0	0	0.413	0.412
GABARAPL1	HSPA5	9606.ENSP00000266458	9606.ENSP00000324173	0	0	0	0	0.053	0.069	0	0.442	0.465
GABARAPL1	LAMP2	9606.ENSP00000266458	9606.ENSP00000408411	0	0	0	0	0.062	0.070	0	0.599	0.620
GABARAPL1	MTOR	9606.ENSP00000266458	9606.ENSP00000354558	0	0	0	0	0	0.058	0	0.739	0.744
GABARAPL1	ULK2	9606.ENSP00000266458	9606.ENSP00000378914	0	0	0	0	0.073	0.410	0	0.800	0.881
GABARAPL1	WIPI2	9606.ENSP00000266458	9606.ENSP00000288828	0	0	0	0	0.148	0.180	0.900	0.830	0.986
GABARAPL1	ULK1	9606.ENSP00000266458	9606.ENSP00000324560	0	0	0	0	0.073	0.739	0	0.965	0.990
GABARAPL1	SQSTM1	9606.ENSP00000266458	9606.ENSP00000374455	0	0	0	0	0.071	0.870	0.800	0.947	0.998
GABARAPL2	TP53	9606.ENSP00000037243	9606.ENSP00000269305	0	0	0	0	0	0	0	0.401	0.400
GABARAPL2	NCOA4	9606.ENSP00000037243	9606.ENSP00000463027	0	0	0	0	0	0	0	0.471	0.472
GABARAPL2	HSPA5	9606.ENSP00000037243	9606.ENSP00000324173	0	0	0	0	0.062	0.131	0	0.446	0.509
GABARAPL2	KEAP1	9606.ENSP00000037243	9606.ENSP00000171111	0	0	0	0	0.062	0.229	0	0.465	0.580
GABARAPL2	LAMP2	9606.ENSP00000037243	9606.ENSP00000408411	0	0	0	0	0.090	0.070	0	0.583	0.617
GABARAPL2	SIRT1	9606.ENSP00000037243	9606.ENSP00000212015	0	0	0	0	0.064	0.165	0	0.567	0.632
GABARAPL2	MTOR	9606.ENSP00000037243	9606.ENSP00000354558	0	0	0	0	0	0.058	0	0.736	0.741
GABARAPL2	ULK2	9606.ENSP00000037243	9606.ENSP00000378914	0	0	0	0	0.073	0.410	0	0.732	0.840
GABARAPL2	WIPI1	9606.ENSP00000037243	9606.ENSP00000262139	0	0	0	0	0.148	0.180	0	0.865	0.898
GABARAPL2	WIPI2	9606.ENSP00000037243	9606.ENSP00000288828	0	0	0	0	0.155	0.180	0.900	0.786	0.983
GABARAPL2	ULK1	9606.ENSP00000037243	9606.ENSP00000324560	0	0	0	0	0.073	0.795	0	0.983	0.996
GABARAPL2	SQSTM1	9606.ENSP00000037243	9606.ENSP00000374455	0	0	0	0	0.071	0.898	0.800	0.992	0.999
GABPB1	SIRT1	9606.ENSP00000220429	9606.ENSP00000212015	0	0	0	0	0.065	0.099	0	0.382	0.434
GCLC	KEAP1	9606.ENSP00000229416	9606.ENSP00000171111	0	0	0	0	0	0	0	0.919	0.919
GCLC	HMOX1	9606.ENSP00000229416	9606.ENSP00000216117	0	0	0	0	0	0.104	0	0.889	0.896
GCLC	IL6	9606.ENSP00000229416	9606.ENSP00000385675	0	0	0	0	0	0	0	0.408	0.408
GCLC	SAT1	9606.ENSP00000229416	9606.ENSP00000368572	0	0	0	0	0	0	0	0.413	0.412
GCLC	NOX4	9606.ENSP00000229416	9606.ENSP00000263317	0	0	0	0	0.062	0	0	0.399	0.413
GCLC	HSPA5	9606.ENSP00000229416	9606.ENSP00000324173	0	0	0	0	0.063	0	0	0.401	0.415
GCLC	PRDX6	9606.ENSP00000229416	9606.ENSP00000342026	0	0	0	0	0	0	0	0.416	0.416
GCLC	JUN	9606.ENSP00000229416	9606.ENSP00000360266	0	0	0	0	0	0	0	0.466	0.466
GCLC	SQSTM1	9606.ENSP00000229416	9606.ENSP00000374455	0	0	0	0	0.065	0	0	0.456	0.469
GCLC	PGD	9606.ENSP00000229416	9606.ENSP00000270776	0	0	0	0	0.062	0	0	0.460	0.472
GCLC	MAFG	9606.ENSP00000229416	9606.ENSP00000350369	0	0	0	0	0	0	0	0.607	0.607
GCLC	SLC7A11	9606.ENSP00000229416	9606.ENSP00000280612	0	0	0	0	0.062	0.056	0	0.685	0.697
GCLC	GPX2	9606.ENSP00000229416	9606.ENSP00000374265	0	0	0	0	0.062	0	0	0.733	0.738
GCLC	PRDX1	9606.ENSP00000229416	9606.ENSP00000262746	0	0	0	0	0.062	0	0	0.756	0.762
GCLC	GPX4	9606.ENSP00000229416	9606.ENSP00000346103	0	0	0	0	0.062	0	0	0.780	0.785
GCLC	GOT1	9606.ENSP00000229416	9606.ENSP00000359539	0	0	0	0	0.052	0	0.800	0.186	0.832
GCLC	NFE2L2	9606.ENSP00000229416	9606.ENSP00000380252	0	0	0	0	0	0	0	0.859	0.859
GCLC	GLS2	9606.ENSP00000229416	9606.ENSP00000310447	0	0	0	0	0.062	0	0.800	0.325	0.862
GCLC	NQO1	9606.ENSP00000229416	9606.ENSP00000319788	0	0	0	0	0.063	0	0	0.892	0.895
GCLC	TXNRD1	9606.ENSP00000229416	9606.ENSP00000434516	0	0	0	0	0.186	0	0	0.894	0.910
GDF15	TRIB3	9606.ENSP00000252809	9606.ENSP00000217233	0	0	0	0	0.164	0	0	0.330	0.416
GDF15	TFRC	9606.ENSP00000252809	9606.ENSP00000353224	0	0	0	0	0.059	0	0	0.430	0.440
GDF15	VEGFA	9606.ENSP00000252809	9606.ENSP00000478570	0	0	0	0	0.088	0	0	0.417	0.445
GDF15	TFR2	9606.ENSP00000252809	9606.ENSP00000420525	0	0	0	0	0	0	0	0.476	0.476
GDF15	IL6	9606.ENSP00000252809	9606.ENSP00000385675	0	0	0	0	0	0	0	0.559	0.559
GDF15	TP53	9606.ENSP00000252809	9606.ENSP00000269305	0	0	0	0	0	0	0	0.595	0.595
GDF15	HAMP	9606.ENSP00000252809	9606.ENSP00000471894	0	0	0	0	0	0	0	0.702	0.702
GLS2	SLC2A3	9606.ENSP00000310447	9606.ENSP00000075120	0	0	0	0	0	0.056	0	0.480	0.489
GLS2	SLC7A5	9606.ENSP00000310447	9606.ENSP00000261622	0.060	0	0	0	0.063	0	0	0.475	0.497
GLS2	TP53	9606.ENSP00000310447	9606.ENSP00000269305	0	0	0	0	0	0.273	0.900	0.560	0.965
GLS2	SLC7A11	9606.ENSP00000310447	9606.ENSP00000280612	0.060	0	0	0	0.063	0	0	0.565	0.584
GLS2	HIF1A	9606.ENSP00000310447	9606.ENSP00000437955	0	0	0	0	0	0	0	0.402	0.402
GLS2	PSAT1	9606.ENSP00000310447	9606.ENSP00000365773	0	0	0	0	0	0	0	0.425	0.425
GLS2	IDH1	9606.ENSP00000310447	9606.ENSP00000390265	0.052	0	0	0	0	0	0	0.423	0.429
GLS2	GPX2	9606.ENSP00000310447	9606.ENSP00000374265	0	0	0	0	0	0	0	0.430	0.430
GLS2	SLC38A1	9606.ENSP00000310447	9606.ENSP00000449756	0	0	0	0	0.049	0	0	0.487	0.491
GLS2	SLC2A1	9606.ENSP00000310447	9606.ENSP00000416293	0	0	0	0	0	0.056	0	0.527	0.535
GLS2	GOT1	9606.ENSP00000310447	9606.ENSP00000359539	0	0	0	0	0.086	0	0	0.516	0.539
GLS2	SLC1A5	9606.ENSP00000310447	9606.ENSP00000444408	0.050	0	0	0	0	0	0	0.721	0.723
GOT1	PCK2	9606.ENSP00000359539	9606.ENSP00000216780	0	0	0	0	0.062	0	0.800	0.262	0.849
GOT1	IREB2	9606.ENSP00000359539	9606.ENSP00000258886	0	0	0	0	0.092	0.320	0	0.148	0.428
GOT1	PGD	9606.ENSP00000359539	9606.ENSP00000270776	0	0	0	0	0.109	0.128	0	0.397	0.490
GOT1	GPX4	9606.ENSP00000359539	9606.ENSP00000346103	0	0	0	0	0.062	0.188	0	0.597	0.666
GOT1	GPX2	9606.ENSP00000359539	9606.ENSP00000374265	0	0	0	0	0.062	0.188	0	0.563	0.638
GOT1	IDH1	9606.ENSP00000359539	9606.ENSP00000390265	0	0	0	0	0.183	0.218	0.800	0.429	0.917
GPX2	KEAP1	9606.ENSP00000374265	9606.ENSP00000171111	0	0	0	0	0	0	0	0.720	0.720
GPX2	SIRT1	9606.ENSP00000374265	9606.ENSP00000212015	0.055	0	0	0	0	0	0	0.409	0.418
GPX2	HMOX1	9606.ENSP00000374265	9606.ENSP00000216117	0	0	0	0	0	0.074	0	0.794	0.801
GPX2	PRDX1	9606.ENSP00000374265	9606.ENSP00000262746	0	0	0	0	0.062	0.185	0	0.592	0.661
GPX2	NOX4	9606.ENSP00000374265	9606.ENSP00000263317	0	0	0	0	0	0	0	0.506	0.506
GPX2	TP53	9606.ENSP00000374265	9606.ENSP00000269305	0	0	0	0	0	0.111	0	0.481	0.519
GPX2	SLC7A11	9606.ENSP00000374265	9606.ENSP00000280612	0	0	0	0	0.054	0.066	0	0.396	0.420
GPX2	NQO1	9606.ENSP00000374265	9606.ENSP00000319788	0	0	0	0	0	0	0	0.686	0.686
GPX2	PRDX6	9606.ENSP00000374265	9606.ENSP00000342026	0	0	0	0	0.063	0.174	0	0.566	0.634
GPX2	GPX4	9606.ENSP00000374265	9606.ENSP00000346103	0	0	0.448	0.792	0	0	0.500	0.812	0.620
GPX2	PTGS2	9606.ENSP00000374265	9606.ENSP00000356438	0	0	0	0	0	0	0	0.446	0.446
GPX2	NOX1	9606.ENSP00000374265	9606.ENSP00000362057	0	0	0	0	0	0	0	0.455	0.455
GPX2	IL6	9606.ENSP00000374265	9606.ENSP00000385675	0	0	0	0	0	0	0	0.527	0.527
GPX2	NFE2L2	9606.ENSP00000374265	9606.ENSP00000380252	0	0	0	0	0	0	0	0.705	0.705
GPX2	TXNRD1	9606.ENSP00000374265	9606.ENSP00000434516	0.230	0	0	0	0.144	0.167	0	0.794	0.872
GPX4	KEAP1	9606.ENSP00000346103	9606.ENSP00000171111	0	0	0	0	0	0	0	0.704	0.704
GPX4	SIRT1	9606.ENSP00000346103	9606.ENSP00000212015	0.055	0	0	0	0	0	0	0.545	0.551
GPX4	HMOX1	9606.ENSP00000346103	9606.ENSP00000216117	0	0	0	0	0.062	0.074	0	0.775	0.788
GPX4	IREB2	9606.ENSP00000346103	9606.ENSP00000258886	0.050	0	0	0	0	0	0	0.417	0.422
GPX4	RIPK1	9606.ENSP00000346103	9606.ENSP00000259808	0	0	0	0	0.062	0	0	0.395	0.408
GPX4	LPCAT3	9606.ENSP00000346103	9606.ENSP00000261407	0	0	0	0	0	0	0	0.522	0.522
GPX4	PRDX1	9606.ENSP00000346103	9606.ENSP00000262746	0	0	0	0	0.089	0.303	0	0.692	0.787
GPX4	NOX4	9606.ENSP00000346103	9606.ENSP00000263317	0	0	0	0	0	0	0	0.541	0.541
GPX4	TP53	9606.ENSP00000346103	9606.ENSP00000269305	0	0	0	0	0	0	0	0.425	0.425
GPX4	SLC7A11	9606.ENSP00000346103	9606.ENSP00000280612	0	0	0	0	0.062	0.087	0	0.692	0.713
GPX4	HNF4A	9606.ENSP00000346103	9606.ENSP00000312987	0	0	0	0	0	0	0	0.447	0.447
GPX4	NQO1	9606.ENSP00000346103	9606.ENSP00000319788	0	0	0	0	0	0	0	0.583	0.583
GPX4	HSPA5	9606.ENSP00000346103	9606.ENSP00000324173	0	0	0	0	0.103	0	0	0.364	0.406
GPX4	PRDX6	9606.ENSP00000346103	9606.ENSP00000342026	0	0	0	0	0.064	0.378	0	0.739	0.834
GPX4	NOX5	9606.ENSP00000346103	9606.ENSP00000373518	0	0	0	0	0	0	0	0.426	0.426
GPX4	SLC3A2	9606.ENSP00000346103	9606.ENSP00000367123	0.042	0	0	0	0.070	0	0	0.411	0.430
GPX4	NCOA4	9606.ENSP00000346103	9606.ENSP00000463027	0	0	0	0	0	0	0	0.468	0.468
GPX4	IL6	9606.ENSP00000346103	9606.ENSP00000385675	0	0	0	0	0	0	0	0.470	0.470
GPX4	PTGS2	9606.ENSP00000346103	9606.ENSP00000356438	0	0	0	0	0	0	0	0.480	0.480
GPX4	NOX1	9606.ENSP00000346103	9606.ENSP00000362057	0	0	0	0	0	0	0	0.539	0.539
GPX4	VDAC2	9606.ENSP00000346103	9606.ENSP00000361635	0	0	0	0	0.062	0.283	0	0.451	0.598
GPX4	NFE2L2	9606.ENSP00000346103	9606.ENSP00000380252	0	0	0	0	0	0	0	0.700	0.700
GPX4	TXNRD1	9606.ENSP00000346103	9606.ENSP00000434516	0.230	0	0	0	0.144	0.167	0	0.847	0.904
HAMP	HMOX1	9606.ENSP00000471894	9606.ENSP00000216117	0	0	0	0	0	0	0	0.561	0.561
HAMP	IREB2	9606.ENSP00000471894	9606.ENSP00000258886	0	0	0	0	0	0	0	0.731	0.731
HAMP	STAT3	9606.ENSP00000471894	9606.ENSP00000264657	0	0	0	0	0	0	0	0.608	0.608
HAMP	TFRC	9606.ENSP00000471894	9606.ENSP00000353224	0	0	0	0	0.051	0	0	0.870	0.871
HAMP	TLR4	9606.ENSP00000471894	9606.ENSP00000363089	0	0	0	0	0	0	0	0.450	0.450
HAMP	STEAP3	9606.ENSP00000471894	9606.ENSP00000376822	0	0	0	0	0.054	0	0	0.616	0.622
HAMP	IL6	9606.ENSP00000471894	9606.ENSP00000385675	0	0	0	0	0	0	0	0.757	0.757
HAMP	TFR2	9606.ENSP00000471894	9606.ENSP00000420525	0	0	0	0	0.064	0	0	0.908	0.910
HAMP	HIF1A	9606.ENSP00000471894	9606.ENSP00000437955	0	0	0	0	0	0	0	0.478	0.478
HELLS	TP53	9606.ENSP00000377601	9606.ENSP00000269305	0	0	0	0	0.107	0.281	0	0.254	0.480
HELLS	RRM2	9606.ENSP00000377601	9606.ENSP00000353770	0	0	0	0	0.620	0.056	0	0.243	0.705
HERPUD1	XBP1	9606.ENSP00000409555	9606.ENSP00000216037	0	0	0	0	0.158	0	0	0.700	0.737
HERPUD1	TRIB3	9606.ENSP00000409555	9606.ENSP00000217233	0	0	0	0	0.062	0	0	0.535	0.546
HERPUD1	HSPA5	9606.ENSP00000409555	9606.ENSP00000324173	0	0	0	0	0.235	0	0	0.667	0.734
HERPUD1	STEAP3	9606.ENSP00000409555	9606.ENSP00000376822	0	0	0	0	0	0	0	0.445	0.445
HIC1	SIRT1	9606.ENSP00000314080	9606.ENSP00000212015	0	0	0	0	0	0.839	0	0.962	0.993
HIC1	YWHAE	9606.ENSP00000314080	9606.ENSP00000264335	0	0	0	0	0	0.102	0	0.642	0.664
HIC1	STAT3	9606.ENSP00000314080	9606.ENSP00000264657	0	0	0	0	0	0.497	0	0.663	0.823
HIC1	TP53	9606.ENSP00000314080	9606.ENSP00000269305	0	0	0	0	0	0.057	0.900	0.747	0.974
HIC1	SOCS1	9606.ENSP00000314080	9606.ENSP00000329418	0	0	0	0	0.066	0	0	0.458	0.472
HIF1A	SLC2A3	9606.ENSP00000437955	9606.ENSP00000075120	0	0	0	0	0	0.060	0	0.725	0.730
HIF1A	KEAP1	9606.ENSP00000437955	9606.ENSP00000171111	0	0	0	0	0.049	0	0	0.569	0.572
HIF1A	SIRT1	9606.ENSP00000437955	9606.ENSP00000212015	0	0	0	0	0.077	0.486	0	0.903	0.950
HIF1A	MAPK1	9606.ENSP00000437955	9606.ENSP00000215832	0	0	0	0	0	0.675	0.800	0.591	0.971
HIF1A	XBP1	9606.ENSP00000437955	9606.ENSP00000216037	0	0	0	0	0.062	0.270	0	0.988	0.992
HIF1A	HMOX1	9606.ENSP00000437955	9606.ENSP00000216117	0	0	0	0	0	0	0	0.697	0.697
HIF1A	IFNG	9606.ENSP00000437955	9606.ENSP00000229135	0	0	0	0	0	0	0	0.524	0.524
HIF1A	MAPK14	9606.ENSP00000437955	9606.ENSP00000229795	0	0	0	0	0	0	0	0.496	0.496
HIF1A	HSPB1	9606.ENSP00000437955	9606.ENSP00000248553	0	0	0	0	0	0	0	0.462	0.462
HIF1A	KRAS	9606.ENSP00000437955	9606.ENSP00000256078	0	0	0	0	0.062	0	0	0.639	0.647
HIF1A	IREB2	9606.ENSP00000437955	9606.ENSP00000258886	0	0	0	0	0.063	0	0	0.469	0.481
HIF1A	PEBP1	9606.ENSP00000437955	9606.ENSP00000261313	0	0	0	0	0	0	0	0.697	0.697
HIF1A	MAPK3	9606.ENSP00000437955	9606.ENSP00000263025	0	0	0	0	0	0.213	0.800	0.729	0.953
HIF1A	NOX4	9606.ENSP00000437955	9606.ENSP00000263317	0	0	0	0	0	0	0	0.617	0.618
HIF1A	PIK3CA	9606.ENSP00000437955	9606.ENSP00000263967	0	0	0	0	0.063	0.073	0	0.585	0.609
HIF1A	STAT3	9606.ENSP00000437955	9606.ENSP00000264657	0	0	0	0	0.062	0.839	0.900	0.968	0.999
HIF1A	TP63	9606.ENSP00000437955	9606.ENSP00000264731	0	0	0	0	0	0.362	0	0.193	0.464
HIF1A	RB1	9606.ENSP00000437955	9606.ENSP00000267163	0	0	0	0	0.062	0.384	0	0.334	0.581
HIF1A	TP53	9606.ENSP00000437955	9606.ENSP00000269305	0	0	0	0	0	0.870	0.900	0.989	0.999
HIF1A	NGB	9606.ENSP00000437955	9606.ENSP00000298352	0	0	0	0	0	0	0	0.457	0.457
HIF1A	ISCU	9606.ENSP00000437955	9606.ENSP00000310623	0	0	0	0	0	0	0	0.489	0.489
HIF1A	HNF4A	9606.ENSP00000437955	9606.ENSP00000312987	0	0	0	0	0.062	0.514	0	0.907	0.954
HIF1A	NQO1	9606.ENSP00000437955	9606.ENSP00000319788	0	0	0	0	0	0.283	0	0.594	0.697
HIF1A	HSPA5	9606.ENSP00000437955	9606.ENSP00000324173	0	0	0	0	0.065	0.056	0	0.522	0.541
HIF1A	NOS2	9606.ENSP00000437955	9606.ENSP00000327251	0	0	0	0	0	0	0	0.519	0.519
HIF1A	SP1	9606.ENSP00000437955	9606.ENSP00000329357	0	0	0	0	0	0.819	0.900	0.746	0.995
HIF1A	HMGB1	9606.ENSP00000437955	9606.ENSP00000345347	0	0	0	0	0.063	0.069	0	0.451	0.479
HIF1A	PRKAA1	9606.ENSP00000437955	9606.ENSP00000346148	0	0	0	0	0.055	0	0	0.465	0.472
HIF1A	MAFG	9606.ENSP00000437955	9606.ENSP00000350369	0	0	0	0	0	0.417	0	0.551	0.727
HIF1A	MAP3K5	9606.ENSP00000437955	9606.ENSP00000351908	0	0	0	0	0.062	0	0	0.437	0.450
HIF1A	TFRC	9606.ENSP00000437955	9606.ENSP00000353224	0	0	0	0	0.062	0	0	0.550	0.560
HIF1A	MTOR	9606.ENSP00000437955	9606.ENSP00000354558	0	0	0	0	0	0.096	0	0.807	0.819
HIF1A	PTGS2	9606.ENSP00000437955	9606.ENSP00000356438	0	0	0	0	0.076	0	0	0.681	0.693
HIF1A	JUN	9606.ENSP00000437955	9606.ENSP00000360266	0	0	0	0	0	0.676	0.900	0.901	0.996
HIF1A	PRKAA2	9606.ENSP00000437955	9606.ENSP00000360290	0	0	0	0	0.055	0	0	0.449	0.457
HIF1A	NOX1	9606.ENSP00000437955	9606.ENSP00000362057	0	0	0	0	0	0	0	0.491	0.491
HIF1A	SRC	9606.ENSP00000437955	9606.ENSP00000362680	0	0	0	0	0.062	0.685	0	0.676	0.896
HIF1A	TLR4	9606.ENSP00000437955	9606.ENSP00000363089	0	0	0	0	0.062	0.056	0	0.616	0.630
HIF1A	TGFBR1	9606.ENSP00000437955	9606.ENSP00000364133	0	0	0	0	0.062	0.070	0	0.401	0.432
HIF1A	SAT1	9606.ENSP00000437955	9606.ENSP00000368572	0	0	0	0	0	0.270	0	0.641	0.727
HIF1A	SQSTM1	9606.ENSP00000437955	9606.ENSP00000374455	0	0	0	0	0	0.270	0	0.538	0.648
HIF1A	MAPK8	9606.ENSP00000437955	9606.ENSP00000378974	0	0	0	0	0.062	0	0	0.504	0.515
HIF1A	NFE2L2	9606.ENSP00000437955	9606.ENSP00000380252	0	0	0	0	0.152	0	0	0.592	0.639
HIF1A	RELA	9606.ENSP00000437955	9606.ENSP00000384273	0	0	0	0	0	0.270	0	0.890	0.916
HIF1A	IL6	9606.ENSP00000437955	9606.ENSP00000385675	0	0	0	0	0.065	0	0	0.717	0.724
HIF1A	IDH1	9606.ENSP00000437955	9606.ENSP00000390265	0	0	0	0	0	0	0	0.602	0.602
HIF1A	LPIN1	9606.ENSP00000437955	9606.ENSP00000397908	0	0	0	0	0	0	0	0.425	0.425
HIF1A	HRAS	9606.ENSP00000437955	9606.ENSP00000407586	0	0	0	0	0	0	0	0.650	0.650
HIF1A	LAMP2	9606.ENSP00000437955	9606.ENSP00000408411	0	0	0	0	0.089	0.675	0	0.458	0.825
HIF1A	SLC2A1	9606.ENSP00000437955	9606.ENSP00000416293	0	0	0	0	0.062	0.082	0	0.875	0.883
HIF1A	HSF1	9606.ENSP00000437955	9606.ENSP00000431512	0	0	0	0	0	0.080	0	0.540	0.558
HIF1A	SLC1A5	9606.ENSP00000437955	9606.ENSP00000444408	0	0	0	0	0	0	0	0.407	0.407
HIF1A	MUC1	9606.ENSP00000437955	9606.ENSP00000484824	0	0	0	0	0	0.270	0	0.368	0.518
HIF1A	TXNIP	9606.ENSP00000437955	9606.ENSP00000462521	0	0	0	0	0	0.270	0	0.427	0.563
HIF1A	UBC	9606.ENSP00000437955	9606.ENSP00000441543	0	0	0	0	0	0.897	0.600	0.235	0.965
HIF1A	VEGFA	9606.ENSP00000437955	9606.ENSP00000478570	0	0	0	0	0.062	0.874	0.900	0.919	0.998
HILPDA	PLIN2	9606.ENSP00000257696	9606.ENSP00000276914	0	0	0	0	0	0	0	0.500	0.499
HMGB1	SIRT1	9606.ENSP00000345347	9606.ENSP00000212015	0	0	0	0	0.095	0.060	0	0.516	0.552
HMGB1	MAPK1	9606.ENSP00000345347	9606.ENSP00000215832	0	0	0	0	0.062	0.308	0.600	0.173	0.756
HMGB1	HMOX1	9606.ENSP00000345347	9606.ENSP00000216117	0	0	0	0	0	0	0	0.519	0.519
HMGB1	PANX1	9606.ENSP00000345347	9606.ENSP00000227638	0	0	0	0	0	0	0	0.451	0.451
HMGB1	IFNG	9606.ENSP00000345347	9606.ENSP00000229135	0	0	0	0	0	0	0	0.571	0.571
HMGB1	RIPK1	9606.ENSP00000345347	9606.ENSP00000259808	0	0	0	0	0	0.058	0	0.458	0.467
HMGB1	MAPK3	9606.ENSP00000345347	9606.ENSP00000263025	0	0	0	0	0.060	0.067	0.600	0.462	0.786
HMGB1	STAT3	9606.ENSP00000345347	9606.ENSP00000264657	0	0	0	0	0.062	0.095	0	0.506	0.544
HMGB1	RB1	9606.ENSP00000345347	9606.ENSP00000267163	0	0	0	0	0.095	0.345	0	0.081	0.408
HMGB1	TP53	9606.ENSP00000345347	9606.ENSP00000269305	0	0	0	0	0.063	0.951	0	0.971	0.998
HMGB1	NFE2L2	9606.ENSP00000345347	9606.ENSP00000380252	0	0	0	0	0	0.065	0	0.392	0.407
HMGB1	SRC	9606.ENSP00000345347	9606.ENSP00000362680	0	0	0	0	0.144	0.058	0	0.326	0.409
HMGB1	MTOR	9606.ENSP00000345347	9606.ENSP00000354558	0	0	0	0	0	0.061	0	0.398	0.410
HMGB1	PTGS2	9606.ENSP00000345347	9606.ENSP00000356438	0	0	0	0	0	0	0	0.508	0.508
HMGB1	IL33	9606.ENSP00000345347	9606.ENSP00000370842	0	0	0	0	0	0	0	0.560	0.560
HMGB1	VEGFA	9606.ENSP00000345347	9606.ENSP00000478570	0	0	0	0	0.049	0	0	0.560	0.563
HMGB1	TNFAIP3	9606.ENSP00000345347	9606.ENSP00000481570	0	0	0	0	0	0	0	0.743	0.743
HMGB1	IL6	9606.ENSP00000345347	9606.ENSP00000385675	0	0	0	0	0	0	0	0.756	0.756
HMGB1	RELA	9606.ENSP00000345347	9606.ENSP00000384273	0	0	0	0	0.062	0.270	0.900	0.290	0.944
HMGB1	JUN	9606.ENSP00000345347	9606.ENSP00000360266	0	0	0	0	0	0.187	0.900	0.508	0.956
HMGB1	TLR4	9606.ENSP00000345347	9606.ENSP00000363089	0	0	0	0	0	0.632	0.900	0.989	0.999
HMOX1	KEAP1	9606.ENSP00000216117	9606.ENSP00000171111	0	0	0	0	0	0	0	0.904	0.904
HMOX1	SIRT1	9606.ENSP00000216117	9606.ENSP00000212015	0	0	0	0	0	0	0	0.669	0.669
HMOX1	XBP1	9606.ENSP00000216117	9606.ENSP00000216037	0	0	0	0	0	0	0	0.450	0.450
HMOX1	SLC2A1	9606.ENSP00000216117	9606.ENSP00000416293	0	0	0	0	0	0	0	0.406	0.406
HMOX1	MAP3K5	9606.ENSP00000216117	9606.ENSP00000351908	0	0	0	0	0	0	0	0.417	0.416
HMOX1	TXNIP	9606.ENSP00000216117	9606.ENSP00000462521	0	0	0	0	0.062	0	0	0.421	0.433
HMOX1	NCF2	9606.ENSP00000216117	9606.ENSP00000356505	0	0	0	0	0.088	0	0	0.413	0.441
HMOX1	SRC	9606.ENSP00000216117	9606.ENSP00000362680	0	0	0	0	0.076	0.056	0	0.423	0.452
HMOX1	MTOR	9606.ENSP00000216117	9606.ENSP00000354558	0	0	0	0	0	0	0	0.460	0.459
HMOX1	IREB2	9606.ENSP00000216117	9606.ENSP00000258886	0	0	0	0	0	0	0	0.470	0.470
HMOX1	IFNG	9606.ENSP00000216117	9606.ENSP00000229135	0	0	0	0	0	0	0	0.475	0.475
HMOX1	MAPK8	9606.ENSP00000216117	9606.ENSP00000378974	0	0	0	0	0	0	0	0.503	0.503
HMOX1	MAFG	9606.ENSP00000216117	9606.ENSP00000350369	0	0	0	0	0.062	0	0	0.493	0.504
HMOX1	TFRC	9606.ENSP00000216117	9606.ENSP00000353224	0	0	0	0	0	0	0	0.509	0.509
HMOX1	HSPB1	9606.ENSP00000216117	9606.ENSP00000248553	0	0	0	0	0.062	0	0	0.509	0.519
HMOX1	SLC7A11	9606.ENSP00000216117	9606.ENSP00000280612	0	0	0	0	0	0	0	0.558	0.558
HMOX1	NOX1	9606.ENSP00000216117	9606.ENSP00000362057	0	0	0	0	0	0	0	0.586	0.586
HMOX1	MAPK3	9606.ENSP00000216117	9606.ENSP00000263025	0	0	0	0	0	0	0	0.611	0.611
HMOX1	TP53	9606.ENSP00000216117	9606.ENSP00000269305	0	0	0	0	0.062	0	0	0.611	0.619
HMOX1	PRDX1	9606.ENSP00000216117	9606.ENSP00000262746	0	0	0	0	0.055	0	0	0.615	0.621
HMOX1	HSPA5	9606.ENSP00000216117	9606.ENSP00000324173	0	0	0	0	0	0	0	0.636	0.637
HMOX1	SQSTM1	9606.ENSP00000216117	9606.ENSP00000374455	0	0	0	0	0.076	0.270	0	0.509	0.639
HMOX1	NOX4	9606.ENSP00000216117	9606.ENSP00000263317	0	0	0	0	0	0	0	0.645	0.645
HMOX1	TLR4	9606.ENSP00000216117	9606.ENSP00000363089	0	0	0	0	0.096	0	0	0.654	0.674
HMOX1	VEGFA	9606.ENSP00000216117	9606.ENSP00000478570	0	0	0	0	0	0	0	0.683	0.683
HMOX1	STAT3	9606.ENSP00000216117	9606.ENSP00000264657	0	0	0	0	0	0	0	0.714	0.714
HMOX1	NOS2	9606.ENSP00000216117	9606.ENSP00000327251	0	0	0	0	0	0.177	0	0.667	0.714
HMOX1	TXNRD1	9606.ENSP00000216117	9606.ENSP00000434516	0	0	0	0	0.066	0.128	0	0.706	0.739
HMOX1	PTGS2	9606.ENSP00000216117	9606.ENSP00000356438	0	0	0	0	0.076	0	0	0.745	0.754
HMOX1	IL6	9606.ENSP00000216117	9606.ENSP00000385675	0	0	0	0	0.073	0	0	0.780	0.787
HMOX1	NQO1	9606.ENSP00000216117	9606.ENSP00000319788	0	0	0	0	0.058	0	0	0.915	0.916
HMOX1	MAPK14	9606.ENSP00000216117	9606.ENSP00000229795	0	0	0	0	0	0	0.900	0.407	0.938
HMOX1	JUN	9606.ENSP00000216117	9606.ENSP00000360266	0	0	0	0	0	0	0.900	0.692	0.967
HMOX1	NFE2L2	9606.ENSP00000216117	9606.ENSP00000380252	0	0	0	0	0	0	0.900	0.916	0.991
HNF4A	SIRT1	9606.ENSP00000312987	9606.ENSP00000212015	0	0	0	0	0	0.575	0	0.523	0.788
HNF4A	MAPK1	9606.ENSP00000312987	9606.ENSP00000215832	0	0	0	0	0	0.315	0	0.266	0.476
HNF4A	PCK2	9606.ENSP00000312987	9606.ENSP00000216780	0	0	0	0	0.085	0	0	0.488	0.511
HNF4A	MAPK14	9606.ENSP00000312987	9606.ENSP00000229795	0	0	0	0	0	0.236	0	0.252	0.404
HNF4A	KRAS	9606.ENSP00000312987	9606.ENSP00000256078	0	0	0	0	0	0	0	0.466	0.465
HNF4A	MAPK3	9606.ENSP00000312987	9606.ENSP00000263025	0	0	0	0	0	0.315	0	0.466	0.619
HNF4A	STAT3	9606.ENSP00000312987	9606.ENSP00000264657	0	0	0	0	0	0	0	0.556	0.556
HNF4A	TP53	9606.ENSP00000312987	9606.ENSP00000269305	0	0	0	0	0	0.430	0	0.861	0.917
HNF4A	IL6	9606.ENSP00000312987	9606.ENSP00000385675	0	0	0	0	0	0	0	0.460	0.459
HNF4A	TF	9606.ENSP00000312987	9606.ENSP00000385834	0	0	0	0	0.062	0	0	0.451	0.463
HNF4A	MAPK8	9606.ENSP00000312987	9606.ENSP00000378974	0	0	0	0	0	0.270	0	0.342	0.499
HNF4A	HRAS	9606.ENSP00000312987	9606.ENSP00000407586	0	0	0	0	0	0	0	0.503	0.503
HNF4A	VEGFA	9606.ENSP00000312987	9606.ENSP00000478570	0	0	0	0	0	0	0	0.504	0.504
HNF4A	SCD	9606.ENSP00000312987	9606.ENSP00000359380	0	0	0	0	0	0	0	0.504	0.504
HNF4A	SP1	9606.ENSP00000312987	9606.ENSP00000329357	0	0	0	0	0	0.494	0	0.546	0.760
HNF4A	SRC	9606.ENSP00000312987	9606.ENSP00000362680	0	0	0	0	0.064	0.057	0	0.876	0.881
HNF4A	JUN	9606.ENSP00000312987	9606.ENSP00000360266	0	0	0	0	0	0	0	0.891	0.892
HRAS	SLC2A3	9606.ENSP00000407586	9606.ENSP00000075120	0	0	0	0	0.054	0.199	0	0.294	0.418
HRAS	KEAP1	9606.ENSP00000407586	9606.ENSP00000171111	0	0	0	0	0.082	0.057	0	0.564	0.589
HRAS	SIRT1	9606.ENSP00000407586	9606.ENSP00000212015	0	0	0	0	0.062	0	0	0.446	0.458
HRAS	MAPK1	9606.ENSP00000407586	9606.ENSP00000215832	0	0	0	0	0.111	0.686	0.800	0.768	0.985
HRAS	IFNG	9606.ENSP00000407586	9606.ENSP00000229135	0	0	0	0	0	0	0	0.446	0.446
HRAS	MAPK14	9606.ENSP00000407586	9606.ENSP00000229795	0	0	0	0	0.064	0.283	0	0.601	0.708
HRAS	KRAS	9606.ENSP00000407586	9606.ENSP00000256078	0	0	0.447	0.981	0	0.893	0.900	0.702	0.989
HRAS	PEBP1	9606.ENSP00000407586	9606.ENSP00000261313	0	0	0	0	0.062	0	0.600	0.375	0.745
HRAS	SLC7A5	9606.ENSP00000407586	9606.ENSP00000261622	0	0	0	0	0.076	0.282	0	0.244	0.454
HRAS	MAPK3	9606.ENSP00000407586	9606.ENSP00000263025	0	0	0	0	0.111	0.686	0.800	0.806	0.987
HRAS	PIK3CA	9606.ENSP00000407586	9606.ENSP00000263967	0	0	0	0	0.062	0.871	0.900	0.976	0.999
HRAS	YWHAE	9606.ENSP00000407586	9606.ENSP00000264335	0	0	0	0	0.062	0.251	0.900	0.274	0.942
HRAS	STAT3	9606.ENSP00000407586	9606.ENSP00000264657	0	0	0	0	0	0.057	0	0.713	0.719
HRAS	TP63	9606.ENSP00000407586	9606.ENSP00000264731	0	0	0	0	0.049	0.128	0	0.427	0.483
HRAS	RB1	9606.ENSP00000407586	9606.ENSP00000267163	0	0	0	0	0	0.101	0	0.600	0.625
HRAS	TP53	9606.ENSP00000407586	9606.ENSP00000269305	0	0	0	0	0	0.270	0	0.918	0.938
HRAS	SLC7A11	9606.ENSP00000407586	9606.ENSP00000280612	0	0	0	0	0	0.282	0	0.298	0.474
HRAS	SOCS1	9606.ENSP00000407586	9606.ENSP00000329418	0	0	0	0	0	0.059	0.900	0.455	0.944
HRAS	MTDH	9606.ENSP00000407586	9606.ENSP00000338235	0	0	0	0	0.062	0	0	0.672	0.679
HRAS	MYB	9606.ENSP00000407586	9606.ENSP00000339992	0	0	0	0	0.076	0	0	0.459	0.479
HRAS	NF2	9606.ENSP00000407586	9606.ENSP00000344666	0	0	0	0	0.062	0.187	0	0.522	0.604
HRAS	TFRC	9606.ENSP00000407586	9606.ENSP00000353224	0	0	0	0	0	0.434	0	0.368	0.627
HRAS	MTOR	9606.ENSP00000407586	9606.ENSP00000354558	0	0	0	0	0.062	0.317	0	0.752	0.827
HRAS	PTGS2	9606.ENSP00000407586	9606.ENSP00000356438	0	0	0	0	0	0.077	0	0.563	0.580
HRAS	NCF2	9606.ENSP00000407586	9606.ENSP00000356505	0	0	0	0	0	0	0.900	0.205	0.917
HRAS	NRAS	9606.ENSP00000407586	9606.ENSP00000358548	0	0	0.448	0.981	0	0.877	0.900	0.758	0.987
HRAS	JUN	9606.ENSP00000407586	9606.ENSP00000360266	0	0	0	0	0	0.315	0	0.744	0.817
HRAS	SRC	9606.ENSP00000407586	9606.ENSP00000362680	0	0	0	0	0.105	0.668	0.900	0.890	0.996
HRAS	TLR4	9606.ENSP00000407586	9606.ENSP00000363089	0	0	0	0	0	0.125	0	0.363	0.419
HRAS	TGFBR1	9606.ENSP00000407586	9606.ENSP00000364133	0	0	0	0	0.056	0.140	0	0.491	0.551
HRAS	SLC3A2	9606.ENSP00000407586	9606.ENSP00000367123	0	0	0	0	0	0.412	0	0.253	0.541
HRAS	MAPK8	9606.ENSP00000407586	9606.ENSP00000378974	0	0	0	0	0.054	0.777	0.800	0.644	0.983
HRAS	NFE2L2	9606.ENSP00000407586	9606.ENSP00000380252	0	0	0	0	0	0.064	0	0.509	0.520
HRAS	RELA	9606.ENSP00000407586	9606.ENSP00000384273	0	0	0	0	0	0	0.650	0.425	0.790
HRAS	IL6	9606.ENSP00000407586	9606.ENSP00000385675	0	0	0	0	0	0	0	0.641	0.641
HRAS	IDH1	9606.ENSP00000407586	9606.ENSP00000390265	0	0	0	0	0	0	0	0.753	0.753
HRAS	MAPK9	9606.ENSP00000407586	9606.ENSP00000394560	0	0	0	0	0.062	0.269	0.800	0.415	0.909
HRAS	LAMP2	9606.ENSP00000407586	9606.ENSP00000408411	0	0	0	0	0	0	0	0.444	0.444
HRAS	SLC1A5	9606.ENSP00000407586	9606.ENSP00000444408	0	0	0	0	0	0.273	0	0.294	0.464
HRAS	NCOA4	9606.ENSP00000407586	9606.ENSP00000463027	0	0	0	0	0	0	0	0.518	0.518
HRAS	SLC2A1	9606.ENSP00000407586	9606.ENSP00000416293	0	0	0	0	0.054	0.056	0	0.509	0.523
HRAS	MUC1	9606.ENSP00000407586	9606.ENSP00000484824	0	0	0	0	0	0	0	0.566	0.566
HRAS	VEGFA	9606.ENSP00000407586	9606.ENSP00000478570	0	0	0	0	0	0	0	0.720	0.720
HRAS	UBC	9606.ENSP00000407586	9606.ENSP00000441543	0	0	0	0	0	0.161	0.900	0.273	0.933
HSF1	SIRT1	9606.ENSP00000431512	9606.ENSP00000212015	0	0	0	0	0.066	0.270	0.600	0.697	0.906
HSF1	MAPK1	9606.ENSP00000431512	9606.ENSP00000215832	0	0	0	0	0.065	0.357	0.900	0.252	0.949
HSF1	HSPB1	9606.ENSP00000431512	9606.ENSP00000248553	0	0	0	0	0.091	0.408	0	0.735	0.845
HSF1	MAPK3	9606.ENSP00000431512	9606.ENSP00000263025	0	0	0	0	0.065	0.526	0.900	0.542	0.977
HSF1	YWHAE	9606.ENSP00000431512	9606.ENSP00000264335	0	0	0	0	0	0.546	0.600	0.250	0.851
HSF1	STAT3	9606.ENSP00000431512	9606.ENSP00000264657	0	0	0	0	0.063	0	0	0.501	0.512
HSF1	TP53	9606.ENSP00000431512	9606.ENSP00000269305	0	0	0	0	0.055	0	0	0.503	0.510
HSF1	HSPA5	9606.ENSP00000431512	9606.ENSP00000324173	0	0	0	0	0.048	0.212	0	0.520	0.608
HSF1	PRKAA1	9606.ENSP00000431512	9606.ENSP00000346148	0	0	0	0	0.064	0.161	0	0.329	0.427
HSF1	MTOR	9606.ENSP00000431512	9606.ENSP00000354558	0	0	0	0	0.062	0.058	0.900	0.268	0.926
HSF1	PRKAA2	9606.ENSP00000431512	9606.ENSP00000360290	0	0	0	0	0.064	0.161	0	0.319	0.418
HSF1	MAPK8	9606.ENSP00000431512	9606.ENSP00000378974	0	0	0	0	0	0.486	0	0.340	0.646
HSF1	UBC	9606.ENSP00000431512	9606.ENSP00000441543	0	0	0	0	0	0	0.600	0.062	0.608
HSPA5	KEAP1	9606.ENSP00000324173	9606.ENSP00000171111	0	0	0	0	0	0	0	0.429	0.429
HSPA5	SIRT1	9606.ENSP00000324173	9606.ENSP00000212015	0	0	0	0	0	0.183	0	0.455	0.536
HSPA5	XBP1	9606.ENSP00000324173	9606.ENSP00000216037	0	0	0	0	0.466	0.282	0	0.937	0.974
HSPA5	TRIB3	9606.ENSP00000324173	9606.ENSP00000217233	0	0	0	0	0.049	0.059	0	0.520	0.533
HSPA5	MAPK14	9606.ENSP00000324173	9606.ENSP00000229795	0	0	0	0	0.062	0.104	0	0.452	0.500
HSPA5	HSPB1	9606.ENSP00000324173	9606.ENSP00000248553	0	0	0	0	0.078	0.095	0	0.713	0.740
HSPA5	RIPK1	9606.ENSP00000324173	9606.ENSP00000259808	0	0	0	0	0	0.195	0	0.296	0.409
HSPA5	PRDX1	9606.ENSP00000324173	9606.ENSP00000262746	0	0	0	0	0.086	0.368	0	0.435	0.645
HSPA5	MAPK3	9606.ENSP00000324173	9606.ENSP00000263025	0	0	0	0	0.062	0.288	0	0.630	0.731
HSPA5	YWHAE	9606.ENSP00000324173	9606.ENSP00000264335	0	0	0	0	0.076	0.174	0	0.335	0.449
HSPA5	STAT3	9606.ENSP00000324173	9606.ENSP00000264657	0	0	0	0	0	0.059	0	0.574	0.582
HSPA5	TP53	9606.ENSP00000324173	9606.ENSP00000269305	0	0	0	0	0	0.428	0	0.822	0.894
HSPA5	TMBIM4	9606.ENSP00000324173	9606.ENSP00000286424	0	0	0	0	0.064	0.059	0	0.463	0.486
HSPA5	NQO1	9606.ENSP00000324173	9606.ENSP00000319788	0	0	0	0	0.065	0.104	0	0.360	0.417
HSPA5	SLC2A1	9606.ENSP00000324173	9606.ENSP00000416293	0	0	0	0	0.064	0.056	0	0.386	0.411
HSPA5	LAMP2	9606.ENSP00000324173	9606.ENSP00000408411	0	0	0	0	0.065	0.059	0	0.391	0.417
HSPA5	SLC2A8	9606.ENSP00000324173	9606.ENSP00000362469	0	0	0	0	0.062	0.057	0	0.398	0.421
HSPA5	TLR4	9606.ENSP00000324173	9606.ENSP00000363089	0	0	0	0	0.049	0.102	0	0.390	0.433
HSPA5	SCP2	9606.ENSP00000324173	9606.ENSP00000360569	0	0	0	0	0.046	0	0	0.442	0.444
HSPA5	VEGFA	9606.ENSP00000324173	9606.ENSP00000478570	0	0	0	0	0	0	0	0.467	0.467
HSPA5	NFE2L2	9606.ENSP00000324173	9606.ENSP00000380252	0	0	0	0	0	0.078	0	0.461	0.482
HSPA5	PRDX6	9606.ENSP00000324173	9606.ENSP00000342026	0	0	0	0	0.083	0.162	0	0.407	0.505
HSPA5	TXNRD1	9606.ENSP00000324173	9606.ENSP00000434516	0.056	0	0	0	0.088	0.143	0	0.411	0.508
HSPA5	MTOR	9606.ENSP00000324173	9606.ENSP00000354558	0	0	0	0	0	0.113	0	0.478	0.517
HSPA5	IL6	9606.ENSP00000324173	9606.ENSP00000385675	0	0	0	0	0	0	0	0.527	0.527
HSPA5	RELA	9606.ENSP00000324173	9606.ENSP00000384273	0	0	0	0	0	0.415	0	0.232	0.531
HSPA5	MAPK8	9606.ENSP00000324173	9606.ENSP00000378974	0	0	0	0	0	0	0	0.531	0.531
HSPA5	VDAC2	9606.ENSP00000324173	9606.ENSP00000361635	0	0	0	0	0.053	0.056	0	0.537	0.549
HSPA5	STMN1	9606.ENSP00000324173	9606.ENSP00000410452	0	0	0	0	0.062	0.478	0	0.294	0.624
HSPA5	MAP3K5	9606.ENSP00000324173	9606.ENSP00000351908	0	0	0	0	0.062	0	0	0.643	0.651
HSPA5	SRC	9606.ENSP00000324173	9606.ENSP00000362680	0	0	0	0	0	0.205	0	0.583	0.654
HSPA5	JUN	9606.ENSP00000324173	9606.ENSP00000360266	0	0	0	0	0.062	0.111	0	0.633	0.667
HSPA5	SQSTM1	9606.ENSP00000324173	9606.ENSP00000374455	0	0	0	0	0	0.887	0	0.850	0.982
HSPB1	MAPK14	9606.ENSP00000248553	9606.ENSP00000229795	0	0	0	0	0	0.363	0.900	0.794	0.985
HSPB1	TLR4	9606.ENSP00000248553	9606.ENSP00000363089	0	0	0	0	0	0	0	0.402	0.402
HSPB1	SQSTM1	9606.ENSP00000248553	9606.ENSP00000374455	0	0	0	0	0.082	0.163	0	0.292	0.409
HSPB1	PRDX1	9606.ENSP00000248553	9606.ENSP00000262746	0	0	0	0	0	0	0	0.415	0.415
HSPB1	MAPK9	9606.ENSP00000248553	9606.ENSP00000394560	0	0	0	0	0	0.103	0	0.383	0.423
HSPB1	SP1	9606.ENSP00000248553	9606.ENSP00000329357	0	0	0	0	0	0.270	0	0.310	0.475
HSPB1	STMN1	9606.ENSP00000248553	9606.ENSP00000410452	0	0	0	0	0	0.272	0	0.341	0.499
HSPB1	MAPK8	9606.ENSP00000248553	9606.ENSP00000378974	0	0	0	0	0	0.103	0	0.470	0.505
HSPB1	IL6	9606.ENSP00000248553	9606.ENSP00000385675	0	0	0	0	0	0	0	0.517	0.517
HSPB1	MAP3K5	9606.ENSP00000248553	9606.ENSP00000351908	0	0	0	0	0	0.042	0	0.580	0.581
HSPB1	JUN	9606.ENSP00000248553	9606.ENSP00000360266	0	0	0	0	0.062	0	0	0.601	0.609
HSPB1	MAPK3	9606.ENSP00000248553	9606.ENSP00000263025	0	0	0	0	0	0.139	0	0.570	0.614
HSPB1	SRC	9606.ENSP00000248553	9606.ENSP00000362680	0	0	0	0	0	0.067	0	0.618	0.629
HSPB1	PRDX6	9606.ENSP00000248553	9606.ENSP00000342026	0	0	0	0	0.052	0.272	0	0.514	0.635
HSPB1	VEGFA	9606.ENSP00000248553	9606.ENSP00000478570	0	0	0	0	0.049	0.101	0	0.704	0.725
HSPB1	STAT3	9606.ENSP00000248553	9606.ENSP00000264657	0	0	0	0	0.062	0.400	0	0.635	0.777
HSPB1	UBC	9606.ENSP00000248553	9606.ENSP00000441543	0	0	0	0	0	0.078	0.900	0.107	0.910
HSPB1	TP53	9606.ENSP00000248553	9606.ENSP00000269305	0	0	0	0	0	0.848	0	0.760	0.962
IDH1	KRAS	9606.ENSP00000390265	9606.ENSP00000256078	0	0	0	0	0	0	0	0.683	0.683
IDH1	PIK3CA	9606.ENSP00000390265	9606.ENSP00000263967	0	0	0	0	0.062	0	0	0.682	0.688
IDH1	TP53	9606.ENSP00000390265	9606.ENSP00000269305	0	0	0	0	0	0	0	0.805	0.805
IDH1	PGD	9606.ENSP00000390265	9606.ENSP00000270776	0	0	0	0	0.120	0.286	0	0.664	0.770
IDH1	NOS2	9606.ENSP00000390265	9606.ENSP00000327251	0.042	0	0	0	0	0	0.900	0.222	0.919
IDH1	MTOR	9606.ENSP00000390265	9606.ENSP00000354558	0	0	0	0	0.062	0	0	0.389	0.402
IDH1	NRAS	9606.ENSP00000390265	9606.ENSP00000358548	0	0	0	0	0.063	0	0	0.690	0.697
IDH1	SCP2	9606.ENSP00000390265	9606.ENSP00000360569	0	0	0	0	0.121	0	0.900	0.067	0.910
IDH1	SRC	9606.ENSP00000390265	9606.ENSP00000362680	0	0	0	0	0	0	0	0.406	0.406
IDH1	PSAT1	9606.ENSP00000390265	9606.ENSP00000365773	0.074	0	0	0	0.094	0	0	0.377	0.431
IDH1	SLC1A5	9606.ENSP00000390265	9606.ENSP00000444408	0.050	0	0	0	0.076	0	0	0.391	0.419
IDH1	SLC2A1	9606.ENSP00000390265	9606.ENSP00000416293	0	0	0	0	0.062	0	0	0.434	0.447
IDH1	VEGFA	9606.ENSP00000390265	9606.ENSP00000478570	0	0	0	0	0.051	0	0	0.458	0.463
IDH1	TXNRD1	9606.ENSP00000390265	9606.ENSP00000434516	0.182	0	0	0	0.131	0	0	0.442	0.569
IFNG	MAPK1	9606.ENSP00000229135	9606.ENSP00000215832	0	0	0	0	0	0	0	0.415	0.415
IFNG	TFRC	9606.ENSP00000229135	9606.ENSP00000353224	0	0	0	0	0	0	0	0.443	0.443
IFNG	KRAS	9606.ENSP00000229135	9606.ENSP00000256078	0	0	0	0	0	0	0	0.444	0.444
IFNG	MTOR	9606.ENSP00000229135	9606.ENSP00000354558	0	0	0	0	0	0	0	0.470	0.470
IFNG	SRC	9606.ENSP00000229135	9606.ENSP00000362680	0	0	0	0	0	0	0	0.485	0.485
IFNG	MAPK3	9606.ENSP00000229135	9606.ENSP00000263025	0	0	0	0	0	0	0	0.528	0.528
IFNG	MAPK14	9606.ENSP00000229135	9606.ENSP00000229795	0	0	0	0	0	0	0	0.564	0.564
IFNG	IL33	9606.ENSP00000229135	9606.ENSP00000370842	0	0	0	0	0	0	0	0.613	0.613
IFNG	PTGS2	9606.ENSP00000229135	9606.ENSP00000356438	0	0	0	0	0	0	0	0.643	0.643
IFNG	TP53	9606.ENSP00000229135	9606.ENSP00000269305	0	0	0	0	0	0	0	0.657	0.657
IFNG	VEGFA	9606.ENSP00000229135	9606.ENSP00000478570	0	0	0	0	0	0	0	0.689	0.689
IFNG	NOS2	9606.ENSP00000229135	9606.ENSP00000327251	0	0	0	0	0	0	0	0.764	0.764
IFNG	TLR4	9606.ENSP00000229135	9606.ENSP00000363089	0	0	0	0	0	0	0	0.798	0.798
IFNG	STAT3	9606.ENSP00000229135	9606.ENSP00000264657	0	0	0	0	0.062	0	0	0.806	0.810
IFNG	PIK3CA	9606.ENSP00000229135	9606.ENSP00000263967	0	0	0	0	0	0	0.900	0.171	0.913
IFNG	IL6	9606.ENSP00000229135	9606.ENSP00000385675	0	0	0	0	0.066	0	0	0.942	0.943
IFNG	RELA	9606.ENSP00000229135	9606.ENSP00000384273	0	0	0	0	0	0	0.900	0.475	0.945
IFNG	JUN	9606.ENSP00000229135	9606.ENSP00000360266	0	0	0	0	0	0	0.900	0.601	0.958
IFNG	SOCS1	9606.ENSP00000229135	9606.ENSP00000329418	0	0	0	0	0.085	0	0.900	0.592	0.959
IL33	LPCAT3	9606.ENSP00000370842	9606.ENSP00000261407	0	0	0	0	0	0	0	0.474	0.474
IL33	STAT3	9606.ENSP00000370842	9606.ENSP00000264657	0	0	0	0	0	0	0	0.505	0.505
IL33	SOCS1	9606.ENSP00000370842	9606.ENSP00000329418	0	0	0	0	0	0	0	0.450	0.450
IL33	TLR4	9606.ENSP00000370842	9606.ENSP00000363089	0	0	0	0	0.083	0	0	0.639	0.655
IL33	VEGFA	9606.ENSP00000370842	9606.ENSP00000478570	0	0	0	0	0.060	0	0	0.499	0.508
IL33	IL6	9606.ENSP00000370842	9606.ENSP00000385675	0	0	0	0	0	0	0	0.739	0.739
IL6	KEAP1	9606.ENSP00000385675	9606.ENSP00000171111	0	0	0	0	0	0	0	0.539	0.539
IL6	SIRT1	9606.ENSP00000385675	9606.ENSP00000212015	0	0	0	0	0	0	0	0.679	0.679
IL6	MAPK1	9606.ENSP00000385675	9606.ENSP00000215832	0	0	0	0	0	0	0.900	0.589	0.957
IL6	XBP1	9606.ENSP00000385675	9606.ENSP00000216037	0	0	0	0	0	0	0	0.563	0.563
IL6	PANX1	9606.ENSP00000385675	9606.ENSP00000227638	0	0	0	0	0.061	0	0	0.395	0.407
IL6	MAPK14	9606.ENSP00000385675	9606.ENSP00000229795	0	0	0	0	0	0	0	0.758	0.758
IL6	KRAS	9606.ENSP00000385675	9606.ENSP00000256078	0	0	0	0	0	0	0	0.622	0.622
IL6	RIPK1	9606.ENSP00000385675	9606.ENSP00000259808	0	0	0	0	0	0	0	0.469	0.469
IL6	MAPK3	9606.ENSP00000385675	9606.ENSP00000263025	0	0	0	0	0	0	0.900	0.741	0.973
IL6	NOX4	9606.ENSP00000385675	9606.ENSP00000263317	0	0	0	0	0	0	0	0.573	0.573
IL6	STAT3	9606.ENSP00000385675	9606.ENSP00000264657	0	0	0	0	0	0.182	0.900	0.917	0.992
IL6	TP53	9606.ENSP00000385675	9606.ENSP00000269305	0	0	0	0	0.062	0	0	0.738	0.744
IL6	NQO1	9606.ENSP00000385675	9606.ENSP00000319788	0	0	0	0	0	0	0	0.570	0.570
IL6	NOS2	9606.ENSP00000385675	9606.ENSP00000327251	0	0	0	0	0.063	0	0	0.784	0.789
IL6	SP1	9606.ENSP00000385675	9606.ENSP00000329357	0	0	0	0	0	0	0	0.405	0.405
IL6	SOCS1	9606.ENSP00000385675	9606.ENSP00000329418	0	0	0	0	0.091	0	0	0.712	0.727
IL6	MAP3K5	9606.ENSP00000385675	9606.ENSP00000351908	0	0	0	0	0	0	0	0.459	0.459
IL6	TFRC	9606.ENSP00000385675	9606.ENSP00000353224	0	0	0	0	0	0	0	0.602	0.602
IL6	MTOR	9606.ENSP00000385675	9606.ENSP00000354558	0	0	0	0	0	0	0	0.687	0.687
IL6	PTGS2	9606.ENSP00000385675	9606.ENSP00000356438	0	0	0	0	0.312	0	0	0.878	0.913
IL6	NCF2	9606.ENSP00000385675	9606.ENSP00000356505	0	0	0	0	0.065	0	0	0.402	0.417
IL6	SCD	9606.ENSP00000385675	9606.ENSP00000359380	0	0	0	0	0	0	0	0.454	0.454
IL6	JUN	9606.ENSP00000385675	9606.ENSP00000360266	0	0	0	0	0.052	0	0.900	0.822	0.981
IL6	TSC22D3	9606.ENSP00000385675	9606.ENSP00000361458	0	0	0	0	0	0	0	0.413	0.412
IL6	NOX1	9606.ENSP00000385675	9606.ENSP00000362057	0	0	0	0	0.062	0	0	0.480	0.491
IL6	SRC	9606.ENSP00000385675	9606.ENSP00000362680	0	0	0	0	0	0	0	0.685	0.685
IL6	TLR4	9606.ENSP00000385675	9606.ENSP00000363089	0	0	0	0	0.081	0	0	0.937	0.940
IL6	TGFBR1	9606.ENSP00000385675	9606.ENSP00000364133	0	0	0	0	0	0	0	0.459	0.459
IL6	SQSTM1	9606.ENSP00000385675	9606.ENSP00000374455	0	0	0	0	0	0	0	0.407	0.407
IL6	MAPK8	9606.ENSP00000385675	9606.ENSP00000378974	0	0	0	0	0	0	0	0.668	0.668
IL6	NFE2L2	9606.ENSP00000385675	9606.ENSP00000380252	0	0	0	0	0	0	0	0.634	0.634
IL6	RELA	9606.ENSP00000385675	9606.ENSP00000384273	0	0	0	0	0	0.270	0.900	0.707	0.976
IL6	TXNIP	9606.ENSP00000385675	9606.ENSP00000462521	0	0	0	0	0	0	0	0.408	0.408
IL6	TFR2	9606.ENSP00000385675	9606.ENSP00000420525	0	0	0	0	0	0	0	0.418	0.418
IL6	ZFP36	9606.ENSP00000385675	9606.ENSP00000469647	0	0	0	0	0.087	0	0	0.469	0.494
IL6	SLC2A1	9606.ENSP00000385675	9606.ENSP00000416293	0	0	0	0	0	0	0	0.502	0.502
IL6	MUC1	9606.ENSP00000385675	9606.ENSP00000484824	0	0	0	0	0	0	0	0.509	0.509
IL6	MAPK9	9606.ENSP00000385675	9606.ENSP00000394560	0	0	0	0	0	0	0	0.554	0.554
IL6	TNFAIP3	9606.ENSP00000385675	9606.ENSP00000481570	0	0	0	0	0.221	0	0	0.560	0.642
IL6	TAZ	9606.ENSP00000385675	9606.ENSP00000469981	0	0	0	0	0	0	0	0.773	0.773
IL6	VEGFA	9606.ENSP00000385675	9606.ENSP00000478570	0	0	0	0	0.063	0	0.900	0.879	0.987
IREB2	RPL8	9606.ENSP00000258886	9606.ENSP00000262584	0	0	0	0	0.062	0.264	0	0.364	0.523
IREB2	NCOA4	9606.ENSP00000258886	9606.ENSP00000463027	0	0	0	0	0.062	0	0	0.557	0.566
IREB2	TXNRD1	9606.ENSP00000258886	9606.ENSP00000434516	0.277	0	0	0	0.066	0.165	0	0.347	0.582
IREB2	STEAP3	9606.ENSP00000258886	9606.ENSP00000376822	0.042	0	0	0	0.050	0	0	0.605	0.609
IREB2	ISCU	9606.ENSP00000258886	9606.ENSP00000310623	0	0	0	0	0	0	0	0.624	0.624
IREB2	TFR2	9606.ENSP00000258886	9606.ENSP00000420525	0	0	0	0	0.049	0	0	0.630	0.633
IREB2	NFS1	9606.ENSP00000258886	9606.ENSP00000363205	0	0	0	0	0.049	0	0	0.751	0.753
IREB2	TFRC	9606.ENSP00000258886	9606.ENSP00000353224	0	0	0	0	0.063	0	0	0.823	0.827
IREB2	UBC	9606.ENSP00000258886	9606.ENSP00000441543	0	0	0	0	0.062	0.104	0.900	0.108	0.914
ISCU	LONP1	9606.ENSP00000310623	9606.ENSP00000353826	0.041	0	0	0	0.061	0	0	0.395	0.407
ISCU	TFRC	9606.ENSP00000310623	9606.ENSP00000353224	0	0	0	0	0	0	0	0.424	0.424
ISCU	TXNRD1	9606.ENSP00000310623	9606.ENSP00000434516	0.085	0	0	0	0.087	0	0	0.459	0.508
ISCU	NFS1	9606.ENSP00000310623	9606.ENSP00000363205	0.219	0	0.436	0	0.690	0.979	0.800	0.994	0.999
JUN	KEAP1	9606.ENSP00000360266	9606.ENSP00000171111	0	0	0	0	0	0	0	0.703	0.703
JUN	SIRT1	9606.ENSP00000360266	9606.ENSP00000212015	0	0	0	0	0	0.740	0	0.837	0.956
JUN	MAPK1	9606.ENSP00000360266	9606.ENSP00000215832	0	0	0	0	0	0.867	0.900	0.707	0.995
JUN	XBP1	9606.ENSP00000360266	9606.ENSP00000216037	0	0	0	0	0.062	0	0	0.653	0.661
JUN	MAPK14	9606.ENSP00000360266	9606.ENSP00000229795	0	0	0	0	0	0.400	0.900	0.838	0.989
JUN	KRAS	9606.ENSP00000360266	9606.ENSP00000256078	0	0	0	0	0	0.246	0	0.697	0.761
JUN	RIPK1	9606.ENSP00000360266	9606.ENSP00000259808	0	0	0	0	0	0.077	0	0.467	0.487
JUN	MAPK3	9606.ENSP00000360266	9606.ENSP00000263025	0	0	0	0	0	0.500	0.900	0.852	0.991
JUN	NOX4	9606.ENSP00000360266	9606.ENSP00000263317	0	0	0	0	0.062	0	0	0.508	0.518
JUN	PIK3CA	9606.ENSP00000360266	9606.ENSP00000263967	0	0	0	0	0	0.128	0	0.419	0.472
JUN	STAT3	9606.ENSP00000360266	9606.ENSP00000264657	0	0	0	0	0.056	0.343	0	0.988	0.993
JUN	RB1	9606.ENSP00000360266	9606.ENSP00000267163	0	0	0	0	0	0.486	0.900	0.421	0.967
JUN	PML	9606.ENSP00000360266	9606.ENSP00000268058	0	0	0	0	0	0.848	0	0.241	0.880
JUN	TP53	9606.ENSP00000360266	9606.ENSP00000269305	0	0	0	0	0	0.149	0.600	0.838	0.940
JUN	NQO1	9606.ENSP00000360266	9606.ENSP00000319788	0	0	0	0	0	0	0	0.517	0.517
JUN	NOS2	9606.ENSP00000360266	9606.ENSP00000327251	0	0	0	0	0	0	0.900	0.581	0.956
JUN	SP1	9606.ENSP00000360266	9606.ENSP00000329357	0	0	0	0	0	0.855	0.900	0.929	0.998
JUN	SOCS1	9606.ENSP00000360266	9606.ENSP00000329418	0	0	0	0	0.062	0	0	0.456	0.467
JUN	MTDH	9606.ENSP00000360266	9606.ENSP00000338235	0	0	0	0	0	0.387	0	0.171	0.470
JUN	MYB	9606.ENSP00000360266	9606.ENSP00000339992	0	0	0	0	0	0.078	0	0.614	0.629
JUN	MAFG	9606.ENSP00000360266	9606.ENSP00000350369	0	0	0	0	0.062	0.131	0	0.494	0.551
JUN	MAP3K5	9606.ENSP00000360266	9606.ENSP00000351908	0	0	0	0	0	0	0	0.805	0.805
JUN	MTOR	9606.ENSP00000360266	9606.ENSP00000354558	0	0	0	0	0	0.128	0	0.680	0.709
JUN	PTGS2	9606.ENSP00000360266	9606.ENSP00000356438	0	0	0	0	0.066	0	0	0.738	0.745
JUN	NRAS	9606.ENSP00000360266	9606.ENSP00000358548	0	0	0	0	0	0.246	0	0.512	0.617
JUN	TXNIP	9606.ENSP00000360266	9606.ENSP00000462521	0	0	0	0	0.064	0	0	0.402	0.416
JUN	SLC2A1	9606.ENSP00000360266	9606.ENSP00000416293	0	0	0	0	0	0	0	0.419	0.419
JUN	SQSTM1	9606.ENSP00000360266	9606.ENSP00000374455	0	0	0	0	0.072	0	0	0.412	0.431
JUN	TNFAIP3	9606.ENSP00000360266	9606.ENSP00000481570	0	0	0	0	0.099	0	0	0.403	0.439
JUN	NOX5	9606.ENSP00000360266	9606.ENSP00000373518	0	0	0	0	0.062	0.270	0	0.268	0.455
JUN	NOX1	9606.ENSP00000360266	9606.ENSP00000362057	0	0	0	0	0.062	0	0	0.463	0.475
JUN	TSC22D3	9606.ENSP00000360266	9606.ENSP00000361458	0	0	0	0	0.069	0.270	0	0.294	0.478
JUN	TGFBR1	9606.ENSP00000360266	9606.ENSP00000364133	0	0	0	0	0	0.121	0	0.495	0.538
JUN	UBC	9606.ENSP00000360266	9606.ENSP00000441543	0	0	0	0	0.071	0.406	0	0.261	0.557
JUN	MUC1	9606.ENSP00000360266	9606.ENSP00000484824	0	0	0	0	0	0.270	0	0.426	0.563
JUN	ZFP36	9606.ENSP00000360266	9606.ENSP00000469647	0	0	0	0	0.298	0	0	0.421	0.576
JUN	TLR4	9606.ENSP00000360266	9606.ENSP00000363089	0	0	0	0	0	0	0	0.716	0.716
JUN	SRC	9606.ENSP00000360266	9606.ENSP00000362680	0	0	0	0	0.065	0.057	0.800	0.749	0.949
JUN	VEGFA	9606.ENSP00000360266	9606.ENSP00000478570	0	0	0	0	0.066	0.182	0.900	0.683	0.972
JUN	RELA	9606.ENSP00000360266	9606.ENSP00000384273	0	0	0	0	0.069	0.481	0.900	0.844	0.991
JUN	MAPK8	9606.ENSP00000360266	9606.ENSP00000378974	0	0	0	0	0	0.998	0.900	0.979	0.999
JUN	MAPK9	9606.ENSP00000360266	9606.ENSP00000394560	0	0	0	0	0	0.982	0.900	0.952	0.999
JUN	NFE2L2	9606.ENSP00000360266	9606.ENSP00000380252	0	0	0	0	0	0.769	0.900	0.977	0.999
KEAP1	VEGFA	9606.ENSP00000171111	9606.ENSP00000478570	0	0	0	0	0	0	0	0.402	0.402
KEAP1	STAT3	9606.ENSP00000171111	9606.ENSP00000264657	0	0	0	0	0.049	0	0	0.399	0.404
KEAP1	TP63	9606.ENSP00000171111	9606.ENSP00000264731	0	0	0	0	0.064	0	0	0.391	0.405
KEAP1	NOX1	9606.ENSP00000171111	9606.ENSP00000362057	0	0	0	0	0	0	0	0.422	0.422
KEAP1	NF2	9606.ENSP00000171111	9606.ENSP00000344666	0	0	0	0	0.049	0	0	0.444	0.448
KEAP1	PGD	9606.ENSP00000171111	9606.ENSP00000270776	0	0	0	0	0.062	0	0	0.466	0.478
KEAP1	PIK3CA	9606.ENSP00000171111	9606.ENSP00000263967	0	0	0	0	0	0.091	0	0.460	0.488
KEAP1	MAP3K5	9606.ENSP00000171111	9606.ENSP00000351908	0	0	0	0	0	0	0	0.493	0.493
KEAP1	TGFBR1	9606.ENSP00000171111	9606.ENSP00000364133	0	0	0	0	0	0	0.500	0.082	0.521
KEAP1	ULK1	9606.ENSP00000171111	9606.ENSP00000324560	0	0	0	0	0	0.270	0	0.391	0.536
KEAP1	PTGS2	9606.ENSP00000171111	9606.ENSP00000356438	0	0	0	0	0	0	0	0.543	0.543
KEAP1	MAPK8	9606.ENSP00000171111	9606.ENSP00000378974	0	0	0	0	0.053	0	0	0.559	0.565
KEAP1	NOX4	9606.ENSP00000171111	9606.ENSP00000263317	0	0	0	0	0	0	0	0.566	0.566
KEAP1	SAT1	9606.ENSP00000171111	9606.ENSP00000368572	0	0	0	0	0.053	0	0	0.573	0.578
KEAP1	SIRT1	9606.ENSP00000171111	9606.ENSP00000212015	0	0	0	0	0.062	0	0	0.571	0.580
KEAP1	KRAS	9606.ENSP00000171111	9606.ENSP00000256078	0	0	0	0	0.062	0.057	0	0.568	0.584
KEAP1	PRDX1	9606.ENSP00000171111	9606.ENSP00000262746	0	0	0	0	0.060	0	0	0.600	0.608
KEAP1	MAPK3	9606.ENSP00000171111	9606.ENSP00000263025	0	0	0	0	0.062	0	0	0.612	0.621
KEAP1	MAPK14	9606.ENSP00000171111	9606.ENSP00000229795	0	0	0	0	0.053	0	0	0.639	0.644
KEAP1	SLC7A11	9606.ENSP00000171111	9606.ENSP00000280612	0	0	0	0	0	0.213	0	0.607	0.678
KEAP1	MAFG	9606.ENSP00000171111	9606.ENSP00000350369	0	0	0	0	0.049	0	0	0.699	0.701
KEAP1	TXNRD1	9606.ENSP00000171111	9606.ENSP00000434516	0	0	0	0	0	0	0	0.719	0.719
KEAP1	KLHL24	9606.ENSP00000171111	9606.ENSP00000395012	0	0	0	0.725	0	0.060	0.720	0	0.725
KEAP1	TP53	9606.ENSP00000171111	9606.ENSP00000269305	0	0	0	0	0	0	0	0.783	0.783
KEAP1	UBC	9606.ENSP00000171111	9606.ENSP00000441543	0	0	0	0	0.062	0.494	0.600	0.057	0.797
KEAP1	MTOR	9606.ENSP00000171111	9606.ENSP00000354558	0	0	0	0	0	0.091	0	0.827	0.836
KEAP1	RELA	9606.ENSP00000171111	9606.ENSP00000384273	0	0	0	0	0.073	0.314	0	0.837	0.887
KEAP1	NQO1	9606.ENSP00000171111	9606.ENSP00000319788	0	0	0	0	0	0	0	0.892	0.892
KEAP1	SQSTM1	9606.ENSP00000171111	9606.ENSP00000374455	0	0	0	0	0.062	0.972	0	0.991	0.999
KEAP1	NFE2L2	9606.ENSP00000171111	9606.ENSP00000380252	0	0	0	0	0	0.992	0.900	0.990	0.999
KLHL24	TXNIP	9606.ENSP00000395012	9606.ENSP00000462521	0	0	0	0	0.062	0.057	0	0.570	0.586
KRAS	SLC2A3	9606.ENSP00000256078	9606.ENSP00000075120	0	0	0	0	0.054	0.300	0	0.270	0.474
KRAS	SIRT1	9606.ENSP00000256078	9606.ENSP00000212015	0	0	0	0	0.062	0	0	0.441	0.453
KRAS	MAPK1	9606.ENSP00000256078	9606.ENSP00000215832	0	0	0	0	0.111	0.823	0.800	0.703	0.989
KRAS	MAPK14	9606.ENSP00000256078	9606.ENSP00000229795	0	0	0	0	0.064	0.283	0	0.629	0.729
KRAS	TP63	9606.ENSP00000256078	9606.ENSP00000264731	0	0	0	0	0.049	0.128	0	0.338	0.403
KRAS	TLR4	9606.ENSP00000256078	9606.ENSP00000363089	0	0	0	0	0	0.125	0	0.355	0.411
KRAS	MYB	9606.ENSP00000256078	9606.ENSP00000339992	0	0	0	0	0.076	0	0	0.392	0.414
KRAS	NOX1	9606.ENSP00000256078	9606.ENSP00000362057	0	0	0	0	0.053	0.187	0	0.300	0.414
KRAS	SOCS1	9606.ENSP00000256078	9606.ENSP00000329418	0	0	0	0	0	0.059	0	0.452	0.462
KRAS	NFE2L2	9606.ENSP00000256078	9606.ENSP00000380252	0	0	0	0	0	0.064	0	0.469	0.481
KRAS	TFRC	9606.ENSP00000256078	9606.ENSP00000353224	0	0	0	0	0.062	0.306	0	0.317	0.517
KRAS	SLC2A1	9606.ENSP00000256078	9606.ENSP00000416293	0	0	0	0	0.054	0.056	0	0.504	0.518
KRAS	RB1	9606.ENSP00000256078	9606.ENSP00000267163	0	0	0	0	0.062	0.101	0	0.486	0.529
KRAS	TGFBR1	9606.ENSP00000256078	9606.ENSP00000364133	0	0	0	0	0.082	0.140	0	0.455	0.532
KRAS	SLC3A2	9606.ENSP00000256078	9606.ENSP00000367123	0	0	0	0	0	0.419	0	0.235	0.536
KRAS	PTGS2	9606.ENSP00000256078	9606.ENSP00000356438	0	0	0	0	0	0.077	0	0.549	0.566
KRAS	SLC1A5	9606.ENSP00000256078	9606.ENSP00000444408	0	0	0	0	0	0.418	0	0.298	0.574
KRAS	MUC1	9606.ENSP00000256078	9606.ENSP00000484824	0	0	0	0	0	0	0	0.601	0.601
KRAS	NF2	9606.ENSP00000256078	9606.ENSP00000344666	0	0	0	0	0	0.250	0	0.516	0.622
KRAS	VEGFA	9606.ENSP00000256078	9606.ENSP00000478570	0	0	0	0	0	0	0	0.712	0.712
KRAS	PEBP1	9606.ENSP00000256078	9606.ENSP00000261313	0	0	0	0	0	0	0.600	0.313	0.713
KRAS	STAT3	9606.ENSP00000256078	9606.ENSP00000264657	0	0	0	0	0	0.057	0	0.735	0.739
KRAS	MTOR	9606.ENSP00000256078	9606.ENSP00000354558	0	0	0	0	0.062	0.418	0	0.755	0.854
KRAS	RELA	9606.ENSP00000256078	9606.ENSP00000384273	0	0	0	0	0	0	0.650	0.630	0.865
KRAS	MAPK9	9606.ENSP00000256078	9606.ENSP00000394560	0	0	0	0	0.065	0.269	0.800	0.318	0.894
KRAS	TP53	9606.ENSP00000256078	9606.ENSP00000269305	0	0	0	0	0	0	0	0.919	0.919
KRAS	UBC	9606.ENSP00000256078	9606.ENSP00000441543	0	0	0	0	0	0.161	0.900	0.158	0.923
KRAS	MAPK8	9606.ENSP00000256078	9606.ENSP00000378974	0	0	0	0	0.054	0.328	0.800	0.474	0.924
KRAS	YWHAE	9606.ENSP00000256078	9606.ENSP00000264335	0	0	0	0	0.062	0.309	0.900	0.214	0.942
KRAS	NRAS	9606.ENSP00000256078	9606.ENSP00000358548	0	0	0.448	0.981	0.062	0.847	0.900	0.756	0.984
KRAS	SRC	9606.ENSP00000256078	9606.ENSP00000362680	0	0	0	0	0.083	0.471	0.900	0.735	0.985
KRAS	MAPK3	9606.ENSP00000256078	9606.ENSP00000263025	0	0	0	0	0.111	0.686	0.800	0.787	0.986
KRAS	PIK3CA	9606.ENSP00000256078	9606.ENSP00000263967	0	0	0	0	0.108	0.590	0.900	0.983	0.999
LAMP2	WIPI1	9606.ENSP00000408411	9606.ENSP00000262139	0	0	0	0	0.076	0	0	0.409	0.430
LAMP2	PLIN2	9606.ENSP00000408411	9606.ENSP00000276914	0	0	0	0	0.062	0	0.600	0.327	0.725
LAMP2	ULK1	9606.ENSP00000408411	9606.ENSP00000324560	0	0	0	0	0.049	0	0	0.531	0.535
LAMP2	TFRC	9606.ENSP00000408411	9606.ENSP00000353224	0	0	0	0	0	0	0	0.513	0.513
LAMP2	MTOR	9606.ENSP00000408411	9606.ENSP00000354558	0	0	0	0	0	0.467	0	0.689	0.827
LAMP2	SQSTM1	9606.ENSP00000408411	9606.ENSP00000374455	0	0	0	0	0	0.270	0	0.715	0.783
LAMP2	ULK2	9606.ENSP00000408411	9606.ENSP00000378914	0	0	0	0	0.062	0	0	0.393	0.406
LAMP2	UBC	9606.ENSP00000408411	9606.ENSP00000441543	0	0	0	0	0	0	0.600	0.096	0.622
LONP1	PCK2	9606.ENSP00000353826	9606.ENSP00000216780	0	0	0	0	0.077	0	0	0.404	0.427
LONP1	NFS1	9606.ENSP00000353826	9606.ENSP00000363205	0.083	0	0	0	0.157	0.117	0	0.290	0.451
LPCAT3	SCD	9606.ENSP00000261407	9606.ENSP00000359380	0	0	0	0	0.049	0	0	0.479	0.483
LPCAT3	SAT1	9606.ENSP00000261407	9606.ENSP00000368572	0	0	0	0	0.056	0	0	0.569	0.575
LPIN1	SIRT1	9606.ENSP00000397908	9606.ENSP00000212015	0	0	0	0	0.065	0.105	0	0.471	0.518
LPIN1	PLIN2	9606.ENSP00000397908	9606.ENSP00000276914	0	0	0	0	0	0	0	0.513	0.513
LPIN1	MTOR	9606.ENSP00000397908	9606.ENSP00000354558	0	0	0	0	0.062	0.142	0.800	0.549	0.917
LPIN1	SCD	9606.ENSP00000397908	9606.ENSP00000359380	0	0	0	0	0.065	0	0	0.628	0.638
MAFG	NQO1	9606.ENSP00000350369	9606.ENSP00000319788	0	0	0	0	0	0	0	0.556	0.556
MAFG	NFE2L2	9606.ENSP00000350369	9606.ENSP00000380252	0	0	0	0	0	0.889	0.900	0.920	0.999
MAP3K5	XBP1	9606.ENSP00000351908	9606.ENSP00000216037	0	0	0	0	0	0	0	0.713	0.713
MAP3K5	MAPK14	9606.ENSP00000351908	9606.ENSP00000229795	0	0	0	0.650	0.049	0.117	0.800	0.735	0.863
MAP3K5	RIPK1	9606.ENSP00000351908	9606.ENSP00000259808	0	0	0	0.553	0.062	0.152	0.900	0.616	0.936
MAP3K5	PRDX1	9606.ENSP00000351908	9606.ENSP00000262746	0	0	0	0	0	0	0	0.965	0.966
MAP3K5	NOX4	9606.ENSP00000351908	9606.ENSP00000263317	0	0	0	0	0	0	0	0.484	0.484
MAP3K5	YWHAE	9606.ENSP00000351908	9606.ENSP00000264335	0	0	0	0	0	0.299	0	0.356	0.530
MAP3K5	STAT3	9606.ENSP00000351908	9606.ENSP00000264657	0	0	0	0	0	0	0	0.413	0.412
MAP3K5	TP53	9606.ENSP00000351908	9606.ENSP00000269305	0	0	0	0	0	0	0	0.607	0.607
MAP3K5	SOCS1	9606.ENSP00000351908	9606.ENSP00000329418	0	0	0	0	0	0.682	0	0.723	0.908
MAP3K5	MTOR	9606.ENSP00000351908	9606.ENSP00000354558	0	0	0	0	0.053	0	0	0.401	0.408
MAP3K5	NFE2L2	9606.ENSP00000351908	9606.ENSP00000380252	0	0	0	0	0	0	0	0.429	0.429
MAP3K5	TXNRD1	9606.ENSP00000351908	9606.ENSP00000434516	0	0	0	0	0	0	0	0.531	0.531
MAP3K5	TNFAIP3	9606.ENSP00000351908	9606.ENSP00000481570	0	0	0	0	0.072	0.486	0	0.232	0.601
MAP3K5	TLR4	9606.ENSP00000351908	9606.ENSP00000363089	0	0	0	0	0.089	0	0	0.597	0.618
MAP3K5	NOX1	9606.ENSP00000351908	9606.ENSP00000362057	0	0	0	0	0	0	0	0.680	0.680
MAP3K5	MAPK9	9606.ENSP00000351908	9606.ENSP00000394560	0	0	0	0.608	0	0	0.800	0.682	0.852
MAP3K5	MAPK8	9606.ENSP00000351908	9606.ENSP00000378974	0	0	0	0.608	0	0	0.800	0.862	0.867
MAP3K5	TXNIP	9606.ENSP00000351908	9606.ENSP00000462521	0	0	0	0	0	0	0	0.899	0.899
MAPK1	ZFP36	9606.ENSP00000215832	9606.ENSP00000469647	0	0	0	0	0.052	0.333	0	0.147	0.414
MAPK1	PRDX6	9606.ENSP00000215832	9606.ENSP00000342026	0	0	0	0	0.061	0.327	0	0.167	0.427
MAPK1	VEGFA	9606.ENSP00000215832	9606.ENSP00000478570	0	0	0	0	0	0	0	0.469	0.469
MAPK1	PTGS2	9606.ENSP00000215832	9606.ENSP00000356438	0	0	0	0	0	0.176	0	0.393	0.478
MAPK1	NF2	9606.ENSP00000215832	9606.ENSP00000344666	0	0	0	0	0.075	0.344	0	0.210	0.479
MAPK1	PML	9606.ENSP00000215832	9606.ENSP00000268058	0	0	0	0	0.073	0.486	0	0.138	0.553
MAPK1	MAPK9	9606.ENSP00000215832	9606.ENSP00000394560	0	0	0.370	0.886	0.084	0.056	0.500	0.662	0.581
MAPK1	PIK3CA	9606.ENSP00000215832	9606.ENSP00000263967	0	0	0	0	0.062	0.114	0	0.561	0.603
MAPK1	SQSTM1	9606.ENSP00000215832	9606.ENSP00000374455	0	0	0	0	0	0.495	0	0.330	0.647
MAPK1	MTOR	9606.ENSP00000215832	9606.ENSP00000354558	0	0	0	0	0.062	0.284	0	0.588	0.699
MAPK1	STMN1	9606.ENSP00000215832	9606.ENSP00000410452	0	0	0	0	0	0	0.800	0.248	0.843
MAPK1	NCF2	9606.ENSP00000215832	9606.ENSP00000356505	0	0	0	0	0.062	0	0.900	0.163	0.914
MAPK1	MAPK8	9606.ENSP00000215832	9606.ENSP00000378974	0	0	0.386	0.886	0.081	0.225	0.900	0.735	0.931
MAPK1	RB1	9606.ENSP00000215832	9606.ENSP00000267163	0	0	0	0	0.062	0.213	0.900	0.296	0.941
MAPK1	RELA	9606.ENSP00000215832	9606.ENSP00000384273	0	0	0	0	0	0.118	0.900	0.419	0.944
MAPK1	YWHAE	9606.ENSP00000215832	9606.ENSP00000264335	0	0	0	0	0.107	0.179	0.900	0.436	0.953
MAPK1	SRC	9606.ENSP00000215832	9606.ENSP00000362680	0	0	0.311	0.626	0.062	0.351	0.900	0.706	0.956
MAPK1	SP1	9606.ENSP00000215832	9606.ENSP00000329357	0	0	0	0	0	0.537	0.900	0.255	0.962
MAPK1	PEBP1	9606.ENSP00000215832	9606.ENSP00000261313	0	0	0	0	0.062	0.462	0.900	0.437	0.967
MAPK1	MAPK14	9606.ENSP00000215832	9606.ENSP00000229795	0	0	0.412	0.926	0.106	0.874	0.800	0.776	0.977
MAPK1	NRAS	9606.ENSP00000215832	9606.ENSP00000358548	0	0	0	0	0.111	0.686	0.800	0.644	0.977
MAPK1	MAPK3	9606.ENSP00000215832	9606.ENSP00000263025	0	0	0.446	0.983	0	0.887	0.900	0.923	0.988
MAPK1	TP53	9606.ENSP00000215832	9606.ENSP00000269305	0	0	0	0	0.055	0.876	0.800	0.695	0.991
MAPK1	STAT3	9606.ENSP00000215832	9606.ENSP00000264657	0	0	0	0	0.062	0.888	0.900	0.707	0.996
MAPK14	SIRT1	9606.ENSP00000229795	9606.ENSP00000212015	0	0	0	0	0.049	0	0	0.444	0.449
MAPK14	PIK3CA	9606.ENSP00000229795	9606.ENSP00000263967	0	0	0	0	0.062	0.114	0	0.340	0.403
MAPK14	ZFP36	9606.ENSP00000229795	9606.ENSP00000469647	0	0	0	0	0.052	0.188	0	0.327	0.437
MAPK14	NOX4	9606.ENSP00000229795	9606.ENSP00000263317	0	0	0	0	0	0.070	0	0.431	0.448
MAPK14	NRAS	9606.ENSP00000229795	9606.ENSP00000358548	0	0	0	0	0.064	0.283	0	0.308	0.495
MAPK14	NOS2	9606.ENSP00000229795	9606.ENSP00000327251	0	0	0	0	0.049	0	0	0.496	0.500
MAPK14	MTOR	9606.ENSP00000229795	9606.ENSP00000354558	0	0	0	0	0.049	0.213	0	0.541	0.626
MAPK14	PTGS2	9606.ENSP00000229795	9606.ENSP00000356438	0	0	0	0	0	0.065	0	0.624	0.633
MAPK14	TGFBR1	9606.ENSP00000229795	9606.ENSP00000364133	0	0	0	0	0.057	0.351	0	0.456	0.638
MAPK14	YWHAE	9606.ENSP00000229795	9606.ENSP00000264335	0	0	0	0	0.062	0.376	0	0.467	0.661
MAPK14	MAPK9	9606.ENSP00000229795	9606.ENSP00000394560	0	0	0.387	0.928	0.066	0.101	0.600	0.721	0.662
MAPK14	TLR4	9606.ENSP00000229795	9606.ENSP00000363089	0	0	0	0	0	0.058	0	0.657	0.664
MAPK14	PRDX1	9606.ENSP00000229795	9606.ENSP00000262746	0	0	0	0	0	0.151	0	0.691	0.727
MAPK14	SQSTM1	9606.ENSP00000229795	9606.ENSP00000374455	0	0	0	0	0	0.551	0	0.479	0.757
MAPK14	MAPK8	9606.ENSP00000229795	9606.ENSP00000378974	0	0	0.396	0.924	0.066	0.470	0.600	0.814	0.803
MAPK14	RIPK1	9606.ENSP00000229795	9606.ENSP00000259808	0	0	0	0.602	0	0.148	0.900	0.292	0.920
MAPK14	NCF2	9606.ENSP00000229795	9606.ENSP00000356505	0	0	0	0	0.062	0	0.900	0.329	0.931
MAPK14	SRC	9606.ENSP00000229795	9606.ENSP00000362680	0	0	0.254	0.627	0	0.148	0.900	0.704	0.939
MAPK14	SP1	9606.ENSP00000229795	9606.ENSP00000329357	0	0	0	0	0	0.340	0.900	0.204	0.942
MAPK14	VEGFA	9606.ENSP00000229795	9606.ENSP00000478570	0	0	0	0	0	0	0.900	0.539	0.951
MAPK14	RELA	9606.ENSP00000229795	9606.ENSP00000384273	0	0	0	0	0	0.128	0.900	0.525	0.955
MAPK14	MAPK3	9606.ENSP00000229795	9606.ENSP00000263025	0	0	0.394	0.924	0.048	0.777	0.800	0.831	0.957
MAPK14	STAT3	9606.ENSP00000229795	9606.ENSP00000264657	0	0	0	0	0.062	0.056	0.900	0.624	0.962
MAPK14	RB1	9606.ENSP00000229795	9606.ENSP00000267163	0	0	0	0	0.062	0.839	0.900	0.208	0.986
MAPK14	TP53	9606.ENSP00000229795	9606.ENSP00000269305	0	0	0	0	0	0.878	0.900	0.655	0.995
MAPK3	SIRT1	9606.ENSP00000263025	9606.ENSP00000212015	0	0	0	0	0.049	0	0	0.568	0.571
MAPK3	PEBP1	9606.ENSP00000263025	9606.ENSP00000261313	0	0	0	0	0.069	0	0.900	0.399	0.939
MAPK3	SLC2A1	9606.ENSP00000263025	9606.ENSP00000416293	0	0	0	0	0.054	0.057	0	0.402	0.420
MAPK3	NOS2	9606.ENSP00000263025	9606.ENSP00000327251	0	0	0	0	0.049	0	0	0.478	0.483
MAPK3	TFR2	9606.ENSP00000263025	9606.ENSP00000420525	0	0	0	0	0	0	0	0.494	0.494
MAPK3	NF2	9606.ENSP00000263025	9606.ENSP00000344666	0	0	0	0	0.055	0.344	0	0.301	0.528
MAPK3	NFE2L2	9606.ENSP00000263025	9606.ENSP00000380252	0	0	0	0	0	0.077	0	0.512	0.531
MAPK3	NOX1	9606.ENSP00000263025	9606.ENSP00000362057	0	0	0	0	0	0.078	0	0.527	0.545
MAPK3	NOX4	9606.ENSP00000263025	9606.ENSP00000263317	0	0	0	0	0	0.070	0	0.532	0.546
MAPK3	MAPK9	9606.ENSP00000263025	9606.ENSP00000394560	0	0	0.372	0.875	0.084	0.056	0.500	0.661	0.586
MAPK3	PIK3CA	9606.ENSP00000263025	9606.ENSP00000263967	0	0	0	0	0.062	0.114	0	0.586	0.626
MAPK3	VEGFA	9606.ENSP00000263025	9606.ENSP00000478570	0	0	0	0	0	0	0	0.754	0.754
MAPK3	PTGS2	9606.ENSP00000263025	9606.ENSP00000356438	0	0	0	0	0	0.334	0	0.682	0.780
MAPK3	MTOR	9606.ENSP00000263025	9606.ENSP00000354558	0	0	0	0	0.062	0.213	0	0.737	0.788
MAPK3	TLR4	9606.ENSP00000263025	9606.ENSP00000363089	0	0	0	0	0	0.058	0	0.823	0.826
MAPK3	STMN1	9606.ENSP00000263025	9606.ENSP00000410452	0	0	0	0	0	0.213	0.800	0.322	0.884
MAPK3	SQSTM1	9606.ENSP00000263025	9606.ENSP00000374455	0	0	0	0	0	0.442	0	0.810	0.890
MAPK3	YWHAE	9606.ENSP00000263025	9606.ENSP00000264335	0	0	0	0	0.071	0.179	0.900	0.210	0.931
MAPK3	MAPK8	9606.ENSP00000263025	9606.ENSP00000378974	0	0	0.390	0.874	0.083	0.225	0.900	0.837	0.934
MAPK3	NCF2	9606.ENSP00000263025	9606.ENSP00000356505	0	0	0	0	0.062	0	0.900	0.432	0.942
MAPK3	RELA	9606.ENSP00000263025	9606.ENSP00000384273	0	0	0	0	0	0	0.900	0.490	0.946
MAPK3	RB1	9606.ENSP00000263025	9606.ENSP00000267163	0	0	0	0	0.062	0.156	0.900	0.404	0.946
MAPK3	SRC	9606.ENSP00000263025	9606.ENSP00000362680	0	0	0.308	0.611	0.062	0.538	0.900	0.835	0.971
MAPK3	SP1	9606.ENSP00000263025	9606.ENSP00000329357	0	0	0	0	0	0.537	0.900	0.453	0.972
MAPK3	TP53	9606.ENSP00000263025	9606.ENSP00000269305	0	0	0	0	0.062	0.680	0.800	0.721	0.981
MAPK3	NRAS	9606.ENSP00000263025	9606.ENSP00000358548	0	0	0	0	0.111	0.714	0.800	0.709	0.983
MAPK3	STAT3	9606.ENSP00000263025	9606.ENSP00000264657	0	0	0	0	0.062	0.225	0.900	0.823	0.985
MAPK8	SIRT1	9606.ENSP00000378974	9606.ENSP00000212015	0	0	0	0	0.065	0.347	0	0.585	0.725
MAPK8	XBP1	9606.ENSP00000378974	9606.ENSP00000216037	0	0	0	0	0	0.140	0	0.553	0.599
MAPK8	PRDX1	9606.ENSP00000378974	9606.ENSP00000262746	0	0	0	0	0	0	0	0.468	0.468
MAPK8	PIK3CA	9606.ENSP00000378974	9606.ENSP00000263967	0	0	0	0	0.082	0.063	0	0.375	0.416
MAPK8	STAT3	9606.ENSP00000378974	9606.ENSP00000264657	0	0	0	0	0	0.678	0	0.693	0.897
MAPK8	RB1	9606.ENSP00000378974	9606.ENSP00000267163	0	0	0	0	0	0.308	0	0.198	0.422
MAPK8	TP53	9606.ENSP00000378974	9606.ENSP00000269305	0	0	0	0	0	0.884	0.900	0.827	0.997
MAPK8	NOS2	9606.ENSP00000378974	9606.ENSP00000327251	0	0	0	0	0.053	0	0	0.397	0.405
MAPK8	SP1	9606.ENSP00000378974	9606.ENSP00000329357	0	0	0	0	0	0.498	0.900	0.286	0.961
MAPK8	MTOR	9606.ENSP00000378974	9606.ENSP00000354558	0	0	0	0	0.050	0.286	0	0.589	0.697
MAPK8	PTGS2	9606.ENSP00000378974	9606.ENSP00000356438	0	0	0	0	0	0	0	0.564	0.564
MAPK8	NRAS	9606.ENSP00000378974	9606.ENSP00000358548	0	0	0	0	0.054	0.328	0.800	0.368	0.908
MAPK8	SRC	9606.ENSP00000378974	9606.ENSP00000362680	0	0	0.376	0.573	0.063	0.143	0.900	0.704	0.947
MAPK8	TLR4	9606.ENSP00000378974	9606.ENSP00000363089	0	0	0	0	0	0.097	0	0.684	0.703
MAPK8	SQSTM1	9606.ENSP00000378974	9606.ENSP00000374455	0	0	0	0	0	0	0	0.415	0.415
MAPK8	VEGFA	9606.ENSP00000378974	9606.ENSP00000478570	0	0	0	0	0	0	0	0.517	0.517
MAPK8	NFE2L2	9606.ENSP00000378974	9606.ENSP00000380252	0	0	0	0	0	0.494	0	0.413	0.690
MAPK8	RELA	9606.ENSP00000378974	9606.ENSP00000384273	0	0	0	0	0	0	0.800	0.587	0.913
MAPK8	MAPK9	9606.ENSP00000378974	9606.ENSP00000394560	0	0	0.446	0.981	0.072	0.805	0.900	0.919	0.980
MAPK9	SIRT1	9606.ENSP00000394560	9606.ENSP00000212015	0	0	0	0	0.063	0.139	0	0.415	0.487
MAPK9	XBP1	9606.ENSP00000394560	9606.ENSP00000216037	0	0	0	0	0	0.140	0	0.369	0.434
MAPK9	STAT3	9606.ENSP00000394560	9606.ENSP00000264657	0	0	0	0	0	0.270	0	0.469	0.596
MAPK9	TP53	9606.ENSP00000394560	9606.ENSP00000269305	0	0	0	0	0	0.696	0.900	0.632	0.987
MAPK9	SP1	9606.ENSP00000394560	9606.ENSP00000329357	0	0	0	0	0	0.062	0.900	0.147	0.913
MAPK9	NRAS	9606.ENSP00000394560	9606.ENSP00000358548	0	0	0	0	0.063	0.269	0.800	0.266	0.886
MAPK9	SRC	9606.ENSP00000394560	9606.ENSP00000362680	0	0	0.351	0.563	0.063	0.143	0.800	0.488	0.880
MAPK9	RELA	9606.ENSP00000394560	9606.ENSP00000384273	0	0	0	0	0	0	0.800	0.344	0.863
MT1G	TP53	9606.ENSP00000391397	9606.ENSP00000269305	0	0	0	0	0	0.270	0	0.261	0.437
MT1G	NQO1	9606.ENSP00000391397	9606.ENSP00000319788	0	0	0	0	0	0	0	0.491	0.491
MT3	NGB	9606.ENSP00000200691	9606.ENSP00000298352	0	0	0	0	0.484	0	0	0.058	0.493
MTOR	SLC2A3	9606.ENSP00000354558	9606.ENSP00000075120	0	0	0	0	0.056	0	0	0.429	0.438
MTOR	SIRT1	9606.ENSP00000354558	9606.ENSP00000212015	0	0	0	0	0.062	0.518	0	0.866	0.934
MTOR	XBP1	9606.ENSP00000354558	9606.ENSP00000216037	0	0	0	0	0	0	0	0.480	0.480
MTOR	TRIB3	9606.ENSP00000354558	9606.ENSP00000217233	0	0	0	0	0.052	0.175	0	0.485	0.562
MTOR	SLC1A4	9606.ENSP00000354558	9606.ENSP00000234256	0	0	0	0	0	0	0	0.435	0.435
MTOR	SLC7A5	9606.ENSP00000354558	9606.ENSP00000261622	0	0	0	0	0	0.056	0	0.595	0.601
MTOR	WIPI1	9606.ENSP00000354558	9606.ENSP00000262139	0	0	0	0	0.064	0	0	0.550	0.561
MTOR	PIK3CA	9606.ENSP00000354558	9606.ENSP00000263967	0	0	0	0.541	0.062	0.347	0.900	0.782	0.957
MTOR	YWHAE	9606.ENSP00000354558	9606.ENSP00000264335	0	0	0	0	0.046	0.170	0.900	0.179	0.926
MTOR	STAT3	9606.ENSP00000354558	9606.ENSP00000264657	0	0	0	0	0.049	0.836	0.900	0.692	0.994
MTOR	RB1	9606.ENSP00000354558	9606.ENSP00000267163	0	0	0	0	0.062	0.106	0	0.399	0.452
MTOR	PML	9606.ENSP00000354558	9606.ENSP00000268058	0	0	0	0	0	0.345	0.900	0.202	0.943
MTOR	TP53	9606.ENSP00000354558	9606.ENSP00000269305	0	0	0	0	0	0.469	0	0.752	0.862
MTOR	WIPI2	9606.ENSP00000354558	9606.ENSP00000288828	0	0	0	0	0.064	0.270	0	0.515	0.639
MTOR	ULK1	9606.ENSP00000354558	9606.ENSP00000324560	0	0	0	0	0.065	0.945	0.900	0.978	0.999
MTOR	SP1	9606.ENSP00000354558	9606.ENSP00000329357	0	0	0	0	0.077	0.067	0	0.484	0.517
MTOR	NF2	9606.ENSP00000354558	9606.ENSP00000344666	0	0	0	0	0	0	0	0.460	0.460
MTOR	PRKAA1	9606.ENSP00000354558	9606.ENSP00000346148	0	0	0	0	0.063	0.343	0.900	0.695	0.978
MTOR	TLR4	9606.ENSP00000354558	9606.ENSP00000363089	0	0	0	0	0	0.056	0	0.505	0.512
MTOR	NFE2L2	9606.ENSP00000354558	9606.ENSP00000380252	0	0	0	0	0	0	0	0.513	0.513
MTOR	PTGS2	9606.ENSP00000354558	9606.ENSP00000356438	0	0	0	0	0	0.058	0	0.527	0.535
MTOR	SLC1A5	9606.ENSP00000354558	9606.ENSP00000444408	0	0	0	0	0	0	0	0.574	0.575
MTOR	SLC3A2	9606.ENSP00000354558	9606.ENSP00000367123	0	0	0	0	0.051	0	0	0.580	0.584
MTOR	SLC2A1	9606.ENSP00000354558	9606.ENSP00000416293	0	0	0	0	0.056	0	0	0.651	0.656
MTOR	TNFAIP3	9606.ENSP00000354558	9606.ENSP00000481570	0	0	0	0	0	0.486	0	0.413	0.685
MTOR	SRC	9606.ENSP00000354558	9606.ENSP00000362680	0	0	0	0	0.062	0.104	0	0.663	0.692
MTOR	NRAS	9606.ENSP00000354558	9606.ENSP00000358548	0	0	0	0	0.062	0.362	0	0.606	0.743
MTOR	VEGFA	9606.ENSP00000354558	9606.ENSP00000478570	0	0	0	0	0	0	0	0.759	0.759
MTOR	SQSTM1	9606.ENSP00000354558	9606.ENSP00000374455	0	0	0	0	0	0.486	0	0.781	0.882
MTOR	RELA	9606.ENSP00000354558	9606.ENSP00000384273	0	0	0	0	0	0	0.900	0.362	0.933
MTOR	PRKAA2	9606.ENSP00000354558	9606.ENSP00000360290	0	0	0	0	0.063	0.343	0.900	0.701	0.979
MTOR	ULK2	9606.ENSP00000354558	9606.ENSP00000378914	0	0	0	0	0.065	0.686	0.900	0.806	0.993
MUC1	STAT3	9606.ENSP00000484824	9606.ENSP00000264657	0	0	0	0	0	0	0.900	0.555	0.953
MUC1	TP53	9606.ENSP00000484824	9606.ENSP00000269305	0	0	0	0	0	0.270	0	0.981	0.985
MUC1	SP1	9606.ENSP00000484824	9606.ENSP00000329357	0	0	0	0	0	0.057	0	0.407	0.417
MUC1	PTGS2	9606.ENSP00000484824	9606.ENSP00000356438	0	0	0	0	0.066	0	0	0.384	0.400
MUC1	SRC	9606.ENSP00000484824	9606.ENSP00000362680	0	0	0	0	0.068	0.675	0	0.986	0.995
MUC1	RELA	9606.ENSP00000484824	9606.ENSP00000384273	0	0	0	0	0.069	0	0	0.695	0.704
MUC1	VEGFA	9606.ENSP00000484824	9606.ENSP00000478570	0	0	0	0	0.108	0	0	0.593	0.622
MYB	STAT3	9606.ENSP00000339992	9606.ENSP00000264657	0	0	0	0	0.062	0	0	0.481	0.493
MYB	PML	9606.ENSP00000339992	9606.ENSP00000268058	0	0	0	0	0	0.492	0	0.103	0.525
MYB	TP53	9606.ENSP00000339992	9606.ENSP00000269305	0	0	0	0	0.054	0	0.600	0.605	0.837
NCF2	NOX3	9606.ENSP00000356505	9606.ENSP00000159060	0	0	0	0	0.104	0	0.600	0.827	0.932
NCF2	NOX4	9606.ENSP00000356505	9606.ENSP00000263317	0	0	0	0	0.063	0	0.540	0.879	0.943
NCF2	PRDX6	9606.ENSP00000356505	9606.ENSP00000342026	0	0	0	0	0	0.345	0	0.783	0.852
NCF2	PTGS2	9606.ENSP00000356505	9606.ENSP00000356438	0	0	0	0	0.149	0	0	0.330	0.406
NCF2	SRC	9606.ENSP00000356505	9606.ENSP00000362680	0	0	0	0	0	0.056	0	0.460	0.468
NCF2	TLR4	9606.ENSP00000356505	9606.ENSP00000363089	0	0	0	0	0.260	0	0	0.492	0.608
NCF2	NOX5	9606.ENSP00000356505	9606.ENSP00000373518	0	0	0	0	0.063	0	0.540	0.871	0.939
NCF2	NOX1	9606.ENSP00000356505	9606.ENSP00000362057	0	0	0	0	0.104	0	0.800	0.966	0.993
NCOA4	TFRC	9606.ENSP00000463027	9606.ENSP00000353224	0	0	0	0	0	0	0	0.413	0.413
NCOA4	STEAP3	9606.ENSP00000463027	9606.ENSP00000376822	0	0	0	0	0	0	0	0.431	0.431
NF2	PIK3CA	9606.ENSP00000344666	9606.ENSP00000263967	0	0	0	0	0.063	0	0	0.506	0.517
NF2	TP53	9606.ENSP00000344666	9606.ENSP00000269305	0	0	0	0	0	0.187	0	0.739	0.779
NF2	VEGFA	9606.ENSP00000344666	9606.ENSP00000478570	0	0	0	0	0	0	0	0.407	0.407
NF2	NRAS	9606.ENSP00000344666	9606.ENSP00000358548	0	0	0	0	0	0.241	0	0.276	0.427
NF2	SRC	9606.ENSP00000344666	9606.ENSP00000362680	0	0	0	0	0	0.056	0	0.558	0.565
NFE2L2	NOX3	9606.ENSP00000380252	9606.ENSP00000159060	0	0	0	0	0	0	0	0.467	0.467
NFE2L2	SIRT1	9606.ENSP00000380252	9606.ENSP00000212015	0	0	0	0	0.142	0.056	0	0.683	0.721
NFE2L2	XBP1	9606.ENSP00000380252	9606.ENSP00000216037	0	0	0	0	0	0	0	0.590	0.591
NFE2L2	PRDX1	9606.ENSP00000380252	9606.ENSP00000262746	0	0	0	0	0	0	0	0.567	0.567
NFE2L2	NOX4	9606.ENSP00000380252	9606.ENSP00000263317	0	0	0	0	0	0	0	0.575	0.575
NFE2L2	PIK3CA	9606.ENSP00000380252	9606.ENSP00000263967	0	0	0	0	0	0	0	0.536	0.536
NFE2L2	STAT3	9606.ENSP00000380252	9606.ENSP00000264657	0	0	0	0	0	0.323	0	0.465	0.622
NFE2L2	TP63	9606.ENSP00000380252	9606.ENSP00000264731	0	0	0	0	0	0	0	0.435	0.435
NFE2L2	TP53	9606.ENSP00000380252	9606.ENSP00000269305	0	0	0	0	0	0.057	0	0.756	0.760
NFE2L2	SLC7A11	9606.ENSP00000380252	9606.ENSP00000280612	0	0	0	0	0	0	0	0.607	0.607
NFE2L2	NQO1	9606.ENSP00000380252	9606.ENSP00000319788	0	0	0	0	0	0.270	0	0.876	0.905
NFE2L2	SP1	9606.ENSP00000380252	9606.ENSP00000329357	0	0	0	0	0	0.056	0	0.478	0.486
NFE2L2	PRDX6	9606.ENSP00000380252	9606.ENSP00000342026	0	0	0	0	0	0	0	0.485	0.485
NFE2L2	PTGS2	9606.ENSP00000380252	9606.ENSP00000356438	0	0	0	0	0	0	0	0.611	0.611
NFE2L2	NOX1	9606.ENSP00000380252	9606.ENSP00000362057	0	0	0	0	0	0	0	0.475	0.475
NFE2L2	TLR4	9606.ENSP00000380252	9606.ENSP00000363089	0	0	0	0	0.062	0	0	0.467	0.478
NFE2L2	SAT1	9606.ENSP00000380252	9606.ENSP00000368572	0	0	0	0	0	0	0	0.734	0.734
NFE2L2	SQSTM1	9606.ENSP00000380252	9606.ENSP00000374455	0	0	0	0	0	0.494	0	0.614	0.796
NFE2L2	VEGFA	9606.ENSP00000380252	9606.ENSP00000478570	0	0	0	0	0	0	0	0.468	0.468
NFE2L2	RELA	9606.ENSP00000380252	9606.ENSP00000384273	0	0	0	0	0	0.312	0	0.330	0.519
NFE2L2	TXNRD1	9606.ENSP00000380252	9606.ENSP00000434516	0	0	0	0	0	0	0	0.661	0.661
NFE2L2	TXNIP	9606.ENSP00000380252	9606.ENSP00000462521	0	0	0	0	0	0	0	0.663	0.663
NGB	UBC	9606.ENSP00000298352	9606.ENSP00000441543	0	0	0	0	0	0.076	0	0.689	0.700
NOS2	STAT3	9606.ENSP00000327251	9606.ENSP00000264657	0	0	0	0	0	0	0.900	0.519	0.949
NOS2	TP53	9606.ENSP00000327251	9606.ENSP00000269305	0	0	0	0	0	0	0	0.417	0.417
NOS2	NOX1	9606.ENSP00000327251	9606.ENSP00000362057	0	0	0	0	0.062	0	0	0.388	0.401
NOS2	VEGFA	9606.ENSP00000327251	9606.ENSP00000478570	0	0	0	0	0.065	0	0	0.518	0.530
NOS2	TLR4	9606.ENSP00000327251	9606.ENSP00000363089	0	0	0	0	0.065	0	0	0.667	0.675
NOS2	PTGS2	9606.ENSP00000327251	9606.ENSP00000356438	0	0	0	0	0.063	0.182	0	0.805	0.838
NOS2	SP1	9606.ENSP00000327251	9606.ENSP00000329357	0	0	0	0	0	0	0.900	0.090	0.905
NOS2	SCP2	9606.ENSP00000327251	9606.ENSP00000360569	0	0	0	0	0	0	0.900	0.102	0.906
NOS2	SRC	9606.ENSP00000327251	9606.ENSP00000362680	0	0	0	0	0.065	0.242	0.900	0.371	0.949
NOS2	RELA	9606.ENSP00000327251	9606.ENSP00000384273	0	0	0	0	0	0.524	0.900	0.384	0.968
NOX1	NOX3	9606.ENSP00000362057	9606.ENSP00000159060	0	0	0	0.957	0	0	0.540	0.945	0.558
NOX1	RIPK1	9606.ENSP00000362057	9606.ENSP00000259808	0	0	0	0	0.062	0.078	0	0.455	0.488
NOX1	NOX4	9606.ENSP00000362057	9606.ENSP00000263317	0	0	0	0.859	0	0.282	0.800	0.989	0.871
NOX1	TP53	9606.ENSP00000362057	9606.ENSP00000269305	0	0	0	0	0	0	0	0.407	0.407
NOX1	NQO1	9606.ENSP00000362057	9606.ENSP00000319788	0	0	0	0	0	0	0	0.409	0.409
NOX1	PTGS2	9606.ENSP00000362057	9606.ENSP00000356438	0	0	0	0	0.049	0.062	0	0.443	0.460
NOX1	TLR4	9606.ENSP00000362057	9606.ENSP00000363089	0	0	0	0	0.086	0.059	0	0.457	0.492
NOX1	VEGFA	9606.ENSP00000362057	9606.ENSP00000478570	0	0	0	0	0	0	0	0.503	0.503
NOX1	SRC	9606.ENSP00000362057	9606.ENSP00000362680	0	0	0	0	0	0.078	0	0.546	0.564
NOX1	NOX5	9606.ENSP00000362057	9606.ENSP00000373518	0	0	0	0.750	0	0	0.540	0.992	0.654
NOX3	NOX5	9606.ENSP00000159060	9606.ENSP00000373518	0	0	0	0.723	0	0	0.540	0.932	0.658
NOX3	NOX4	9606.ENSP00000159060	9606.ENSP00000263317	0	0	0	0.859	0	0.344	0.540	0.954	0.727
NOX4	SIRT1	9606.ENSP00000263317	9606.ENSP00000212015	0	0	0	0	0	0	0	0.532	0.532
NOX4	PCK2	9606.ENSP00000263317	9606.ENSP00000216780	0	0	0	0	0.062	0	0	0.387	0.400
NOX4	PRDX1	9606.ENSP00000263317	9606.ENSP00000262746	0	0	0	0	0.062	0	0	0.428	0.440
NOX4	STAT3	9606.ENSP00000263317	9606.ENSP00000264657	0	0	0	0	0	0	0	0.400	0.400
NOX4	TXNRD1	9606.ENSP00000263317	9606.ENSP00000434516	0	0	0	0	0	0	0	0.435	0.435
NOX4	TXNIP	9606.ENSP00000263317	9606.ENSP00000462521	0	0	0	0	0	0	0	0.462	0.462
NOX4	NQO1	9606.ENSP00000263317	9606.ENSP00000319788	0	0	0	0	0	0	0	0.462	0.462
NOX4	TP53	9606.ENSP00000263317	9606.ENSP00000269305	0	0	0	0	0	0	0	0.478	0.478
NOX4	PTGS2	9606.ENSP00000263317	9606.ENSP00000356438	0	0	0	0	0.049	0.062	0	0.473	0.489
NOX4	VEGFA	9606.ENSP00000263317	9606.ENSP00000478570	0	0	0	0	0	0	0	0.557	0.557
NOX4	SRC	9606.ENSP00000263317	9606.ENSP00000362680	0	0	0	0	0	0.078	0	0.615	0.630
NOX4	NOX5	9606.ENSP00000263317	9606.ENSP00000373518	0	0	0	0.650	0	0	0.540	0.976	0.697
NOX4	TLR4	9606.ENSP00000263317	9606.ENSP00000363089	0	0	0	0	0	0.495	0	0.989	0.994
NOX5	SRC	9606.ENSP00000373518	9606.ENSP00000362680	0	0	0	0	0	0.078	0	0.396	0.420
NQO1	SIRT1	9606.ENSP00000319788	9606.ENSP00000212015	0.047	0	0	0	0	0	0	0.499	0.502
NQO1	PRDX1	9606.ENSP00000319788	9606.ENSP00000262746	0	0	0	0	0.109	0	0	0.581	0.610
NQO1	TP63	9606.ENSP00000319788	9606.ENSP00000264731	0	0	0	0	0	0	0.900	0.097	0.905
NQO1	TP53	9606.ENSP00000319788	9606.ENSP00000269305	0	0	0	0	0	0.835	0	0.978	0.996
NQO1	SLC7A11	9606.ENSP00000319788	9606.ENSP00000280612	0	0	0	0	0.076	0	0	0.613	0.627
NQO1	SAT1	9606.ENSP00000319788	9606.ENSP00000368572	0.047	0	0	0	0	0	0	0.412	0.415
NQO1	PTGS2	9606.ENSP00000319788	9606.ENSP00000356438	0	0	0	0	0	0	0	0.506	0.506
NQO1	SQSTM1	9606.ENSP00000319788	9606.ENSP00000374455	0	0	0	0	0.069	0	0	0.526	0.539
NQO1	TXNRD1	9606.ENSP00000319788	9606.ENSP00000434516	0	0	0	0	0.152	0	0	0.729	0.761
NRAS	PEBP1	9606.ENSP00000358548	9606.ENSP00000261313	0	0	0	0	0	0	0.600	0.235	0.680
NRAS	PIK3CA	9606.ENSP00000358548	9606.ENSP00000263967	0	0	0	0	0.062	0.548	0.900	0.736	0.987
NRAS	YWHAE	9606.ENSP00000358548	9606.ENSP00000264335	0	0	0	0	0.063	0.251	0.900	0.159	0.933
NRAS	STAT3	9606.ENSP00000358548	9606.ENSP00000264657	0	0	0	0	0	0.057	0	0.468	0.477
NRAS	TP53	9606.ENSP00000358548	9606.ENSP00000269305	0	0	0	0	0.062	0	0	0.764	0.770
NRAS	TFRC	9606.ENSP00000358548	9606.ENSP00000353224	0	0	0	0	0	0.284	0	0.205	0.407
NRAS	STEAP3	9606.ENSP00000358548	9606.ENSP00000376822	0	0	0	0	0	0.429	0	0	0.429
NRAS	SLC3A2	9606.ENSP00000358548	9606.ENSP00000367123	0	0	0	0	0	0.411	0	0.081	0.435
NRAS	SLC1A5	9606.ENSP00000358548	9606.ENSP00000444408	0	0	0	0	0.069	0.411	0	0.085	0.454
NRAS	VEGFA	9606.ENSP00000358548	9606.ENSP00000478570	0	0	0	0	0	0	0	0.459	0.459
NRAS	TGFBR1	9606.ENSP00000358548	9606.ENSP00000364133	0	0	0	0	0.056	0.140	0	0.453	0.517
NRAS	RELA	9606.ENSP00000358548	9606.ENSP00000384273	0	0	0	0	0	0	0.650	0.170	0.697
NRAS	UBC	9606.ENSP00000358548	9606.ENSP00000441543	0	0	0	0	0	0.161	0.900	0.085	0.916
NRAS	SRC	9606.ENSP00000358548	9606.ENSP00000362680	0	0	0	0	0.083	0.465	0.900	0.501	0.972
PANX1	TLR4	9606.ENSP00000227638	9606.ENSP00000363089	0	0	0	0	0	0	0	0.403	0.403
PANX1	TFRC	9606.ENSP00000227638	9606.ENSP00000353224	0	0	0	0	0	0	0	0.446	0.446
PANX1	SRC	9606.ENSP00000227638	9606.ENSP00000362680	0	0	0	0	0.063	0	0	0.679	0.687
PCK2	SIRT1	9606.ENSP00000216780	9606.ENSP00000212015	0	0	0	0	0	0	0	0.456	0.456
PCK2	SLC2A1	9606.ENSP00000216780	9606.ENSP00000416293	0	0	0	0	0.082	0	0	0.407	0.432
PCK2	PSAT1	9606.ENSP00000216780	9606.ENSP00000365773	0	0	0	0	0.220	0	0	0.374	0.491
PCK2	SCD	9606.ENSP00000216780	9606.ENSP00000359380	0	0	0	0	0	0	0	0.537	0.537
PEBP1	RPL8	9606.ENSP00000261313	9606.ENSP00000262584	0	0	0	0	0.157	0.368	0	0.081	0.468
PEBP1	PRDX6	9606.ENSP00000261313	9606.ENSP00000342026	0	0	0	0	0.243	0	0	0.351	0.488
PEBP1	YWHAE	9606.ENSP00000261313	9606.ENSP00000264335	0	0	0	0	0.129	0.344	0	0.302	0.566
PEBP1	PRDX1	9606.ENSP00000261313	9606.ENSP00000262746	0	0	0	0	0.186	0.271	0	0.362	0.589
PEBP1	SRC	9606.ENSP00000261313	9606.ENSP00000362680	0	0	0	0	0	0.056	0.900	0.295	0.927
PGD	TXNRD1	9606.ENSP00000270776	9606.ENSP00000434516	0.169	0	0	0	0.198	0.061	0	0.486	0.636
PHKG2	PRKAA1	9606.ENSP00000455607	9606.ENSP00000346148	0	0	0.362	0.737	0	0.626	0	0.137	0.667
PIK3CA	SIRT1	9606.ENSP00000263967	9606.ENSP00000212015	0	0	0	0	0.101	0.076	0	0.466	0.517
PIK3CA	PTGS2	9606.ENSP00000263967	9606.ENSP00000356438	0	0	0	0	0	0.058	0	0.393	0.403
PIK3CA	PRKAA1	9606.ENSP00000263967	9606.ENSP00000346148	0	0	0	0	0.063	0.131	0	0.328	0.405
PIK3CA	RB1	9606.ENSP00000263967	9606.ENSP00000267163	0	0	0	0	0.065	0.106	0	0.454	0.504
PIK3CA	TP63	9606.ENSP00000263967	9606.ENSP00000264731	0	0	0	0	0	0.132	0	0.518	0.563
PIK3CA	SOCS1	9606.ENSP00000263967	9606.ENSP00000329418	0	0	0	0	0	0.065	0.540	0.293	0.669
PIK3CA	TLR4	9606.ENSP00000263967	9606.ENSP00000363089	0	0	0	0	0.062	0.147	0.800	0.210	0.856
PIK3CA	VLDLR	9606.ENSP00000263967	9606.ENSP00000371532	0	0	0	0	0	0	0.900	0.049	0.900
PIK3CA	TP53	9606.ENSP00000263967	9606.ENSP00000269305	0	0	0	0	0	0.281	0	0.872	0.904
PIK3CA	SP1	9606.ENSP00000263967	9606.ENSP00000329357	0	0	0	0	0.049	0.061	0.900	0.091	0.907
PIK3CA	RELA	9606.ENSP00000263967	9606.ENSP00000384273	0	0	0	0	0	0.270	0.900	0.313	0.945
PIK3CA	STAT3	9606.ENSP00000263967	9606.ENSP00000264657	0	0	0	0	0.049	0	0.900	0.522	0.950
PIK3CA	VEGFA	9606.ENSP00000263967	9606.ENSP00000478570	0	0	0	0	0	0	0.900	0.560	0.954
PIK3CA	SRC	9606.ENSP00000263967	9606.ENSP00000362680	0	0	0	0	0.062	0.104	0.900	0.695	0.971
PLIN2	UBC	9606.ENSP00000276914	9606.ENSP00000441543	0	0	0	0	0	0.117	0.500	0.070	0.553
PLIN2	SCD	9606.ENSP00000276914	9606.ENSP00000359380	0	0	0	0	0.062	0	0	0.579	0.588
PLIN2	PRKAA2	9606.ENSP00000276914	9606.ENSP00000360290	0	0	0	0	0	0	0.600	0.208	0.669
PML	SIRT1	9606.ENSP00000268058	9606.ENSP00000212015	0	0	0	0	0.062	0.316	0.900	0.727	0.980
PML	STAT3	9606.ENSP00000268058	9606.ENSP00000264657	0	0	0	0	0.062	0.270	0	0.410	0.560
PML	TP63	9606.ENSP00000268058	9606.ENSP00000264731	0	0	0	0	0.061	0.284	0.900	0	0.926
PML	RB1	9606.ENSP00000268058	9606.ENSP00000267163	0	0	0	0	0	0.270	0.900	0.144	0.932
PML	RELA	9606.ENSP00000268058	9606.ENSP00000384273	0	0	0	0	0	0.486	0	0.166	0.553
PML	SP1	9606.ENSP00000268058	9606.ENSP00000329357	0	0	0	0	0.056	0.683	0	0.134	0.718
PML	UBC	9606.ENSP00000268058	9606.ENSP00000441543	0	0	0	0	0	0.087	0.900	0	0.904
PML	TGFBR1	9606.ENSP00000268058	9606.ENSP00000364133	0	0	0	0	0	0.226	0.900	0.104	0.924
PML	TP53	9606.ENSP00000268058	9606.ENSP00000269305	0	0	0	0	0.062	0.882	0.900	0.707	0.996
PRDX1	SLC7A11	9606.ENSP00000262746	9606.ENSP00000280612	0	0	0	0	0	0.056	0	0.397	0.407
PRDX1	VDAC2	9606.ENSP00000262746	9606.ENSP00000361635	0	0	0	0	0.215	0	0	0.302	0.429
PRDX1	UBC	9606.ENSP00000262746	9606.ENSP00000441543	0	0	0	0	0.062	0.130	0	0.358	0.431
[truncated: 214 more rows]
